# Supplementary material for: Geometric and energetic data from ab initio calculations of haloethene, haloimine, halomethylenephosphine, haloiminophosphine, halodiazene, halodiphosphene and halocyclopropane
Source: Data Brief. 2019 Nov 2;27:104738. doi: 10.1016/j.dib.2019.104738 (PMC6861602; doi:10.1016/j.dib.2019.104738)
Supplement: Multimedia component 5 [file mmc5.zip › CP/B3LYP/BrBrCPHE.out]

Q-Chem Developer Version!
                  Welcome to Q-Chem
     A Quantum Leap Into The Future Of Chemistry


 Q-Chem 5.1, Q-Chem, Inc., Pleasanton, CA (2018)

 Yihan Shao,  Zhengting Gan,  E. Epifanovsky,  A. T. B. Gilbert,  M. Wormit,  
 J. Kussmann,  A. W. Lange,  A. Behn,  Jia Deng,  Xintian Feng,  D. Ghosh,  
 M. Goldey,  P. R. Horn,  L. D. Jacobson,  I. Kaliman,  T. Kus,  A. Landau,  
 Jie Liu,  E. I. Proynov,  R. M. Richard,  R. P. Steele,  E. J. Sundstrom,  
 H. L. Woodcock III,  P. M. Zimmerman,  D. Zuev,  B. Albrecht,  E. Alguire,  
 S. A. Baeppler,  D. Barton,  Z. Benda,  Y. A. Bernard,  E. J. Berquist,  
 K. B. Bravaya,  H. Burton,  D. Casanova,  Chun-Min Chang,  Yunqing Chen,  
 A. Chien,  K. D. Closser,  M. P. Coons,  S. Coriani,  S. Dasgupta,  
 A. L. Dempwolff,  M. Diedenhofen,  Hainam Do,  R. G. Edgar,  Po-Tung Fang,  
 S. Faraji,  S. Fatehi,  Qingguo Feng,  K. D. Fenk,  J. Fosso-Tande,  
 Qinghui Ge,  A. Ghysels,  G. Gidofalvi,  J. Gomes,  J. Gonthier,  A. Gunina,  
 D. Hait,  M. W. D. Hanson-Heine,  P. H. P. Harbach,  A. W. Hauser,  
 J. E. Herr,  E. G. Hohenstein,  Z. C. Holden,  Kerwin Hui,  B. C. Huynh,  
 T.-C. Jagau,  Hyunjun Ji,  B. Kaduk,  K. Khistyaev,  Jaehoon Kim,  
 P. Klunzinger,  K. Koh,  D. Kosenkov,  L. Koulias,  T. Kowalczyk,  
 C. M. Krauter,  A. Kunitsa,  Ka Un Lao,  A. Laurent,  K. V. Lawler,  
 Joonho Lee,  D. Lefrancois,  S. Lehtola,  D. S. Levine,  Yi-Pei Li,  
 You-Sheng Lin,  Fenglai Liu,  E. Livshits,  A. Luenser,  P. Manohar,  
 E. Mansoor,  S. F. Manzer,  Shan-Ping Mao,  Yuezhi Mao,  N. Mardirossian,  
 A. V. Marenich,  T. Markovich,  L. A. Martinez-Martinez,  S. A. Maurer,  
 N. J. Mayhall,  S. C. McKenzie,  J.-M. Mewes,  A. F. Morrison,  
 J. W. Mullinax,  K. Nanda,  T. S. Nguyen-Beck,  R. Olivares-Amaya,  
 J. A. Parkhill,  T. M. Perrine,  F. Plasser,  P. Pokhilko,  S. Prager,  
 A. Prociuk,  E. Ramos,  D. R. Rehn,  F. Rob,  M. Schneider,  N. Sergueev,  
 S. M. Sharada,  S. Sharma,  D. W. Small,  T. Stauch,  T. Stein,  
 Yu-Chuan Su,  A. J. W. Thom,  A. Tkatchenko,  T. Tsuchimochi,  N. M. Tubman,  
 L. Vogt,  M. L. Vidal,  O. Vydrov,  M. A. Watson,  J. Wenzel,  
 M. de Wergifosse,  T. A. Wesolowski,  A. White,  J. Witte,  A. Yamada,  
 Jun Yang,  K. Yao,  S. Yeganeh,  S. R. Yost,  Zhi-Qiang You,  A. Zech,  
 Igor Ying Zhang,  Xing Zhang,  Yan Zhao,  Ying Zhu,  B. R. Brooks,  
 G. K. L. Chan,  C. J. Cramer,  M. S. Gordon,  W. J. Hehre,  A. Klamt,  
 M. W. Schmidt,  C. D. Sherrill,  D. G. Truhlar,  A. Aspuru-Guzik,  R. Baer,  
 A. T. Bell,  N. A. Besley,  Jeng-Da Chai,  A. E. DePrince, III,  
 R. A. DiStasio Jr.,  A. Dreuw,  B. D. Dunietz,  T. R. Furlani,  
 Chao-Ping Hsu,  Yousung Jung,  Jing Kong,  D. S. Lambrecht,  WanZhen Liang,  
 C. Ochsenfeld,  V. A. Rassolov,  L. V. Slipchenko,  J. E. Subotnik,  
 T. Van Voorhis,  J. M. Herbert,  A. I. Krylov,  P. M. W. Gill,  M. Head-Gordon

 Contributors to earlier versions of Q-Chem not listed above: 
 R. D. Adamson,  B. Austin,  J. Baker,  G. J. O. Beran,  K. Brandhorst,  
 S. T. Brown,  E. F. C. Byrd,  A. K. Chakraborty,  C.-L. Cheng,  
 Siu Hung Chien,  D. M. Chipman,  D. L. Crittenden,  H. Dachsel,  
 R. J. Doerksen,  A. D. Dutoi,  L. Fusti-Molnar,  W. A. Goddard III,  
 A. Golubeva-Zadorozhnaya,  S. R. Gwaltney,  G. Hawkins,  A. Heyden,  
 S. Hirata,  G. Kedziora,  F. J. Keil,  C. Kelley,  Jihan Kim,  R. A. King,  
 R. Z. Khaliullin,  P. P. Korambath,  W. Kurlancheek,  A. M. Lee,  M. S. Lee,  
 S. V. Levchenko,  Ching Yeh Lin,  D. Liotard,  R. C. Lochan,  I. Lotan,  
 P. E. Maslen,  N. Nair,  D. P. O'Neill,  D. Neuhauser,  E. Neuscamman,  
 C. M. Oana,  R. Olson,  B. Peters,  R. Peverati,  P. A. Pieniazek,  
 Y. M. Rhee,  J. Ritchie,  M. A. Rohrdanz,  E. Rosta,  N. J. Russ,  
 H. F. Schaefer III,  N. E. Schultz,  N. Shenvi,  A. C. Simmonett,  A. Sodt,  
 D. Stuck,  K. S. Thanthiriwatte,  V. Vanovschi,  Tao Wang,  A. Warshel,  
 C. F. Williams,  Q. Wu,  X. Xu,  W. Zhang

 Please cite Q-Chem as follows:
 Y. Shao et al., Mol. Phys. 113, 184-215 (2015)
 DOI: 10.1080/00268976.2014.952696

 Q-Chem 5.1.2 for Intel X86 EM64T Linux

 Parts of Q-Chem use Armadillo 8.300.2 (Tropical Shenanigans).
 http://arma.sourceforge.net/

 Q-Chem begins on Mon Nov 26 14:57:45 2018  

Host: 
0

     Scratch files written to /scratch/taweetham/qchem48812//
Input Ideriv = 2
Curr. Ideriv = -1
Max.  Ideriv = 2

Checking the input file for inconsistencies... 	...done.

--------------------------------------------------------------
User input:
--------------------------------------------------------------
$molecule
0 1
C 
P 1 1.5 
H 2 PH 1 120. 
Br 1 PBr 2 120.  3 180.0
Br 1 PBr 2 120.  3 0.0

PH=1.44
PF=1.54
PCl=2.03
PBr=2.5
PI=2.6
$end

$rem
   job_type	optimization
   basis	6-311++g**
   method	b3lyp
$end

--------------------------------------------------------------
 ----------------------------------------------------------------
             Standard Nuclear Orientation (Angstroms)
    I     Atom           X                Y                Z
 ----------------------------------------------------------------
    1      C       0.0025534156    -0.6825211464    -0.0000000000
    2      P      -0.0216262669    -2.1823262480     0.0000000000
    3      H      -1.2801470606    -2.8821300863     0.0000000000
    4      Br      2.1874853490     0.5324160728    -0.0000000000
    5      Br     -2.1420790469     0.6022168039     0.0000000000
 ----------------------------------------------------------------
 Molecular Point Group                 Cs    NOp =  2
 Largest Abelian Subgroup              Cs    NOp =  2
 Nuclear Repulsion Energy =   444.8356673117 hartrees
 There are       46 alpha and       46 beta electrons
 Requested basis set is 6-311++G(d,p)
 There are 62 shells and 155 basis functions

 Total QAlloc Memory Limit   2000 MB
 Mega-Array Size       188 MB
 MEM_STATIC part       192 MB
 A cutoff of  1.0D-11 yielded   1531 shell pairs
 There are     10314 function pairs (     11438 Cartesian)

 -------------------------------------------------------
 OpenMP Integral Computing Module                       
 Release: version 1.0, May 2013, Q-Chem Inc. Pittsburgh 
 -------------------------------------------------------
 Integral Job Info:
 Integral job number is                      11
 Integral operator is                         1
 short-range coefficients                     0
 long-range coefficients              100000000
 Omega coefficients                           0
 if combine SR and LR in K                    0
 Integral screening is                        0
 Integral computing path is                   2
 max size of driver memory is            800000
 size of driver memory is                593474
 size of scratch memory is             29623520
 max col of scratch BK array               1296
 max len of scratch array in speh3          155
 max len of scratch index in speh4           18
 max int batch size is                      520
 min int batch size is                       52
 fixed nKL is                                45
 max L of basis functions is                  2
 order of int derivative is                   0
 number of shells is                         62
 number of basis is                         163
 number of cartesian basis is               163
 number of contracted shell pairs          1531
 number of primitive shell pairs           3910
 maxK2 (contraction) of shell pair           36
 max number of K2 of shell pair               1
 max number of CS2 of shell pair            198
 max number of PS2 of shell pair            315
 mem total for path MDJ                  526822
 -------------------------------------------------------
 Smallest overlap matrix eigenvalue = 5.85E-04

 Scale SEOQF with 1.000000e-01/1.000000e-01/1.000000e-01

 Standard Electronic Orientation quadrupole field applied
 Nucleus-field energy     =     0.0000000193 hartrees
 Guess from superposition of atomic densities
 Warning:  Energy on first SCF cycle will be non-variational
 SAD guess density has 92.000000 electrons

 -----------------------------------------------------------------------
  General SCF calculation program by
  Eric Jon Sundstrom, Paul Horn, Yuezhi Mao, Dmitri Zuev, Alec White,
  David Stuck, Shaama M.S., Shane Yost, Joonho Lee, David Small,
  Daniel Levine, Susi Lehtola, Hugh Burton, Evgeny Epifanovsky
 -----------------------------------------------------------------------
 Exchange:     0.2000 Hartree-Fock + 0.0800 Slater + 0.7200 B88
 Correlation:  0.1900 VWN1RPA + 0.8100 LYP
 Using SG-1 standard quadrature grid
 using 4 threads for integral computing
 -------------------------------------------------------
 OpenMP Integral computing Module                
 Release: version 2.0, May 2017, Q-Chem Inc. Pleasanton 
 -------------------------------------------------------
 -------------------------------------------------------
 OpenMP BLAS3 based DFT computing Module                
 Release: version 1.0, May 2013, Q-Chem Inc. Pittsburgh 
 -------------------------------------------------------
 A restricted SCF calculation will be
 performed using DIIS
 SCF converges when DIIS error is below 1.0e-08
 ---------------------------------------
  Cycle       Energy         DIIS error
 ---------------------------------------
    1   -5528.3698704019      3.36e-02  
    2   -5528.1616808577      3.46e-03  
    3   -5528.0500279447      5.54e-03  
    4   -5528.1857392679      2.17e-03  
    5   -5528.2002314911      4.59e-04  
    6   -5528.2005826173      3.44e-04  
    7   -5528.2010190522      4.42e-05  
    8   -5528.2010246546      3.57e-05  
    9   -5528.2010291037      1.03e-05  
   10   -5528.2010296433      1.61e-06  
   11   -5528.2010296635      4.27e-07  
   12   -5528.2010296657      9.66e-08  
   13   -5528.2010296658      2.91e-08  
   14   -5528.2010296657      9.03e-09  Convergence criterion met
 ---------------------------------------
 SCF time:   CPU 31.32s  wall 11.00s 
 SCF   energy in the final basis set =    -5528.2010296657
 Total energy in the final basis set =    -5528.2010296657

 --------------------------------------------------------------
             Orbital Energies (a.u.) and Symmetries
 --------------------------------------------------------------

 Alpha MOs, Restricted
 -- Occupied --                  
-482.86 -482.84  -77.10  -62.51  -62.49  -56.34  -56.33  -56.33
  1 A'    2 A'    3 A'    4 A'    5 A'    6 A'    7 A'    1 A"                 
-56.309 -56.304 -56.304 -10.322  -8.720  -8.695  -6.603  -6.555
  8 A'    9 A'    2 A"   10 A'   11 A'   12 A'   13 A'   14 A'                 
 -6.537  -6.537  -6.527  -6.513  -6.512  -4.764  -4.763  -4.760
 15 A'    3 A"   16 A'   17 A'    4 A"   18 A'    5 A"   19 A'                 
 -2.664  -2.660  -2.660  -2.646  -2.646  -2.637  -2.634  -2.633
 20 A'   21 A'    6 A"   22 A'    7 A"   23 A'   24 A'    8 A"                 
 -2.622  -2.622  -0.810  -0.770  -0.749  -0.560  -0.418  -0.391
 25 A'    9 A"   26 A'   27 A'   28 A'   29 A'   30 A'   31 A'                 
 -0.360  -0.312  -0.309  -0.304  -0.291  -0.291
 10 A"   32 A'   11 A"   33 A'   12 A"   34 A'                                 
 -- Virtual --                   
 -0.198  -0.142  -0.100  -0.011   0.005   0.024   0.037   0.043
 35 A'   36 A'   13 A"   37 A'   38 A'   39 A'   14 A"   40 A'                 
  0.052   0.055   0.067   0.071   0.076   0.090   0.098   0.104
 41 A'   42 A'   43 A'   15 A"   16 A"   44 A'   45 A'   46 A'                 
  0.113   0.119   0.137   0.159   0.168   0.191   0.277   0.292
 47 A'   17 A"   48 A'   49 A'   50 A'   51 A'   18 A"   52 A'                 
  0.318   0.380   0.389   0.419   0.430   0.439   0.440   0.472
 53 A'   54 A'   55 A'   56 A'   19 A"   57 A'   20 A"   58 A'                 
  0.489   0.493   0.538   0.543   0.554   0.558   0.560   0.574
 59 A'   21 A"   60 A'   22 A"   61 A'   23 A"   62 A'   24 A"                 
  0.578   0.579   0.585   0.616   0.623   0.638   0.647   0.664
 25 A"   63 A'   64 A'   65 A'   26 A"   66 A'   67 A'   68 A'                 
  0.704   0.738   0.820   0.909   1.003   1.113   1.271   1.343
 27 A"   69 A'   70 A'   71 A'   72 A'   73 A'   28 A"   74 A'                 
  1.389   1.402   1.524   1.543   1.593   1.614   1.686   1.952
 29 A"   75 A'   30 A"   76 A'   31 A"   77 A'   78 A'   79 A'                 
  1.981   1.997   2.000   2.024   2.039   2.060   2.104   2.541
 32 A"   80 A'   33 A"   81 A'   82 A'   83 A'   84 A'   85 A'                 
  2.678   2.773   3.148   3.976   3.982   3.986   3.998   4.004
 34 A"   86 A'   87 A'   35 A"   36 A"   88 A'   89 A'   37 A"                 
  4.007   4.016   4.062   4.119   4.158   6.523   6.536   6.992
 90 A'   38 A"   91 A'   92 A'   93 A'   94 A'   95 A'   96 A'                 
  7.531   7.548   7.555   7.559   7.575   7.601  13.788  13.885
 39 A"   97 A'   40 A"   98 A'   99 A'  100 A'   41 A"  101 A'                 
 14.082  23.416  47.817  47.834 163.177 289.720 289.737 289.746
102 A'  103 A'  104 A'  105 A'  106 A'   42 A"  107 A'   43 A"                 
289.761 289.767 289.8041020.5871020.603
108 A'  109 A'  110 A'  111 A'  112 A'                                         

 Beta MOs, Restricted
 -- Occupied --                  
-482.86 -482.84  -77.10  -62.51  -62.49  -56.34  -56.33  -56.33
  1 A'    2 A'    3 A'    4 A'    5 A'    6 A'    7 A'    1 A"                 
-56.309 -56.304 -56.304 -10.322  -8.720  -8.695  -6.603  -6.555
  8 A'    9 A'    2 A"   10 A'   11 A'   12 A'   13 A'   14 A'                 
 -6.537  -6.537  -6.527  -6.513  -6.512  -4.764  -4.763  -4.760
 15 A'    3 A"   16 A'   17 A'    4 A"   18 A'    5 A"   19 A'                 
 -2.664  -2.660  -2.660  -2.646  -2.646  -2.637  -2.634  -2.633
 20 A'   21 A'    6 A"   22 A'    7 A"   23 A'   24 A'    8 A"                 
 -2.622  -2.622  -0.810  -0.770  -0.749  -0.560  -0.418  -0.391
 25 A'    9 A"   26 A'   27 A'   28 A'   29 A'   30 A'   31 A'                 
 -0.360  -0.312  -0.309  -0.304  -0.291  -0.291
 10 A"   32 A'   11 A"   33 A'   12 A"   34 A'                                 
 -- Virtual --                   
 -0.198  -0.142  -0.100  -0.011   0.005   0.024   0.037   0.043
 35 A'   36 A'   13 A"   37 A'   38 A'   39 A'   14 A"   40 A'                 
  0.052   0.055   0.067   0.071   0.076   0.090   0.098   0.104
 41 A'   42 A'   43 A'   15 A"   16 A"   44 A'   45 A'   46 A'                 
  0.113   0.119   0.137   0.159   0.168   0.191   0.277   0.292
 47 A'   17 A"   48 A'   49 A'   50 A'   51 A'   18 A"   52 A'                 
  0.318   0.380   0.389   0.419   0.430   0.439   0.440   0.472
 53 A'   54 A'   55 A'   56 A'   19 A"   57 A'   20 A"   58 A'                 
  0.489   0.493   0.538   0.543   0.554   0.558   0.560   0.574
 59 A'   21 A"   60 A'   22 A"   61 A'   23 A"   62 A'   24 A"                 
  0.578   0.579   0.585   0.616   0.623   0.638   0.647   0.664
 25 A"   63 A'   64 A'   65 A'   26 A"   66 A'   67 A'   68 A'                 
  0.704   0.738   0.820   0.909   1.003   1.113   1.271   1.343
 27 A"   69 A'   70 A'   71 A'   72 A'   73 A'   28 A"   74 A'                 
  1.389   1.402   1.524   1.543   1.593   1.614   1.686   1.952
 29 A"   75 A'   30 A"   76 A'   31 A"   77 A'   78 A'   79 A'                 
  1.981   1.997   2.000   2.024   2.039   2.060   2.104   2.541
 32 A"   80 A'   33 A"   81 A'   82 A'   83 A'   84 A'   85 A'                 
  2.678   2.773   3.148   3.976   3.982   3.986   3.998   4.004
 34 A"   86 A'   87 A'   35 A"   36 A"   88 A'   89 A'   37 A"                 
  4.007   4.016   4.062   4.119   4.158   6.523   6.536   6.992
 90 A'   38 A"   91 A'   92 A'   93 A'   94 A'   95 A'   96 A'                 
  7.531   7.548   7.555   7.559   7.575   7.601  13.788  13.885
 39 A"   97 A'   40 A"   98 A'   99 A'  100 A'   41 A"  101 A'                 
 14.082  23.416  47.817  47.834 163.177 289.720 289.737 289.746
102 A'  103 A'  104 A'  105 A'  106 A'   42 A"  107 A'   43 A"                 
289.761 289.767 289.8041020.5871020.603
108 A'  109 A'  110 A'  111 A'  112 A'                                         
 --------------------------------------------------------------

          Ground-State Mulliken Net Atomic Charges

     Atom                 Charge (a.u.)
  ----------------------------------------
      1 C                    -0.008517
      2 P                     0.133324
      3 H                     0.053610
      4 Br                   -0.020709
      5 Br                   -0.157708
  ----------------------------------------
  Sum of atomic charges =    -0.000000

 -----------------------------------------------------------------
                    Cartesian Multipole Moments
 -----------------------------------------------------------------
    Charge (ESU x 10^10)
                -0.0000
    Dipole Moment (Debye)
         X      -0.0789      Y      -3.2820      Z       0.0000
       Tot       3.2830
    Quadrupole Moments (Debye-Ang)
        XX     -56.4032     XY       4.9055     YY     -48.6013
        XZ      -0.0000     YZ       0.0000     ZZ     -57.5705
    Octopole Moments (Debye-Ang^2)
       XXX       8.7324    XXY      18.4386    XYY      -9.4749
       YYY      12.2702    XXZ       0.0000    XYZ      -0.0000
       YYZ       0.0000    XZZ       0.7628    YZZ      10.0694
       ZZZ       0.0000
    Hexadecapole Moments (Debye-Ang^3)
      XXXX   -1059.1583   XXXY      12.4949   XXYY    -265.3595
      XYYY      35.5194   YYYY    -487.9564   XXXZ      -0.0000
      XXYZ       0.0000   XYYZ      -0.0000   YYYZ       0.0000
      XXZZ    -207.1863   XYZZ       1.1322   YYZZ    -102.3813
      XZZZ      -0.0000   YZZZ       0.0000   ZZZZ     -75.8312
 -----------------------------------------------------------------
 Calculating analytic gradient of the SCF energy
 Gradient of SCF Energy
            1           2           3           4           5
    1   0.0146248  -0.0292510   0.0047140   0.0525627  -0.0426504
    2  -0.1866677   0.1636186  -0.0196720   0.0262543   0.0164668
    3   0.0000000  -0.0000000   0.0000000   0.0000000  -0.0000000
 Max gradient component =       1.867E-01
 RMS gradient           =       6.764E-02
 Gradient time:  CPU 6.45 s  wall 2.25 s
 Geometry Optimization Parameters
   NAtoms,    NIC,     NZ,  NCons,   NDum,   NFix, NCnnct, MaxDiis
        5      20       5       0       0       0       0       0


** GEOMETRY OPTIMIZATION IN DELOCALIZED INTERNAL COORDINATES **
   Searching for a Minimum

   Optimization Cycle:   1

                       Coordinates (Angstroms)
     ATOM                X               Y               Z
      1  C         0.0025534156   -0.6825211464    0.0000000000
      2  P        -0.0216262669   -2.1823262480    0.0000000000
      3  H        -1.2801470606   -2.8821300863    0.0000000000
      4  Br        2.1874853490    0.5324160728    0.0000000000
      5  Br       -2.1420790469    0.6022168039    0.0000000000
   Point Group: cs    Number of degrees of freedom:     7


   Energy is  -5528.201029666


 Attempting to Generate Delocalized Internal Coordinates

  7 Hessian modes will be used to form the next step
  Hessian Eigenvalues:
     0.052803    0.052803    0.160000    0.198009    0.250000    0.250000
     0.766766

 Minimum Search - Taking Simple RFO Step
 Searching for Lamda that Minimizes Along All modes
 Value Taken    Lamda =  -0.07954415
 Calculated Step too Large.  Step scaled by  0.476360
 Step Taken.  Stepsize is  0.300000

                             Maximum     Tolerance    Cnvgd?
         Gradient           0.141268      0.000300      NO
         Displacement       0.177934      0.001200      NO
         Energy change     *********      0.000001      NO


 New Cartesian Coordinates Obtained by Inverse Iteration

 Displacement from previous Coordinates is:  0.322747
 ----------------------------------------------------------------
             Standard Nuclear Orientation (Angstroms)
    I     Atom           X                Y                Z
 ----------------------------------------------------------------
    1      C       0.0059840203    -0.6771067385     0.0000000000
    2      P       0.0160361376    -2.2198342409     0.0000000000
    3      H      -1.2912926732    -2.8115857788     0.0000000000
    4      Br      2.0726840293     0.5196482873     0.0000000000
    5      Br     -2.0572251239     0.5765338670     0.0000000000
 ----------------------------------------------------------------
 Molecular Point Group                 Cs    NOp =  2
 Largest Abelian Subgroup              Cs    NOp =  2
 Nuclear Repulsion Energy =   457.3359776215 hartrees
 There are       46 alpha and       46 beta electrons
 Applying Cartesian multipole field
    Component          Value
    ---------          -----
     (2,0,0)        1.00000E-11
     (0,2,0)        2.00000E-11
     (0,0,2)       -3.00000E-11
 Nucleus-field energy     =     0.0000000183 hartrees
 Requested basis set is 6-311++G(d,p)
 There are 62 shells and 155 basis functions
 A cutoff of  1.0D-11 yielded   1559 shell pairs
 There are     10463 function pairs (     11599 Cartesian)
 Smallest overlap matrix eigenvalue = 5.80E-04
 Guess MOs from SCF MO coefficient file

 -----------------------------------------------------------------------
  General SCF calculation program by
  Eric Jon Sundstrom, Paul Horn, Yuezhi Mao, Dmitri Zuev, Alec White,
  David Stuck, Shaama M.S., Shane Yost, Joonho Lee, David Small,
  Daniel Levine, Susi Lehtola, Hugh Burton, Evgeny Epifanovsky
 -----------------------------------------------------------------------
 Exchange:     0.2000 Hartree-Fock + 0.0800 Slater + 0.7200 B88
 Correlation:  0.1900 VWN1RPA + 0.8100 LYP
 Using SG-1 standard quadrature grid
 using 4 threads for integral computing
 -------------------------------------------------------
 OpenMP Integral computing Module                
 Release: version 2.0, May 2017, Q-Chem Inc. Pleasanton 
 -------------------------------------------------------
 -------------------------------------------------------
 OpenMP BLAS3 based DFT computing Module                
 Release: version 1.0, May 2013, Q-Chem Inc. Pittsburgh 
 -------------------------------------------------------
 A restricted SCF calculation will be
 performed using DIIS
 SCF converges when DIIS error is below 1.0e-08
 ---------------------------------------
  Cycle       Energy         DIIS error
 ---------------------------------------
    1   -5528.2342074152      7.03e-04  
    2   -5528.2367660738      3.19e-04  
    3   -5528.2362733711      4.95e-04  
    4   -5528.2371286011      1.67e-04  
    5   -5528.2372108612      7.10e-05  
    6   -5528.2372280473      1.46e-05  
    7   -5528.2372285979      8.73e-06  
    8   -5528.2372288631      1.54e-06  
    9   -5528.2372288733      3.05e-07  
   10   -5528.2372288738      7.73e-08  
   11   -5528.2372288738      2.57e-08  
   12   -5528.2372288737      6.19e-09  Convergence criterion met
 ---------------------------------------
 SCF time:   CPU 27.60s  wall 10.00s 
 SCF   energy in the final basis set =    -5528.2372288737
 Total energy in the final basis set =    -5528.2372288737

 --------------------------------------------------------------
             Orbital Energies (a.u.) and Symmetries
 --------------------------------------------------------------

 Alpha MOs, Restricted
 -- Occupied --                  
-482.86 -482.84  -77.10  -62.51  -62.49  -56.34  -56.33  -56.33
  1 A'    2 A'    3 A'    4 A'    5 A'    6 A'    7 A'    1 A"                 
-56.314 -56.309 -56.309 -10.326  -8.721  -8.699  -6.599  -6.555
  8 A'    9 A'    2 A"   10 A'   11 A'   12 A'   13 A'   14 A'                 
 -6.538  -6.538  -6.532  -6.517  -6.517  -4.760  -4.759  -4.756
 15 A'    3 A"   16 A'   17 A'    4 A"   18 A'    5 A"   19 A'                 
 -2.665  -2.660  -2.660  -2.647  -2.647  -2.642  -2.638  -2.638
 20 A'   21 A'    6 A"   22 A'    7 A"   23 A'   24 A'    8 A"                 
 -2.627  -2.627  -0.807  -0.770  -0.750  -0.554  -0.425  -0.396
 25 A'    9 A"   26 A'   27 A'   28 A'   29 A'   30 A'   31 A'                 
 -0.357  -0.314  -0.309  -0.308  -0.294  -0.292
 10 A"   32 A'   33 A'   11 A"   34 A'   12 A"                                 
 -- Virtual --                   
 -0.181  -0.129  -0.102  -0.009   0.008   0.025   0.038   0.044
 35 A'   36 A'   13 A"   37 A'   38 A'   39 A'   14 A"   40 A'                 
  0.048   0.056   0.066   0.071   0.075   0.090   0.097   0.109
 41 A'   42 A'   43 A'   15 A"   16 A"   44 A'   45 A'   46 A'                 
  0.114   0.121   0.133   0.159   0.171   0.191   0.280   0.287
 47 A'   17 A"   48 A'   49 A'   50 A'   51 A'   18 A"   52 A'                 
  0.318   0.378   0.386   0.419   0.430   0.437   0.437   0.471
 53 A'   54 A'   55 A'   56 A'   19 A"   57 A'   20 A"   58 A'                 
  0.483   0.488   0.527   0.536   0.555   0.557   0.563   0.571
 59 A'   21 A"   60 A'   22 A"   61 A'   23 A"   62 A'   24 A"                 
  0.580   0.583   0.600   0.617   0.619   0.634   0.647   0.672
 25 A"   63 A'   64 A'   26 A"   65 A'   66 A'   67 A'   68 A'                 
  0.725   0.762   0.838   0.915   1.014   1.082   1.280   1.330
 27 A"   69 A'   70 A'   71 A'   72 A'   73 A'   28 A"   74 A'                 
  1.397   1.424   1.511   1.544   1.584   1.634   1.694   1.934
 29 A"   75 A'   30 A"   76 A'   31 A"   77 A'   78 A'   79 A'                 
  1.979   1.997   2.003   2.025   2.050   2.078   2.108   2.551
 32 A"   33 A"   80 A'   81 A'   82 A'   83 A'   84 A'   85 A'                 
  2.675   2.769   3.114   3.979   3.982   3.986   4.000   4.003
 34 A"   86 A'   87 A'   35 A"   36 A"   88 A'   37 A"   89 A'                 
  4.005   4.018   4.078   4.154   4.180   6.523   6.538   6.985
 90 A'   38 A"   91 A'   92 A'   93 A'   94 A'   95 A'   96 A'                 
  7.531   7.551   7.553   7.572   7.578   7.608  13.792  13.892
 39 A"   40 A"   97 A'   98 A'   99 A'  100 A'   41 A"  101 A'                 
 14.045  23.375  47.818  47.834 163.158 289.719 289.740 289.742
102 A'  103 A'  104 A'  105 A'  106 A'   42 A"  107 A'   43 A"                 
289.765 289.777 289.8101020.5891020.604
108 A'  109 A'  110 A'  111 A'  112 A'                                         

 Beta MOs, Restricted
 -- Occupied --                  
-482.86 -482.84  -77.10  -62.51  -62.49  -56.34  -56.33  -56.33
  1 A'    2 A'    3 A'    4 A'    5 A'    6 A'    7 A'    1 A"                 
-56.314 -56.309 -56.309 -10.326  -8.721  -8.699  -6.599  -6.555
  8 A'    9 A'    2 A"   10 A'   11 A'   12 A'   13 A'   14 A'                 
 -6.538  -6.538  -6.532  -6.517  -6.517  -4.760  -4.759  -4.756
 15 A'    3 A"   16 A'   17 A'    4 A"   18 A'    5 A"   19 A'                 
 -2.665  -2.660  -2.660  -2.647  -2.647  -2.642  -2.638  -2.638
 20 A'   21 A'    6 A"   22 A'    7 A"   23 A'   24 A'    8 A"                 
 -2.627  -2.627  -0.807  -0.770  -0.750  -0.554  -0.425  -0.396
 25 A'    9 A"   26 A'   27 A'   28 A'   29 A'   30 A'   31 A'                 
 -0.357  -0.314  -0.309  -0.308  -0.294  -0.292
 10 A"   32 A'   33 A'   11 A"   34 A'   12 A"                                 
 -- Virtual --                   
 -0.181  -0.129  -0.102  -0.009   0.008   0.025   0.038   0.044
 35 A'   36 A'   13 A"   37 A'   38 A'   39 A'   14 A"   40 A'                 
  0.048   0.056   0.066   0.071   0.075   0.090   0.097   0.109
 41 A'   42 A'   43 A'   15 A"   16 A"   44 A'   45 A'   46 A'                 
  0.114   0.121   0.133   0.159   0.171   0.191   0.280   0.287
 47 A'   17 A"   48 A'   49 A'   50 A'   51 A'   18 A"   52 A'                 
  0.318   0.378   0.386   0.419   0.430   0.437   0.437   0.471
 53 A'   54 A'   55 A'   56 A'   19 A"   57 A'   20 A"   58 A'                 
  0.483   0.488   0.527   0.536   0.555   0.557   0.563   0.571
 59 A'   21 A"   60 A'   22 A"   61 A'   23 A"   62 A'   24 A"                 
  0.580   0.583   0.600   0.617   0.619   0.634   0.647   0.672
 25 A"   63 A'   64 A'   26 A"   65 A'   66 A'   67 A'   68 A'                 
  0.725   0.762   0.838   0.915   1.014   1.082   1.280   1.330
 27 A"   69 A'   70 A'   71 A'   72 A'   73 A'   28 A"   74 A'                 
  1.397   1.424   1.511   1.544   1.584   1.634   1.694   1.934
 29 A"   75 A'   30 A"   76 A'   31 A"   77 A'   78 A'   79 A'                 
  1.979   1.997   2.003   2.025   2.050   2.078   2.108   2.551
 32 A"   33 A"   80 A'   81 A'   82 A'   83 A'   84 A'   85 A'                 
  2.675   2.769   3.114   3.979   3.982   3.986   4.000   4.003
 34 A"   86 A'   87 A'   35 A"   36 A"   88 A'   37 A"   89 A'                 
  4.005   4.018   4.078   4.154   4.180   6.523   6.538   6.985
 90 A'   38 A"   91 A'   92 A'   93 A'   94 A'   95 A'   96 A'                 
  7.531   7.551   7.553   7.572   7.578   7.608  13.792  13.892
 39 A"   40 A"   97 A'   98 A'   99 A'  100 A'   41 A"  101 A'                 
 14.045  23.375  47.818  47.834 163.158 289.719 289.740 289.742
102 A'  103 A'  104 A'  105 A'  106 A'   42 A"  107 A'   43 A"                 
289.765 289.777 289.8101020.5891020.604
108 A'  109 A'  110 A'  111 A'  112 A'                                         
 --------------------------------------------------------------

          Ground-State Mulliken Net Atomic Charges

     Atom                 Charge (a.u.)
  ----------------------------------------
      1 C                     0.000248
      2 P                     0.111376
      3 H                     0.037928
      4 Br                   -0.016607
      5 Br                   -0.132945
  ----------------------------------------
  Sum of atomic charges =    -0.000000

 -----------------------------------------------------------------
                    Cartesian Multipole Moments
 -----------------------------------------------------------------
    Charge (ESU x 10^10)
                -0.0000
    Dipole Moment (Debye)
         X      -0.1407      Y      -2.7416      Z      -0.0000
       Tot       2.7452
    Quadrupole Moments (Debye-Ang)
        XX     -55.7899     XY       4.2304     YY     -49.6655
        XZ      -0.0000     YZ      -0.0000     ZZ     -57.5846
    Octopole Moments (Debye-Ang^2)
       XXX       6.9640    XXY      20.7045    XYY      -8.5555
       YYY      20.4525    XXZ       0.0000    XYZ      -0.0000
       YYZ       0.0000    XZZ       0.7550    YZZ      11.7084
       ZZZ       0.0000
    Hexadecapole Moments (Debye-Ang^3)
      XXXX    -965.9814   XXXY      10.8787   XXYY    -251.6413
      XYYY      33.4218   YYYY    -506.4021   XXXZ      -0.0000
      XXYZ       0.0000   XYYZ      -0.0000   YYYZ       0.0000
      XXZZ    -190.2162   XYZZ       1.6033   YYZZ    -104.0083
      XZZZ      -0.0000   YZZZ       0.0000   ZZZZ     -75.8372
 -----------------------------------------------------------------
 Calculating analytic gradient of the SCF energy
 Gradient of SCF Energy
            1           2           3           4           5
    1   0.0138209  -0.0271824   0.0038991   0.0549836  -0.0455213
    2  -0.1425144   0.1123870  -0.0170595   0.0282831   0.0189038
    3  -0.0000000   0.0000000  -0.0000000   0.0000000  -0.0000000
 Max gradient component =       1.425E-01
 RMS gradient           =       5.192E-02
 Gradient time:  CPU 6.70 s  wall 2.33 s
 Geometry Optimization Parameters
   NAtoms,    NIC,     NZ,  NCons,   NDum,   NFix, NCnnct, MaxDiis
        5      20       5       0       0       0       0       0

 Cartesian Hessian Update
 Hessian Updated using BFGS Update


** GEOMETRY OPTIMIZATION IN DELOCALIZED INTERNAL COORDINATES **
   Searching for a Minimum

   Optimization Cycle:   2

                       Coordinates (Angstroms)
     ATOM                X               Y               Z
      1  C         0.0059840203   -0.6771067385    0.0000000000
      2  P         0.0160361376   -2.2198342409    0.0000000000
      3  H        -1.2912926732   -2.8115857788    0.0000000000
      4  Br        2.0726840293    0.5196482873    0.0000000000
      5  Br       -2.0572251239    0.5765338670    0.0000000000
   Point Group: cs    Number of degrees of freedom:     7


   Energy is  -5528.237228874

 Hessian Updated using BFGS Update

  7 Hessian modes will be used to form the next step
  Hessian Eigenvalues:
     0.012125    0.052910    0.152795    0.198564    0.244384    0.250627
     1.112880

 Minimum Search - Taking Simple RFO Step
 Searching for Lamda that Minimizes Along All modes
 Value Taken    Lamda =  -0.10005223
 Calculated Step too Large.  Step scaled by  0.329590
 Step Taken.  Stepsize is  0.300000

                             Maximum     Tolerance    Cnvgd?
         Gradient           0.106278      0.000300      NO
         Displacement       0.164474      0.001200      NO
         Energy change     -0.036199      0.000001      NO


 New Cartesian Coordinates Obtained by Inverse Iteration

 Displacement from previous Coordinates is:  0.332477
 ----------------------------------------------------------------
             Standard Nuclear Orientation (Angstroms)
    I     Atom           X                Y                Z
 ----------------------------------------------------------------
    1      C       0.0064247644    -0.6760703501     0.0000000000
    2      P       0.0505848765    -2.2506170623     0.0000000000
    3      H      -1.2963294423    -2.7382666895     0.0000000000
    4      Br      1.9529336251     0.5032449007     0.0000000000
    5      Br     -1.9674274335     0.5493645973     0.0000000000
 ----------------------------------------------------------------
 Molecular Point Group                 Cs    NOp =  2
 Largest Abelian Subgroup              Cs    NOp =  2
 Nuclear Repulsion Energy =   472.1321471467 hartrees
 There are       46 alpha and       46 beta electrons
 Applying Cartesian multipole field
    Component          Value
    ---------          -----
     (2,0,0)        1.00000E-11
     (0,2,0)        2.00000E-11
     (0,0,2)       -3.00000E-11
 Nucleus-field energy     =     0.0000000172 hartrees
 Requested basis set is 6-311++G(d,p)
 There are 62 shells and 155 basis functions
 A cutoff of  1.0D-11 yielded   1574 shell pairs
 There are     10527 function pairs (     11665 Cartesian)
 Smallest overlap matrix eigenvalue = 5.71E-04
 Guess MOs from SCF MO coefficient file

 -----------------------------------------------------------------------
  General SCF calculation program by
  Eric Jon Sundstrom, Paul Horn, Yuezhi Mao, Dmitri Zuev, Alec White,
  David Stuck, Shaama M.S., Shane Yost, Joonho Lee, David Small,
  Daniel Levine, Susi Lehtola, Hugh Burton, Evgeny Epifanovsky
 -----------------------------------------------------------------------
 Exchange:     0.2000 Hartree-Fock + 0.0800 Slater + 0.7200 B88
 Correlation:  0.1900 VWN1RPA + 0.8100 LYP
 Using SG-1 standard quadrature grid
 using 4 threads for integral computing
 -------------------------------------------------------
 OpenMP Integral computing Module                
 Release: version 2.0, May 2017, Q-Chem Inc. Pleasanton 
 -------------------------------------------------------
 -------------------------------------------------------
 OpenMP BLAS3 based DFT computing Module                
 Release: version 1.0, May 2013, Q-Chem Inc. Pittsburgh 
 -------------------------------------------------------
 A restricted SCF calculation will be
 performed using DIIS
 SCF converges when DIIS error is below 1.0e-08
 ---------------------------------------
  Cycle       Energy         DIIS error
 ---------------------------------------
    1   -5528.2663767315      6.83e-04  
    2   -5528.2688309966      2.53e-04  
    3   -5528.2685645130      3.86e-04  
    4   -5528.2690791702      1.23e-04  
    5   -5528.2691189790      5.95e-05  
    6   -5528.2691311405      7.65e-06  
    7   -5528.2691312958      4.47e-06  
    8   -5528.2691313532      1.36e-06  
    9   -5528.2691313590      2.52e-07  
   10   -5528.2691313593      6.80e-08  
   11   -5528.2691313592      1.63e-08  
   12   -5528.2691313593      4.50e-09  Convergence criterion met
 ---------------------------------------
 SCF time:   CPU 28.54s  wall 10.00s 
 SCF   energy in the final basis set =    -5528.2691313593
 Total energy in the final basis set =    -5528.2691313593

 --------------------------------------------------------------
             Orbital Energies (a.u.) and Symmetries
 --------------------------------------------------------------

 Alpha MOs, Restricted
 -- Occupied --                  
-482.86 -482.84  -77.09  -62.51  -62.50  -56.33  -56.33  -56.33
  1 A'    2 A'    3 A'    4 A'    5 A'    6 A'    7 A'    1 A"                 
-56.318 -56.313 -56.313 -10.325  -8.720  -8.704  -6.594  -6.554
  8 A'    9 A'    2 A"   10 A'   11 A'   12 A'   13 A'   14 A'                 
 -6.537  -6.537  -6.536  -6.522  -6.521  -4.755  -4.755  -4.751
 15 A'    3 A"   16 A'   17 A'    4 A"   18 A'    5 A"   19 A'                 
 -2.664  -2.659  -2.659  -2.646  -2.646  -2.646  -2.643  -2.643
 20 A'   21 A'    6 A"   22 A'   23 A'    7 A"   24 A'    8 A"                 
 -2.631  -2.631  -0.811  -0.772  -0.747  -0.549  -0.432  -0.401
 25 A'    9 A"   26 A'   27 A'   28 A'   29 A'   30 A'   31 A'                 
 -0.357  -0.318  -0.313  -0.308  -0.296  -0.291
 10 A"   32 A'   33 A'   11 A"   34 A'   12 A"                                 
 -- Virtual --                   
 -0.162  -0.112  -0.102  -0.008   0.010   0.026   0.039   0.043
 35 A'   36 A'   13 A"   37 A'   38 A'   39 A'   14 A"   40 A'                 
  0.046   0.058   0.067   0.070   0.075   0.090   0.096   0.109
 41 A'   42 A'   43 A'   15 A"   16 A"   44 A'   45 A'   46 A'                 
  0.119   0.124   0.129   0.160   0.174   0.191   0.282   0.283
 47 A'   17 A"   48 A'   49 A'   50 A'   51 A'   52 A'   18 A"                 
  0.317   0.378   0.385   0.419   0.430   0.436   0.437   0.461
 53 A'   54 A'   55 A'   56 A'   19 A"   57 A'   20 A"   58 A'                 
  0.476   0.485   0.522   0.527   0.555   0.556   0.566   0.567
 59 A'   21 A"   60 A'   22 A"   23 A"   61 A'   62 A'   24 A"                 
  0.585   0.588   0.603   0.612   0.620   0.637   0.662   0.697
 25 A"   63 A'   64 A'   26 A"   65 A'   66 A'   67 A'   68 A'                 
  0.749   0.790   0.852   0.921   1.022   1.058   1.292   1.338
 27 A"   69 A'   70 A'   71 A'   72 A'   73 A'   28 A"   74 A'                 
  1.403   1.458   1.494   1.554   1.587   1.651   1.702   1.918
 29 A"   75 A'   30 A"   76 A'   31 A"   77 A'   78 A'   79 A'                 
  1.979   1.995   2.012   2.023   2.062   2.112   2.116   2.561
 32 A"   33 A"   80 A'   81 A'   82 A'   83 A'   84 A'   85 A'                 
  2.673   2.784   3.091   3.982   3.985   3.987   3.996   4.001
 34 A"   86 A'   87 A'   35 A"   36 A"   88 A'   37 A"   89 A'                 
  4.015   4.024   4.096   4.197   4.218   6.521   6.544   6.983
 90 A'   38 A"   91 A'   92 A'   93 A'   94 A'   95 A'   96 A'                 
  7.531   7.548   7.558   7.567   7.607   7.618  13.796  13.899
 39 A"   40 A"   97 A'   98 A'   99 A'  100 A'   41 A"  101 A'                 
 14.023  23.352  47.818  47.838 163.149 289.721 289.739 289.747
102 A'  103 A'  104 A'  105 A'  106 A'   42 A"   43 A"  107 A'                 
289.761 289.805 289.8191020.5891020.611
108 A'  109 A'  110 A'  111 A'  112 A'                                         

 Beta MOs, Restricted
 -- Occupied --                  
-482.86 -482.84  -77.09  -62.51  -62.50  -56.33  -56.33  -56.33
  1 A'    2 A'    3 A'    4 A'    5 A'    6 A'    7 A'    1 A"                 
-56.318 -56.313 -56.313 -10.325  -8.720  -8.704  -6.594  -6.554
  8 A'    9 A'    2 A"   10 A'   11 A'   12 A'   13 A'   14 A'                 
 -6.537  -6.537  -6.536  -6.522  -6.521  -4.755  -4.755  -4.751
 15 A'    3 A"   16 A'   17 A'    4 A"   18 A'    5 A"   19 A'                 
 -2.664  -2.659  -2.659  -2.646  -2.646  -2.646  -2.643  -2.643
 20 A'   21 A'    6 A"   22 A'   23 A'    7 A"   24 A'    8 A"                 
 -2.631  -2.631  -0.811  -0.772  -0.747  -0.549  -0.432  -0.401
 25 A'    9 A"   26 A'   27 A'   28 A'   29 A'   30 A'   31 A'                 
 -0.357  -0.318  -0.313  -0.308  -0.296  -0.291
 10 A"   32 A'   33 A'   11 A"   34 A'   12 A"                                 
 -- Virtual --                   
 -0.162  -0.112  -0.102  -0.008   0.010   0.026   0.039   0.043
 35 A'   36 A'   13 A"   37 A'   38 A'   39 A'   14 A"   40 A'                 
  0.046   0.058   0.067   0.070   0.075   0.090   0.096   0.109
 41 A'   42 A'   43 A'   15 A"   16 A"   44 A'   45 A'   46 A'                 
  0.119   0.124   0.129   0.160   0.174   0.191   0.282   0.283
 47 A'   17 A"   48 A'   49 A'   50 A'   51 A'   52 A'   18 A"                 
  0.317   0.378   0.385   0.419   0.430   0.436   0.437   0.461
 53 A'   54 A'   55 A'   56 A'   19 A"   57 A'   20 A"   58 A'                 
  0.476   0.485   0.522   0.527   0.555   0.556   0.566   0.567
 59 A'   21 A"   60 A'   22 A"   23 A"   61 A'   62 A'   24 A"                 
  0.585   0.588   0.603   0.612   0.620   0.637   0.662   0.697
 25 A"   63 A'   64 A'   26 A"   65 A'   66 A'   67 A'   68 A'                 
  0.749   0.790   0.852   0.921   1.022   1.058   1.292   1.338
 27 A"   69 A'   70 A'   71 A'   72 A'   73 A'   28 A"   74 A'                 
  1.403   1.458   1.494   1.554   1.587   1.651   1.702   1.918
 29 A"   75 A'   30 A"   76 A'   31 A"   77 A'   78 A'   79 A'                 
  1.979   1.995   2.012   2.023   2.062   2.112   2.116   2.561
 32 A"   33 A"   80 A'   81 A'   82 A'   83 A'   84 A'   85 A'                 
  2.673   2.784   3.091   3.982   3.985   3.987   3.996   4.001
 34 A"   86 A'   87 A'   35 A"   36 A"   88 A'   37 A"   89 A'                 
  4.015   4.024   4.096   4.197   4.218   6.521   6.544   6.983
 90 A'   38 A"   91 A'   92 A'   93 A'   94 A'   95 A'   96 A'                 
  7.531   7.548   7.558   7.567   7.607   7.618  13.796  13.899
 39 A"   40 A"   97 A'   98 A'   99 A'  100 A'   41 A"  101 A'                 
 14.023  23.352  47.818  47.838 163.149 289.721 289.739 289.747
102 A'  103 A'  104 A'  105 A'  106 A'   42 A"   43 A"  107 A'                 
289.761 289.805 289.8191020.5891020.611
108 A'  109 A'  110 A'  111 A'  112 A'                                         
 --------------------------------------------------------------

          Ground-State Mulliken Net Atomic Charges

     Atom                 Charge (a.u.)
  ----------------------------------------
      1 C                     0.008496
      2 P                     0.091883
      3 H                     0.023723
      4 Br                   -0.016190
      5 Br                   -0.107912
  ----------------------------------------
  Sum of atomic charges =     0.000000

 -----------------------------------------------------------------
                    Cartesian Multipole Moments
 -----------------------------------------------------------------
    Charge (ESU x 10^10)
                 0.0000
    Dipole Moment (Debye)
         X      -0.2133      Y      -2.2829      Z       0.0000
       Tot       2.2928
    Quadrupole Moments (Debye-Ang)
        XX     -55.3622     XY       3.5651     YY     -50.4990
        XZ      -0.0000     YZ       0.0000     ZZ     -57.5374
    Octopole Moments (Debye-Ang^2)
       XXX       5.4322    XXY      22.4871    XYY      -7.6018
       YYY      27.8589    XXZ       0.0000    XYZ      -0.0000
       YYZ       0.0000    XZZ       0.8021    YZZ      13.3286
       ZZZ       0.0000
    Hexadecapole Moments (Debye-Ang^3)
      XXXX    -876.2388   XXXY       9.8429   XXYY    -237.6691
      XYYY      31.6293   YYYY    -519.9208   XXXZ      -0.0000
      XXYZ       0.0000   XYYZ      -0.0000   YYYZ       0.0000
      XXZZ    -173.4274   XYZZ       2.1218   YYZZ    -105.2005
      XZZZ      -0.0000   YZZZ       0.0000   ZZZZ     -75.7173
 -----------------------------------------------------------------
 Calculating analytic gradient of the SCF energy
 Gradient of SCF Energy
            1           2           3           4           5
    1   0.0112114  -0.0207152   0.0019814   0.0548991  -0.0473767
    2  -0.1164501   0.0792667  -0.0135962   0.0293229   0.0214568
    3  -0.0000000   0.0000000   0.0000000  -0.0000000   0.0000000
 Max gradient component =       1.165E-01
 RMS gradient           =       4.256E-02
 Gradient time:  CPU 6.99 s  wall 2.44 s
 Geometry Optimization Parameters
   NAtoms,    NIC,     NZ,  NCons,   NDum,   NFix, NCnnct, MaxDiis
        5      20       5       0       0       0       0       0

 Cartesian Hessian Update
 Hessian Updated using BFGS Update


** GEOMETRY OPTIMIZATION IN DELOCALIZED INTERNAL COORDINATES **
   Searching for a Minimum

   Optimization Cycle:   3

                       Coordinates (Angstroms)
     ATOM                X               Y               Z
      1  C         0.0064247644   -0.6760703501    0.0000000000
      2  P         0.0505848765   -2.2506170623    0.0000000000
      3  H        -1.2963294423   -2.7382666895    0.0000000000
      4  Br        1.9529336251    0.5032449007    0.0000000000
      5  Br       -1.9674274335    0.5493645973    0.0000000000
   Point Group: cs    Number of degrees of freedom:     7


   Energy is  -5528.269131359

 Hessian Updated using BFGS Update

  7 Hessian modes will be used to form the next step
  Hessian Eigenvalues:
     0.013139    0.053454    0.175741    0.198581    0.239946    0.253319
     1.136362

 Minimum Search - Taking Simple RFO Step
 Searching for Lamda that Minimizes Along All modes
 Value Taken    Lamda =  -0.09141846
 Calculated Step too Large.  Step scaled by  0.326867
 Step Taken.  Stepsize is  0.300000

                             Maximum     Tolerance    Cnvgd?
         Gradient           0.084683      0.000300      NO
         Displacement       0.162411      0.001200      NO
         Energy change     -0.031902      0.000001      NO


 New Cartesian Coordinates Obtained by Inverse Iteration

 Displacement from previous Coordinates is:  0.321745
 ----------------------------------------------------------------
             Standard Nuclear Orientation (Angstroms)
    I     Atom           X                Y                Z
 ----------------------------------------------------------------
    1      C       0.0048170550    -0.6706406133     0.0000000000
    2      P       0.0749875757    -2.2722114699     0.0000000000
    3      H      -1.2958174677    -2.6788475143     0.0000000000
    4      Br      1.8337472720     0.4854899172     0.0000000000
    5      Br     -1.8715480449     0.5238650764     0.0000000000
 ----------------------------------------------------------------
 Molecular Point Group                 Cs    NOp =  2
 Largest Abelian Subgroup              Cs    NOp =  2
 Nuclear Repulsion Energy =   489.1850832890 hartrees
 There are       46 alpha and       46 beta electrons
 Applying Cartesian multipole field
    Component          Value
    ---------          -----
     (2,0,0)        1.00000E-11
     (0,2,0)        2.00000E-11
     (0,0,2)       -3.00000E-11
 Nucleus-field energy     =     0.0000000162 hartrees
 Requested basis set is 6-311++G(d,p)
 There are 62 shells and 155 basis functions
 A cutoff of  1.0D-11 yielded   1582 shell pairs
 There are     10551 function pairs (     11690 Cartesian)
 Smallest overlap matrix eigenvalue = 5.60E-04
 Guess MOs from SCF MO coefficient file

 -----------------------------------------------------------------------
  General SCF calculation program by
  Eric Jon Sundstrom, Paul Horn, Yuezhi Mao, Dmitri Zuev, Alec White,
  David Stuck, Shaama M.S., Shane Yost, Joonho Lee, David Small,
  Daniel Levine, Susi Lehtola, Hugh Burton, Evgeny Epifanovsky
 -----------------------------------------------------------------------
 Exchange:     0.2000 Hartree-Fock + 0.0800 Slater + 0.7200 B88
 Correlation:  0.1900 VWN1RPA + 0.8100 LYP
 Using SG-1 standard quadrature grid
 using 4 threads for integral computing
 -------------------------------------------------------
 OpenMP Integral computing Module                
 Release: version 2.0, May 2017, Q-Chem Inc. Pleasanton 
 -------------------------------------------------------
 -------------------------------------------------------
 OpenMP BLAS3 based DFT computing Module                
 Release: version 1.0, May 2013, Q-Chem Inc. Pittsburgh 
 -------------------------------------------------------
 A restricted SCF calculation will be
 performed using DIIS
 SCF converges when DIIS error is below 1.0e-08
 ---------------------------------------
  Cycle       Energy         DIIS error
 ---------------------------------------
    1   -5528.2945795281      7.18e-04  
    2   -5528.2969333068      3.60e-04  
    3   -5528.2962466400      5.94e-04  
    4   -5528.2973608093      1.14e-04  
    5   -5528.2974080308      4.34e-05  
    6   -5528.2974142462      5.67e-06  
    7   -5528.2974143343      2.33e-06  
    8   -5528.2974143476      1.16e-06  
    9   -5528.2974143511      1.90e-07  
   10   -5528.2974143512      5.19e-08  
   11   -5528.2974143512      1.19e-08  
   12   -5528.2974143512      3.53e-09  Convergence criterion met
 ---------------------------------------
 SCF time:   CPU 28.93s  wall 10.00s 
 SCF   energy in the final basis set =    -5528.2974143512
 Total energy in the final basis set =    -5528.2974143512

 --------------------------------------------------------------
             Orbital Energies (a.u.) and Symmetries
 --------------------------------------------------------------

 Alpha MOs, Restricted
 -- Occupied --                  
-482.86 -482.85  -77.09  -62.51  -62.50  -56.33  -56.33  -56.33
  1 A'    2 A'    3 A'    4 A'    5 A'    6 A'    7 A'    1 A"                 
-56.321 -56.317 -56.317 -10.322  -8.720  -8.707  -6.589  -6.553
  8 A'    2 A"    9 A'   10 A'   11 A'   12 A'   13 A'   14 A'                 
 -6.540  -6.537  -6.537  -6.525  -6.525  -4.750  -4.749  -4.746
 15 A'   16 A'    3 A"    4 A"   17 A'   18 A'    5 A"   19 A'                 
 -2.663  -2.659  -2.659  -2.650  -2.647  -2.646  -2.646  -2.646
 20 A'    6 A"   21 A'   22 A'   23 A'    7 A"    8 A"   24 A'                 
 -2.635  -2.634  -0.820  -0.776  -0.739  -0.547  -0.438  -0.407
 25 A'    9 A"   26 A'   27 A'   28 A'   29 A'   30 A'   31 A'                 
 -0.361  -0.323  -0.314  -0.309  -0.296  -0.286
 10 A"   32 A'   33 A'   11 A"   34 A'   12 A"                                 
 -- Virtual --                   
 -0.139  -0.101  -0.091  -0.007   0.012   0.026   0.040   0.041
 35 A'   13 A"   36 A'   37 A'   38 A'   39 A'   14 A"   40 A'                 
  0.047   0.060   0.068   0.069   0.074   0.091   0.097   0.109
 41 A'   42 A'   43 A'   15 A"   16 A"   44 A'   45 A'   46 A'                 
  0.122   0.126   0.128   0.161   0.177   0.192   0.279   0.286
 47 A'   17 A"   48 A'   49 A'   50 A'   51 A'   52 A'   18 A"                 
  0.314   0.379   0.385   0.416   0.426   0.435   0.439   0.446
 53 A'   54 A'   55 A'   56 A'   19 A"   57 A'   20 A"   58 A'                 
  0.473   0.485   0.517   0.520   0.553   0.560   0.563   0.571
 59 A'   21 A"   22 A"   60 A'   23 A"   61 A'   24 A"   62 A'                 
  0.590   0.591   0.598   0.608   0.624   0.643   0.690   0.735
 25 A"   63 A'   64 A'   26 A"   65 A'   66 A'   67 A'   68 A'                 
  0.774   0.818   0.856   0.930   1.029   1.035   1.307   1.360
 27 A"   69 A'   70 A'   71 A'   72 A'   73 A'   28 A"   74 A'                 
  1.410   1.480   1.503   1.575   1.592   1.663   1.718   1.901
 29 A"   30 A"   75 A'   76 A'   31 A"   77 A'   78 A'   79 A'                 
  1.979   1.994   2.015   2.025   2.070   2.126   2.155   2.576
 32 A"   33 A"   80 A'   81 A'   82 A'   83 A'   84 A'   85 A'                 
  2.673   2.806   3.078   3.982   3.988   3.992   3.994   3.999
 34 A"   86 A'   87 A'   35 A"   88 A'   36 A"   37 A"   89 A'                 
  4.030   4.035   4.117   4.244   4.269   6.515   6.558   6.984
 90 A'   38 A"   91 A'   92 A'   93 A'   94 A'   95 A'   96 A'                 
  7.532   7.545   7.554   7.570   7.627   7.644  13.802  13.907
 39 A"   40 A"   97 A'   98 A'   99 A'  100 A'   41 A"  101 A'                 
 14.011  23.338  47.815  47.849 163.144 289.723 289.737 289.750
102 A'  103 A'  104 A'  105 A'  106 A'   42 A"   43 A"  107 A'                 
289.760 289.832 289.8411020.5851020.625
108 A'  109 A'  110 A'  111 A'  112 A'                                         

 Beta MOs, Restricted
 -- Occupied --                  
-482.86 -482.85  -77.09  -62.51  -62.50  -56.33  -56.33  -56.33
  1 A'    2 A'    3 A'    4 A'    5 A'    6 A'    7 A'    1 A"                 
-56.321 -56.317 -56.317 -10.322  -8.720  -8.707  -6.589  -6.553
  8 A'    2 A"    9 A'   10 A'   11 A'   12 A'   13 A'   14 A'                 
 -6.540  -6.537  -6.537  -6.525  -6.525  -4.750  -4.749  -4.746
 15 A'   16 A'    3 A"    4 A"   17 A'   18 A'    5 A"   19 A'                 
 -2.663  -2.659  -2.659  -2.650  -2.647  -2.646  -2.646  -2.646
 20 A'    6 A"   21 A'   22 A'   23 A'    7 A"    8 A"   24 A'                 
 -2.635  -2.634  -0.820  -0.776  -0.739  -0.547  -0.438  -0.407
 25 A'    9 A"   26 A'   27 A'   28 A'   29 A'   30 A'   31 A'                 
 -0.361  -0.323  -0.314  -0.309  -0.296  -0.286
 10 A"   32 A'   33 A'   11 A"   34 A'   12 A"                                 
 -- Virtual --                   
 -0.139  -0.101  -0.091  -0.007   0.012   0.026   0.040   0.041
 35 A'   13 A"   36 A'   37 A'   38 A'   39 A'   14 A"   40 A'                 
  0.047   0.060   0.068   0.069   0.074   0.091   0.097   0.109
 41 A'   42 A'   43 A'   15 A"   16 A"   44 A'   45 A'   46 A'                 
  0.122   0.126   0.128   0.161   0.177   0.192   0.279   0.286
 47 A'   17 A"   48 A'   49 A'   50 A'   51 A'   52 A'   18 A"                 
  0.314   0.379   0.385   0.416   0.426   0.435   0.439   0.446
 53 A'   54 A'   55 A'   56 A'   19 A"   57 A'   20 A"   58 A'                 
  0.473   0.485   0.517   0.520   0.553   0.560   0.563   0.571
 59 A'   21 A"   22 A"   60 A'   23 A"   61 A'   24 A"   62 A'                 
  0.590   0.591   0.598   0.608   0.624   0.643   0.690   0.735
 25 A"   63 A'   64 A'   26 A"   65 A'   66 A'   67 A'   68 A'                 
  0.774   0.818   0.856   0.930   1.029   1.035   1.307   1.360
 27 A"   69 A'   70 A'   71 A'   72 A'   73 A'   28 A"   74 A'                 
  1.410   1.480   1.503   1.575   1.592   1.663   1.718   1.901
 29 A"   30 A"   75 A'   76 A'   31 A"   77 A'   78 A'   79 A'                 
  1.979   1.994   2.015   2.025   2.070   2.126   2.155   2.576
 32 A"   33 A"   80 A'   81 A'   82 A'   83 A'   84 A'   85 A'                 
  2.673   2.806   3.078   3.982   3.988   3.992   3.994   3.999
 34 A"   86 A'   87 A'   35 A"   88 A'   36 A"   37 A"   89 A'                 
  4.030   4.035   4.117   4.244   4.269   6.515   6.558   6.984
 90 A'   38 A"   91 A'   92 A'   93 A'   94 A'   95 A'   96 A'                 
  7.532   7.545   7.554   7.570   7.627   7.644  13.802  13.907
 39 A"   40 A"   97 A'   98 A'   99 A'  100 A'   41 A"  101 A'                 
 14.011  23.338  47.815  47.849 163.144 289.723 289.737 289.750
102 A'  103 A'  104 A'  105 A'  106 A'   42 A"   43 A"  107 A'                 
289.760 289.832 289.8411020.5851020.625
108 A'  109 A'  110 A'  111 A'  112 A'                                         
 --------------------------------------------------------------

          Ground-State Mulliken Net Atomic Charges

     Atom                 Charge (a.u.)
  ----------------------------------------
      1 C                     0.010980
      2 P                     0.074351
      3 H                     0.010329
      4 Br                   -0.012874
      5 Br                   -0.082786
  ----------------------------------------
  Sum of atomic charges =     0.000000

 -----------------------------------------------------------------
                    Cartesian Multipole Moments
 -----------------------------------------------------------------
    Charge (ESU x 10^10)
                 0.0000
    Dipole Moment (Debye)
         X      -0.2721      Y      -1.8362      Z      -0.0000
       Tot       1.8563
    Quadrupole Moments (Debye-Ang)
        XX     -55.0406     XY       3.0594     YY     -51.2827
        XZ       0.0000     YZ      -0.0000     ZZ     -57.4401
    Octopole Moments (Debye-Ang^2)
       XXX       4.4666    XXY      23.8296    XYY      -6.8511
       YYY      34.5478    XXZ      -0.0000    XYZ       0.0000
       YYZ       0.0000    XZZ       0.8721    YZZ      14.8420
       ZZZ      -0.0000
    Hexadecapole Moments (Debye-Ang^3)
      XXXX    -790.5150   XXXY       9.1423   XXYY    -223.8647
      XYYY      30.2780   YYYY    -529.8808   XXXZ       0.0000
      XXYZ      -0.0000   XYYZ       0.0000   YYYZ      -0.0000
      XXZZ    -157.1381   XYZZ       2.5162   YYZZ    -106.1047
      XZZZ       0.0000   YZZZ      -0.0000   ZZZZ     -75.4998
 -----------------------------------------------------------------
 Calculating analytic gradient of the SCF energy
 Gradient of SCF Energy
            1           2           3           4           5
    1   0.0106127  -0.0146458   0.0011366   0.0483997  -0.0455032
    2  -0.0936326   0.0542557  -0.0098824   0.0268134   0.0224459
    3   0.0000000   0.0000000  -0.0000000  -0.0000000  -0.0000000
 Max gradient component =       9.363E-02
 RMS gradient           =       3.442E-02
 Gradient time:  CPU 7.16 s  wall 2.49 s
 Geometry Optimization Parameters
   NAtoms,    NIC,     NZ,  NCons,   NDum,   NFix, NCnnct, MaxDiis
        5      20       5       0       0       0       0       0

 Cartesian Hessian Update
 Hessian Updated using BFGS Update


** GEOMETRY OPTIMIZATION IN DELOCALIZED INTERNAL COORDINATES **
   Searching for a Minimum

   Optimization Cycle:   4

                       Coordinates (Angstroms)
     ATOM                X               Y               Z
      1  C         0.0048170550   -0.6706406133    0.0000000000
      2  P         0.0749875757   -2.2722114699    0.0000000000
      3  H        -1.2958174677   -2.6788475143    0.0000000000
      4  Br        1.8337472720    0.4854899172    0.0000000000
      5  Br       -1.8715480449    0.5238650764    0.0000000000
   Point Group: cs    Number of degrees of freedom:     7


   Energy is  -5528.297414351

 Hessian Updated using BFGS Update

  7 Hessian modes will be used to form the next step
  Hessian Eigenvalues:
     0.030424    0.057644    0.181961    0.198826    0.236963    0.255006
     1.070334

 Minimum Search - Taking Simple RFO Step
 Searching for Lamda that Minimizes Along All modes
 Value Taken    Lamda =  -0.07013344
 Calculated Step too Large.  Step scaled by  0.366443
 Step Taken.  Stepsize is  0.300000

                             Maximum     Tolerance    Cnvgd?
         Gradient           0.066380      0.000300      NO
         Displacement       0.170478      0.001200      NO
         Energy change     -0.028283      0.000001      NO


 New Cartesian Coordinates Obtained by Inverse Iteration

 Displacement from previous Coordinates is:  0.310283
 ----------------------------------------------------------------
             Standard Nuclear Orientation (Angstroms)
    I     Atom           X                Y                Z
 ----------------------------------------------------------------
    1      C       0.0003891145    -0.6599847769     0.0000000000
    2      P       0.0899291842    -2.2857428799     0.0000000000
    3      H      -1.2961075527    -2.6303204830     0.0000000000
    4      Br      1.7218065408     0.4712166253     0.0000000000
    5      Br     -1.7698308967     0.4924869107     0.0000000000
 ----------------------------------------------------------------
 Molecular Point Group                 Cs    NOp =  2
 Largest Abelian Subgroup              Cs    NOp =  2
 Nuclear Repulsion Energy =   508.3245983214 hartrees
 There are       46 alpha and       46 beta electrons
 Applying Cartesian multipole field
    Component          Value
    ---------          -----
     (2,0,0)        1.00000E-11
     (0,2,0)        2.00000E-11
     (0,0,2)       -3.00000E-11
 Nucleus-field energy     =     0.0000000151 hartrees
 Requested basis set is 6-311++G(d,p)
 There are 62 shells and 155 basis functions
 A cutoff of  1.0D-11 yielded   1598 shell pairs
 There are     10629 function pairs (     11774 Cartesian)
 Smallest overlap matrix eigenvalue = 5.45E-04
 Guess MOs from SCF MO coefficient file

 -----------------------------------------------------------------------
  General SCF calculation program by
  Eric Jon Sundstrom, Paul Horn, Yuezhi Mao, Dmitri Zuev, Alec White,
  David Stuck, Shaama M.S., Shane Yost, Joonho Lee, David Small,
  Daniel Levine, Susi Lehtola, Hugh Burton, Evgeny Epifanovsky
 -----------------------------------------------------------------------
 Exchange:     0.2000 Hartree-Fock + 0.0800 Slater + 0.7200 B88
 Correlation:  0.1900 VWN1RPA + 0.8100 LYP
 Using SG-1 standard quadrature grid
 using 4 threads for integral computing
 -------------------------------------------------------
 OpenMP Integral computing Module                
 Release: version 2.0, May 2017, Q-Chem Inc. Pleasanton 
 -------------------------------------------------------
 -------------------------------------------------------
 OpenMP BLAS3 based DFT computing Module                
 Release: version 1.0, May 2013, Q-Chem Inc. Pittsburgh 
 -------------------------------------------------------
 A restricted SCF calculation will be
 performed using DIIS
 SCF converges when DIIS error is below 1.0e-08
 ---------------------------------------
  Cycle       Energy         DIIS error
 ---------------------------------------
    1   -5528.3169836589      8.02e-04  
    2   -5528.3194037502      5.09e-04  
    3   -5528.3186944735      6.98e-04  
    4   -5528.3202052055      1.14e-04  
    5   -5528.3202563400      4.00e-05  
    6   -5528.3202612984      5.26e-06  
    7   -5528.3202613750      1.36e-06  
    8   -5528.3202613798      7.01e-07  
    9   -5528.3202613810      1.88e-07  
   10   -5528.3202613811      3.67e-08  
   11   -5528.3202613811      8.79e-09  Convergence criterion met
 ---------------------------------------
 SCF time:   CPU 27.03s  wall 10.00s 
 SCF   energy in the final basis set =    -5528.3202613811
 Total energy in the final basis set =    -5528.3202613811

 --------------------------------------------------------------
             Orbital Energies (a.u.) and Symmetries
 --------------------------------------------------------------

 Alpha MOs, Restricted
 -- Occupied --                  
-482.86 -482.85  -77.08  -62.51  -62.50  -56.33  -56.33  -56.33
  1 A'    2 A'    3 A'    4 A'    5 A'    6 A'    1 A"    7 A'                 
-56.325 -56.320 -56.320 -10.317  -8.720  -8.711  -6.583  -6.552
  8 A'    2 A"    9 A'   10 A'   11 A'   12 A'   13 A'   14 A'                 
 -6.544  -6.537  -6.537  -6.529  -6.529  -4.743  -4.743  -4.740
 15 A'    3 A"   16 A'    4 A"   17 A'   18 A'    5 A"   19 A'                 
 -2.662  -2.659  -2.658  -2.654  -2.650  -2.650  -2.647  -2.647
 20 A'    6 A"   21 A'   22 A'    7 A"   23 A'   24 A'    8 A"                 
 -2.639  -2.638  -0.834  -0.783  -0.729  -0.547  -0.445  -0.413
 25 A'    9 A"   26 A'   27 A'   28 A'   29 A'   30 A'   31 A'                 
 -0.368  -0.328  -0.315  -0.311  -0.296  -0.279
 10 A"   32 A'   33 A'   11 A"   34 A'   12 A"                                 
 -- Virtual --                   
 -0.112  -0.100  -0.069  -0.007   0.014   0.027   0.040   0.041
 35 A'   13 A"   36 A'   37 A'   38 A'   39 A'   40 A'   14 A"                 
  0.047   0.063   0.069   0.070   0.074   0.091   0.097   0.110
 41 A'   42 A'   15 A"   43 A'   16 A"   44 A'   45 A'   46 A'                 
  0.121   0.129   0.131   0.162   0.178   0.194   0.277   0.289
 47 A'   17 A"   48 A'   49 A'   50 A'   51 A'   52 A'   18 A"                 
  0.311   0.378   0.385   0.411   0.421   0.430   0.439   0.439
 53 A'   54 A'   55 A'   56 A'   19 A"   57 A'   58 A'   20 A"                 
  0.474   0.488   0.507   0.515   0.550   0.560   0.569   0.577
 59 A'   21 A"   22 A"   60 A'   23 A"   24 A"   61 A'   62 A'                 
  0.592   0.595   0.597   0.608   0.630   0.651   0.728   0.779
 25 A"   63 A'   64 A'   26 A"   65 A'   66 A'   67 A'   68 A'                 
  0.799   0.845   0.853   0.942   1.013   1.041   1.327   1.387
 27 A"   69 A'   70 A'   71 A'   72 A'   73 A'   28 A"   74 A'                 
  1.416   1.471   1.556   1.597   1.604   1.675   1.747   1.879
 29 A"   30 A"   75 A'   31 A"   76 A'   77 A'   78 A'   79 A'                 
  1.982   1.994   2.006   2.039   2.079   2.136   2.196   2.592
 32 A"   33 A"   80 A'   81 A'   82 A'   83 A'   84 A'   85 A'                 
  2.673   2.832   3.073   3.982   3.989   3.990   3.998   4.004
 34 A"   86 A'   87 A'   35 A"   36 A"   88 A'   89 A'   37 A"                 
  4.049   4.050   4.139   4.295   4.316   6.510   6.579   6.986
 38 A"   90 A'   91 A'   92 A'   93 A'   94 A'   95 A'   96 A'                 
  7.534   7.542   7.550   7.576   7.633   7.673  13.810  13.915
 39 A"   40 A"   97 A'   98 A'   99 A'  100 A'   41 A"  101 A'                 
 14.006  23.330  47.813  47.865 163.141 289.726 289.736 289.747
102 A'  103 A'  104 A'  105 A'  106 A'   42 A"   43 A"  107 A'                 
289.768 289.844 289.8781020.5821020.646
108 A'  109 A'  110 A'  111 A'  112 A'                                         

 Beta MOs, Restricted
 -- Occupied --                  
-482.86 -482.85  -77.08  -62.51  -62.50  -56.33  -56.33  -56.33
  1 A'    2 A'    3 A'    4 A'    5 A'    6 A'    1 A"    7 A'                 
-56.325 -56.320 -56.320 -10.317  -8.720  -8.711  -6.583  -6.552
  8 A'    2 A"    9 A'   10 A'   11 A'   12 A'   13 A'   14 A'                 
 -6.544  -6.537  -6.537  -6.529  -6.529  -4.743  -4.743  -4.740
 15 A'    3 A"   16 A'    4 A"   17 A'   18 A'    5 A"   19 A'                 
 -2.662  -2.659  -2.658  -2.654  -2.650  -2.650  -2.647  -2.647
 20 A'    6 A"   21 A'   22 A'    7 A"   23 A'   24 A'    8 A"                 
 -2.639  -2.638  -0.834  -0.783  -0.729  -0.547  -0.445  -0.413
 25 A'    9 A"   26 A'   27 A'   28 A'   29 A'   30 A'   31 A'                 
 -0.368  -0.328  -0.315  -0.311  -0.296  -0.279
 10 A"   32 A'   33 A'   11 A"   34 A'   12 A"                                 
 -- Virtual --                   
 -0.112  -0.100  -0.069  -0.007   0.014   0.027   0.040   0.041
 35 A'   13 A"   36 A'   37 A'   38 A'   39 A'   40 A'   14 A"                 
  0.047   0.063   0.069   0.070   0.074   0.091   0.097   0.110
 41 A'   42 A'   15 A"   43 A'   16 A"   44 A'   45 A'   46 A'                 
  0.121   0.129   0.131   0.162   0.178   0.194   0.277   0.289
 47 A'   17 A"   48 A'   49 A'   50 A'   51 A'   52 A'   18 A"                 
  0.311   0.378   0.385   0.411   0.421   0.430   0.439   0.439
 53 A'   54 A'   55 A'   56 A'   19 A"   57 A'   58 A'   20 A"                 
  0.474   0.488   0.507   0.515   0.550   0.560   0.569   0.577
 59 A'   21 A"   22 A"   60 A'   23 A"   24 A"   61 A'   62 A'                 
  0.592   0.595   0.597   0.608   0.630   0.651   0.728   0.779
 25 A"   63 A'   64 A'   26 A"   65 A'   66 A'   67 A'   68 A'                 
  0.799   0.845   0.853   0.942   1.013   1.041   1.327   1.387
 27 A"   69 A'   70 A'   71 A'   72 A'   73 A'   28 A"   74 A'                 
  1.416   1.471   1.556   1.597   1.604   1.675   1.747   1.879
 29 A"   30 A"   75 A'   31 A"   76 A'   77 A'   78 A'   79 A'                 
  1.982   1.994   2.006   2.039   2.079   2.136   2.196   2.592
 32 A"   33 A"   80 A'   81 A'   82 A'   83 A'   84 A'   85 A'                 
  2.673   2.832   3.073   3.982   3.989   3.990   3.998   4.004
 34 A"   86 A'   87 A'   35 A"   36 A"   88 A'   89 A'   37 A"                 
  4.049   4.050   4.139   4.295   4.316   6.510   6.579   6.986
 38 A"   90 A'   91 A'   92 A'   93 A'   94 A'   95 A'   96 A'                 
  7.534   7.542   7.550   7.576   7.633   7.673  13.810  13.915
 39 A"   40 A"   97 A'   98 A'   99 A'  100 A'   41 A"  101 A'                 
 14.006  23.330  47.813  47.865 163.141 289.726 289.736 289.747
102 A'  103 A'  104 A'  105 A'  106 A'   42 A"   43 A"  107 A'                 
289.768 289.844 289.8781020.5821020.646
108 A'  109 A'  110 A'  111 A'  112 A'                                         
 --------------------------------------------------------------

          Ground-State Mulliken Net Atomic Charges

     Atom                 Charge (a.u.)
  ----------------------------------------
      1 C                     0.006899
      2 P                     0.057183
      3 H                    -0.002786
      4 Br                   -0.007472
      5 Br                   -0.053825
  ----------------------------------------
  Sum of atomic charges =     0.000000

 -----------------------------------------------------------------
                    Cartesian Multipole Moments
 -----------------------------------------------------------------
    Charge (ESU x 10^10)
                 0.0000
    Dipole Moment (Debye)
         X      -0.3651      Y      -1.3627      Z       0.0000
       Tot       1.4108
    Quadrupole Moments (Debye-Ang)
        XX     -54.7852     XY       2.6833     YY     -52.1369
        XZ      -0.0000     YZ      -0.0000     ZZ     -57.2931
    Octopole Moments (Debye-Ang^2)
       XXX       3.3520    XXY      24.9136    XYY      -6.4144
       YYY      41.1387    XXZ       0.0000    XYZ       0.0000
       YYZ       0.0000    XZZ       0.7807    YZZ      16.3469
       ZZZ       0.0000
    Hexadecapole Moments (Debye-Ang^3)
      XXXX    -710.7673   XXXY       7.2576   XXYY    -210.7507
      XYYY      27.7938   YYYY    -537.7149   XXXZ      -0.0000
      XXYZ      -0.0000   XYYZ       0.0000   YYYZ      -0.0000
      XXZZ    -141.8391   XYZZ       2.2759   YYZZ    -106.7675
      XZZZ      -0.0000   YZZZ      -0.0000   ZZZZ     -75.1752
 -----------------------------------------------------------------
 Calculating analytic gradient of the SCF energy
 Gradient of SCF Energy
            1           2           3           4           5
    1   0.0096197  -0.0095674   0.0005543   0.0356621  -0.0362687
    2  -0.0691698   0.0354222  -0.0065229   0.0210008   0.0192698
    3  -0.0000000   0.0000000  -0.0000000   0.0000000   0.0000000
 Max gradient component =       6.917E-02
 RMS gradient           =       2.538E-02
 Gradient time:  CPU 7.45 s  wall 2.58 s
 Geometry Optimization Parameters
   NAtoms,    NIC,     NZ,  NCons,   NDum,   NFix, NCnnct, MaxDiis
        5      20       5       0       0       0       0       0

 Cartesian Hessian Update
 Hessian Updated using BFGS Update


** GEOMETRY OPTIMIZATION IN DELOCALIZED INTERNAL COORDINATES **
   Searching for a Minimum

   Optimization Cycle:   5

                       Coordinates (Angstroms)
     ATOM                X               Y               Z
      1  C         0.0003891145   -0.6599847769    0.0000000000
      2  P         0.0899291842   -2.2857428799    0.0000000000
      3  H        -1.2961075527   -2.6303204830    0.0000000000
      4  Br        1.7218065408    0.4712166253    0.0000000000
      5  Br       -1.7698308967    0.4924869107    0.0000000000
   Point Group: cs    Number of degrees of freedom:     7


   Energy is  -5528.320261381

 Hessian Updated using BFGS Update

  7 Hessian modes will be used to form the next step
  Hessian Eigenvalues:
     0.050077    0.070256    0.183594    0.198901    0.238124    0.254996
     1.051339

 Minimum Search - Taking Simple RFO Step
 Searching for Lamda that Minimizes Along All modes
 Value Taken    Lamda =  -0.03942938
 Calculated Step too Large.  Step scaled by  0.487602
 Step Taken.  Stepsize is  0.300000

                             Maximum     Tolerance    Cnvgd?
         Gradient           0.048018      0.000300      NO
         Displacement       0.181865      0.001200      NO
         Energy change     -0.022847      0.000001      NO


 New Cartesian Coordinates Obtained by Inverse Iteration

 Displacement from previous Coordinates is:  0.297248
 ----------------------------------------------------------------
             Standard Nuclear Orientation (Angstroms)
    I     Atom           X                Y                Z
 ----------------------------------------------------------------
    1      C      -0.0074011890    -0.6436692302     0.0000000000
    2      P       0.0994592664    -2.2923837107     0.0000000000
    3      H      -1.2967932574    -2.5870745865     0.0000000000
    4      Br      1.6195023615     0.4568365196     0.0000000000
    5      Br     -1.6685807914     0.4539464039     0.0000000000
 ----------------------------------------------------------------
 Molecular Point Group                 Cs    NOp =  2
 Largest Abelian Subgroup              Cs    NOp =  2
 Nuclear Repulsion Energy =   529.2224569730 hartrees
 There are       46 alpha and       46 beta electrons
 Applying Cartesian multipole field
    Component          Value
    ---------          -----
     (2,0,0)        1.00000E-11
     (0,2,0)        2.00000E-11
     (0,0,2)       -3.00000E-11
 Nucleus-field energy     =     0.0000000141 hartrees
 Requested basis set is 6-311++G(d,p)
 There are 62 shells and 155 basis functions
 A cutoff of  1.0D-11 yielded   1611 shell pairs
 There are     10704 function pairs (     11855 Cartesian)
 Smallest overlap matrix eigenvalue = 5.07E-04
 Guess MOs from SCF MO coefficient file

 -----------------------------------------------------------------------
  General SCF calculation program by
  Eric Jon Sundstrom, Paul Horn, Yuezhi Mao, Dmitri Zuev, Alec White,
  David Stuck, Shaama M.S., Shane Yost, Joonho Lee, David Small,
  Daniel Levine, Susi Lehtola, Hugh Burton, Evgeny Epifanovsky
 -----------------------------------------------------------------------
 Exchange:     0.2000 Hartree-Fock + 0.0800 Slater + 0.7200 B88
 Correlation:  0.1900 VWN1RPA + 0.8100 LYP
 Using SG-1 standard quadrature grid
 using 4 threads for integral computing
 -------------------------------------------------------
 OpenMP Integral computing Module                
 Release: version 2.0, May 2017, Q-Chem Inc. Pleasanton 
 -------------------------------------------------------
 -------------------------------------------------------
 OpenMP BLAS3 based DFT computing Module                
 Release: version 1.0, May 2013, Q-Chem Inc. Pittsburgh 
 -------------------------------------------------------
 A restricted SCF calculation will be
 performed using DIIS
 SCF converges when DIIS error is below 1.0e-08
 ---------------------------------------
  Cycle       Energy         DIIS error
 ---------------------------------------
    1   -5528.3312439090      9.28e-04  
    2   -5528.3338728167      6.67e-04  
    3   -5528.3333957771      7.65e-04  
    4   -5528.3351817056      1.33e-04  
    5   -5528.3352521874      4.09e-05  
    6   -5528.3352570279      5.38e-06  
    7   -5528.3352571141      1.09e-06  
    8   -5528.3352571179      2.71e-07  
    9   -5528.3352571181      1.40e-07  
   10   -5528.3352571182      3.11e-08  
   11   -5528.3352571181      5.82e-09  Convergence criterion met
 ---------------------------------------
 SCF time:   CPU 27.77s  wall 10.00s 
 SCF   energy in the final basis set =    -5528.3352571181
 Total energy in the final basis set =    -5528.3352571181

 --------------------------------------------------------------
             Orbital Energies (a.u.) and Symmetries
 --------------------------------------------------------------

 Alpha MOs, Restricted
 -- Occupied --                  
-482.86 -482.86  -77.08  -62.51  -62.51  -56.33  -56.33  -56.33
  1 A'    2 A'    3 A'    4 A'    5 A'    6 A'    7 A'    1 A"                 
-56.328 -56.324 -56.324 -10.310  -8.719  -8.716  -6.575  -6.552
  8 A'    2 A"    9 A'   10 A'   11 A'   12 A'   13 A'   14 A'                 
 -6.548  -6.538  -6.537  -6.534  -6.533  -4.736  -4.736  -4.732
 15 A'    3 A"   16 A'    4 A"   17 A'   18 A'    5 A"   19 A'                 
 -2.662  -2.659  -2.658  -2.658  -2.655  -2.654  -2.647  -2.647
 20 A'   21 A'    6 A"   22 A'    7 A"   23 A'   24 A'    8 A"                 
 -2.643  -2.643  -0.855  -0.792  -0.718  -0.549  -0.453  -0.418
 25 A'    9 A"   26 A'   27 A'   28 A'   29 A'   30 A'   31 A'                 
 -0.379  -0.333  -0.315  -0.314  -0.294  -0.271
 10 A"   32 A'   33 A'   11 A"   34 A'   12 A"                                 
 -- Virtual --                   
 -0.098  -0.084  -0.045  -0.006   0.016   0.028   0.039   0.042
 13 A"   35 A'   36 A'   37 A'   38 A'   39 A'   40 A'   14 A"                 
  0.047   0.067   0.068   0.073   0.073   0.092   0.098   0.110
 41 A'   42 A'   15 A"   16 A"   43 A'   44 A'   45 A'   46 A'                 
  0.121   0.131   0.134   0.161   0.178   0.197   0.277   0.292
 47 A'   17 A"   48 A'   49 A'   50 A'   51 A'   52 A'   18 A"                 
  0.307   0.374   0.387   0.406   0.416   0.426   0.436   0.437
 53 A'   54 A'   55 A'   56 A'   19 A"   57 A'   20 A"   58 A'                 
  0.476   0.492   0.500   0.510   0.545   0.559   0.572   0.579
 59 A'   21 A"   22 A"   60 A'   23 A"   24 A"   61 A'   62 A'                 
  0.590   0.604   0.606   0.613   0.637   0.665   0.770   0.823
 25 A"   63 A'   64 A'   26 A"   65 A'   66 A'   67 A'   27 A"                 
  0.825   0.841   0.875   0.950   1.001   1.054   1.351   1.413
 68 A'   69 A'   70 A'   71 A'   72 A'   73 A'   28 A"   74 A'                 
  1.425   1.466   1.603   1.608   1.630   1.696   1.786   1.855
 29 A"   30 A"   31 A"   75 A'   76 A'   77 A'   78 A'   79 A'                 
  1.985   1.994   2.004   2.053   2.091   2.141   2.222   2.606
 32 A"   33 A"   80 A'   81 A'   82 A'   83 A'   84 A'   85 A'                 
  2.673   2.866   3.075   3.981   3.985   3.991   3.995   4.016
 34 A"   86 A'   87 A'   35 A"   36 A"   88 A'   89 A'   37 A"                 
  4.065   4.077   4.157   4.333   4.346   6.514   6.607   6.989
 38 A"   90 A'   91 A'   92 A'   93 A'   94 A'   95 A'   96 A'                 
  7.536   7.540   7.557   7.582   7.636   7.681  13.818  13.924
 39 A"   40 A"   97 A'   98 A'   99 A'  100 A'   41 A"  101 A'                 
 14.005  23.330  47.817  47.885 163.140 289.730 289.735 289.752
102 A'  103 A'  104 A'  105 A'  106 A'   42 A"   43 A"  107 A'                 
289.776 289.854 289.9001020.5881020.673
108 A'  109 A'  110 A'  111 A'  112 A'                                         

 Beta MOs, Restricted
 -- Occupied --                  
-482.86 -482.86  -77.08  -62.51  -62.51  -56.33  -56.33  -56.33
  1 A'    2 A'    3 A'    4 A'    5 A'    6 A'    7 A'    1 A"                 
-56.328 -56.324 -56.324 -10.310  -8.719  -8.716  -6.575  -6.552
  8 A'    2 A"    9 A'   10 A'   11 A'   12 A'   13 A'   14 A'                 
 -6.548  -6.538  -6.537  -6.534  -6.533  -4.736  -4.736  -4.732
 15 A'    3 A"   16 A'    4 A"   17 A'   18 A'    5 A"   19 A'                 
 -2.662  -2.659  -2.658  -2.658  -2.655  -2.654  -2.647  -2.647
 20 A'   21 A'    6 A"   22 A'    7 A"   23 A'   24 A'    8 A"                 
 -2.643  -2.643  -0.855  -0.792  -0.718  -0.549  -0.453  -0.418
 25 A'    9 A"   26 A'   27 A'   28 A'   29 A'   30 A'   31 A'                 
 -0.379  -0.333  -0.315  -0.314  -0.294  -0.271
 10 A"   32 A'   33 A'   11 A"   34 A'   12 A"                                 
 -- Virtual --                   
 -0.098  -0.084  -0.045  -0.006   0.016   0.028   0.039   0.042
 13 A"   35 A'   36 A'   37 A'   38 A'   39 A'   40 A'   14 A"                 
  0.047   0.067   0.068   0.073   0.073   0.092   0.098   0.110
 41 A'   42 A'   15 A"   16 A"   43 A'   44 A'   45 A'   46 A'                 
  0.121   0.131   0.134   0.161   0.178   0.197   0.277   0.292
 47 A'   17 A"   48 A'   49 A'   50 A'   51 A'   52 A'   18 A"                 
  0.307   0.374   0.387   0.406   0.416   0.426   0.436   0.437
 53 A'   54 A'   55 A'   56 A'   19 A"   57 A'   20 A"   58 A'                 
  0.476   0.492   0.500   0.510   0.545   0.559   0.572   0.579
 59 A'   21 A"   22 A"   60 A'   23 A"   24 A"   61 A'   62 A'                 
  0.590   0.604   0.606   0.613   0.637   0.665   0.770   0.823
 25 A"   63 A'   64 A'   26 A"   65 A'   66 A'   67 A'   27 A"                 
  0.825   0.841   0.875   0.950   1.001   1.054   1.351   1.413
 68 A'   69 A'   70 A'   71 A'   72 A'   73 A'   28 A"   74 A'                 
  1.425   1.466   1.603   1.608   1.630   1.696   1.786   1.855
 29 A"   30 A"   31 A"   75 A'   76 A'   77 A'   78 A'   79 A'                 
  1.985   1.994   2.004   2.053   2.091   2.141   2.222   2.606
 32 A"   33 A"   80 A'   81 A'   82 A'   83 A'   84 A'   85 A'                 
  2.673   2.866   3.075   3.981   3.985   3.991   3.995   4.016
 34 A"   86 A'   87 A'   35 A"   36 A"   88 A'   89 A'   37 A"                 
  4.065   4.077   4.157   4.333   4.346   6.514   6.607   6.989
 38 A"   90 A'   91 A'   92 A'   93 A'   94 A'   95 A'   96 A'                 
  7.536   7.540   7.557   7.582   7.636   7.681  13.818  13.924
 39 A"   40 A"   97 A'   98 A'   99 A'  100 A'   41 A"  101 A'                 
 14.005  23.330  47.817  47.885 163.140 289.730 289.735 289.752
102 A'  103 A'  104 A'  105 A'  106 A'   42 A"   43 A"  107 A'                 
289.776 289.854 289.9001020.5881020.673
108 A'  109 A'  110 A'  111 A'  112 A'                                         
 --------------------------------------------------------------

          Ground-State Mulliken Net Atomic Charges

     Atom                 Charge (a.u.)
  ----------------------------------------
      1 C                    -0.002304
      2 P                     0.038942
      3 H                    -0.015659
      4 Br                   -0.001344
      5 Br                   -0.019635
  ----------------------------------------
  Sum of atomic charges =     0.000000

 -----------------------------------------------------------------
                    Cartesian Multipole Moments
 -----------------------------------------------------------------
    Charge (ESU x 10^10)
                -0.0000
    Dipole Moment (Debye)
         X      -0.4905      Y      -0.8626      Z      -0.0000
       Tot       0.9923
    Quadrupole Moments (Debye-Ang)
        XX     -54.5831     XY       2.3855     YY     -53.1017
        XZ       0.0000     YZ      -0.0000     ZZ     -57.0974
    Octopole Moments (Debye-Ang^2)
       XXX       2.1072    XXY      25.8784    XYY      -6.1661
       YYY      47.9522    XXZ      -0.0000    XYZ       0.0000
       YYZ       0.0000    XZZ       0.5420    YZZ      17.9563
       ZZZ      -0.0000
    Hexadecapole Moments (Debye-Ang^3)
      XXXX    -639.3761   XXXY       4.7250   XXYY    -198.9229
      XYYY      24.5819   YYYY    -543.5633   XXXZ       0.0000
      XXYZ      -0.0000   XYYZ       0.0000   YYYZ      -0.0000
      XXZZ    -128.0627   XYZZ       1.6686   YYZZ    -107.1959
      XZZZ       0.0000   YZZZ      -0.0000   ZZZZ     -74.7534
 -----------------------------------------------------------------
 Calculating analytic gradient of the SCF energy
 Gradient of SCF Energy
            1           2           3           4           5
    1   0.0076169  -0.0053401   0.0001547   0.0164566  -0.0188881
    2  -0.0407357   0.0209138  -0.0034032   0.0116555   0.0115697
    3   0.0000000  -0.0000000  -0.0000000   0.0000000  -0.0000000
 Max gradient component =       4.074E-02
 RMS gradient           =       1.436E-02
 Gradient time:  CPU 7.54 s  wall 2.61 s
 Geometry Optimization Parameters
   NAtoms,    NIC,     NZ,  NCons,   NDum,   NFix, NCnnct, MaxDiis
        5      20       5       0       0       0       0       0

 Cartesian Hessian Update
 Hessian Updated using BFGS Update


** GEOMETRY OPTIMIZATION IN DELOCALIZED INTERNAL COORDINATES **
   Searching for a Minimum

   Optimization Cycle:   6

                       Coordinates (Angstroms)
     ATOM                X               Y               Z
      1  C        -0.0074011890   -0.6436692302    0.0000000000
      2  P         0.0994592664   -2.2923837107    0.0000000000
      3  H        -1.2967932574   -2.5870745865    0.0000000000
      4  Br        1.6195023615    0.4568365196    0.0000000000
      5  Br       -1.6685807914    0.4539464039    0.0000000000
   Point Group: cs    Number of degrees of freedom:     7


   Energy is  -5528.335257118

 Hessian Updated using BFGS Update

  7 Hessian modes will be used to form the next step
  Hessian Eigenvalues:
     0.054088    0.101484    0.184279    0.198922    0.244550    0.254885
     1.039060

 Minimum Search - Taking Simple RFO Step
 Searching for Lamda that Minimizes Along All modes
 Value Taken    Lamda =  -0.01017011
 Calculated Step too Large.  Step scaled by  0.970550
 Step Taken.  Stepsize is  0.300000

                             Maximum     Tolerance    Cnvgd?
         Gradient           0.027948      0.000300      NO
         Displacement       0.186235      0.001200      NO
         Energy change     -0.014996      0.000001      NO


 New Cartesian Coordinates Obtained by Inverse Iteration

 Displacement from previous Coordinates is:  0.276232
 ----------------------------------------------------------------
             Standard Nuclear Orientation (Angstroms)
    I     Atom           X                Y                Z
 ----------------------------------------------------------------
    1      C      -0.0229522280    -0.6183497158     0.0000000000
    2      P       0.1061930964    -2.2913671243     0.0000000000
    3      H      -1.2979006887    -2.5393253674     0.0000000000
    4      Br      1.5388626899     0.4386066765     0.0000000000
    5      Br     -1.5780164795     0.3980909270     0.0000000000
 ----------------------------------------------------------------
 Molecular Point Group                 Cs    NOp =  2
 Largest Abelian Subgroup              Cs    NOp =  2
 Nuclear Repulsion Energy =   550.4711225651 hartrees
 There are       46 alpha and       46 beta electrons
 Applying Cartesian multipole field
    Component          Value
    ---------          -----
     (2,0,0)        1.00000E-11
     (0,2,0)        2.00000E-11
     (0,0,2)       -3.00000E-11
 Nucleus-field energy     =     0.0000000133 hartrees
 Requested basis set is 6-311++G(d,p)
 There are 62 shells and 155 basis functions
 A cutoff of  1.0D-11 yielded   1624 shell pairs
 There are     10819 function pairs (     11987 Cartesian)
 Smallest overlap matrix eigenvalue = 3.92E-04
 Guess MOs from SCF MO coefficient file

 -----------------------------------------------------------------------
  General SCF calculation program by
  Eric Jon Sundstrom, Paul Horn, Yuezhi Mao, Dmitri Zuev, Alec White,
  David Stuck, Shaama M.S., Shane Yost, Joonho Lee, David Small,
  Daniel Levine, Susi Lehtola, Hugh Burton, Evgeny Epifanovsky
 -----------------------------------------------------------------------
 Exchange:     0.2000 Hartree-Fock + 0.0800 Slater + 0.7200 B88
 Correlation:  0.1900 VWN1RPA + 0.8100 LYP
 Using SG-1 standard quadrature grid
 using 4 threads for integral computing
 -------------------------------------------------------
 OpenMP Integral computing Module                
 Release: version 2.0, May 2017, Q-Chem Inc. Pleasanton 
 -------------------------------------------------------
 -------------------------------------------------------
 OpenMP BLAS3 based DFT computing Module                
 Release: version 1.0, May 2013, Q-Chem Inc. Pittsburgh 
 -------------------------------------------------------
 A restricted SCF calculation will be
 performed using DIIS
 SCF converges when DIIS error is below 1.0e-08
 ---------------------------------------
  Cycle       Energy         DIIS error
 ---------------------------------------
    1   -5528.3328506340      1.09e-03  
    2   -5528.3359789616      8.07e-04  
    3   -5528.3356991517      8.38e-04  
    4   -5528.3378010518      1.66e-04  
    5   -5528.3379137703      4.39e-05  
    6   -5528.3379190336      5.93e-06  
    7   -5528.3379191501      1.47e-06  
    8   -5528.3379191556      4.91e-07  
    9   -5528.3379191558      1.30e-07  
   10   -5528.3379191558      2.58e-08  
   11   -5528.3379191558      6.06e-09  Convergence criterion met
 ---------------------------------------
 SCF time:   CPU 28.63s  wall 10.00s 
 SCF   energy in the final basis set =    -5528.3379191558
 Total energy in the final basis set =    -5528.3379191558

 --------------------------------------------------------------
             Orbital Energies (a.u.) and Symmetries
 --------------------------------------------------------------

 Alpha MOs, Restricted
 -- Occupied --                  
-482.86 -482.86  -77.07  -62.51  -62.51  -56.33  -56.33  -56.33
  1 A'    2 A'    3 A'    4 A'    5 A'    6 A'    7 A'    1 A"                 
-56.329 -56.327 -56.326 -10.301  -8.722  -8.719  -6.567  -6.554
  8 A'    2 A"    9 A'   10 A'   11 A'   12 A'   13 A'   14 A'                 
 -6.551  -6.541  -6.540  -6.537  -6.537  -4.728  -4.727  -4.724
 15 A'    3 A"   16 A'    4 A"   17 A'   18 A'    5 A"   19 A'                 
 -2.665  -2.662  -2.662  -2.661  -2.658  -2.657  -2.650  -2.650
 20 A'   21 A'    6 A"   22 A'    7 A"   23 A'   24 A'    8 A"                 
 -2.647  -2.647  -0.882  -0.804  -0.707  -0.553  -0.463  -0.423
 25 A'    9 A"   26 A'   27 A'   28 A'   29 A'   30 A'   31 A'                 
 -0.394  -0.338  -0.317  -0.314  -0.291  -0.261
 10 A"   32 A'   11 A"   33 A'   34 A'   12 A"                                 
 -- Virtual --                   
 -0.096  -0.056  -0.025  -0.003   0.018   0.028   0.039   0.043
 13 A"   35 A'   36 A'   37 A'   38 A'   39 A'   40 A'   14 A"                 
  0.047   0.067   0.072   0.073   0.081   0.094   0.099   0.111
 41 A'   15 A"   16 A"   42 A'   43 A'   44 A'   45 A'   46 A'                 
  0.121   0.132   0.137   0.159   0.179   0.201   0.277   0.296
 47 A'   17 A"   48 A'   49 A'   50 A'   51 A'   52 A'   18 A"                 
  0.304   0.371   0.388   0.405   0.411   0.427   0.429   0.438
 53 A'   54 A'   55 A'   56 A'   19 A"   57 A'   20 A"   58 A'                 
  0.478   0.494   0.497   0.509   0.539   0.563   0.568   0.576
 59 A'   21 A"   22 A"   60 A'   23 A"   24 A"   61 A'   62 A'                 
  0.589   0.617   0.621   0.623   0.641   0.688   0.800   0.834
 25 A"   63 A'   26 A"   64 A'   65 A'   66 A'   67 A'   68 A'                 
  0.845   0.873   0.903   0.942   1.008   1.071   1.376   1.437
 27 A"   69 A'   70 A'   71 A'   72 A'   73 A'   28 A"   29 A"                 
  1.440   1.466   1.609   1.634   1.664   1.728   1.816   1.845
 74 A'   30 A"   31 A"   75 A'   76 A'   77 A'   78 A'   79 A'                 
  1.987   1.995   2.011   2.061   2.098   2.147   2.216   2.618
 32 A"   33 A"   80 A'   81 A'   82 A'   83 A'   84 A'   85 A'                 
  2.673   2.914   3.079   3.976   3.985   3.989   3.992   4.028
 34 A"   86 A'   87 A'   35 A"   36 A"   88 A'   89 A'   37 A"                 
  4.082   4.110   4.171   4.345   4.346   6.542   6.644   6.992
 38 A"   90 A'   91 A'   92 A'   93 A'   94 A'   95 A'   96 A'                 
  7.535   7.540   7.575   7.585   7.647   7.661  13.826  13.932
 39 A"   40 A"   97 A'   98 A'   99 A'  100 A'   41 A"  101 A'                 
 14.006  23.341  47.840  47.912 163.139 289.732 289.737 289.766
102 A'  103 A'  104 A'  105 A'  106 A'   42 A"   43 A"  107 A'                 
289.783 289.865 289.8931020.6161020.706
108 A'  109 A'  110 A'  111 A'  112 A'                                         

 Beta MOs, Restricted
 -- Occupied --                  
-482.86 -482.86  -77.07  -62.51  -62.51  -56.33  -56.33  -56.33
  1 A'    2 A'    3 A'    4 A'    5 A'    6 A'    7 A'    1 A"                 
-56.329 -56.327 -56.326 -10.301  -8.722  -8.719  -6.567  -6.554
  8 A'    2 A"    9 A'   10 A'   11 A'   12 A'   13 A'   14 A'                 
 -6.551  -6.541  -6.540  -6.537  -6.537  -4.728  -4.727  -4.724
 15 A'    3 A"   16 A'    4 A"   17 A'   18 A'    5 A"   19 A'                 
 -2.665  -2.662  -2.662  -2.661  -2.658  -2.657  -2.650  -2.650
 20 A'   21 A'    6 A"   22 A'    7 A"   23 A'   24 A'    8 A"                 
 -2.647  -2.647  -0.882  -0.804  -0.707  -0.553  -0.463  -0.423
 25 A'    9 A"   26 A'   27 A'   28 A'   29 A'   30 A'   31 A'                 
 -0.394  -0.338  -0.317  -0.314  -0.291  -0.261
 10 A"   32 A'   11 A"   33 A'   34 A'   12 A"                                 
 -- Virtual --                   
 -0.096  -0.056  -0.025  -0.003   0.018   0.028   0.039   0.043
 13 A"   35 A'   36 A'   37 A'   38 A'   39 A'   40 A'   14 A"                 
  0.047   0.067   0.072   0.073   0.081   0.094   0.099   0.111
 41 A'   15 A"   16 A"   42 A'   43 A'   44 A'   45 A'   46 A'                 
  0.121   0.132   0.137   0.159   0.179   0.201   0.277   0.296
 47 A'   17 A"   48 A'   49 A'   50 A'   51 A'   52 A'   18 A"                 
  0.304   0.371   0.388   0.405   0.411   0.427   0.429   0.438
 53 A'   54 A'   55 A'   56 A'   19 A"   57 A'   20 A"   58 A'                 
  0.478   0.494   0.497   0.509   0.539   0.563   0.568   0.576
 59 A'   21 A"   22 A"   60 A'   23 A"   24 A"   61 A'   62 A'                 
  0.589   0.617   0.621   0.623   0.641   0.688   0.800   0.834
 25 A"   63 A'   26 A"   64 A'   65 A'   66 A'   67 A'   68 A'                 
  0.845   0.873   0.903   0.942   1.008   1.071   1.376   1.437
 27 A"   69 A'   70 A'   71 A'   72 A'   73 A'   28 A"   29 A"                 
  1.440   1.466   1.609   1.634   1.664   1.728   1.816   1.845
 74 A'   30 A"   31 A"   75 A'   76 A'   77 A'   78 A'   79 A'                 
  1.987   1.995   2.011   2.061   2.098   2.147   2.216   2.618
 32 A"   33 A"   80 A'   81 A'   82 A'   83 A'   84 A'   85 A'                 
  2.673   2.914   3.079   3.976   3.985   3.989   3.992   4.028
 34 A"   86 A'   87 A'   35 A"   36 A"   88 A'   89 A'   37 A"                 
  4.082   4.110   4.171   4.345   4.346   6.542   6.644   6.992
 38 A"   90 A'   91 A'   92 A'   93 A'   94 A'   95 A'   96 A'                 
  7.535   7.540   7.575   7.585   7.647   7.661  13.826  13.932
 39 A"   40 A"   97 A'   98 A'   99 A'  100 A'   41 A"  101 A'                 
 14.006  23.341  47.840  47.912 163.139 289.732 289.737 289.766
102 A'  103 A'  104 A'  105 A'  106 A'   42 A"   43 A"  107 A'                 
289.783 289.865 289.8931020.6161020.706
108 A'  109 A'  110 A'  111 A'  112 A'                                         
 --------------------------------------------------------------

          Ground-State Mulliken Net Atomic Charges

     Atom                 Charge (a.u.)
  ----------------------------------------
      1 C                    -0.015870
      2 P                     0.018629
      3 H                    -0.028385
      4 Br                    0.000183
      5 Br                    0.025442
  ----------------------------------------
  Sum of atomic charges =    -0.000000

 -----------------------------------------------------------------
                    Cartesian Multipole Moments
 -----------------------------------------------------------------
    Charge (ESU x 10^10)
                -0.0000
    Dipole Moment (Debye)
         X      -0.6835      Y      -0.3456      Z       0.0000
       Tot       0.7659
    Quadrupole Moments (Debye-Ang)
        XX     -54.3368     XY       2.1099     YY     -54.2569
        XZ      -0.0000     YZ       0.0000     ZZ     -56.8655
    Octopole Moments (Debye-Ang^2)
       XXX       0.4021    XXY      26.9574    XYY      -6.0306
       YYY      55.5705    XXZ       0.0000    XYZ      -0.0000
       YYZ      -0.0000    XZZ       0.0398    YZZ      19.8947
       ZZZ       0.0000
    Hexadecapole Moments (Debye-Ang^3)
      XXXX    -581.4433   XXXY       1.1019   XXYY    -189.4926
      XYYY      19.8406   YYYY    -546.1215   XXXZ      -0.0000
      XXYZ       0.0000   XYYZ      -0.0000   YYYZ       0.0000
      XXZZ    -116.9702   XYZZ       0.5699   YYZZ    -107.1691
      XZZZ      -0.0000   YZZZ       0.0000   ZZZZ     -74.2925
 -----------------------------------------------------------------
 Calculating analytic gradient of the SCF energy
 Gradient of SCF Energy
            1           2           3           4           5
    1  -0.0060116  -0.0016521  -0.0000384  -0.0106151   0.0183173
    2   0.0048079   0.0085566   0.0000958  -0.0036377  -0.0098226
    3   0.0000000   0.0000000   0.0000000  -0.0000000  -0.0000000
 Max gradient component =       1.832E-02
 RMS gradient           =       6.798E-03
 Gradient time:  CPU 7.95 s  wall 2.75 s
 Geometry Optimization Parameters
   NAtoms,    NIC,     NZ,  NCons,   NDum,   NFix, NCnnct, MaxDiis
        5      20       5       0       0       0       0       0

 Cartesian Hessian Update
 Hessian Updated using BFGS Update


** GEOMETRY OPTIMIZATION IN DELOCALIZED INTERNAL COORDINATES **
   Searching for a Minimum

   Optimization Cycle:   7

                       Coordinates (Angstroms)
     ATOM                X               Y               Z
      1  C        -0.0229522280   -0.6183497158    0.0000000000
      2  P         0.1061930964   -2.2913671243    0.0000000000
      3  H        -1.2979006887   -2.5393253674    0.0000000000
      4  Br        1.5388626899    0.4386066765    0.0000000000
      5  Br       -1.5780164795    0.3980909270    0.0000000000
   Point Group: cs    Number of degrees of freedom:     7


   Energy is  -5528.337919156

 Hessian Updated using BFGS Update

  7 Hessian modes will be used to form the next step
  Hessian Eigenvalues:
     0.058835    0.168396    0.183883    0.198911    0.250071    0.263719
     1.019578

 Minimum Search - Taking Simple RFO Step
 Searching for Lamda that Minimizes Along All modes
 Value Taken    Lamda =  -0.00286867
 Step Taken.  Stepsize is  0.131114

                             Maximum     Tolerance    Cnvgd?
         Gradient           0.022283      0.000300      NO
         Displacement       0.087166      0.001200      NO
         Energy change     -0.002662      0.000001      NO


 New Cartesian Coordinates Obtained by Inverse Iteration

 Displacement from previous Coordinates is:  0.125733
 ----------------------------------------------------------------
             Standard Nuclear Orientation (Angstroms)
    I     Atom           X                Y                Z
 ----------------------------------------------------------------
    1      C      -0.0138862943    -0.6240778690     0.0000000000
    2      P       0.1142655140    -2.2929229414     0.0000000000
    3      H      -1.2891543236    -2.5473191466     0.0000000000
    4      Br      1.5630963012     0.4251726901     0.0000000000
    5      Br     -1.6281348072     0.4268026631     0.0000000000
 ----------------------------------------------------------------
 Molecular Point Group                 Cs    NOp =  2
 Largest Abelian Subgroup              Cs    NOp =  2
 Nuclear Repulsion Energy =   541.7820631879 hartrees
 There are       46 alpha and       46 beta electrons
 Applying Cartesian multipole field
    Component          Value
    ---------          -----
     (2,0,0)        1.00000E-11
     (0,2,0)        2.00000E-11
     (0,0,2)       -3.00000E-11
 Nucleus-field energy     =     0.0000000136 hartrees
 Requested basis set is 6-311++G(d,p)
 There are 62 shells and 155 basis functions
 A cutoff of  1.0D-11 yielded   1615 shell pairs
 There are     10728 function pairs (     11879 Cartesian)
 Smallest overlap matrix eigenvalue = 4.44E-04
 Guess MOs from SCF MO coefficient file

 -----------------------------------------------------------------------
  General SCF calculation program by
  Eric Jon Sundstrom, Paul Horn, Yuezhi Mao, Dmitri Zuev, Alec White,
  David Stuck, Shaama M.S., Shane Yost, Joonho Lee, David Small,
  Daniel Levine, Susi Lehtola, Hugh Burton, Evgeny Epifanovsky
 -----------------------------------------------------------------------
 Exchange:     0.2000 Hartree-Fock + 0.0800 Slater + 0.7200 B88
 Correlation:  0.1900 VWN1RPA + 0.8100 LYP
 Using SG-1 standard quadrature grid
 using 4 threads for integral computing
 -------------------------------------------------------
 OpenMP Integral computing Module                
 Release: version 2.0, May 2017, Q-Chem Inc. Pleasanton 
 -------------------------------------------------------
 -------------------------------------------------------
 OpenMP BLAS3 based DFT computing Module                
 Release: version 1.0, May 2013, Q-Chem Inc. Pittsburgh 
 -------------------------------------------------------
 A restricted SCF calculation will be
 performed using DIIS
 SCF converges when DIIS error is below 1.0e-08
 ---------------------------------------
  Cycle       Energy         DIIS error
 ---------------------------------------
    1   -5528.3377728891      5.15e-04  
    2   -5528.3384604668      3.81e-04  
    3   -5528.3383468808      4.21e-04  
    4   -5528.3388850239      7.17e-05  
    5   -5528.3389049497      1.89e-05  
    6   -5528.3389058629      3.11e-06  
    7   -5528.3389058934      1.04e-06  
    8   -5528.3389058959      3.54e-07  
    9   -5528.3389058962      6.13e-08  
   10   -5528.3389058962      1.66e-08  
   11   -5528.3389058962      3.76e-09  Convergence criterion met
 ---------------------------------------
 SCF time:   CPU 27.77s  wall 8.00s 
 SCF   energy in the final basis set =    -5528.3389058962
 Total energy in the final basis set =    -5528.3389058962

 --------------------------------------------------------------
             Orbital Energies (a.u.) and Symmetries
 --------------------------------------------------------------

 Alpha MOs, Restricted
 -- Occupied --                  
-482.86 -482.86  -77.07  -62.51  -62.51  -56.33  -56.33  -56.33
  1 A'    2 A'    3 A'    4 A'    5 A'    6 A'    7 A'    1 A"                 
-56.328 -56.327 -56.326 -10.304  -8.721  -8.719  -6.570  -6.552
  8 A'    2 A"    9 A'   10 A'   11 A'   12 A'   13 A'   14 A'                 
 -6.551  -6.539  -6.538  -6.537  -6.536  -4.731  -4.730  -4.727
 15 A'    3 A"   16 A'    4 A"   17 A'   18 A'    5 A"   19 A'                 
 -2.663  -2.661  -2.660  -2.659  -2.658  -2.657  -2.648  -2.648
 20 A'   21 A'    6 A"   22 A'    7 A"   23 A'   24 A'    8 A"                 
 -2.646  -2.646  -0.871  -0.800  -0.710  -0.551  -0.459  -0.421
 25 A'    9 A"   26 A'   27 A'   28 A'   29 A'   30 A'   31 A'                 
 -0.387  -0.336  -0.316  -0.315  -0.293  -0.264
 10 A"   32 A'   11 A"   33 A'   34 A'   12 A"                                 
 -- Virtual --                   
 -0.097  -0.068  -0.028  -0.005   0.017   0.028   0.038   0.043
 13 A"   35 A'   36 A'   37 A'   38 A'   39 A'   40 A'   14 A"                 
  0.047   0.067   0.072   0.072   0.077   0.093   0.099   0.110
 41 A'   15 A"   42 A'   16 A"   43 A'   44 A'   45 A'   46 A'                 
  0.120   0.132   0.135   0.160   0.180   0.200   0.276   0.295
 47 A'   17 A"   48 A'   49 A'   50 A'   51 A'   52 A'   18 A"                 
  0.305   0.372   0.388   0.405   0.413   0.426   0.432   0.437
 53 A'   54 A'   55 A'   56 A'   19 A"   57 A'   20 A"   58 A'                 
  0.479   0.494   0.498   0.508   0.541   0.560   0.569   0.578
 59 A'   21 A"   22 A"   60 A'   23 A"   24 A"   61 A'   62 A'                 
  0.589   0.610   0.616   0.618   0.640   0.679   0.793   0.834
 25 A"   63 A'   64 A'   26 A"   65 A'   66 A'   67 A'   68 A'                 
  0.837   0.851   0.896   0.946   0.999   1.065   1.369   1.432
 27 A"   69 A'   70 A'   71 A'   72 A'   73 A'   28 A"   29 A"                 
  1.433   1.462   1.607   1.632   1.649   1.712   1.808   1.841
 74 A'   30 A"   31 A"   75 A'   76 A'   77 A'   78 A'   79 A'                 
  1.986   1.995   2.006   2.062   2.096   2.143   2.222   2.615
 32 A"   33 A"   80 A'   81 A'   82 A'   83 A'   84 A'   85 A'                 
  2.673   2.896   3.071   3.978   3.984   3.991   3.992   4.024
 34 A"   86 A'   87 A'   35 A"   36 A"   88 A'   89 A'   37 A"                 
  4.076   4.094   4.167   4.342   4.352   6.529   6.629   6.989
 38 A"   90 A'   91 A'   92 A'   93 A'   94 A'   95 A'   96 A'                 
  7.536   7.539   7.565   7.584   7.641   7.674  13.823  13.928
 39 A"   40 A"   97 A'   98 A'   99 A'  100 A'   41 A"  101 A'                 
 14.001  23.333  47.830  47.900 163.137 289.731 289.736 289.759
102 A'  103 A'  104 A'  105 A'  106 A'   42 A"   43 A"  107 A'                 
289.781 289.860 289.9001020.6031020.692
108 A'  109 A'  110 A'  111 A'  112 A'                                         

 Beta MOs, Restricted
 -- Occupied --                  
-482.86 -482.86  -77.07  -62.51  -62.51  -56.33  -56.33  -56.33
  1 A'    2 A'    3 A'    4 A'    5 A'    6 A'    7 A'    1 A"                 
-56.328 -56.327 -56.326 -10.304  -8.721  -8.719  -6.570  -6.552
  8 A'    2 A"    9 A'   10 A'   11 A'   12 A'   13 A'   14 A'                 
 -6.551  -6.539  -6.538  -6.537  -6.536  -4.731  -4.730  -4.727
 15 A'    3 A"   16 A'    4 A"   17 A'   18 A'    5 A"   19 A'                 
 -2.663  -2.661  -2.660  -2.659  -2.658  -2.657  -2.648  -2.648
 20 A'   21 A'    6 A"   22 A'    7 A"   23 A'   24 A'    8 A"                 
 -2.646  -2.646  -0.871  -0.800  -0.710  -0.551  -0.459  -0.421
 25 A'    9 A"   26 A'   27 A'   28 A'   29 A'   30 A'   31 A'                 
 -0.387  -0.336  -0.316  -0.315  -0.293  -0.264
 10 A"   32 A'   11 A"   33 A'   34 A'   12 A"                                 
 -- Virtual --                   
 -0.097  -0.068  -0.028  -0.005   0.017   0.028   0.038   0.043
 13 A"   35 A'   36 A'   37 A'   38 A'   39 A'   40 A'   14 A"                 
  0.047   0.067   0.072   0.072   0.077   0.093   0.099   0.110
 41 A'   15 A"   42 A'   16 A"   43 A'   44 A'   45 A'   46 A'                 
  0.120   0.132   0.135   0.160   0.180   0.200   0.276   0.295
 47 A'   17 A"   48 A'   49 A'   50 A'   51 A'   52 A'   18 A"                 
  0.305   0.372   0.388   0.405   0.413   0.426   0.432   0.437
 53 A'   54 A'   55 A'   56 A'   19 A"   57 A'   20 A"   58 A'                 
  0.479   0.494   0.498   0.508   0.541   0.560   0.569   0.578
 59 A'   21 A"   22 A"   60 A'   23 A"   24 A"   61 A'   62 A'                 
  0.589   0.610   0.616   0.618   0.640   0.679   0.793   0.834
 25 A"   63 A'   64 A'   26 A"   65 A'   66 A'   67 A'   68 A'                 
  0.837   0.851   0.896   0.946   0.999   1.065   1.369   1.432
 27 A"   69 A'   70 A'   71 A'   72 A'   73 A'   28 A"   29 A"                 
  1.433   1.462   1.607   1.632   1.649   1.712   1.808   1.841
 74 A'   30 A"   31 A"   75 A'   76 A'   77 A'   78 A'   79 A'                 
  1.986   1.995   2.006   2.062   2.096   2.143   2.222   2.615
 32 A"   33 A"   80 A'   81 A'   82 A'   83 A'   84 A'   85 A'                 
  2.673   2.896   3.071   3.978   3.984   3.991   3.992   4.024
 34 A"   86 A'   87 A'   35 A"   36 A"   88 A'   89 A'   37 A"                 
  4.076   4.094   4.167   4.342   4.352   6.529   6.629   6.989
 38 A"   90 A'   91 A'   92 A'   93 A'   94 A'   95 A'   96 A'                 
  7.536   7.539   7.565   7.584   7.641   7.674  13.823  13.928
 39 A"   40 A"   97 A'   98 A'   99 A'  100 A'   41 A"  101 A'                 
 14.001  23.333  47.830  47.900 163.137 289.731 289.736 289.759
102 A'  103 A'  104 A'  105 A'  106 A'   42 A"   43 A"  107 A'                 
289.781 289.860 289.9001020.6031020.692
108 A'  109 A'  110 A'  111 A'  112 A'                                         
 --------------------------------------------------------------

          Ground-State Mulliken Net Atomic Charges

     Atom                 Charge (a.u.)
  ----------------------------------------
      1 C                    -0.006612
      2 P                     0.024889
      3 H                    -0.023459
      4 Br                    0.002378
      5 Br                    0.002805
  ----------------------------------------
  Sum of atomic charges =    -0.000000

 -----------------------------------------------------------------
                    Cartesian Multipole Moments
 -----------------------------------------------------------------
    Charge (ESU x 10^10)
                 0.0000
    Dipole Moment (Debye)
         X      -0.4883      Y      -0.5378      Z      -0.0000
       Tot       0.7264
    Quadrupole Moments (Debye-Ang)
        XX     -54.3739     XY       2.1180     YY     -53.8510
        XZ       0.0000     YZ      -0.0000     ZZ     -56.9746
    Octopole Moments (Debye-Ang^2)
       XXX       2.2643    XXY      26.7816    XYY      -5.5969
       YYY      53.2100    XXZ      -0.0000    XYZ       0.0000
       YYZ      -0.0000    XZZ       0.6582    YZZ      19.4264
       ZZZ      -0.0000
    Hexadecapole Moments (Debye-Ang^3)
      XXXX    -605.3351   XXXY       5.8563   XXYY    -193.7782
      XYYY      24.6267   YYYY    -543.5326   XXXZ       0.0000
      XXYZ      -0.0000   XYYZ       0.0000   YYYZ      -0.0000
      XXZZ    -121.6705   XYZZ       2.2813   YYZZ    -107.0403
      XZZZ       0.0000   YZZZ      -0.0000   ZZZZ     -74.5345
 -----------------------------------------------------------------
 Calculating analytic gradient of the SCF energy
 Gradient of SCF Energy
            1           2           3           4           5
    1   0.0074831   0.0004710  -0.0002078  -0.0035889  -0.0041574
    2  -0.0097388   0.0087906  -0.0000310  -0.0024364   0.0034155
    3   0.0000000  -0.0000000  -0.0000000  -0.0000000  -0.0000000
 Max gradient component =       9.739E-03
 RMS gradient           =       4.291E-03
 Gradient time:  CPU 7.64 s  wall 2.01 s
 Geometry Optimization Parameters
   NAtoms,    NIC,     NZ,  NCons,   NDum,   NFix, NCnnct, MaxDiis
        5      20       5       0       0       0       0       0

 Cartesian Hessian Update
 Hessian Updated using BFGS Update


** GEOMETRY OPTIMIZATION IN DELOCALIZED INTERNAL COORDINATES **
   Searching for a Minimum

   Optimization Cycle:   8

                       Coordinates (Angstroms)
     ATOM                X               Y               Z
      1  C        -0.0138862943   -0.6240778690    0.0000000000
      2  P         0.1142655140   -2.2929229414    0.0000000000
      3  H        -1.2891543236   -2.5473191466    0.0000000000
      4  Br        1.5630963012    0.4251726901    0.0000000000
      5  Br       -1.6281348072    0.4268026631    0.0000000000
   Point Group: cs    Number of degrees of freedom:     7


   Energy is  -5528.338905896

 Hessian Updated using BFGS Update

  7 Hessian modes will be used to form the next step
  Hessian Eigenvalues:
     0.069659    0.182531    0.185870    0.198911    0.244545    0.275551
     0.970561

 Minimum Search - Taking Simple RFO Step
 Searching for Lamda that Minimizes Along All modes
 Value Taken    Lamda =  -0.00059610
 Step Taken.  Stepsize is  0.079753

                             Maximum     Tolerance    Cnvgd?
         Gradient           0.008669      0.000300      NO
         Displacement       0.061713      0.001200      NO
         Energy change     -0.000987      0.000001      NO


 New Cartesian Coordinates Obtained by Inverse Iteration

 Displacement from previous Coordinates is:  0.072555
 ----------------------------------------------------------------
             Standard Nuclear Orientation (Angstroms)
    I     Atom           X                Y                Z
 ----------------------------------------------------------------
    1      C      -0.0222193707    -0.6238326549     0.0000000000
    2      P       0.1051001129    -2.2969256139     0.0000000000
    3      H      -1.2986908885    -2.5476261527     0.0000000000
    4      Br      1.5829311586     0.4466988521     0.0000000000
    5      Br     -1.6209346222     0.4093409656     0.0000000000
 ----------------------------------------------------------------
 Molecular Point Group                 Cs    NOp =  2
 Largest Abelian Subgroup              Cs    NOp =  2
 Nuclear Repulsion Energy =   540.0050221251 hartrees
 There are       46 alpha and       46 beta electrons
 Applying Cartesian multipole field
    Component          Value
    ---------          -----
     (2,0,0)        1.00000E-11
     (0,2,0)        2.00000E-11
     (0,0,2)       -3.00000E-11
 Nucleus-field energy     =     0.0000000137 hartrees
 Requested basis set is 6-311++G(d,p)
 There are 62 shells and 155 basis functions
 A cutoff of  1.0D-11 yielded   1615 shell pairs
 There are     10728 function pairs (     11879 Cartesian)
 Smallest overlap matrix eigenvalue = 4.40E-04
 Guess MOs from SCF MO coefficient file

 -----------------------------------------------------------------------
  General SCF calculation program by
  Eric Jon Sundstrom, Paul Horn, Yuezhi Mao, Dmitri Zuev, Alec White,
  David Stuck, Shaama M.S., Shane Yost, Joonho Lee, David Small,
  Daniel Levine, Susi Lehtola, Hugh Burton, Evgeny Epifanovsky
 -----------------------------------------------------------------------
 Exchange:     0.2000 Hartree-Fock + 0.0800 Slater + 0.7200 B88
 Correlation:  0.1900 VWN1RPA + 0.8100 LYP
 Using SG-1 standard quadrature grid
 using 4 threads for integral computing
 -------------------------------------------------------
 OpenMP Integral computing Module                
 Release: version 2.0, May 2017, Q-Chem Inc. Pleasanton 
 -------------------------------------------------------
 -------------------------------------------------------
 OpenMP BLAS3 based DFT computing Module                
 Release: version 1.0, May 2013, Q-Chem Inc. Pittsburgh 
 -------------------------------------------------------
 A restricted SCF calculation will be
 performed using DIIS
 SCF converges when DIIS error is below 1.0e-08
 ---------------------------------------
  Cycle       Energy         DIIS error
 ---------------------------------------
    1   -5528.3385474892      2.94e-04  
    2   -5528.3389015962      1.35e-04  
    3   -5528.3388239377      2.08e-04  
    4   -5528.3389553147      4.30e-05  
    5   -5528.3389615188      9.45e-06  
    6   -5528.3389616896      1.91e-06  
    7   -5528.3389616989      6.69e-07  
    8   -5528.3389617001      2.57e-07  
    9   -5528.3389617003      3.19e-08  
   10   -5528.3389617003      8.86e-09  Convergence criterion met
 ---------------------------------------
 SCF time:   CPU 24.92s  wall 7.00s 
 SCF   energy in the final basis set =    -5528.3389617003
 Total energy in the final basis set =    -5528.3389617003

 --------------------------------------------------------------
             Orbital Energies (a.u.) and Symmetries
 --------------------------------------------------------------

 Alpha MOs, Restricted
 -- Occupied --                  
-482.86 -482.86  -77.07  -62.51  -62.51  -56.33  -56.33  -56.33
  1 A'    2 A'    3 A'    4 A'    5 A'    6 A'    7 A'    1 A"                 
-56.329 -56.326 -56.326 -10.306  -8.721  -8.718  -6.571  -6.553
  8 A'    2 A"    9 A'   10 A'   11 A'   12 A'   13 A'   14 A'                 
 -6.550  -6.540  -6.539  -6.537  -6.536  -4.732  -4.731  -4.728
 15 A'    3 A"   16 A'    4 A"   17 A'   18 A'    5 A"   19 A'                 
 -2.664  -2.661  -2.660  -2.660  -2.657  -2.657  -2.649  -2.649
 20 A'   21 A'    6 A"   22 A'    7 A"   23 A'   24 A'    8 A"                 
 -2.646  -2.646  -0.869  -0.799  -0.710  -0.551  -0.459  -0.419
 25 A'    9 A"   26 A'   27 A'   28 A'   29 A'   30 A'   31 A'                 
 -0.386  -0.336  -0.316  -0.315  -0.293  -0.264
 10 A"   32 A'   11 A"   33 A'   34 A'   12 A"                                 
 -- Virtual --                   
 -0.098  -0.068  -0.032  -0.005   0.017   0.028   0.039   0.043
 13 A"   35 A'   36 A'   37 A'   38 A'   39 A'   40 A'   14 A"                 
  0.047   0.068   0.070   0.072   0.078   0.093   0.098   0.110
 41 A'   15 A"   42 A'   16 A"   43 A'   44 A'   45 A'   46 A'                 
  0.120   0.132   0.135   0.160   0.180   0.199   0.276   0.295
 47 A'   17 A"   48 A'   49 A'   50 A'   51 A'   52 A'   18 A"                 
  0.304   0.372   0.388   0.405   0.413   0.425   0.432   0.436
 53 A'   54 A'   55 A'   56 A'   19 A"   57 A'   20 A"   58 A'                 
  0.479   0.496   0.496   0.508   0.541   0.560   0.571   0.578
 59 A'   21 A"   22 A"   60 A'   23 A"   24 A"   61 A'   62 A'                 
  0.589   0.610   0.614   0.618   0.639   0.676   0.791   0.836
 25 A"   63 A'   64 A'   26 A"   65 A'   66 A'   67 A'   27 A"                 
  0.836   0.852   0.890   0.944   0.997   1.063   1.367   1.430
 68 A'   69 A'   70 A'   71 A'   72 A'   73 A'   28 A"   29 A"                 
  1.434   1.460   1.607   1.624   1.650   1.714   1.802   1.841
 74 A'   30 A"   31 A"   75 A'   76 A'   77 A'   78 A'   79 A'                 
  1.986   1.995   2.005   2.058   2.097   2.143   2.222   2.614
 32 A"   33 A"   80 A'   81 A'   82 A'   83 A'   84 A'   85 A'                 
  2.673   2.893   3.066   3.978   3.984   3.990   3.993   4.023
 34 A"   86 A'   87 A'   35 A"   36 A"   88 A'   89 A'   37 A"                 
  4.074   4.092   4.167   4.343   4.350   6.526   6.626   6.987
 38 A"   90 A'   91 A'   92 A'   93 A'   94 A'   95 A'   96 A'                 
  7.535   7.540   7.564   7.584   7.640   7.675  13.822  13.928
 39 A"   40 A"   97 A'   98 A'   99 A'  100 A'   41 A"  101 A'                 
 13.998  23.330  47.828  47.899 163.133 289.730 289.736 289.757
102 A'  103 A'  104 A'  105 A'  106 A'   42 A"   43 A"  107 A'                 
289.781 289.859 289.9001020.6011020.690
108 A'  109 A'  110 A'  111 A'  112 A'                                         

 Beta MOs, Restricted
 -- Occupied --                  
-482.86 -482.86  -77.07  -62.51  -62.51  -56.33  -56.33  -56.33
  1 A'    2 A'    3 A'    4 A'    5 A'    6 A'    7 A'    1 A"                 
-56.329 -56.326 -56.326 -10.306  -8.721  -8.718  -6.571  -6.553
  8 A'    2 A"    9 A'   10 A'   11 A'   12 A'   13 A'   14 A'                 
 -6.550  -6.540  -6.539  -6.537  -6.536  -4.732  -4.731  -4.728
 15 A'    3 A"   16 A'    4 A"   17 A'   18 A'    5 A"   19 A'                 
 -2.664  -2.661  -2.660  -2.660  -2.657  -2.657  -2.649  -2.649
 20 A'   21 A'    6 A"   22 A'    7 A"   23 A'   24 A'    8 A"                 
 -2.646  -2.646  -0.869  -0.799  -0.710  -0.551  -0.459  -0.419
 25 A'    9 A"   26 A'   27 A'   28 A'   29 A'   30 A'   31 A'                 
 -0.386  -0.336  -0.316  -0.315  -0.293  -0.264
 10 A"   32 A'   11 A"   33 A'   34 A'   12 A"                                 
 -- Virtual --                   
 -0.098  -0.068  -0.032  -0.005   0.017   0.028   0.039   0.043
 13 A"   35 A'   36 A'   37 A'   38 A'   39 A'   40 A'   14 A"                 
  0.047   0.068   0.070   0.072   0.078   0.093   0.098   0.110
 41 A'   15 A"   42 A'   16 A"   43 A'   44 A'   45 A'   46 A'                 
  0.120   0.132   0.135   0.160   0.180   0.199   0.276   0.295
 47 A'   17 A"   48 A'   49 A'   50 A'   51 A'   52 A'   18 A"                 
  0.304   0.372   0.388   0.405   0.413   0.425   0.432   0.436
 53 A'   54 A'   55 A'   56 A'   19 A"   57 A'   20 A"   58 A'                 
  0.479   0.496   0.496   0.508   0.541   0.560   0.571   0.578
 59 A'   21 A"   22 A"   60 A'   23 A"   24 A"   61 A'   62 A'                 
  0.589   0.610   0.614   0.618   0.639   0.676   0.791   0.836
 25 A"   63 A'   64 A'   26 A"   65 A'   66 A'   67 A'   27 A"                 
  0.836   0.852   0.890   0.944   0.997   1.063   1.367   1.430
 68 A'   69 A'   70 A'   71 A'   72 A'   73 A'   28 A"   29 A"                 
  1.434   1.460   1.607   1.624   1.650   1.714   1.802   1.841
 74 A'   30 A"   31 A"   75 A'   76 A'   77 A'   78 A'   79 A'                 
  1.986   1.995   2.005   2.058   2.097   2.143   2.222   2.614
 32 A"   33 A"   80 A'   81 A'   82 A'   83 A'   84 A'   85 A'                 
  2.673   2.893   3.066   3.978   3.984   3.990   3.993   4.023
 34 A"   86 A'   87 A'   35 A"   36 A"   88 A'   89 A'   37 A"                 
  4.074   4.092   4.167   4.343   4.350   6.526   6.626   6.987
 38 A"   90 A'   91 A'   92 A'   93 A'   94 A'   95 A'   96 A'                 
  7.535   7.540   7.564   7.584   7.640   7.675  13.822  13.928
 39 A"   40 A"   97 A'   98 A'   99 A'  100 A'   41 A"  101 A'                 
 13.998  23.330  47.828  47.899 163.133 289.730 289.736 289.757
102 A'  103 A'  104 A'  105 A'  106 A'   42 A"   43 A"  107 A'                 
289.781 289.859 289.9001020.6011020.690
108 A'  109 A'  110 A'  111 A'  112 A'                                         
 --------------------------------------------------------------

          Ground-State Mulliken Net Atomic Charges

     Atom                 Charge (a.u.)
  ----------------------------------------
      1 C                    -0.009385
      2 P                     0.028871
      3 H                    -0.024438
      4 Br                   -0.007008
      5 Br                    0.011959
  ----------------------------------------
  Sum of atomic charges =    -0.000000

 -----------------------------------------------------------------
                    Cartesian Multipole Moments
 -----------------------------------------------------------------
    Charge (ESU x 10^10)
                 0.0000
    Dipole Moment (Debye)
         X      -0.6699      Y      -0.5468      Z       0.0000
       Tot       0.8648
    Quadrupole Moments (Debye-Ang)
        XX     -54.3323     XY       2.1298     YY     -53.8526
        XZ      -0.0000     YZ      -0.0000     ZZ     -57.0066
    Octopole Moments (Debye-Ang^2)
       XXX       0.4388    XXY      26.7642    XYY      -6.0620
       YYY      53.1389    XXZ       0.0000    XYZ       0.0000
       YYZ       0.0000    XZZ       0.0667    YZZ      19.4046
       ZZZ       0.0000
    Hexadecapole Moments (Debye-Ang^3)
      XXXX    -608.8964   XXXY       1.2867   XXYY    -194.5896
      XYYY      20.0370   YYYY    -545.5486   XXXZ      -0.0000
      XXYZ      -0.0000   XYYZ       0.0000   YYYZ      -0.0000
      XXZZ    -122.4032   XYZZ       0.5720   YYZZ    -107.3646
      XZZZ       0.0000   YZZZ      -0.0000   ZZZZ     -74.6182
 -----------------------------------------------------------------
 Calculating analytic gradient of the SCF energy
 Gradient of SCF Energy
            1           2           3           4           5
    1  -0.0036449  -0.0019612  -0.0000268   0.0056251   0.0000079
    2  -0.0092979   0.0058235  -0.0003571   0.0045601  -0.0007287
    3  -0.0000000  -0.0000000   0.0000000  -0.0000000   0.0000000
 Max gradient component =       9.298E-03
 RMS gradient           =       3.565E-03
 Gradient time:  CPU 7.68 s  wall 2.02 s
 Geometry Optimization Parameters
   NAtoms,    NIC,     NZ,  NCons,   NDum,   NFix, NCnnct, MaxDiis
        5      20       5       0       0       0       0       0

 Cartesian Hessian Update
 Hessian Updated using BFGS Update


** GEOMETRY OPTIMIZATION IN DELOCALIZED INTERNAL COORDINATES **
   Searching for a Minimum

   Optimization Cycle:   9

                       Coordinates (Angstroms)
     ATOM                X               Y               Z
      1  C        -0.0222193707   -0.6238326549    0.0000000000
      2  P         0.1051001129   -2.2969256139    0.0000000000
      3  H        -1.2986908885   -2.5476261527    0.0000000000
      4  Br        1.5829311586    0.4466988521    0.0000000000
      5  Br       -1.6209346222    0.4093409656    0.0000000000
   Point Group: cs    Number of degrees of freedom:     7


   Energy is  -5528.338961700

 Hessian Updated using BFGS Update

  7 Hessian modes will be used to form the next step
  Hessian Eigenvalues:
     0.133987    0.170502    0.188041    0.198923    0.254163    0.293040
     0.864666

 Minimum Search - Taking Simple RFO Step
 Searching for Lamda that Minimizes Along All modes
 Value Taken    Lamda =  -0.00034719
 Step Taken.  Stepsize is  0.041071

                             Maximum     Tolerance    Cnvgd?
         Gradient           0.005368      0.000300      NO
         Displacement       0.023972      0.001200      NO
         Energy change     -0.000056      0.000001      NO


 New Cartesian Coordinates Obtained by Inverse Iteration

 Displacement from previous Coordinates is:  0.039510
 ----------------------------------------------------------------
             Standard Nuclear Orientation (Angstroms)
    I     Atom           X                Y                Z
 ----------------------------------------------------------------
    1      C      -0.0209691654    -0.6189098291     0.0000000000
    2      P       0.1094237951    -2.2957089789     0.0000000000
    3      H      -1.2938001341    -2.5491342799     0.0000000000
    4      Br      1.5698236177     0.4350168308     0.0000000000
    5      Br     -1.6182917232     0.4163916532     0.0000000000
 ----------------------------------------------------------------
 Molecular Point Group                 Cs    NOp =  2
 Largest Abelian Subgroup              Cs    NOp =  2
 Nuclear Repulsion Energy =   541.9964529735 hartrees
 There are       46 alpha and       46 beta electrons
 Applying Cartesian multipole field
    Component          Value
    ---------          -----
     (2,0,0)        1.00000E-11
     (0,2,0)        2.00000E-11
     (0,0,2)       -3.00000E-11
 Nucleus-field energy     =     0.0000000136 hartrees
 Requested basis set is 6-311++G(d,p)
 There are 62 shells and 155 basis functions
 A cutoff of  1.0D-11 yielded   1615 shell pairs
 There are     10728 function pairs (     11879 Cartesian)
 Smallest overlap matrix eigenvalue = 4.33E-04
 Guess MOs from SCF MO coefficient file

 -----------------------------------------------------------------------
  General SCF calculation program by
  Eric Jon Sundstrom, Paul Horn, Yuezhi Mao, Dmitri Zuev, Alec White,
  David Stuck, Shaama M.S., Shane Yost, Joonho Lee, David Small,
  Daniel Levine, Susi Lehtola, Hugh Burton, Evgeny Epifanovsky
 -----------------------------------------------------------------------
 Exchange:     0.2000 Hartree-Fock + 0.0800 Slater + 0.7200 B88
 Correlation:  0.1900 VWN1RPA + 0.8100 LYP
 Using SG-1 standard quadrature grid
 using 4 threads for integral computing
 -------------------------------------------------------
 OpenMP Integral computing Module                
 Release: version 2.0, May 2017, Q-Chem Inc. Pleasanton 
 -------------------------------------------------------
 -------------------------------------------------------
 OpenMP BLAS3 based DFT computing Module                
 Release: version 1.0, May 2013, Q-Chem Inc. Pittsburgh 
 -------------------------------------------------------
 A restricted SCF calculation will be
 performed using DIIS
 SCF converges when DIIS error is below 1.0e-08
 ---------------------------------------
  Cycle       Energy         DIIS error
 ---------------------------------------
    1   -5528.3390520515      1.51e-04  
    2   -5528.3391371923      7.96e-05  
    3   -5528.3391186787      1.11e-04  
    4   -5528.3391548803      2.25e-05  
    5   -5528.3391567114      6.10e-06  
    6   -5528.3391568173      1.05e-06  
    7   -5528.3391568202      4.47e-07  
    8   -5528.3391568207      1.10e-07  
    9   -5528.3391568208      1.99e-08  
   10   -5528.3391568207      5.17e-09  Convergence criterion met
 ---------------------------------------
 SCF time:   CPU 25.06s  wall 6.00s 
 SCF   energy in the final basis set =    -5528.3391568207
 Total energy in the final basis set =    -5528.3391568207

 --------------------------------------------------------------
             Orbital Energies (a.u.) and Symmetries
 --------------------------------------------------------------

 Alpha MOs, Restricted
 -- Occupied --                  
-482.86 -482.86  -77.07  -62.51  -62.51  -56.33  -56.33  -56.33
  1 A'    2 A'    3 A'    4 A'    5 A'    6 A'    7 A'    1 A"                 
-56.328 -56.327 -56.327 -10.305  -8.721  -8.719  -6.570  -6.553
  8 A'    2 A"    9 A'   10 A'   11 A'   12 A'   13 A'   14 A'                 
 -6.551  -6.539  -6.538  -6.538  -6.537  -4.731  -4.730  -4.727
 15 A'    3 A"   16 A'    4 A"   17 A'   18 A'    5 A"   19 A'                 
 -2.663  -2.662  -2.660  -2.659  -2.658  -2.658  -2.648  -2.648
 20 A'   21 A'    6 A"   22 A'    7 A"   23 A'   24 A'    8 A"                 
 -2.647  -2.647  -0.871  -0.800  -0.708  -0.552  -0.459  -0.420
 25 A'    9 A"   26 A'   27 A'   28 A'   29 A'   30 A'   31 A'                 
 -0.388  -0.336  -0.317  -0.315  -0.293  -0.263
 10 A"   32 A'   11 A"   33 A'   34 A'   12 A"                                 
 -- Virtual --                   
 -0.098  -0.066  -0.029  -0.005   0.017   0.028   0.038   0.043
 13 A"   35 A'   36 A'   37 A'   38 A'   39 A'   40 A'   14 A"                 
  0.047   0.067   0.071   0.072   0.078   0.093   0.098   0.110
 41 A'   15 A"   42 A'   16 A"   43 A'   44 A'   45 A'   46 A'                 
  0.120   0.132   0.135   0.160   0.180   0.200   0.276   0.295
 47 A'   17 A"   48 A'   49 A'   50 A'   51 A'   52 A'   18 A"                 
  0.304   0.372   0.387   0.405   0.412   0.426   0.431   0.436
 53 A'   54 A'   55 A'   56 A'   19 A"   57 A'   20 A"   58 A'                 
  0.479   0.495   0.497   0.508   0.540   0.560   0.569   0.577
 59 A'   21 A"   22 A"   60 A'   23 A"   24 A"   61 A'   62 A'                 
  0.589   0.611   0.616   0.619   0.639   0.678   0.794   0.835
 25 A"   63 A'   64 A'   26 A"   65 A'   66 A'   67 A'   68 A'                 
  0.838   0.855   0.894   0.943   0.997   1.064   1.370   1.432
 27 A"   69 A'   70 A'   71 A'   72 A'   73 A'   28 A"   29 A"                 
  1.434   1.459   1.608   1.629   1.653   1.716   1.806   1.839
 74 A'   30 A"   31 A"   75 A'   76 A'   77 A'   78 A'   79 A'                 
  1.986   1.995   2.006   2.060   2.096   2.143   2.222   2.615
 32 A"   33 A"   80 A'   81 A'   82 A'   83 A'   84 A'   85 A'                 
  2.673   2.897   3.065   3.978   3.984   3.990   3.992   4.024
 34 A"   86 A'   87 A'   35 A"   36 A"   88 A'   89 A'   37 A"                 
  4.076   4.095   4.168   4.344   4.350   6.529   6.630   6.986
 38 A"   90 A'   91 A'   92 A'   93 A'   94 A'   95 A'   96 A'                 
  7.535   7.539   7.565   7.584   7.641   7.673  13.823  13.928
 39 A"   40 A"   97 A'   98 A'   99 A'  100 A'   41 A"  101 A'                 
 13.997  23.331  47.830  47.901 163.132 289.731 289.735 289.758
102 A'  103 A'  104 A'  105 A'  106 A'   42 A"   43 A"  107 A'                 
289.781 289.860 289.9001020.6041020.693
108 A'  109 A'  110 A'  111 A'  112 A'                                         

 Beta MOs, Restricted
 -- Occupied --                  
-482.86 -482.86  -77.07  -62.51  -62.51  -56.33  -56.33  -56.33
  1 A'    2 A'    3 A'    4 A'    5 A'    6 A'    7 A'    1 A"                 
-56.328 -56.327 -56.327 -10.305  -8.721  -8.719  -6.570  -6.553
  8 A'    2 A"    9 A'   10 A'   11 A'   12 A'   13 A'   14 A'                 
 -6.551  -6.539  -6.538  -6.538  -6.537  -4.731  -4.730  -4.727
 15 A'    3 A"   16 A'    4 A"   17 A'   18 A'    5 A"   19 A'                 
 -2.663  -2.662  -2.660  -2.659  -2.658  -2.658  -2.648  -2.648
 20 A'   21 A'    6 A"   22 A'    7 A"   23 A'   24 A'    8 A"                 
 -2.647  -2.647  -0.871  -0.800  -0.708  -0.552  -0.459  -0.420
 25 A'    9 A"   26 A'   27 A'   28 A'   29 A'   30 A'   31 A'                 
 -0.388  -0.336  -0.317  -0.315  -0.293  -0.263
 10 A"   32 A'   11 A"   33 A'   34 A'   12 A"                                 
 -- Virtual --                   
 -0.098  -0.066  -0.029  -0.005   0.017   0.028   0.038   0.043
 13 A"   35 A'   36 A'   37 A'   38 A'   39 A'   40 A'   14 A"                 
  0.047   0.067   0.071   0.072   0.078   0.093   0.098   0.110
 41 A'   15 A"   42 A'   16 A"   43 A'   44 A'   45 A'   46 A'                 
  0.120   0.132   0.135   0.160   0.180   0.200   0.276   0.295
 47 A'   17 A"   48 A'   49 A'   50 A'   51 A'   52 A'   18 A"                 
  0.304   0.372   0.387   0.405   0.412   0.426   0.431   0.436
 53 A'   54 A'   55 A'   56 A'   19 A"   57 A'   20 A"   58 A'                 
  0.479   0.495   0.497   0.508   0.540   0.560   0.569   0.577
 59 A'   21 A"   22 A"   60 A'   23 A"   24 A"   61 A'   62 A'                 
  0.589   0.611   0.616   0.619   0.639   0.678   0.794   0.835
 25 A"   63 A'   64 A'   26 A"   65 A'   66 A'   67 A'   68 A'                 
  0.838   0.855   0.894   0.943   0.997   1.064   1.370   1.432
 27 A"   69 A'   70 A'   71 A'   72 A'   73 A'   28 A"   29 A"                 
  1.434   1.459   1.608   1.629   1.653   1.716   1.806   1.839
 74 A'   30 A"   31 A"   75 A'   76 A'   77 A'   78 A'   79 A'                 
  1.986   1.995   2.006   2.060   2.096   2.143   2.222   2.615
 32 A"   33 A"   80 A'   81 A'   82 A'   83 A'   84 A'   85 A'                 
  2.673   2.897   3.065   3.978   3.984   3.990   3.992   4.024
 34 A"   86 A'   87 A'   35 A"   36 A"   88 A'   89 A'   37 A"                 
  4.076   4.095   4.168   4.344   4.350   6.529   6.630   6.986
 38 A"   90 A'   91 A'   92 A'   93 A'   94 A'   95 A'   96 A'                 
  7.535   7.539   7.565   7.584   7.641   7.673  13.823  13.928
 39 A"   40 A"   97 A'   98 A'   99 A'  100 A'   41 A"  101 A'                 
 13.997  23.331  47.830  47.901 163.132 289.731 289.735 289.758
102 A'  103 A'  104 A'  105 A'  106 A'   42 A"   43 A"  107 A'                 
289.781 289.860 289.9001020.6041020.693
108 A'  109 A'  110 A'  111 A'  112 A'                                         
 --------------------------------------------------------------

          Ground-State Mulliken Net Atomic Charges

     Atom                 Charge (a.u.)
  ----------------------------------------
      1 C                    -0.010349
      2 P                     0.025758
      3 H                    -0.024954
      4 Br                   -0.002738
      5 Br                    0.012283
  ----------------------------------------
  Sum of atomic charges =    -0.000000

 -----------------------------------------------------------------
                    Cartesian Multipole Moments
 -----------------------------------------------------------------
    Charge (ESU x 10^10)
                 0.0000
    Dipole Moment (Debye)
         X      -0.6082      Y      -0.4975      Z       0.0000
       Tot       0.7857
    Quadrupole Moments (Debye-Ang)
        XX     -54.3171     XY       2.1042     YY     -53.9463
        XZ      -0.0000     YZ      -0.0000     ZZ     -56.9889
    Octopole Moments (Debye-Ang^2)
       XXX       1.1264    XXY      26.8299    XYY      -5.8910
       YYY      53.5519    XXZ       0.0000    XYZ      -0.0000
       YYZ       0.0000    XZZ       0.2809    YZZ      19.5387
       ZZZ       0.0000
    Hexadecapole Moments (Debye-Ang^3)
      XXXX    -603.6040   XXXY       3.3374   XXYY    -193.7825
      XYYY      22.0424   YYYY    -545.1746   XXXZ      -0.0000
      XXYZ      -0.0000   XYYZ       0.0000   YYYZ      -0.0000
      XXZZ    -121.3948   XYZZ       1.3560   YYZZ    -107.3702
      XZZZ      -0.0000   YZZZ      -0.0000   ZZZZ     -74.5963
 -----------------------------------------------------------------
 Calculating analytic gradient of the SCF energy
 Gradient of SCF Energy
            1           2           3           4           5
    1  -0.0001932  -0.0005797   0.0000065  -0.0000637   0.0008301
    2  -0.0036659   0.0039620  -0.0002133   0.0003651  -0.0004480
    3  -0.0000000   0.0000000  -0.0000000  -0.0000000   0.0000000
 Max gradient component =       3.962E-03
 RMS gradient           =       1.428E-03
 Gradient time:  CPU 7.62 s  wall 2.00 s
 Geometry Optimization Parameters
   NAtoms,    NIC,     NZ,  NCons,   NDum,   NFix, NCnnct, MaxDiis
        5      20       5       0       0       0       0       0

 Cartesian Hessian Update
 Hessian Updated using BFGS Update


** GEOMETRY OPTIMIZATION IN DELOCALIZED INTERNAL COORDINATES **
   Searching for a Minimum

   Optimization Cycle:  10

                       Coordinates (Angstroms)
     ATOM                X               Y               Z
      1  C        -0.0209691654   -0.6189098291    0.0000000000
      2  P         0.1094237951   -2.2957089789    0.0000000000
      3  H        -1.2938001341   -2.5491342799    0.0000000000
      4  Br        1.5698236177    0.4350168308    0.0000000000
      5  Br       -1.6182917232    0.4163916532    0.0000000000
   Point Group: cs    Number of degrees of freedom:     7


   Energy is  -5528.339156821

 Hessian Updated using BFGS Update

  7 Hessian modes will be used to form the next step
  Hessian Eigenvalues:
     0.131789    0.173109    0.183395    0.198894    0.261494    0.282982
     0.797638

 Minimum Search - Taking Simple RFO Step
 Searching for Lamda that Minimizes Along All modes
 Value Taken    Lamda =  -0.00002489
 Step Taken.  Stepsize is  0.007502

                             Maximum     Tolerance    Cnvgd?
         Gradient           0.002622      0.000300      NO
         Displacement       0.003720      0.001200      NO
         Energy change     -0.000195      0.000001      NO


 New Cartesian Coordinates Obtained by Inverse Iteration

 Displacement from previous Coordinates is:  0.006724
 ----------------------------------------------------------------
             Standard Nuclear Orientation (Angstroms)
    I     Atom           X                Y                Z
 ----------------------------------------------------------------
    1      C      -0.0208866507    -0.6175866041     0.0000000000
    2      P       0.1105365806    -2.2969890086     0.0000000000
    3      H      -1.2930106620    -2.5485870106     0.0000000000
    4      Br      1.5694696172     0.4332819884     0.0000000000
    5      Br     -1.6199224950     0.4175360310     0.0000000000
 ----------------------------------------------------------------
 Molecular Point Group                 Cs    NOp =  2
 Largest Abelian Subgroup              Cs    NOp =  2
 Nuclear Repulsion Energy =   541.8306033788 hartrees
 There are       46 alpha and       46 beta electrons
 Applying Cartesian multipole field
    Component          Value
    ---------          -----
     (2,0,0)        1.00000E-11
     (0,2,0)        2.00000E-11
     (0,0,2)       -3.00000E-11
 Nucleus-field energy     =     0.0000000136 hartrees
 Requested basis set is 6-311++G(d,p)
 There are 62 shells and 155 basis functions
 A cutoff of  1.0D-11 yielded   1615 shell pairs
 There are     10728 function pairs (     11879 Cartesian)
 Smallest overlap matrix eigenvalue = 4.33E-04
 Guess MOs from SCF MO coefficient file

 -----------------------------------------------------------------------
  General SCF calculation program by
  Eric Jon Sundstrom, Paul Horn, Yuezhi Mao, Dmitri Zuev, Alec White,
  David Stuck, Shaama M.S., Shane Yost, Joonho Lee, David Small,
  Daniel Levine, Susi Lehtola, Hugh Burton, Evgeny Epifanovsky
 -----------------------------------------------------------------------
 Exchange:     0.2000 Hartree-Fock + 0.0800 Slater + 0.7200 B88
 Correlation:  0.1900 VWN1RPA + 0.8100 LYP
 Using SG-1 standard quadrature grid
 using 4 threads for integral computing
 -------------------------------------------------------
 OpenMP Integral computing Module                
 Release: version 2.0, May 2017, Q-Chem Inc. Pleasanton 
 -------------------------------------------------------
 -------------------------------------------------------
 OpenMP BLAS3 based DFT computing Module                
 Release: version 1.0, May 2013, Q-Chem Inc. Pittsburgh 
 -------------------------------------------------------
 A restricted SCF calculation will be
 performed using DIIS
 SCF converges when DIIS error is below 1.0e-08
 ---------------------------------------
  Cycle       Energy         DIIS error
 ---------------------------------------
    1   -5528.3391707802      2.94e-05  
    2   -5528.3391727017      2.52e-05  
    3   -5528.3391726436      2.54e-05  
    4   -5528.3391747667      2.77e-06  
    5   -5528.3391747893      6.96e-07  
    6   -5528.3391747901      2.28e-07  
    7   -5528.3391747902      3.69e-08  
    8   -5528.3391747902      1.65e-08  
    9   -5528.3391747902      5.72e-09  Convergence criterion met
 ---------------------------------------
 SCF time:   CPU 22.56s  wall 6.00s 
 SCF   energy in the final basis set =    -5528.3391747902
 Total energy in the final basis set =    -5528.3391747902

 --------------------------------------------------------------
             Orbital Energies (a.u.) and Symmetries
 --------------------------------------------------------------

 Alpha MOs, Restricted
 -- Occupied --                  
-482.86 -482.86  -77.07  -62.51  -62.51  -56.33  -56.33  -56.33
  1 A'    2 A'    3 A'    4 A'    5 A'    6 A'    7 A'    1 A"                 
-56.328 -56.327 -56.327 -10.305  -8.721  -8.719  -6.570  -6.553
  8 A'    2 A"    9 A'   10 A'   11 A'   12 A'   13 A'   14 A'                 
 -6.551  -6.539  -6.538  -6.538  -6.537  -4.731  -4.730  -4.727
 15 A'    3 A"   16 A'    4 A"   17 A'   18 A'    5 A"   19 A'                 
 -2.663  -2.662  -2.660  -2.659  -2.659  -2.658  -2.648  -2.648
 20 A'   21 A'    6 A"   22 A'    7 A"   23 A'   24 A'    8 A"                 
 -2.647  -2.647  -0.871  -0.801  -0.707  -0.552  -0.459  -0.420
 25 A'    9 A"   26 A'   27 A'   28 A'   29 A'   30 A'   31 A'                 
 -0.388  -0.336  -0.317  -0.315  -0.293  -0.263
 10 A"   32 A'   11 A"   33 A'   34 A'   12 A"                                 
 -- Virtual --                   
 -0.098  -0.066  -0.029  -0.005   0.017   0.028   0.038   0.043
 13 A"   35 A'   36 A'   37 A'   38 A'   39 A'   40 A'   14 A"                 
  0.047   0.067   0.072   0.072   0.077   0.093   0.098   0.110
 41 A'   15 A"   42 A'   16 A"   43 A'   44 A'   45 A'   46 A'                 
  0.120   0.132   0.135   0.160   0.180   0.200   0.276   0.295
 47 A'   17 A"   48 A'   49 A'   50 A'   51 A'   52 A'   18 A"                 
  0.304   0.372   0.387   0.405   0.412   0.426   0.431   0.436
 53 A'   54 A'   55 A'   56 A'   19 A"   57 A'   20 A"   58 A'                 
  0.479   0.495   0.497   0.508   0.540   0.560   0.569   0.577
 59 A'   21 A"   22 A"   60 A'   23 A"   24 A"   61 A'   62 A'                 
  0.588   0.611   0.616   0.619   0.639   0.678   0.794   0.835
 25 A"   63 A'   64 A'   26 A"   65 A'   66 A'   67 A'   68 A'                 
  0.838   0.855   0.894   0.942   0.996   1.064   1.370   1.432
 27 A"   69 A'   70 A'   71 A'   72 A'   73 A'   28 A"   29 A"                 
  1.434   1.458   1.608   1.630   1.653   1.716   1.806   1.837
 74 A'   30 A"   31 A"   75 A'   76 A'   77 A'   78 A'   79 A'                 
  1.986   1.995   2.006   2.060   2.095   2.143   2.222   2.615
 32 A"   33 A"   80 A'   81 A'   82 A'   83 A'   84 A'   85 A'                 
  2.672   2.898   3.062   3.978   3.984   3.990   3.992   4.024
 34 A"   86 A'   87 A'   35 A"   36 A"   88 A'   89 A'   37 A"                 
  4.076   4.094   4.167   4.344   4.351   6.529   6.630   6.985
 38 A"   90 A'   91 A'   92 A'   93 A'   94 A'   95 A'   96 A'                 
  7.535   7.539   7.565   7.584   7.641   7.673  13.823  13.928
 39 A"   40 A"   97 A'   98 A'   99 A'  100 A'   41 A"  101 A'                 
 13.996  23.330  47.830  47.901 163.130 289.731 289.735 289.758
102 A'  103 A'  104 A'  105 A'  106 A'   42 A"   43 A"  107 A'                 
289.781 289.860 289.9001020.6041020.693
108 A'  109 A'  110 A'  111 A'  112 A'                                         

 Beta MOs, Restricted
 -- Occupied --                  
-482.86 -482.86  -77.07  -62.51  -62.51  -56.33  -56.33  -56.33
  1 A'    2 A'    3 A'    4 A'    5 A'    6 A'    7 A'    1 A"                 
-56.328 -56.327 -56.327 -10.305  -8.721  -8.719  -6.570  -6.553
  8 A'    2 A"    9 A'   10 A'   11 A'   12 A'   13 A'   14 A'                 
 -6.551  -6.539  -6.538  -6.538  -6.537  -4.731  -4.730  -4.727
 15 A'    3 A"   16 A'    4 A"   17 A'   18 A'    5 A"   19 A'                 
 -2.663  -2.662  -2.660  -2.659  -2.659  -2.658  -2.648  -2.648
 20 A'   21 A'    6 A"   22 A'    7 A"   23 A'   24 A'    8 A"                 
 -2.647  -2.647  -0.871  -0.801  -0.707  -0.552  -0.459  -0.420
 25 A'    9 A"   26 A'   27 A'   28 A'   29 A'   30 A'   31 A'                 
 -0.388  -0.336  -0.317  -0.315  -0.293  -0.263
 10 A"   32 A'   11 A"   33 A'   34 A'   12 A"                                 
 -- Virtual --                   
 -0.098  -0.066  -0.029  -0.005   0.017   0.028   0.038   0.043
 13 A"   35 A'   36 A'   37 A'   38 A'   39 A'   40 A'   14 A"                 
  0.047   0.067   0.072   0.072   0.077   0.093   0.098   0.110
 41 A'   15 A"   42 A'   16 A"   43 A'   44 A'   45 A'   46 A'                 
  0.120   0.132   0.135   0.160   0.180   0.200   0.276   0.295
 47 A'   17 A"   48 A'   49 A'   50 A'   51 A'   52 A'   18 A"                 
  0.304   0.372   0.387   0.405   0.412   0.426   0.431   0.436
 53 A'   54 A'   55 A'   56 A'   19 A"   57 A'   20 A"   58 A'                 
  0.479   0.495   0.497   0.508   0.540   0.560   0.569   0.577
 59 A'   21 A"   22 A"   60 A'   23 A"   24 A"   61 A'   62 A'                 
  0.588   0.611   0.616   0.619   0.639   0.678   0.794   0.835
 25 A"   63 A'   64 A'   26 A"   65 A'   66 A'   67 A'   68 A'                 
  0.838   0.855   0.894   0.942   0.996   1.064   1.370   1.432
 27 A"   69 A'   70 A'   71 A'   72 A'   73 A'   28 A"   29 A"                 
  1.434   1.458   1.608   1.630   1.653   1.716   1.806   1.837
 74 A'   30 A"   31 A"   75 A'   76 A'   77 A'   78 A'   79 A'                 
  1.986   1.995   2.006   2.060   2.095   2.143   2.222   2.615
 32 A"   33 A"   80 A'   81 A'   82 A'   83 A'   84 A'   85 A'                 
  2.672   2.898   3.062   3.978   3.984   3.990   3.992   4.024
 34 A"   86 A'   87 A'   35 A"   36 A"   88 A'   89 A'   37 A"                 
  4.076   4.094   4.167   4.344   4.351   6.529   6.630   6.985
 38 A"   90 A'   91 A'   92 A'   93 A'   94 A'   95 A'   96 A'                 
  7.535   7.539   7.565   7.584   7.641   7.673  13.823  13.928
 39 A"   40 A"   97 A'   98 A'   99 A'  100 A'   41 A"  101 A'                 
 13.996  23.330  47.830  47.901 163.130 289.731 289.735 289.758
102 A'  103 A'  104 A'  105 A'  106 A'   42 A"   43 A"  107 A'                 
289.781 289.860 289.9001020.6041020.693
108 A'  109 A'  110 A'  111 A'  112 A'                                         
 --------------------------------------------------------------

          Ground-State Mulliken Net Atomic Charges

     Atom                 Charge (a.u.)
  ----------------------------------------
      1 C                    -0.010269
      2 P                     0.025591
      3 H                    -0.025009
      4 Br                   -0.002576
      5 Br                    0.012262
  ----------------------------------------
  Sum of atomic charges =    -0.000000

 -----------------------------------------------------------------
                    Cartesian Multipole Moments
 -----------------------------------------------------------------
    Charge (ESU x 10^10)
                 0.0000
    Dipole Moment (Debye)
         X      -0.5975      Y      -0.4930      Z       0.0000
       Tot       0.7746
    Quadrupole Moments (Debye-Ang)
        XX     -54.3055     XY       2.0918     YY     -53.9562
        XZ      -0.0000     YZ      -0.0000     ZZ     -56.9977
    Octopole Moments (Debye-Ang^2)
       XXX       1.2334    XXY      26.8575    XYY      -5.8455
       YYY      53.6032    XXZ       0.0000    XYZ       0.0000
       YYZ       0.0000    XZZ       0.3167    YZZ      19.5845
       ZZZ       0.0000
    Hexadecapole Moments (Debye-Ang^3)
      XXXX    -603.8723   XXXY       3.6829   XXYY    -193.9653
      XYYY      22.3429   YYYY    -545.4607   XXXZ      -0.0000
      XXYZ      -0.0000   XYYZ       0.0000   YYYZ       0.0000
      XXZZ    -121.4656   XYZZ       1.4899   YYZZ    -107.4802
      XZZZ      -0.0000   YZZZ      -0.0000   ZZZZ     -74.6288
 -----------------------------------------------------------------
 Calculating analytic gradient of the SCF energy
 Gradient of SCF Energy
            1           2           3           4           5
    1   0.0002173  -0.0001046  -0.0000118  -0.0004484   0.0003475
    2  -0.0018775   0.0022565  -0.0000842  -0.0001449  -0.0001500
    3  -0.0000000   0.0000000   0.0000000   0.0000000   0.0000000
 Max gradient component =       2.257E-03
 RMS gradient           =       7.766E-04
 Gradient time:  CPU 7.64 s  wall 2.01 s
 Geometry Optimization Parameters
   NAtoms,    NIC,     NZ,  NCons,   NDum,   NFix, NCnnct, MaxDiis
        5      20       5       0       0       0       0       0

 Cartesian Hessian Update
 Hessian Updated using BFGS Update


** GEOMETRY OPTIMIZATION IN DELOCALIZED INTERNAL COORDINATES **
   Searching for a Minimum

   Optimization Cycle:  11

                       Coordinates (Angstroms)
     ATOM                X               Y               Z
      1  C        -0.0208866507   -0.6175866041    0.0000000000
      2  P         0.1105365806   -2.2969890086    0.0000000000
      3  H        -1.2930106620   -2.5485870106    0.0000000000
      4  Br        1.5694696172    0.4332819884    0.0000000000
      5  Br       -1.6199224950    0.4175360310    0.0000000000
   Point Group: cs    Number of degrees of freedom:     7


   Energy is  -5528.339174790

 Hessian Updated using BFGS Update

  7 Hessian modes will be used to form the next step
  Hessian Eigenvalues:
     0.138659    0.176888    0.184226    0.198817    0.254378    0.299005
     0.399424

 Minimum Search - Taking Simple RFO Step
 Searching for Lamda that Minimizes Along All modes
 Value Taken    Lamda =  -0.00001464
 Step Taken.  Stepsize is  0.006566

                             Maximum     Tolerance    Cnvgd?
         Gradient           0.001504      0.000300      NO
         Displacement       0.004491      0.001200      NO
         Energy change     -0.000018      0.000001      NO


 New Cartesian Coordinates Obtained by Inverse Iteration

 Displacement from previous Coordinates is:  0.005448
 ----------------------------------------------------------------
             Standard Nuclear Orientation (Angstroms)
    I     Atom           X                Y                Z
 ----------------------------------------------------------------
    1      C      -0.0209896632    -0.6162817473     0.0000000000
    2      P       0.1107686152    -2.2988732113     0.0000000000
    3      H      -1.2929647828    -2.5487483148     0.0000000000
    4      Br      1.5705239058     0.4334651080     0.0000000000
    5      Br     -1.6211516849     0.4180935616     0.0000000000
 ----------------------------------------------------------------
 Molecular Point Group                 Cs    NOp =  2
 Largest Abelian Subgroup              Cs    NOp =  2
 Nuclear Repulsion Energy =   541.4612042745 hartrees
 There are       46 alpha and       46 beta electrons
 Applying Cartesian multipole field
    Component          Value
    ---------          -----
     (2,0,0)        1.00000E-11
     (0,2,0)        2.00000E-11
     (0,0,2)       -3.00000E-11
 Nucleus-field energy     =     0.0000000136 hartrees
 Requested basis set is 6-311++G(d,p)
 There are 62 shells and 155 basis functions
 A cutoff of  1.0D-11 yielded   1615 shell pairs
 There are     10728 function pairs (     11879 Cartesian)
 Smallest overlap matrix eigenvalue = 4.35E-04
 Guess MOs from SCF MO coefficient file

 -----------------------------------------------------------------------
  General SCF calculation program by
  Eric Jon Sundstrom, Paul Horn, Yuezhi Mao, Dmitri Zuev, Alec White,
  David Stuck, Shaama M.S., Shane Yost, Joonho Lee, David Small,
  Daniel Levine, Susi Lehtola, Hugh Burton, Evgeny Epifanovsky
 -----------------------------------------------------------------------
 Exchange:     0.2000 Hartree-Fock + 0.0800 Slater + 0.7200 B88
 Correlation:  0.1900 VWN1RPA + 0.8100 LYP
 Using SG-1 standard quadrature grid
 using 4 threads for integral computing
 -------------------------------------------------------
 OpenMP Integral computing Module                
 Release: version 2.0, May 2017, Q-Chem Inc. Pleasanton 
 -------------------------------------------------------
 -------------------------------------------------------
 OpenMP BLAS3 based DFT computing Module                
 Release: version 1.0, May 2013, Q-Chem Inc. Pittsburgh 
 -------------------------------------------------------
 A restricted SCF calculation will be
 performed using DIIS
 SCF converges when DIIS error is below 1.0e-08
 ---------------------------------------
  Cycle       Energy         DIIS error
 ---------------------------------------
    1   -5528.3391795790      2.81e-05  
    2   -5528.3391782695      3.73e-05  
    3   -5528.3391816859      1.78e-05  
    4   -5528.3391827290      2.48e-06  
    5   -5528.3391827461      8.84e-07  
    6   -5528.3391827481      2.22e-07  
    7   -5528.3391827483      2.74e-08  
    8   -5528.3391827483      1.19e-08  
    9   -5528.3391827483      2.23e-09  Convergence criterion met
 ---------------------------------------
 SCF time:   CPU 22.50s  wall 5.00s 
 SCF   energy in the final basis set =    -5528.3391827483
 Total energy in the final basis set =    -5528.3391827483

 --------------------------------------------------------------
             Orbital Energies (a.u.) and Symmetries
 --------------------------------------------------------------

 Alpha MOs, Restricted
 -- Occupied --                  
-482.86 -482.86  -77.07  -62.51  -62.51  -56.33  -56.33  -56.33
  1 A'    2 A'    3 A'    4 A'    5 A'    6 A'    7 A'    1 A"                 
-56.328 -56.327 -56.327 -10.305  -8.721  -8.719  -6.570  -6.553
  8 A'    2 A"    9 A'   10 A'   11 A'   12 A'   13 A'   14 A'                 
 -6.551  -6.539  -6.538  -6.538  -6.537  -4.731  -4.730  -4.727
 15 A'    3 A"   16 A'    4 A"   17 A'   18 A'    5 A"   19 A'                 
 -2.663  -2.662  -2.660  -2.659  -2.659  -2.658  -2.648  -2.648
 20 A'   21 A'    6 A"   22 A'    7 A"   23 A'   24 A'    8 A"                 
 -2.647  -2.647  -0.871  -0.801  -0.707  -0.552  -0.459  -0.420
 25 A'    9 A"   26 A'   27 A'   28 A'   29 A'   30 A'   31 A'                 
 -0.387  -0.337  -0.317  -0.315  -0.293  -0.263
 10 A"   32 A'   11 A"   33 A'   34 A'   12 A"                                 
 -- Virtual --                   
 -0.098  -0.066  -0.028  -0.005   0.017   0.028   0.038   0.043
 13 A"   35 A'   36 A'   37 A'   38 A'   39 A'   40 A'   14 A"                 
  0.047   0.067   0.072   0.072   0.077   0.093   0.098   0.110
 41 A'   15 A"   42 A'   16 A"   43 A'   44 A'   45 A'   46 A'                 
  0.120   0.132   0.134   0.160   0.180   0.200   0.276   0.295
 47 A'   17 A"   48 A'   49 A'   50 A'   51 A'   52 A'   18 A"                 
  0.303   0.372   0.387   0.404   0.412   0.426   0.431   0.436
 53 A'   54 A'   55 A'   56 A'   19 A"   57 A'   20 A"   58 A'                 
  0.479   0.495   0.498   0.508   0.540   0.559   0.569   0.577
 59 A'   21 A"   22 A"   60 A'   23 A"   24 A"   61 A'   62 A'                 
  0.588   0.611   0.616   0.619   0.638   0.678   0.794   0.836
 25 A"   63 A'   64 A'   26 A"   65 A'   66 A'   67 A'   68 A'                 
  0.838   0.855   0.894   0.941   0.995   1.063   1.371   1.432
 27 A"   69 A'   70 A'   71 A'   72 A'   73 A'   28 A"   29 A"                 
  1.434   1.456   1.608   1.629   1.653   1.716   1.806   1.836
 74 A'   30 A"   31 A"   75 A'   76 A'   77 A'   78 A'   79 A'                 
  1.985   1.995   2.005   2.060   2.095   2.143   2.222   2.615
 32 A"   33 A"   80 A'   81 A'   82 A'   83 A'   84 A'   85 A'                 
  2.672   2.897   3.059   3.978   3.984   3.990   3.992   4.024
 34 A"   86 A'   87 A'   35 A"   36 A"   88 A'   89 A'   37 A"                 
  4.076   4.094   4.167   4.344   4.350   6.529   6.629   6.983
 38 A"   90 A'   91 A'   92 A'   93 A'   94 A'   95 A'   96 A'                 
  7.535   7.539   7.565   7.584   7.641   7.673  13.823  13.927
 39 A"   40 A"   97 A'   98 A'   99 A'  100 A'   41 A"  101 A'                 
 13.994  23.329  47.830  47.901 163.128 289.730 289.735 289.758
102 A'  103 A'  104 A'  105 A'  106 A'   42 A"   43 A"  107 A'                 
289.781 289.859 289.9001020.6031020.692
108 A'  109 A'  110 A'  111 A'  112 A'                                         

 Beta MOs, Restricted
 -- Occupied --                  
-482.86 -482.86  -77.07  -62.51  -62.51  -56.33  -56.33  -56.33
  1 A'    2 A'    3 A'    4 A'    5 A'    6 A'    7 A'    1 A"                 
-56.328 -56.327 -56.327 -10.305  -8.721  -8.719  -6.570  -6.553
  8 A'    2 A"    9 A'   10 A'   11 A'   12 A'   13 A'   14 A'                 
 -6.551  -6.539  -6.538  -6.538  -6.537  -4.731  -4.730  -4.727
 15 A'    3 A"   16 A'    4 A"   17 A'   18 A'    5 A"   19 A'                 
 -2.663  -2.662  -2.660  -2.659  -2.659  -2.658  -2.648  -2.648
 20 A'   21 A'    6 A"   22 A'    7 A"   23 A'   24 A'    8 A"                 
 -2.647  -2.647  -0.871  -0.801  -0.707  -0.552  -0.459  -0.420
 25 A'    9 A"   26 A'   27 A'   28 A'   29 A'   30 A'   31 A'                 
 -0.387  -0.337  -0.317  -0.315  -0.293  -0.263
 10 A"   32 A'   11 A"   33 A'   34 A'   12 A"                                 
 -- Virtual --                   
 -0.098  -0.066  -0.028  -0.005   0.017   0.028   0.038   0.043
 13 A"   35 A'   36 A'   37 A'   38 A'   39 A'   40 A'   14 A"                 
  0.047   0.067   0.072   0.072   0.077   0.093   0.098   0.110
 41 A'   15 A"   42 A'   16 A"   43 A'   44 A'   45 A'   46 A'                 
  0.120   0.132   0.134   0.160   0.180   0.200   0.276   0.295
 47 A'   17 A"   48 A'   49 A'   50 A'   51 A'   52 A'   18 A"                 
  0.303   0.372   0.387   0.404   0.412   0.426   0.431   0.436
 53 A'   54 A'   55 A'   56 A'   19 A"   57 A'   20 A"   58 A'                 
  0.479   0.495   0.498   0.508   0.540   0.559   0.569   0.577
 59 A'   21 A"   22 A"   60 A'   23 A"   24 A"   61 A'   62 A'                 
  0.588   0.611   0.616   0.619   0.638   0.678   0.794   0.836
 25 A"   63 A'   64 A'   26 A"   65 A'   66 A'   67 A'   68 A'                 
  0.838   0.855   0.894   0.941   0.995   1.063   1.371   1.432
 27 A"   69 A'   70 A'   71 A'   72 A'   73 A'   28 A"   29 A"                 
  1.434   1.456   1.608   1.629   1.653   1.716   1.806   1.836
 74 A'   30 A"   31 A"   75 A'   76 A'   77 A'   78 A'   79 A'                 
  1.985   1.995   2.005   2.060   2.095   2.143   2.222   2.615
 32 A"   33 A"   80 A'   81 A'   82 A'   83 A'   84 A'   85 A'                 
  2.672   2.897   3.059   3.978   3.984   3.990   3.992   4.024
 34 A"   86 A'   87 A'   35 A"   36 A"   88 A'   89 A'   37 A"                 
  4.076   4.094   4.167   4.344   4.350   6.529   6.629   6.983
 38 A"   90 A'   91 A'   92 A'   93 A'   94 A'   95 A'   96 A'                 
  7.535   7.539   7.565   7.584   7.641   7.673  13.823  13.927
 39 A"   40 A"   97 A'   98 A'   99 A'  100 A'   41 A"  101 A'                 
 13.994  23.329  47.830  47.901 163.128 289.730 289.735 289.758
102 A'  103 A'  104 A'  105 A'  106 A'   42 A"   43 A"  107 A'                 
289.781 289.859 289.9001020.6031020.692
108 A'  109 A'  110 A'  111 A'  112 A'                                         
 --------------------------------------------------------------

          Ground-State Mulliken Net Atomic Charges

     Atom                 Charge (a.u.)
  ----------------------------------------
      1 C                    -0.010507
      2 P                     0.025802
      3 H                    -0.025049
      4 Br                   -0.002753
      5 Br                    0.012506
  ----------------------------------------
  Sum of atomic charges =    -0.000000

 -----------------------------------------------------------------
                    Cartesian Multipole Moments
 -----------------------------------------------------------------
    Charge (ESU x 10^10)
                 0.0000
    Dipole Moment (Debye)
         X      -0.5968      Y      -0.4904      Z       0.0000
       Tot       0.7724
    Quadrupole Moments (Debye-Ang)
        XX     -54.2934     XY       2.0862     YY     -53.9605
        XZ       0.0000     YZ      -0.0000     ZZ     -57.0108
    Octopole Moments (Debye-Ang^2)
       XXX       1.2360    XXY      26.8712    XYY      -5.8380
       YYY      53.5946    XXZ       0.0000    XYZ       0.0000
       YYZ      -0.0000    XZZ       0.3176    YZZ      19.6151
       ZZZ       0.0000
    Hexadecapole Moments (Debye-Ang^3)
      XXXX    -604.4632   XXXY       3.7288   XXYY    -194.2273
      XYYY      22.3773   YYYY    -546.0621   XXXZ      -0.0000
      XXYZ      -0.0000   XYYZ      -0.0000   YYYZ       0.0000
      XXZZ    -121.5979   XYZZ       1.5105   YYZZ    -107.6526
      XZZZ      -0.0000   YZZZ      -0.0000   ZZZZ     -74.6735
 -----------------------------------------------------------------
 Calculating analytic gradient of the SCF energy
 Gradient of SCF Energy
            1           2           3           4           5
    1   0.0000366   0.0000984   0.0000229  -0.0001555  -0.0000022
    2  -0.0000902   0.0002232  -0.0000337  -0.0000897  -0.0000095
    3  -0.0000000   0.0000000   0.0000000  -0.0000000   0.0000000
 Max gradient component =       2.232E-04
 RMS gradient           =       8.285E-05
 Gradient time:  CPU 7.67 s  wall 2.03 s
 Geometry Optimization Parameters
   NAtoms,    NIC,     NZ,  NCons,   NDum,   NFix, NCnnct, MaxDiis
        5      20       5       0       0       0       0       0

 Cartesian Hessian Update
 Hessian Updated using BFGS Update


** GEOMETRY OPTIMIZATION IN DELOCALIZED INTERNAL COORDINATES **
   Searching for a Minimum

   Optimization Cycle:  12

                       Coordinates (Angstroms)
     ATOM                X               Y               Z
      1  C        -0.0209896632   -0.6162817473    0.0000000000
      2  P         0.1107686152   -2.2988732113    0.0000000000
      3  H        -1.2929647828   -2.5487483148    0.0000000000
      4  Br        1.5705239058    0.4334651080    0.0000000000
      5  Br       -1.6211516849    0.4180935616    0.0000000000
   Point Group: cs    Number of degrees of freedom:     7


   Energy is  -5528.339182748

 Hessian Updated using BFGS Update

  7 Hessian modes will be used to form the next step
  Hessian Eigenvalues:
     0.138498    0.176271    0.184692    0.198678    0.253602    0.311652
     0.350875

 Minimum Search - Taking Simple RFO Step
 Searching for Lamda that Minimizes Along All modes
 Value Taken    Lamda =   0.00000000
 Step Taken.  Stepsize is  0.001091

                             Maximum     Tolerance    Cnvgd?
         Gradient           0.000194      0.000300     YES
         Displacement       0.000589      0.001200     YES
         Energy change     -0.000008      0.000001      NO


                       Distance Matrix (Angstroms)
             C (  1)   P (  2)   H (  3)   Br(  4)
   P (  2)  1.687742
   H (  3)  2.313514  1.425800
   Br(  4)  1.906537  3.097831  4.134388
   Br(  5)  1.905374  3.222027  2.984938  3.191713

 Final energy is   -5528.3391827482883     


 ******************************
 **  OPTIMIZATION CONVERGED  **
 ******************************

                       Coordinates (Angstroms)
     ATOM                X               Y               Z
      1  C        -0.0209896632   -0.6162817473    0.0000000000
      2  P         0.1107686152   -2.2988732113    0.0000000000
      3  H        -1.2929647828   -2.5487483148    0.0000000000
      4  Br        1.5705239058    0.4334651080    0.0000000000
      5  Br       -1.6211516849    0.4180935616    0.0000000000

Z-matrix Print:
$molecule
0 1
Br
C  1 1.906537
P  2 1.687742 1 118.930946
H  3 1.425800 2 95.615848 1 -180.000000 0
Br 2 1.905374 1 113.712145 3 -180.000000 0
$end


 --------------------------------------------------------------
             Orbital Energies (a.u.) and Symmetries
 --------------------------------------------------------------

 Alpha MOs, Restricted
 -- Occupied --                  
-482.86 -482.86  -77.07  -62.51  -62.51  -56.33  -56.33  -56.33
  1 A'    2 A'    3 A'    4 A'    5 A'    6 A'    7 A'    1 A"                 
-56.328 -56.327 -56.327 -10.305  -8.721  -8.719  -6.570  -6.553
  8 A'    2 A"    9 A'   10 A'   11 A'   12 A'   13 A'   14 A'                 
 -6.551  -6.539  -6.538  -6.538  -6.537  -4.731  -4.730  -4.727
 15 A'    3 A"   16 A'    4 A"   17 A'   18 A'    5 A"   19 A'                 
 -2.663  -2.662  -2.660  -2.659  -2.659  -2.658  -2.648  -2.648
 20 A'   21 A'    6 A"   22 A'    7 A"   23 A'   24 A'    8 A"                 
 -2.647  -2.647  -0.871  -0.801  -0.707  -0.552  -0.459  -0.420
 25 A'    9 A"   26 A'   27 A'   28 A'   29 A'   30 A'   31 A'                 
 -0.387  -0.337  -0.317  -0.315  -0.293  -0.263
 10 A"   32 A'   11 A"   33 A'   34 A'   12 A"                                 
 -- Virtual --                   
 -0.098  -0.066  -0.028  -0.005   0.017   0.028   0.038   0.043
 13 A"   35 A'   36 A'   37 A'   38 A'   39 A'   40 A'   14 A"                 
  0.047   0.067   0.072   0.072   0.077   0.093   0.098   0.110
 41 A'   15 A"   42 A'   16 A"   43 A'   44 A'   45 A'   46 A'                 
  0.120   0.132   0.134   0.160   0.180   0.200   0.276   0.295
 47 A'   17 A"   48 A'   49 A'   50 A'   51 A'   52 A'   18 A"                 
  0.303   0.372   0.387   0.404   0.412   0.426   0.431   0.436
 53 A'   54 A'   55 A'   56 A'   19 A"   57 A'   20 A"   58 A'                 
  0.479   0.495   0.498   0.508   0.540   0.559   0.569   0.577
 59 A'   21 A"   22 A"   60 A'   23 A"   24 A"   61 A'   62 A'                 
  0.588   0.611   0.616   0.619   0.638   0.678   0.794   0.836
 25 A"   63 A'   64 A'   26 A"   65 A'   66 A'   67 A'   68 A'                 
  0.838   0.855   0.894   0.941   0.995   1.063   1.371   1.432
 27 A"   69 A'   70 A'   71 A'   72 A'   73 A'   28 A"   29 A"                 
  1.434   1.456   1.608   1.629   1.653   1.716   1.806   1.836
 74 A'   30 A"   31 A"   75 A'   76 A'   77 A'   78 A'   79 A'                 
  1.985   1.995   2.005   2.060   2.095   2.143   2.222   2.615
 32 A"   33 A"   80 A'   81 A'   82 A'   83 A'   84 A'   85 A'                 
  2.672   2.897   3.059   3.978   3.984   3.990   3.992   4.024
 34 A"   86 A'   87 A'   35 A"   36 A"   88 A'   89 A'   37 A"                 
  4.076   4.094   4.167   4.344   4.350   6.529   6.629   6.983
 38 A"   90 A'   91 A'   92 A'   93 A'   94 A'   95 A'   96 A'                 
  7.535   7.539   7.565   7.584   7.641   7.673  13.823  13.927
 39 A"   40 A"   97 A'   98 A'   99 A'  100 A'   41 A"  101 A'                 
 13.994  23.329  47.830  47.901 163.128 289.730 289.735 289.758
102 A'  103 A'  104 A'  105 A'  106 A'   42 A"   43 A"  107 A'                 
289.781 289.859 289.9001020.6031020.692
108 A'  109 A'  110 A'  111 A'  112 A'                                         

 Beta MOs, Restricted
 -- Occupied --                  
-482.86 -482.86  -77.07  -62.51  -62.51  -56.33  -56.33  -56.33
  1 A'    2 A'    3 A'    4 A'    5 A'    6 A'    7 A'    1 A"                 
-56.328 -56.327 -56.327 -10.305  -8.721  -8.719  -6.570  -6.553
  8 A'    2 A"    9 A'   10 A'   11 A'   12 A'   13 A'   14 A'                 
 -6.551  -6.539  -6.538  -6.538  -6.537  -4.731  -4.730  -4.727
 15 A'    3 A"   16 A'    4 A"   17 A'   18 A'    5 A"   19 A'                 
 -2.663  -2.662  -2.660  -2.659  -2.659  -2.658  -2.648  -2.648
 20 A'   21 A'    6 A"   22 A'    7 A"   23 A'   24 A'    8 A"                 
 -2.647  -2.647  -0.871  -0.801  -0.707  -0.552  -0.459  -0.420
 25 A'    9 A"   26 A'   27 A'   28 A'   29 A'   30 A'   31 A'                 
 -0.387  -0.337  -0.317  -0.315  -0.293  -0.263
 10 A"   32 A'   11 A"   33 A'   34 A'   12 A"                                 
 -- Virtual --                   
 -0.098  -0.066  -0.028  -0.005   0.017   0.028   0.038   0.043
 13 A"   35 A'   36 A'   37 A'   38 A'   39 A'   40 A'   14 A"                 
  0.047   0.067   0.072   0.072   0.077   0.093   0.098   0.110
 41 A'   15 A"   42 A'   16 A"   43 A'   44 A'   45 A'   46 A'                 
  0.120   0.132   0.134   0.160   0.180   0.200   0.276   0.295
 47 A'   17 A"   48 A'   49 A'   50 A'   51 A'   52 A'   18 A"                 
  0.303   0.372   0.387   0.404   0.412   0.426   0.431   0.436
 53 A'   54 A'   55 A'   56 A'   19 A"   57 A'   20 A"   58 A'                 
  0.479   0.495   0.498   0.508   0.540   0.559   0.569   0.577
 59 A'   21 A"   22 A"   60 A'   23 A"   24 A"   61 A'   62 A'                 
  0.588   0.611   0.616   0.619   0.638   0.678   0.794   0.836
 25 A"   63 A'   64 A'   26 A"   65 A'   66 A'   67 A'   68 A'                 
  0.838   0.855   0.894   0.941   0.995   1.063   1.371   1.432
 27 A"   69 A'   70 A'   71 A'   72 A'   73 A'   28 A"   29 A"                 
  1.434   1.456   1.608   1.629   1.653   1.716   1.806   1.836
 74 A'   30 A"   31 A"   75 A'   76 A'   77 A'   78 A'   79 A'                 
  1.985   1.995   2.005   2.060   2.095   2.143   2.222   2.615
 32 A"   33 A"   80 A'   81 A'   82 A'   83 A'   84 A'   85 A'                 
  2.672   2.897   3.059   3.978   3.984   3.990   3.992   4.024
 34 A"   86 A'   87 A'   35 A"   36 A"   88 A'   89 A'   37 A"                 
  4.076   4.094   4.167   4.344   4.350   6.529   6.629   6.983
 38 A"   90 A'   91 A'   92 A'   93 A'   94 A'   95 A'   96 A'                 
  7.535   7.539   7.565   7.584   7.641   7.673  13.823  13.927
 39 A"   40 A"   97 A'   98 A'   99 A'  100 A'   41 A"  101 A'                 
 13.994  23.329  47.830  47.901 163.128 289.730 289.735 289.758
102 A'  103 A'  104 A'  105 A'  106 A'   42 A"   43 A"  107 A'                 
289.781 289.859 289.9001020.6031020.692
108 A'  109 A'  110 A'  111 A'  112 A'                                         
 --------------------------------------------------------------

          Ground-State Mulliken Net Atomic Charges

     Atom                 Charge (a.u.)
  ----------------------------------------
      1 C                    -0.010507
      2 P                     0.025802
      3 H                    -0.025049
      4 Br                   -0.002753
      5 Br                    0.012506
  ----------------------------------------
  Sum of atomic charges =    -0.000000

 -----------------------------------------------------------------
                    Cartesian Multipole Moments
 -----------------------------------------------------------------
    Charge (ESU x 10^10)
                 0.0000
    Dipole Moment (Debye)
         X      -0.5968      Y      -0.4904      Z       0.0000
       Tot       0.7724
    Quadrupole Moments (Debye-Ang)
        XX     -54.2934     XY       2.0862     YY     -53.9605
        XZ       0.0000     YZ      -0.0000     ZZ     -57.0108
    Octopole Moments (Debye-Ang^2)
       XXX       1.2360    XXY      26.8712    XYY      -5.8380
       YYY      53.5946    XXZ       0.0000    XYZ       0.0000
       YYZ      -0.0000    XZZ       0.3176    YZZ      19.6151
       ZZZ       0.0000
    Hexadecapole Moments (Debye-Ang^3)
      XXXX    -604.4632   XXXY       3.7288   XXYY    -194.2273
      XYYY      22.3773   YYYY    -546.0621   XXXZ      -0.0000
      XXYZ      -0.0000   XYYZ      -0.0000   YYYZ       0.0000
      XXZZ    -121.5979   XYZZ       1.5105   YYZZ    -107.6526
      XZZZ      -0.0000   YZZZ      -0.0000   ZZZZ     -74.6735
 -----------------------------------------------------------------
Archival summary:
1\1\TWL02\OPT\ProcedureUnspecified\BasisUnspecified\r2111\taweetha\MonNov2614:59:572018MonNov2614:59:572018\0\\#,OPT,ProcedureUnspecified,BasisUnspecified,\\0,1\Br\C,1,1.90654\P,2,1.68774,1,118.931\H,3,1.4258,2,95.6158,1,-180,0\Br,2,1.90537,1,113.712,3,-180,0\\\@

 Total job time:  131.96s(wall), 412.85s(cpu) 
 Mon Nov 26 14:59:57 2018

        *************************************************************
        *                                                           *
        *  Thank you very much for using Q-Chem.  Have a nice day.  *
        *                                                           *
        *************************************************************


 
User input: 2 of 2 
 
Q-Chem Developer Version!
                  Welcome to Q-Chem
     A Quantum Leap Into The Future Of Chemistry


 Q-Chem 5.1, Q-Chem, Inc., Pleasanton, CA (2018)

 Yihan Shao,  Zhengting Gan,  E. Epifanovsky,  A. T. B. Gilbert,  M. Wormit,  
 J. Kussmann,  A. W. Lange,  A. Behn,  Jia Deng,  Xintian Feng,  D. Ghosh,  
 M. Goldey,  P. R. Horn,  L. D. Jacobson,  I. Kaliman,  T. Kus,  A. Landau,  
 Jie Liu,  E. I. Proynov,  R. M. Richard,  R. P. Steele,  E. J. Sundstrom,  
 H. L. Woodcock III,  P. M. Zimmerman,  D. Zuev,  B. Albrecht,  E. Alguire,  
 S. A. Baeppler,  D. Barton,  Z. Benda,  Y. A. Bernard,  E. J. Berquist,  
 K. B. Bravaya,  H. Burton,  D. Casanova,  Chun-Min Chang,  Yunqing Chen,  
 A. Chien,  K. D. Closser,  M. P. Coons,  S. Coriani,  S. Dasgupta,  
 A. L. Dempwolff,  M. Diedenhofen,  Hainam Do,  R. G. Edgar,  Po-Tung Fang,  
 S. Faraji,  S. Fatehi,  Qingguo Feng,  K. D. Fenk,  J. Fosso-Tande,  
 Qinghui Ge,  A. Ghysels,  G. Gidofalvi,  J. Gomes,  J. Gonthier,  A. Gunina,  
 D. Hait,  M. W. D. Hanson-Heine,  P. H. P. Harbach,  A. W. Hauser,  
 J. E. Herr,  E. G. Hohenstein,  Z. C. Holden,  Kerwin Hui,  B. C. Huynh,  
 T.-C. Jagau,  Hyunjun Ji,  B. Kaduk,  K. Khistyaev,  Jaehoon Kim,  
 P. Klunzinger,  K. Koh,  D. Kosenkov,  L. Koulias,  T. Kowalczyk,  
 C. M. Krauter,  A. Kunitsa,  Ka Un Lao,  A. Laurent,  K. V. Lawler,  
 Joonho Lee,  D. Lefrancois,  S. Lehtola,  D. S. Levine,  Yi-Pei Li,  
 You-Sheng Lin,  Fenglai Liu,  E. Livshits,  A. Luenser,  P. Manohar,  
 E. Mansoor,  S. F. Manzer,  Shan-Ping Mao,  Yuezhi Mao,  N. Mardirossian,  
 A. V. Marenich,  T. Markovich,  L. A. Martinez-Martinez,  S. A. Maurer,  
 N. J. Mayhall,  S. C. McKenzie,  J.-M. Mewes,  A. F. Morrison,  
 J. W. Mullinax,  K. Nanda,  T. S. Nguyen-Beck,  R. Olivares-Amaya,  
 J. A. Parkhill,  T. M. Perrine,  F. Plasser,  P. Pokhilko,  S. Prager,  
 A. Prociuk,  E. Ramos,  D. R. Rehn,  F. Rob,  M. Schneider,  N. Sergueev,  
 S. M. Sharada,  S. Sharma,  D. W. Small,  T. Stauch,  T. Stein,  
 Yu-Chuan Su,  A. J. W. Thom,  A. Tkatchenko,  T. Tsuchimochi,  N. M. Tubman,  
 L. Vogt,  M. L. Vidal,  O. Vydrov,  M. A. Watson,  J. Wenzel,  
 M. de Wergifosse,  T. A. Wesolowski,  A. White,  J. Witte,  A. Yamada,  
 Jun Yang,  K. Yao,  S. Yeganeh,  S. R. Yost,  Zhi-Qiang You,  A. Zech,  
 Igor Ying Zhang,  Xing Zhang,  Yan Zhao,  Ying Zhu,  B. R. Brooks,  
 G. K. L. Chan,  C. J. Cramer,  M. S. Gordon,  W. J. Hehre,  A. Klamt,  
 M. W. Schmidt,  C. D. Sherrill,  D. G. Truhlar,  A. Aspuru-Guzik,  R. Baer,  
 A. T. Bell,  N. A. Besley,  Jeng-Da Chai,  A. E. DePrince, III,  
 R. A. DiStasio Jr.,  A. Dreuw,  B. D. Dunietz,  T. R. Furlani,  
 Chao-Ping Hsu,  Yousung Jung,  Jing Kong,  D. S. Lambrecht,  WanZhen Liang,  
 C. Ochsenfeld,  V. A. Rassolov,  L. V. Slipchenko,  J. E. Subotnik,  
 T. Van Voorhis,  J. M. Herbert,  A. I. Krylov,  P. M. W. Gill,  M. Head-Gordon

 Contributors to earlier versions of Q-Chem not listed above: 
 R. D. Adamson,  B. Austin,  J. Baker,  G. J. O. Beran,  K. Brandhorst,  
 S. T. Brown,  E. F. C. Byrd,  A. K. Chakraborty,  C.-L. Cheng,  
 Siu Hung Chien,  D. M. Chipman,  D. L. Crittenden,  H. Dachsel,  
 R. J. Doerksen,  A. D. Dutoi,  L. Fusti-Molnar,  W. A. Goddard III,  
 A. Golubeva-Zadorozhnaya,  S. R. Gwaltney,  G. Hawkins,  A. Heyden,  
 S. Hirata,  G. Kedziora,  F. J. Keil,  C. Kelley,  Jihan Kim,  R. A. King,  
 R. Z. Khaliullin,  P. P. Korambath,  W. Kurlancheek,  A. M. Lee,  M. S. Lee,  
 S. V. Levchenko,  Ching Yeh Lin,  D. Liotard,  R. C. Lochan,  I. Lotan,  
 P. E. Maslen,  N. Nair,  D. P. O'Neill,  D. Neuhauser,  E. Neuscamman,  
 C. M. Oana,  R. Olson,  B. Peters,  R. Peverati,  P. A. Pieniazek,  
 Y. M. Rhee,  J. Ritchie,  M. A. Rohrdanz,  E. Rosta,  N. J. Russ,  
 H. F. Schaefer III,  N. E. Schultz,  N. Shenvi,  A. C. Simmonett,  A. Sodt,  
 D. Stuck,  K. S. Thanthiriwatte,  V. Vanovschi,  Tao Wang,  A. Warshel,  
 C. F. Williams,  Q. Wu,  X. Xu,  W. Zhang

 Please cite Q-Chem as follows:
 Y. Shao et al., Mol. Phys. 113, 184-215 (2015)
 DOI: 10.1080/00268976.2014.952696

 Q-Chem 5.1.2 for Intel X86 EM64T Linux

 Parts of Q-Chem use Armadillo 8.300.2 (Tropical Shenanigans).
 http://arma.sourceforge.net/

 Q-Chem begins on Mon Nov 26 14:59:57 2018  

Host: 
0

     Scratch files written to /scratch/taweetham/qchem48812//
The previous job contains 0 fragments, simply inherited here
Input Ideriv = 2
Curr. Ideriv = -1
Max.  Ideriv = 2

Checking the input file for inconsistencies... 	...done.

--------------------------------------------------------------
User input:
--------------------------------------------------------------

$molecule
read
$end

$rem
   job_type 	frequency
   basis 	6-311++g**
   method	b3lyp	
$end


--------------------------------------------------------------
 ----------------------------------------------------------------
             Standard Nuclear Orientation (Angstroms)
    I     Atom           X                Y                Z
 ----------------------------------------------------------------
    1      C       0.0011353639    -0.4975497900     0.0000000000
    2      P      -0.1415465843    -2.1792501618     0.0000000000
    3      H       1.2605345718    -2.4382355901    -0.0000000000
    4      Br     -1.5835277797     0.5625099356     0.0000000000
    5      Br      1.6079806943     0.5264125432    -0.0000000000
 ----------------------------------------------------------------
 Molecular Point Group                 Cs    NOp =  2
 Largest Abelian Subgroup              Cs    NOp =  2
 Nuclear Repulsion Energy =   541.4612042745 hartrees
 There are       46 alpha and       46 beta electrons
 Requested basis set is 6-311++G(d,p)
 There are 62 shells and 155 basis functions

 Total QAlloc Memory Limit   2000 MB
 Mega-Array Size       188 MB
 MEM_STATIC part       192 MB

                       Distance Matrix (Angstroms)
             C (  1)   P (  2)   H (  3)   Br(  4)
   P (  2)  1.687742
   H (  3)  2.313514  1.425800
   Br(  4)  1.906537  3.097831  4.134388
   Br(  5)  1.905374  3.222027  2.984938  3.191713

 A cutoff of  1.0D-11 yielded   1615 shell pairs
 There are     10728 function pairs (     11879 Cartesian)

 -------------------------------------------------------
 OpenMP Integral Computing Module                       
 Release: version 1.0, May 2013, Q-Chem Inc. Pittsburgh 
 -------------------------------------------------------
 Integral Job Info:
 Integral job number is                      11
 Integral operator is                         1
 short-range coefficients                     0
 long-range coefficients              100000000
 Omega coefficients                           0
 if combine SR and LR in K                    0
 Integral screening is                        0
 Integral computing path is                   2
 max size of driver memory is            800000
 size of driver memory is                593474
 size of scratch memory is             29623520
 max col of scratch BK array               1296
 max len of scratch array in speh3          155
 max len of scratch index in speh4           18
 max int batch size is                      520
 min int batch size is                       52
 fixed nKL is                                45
 max L of basis functions is                  2
 order of int derivative is                   0
 number of shells is                         62
 number of basis is                         163
 number of cartesian basis is               163
 number of contracted shell pairs          1615
 number of primitive shell pairs           4179
 maxK2 (contraction) of shell pair           36
 max number of K2 of shell pair               1
 max number of CS2 of shell pair            208
 max number of PS2 of shell pair            357
 mem total for path MDJ                  526822
 -------------------------------------------------------
 Smallest overlap matrix eigenvalue = 4.35E-04
 Guess from superposition of atomic densities
 Warning:  Energy on first SCF cycle will be non-variational
 SAD guess density has 92.000000 electrons

 -----------------------------------------------------------------------
  General SCF calculation program by
  Eric Jon Sundstrom, Paul Horn, Yuezhi Mao, Dmitri Zuev, Alec White,
  David Stuck, Shaama M.S., Shane Yost, Joonho Lee, David Small,
  Daniel Levine, Susi Lehtola, Hugh Burton, Evgeny Epifanovsky
 -----------------------------------------------------------------------
 Exchange:     0.2000 Hartree-Fock + 0.0800 Slater + 0.7200 B88
 Correlation:  0.1900 VWN1RPA + 0.8100 LYP
 Using SG-1 standard quadrature grid
 using 4 threads for integral computing
 -------------------------------------------------------
 OpenMP Integral computing Module                
 Release: version 2.0, May 2017, Q-Chem Inc. Pleasanton 
 -------------------------------------------------------
 -------------------------------------------------------
 OpenMP BLAS3 based DFT computing Module                
 Release: version 1.0, May 2013, Q-Chem Inc. Pittsburgh 
 -------------------------------------------------------
 A restricted SCF calculation will be
 performed using DIIS
 SCF converges when DIIS error is below 1.0e-08
 ---------------------------------------
  Cycle       Energy         DIIS error
 ---------------------------------------
    1   -5528.7608713384      4.18e-02  
    2   -5528.3305997121      2.93e-03  
    3   -5528.3331405409      2.58e-03  
    4   -5528.3382819710      5.57e-04  
    5   -5528.3389048478      2.94e-04  
    6   -5528.3391334678      1.06e-04  
    7   -5528.3391778675      1.71e-05  
    8   -5528.3391791388      3.36e-06  
    9   -5528.3391791587      1.07e-06  
   10   -5528.3391791622      4.00e-07  
   11   -5528.3391791626      7.15e-08  
   12   -5528.3391791627      1.68e-08  
   13   -5528.3391791626      3.97e-09  Convergence criterion met
 ---------------------------------------
 SCF time:   CPU 33.11s  wall 8.00s 
 SCF   energy in the final basis set =    -5528.3391791626
 Total energy in the final basis set =    -5528.3391791626

 --------------------------------------------------------------
             Orbital Energies (a.u.) and Symmetries
 --------------------------------------------------------------

 Alpha MOs, Restricted
 -- Occupied --                  
-482.86 -482.86  -77.07  -62.51  -62.51  -56.33  -56.33  -56.33
  1 A'    2 A'    3 A'    4 A'    5 A'    6 A'    7 A'    1 A"                 
-56.328 -56.327 -56.327 -10.305  -8.721  -8.719  -6.570  -6.553
  8 A'    2 A"    9 A'   10 A'   11 A'   12 A'   13 A'   14 A'                 
 -6.551  -6.539  -6.538  -6.538  -6.537  -4.731  -4.730  -4.727
 15 A'    3 A"   16 A'    4 A"   17 A'   18 A'    5 A"   19 A'                 
 -2.663  -2.662  -2.660  -2.659  -2.659  -2.658  -2.648  -2.648
 20 A'   21 A'    6 A"   22 A'    7 A"   23 A'   24 A'    8 A"                 
 -2.647  -2.647  -0.871  -0.801  -0.707  -0.552  -0.459  -0.420
 25 A'    9 A"   26 A'   27 A'   28 A'   29 A'   30 A'   31 A'                 
 -0.387  -0.337  -0.317  -0.315  -0.293  -0.263
 10 A"   32 A'   11 A"   33 A'   34 A'   12 A"                                 
 -- Virtual --                   
 -0.098  -0.066  -0.028  -0.005   0.017   0.028   0.038   0.043
 13 A"   35 A'   36 A'   37 A'   38 A'   39 A'   40 A'   14 A"                 
  0.047   0.067   0.072   0.072   0.077   0.093   0.098   0.110
 41 A'   15 A"   42 A'   16 A"   43 A'   44 A'   45 A'   46 A'                 
  0.120   0.132   0.134   0.160   0.180   0.200   0.276   0.295
 47 A'   17 A"   48 A'   49 A'   50 A'   51 A'   52 A'   18 A"                 
  0.303   0.372   0.387   0.404   0.412   0.426   0.431   0.436
 53 A'   54 A'   55 A'   56 A'   19 A"   57 A'   20 A"   58 A'                 
  0.479   0.495   0.498   0.508   0.540   0.559   0.569   0.577
 59 A'   21 A"   22 A"   60 A'   23 A"   24 A"   61 A'   62 A'                 
  0.588   0.611   0.616   0.619   0.638   0.678   0.794   0.836
 25 A"   63 A'   64 A'   26 A"   65 A'   66 A'   67 A'   68 A'                 
  0.838   0.855   0.894   0.941   0.995   1.063   1.371   1.432
 27 A"   69 A'   70 A'   71 A'   72 A'   73 A'   28 A"   29 A"                 
  1.434   1.456   1.608   1.629   1.653   1.716   1.806   1.836
 74 A'   30 A"   31 A"   75 A'   76 A'   77 A'   78 A'   79 A'                 
  1.985   1.995   2.005   2.060   2.095   2.143   2.222   2.615
 32 A"   33 A"   80 A'   81 A'   82 A'   83 A'   84 A'   85 A'                 
  2.672   2.897   3.059   3.978   3.984   3.990   3.992   4.024
 34 A"   86 A'   87 A'   35 A"   36 A"   88 A'   89 A'   37 A"                 
  4.076   4.094   4.167   4.344   4.350   6.529   6.629   6.983
 38 A"   90 A'   91 A'   92 A'   93 A'   94 A'   95 A'   96 A'                 
  7.535   7.539   7.565   7.584   7.641   7.673  13.823  13.927
 39 A"   40 A"   97 A'   98 A'   99 A'  100 A'   41 A"  101 A'                 
 13.994  23.329  47.830  47.901 163.128 289.730 289.735 289.758
102 A'  103 A'  104 A'  105 A'  106 A'   42 A"   43 A"  107 A'                 
289.781 289.859 289.9001020.6031020.692
108 A'  109 A'  110 A'  111 A'  112 A'                                         

 Beta MOs, Restricted
 -- Occupied --                  
-482.86 -482.86  -77.07  -62.51  -62.51  -56.33  -56.33  -56.33
  1 A'    2 A'    3 A'    4 A'    5 A'    6 A'    7 A'    1 A"                 
-56.328 -56.327 -56.327 -10.305  -8.721  -8.719  -6.570  -6.553
  8 A'    2 A"    9 A'   10 A'   11 A'   12 A'   13 A'   14 A'                 
 -6.551  -6.539  -6.538  -6.538  -6.537  -4.731  -4.730  -4.727
 15 A'    3 A"   16 A'    4 A"   17 A'   18 A'    5 A"   19 A'                 
 -2.663  -2.662  -2.660  -2.659  -2.659  -2.658  -2.648  -2.648
 20 A'   21 A'    6 A"   22 A'    7 A"   23 A'   24 A'    8 A"                 
 -2.647  -2.647  -0.871  -0.801  -0.707  -0.552  -0.459  -0.420
 25 A'    9 A"   26 A'   27 A'   28 A'   29 A'   30 A'   31 A'                 
 -0.387  -0.337  -0.317  -0.315  -0.293  -0.263
 10 A"   32 A'   11 A"   33 A'   34 A'   12 A"                                 
 -- Virtual --                   
 -0.098  -0.066  -0.028  -0.005   0.017   0.028   0.038   0.043
 13 A"   35 A'   36 A'   37 A'   38 A'   39 A'   40 A'   14 A"                 
  0.047   0.067   0.072   0.072   0.077   0.093   0.098   0.110
 41 A'   15 A"   42 A'   16 A"   43 A'   44 A'   45 A'   46 A'                 
  0.120   0.132   0.134   0.160   0.180   0.200   0.276   0.295
 47 A'   17 A"   48 A'   49 A'   50 A'   51 A'   52 A'   18 A"                 
  0.303   0.372   0.387   0.404   0.412   0.426   0.431   0.436
 53 A'   54 A'   55 A'   56 A'   19 A"   57 A'   20 A"   58 A'                 
  0.479   0.495   0.498   0.508   0.540   0.559   0.569   0.577
 59 A'   21 A"   22 A"   60 A'   23 A"   24 A"   61 A'   62 A'                 
  0.588   0.611   0.616   0.619   0.638   0.678   0.794   0.836
 25 A"   63 A'   64 A'   26 A"   65 A'   66 A'   67 A'   68 A'                 
  0.838   0.855   0.894   0.941   0.995   1.063   1.371   1.432
 27 A"   69 A'   70 A'   71 A'   72 A'   73 A'   28 A"   29 A"                 
  1.434   1.456   1.608   1.629   1.653   1.716   1.806   1.836
 74 A'   30 A"   31 A"   75 A'   76 A'   77 A'   78 A'   79 A'                 
  1.985   1.995   2.005   2.060   2.095   2.143   2.222   2.615
 32 A"   33 A"   80 A'   81 A'   82 A'   83 A'   84 A'   85 A'                 
  2.672   2.897   3.059   3.978   3.984   3.990   3.992   4.024
 34 A"   86 A'   87 A'   35 A"   36 A"   88 A'   89 A'   37 A"                 
  4.076   4.094   4.167   4.344   4.350   6.529   6.629   6.983
 38 A"   90 A'   91 A'   92 A'   93 A'   94 A'   95 A'   96 A'                 
  7.535   7.539   7.565   7.584   7.641   7.673  13.823  13.927
 39 A"   40 A"   97 A'   98 A'   99 A'  100 A'   41 A"  101 A'                 
 13.994  23.329  47.830  47.901 163.128 289.730 289.735 289.758
102 A'  103 A'  104 A'  105 A'  106 A'   42 A"   43 A"  107 A'                 
289.781 289.859 289.9001020.6031020.692
108 A'  109 A'  110 A'  111 A'  112 A'                                         
 --------------------------------------------------------------

          Ground-State Mulliken Net Atomic Charges

     Atom                 Charge (a.u.)
  ----------------------------------------
      1 C                    -0.010514
      2 P                     0.025829
      3 H                    -0.025058
      4 Br                   -0.002757
      5 Br                    0.012500
  ----------------------------------------
  Sum of atomic charges =    -0.000000

 -----------------------------------------------------------------
                    Cartesian Multipole Moments
 -----------------------------------------------------------------
    Charge (ESU x 10^10)
                 0.0000
    Dipole Moment (Debye)
         X       0.5935      Y      -0.4942      Z      -0.0000
       Tot       0.7724
    Quadrupole Moments (Debye-Ang)
        XX     -54.3394     XY      -2.0055     YY     -54.0510
        XZ      -0.0000     YZ      -0.0000     ZZ     -57.0108
    Octopole Moments (Debye-Ang^2)
       XXX       1.8710    XXY      20.5608    XYY       6.2056
       YYY      34.2291    XXZ      -0.0000    XYZ      -0.0000
       YYZ      -0.0000    XZZ       0.7134    YZZ      12.8407
       ZZZ      -0.0000
    Hexadecapole Moments (Debye-Ang^3)
      XXXX    -604.5967   XXXY      -4.6503   XXYY    -189.0125
      XYYY     -20.6841   YYYY    -524.6328   XXXZ      -0.0000
      XXYZ      -0.0000   XYYZ      -0.0000   YYYZ      -0.0000
      XXZZ    -121.6253   XYZZ      -1.6460   YYZZ    -103.7758
      XZZZ      -0.0000   YZZZ      -0.0000   ZZZZ     -74.6734
 -----------------------------------------------------------------
 Calculating MO derivatives via CPSCF
 D1JvT checksum  = 213960 15158.8498651365
 D1KAT checksum  = 488100 673.8500167026
   1         3          15      0.137077    0.054562
   2         3          15      0.018269    0.007186
   3         3          15      0.002502    0.000956
   4         3          15      0.000212    0.000092
   5        16           2      0.000010    0.000007
   6        18           0      0.000000    0.000000    Roots Converged
 Time for AOints: 7.2 s (CPU) 1.8 s (wall)
 ------------------------------------------------------------------------------
                     AOints        : Timing summary (seconds)
 ------------------------------------------------------------------------------
     job step          cpu (% of tot)      sys (% of tot)     wall (% of tot)
 ------------------------------------------------------------------------------
  cpscf_lag         0.4119E+02 (34.8)   0.7000E-05 (36.8)   0.1062E+02 (34.5)
  iterzp            0.6972E+02 (59.0)   0.1200E-04 (63.2)   0.1821E+02 (59.1)
  make_fx           0.0000E+00 ( 0.0)   0.0000E+00 ( 0.0)   0.0000E+00 ( 0.0)
  AOints            0.7231E+01 ( 6.1)   0.0000E+00 ( 0.0)   0.1835E+01 ( 6.0)
 ------------------------------------------------------------------------------
   Grand Totals     0.1183E+03          0.1900E-04          0.3079E+02
 ------------------------------------------------------------------------------
 Calculating analytic Hessian of the SCF energy
 Polarizability Matrix (a.u.)
            1           2           3
    1 -87.3973541  -0.7635165  -0.0000000
    2  -0.7635165-101.0529225  -0.0000000
    3  -0.0000000  -0.0000000 -47.1785128

 Direct stationary perturbation theory relativistic correction:

 rels  =      34.048315129042
 relv  =    -115.649323538132
 rel2e =      18.612792012665
 E_rel =     -62.988216396425

 Hessian of the SCF Energy
            1           2           3           4           5           6
    1   0.2309619   0.0186720  -0.0000000  -0.0390104  -0.0428502  -0.0000000
    2   0.0186720   0.4283769   0.0000000  -0.0197542  -0.2897539  -0.0000000
    3  -0.0000000   0.0000000   0.0613723  -0.0000000   0.0000000  -0.0207174
    4  -0.0390104  -0.0197542  -0.0000000   0.2561867   0.0116879   0.0000000
    5  -0.0428502  -0.2897539   0.0000000   0.0116879   0.3418433   0.0000000
    6  -0.0000000  -0.0000000  -0.0207174   0.0000000   0.0000000   0.0199525
    7  -0.0029353  -0.0005184   0.0000000  -0.1967560   0.0319760   0.0000000
    8   0.0224802  -0.0079123  -0.0000000   0.0038246  -0.0220514   0.0000000
    9   0.0000000   0.0000000  -0.0021514  -0.0000000  -0.0000000  -0.0111472
   10  -0.0940179   0.0571220   0.0000000  -0.0106275   0.0115290  -0.0000000
   11   0.0512627  -0.0679859  -0.0000000   0.0252600  -0.0128669  -0.0000000
   12  -0.0000000  -0.0000000  -0.0192788  -0.0000000  -0.0000000   0.0009801
   13  -0.0949983  -0.0555215  -0.0000000  -0.0097928  -0.0123427   0.0000000
   14  -0.0495647  -0.0627248  -0.0000000  -0.0210182  -0.0171711  -0.0000000
   15   0.0000000   0.0000000  -0.0192246  -0.0000000  -0.0000000   0.0109319
            7           8           9          10          11          12
    1  -0.0029353   0.0224802   0.0000000  -0.0940179   0.0512627  -0.0000000
    2  -0.0005184  -0.0079123   0.0000000   0.0571220  -0.0679859  -0.0000000
    3   0.0000000  -0.0000000  -0.0021514   0.0000000  -0.0000000  -0.0192788
    4  -0.1967560   0.0038246  -0.0000000  -0.0106275   0.0252600  -0.0000000
    5   0.0319760  -0.0220514  -0.0000000   0.0115290  -0.0128669  -0.0000000
    6   0.0000000   0.0000000  -0.0111472  -0.0000000  -0.0000000   0.0009801
    7   0.1957136  -0.0300537   0.0000000   0.0020032   0.0002417  -0.0000000
    8  -0.0300537   0.0354660  -0.0000000   0.0022433  -0.0057455   0.0000000
    9   0.0000000  -0.0000000   0.0110994  -0.0000000  -0.0000000   0.0057108
   10   0.0020032   0.0022433  -0.0000000   0.1371128  -0.0743772   0.0000000
   11   0.0002417  -0.0057455  -0.0000000  -0.0743772   0.0805750   0.0000000
   12  -0.0000000   0.0000000   0.0057108   0.0000000   0.0000000   0.0087875
   13   0.0019744   0.0015056   0.0000000  -0.0344706  -0.0023872   0.0000000
   14  -0.0016457   0.0002433  -0.0000000   0.0034829   0.0060232  -0.0000000
   15  -0.0000000  -0.0000000  -0.0035117  -0.0000000  -0.0000000   0.0038003
           13          14          15
    1  -0.0949983  -0.0495647   0.0000000
    2  -0.0555215  -0.0627248   0.0000000
    3  -0.0000000  -0.0000000  -0.0192246
    4  -0.0097928  -0.0210182  -0.0000000
    5  -0.0123427  -0.0171711  -0.0000000
    6   0.0000000  -0.0000000   0.0109319
    7   0.0019744  -0.0016457  -0.0000000
    8   0.0015056   0.0002433  -0.0000000
    9   0.0000000  -0.0000000  -0.0035117
   10  -0.0344706   0.0034829  -0.0000000
   11  -0.0023872   0.0060232  -0.0000000
   12   0.0000000  -0.0000000   0.0038003
   13   0.1372872   0.0687457  -0.0000000
   14   0.0687457   0.0736294   0.0000000
   15  -0.0000000   0.0000000   0.0080041
 Gradient time:  CPU 175.19 s  wall 45.76 s
 **********************************************************************
 **                                                                  **
 **                       VIBRATIONAL ANALYSIS                       **
 **                       --------------------                       **
 **                                                                  **
 **        VIBRATIONAL FREQUENCIES (CM**-1) AND NORMAL MODES         **
 **     FORCE CONSTANTS (mDYN/ANGSTROM) AND REDUCED MASSES (AMU)     **
 **                  INFRARED INTENSITIES (KM/MOL)                   **
 **                                                                  **
 **********************************************************************


 Mode:                 1                      2                      3
 Frequency:       178.00                 210.01                 363.97
 Force Cnst:      0.9366                 0.3594                 1.9744
 Red. Mass:      50.1734                13.8320                25.2959
 IR Active:          YES                    YES                    YES
 IR Intens:        0.069                  0.295                  7.369
 Raman Active:       YES                    YES                    YES
               X      Y      Z        X      Y      Z        X      Y      Z
 C          0.044  0.419 -0.000   -0.131  0.036  0.000    0.044  0.409 -0.000
 P         -0.092  0.466  0.000    0.482 -0.023 -0.000    0.044  0.652  0.000
 H         -0.130  0.247 -0.000    0.581  0.582  0.000    0.020  0.529 -0.000
 Br        -0.477 -0.157  0.000   -0.121  0.164 -0.000    0.176 -0.157  0.000
 Br         0.508 -0.093  0.000   -0.056 -0.168 -0.000   -0.200 -0.167  0.000
 TransDip   0.000 -0.008  0.000    0.002  0.017 -0.000    0.017  0.085  0.000

 Mode:                 4                      5                      6
 Frequency:       381.42                 550.37                 681.33
 Force Cnst:      1.0800                 0.1872                 1.1976
 Red. Mass:      12.6002                 1.0491                 4.3787
 IR Active:          YES                    YES                    YES
 IR Intens:        8.172                  2.459                120.899
 Raman Active:       YES                    YES                    YES
               X      Y      Z        X      Y      Z        X      Y      Z
 C          0.000  0.000  0.982   -0.000 -0.000 -0.020    0.520 -0.041  0.000
 P          0.000  0.000 -0.149   -0.000  0.000 -0.032    0.013  0.022 -0.000
 H          0.000  0.000  0.098    0.000  0.000  0.999   -0.122 -0.841  0.000
 Br         0.000 -0.000 -0.043    0.000 -0.000  0.007   -0.043  0.028  0.000
 Br        -0.000 -0.000 -0.049    0.000  0.000 -0.004   -0.039 -0.020 -0.000
 TransDip   0.000  0.000 -0.092   -0.000 -0.000  0.050    0.352 -0.011  0.000

 Mode:                 7                      8                      9
 Frequency:       952.48                1070.34                2332.79
 Force Cnst:      0.6768                 9.1514                 3.3314
 Red. Mass:       1.2663                13.5581                 1.0390
 IR Active:          YES                    YES                    YES
 IR Intens:       16.852                 70.137                 54.148
 Raman Active:       YES                    YES                    YES
               X      Y      Z        X      Y      Z        X      Y      Z
 C          0.133 -0.034 -0.000    0.110  0.952  0.000   -0.003 -0.000  0.000
 P         -0.036 -0.018  0.000   -0.030 -0.279 -0.000   -0.032  0.006 -0.000
 H          0.144  0.979 -0.000    0.030  0.022  0.000    0.984 -0.174  0.000
 Br        -0.005  0.001  0.000    0.013 -0.017 -0.000    0.000  0.000 -0.000
 Br        -0.003 -0.001  0.000   -0.019 -0.018 -0.000    0.000 -0.000 -0.000
 TransDip   0.096 -0.090  0.000    0.041  0.265 -0.000   -0.219  0.088  0.000

 STANDARD THERMODYNAMIC QUANTITIES AT   298.15 K  AND     1.00 ATM

   This Molecule has  0 Imaginary Frequencies
   Zero point vibrational energy:        9.608 kcal/mol

   Atom    1 Element C  Has Mass   12.00000
   Atom    2 Element P  Has Mass   30.97376
   Atom    3 Element H  Has Mass    1.00783
   Atom    4 Element Br Has Mass   78.91830
   Atom    5 Element Br Has Mass   78.91830
   Molecular Mass:   201.818190 amu
   Principal axes and moments of inertia in amu*Bohr^2:
                             1           2           3
    Eigenvalues --      722.63904  1443.43822  2166.07726
          X               0.99989    -0.01493     0.00000
          Y               0.01493     0.99989     0.00000
          Z              -0.00000     0.00000     1.00000
   Rotational Symmetry Number is   1
   The Molecule is an Asymmetric Top
   Translational Enthalpy:        0.889 kcal/mol
   Rotational Enthalpy:           0.889 kcal/mol
   Vibrational Enthalpy:         10.987 kcal/mol
   gas constant (RT):             0.592 kcal/mol
   Translational Entropy:        41.811  cal/mol.K
   Rotational Entropy:           29.203  cal/mol.K
   Vibrational Entropy:           7.588  cal/mol.K

   Total Enthalpy:               13.357 kcal/mol
   Total Entropy:                78.602  cal/mol.K
Archival summary:
1\1\TWL02\FREQ\ProcedureUnspecified\BasisUnspecified\r2111\taweetha\MonNov2615:00:512018MonNov2615:00:512018\0\\#,FREQ,ProcedureUnspecified,BasisUnspecified,\\0,1\Br\C,1,1.90654\P,2,1.68774,1,118.931\H,3,1.4258,2,95.6158,1,-180,0\Br,2,1.90537,1,113.712,3,180,0\\\@

 Total job time:  54.56s(wall), 208.44s(cpu) 
 Mon Nov 26 15:00:51 2018

        *************************************************************
        *                                                           *
        *  Thank you very much for using Q-Chem.  Have a nice day.  *
        *                                                           *
        *************************************************************
