# Supplementary material for: Geometric and energetic data from ab initio calculations of haloethene, haloimine, halomethylenephosphine, haloiminophosphine, halodiazene, halodiphosphene and halocyclopropane
Source: Data Brief. 2019 Nov 2;27:104738. doi: 10.1016/j.dib.2019.104738 (PMC6861602; doi:10.1016/j.dib.2019.104738)
Supplement: Multimedia component 5 [file mmc5.zip › CP/B3LYP/BrBrCPIE.out]

Q-Chem Developer Version!
                  Welcome to Q-Chem
     A Quantum Leap Into The Future Of Chemistry


 Q-Chem 5.1, Q-Chem, Inc., Pleasanton, CA (2018)

 Yihan Shao,  Zhengting Gan,  E. Epifanovsky,  A. T. B. Gilbert,  M. Wormit,  
 J. Kussmann,  A. W. Lange,  A. Behn,  Jia Deng,  Xintian Feng,  D. Ghosh,  
 M. Goldey,  P. R. Horn,  L. D. Jacobson,  I. Kaliman,  T. Kus,  A. Landau,  
 Jie Liu,  E. I. Proynov,  R. M. Richard,  R. P. Steele,  E. J. Sundstrom,  
 H. L. Woodcock III,  P. M. Zimmerman,  D. Zuev,  B. Albrecht,  E. Alguire,  
 S. A. Baeppler,  D. Barton,  Z. Benda,  Y. A. Bernard,  E. J. Berquist,  
 K. B. Bravaya,  H. Burton,  D. Casanova,  Chun-Min Chang,  Yunqing Chen,  
 A. Chien,  K. D. Closser,  M. P. Coons,  S. Coriani,  S. Dasgupta,  
 A. L. Dempwolff,  M. Diedenhofen,  Hainam Do,  R. G. Edgar,  Po-Tung Fang,  
 S. Faraji,  S. Fatehi,  Qingguo Feng,  K. D. Fenk,  J. Fosso-Tande,  
 Qinghui Ge,  A. Ghysels,  G. Gidofalvi,  J. Gomes,  J. Gonthier,  A. Gunina,  
 D. Hait,  M. W. D. Hanson-Heine,  P. H. P. Harbach,  A. W. Hauser,  
 J. E. Herr,  E. G. Hohenstein,  Z. C. Holden,  Kerwin Hui,  B. C. Huynh,  
 T.-C. Jagau,  Hyunjun Ji,  B. Kaduk,  K. Khistyaev,  Jaehoon Kim,  
 P. Klunzinger,  K. Koh,  D. Kosenkov,  L. Koulias,  T. Kowalczyk,  
 C. M. Krauter,  A. Kunitsa,  Ka Un Lao,  A. Laurent,  K. V. Lawler,  
 Joonho Lee,  D. Lefrancois,  S. Lehtola,  D. S. Levine,  Yi-Pei Li,  
 You-Sheng Lin,  Fenglai Liu,  E. Livshits,  A. Luenser,  P. Manohar,  
 E. Mansoor,  S. F. Manzer,  Shan-Ping Mao,  Yuezhi Mao,  N. Mardirossian,  
 A. V. Marenich,  T. Markovich,  L. A. Martinez-Martinez,  S. A. Maurer,  
 N. J. Mayhall,  S. C. McKenzie,  J.-M. Mewes,  A. F. Morrison,  
 J. W. Mullinax,  K. Nanda,  T. S. Nguyen-Beck,  R. Olivares-Amaya,  
 J. A. Parkhill,  T. M. Perrine,  F. Plasser,  P. Pokhilko,  S. Prager,  
 A. Prociuk,  E. Ramos,  D. R. Rehn,  F. Rob,  M. Schneider,  N. Sergueev,  
 S. M. Sharada,  S. Sharma,  D. W. Small,  T. Stauch,  T. Stein,  
 Yu-Chuan Su,  A. J. W. Thom,  A. Tkatchenko,  T. Tsuchimochi,  N. M. Tubman,  
 L. Vogt,  M. L. Vidal,  O. Vydrov,  M. A. Watson,  J. Wenzel,  
 M. de Wergifosse,  T. A. Wesolowski,  A. White,  J. Witte,  A. Yamada,  
 Jun Yang,  K. Yao,  S. Yeganeh,  S. R. Yost,  Zhi-Qiang You,  A. Zech,  
 Igor Ying Zhang,  Xing Zhang,  Yan Zhao,  Ying Zhu,  B. R. Brooks,  
 G. K. L. Chan,  C. J. Cramer,  M. S. Gordon,  W. J. Hehre,  A. Klamt,  
 M. W. Schmidt,  C. D. Sherrill,  D. G. Truhlar,  A. Aspuru-Guzik,  R. Baer,  
 A. T. Bell,  N. A. Besley,  Jeng-Da Chai,  A. E. DePrince, III,  
 R. A. DiStasio Jr.,  A. Dreuw,  B. D. Dunietz,  T. R. Furlani,  
 Chao-Ping Hsu,  Yousung Jung,  Jing Kong,  D. S. Lambrecht,  WanZhen Liang,  
 C. Ochsenfeld,  V. A. Rassolov,  L. V. Slipchenko,  J. E. Subotnik,  
 T. Van Voorhis,  J. M. Herbert,  A. I. Krylov,  P. M. W. Gill,  M. Head-Gordon

 Contributors to earlier versions of Q-Chem not listed above: 
 R. D. Adamson,  B. Austin,  J. Baker,  G. J. O. Beran,  K. Brandhorst,  
 S. T. Brown,  E. F. C. Byrd,  A. K. Chakraborty,  C.-L. Cheng,  
 Siu Hung Chien,  D. M. Chipman,  D. L. Crittenden,  H. Dachsel,  
 R. J. Doerksen,  A. D. Dutoi,  L. Fusti-Molnar,  W. A. Goddard III,  
 A. Golubeva-Zadorozhnaya,  S. R. Gwaltney,  G. Hawkins,  A. Heyden,  
 S. Hirata,  G. Kedziora,  F. J. Keil,  C. Kelley,  Jihan Kim,  R. A. King,  
 R. Z. Khaliullin,  P. P. Korambath,  W. Kurlancheek,  A. M. Lee,  M. S. Lee,  
 S. V. Levchenko,  Ching Yeh Lin,  D. Liotard,  R. C. Lochan,  I. Lotan,  
 P. E. Maslen,  N. Nair,  D. P. O'Neill,  D. Neuhauser,  E. Neuscamman,  
 C. M. Oana,  R. Olson,  B. Peters,  R. Peverati,  P. A. Pieniazek,  
 Y. M. Rhee,  J. Ritchie,  M. A. Rohrdanz,  E. Rosta,  N. J. Russ,  
 H. F. Schaefer III,  N. E. Schultz,  N. Shenvi,  A. C. Simmonett,  A. Sodt,  
 D. Stuck,  K. S. Thanthiriwatte,  V. Vanovschi,  Tao Wang,  A. Warshel,  
 C. F. Williams,  Q. Wu,  X. Xu,  W. Zhang

 Please cite Q-Chem as follows:
 Y. Shao et al., Mol. Phys. 113, 184-215 (2015)
 DOI: 10.1080/00268976.2014.952696

 Q-Chem 5.1.2 for Intel X86 EM64T Linux

 Parts of Q-Chem use Armadillo 8.300.2 (Tropical Shenanigans).
 http://arma.sourceforge.net/

 Q-Chem begins on Mon Nov 26 15:31:15 2018  

Host: 
0

     Scratch files written to /scratch/taweetham/qchem50248//
Input Ideriv = 2
Curr. Ideriv = -1
Max.  Ideriv = 2

Checking the input file for inconsistencies... 	...done.

--------------------------------------------------------------
User input:
--------------------------------------------------------------
$molecule
0 1
C 
P 1 1.5 
I 2 PI 1 120. 
Br 1 PBr 2 120.  3 180.0
Br 1 PBr 2 120.  3 0.0

PH=1.44
PF=1.54
PCl=2.03
PBr=2.5
PI=2.6
$end

$rem
   job_type	optimization
   basis	6-311++g**
   method	b3lyp
$end

--------------------------------------------------------------
 ----------------------------------------------------------------
             Standard Nuclear Orientation (Angstroms)
    I     Atom           X                Y                Z
 ----------------------------------------------------------------
    1      C       0.9934058855     0.1881110754     0.0000000000
    2      P      -0.0795931249     1.2362871691     0.0000000000
    3      I      -2.5829539504     0.5340161548     0.0000000000
    4      Br      3.4004836023     0.8633716661     0.0000000000
    5      Br      0.3746598529    -2.2341096716    -0.0000000000
 ----------------------------------------------------------------
 Molecular Point Group                 Cs    NOp =  2
 Largest Abelian Subgroup              Cs    NOp =  2
 Nuclear Repulsion Energy =  1043.8808691507 hartrees
 There are       72 alpha and       72 beta electrons
 Requested basis set is 6-311++G(d,p)
 There are 81 shells and 210 basis functions

 Total QAlloc Memory Limit   2000 MB
 Mega-Array Size       188 MB
 MEM_STATIC part       192 MB
 A cutoff of  1.0D-11 yielded   2245 shell pairs
 There are     16437 function pairs (     18503 Cartesian)

 -------------------------------------------------------
 OpenMP Integral Computing Module                       
 Release: version 1.0, May 2013, Q-Chem Inc. Pittsburgh 
 -------------------------------------------------------
 Integral Job Info:
 Integral job number is                      11
 Integral operator is                         1
 short-range coefficients                     0
 long-range coefficients              100000000
 Omega coefficients                           0
 if combine SR and LR in K                    0
 Integral screening is                        0
 Integral computing path is                   2
 max size of driver memory is            800000
 size of driver memory is                593474
 size of scratch memory is             29623520
 max col of scratch BK array               1296
 max len of scratch array in speh3          155
 max len of scratch index in speh4           18
 max int batch size is                      520
 min int batch size is                       52
 fixed nKL is                                45
 max L of basis functions is                  2
 order of int derivative is                   0
 number of shells is                         81
 number of basis is                         223
 number of cartesian basis is               223
 number of contracted shell pairs          2245
 number of primitive shell pairs           5142
 maxK2 (contraction) of shell pair           36
 max number of K2 of shell pair               1
 max number of CS2 of shell pair            335
 max number of PS2 of shell pair            335
 mem total for path MDJ                  536764
 -------------------------------------------------------
 Smallest overlap matrix eigenvalue = 8.11E-04

 Scale SEOQF with 1.000000e-01/1.000000e-01/1.000000e-01

 Standard Electronic Orientation quadrupole field applied
 Nucleus-field energy     =     0.0000000445 hartrees
 Guess from superposition of atomic densities
 Warning:  Energy on first SCF cycle will be non-variational
 SAD guess density has 144.000000 electrons

 -----------------------------------------------------------------------
  General SCF calculation program by
  Eric Jon Sundstrom, Paul Horn, Yuezhi Mao, Dmitri Zuev, Alec White,
  David Stuck, Shaama M.S., Shane Yost, Joonho Lee, David Small,
  Daniel Levine, Susi Lehtola, Hugh Burton, Evgeny Epifanovsky
 -----------------------------------------------------------------------
 Exchange:     0.2000 Hartree-Fock + 0.0800 Slater + 0.7200 B88
 Correlation:  0.1900 VWN1RPA + 0.8100 LYP
 Using SG-1 standard quadrature grid
 using 4 threads for integral computing
 -------------------------------------------------------
 OpenMP Integral computing Module                
 Release: version 2.0, May 2017, Q-Chem Inc. Pleasanton 
 -------------------------------------------------------
 -------------------------------------------------------
 OpenMP BLAS3 based DFT computing Module                
 Release: version 1.0, May 2013, Q-Chem Inc. Pittsburgh 
 -------------------------------------------------------
 A restricted SCF calculation will be
 performed using DIIS
 SCF converges when DIIS error is below 1.0e-08
 ---------------------------------------
  Cycle       Energy         DIIS error
 ---------------------------------------
    1  -12447.3203045558      2.90e-02  
    2  -12447.1048355419      2.86e-03  
    3  -12446.8140643824      6.17e-03  
    4  -12447.1243785852      2.04e-03  
    5  -12447.1438891034      9.60e-04  
    6  -12447.1467093623      6.86e-04  
    7  -12447.1494084544      2.54e-04  
    8  -12447.1498514351      6.48e-05  
    9  -12447.1498908884      1.85e-05  
   10  -12447.1498930011      1.00e-05  
   11  -12447.1498938442      1.12e-06  
   12  -12447.1498938769      5.88e-07  
   13  -12447.1498938832      1.42e-07  
   14  -12447.1498938836      2.45e-08  
   15  -12447.1498938835      1.14e-08  
   16  -12447.1498938837      1.93e-09  Convergence criterion met
 ---------------------------------------
 SCF time:   CPU 71.08s  wall 18.00s 
 SCF   energy in the final basis set =   -12447.1498938837
 Total energy in the final basis set =   -12447.1498938837

 --------------------------------------------------------------
             Orbital Energies (a.u.) and Symmetries
 --------------------------------------------------------------

 Alpha MOs, Restricted
 -- Occupied --                  
******* -482.87 -482.84 -176.34 -165.74 -165.74 -165.74  -77.12
  1 A'    2 A'    3 A'    4 A'    5 A'    1 A"    6 A'    7 A'                 
-62.524 -62.496 -56.346 -56.340 -56.340 -56.317 -56.312 -56.312
  8 A'    9 A'   10 A'   11 A'    2 A"   12 A'   13 A'    3 A"                 
-35.832 -31.326 -31.319 -31.319 -22.976 -22.975 -22.975 -22.970
 14 A'   15 A'    4 A"   16 A'   17 A'    5 A"   18 A'   19 A'                 
-22.970 -10.320  -8.730  -8.703  -6.623  -6.565  -6.547  -6.547
  6 A"   20 A'   21 A'   22 A'   23 A'   24 A'   25 A'    7 A"                 
 -6.536  -6.521  -6.520  -6.381  -4.794  -4.785  -4.782  -4.781
 26 A'   27 A'    8 A"   28 A'   29 A'   30 A'    9 A"   31 A'                 
 -4.779  -4.778  -2.674  -2.670  -2.670  -2.656  -2.656  -2.646
 10 A"   32 A'   33 A'   34 A'   11 A"   12 A"   35 A'   36 A'                 
 -2.642  -2.642  -2.630  -2.630  -2.059  -2.055  -2.054  -2.041
 37 A'   13 A"   38 A'   14 A"   39 A'   15 A"   40 A'   16 A"                 
 -2.041  -0.817  -0.778  -0.756  -0.677  -0.502  -0.410  -0.398
 41 A'   42 A'   43 A'   44 A'   45 A'   46 A'   47 A'   48 A'                 
 -0.370  -0.323  -0.319  -0.318  -0.302  -0.299  -0.294  -0.290
 17 A"   49 A'   18 A"   50 A'   19 A"   51 A'   20 A"   52 A'                 
 -- Virtual --                   
 -0.208  -0.181  -0.097  -0.051   0.000   0.017   0.028   0.037
 53 A'   54 A'   21 A"   55 A'   56 A'   57 A'   58 A'   22 A"                 
  0.044   0.057   0.063   0.071   0.073   0.085   0.093   0.097
 59 A'   60 A'   61 A'   23 A"   24 A"   62 A'   63 A'   64 A'                 
  0.111   0.116   0.148   0.153   0.167   0.204   0.210   0.243
 65 A'   25 A"   66 A'   67 A'   68 A'   69 A'   26 A"   70 A'                 
  0.269   0.288   0.328   0.359   0.371   0.372   0.379   0.387
 27 A"   71 A'   72 A'   73 A'   28 A"   74 A'   29 A"   75 A'                 
  0.403   0.409   0.425   0.436   0.441   0.463   0.486   0.491
 76 A'   77 A'   30 A"   31 A"   78 A'   79 A'   80 A'   32 A"                 
  0.496   0.538   0.538   0.550   0.550   0.552   0.570   0.577
 81 A'   33 A"   82 A'   34 A"   83 A'   84 A'   35 A"   85 A'                 
  0.593   0.617   0.623   0.638   0.643   0.655   0.666   0.698
 86 A'   36 A"   87 A'   88 A'   37 A"   89 A'   90 A'   38 A"                 
  0.739   0.848   0.903   0.991   1.138   1.264   1.304   1.308
 91 A'   92 A'   93 A'   94 A'   95 A'   39 A"   96 A'   40 A"                 
  1.323   1.419   1.494   1.537   1.573   1.588   1.664   1.973
 97 A'   98 A'   41 A"   99 A'  100 A'   42 A"  101 A'   43 A"                 
  1.988   1.994   2.016   2.026   2.038   2.076   2.678   2.759
102 A'   44 A"  103 A'  104 A'  105 A'  106 A'   45 A"  107 A'                 
  3.135   3.933   3.941   3.943   3.966   3.967   3.973   3.979
108 A'   46 A"   47 A"  109 A'  110 A'   48 A"   49 A"  111 A'                 
  3.989   3.997   4.008   4.009   4.053   4.064   4.110   4.154
112 A'   50 A"  113 A'   51 A"  114 A'  115 A'  116 A'  117 A'                 
  4.275   5.961   5.987   5.997   6.512   6.533   6.946   7.523
118 A'   52 A"  119 A'  120 A'  121 A'  122 A'  123 A'   53 A"                 
  7.538   7.547   7.552   7.572   7.591  13.768  13.882  14.057
124 A'   54 A"  125 A'  126 A'  127 A'   55 A"  128 A'  129 A'                 
 23.411  27.728  28.305  28.325  28.334  28.507  28.510  28.511
130 A'  131 A'   56 A"  132 A'  133 A'   57 A"   58 A"  134 A'                 
 28.523  28.582  47.806  47.830 127.851 127.866 127.880 151.542
135 A'  136 A'  137 A'  138 A'   59 A"  139 A'  140 A'  141 A'                 
163.126 289.711 289.726 289.738 289.754 289.763 289.7941020.575
142 A'   60 A"  143 A'   61 A"  144 A'  145 A'  146 A'  147 A'                 
*******1901.701
148 A'  149 A'                                                                 

 Beta MOs, Restricted
 -- Occupied --                  
******* -482.87 -482.84 -176.34 -165.74 -165.74 -165.74  -77.12
  1 A'    2 A'    3 A'    4 A'    5 A'    1 A"    6 A'    7 A'                 
-62.524 -62.496 -56.346 -56.340 -56.340 -56.317 -56.312 -56.312
  8 A'    9 A'   10 A'   11 A'    2 A"   12 A'   13 A'    3 A"                 
-35.832 -31.326 -31.319 -31.319 -22.976 -22.975 -22.975 -22.970
 14 A'   15 A'    4 A"   16 A'   17 A'    5 A"   18 A'   19 A'                 
-22.970 -10.320  -8.730  -8.703  -6.623  -6.565  -6.547  -6.547
  6 A"   20 A'   21 A'   22 A'   23 A'   24 A'   25 A'    7 A"                 
 -6.536  -6.521  -6.520  -6.381  -4.794  -4.785  -4.782  -4.781
 26 A'   27 A'    8 A"   28 A'   29 A'   30 A'    9 A"   31 A'                 
 -4.779  -4.778  -2.674  -2.670  -2.670  -2.656  -2.656  -2.646
 10 A"   32 A'   33 A'   34 A'   11 A"   12 A"   35 A'   36 A'                 
 -2.642  -2.642  -2.630  -2.630  -2.059  -2.055  -2.054  -2.041
 37 A'   13 A"   38 A'   14 A"   39 A'   15 A"   40 A'   16 A"                 
 -2.041  -0.817  -0.778  -0.756  -0.677  -0.502  -0.410  -0.398
 41 A'   42 A'   43 A'   44 A'   45 A'   46 A'   47 A'   48 A'                 
 -0.370  -0.323  -0.319  -0.318  -0.302  -0.299  -0.294  -0.290
 17 A"   49 A'   18 A"   50 A'   19 A"   51 A'   20 A"   52 A'                 
 -- Virtual --                   
 -0.208  -0.181  -0.097  -0.051   0.000   0.017   0.028   0.037
 53 A'   54 A'   21 A"   55 A'   56 A'   57 A'   58 A'   22 A"                 
  0.044   0.057   0.063   0.071   0.073   0.085   0.093   0.097
 59 A'   60 A'   61 A'   23 A"   24 A"   62 A'   63 A'   64 A'                 
  0.111   0.116   0.148   0.153   0.167   0.204   0.210   0.243
 65 A'   25 A"   66 A'   67 A'   68 A'   69 A'   26 A"   70 A'                 
  0.269   0.288   0.328   0.359   0.371   0.372   0.379   0.387
 27 A"   71 A'   72 A'   73 A'   28 A"   74 A'   29 A"   75 A'                 
  0.403   0.409   0.425   0.436   0.441   0.463   0.486   0.491
 76 A'   77 A'   30 A"   31 A"   78 A'   79 A'   80 A'   32 A"                 
  0.496   0.538   0.538   0.550   0.550   0.552   0.570   0.577
 81 A'   33 A"   82 A'   34 A"   83 A'   84 A'   35 A"   85 A'                 
  0.593   0.617   0.623   0.638   0.643   0.655   0.666   0.698
 86 A'   36 A"   87 A'   88 A'   37 A"   89 A'   90 A'   38 A"                 
  0.739   0.848   0.903   0.991   1.138   1.264   1.304   1.308
 91 A'   92 A'   93 A'   94 A'   95 A'   39 A"   96 A'   40 A"                 
  1.323   1.419   1.494   1.537   1.573   1.588   1.664   1.973
 97 A'   98 A'   41 A"   99 A'  100 A'   42 A"  101 A'   43 A"                 
  1.988   1.994   2.016   2.026   2.038   2.076   2.678   2.759
102 A'   44 A"  103 A'  104 A'  105 A'  106 A'   45 A"  107 A'                 
  3.135   3.933   3.941   3.943   3.966   3.967   3.973   3.979
108 A'   46 A"   47 A"  109 A'  110 A'   48 A"   49 A"  111 A'                 
  3.989   3.997   4.008   4.009   4.053   4.064   4.110   4.154
112 A'   50 A"  113 A'   51 A"  114 A'  115 A'  116 A'  117 A'                 
  4.275   5.961   5.987   5.997   6.512   6.533   6.946   7.523
118 A'   52 A"  119 A'  120 A'  121 A'  122 A'  123 A'   53 A"                 
  7.538   7.547   7.552   7.572   7.591  13.768  13.882  14.057
124 A'   54 A"  125 A'  126 A'  127 A'   55 A"  128 A'  129 A'                 
 23.411  27.728  28.305  28.325  28.334  28.507  28.510  28.511
130 A'  131 A'   56 A"  132 A'  133 A'   57 A"   58 A"  134 A'                 
 28.523  28.582  47.806  47.830 127.851 127.866 127.880 151.542
135 A'  136 A'  137 A'  138 A'   59 A"  139 A'  140 A'  141 A'                 
163.126 289.711 289.726 289.738 289.754 289.763 289.7941020.575
142 A'   60 A"  143 A'   61 A"  144 A'  145 A'  146 A'  147 A'                 
*******1901.701
148 A'  149 A'                                                                 
 --------------------------------------------------------------

          Ground-State Mulliken Net Atomic Charges

     Atom                 Charge (a.u.)
  ----------------------------------------
      1 C                     0.079688
      2 P                     0.071174
      3 I                    -0.046023
      4 Br                   -0.017992
      5 Br                   -0.086846
  ----------------------------------------
  Sum of atomic charges =     0.000000

 -----------------------------------------------------------------
                    Cartesian Multipole Moments
 -----------------------------------------------------------------
    Charge (ESU x 10^10)
                 0.0000
    Dipole Moment (Debye)
         X      -1.2438      Y       1.7696      Z      -0.0000
       Tot       2.1630
    Quadrupole Moments (Debye-Ang)
        XX     -78.7195     XY       2.2901     YY     -84.8168
        XZ      -0.0000     YZ      -0.0000     ZZ     -85.6081
    Octopole Moments (Debye-Ang^2)
       XXX      -4.9037    XXY       0.8763    XYY      -3.7367
       YYY     -24.9053    XXZ      -0.0000    XYZ      -0.0000
       YYZ       0.0000    XZZ      -2.8219    YZZ      -4.4992
       ZZZ       0.0000
    Hexadecapole Moments (Debye-Ang^3)
      XXXX   -2307.9736   XXXY      50.8838   XXYY    -585.0546
      XYYY      15.6704   YYYY    -887.2838   XXXZ      -0.0000
      XXYZ      -0.0000   XYYZ      -0.0000   YYYZ      -0.0000
      XXZZ    -459.3444   XYZZ       0.9622   YYZZ    -176.1499
      XZZZ       0.0000   YZZZ      -0.0000   ZZZZ    -115.8235
 -----------------------------------------------------------------
 Calculating analytic gradient of the SCF energy
 Gradient of SCF Energy
            1           2           3           4           5
    1  -0.1282708   0.1092051  -0.0159997   0.0555640  -0.0204987
    2   0.1502308  -0.1257058   0.0016687   0.0168474  -0.0430411
    3  -0.0000000  -0.0000000  -0.0000000   0.0000000   0.0000000
 Max gradient component =       1.502E-01
 RMS gradient           =       6.960E-02
 Gradient time:  CPU 13.24 s  wall 3.42 s
 Geometry Optimization Parameters
   NAtoms,    NIC,     NZ,  NCons,   NDum,   NFix, NCnnct, MaxDiis
        5      20       5       0       0       0       0       0


** GEOMETRY OPTIMIZATION IN DELOCALIZED INTERNAL COORDINATES **
   Searching for a Minimum

   Optimization Cycle:   1

                       Coordinates (Angstroms)
     ATOM                X               Y               Z
      1  C         0.9934058855    0.1881110754    0.0000000000
      2  P        -0.0795931249    1.2362871691    0.0000000000
      3  I        -2.5829539504    0.5340161548    0.0000000000
      4  Br        3.4004836023    0.8633716661    0.0000000000
      5  Br        0.3746598529   -2.2341096716    0.0000000000
   Point Group: cs    Number of degrees of freedom:     7


   Energy is -12447.149893884


 Attempting to Generate Delocalized Internal Coordinates

  7 Hessian modes will be used to form the next step
  Hessian Eigenvalues:
     0.052803    0.052803    0.075278    0.250000    0.250000    0.250000
     0.766766

 Minimum Search - Taking Simple RFO Step
 Searching for Lamda that Minimizes Along All modes
 Value Taken    Lamda =  -0.07783957
 Calculated Step too Large.  Step scaled by  0.482605
 Step Taken.  Stepsize is  0.300000

                             Maximum     Tolerance    Cnvgd?
         Gradient           0.142906      0.000300      NO
         Displacement       0.184591      0.001200      NO
         Energy change     *********      0.000001      NO


 New Cartesian Coordinates Obtained by Inverse Iteration

 Displacement from previous Coordinates is:  0.302011
 ----------------------------------------------------------------
             Standard Nuclear Orientation (Angstroms)
    I     Atom           X                Y                Z
 ----------------------------------------------------------------
    1      C       0.9974580083     0.1672507268     0.0000000000
    2      P      -0.0835191628     1.2730275706     0.0000000000
    3      I      -2.5485849274     0.5284657823     0.0000000000
    4      Br      3.2999365650     0.7950137874     0.0000000000
    5      Br      0.4407117823    -2.1760814733     0.0000000000
 ----------------------------------------------------------------
 Molecular Point Group                 Cs    NOp =  2
 Largest Abelian Subgroup              Cs    NOp =  2
 Nuclear Repulsion Energy =  1063.4069075476 hartrees
 There are       72 alpha and       72 beta electrons
 Applying Cartesian multipole field
    Component          Value
    ---------          -----
     (2,0,0)        1.00000E-11
     (0,2,0)        2.00000E-11
     (0,0,2)       -3.00000E-11
 Nucleus-field energy     =     0.0000000426 hartrees
 Requested basis set is 6-311++G(d,p)
 There are 81 shells and 210 basis functions
 A cutoff of  1.0D-11 yielded   2274 shell pairs
 There are     16603 function pairs (     18683 Cartesian)
 Smallest overlap matrix eigenvalue = 8.21E-04
 Guess MOs from SCF MO coefficient file

 -----------------------------------------------------------------------
  General SCF calculation program by
  Eric Jon Sundstrom, Paul Horn, Yuezhi Mao, Dmitri Zuev, Alec White,
  David Stuck, Shaama M.S., Shane Yost, Joonho Lee, David Small,
  Daniel Levine, Susi Lehtola, Hugh Burton, Evgeny Epifanovsky
 -----------------------------------------------------------------------
 Exchange:     0.2000 Hartree-Fock + 0.0800 Slater + 0.7200 B88
 Correlation:  0.1900 VWN1RPA + 0.8100 LYP
 Using SG-1 standard quadrature grid
 using 4 threads for integral computing
 -------------------------------------------------------
 OpenMP Integral computing Module                
 Release: version 2.0, May 2017, Q-Chem Inc. Pleasanton 
 -------------------------------------------------------
 -------------------------------------------------------
 OpenMP BLAS3 based DFT computing Module                
 Release: version 1.0, May 2013, Q-Chem Inc. Pittsburgh 
 -------------------------------------------------------
 A restricted SCF calculation will be
 performed using DIIS
 SCF converges when DIIS error is below 1.0e-08
 ---------------------------------------
  Cycle       Energy         DIIS error
 ---------------------------------------
    1  -12447.1827933768      5.22e-04  
    2  -12447.1851050484      2.30e-04  
    3  -12447.1844803020      3.87e-04  
    4  -12447.1854066960      1.22e-04  
    5  -12447.1854891113      4.87e-05  
    6  -12447.1855038990      7.99e-06  
    7  -12447.1855042004      5.24e-06  
    8  -12447.1855043816      1.34e-06  
    9  -12447.1855043957      4.02e-07  
   10  -12447.1855043965      1.71e-07  
   11  -12447.1855043968      5.52e-08  
   12  -12447.1855043968      1.25e-08  
   13  -12447.1855043968      2.17e-09  Convergence criterion met
 ---------------------------------------
 SCF time:   CPU 58.63s  wall 15.00s 
 SCF   energy in the final basis set =   -12447.1855043968
 Total energy in the final basis set =   -12447.1855043968

 --------------------------------------------------------------
             Orbital Energies (a.u.) and Symmetries
 --------------------------------------------------------------

 Alpha MOs, Restricted
 -- Occupied --                  
******* -482.87 -482.85 -176.33 -165.74 -165.73 -165.73  -77.12
  1 A'    2 A'    3 A'    4 A'    5 A'    1 A"    6 A'    7 A'                 
-62.523 -62.500 -56.345 -56.339 -56.339 -56.321 -56.316 -56.316
  8 A'    9 A'   10 A'   11 A'    2 A"   12 A'   13 A'    3 A"                 
-35.828 -31.321 -31.315 -31.315 -22.972 -22.970 -22.970 -22.966
 14 A'   15 A'    4 A"   16 A'   17 A'    5 A"   18 A'    6 A"                 
-22.966 -10.325  -8.730  -8.707  -6.624  -6.564  -6.547  -6.547
 19 A'   20 A'   21 A'   22 A'   23 A'   24 A'   25 A'    7 A"                 
 -6.540  -6.524  -6.524  -6.377  -4.789  -4.785  -4.782  -4.781
 26 A'   27 A'    8 A"   28 A'   29 A'   30 A'    9 A"   31 A'                 
 -4.775  -4.774  -2.674  -2.669  -2.669  -2.656  -2.656  -2.650
 10 A"   32 A'   33 A'   34 A'   11 A"   12 A"   35 A'   36 A'                 
 -2.646  -2.646  -2.634  -2.634  -2.055  -2.050  -2.050  -2.038
 37 A'   13 A"   38 A'   14 A"   39 A'   15 A"   40 A'   16 A"                 
 -2.038  -0.815  -0.778  -0.757  -0.674  -0.507  -0.414  -0.403
 41 A'   42 A'   43 A'   44 A'   45 A'   46 A'   47 A'   48 A'                 
 -0.368  -0.325  -0.320  -0.319  -0.304  -0.301  -0.290  -0.289
 17 A"   49 A'   50 A'   18 A"   19 A"   51 A'   20 A"   52 A'                 
 -- Virtual --                   
 -0.190  -0.169  -0.102  -0.049   0.001   0.017   0.028   0.038
 53 A'   54 A'   21 A"   55 A'   56 A'   57 A'   58 A'   22 A"                 
  0.044   0.058   0.063   0.070   0.073   0.084   0.094   0.096
 59 A'   60 A'   61 A'   23 A"   24 A"   62 A'   63 A'   64 A'                 
  0.110   0.118   0.149   0.151   0.168   0.206   0.211   0.246
 65 A'   25 A"   66 A'   67 A'   68 A'   69 A'   26 A"   70 A'                 
  0.271   0.282   0.318   0.359   0.370   0.372   0.382   0.389
 27 A"   71 A'   72 A'   73 A'   28 A"   74 A'   29 A"   75 A'                 
  0.402   0.411   0.426   0.434   0.440   0.463   0.483   0.485
 76 A'   77 A'   30 A"   31 A"   78 A'   79 A'   80 A'   32 A"                 
  0.491   0.532   0.534   0.549   0.550   0.560   0.566   0.581
 81 A'   33 A"   82 A'   83 A'   34 A"   84 A'   35 A"   85 A'                 
  0.605   0.606   0.631   0.636   0.650   0.668   0.669   0.720
 86 A'   36 A"   87 A'   88 A'   37 A"   89 A'   90 A'   38 A"                 
  0.763   0.860   0.907   1.005   1.082   1.268   1.308   1.311
 91 A'   92 A'   93 A'   94 A'   95 A'   39 A"   96 A'   40 A"                 
  1.334   1.439   1.483   1.530   1.570   1.578   1.672   1.972
 97 A'   98 A'   41 A"   99 A'   42 A"  100 A'  101 A'   43 A"                 
  1.983   1.991   1.996   2.025   2.062   2.091   2.674   2.751
102 A'   44 A"  103 A'  104 A'  105 A'  106 A'   45 A"  107 A'                 
  3.094   3.937   3.945   3.947   3.970   3.971   3.973   3.982
108 A'   46 A"   47 A"  109 A'  110 A'   48 A"   49 A"  111 A'                 
  3.994   3.997   4.006   4.013   4.065   4.080   4.145   4.177
 50 A"  112 A'  113 A'   51 A"  114 A'  115 A'  116 A'  117 A'                 
  4.279   5.965   5.992   6.002   6.516   6.537   6.930   7.523
118 A'   52 A"  119 A'  120 A'  121 A'  122 A'  123 A'   53 A"                 
  7.544   7.544   7.570   7.571   7.601  13.767  13.884  14.016
124 A'   54 A"  125 A'  126 A'  127 A'   55 A"  128 A'  129 A'                 
 23.368  27.733  28.309  28.330  28.339  28.511  28.515  28.516
130 A'  131 A'   56 A"  132 A'  133 A'   57 A"   58 A"  134 A'                 
 28.528  28.589  47.810  47.831 127.855 127.871 127.885 151.546
135 A'  136 A'  137 A'  138 A'   59 A"  139 A'  140 A'  141 A'                 
163.096 289.711 289.731 289.735 289.761 289.771 289.8021020.581
142 A'   60 A"  143 A'   61 A"  144 A'  145 A'  146 A'  147 A'                 
*******1901.706
148 A'  149 A'                                                                 

 Beta MOs, Restricted
 -- Occupied --                  
******* -482.87 -482.85 -176.33 -165.74 -165.73 -165.73  -77.12
  1 A'    2 A'    3 A'    4 A'    5 A'    1 A"    6 A'    7 A'                 
-62.523 -62.500 -56.345 -56.339 -56.339 -56.321 -56.316 -56.316
  8 A'    9 A'   10 A'   11 A'    2 A"   12 A'   13 A'    3 A"                 
-35.828 -31.321 -31.315 -31.315 -22.972 -22.970 -22.970 -22.966
 14 A'   15 A'    4 A"   16 A'   17 A'    5 A"   18 A'    6 A"                 
-22.966 -10.325  -8.730  -8.707  -6.624  -6.564  -6.547  -6.547
 19 A'   20 A'   21 A'   22 A'   23 A'   24 A'   25 A'    7 A"                 
 -6.540  -6.524  -6.524  -6.377  -4.789  -4.785  -4.782  -4.781
 26 A'   27 A'    8 A"   28 A'   29 A'   30 A'    9 A"   31 A'                 
 -4.775  -4.774  -2.674  -2.669  -2.669  -2.656  -2.656  -2.650
 10 A"   32 A'   33 A'   34 A'   11 A"   12 A"   35 A'   36 A'                 
 -2.646  -2.646  -2.634  -2.634  -2.055  -2.050  -2.050  -2.038
 37 A'   13 A"   38 A'   14 A"   39 A'   15 A"   40 A'   16 A"                 
 -2.038  -0.815  -0.778  -0.757  -0.674  -0.507  -0.414  -0.403
 41 A'   42 A'   43 A'   44 A'   45 A'   46 A'   47 A'   48 A'                 
 -0.368  -0.325  -0.320  -0.319  -0.304  -0.301  -0.290  -0.289
 17 A"   49 A'   50 A'   18 A"   19 A"   51 A'   20 A"   52 A'                 
 -- Virtual --                   
 -0.190  -0.169  -0.102  -0.049   0.001   0.017   0.028   0.038
 53 A'   54 A'   21 A"   55 A'   56 A'   57 A'   58 A'   22 A"                 
  0.044   0.058   0.063   0.070   0.073   0.084   0.094   0.096
 59 A'   60 A'   61 A'   23 A"   24 A"   62 A'   63 A'   64 A'                 
  0.110   0.118   0.149   0.151   0.168   0.206   0.211   0.246
 65 A'   25 A"   66 A'   67 A'   68 A'   69 A'   26 A"   70 A'                 
  0.271   0.282   0.318   0.359   0.370   0.372   0.382   0.389
 27 A"   71 A'   72 A'   73 A'   28 A"   74 A'   29 A"   75 A'                 
  0.402   0.411   0.426   0.434   0.440   0.463   0.483   0.485
 76 A'   77 A'   30 A"   31 A"   78 A'   79 A'   80 A'   32 A"                 
  0.491   0.532   0.534   0.549   0.550   0.560   0.566   0.581
 81 A'   33 A"   82 A'   83 A'   34 A"   84 A'   35 A"   85 A'                 
  0.605   0.606   0.631   0.636   0.650   0.668   0.669   0.720
 86 A'   36 A"   87 A'   88 A'   37 A"   89 A'   90 A'   38 A"                 
  0.763   0.860   0.907   1.005   1.082   1.268   1.308   1.311
 91 A'   92 A'   93 A'   94 A'   95 A'   39 A"   96 A'   40 A"                 
  1.334   1.439   1.483   1.530   1.570   1.578   1.672   1.972
 97 A'   98 A'   41 A"   99 A'   42 A"  100 A'  101 A'   43 A"                 
  1.983   1.991   1.996   2.025   2.062   2.091   2.674   2.751
102 A'   44 A"  103 A'  104 A'  105 A'  106 A'   45 A"  107 A'                 
  3.094   3.937   3.945   3.947   3.970   3.971   3.973   3.982
108 A'   46 A"   47 A"  109 A'  110 A'   48 A"   49 A"  111 A'                 
  3.994   3.997   4.006   4.013   4.065   4.080   4.145   4.177
 50 A"  112 A'  113 A'   51 A"  114 A'  115 A'  116 A'  117 A'                 
  4.279   5.965   5.992   6.002   6.516   6.537   6.930   7.523
118 A'   52 A"  119 A'  120 A'  121 A'  122 A'  123 A'   53 A"                 
  7.544   7.544   7.570   7.571   7.601  13.767  13.884  14.016
124 A'   54 A"  125 A'  126 A'  127 A'   55 A"  128 A'  129 A'                 
 23.368  27.733  28.309  28.330  28.339  28.511  28.515  28.516
130 A'  131 A'   56 A"  132 A'  133 A'   57 A"   58 A"  134 A'                 
 28.528  28.589  47.810  47.831 127.855 127.871 127.885 151.546
135 A'  136 A'  137 A'  138 A'   59 A"  139 A'  140 A'  141 A'                 
163.096 289.711 289.731 289.735 289.761 289.771 289.8021020.581
142 A'   60 A"  143 A'   61 A"  144 A'  145 A'  146 A'  147 A'                 
*******1901.706
148 A'  149 A'                                                                 
 --------------------------------------------------------------

          Ground-State Mulliken Net Atomic Charges

     Atom                 Charge (a.u.)
  ----------------------------------------
      1 C                     0.075176
      2 P                     0.064198
      3 I                    -0.063932
      4 Br                   -0.015786
      5 Br                   -0.059657
  ----------------------------------------
  Sum of atomic charges =    -0.000000

 -----------------------------------------------------------------
                    Cartesian Multipole Moments
 -----------------------------------------------------------------
    Charge (ESU x 10^10)
                -0.0000
    Dipole Moment (Debye)
         X      -0.9679      Y       1.4758      Z       0.0000
       Tot       1.7649
    Quadrupole Moments (Debye-Ang)
        XX     -79.3569     XY       2.2342     YY     -84.2120
        XZ       0.0000     YZ      -0.0000     ZZ     -85.6321
    Octopole Moments (Debye-Ang^2)
       XXX      -3.7996    XXY      -0.3099    XYY      -3.3676
       YYY     -27.1650    XXZ      -0.0000    XYZ      -0.0000
       YYZ       0.0000    XZZ      -2.8686    YZZ      -4.8533
       ZZZ      -0.0000
    Hexadecapole Moments (Debye-Ang^3)
      XXXX   -2231.6754   XXXY      70.2690   XXYY    -563.8695
      XYYY      34.9935   YYYY    -846.1152   XXXZ       0.0000
      XXYZ      -0.0000   XYYZ       0.0000   YYYZ      -0.0000
      XXZZ    -442.4107   XYZZ       8.5214   YYZZ    -169.5792
      XZZZ       0.0000   YZZZ      -0.0000   ZZZZ    -115.9128
 -----------------------------------------------------------------
 Calculating analytic gradient of the SCF energy
 Gradient of SCF Energy
            1           2           3           4           5
    1  -0.0915349   0.0691388  -0.0156447   0.0582506  -0.0202099
    2   0.1144364  -0.0868056   0.0018262   0.0176639  -0.0471210
    3  -0.0000000  -0.0000000   0.0000000   0.0000000  -0.0000000
 Max gradient component =       1.144E-01
 RMS gradient           =       5.188E-02
 Gradient time:  CPU 13.56 s  wall 3.50 s
 Geometry Optimization Parameters
   NAtoms,    NIC,     NZ,  NCons,   NDum,   NFix, NCnnct, MaxDiis
        5      20       5       0       0       0       0       0

 Cartesian Hessian Update
 Hessian Updated using BFGS Update


** GEOMETRY OPTIMIZATION IN DELOCALIZED INTERNAL COORDINATES **
   Searching for a Minimum

   Optimization Cycle:   2

                       Coordinates (Angstroms)
     ATOM                X               Y               Z
      1  C         0.9974580083    0.1672507268    0.0000000000
      2  P        -0.0835191628    1.2730275706    0.0000000000
      3  I        -2.5485849274    0.5284657823    0.0000000000
      4  Br        3.2999365650    0.7950137874    0.0000000000
      5  Br        0.4407117823   -2.1760814733    0.0000000000
   Point Group: cs    Number of degrees of freedom:     7


   Energy is -12447.185504397

 Hessian Updated using BFGS Update

  6 Hessian modes will be used to form the next step
  Hessian Eigenvalues:
     0.012441    0.052920    0.074917    0.226979    0.251939    1.201562

 Minimum Search - Taking Simple RFO Step
 Searching for Lamda that Minimizes Along All modes
 Value Taken    Lamda =  -0.09774933
 Calculated Step too Large.  Step scaled by  0.331021
 Step Taken.  Stepsize is  0.300000

                             Maximum     Tolerance    Cnvgd?
         Gradient           0.106014      0.000300      NO
         Displacement       0.172161      0.001200      NO
         Energy change     -0.035611      0.000001      NO


 New Cartesian Coordinates Obtained by Inverse Iteration

 Displacement from previous Coordinates is:  0.323891
 ----------------------------------------------------------------
             Standard Nuclear Orientation (Angstroms)
    I     Atom           X                Y                Z
 ----------------------------------------------------------------
    1      C       0.9942240597     0.1546487254     0.0000000000
    2      P      -0.0794470344     1.3146123905     0.0000000000
    3      I      -2.4982661462     0.5016380984     0.0000000000
    4      Br      3.1970144151     0.7199943551     0.0000000000
    5      Br      0.4924769712    -2.1032171756     0.0000000000
 ----------------------------------------------------------------
 Molecular Point Group                 Cs    NOp =  2
 Largest Abelian Subgroup              Cs    NOp =  2
 Nuclear Repulsion Energy =  1088.9946634380 hartrees
 There are       72 alpha and       72 beta electrons
 Applying Cartesian multipole field
    Component          Value
    ---------          -----
     (2,0,0)        1.00000E-11
     (0,2,0)        2.00000E-11
     (0,0,2)       -3.00000E-11
 Nucleus-field energy     =     0.0000000403 hartrees
 Requested basis set is 6-311++G(d,p)
 There are 81 shells and 210 basis functions
 A cutoff of  1.0D-11 yielded   2297 shell pairs
 There are     16693 function pairs (     18777 Cartesian)
 Smallest overlap matrix eigenvalue = 8.07E-04
 Guess MOs from SCF MO coefficient file

 -----------------------------------------------------------------------
  General SCF calculation program by
  Eric Jon Sundstrom, Paul Horn, Yuezhi Mao, Dmitri Zuev, Alec White,
  David Stuck, Shaama M.S., Shane Yost, Joonho Lee, David Small,
  Daniel Levine, Susi Lehtola, Hugh Burton, Evgeny Epifanovsky
 -----------------------------------------------------------------------
 Exchange:     0.2000 Hartree-Fock + 0.0800 Slater + 0.7200 B88
 Correlation:  0.1900 VWN1RPA + 0.8100 LYP
 Using SG-1 standard quadrature grid
 using 4 threads for integral computing
 -------------------------------------------------------
 OpenMP Integral computing Module                
 Release: version 2.0, May 2017, Q-Chem Inc. Pleasanton 
 -------------------------------------------------------
 -------------------------------------------------------
 OpenMP BLAS3 based DFT computing Module                
 Release: version 1.0, May 2013, Q-Chem Inc. Pittsburgh 
 -------------------------------------------------------
 A restricted SCF calculation will be
 performed using DIIS
 SCF converges when DIIS error is below 1.0e-08
 ---------------------------------------
  Cycle       Energy         DIIS error
 ---------------------------------------
    1  -12447.2141148508      5.21e-04  
    2  -12447.2166793718      1.83e-04  
    3  -12447.2163314962      3.05e-04  
    4  -12447.2168923879      9.35e-05  
    5  -12447.2169405161      4.10e-05  
    6  -12447.2169507868      6.49e-06  
    7  -12447.2169509652      4.47e-06  
    8  -12447.2169510845      9.27e-07  
    9  -12447.2169510901      3.14e-07  
   10  -12447.2169510906      1.17e-07  
   11  -12447.2169510906      3.84e-08  
   12  -12447.2169510908      7.41e-09  Convergence criterion met
 ---------------------------------------
 SCF time:   CPU 55.47s  wall 15.00s 
 SCF   energy in the final basis set =   -12447.2169510908
 Total energy in the final basis set =   -12447.2169510908

 --------------------------------------------------------------
             Orbital Energies (a.u.) and Symmetries
 --------------------------------------------------------------

 Alpha MOs, Restricted
 -- Occupied --                  
******* -482.87 -482.85 -176.33 -165.73 -165.73 -165.73  -77.12
  1 A'    2 A'    3 A'    4 A'    5 A'    1 A"    6 A'    7 A'                 
-62.522 -62.503 -56.344 -56.339 -56.339 -56.325 -56.320 -56.320
  8 A'    9 A'   10 A'   11 A'    2 A"   12 A'    3 A"   13 A'                 
-35.824 -31.317 -31.311 -31.311 -22.967 -22.966 -22.966 -22.962
 14 A'   15 A'    4 A"   16 A'   17 A'    5 A"   18 A'    6 A"                 
-22.962 -10.326  -8.729  -8.710  -6.622  -6.563  -6.547  -6.546
 19 A'   20 A'   21 A'   22 A'   23 A'   24 A'   25 A'    7 A"                 
 -6.543  -6.528  -6.528  -6.373  -4.785  -4.784  -4.781  -4.780
 26 A'    8 A"   27 A'   28 A'   29 A'   30 A'    9 A"   31 A'                 
 -4.771  -4.770  -2.673  -2.669  -2.668  -2.655  -2.655  -2.654
 10 A"   32 A'   33 A'   34 A'   11 A"   12 A"   35 A'   36 A'                 
 -2.649  -2.649  -2.637  -2.637  -2.051  -2.046  -2.046  -2.034
 37 A'   13 A"   38 A'   14 A"   39 A'   15 A"   40 A'   16 A"                 
 -2.034  -0.819  -0.779  -0.755  -0.671  -0.512  -0.420  -0.409
 41 A'   42 A'   43 A'   44 A'   45 A'   46 A'   47 A'   48 A'                 
 -0.369  -0.328  -0.321  -0.319  -0.306  -0.303  -0.287  -0.284
 17 A"   49 A'   50 A'   18 A"   19 A"   51 A'   52 A'   20 A"                 
 -- Virtual --                   
 -0.168  -0.154  -0.104  -0.044   0.002   0.017   0.028   0.038
 53 A'   54 A'   21 A"   55 A'   56 A'   57 A'   58 A'   22 A"                 
  0.044   0.059   0.064   0.069   0.073   0.083   0.095   0.095
 59 A'   60 A'   61 A'   23 A"   24 A"   62 A'   63 A'   64 A'                 
  0.110   0.120   0.146   0.155   0.170   0.206   0.212   0.249
 65 A'   25 A"   66 A'   67 A'   68 A'   69 A'   26 A"   70 A'                 
  0.274   0.275   0.311   0.359   0.369   0.372   0.385   0.391
 27 A"   71 A'   72 A'   73 A'   28 A"   74 A'   29 A"   75 A'                 
  0.402   0.412   0.425   0.435   0.436   0.459   0.468   0.481
 76 A'   77 A'   30 A"   31 A"   78 A'   79 A'   80 A'   32 A"                 
  0.493   0.524   0.541   0.549   0.550   0.562   0.563   0.585
 81 A'   33 A"   82 A'   34 A"   83 A'   84 A'   35 A"   85 A'                 
  0.597   0.611   0.632   0.646   0.658   0.684   0.697   0.743
 36 A"   86 A'   87 A'   88 A'   37 A"   89 A'   90 A'   38 A"                 
  0.788   0.869   0.911   1.015   1.046   1.272   1.313   1.318
 91 A'   92 A'   93 A'   94 A'   95 A'   39 A"   96 A'   40 A"                 
  1.344   1.471   1.472   1.539   1.562   1.594   1.680   1.952
 97 A'   98 A'   41 A"   99 A'   42 A"  100 A'  101 A'  102 A'                 
  1.972   1.990   2.007   2.024   2.099   2.106   2.671   2.757
 43 A"   44 A"  103 A'  104 A'  105 A'  106 A'   45 A"  107 A'                 
  3.067   3.941   3.950   3.952   3.973   3.974   3.978   3.985
108 A'   46 A"   47 A"  109 A'  110 A'   48 A"   49 A"  111 A'                 
  3.990   4.005   4.009   4.019   4.078   4.098   4.190   4.213
 50 A"  112 A'  113 A'   51 A"  114 A'  115 A'  116 A'  117 A'                 
  4.285   5.969   5.998   6.008   6.515   6.546   6.919   7.524
118 A'   52 A"  119 A'  120 A'  121 A'  122 A'  123 A'   53 A"                 
  7.542   7.549   7.566   7.600   7.613  13.769  13.890  13.992
 54 A"  124 A'  125 A'  126 A'  127 A'   55 A"  128 A'  129 A'                 
 23.345  27.738  28.313  28.336  28.345  28.515  28.519  28.520
130 A'  131 A'   56 A"  132 A'  133 A'   57 A"   58 A"  134 A'                 
 28.534  28.596  47.812  47.837 127.859 127.877 127.890 151.552
135 A'  136 A'  137 A'  138 A'   59 A"  139 A'  140 A'  141 A'                 
163.077 289.712 289.733 289.737 289.759 289.798 289.8131020.582
142 A'   60 A"   61 A"  143 A'  144 A'  145 A'  146 A'  147 A'                 
*******1901.711
148 A'  149 A'                                                                 

 Beta MOs, Restricted
 -- Occupied --                  
******* -482.87 -482.85 -176.33 -165.73 -165.73 -165.73  -77.12
  1 A'    2 A'    3 A'    4 A'    5 A'    1 A"    6 A'    7 A'                 
-62.522 -62.503 -56.344 -56.339 -56.339 -56.325 -56.320 -56.320
  8 A'    9 A'   10 A'   11 A'    2 A"   12 A'    3 A"   13 A'                 
-35.824 -31.317 -31.311 -31.311 -22.967 -22.966 -22.966 -22.962
 14 A'   15 A'    4 A"   16 A'   17 A'    5 A"   18 A'    6 A"                 
-22.962 -10.326  -8.729  -8.710  -6.622  -6.563  -6.547  -6.546
 19 A'   20 A'   21 A'   22 A'   23 A'   24 A'   25 A'    7 A"                 
 -6.543  -6.528  -6.528  -6.373  -4.785  -4.784  -4.781  -4.780
 26 A'    8 A"   27 A'   28 A'   29 A'   30 A'    9 A"   31 A'                 
 -4.771  -4.770  -2.673  -2.669  -2.668  -2.655  -2.655  -2.654
 10 A"   32 A'   33 A'   34 A'   11 A"   12 A"   35 A'   36 A'                 
 -2.649  -2.649  -2.637  -2.637  -2.051  -2.046  -2.046  -2.034
 37 A'   13 A"   38 A'   14 A"   39 A'   15 A"   40 A'   16 A"                 
 -2.034  -0.819  -0.779  -0.755  -0.671  -0.512  -0.420  -0.409
 41 A'   42 A'   43 A'   44 A'   45 A'   46 A'   47 A'   48 A'                 
 -0.369  -0.328  -0.321  -0.319  -0.306  -0.303  -0.287  -0.284
 17 A"   49 A'   50 A'   18 A"   19 A"   51 A'   52 A'   20 A"                 
 -- Virtual --                   
 -0.168  -0.154  -0.104  -0.044   0.002   0.017   0.028   0.038
 53 A'   54 A'   21 A"   55 A'   56 A'   57 A'   58 A'   22 A"                 
  0.044   0.059   0.064   0.069   0.073   0.083   0.095   0.095
 59 A'   60 A'   61 A'   23 A"   24 A"   62 A'   63 A'   64 A'                 
  0.110   0.120   0.146   0.155   0.170   0.206   0.212   0.249
 65 A'   25 A"   66 A'   67 A'   68 A'   69 A'   26 A"   70 A'                 
  0.274   0.275   0.311   0.359   0.369   0.372   0.385   0.391
 27 A"   71 A'   72 A'   73 A'   28 A"   74 A'   29 A"   75 A'                 
  0.402   0.412   0.425   0.435   0.436   0.459   0.468   0.481
 76 A'   77 A'   30 A"   31 A"   78 A'   79 A'   80 A'   32 A"                 
  0.493   0.524   0.541   0.549   0.550   0.562   0.563   0.585
 81 A'   33 A"   82 A'   34 A"   83 A'   84 A'   35 A"   85 A'                 
  0.597   0.611   0.632   0.646   0.658   0.684   0.697   0.743
 36 A"   86 A'   87 A'   88 A'   37 A"   89 A'   90 A'   38 A"                 
  0.788   0.869   0.911   1.015   1.046   1.272   1.313   1.318
 91 A'   92 A'   93 A'   94 A'   95 A'   39 A"   96 A'   40 A"                 
  1.344   1.471   1.472   1.539   1.562   1.594   1.680   1.952
 97 A'   98 A'   41 A"   99 A'   42 A"  100 A'  101 A'  102 A'                 
  1.972   1.990   2.007   2.024   2.099   2.106   2.671   2.757
 43 A"   44 A"  103 A'  104 A'  105 A'  106 A'   45 A"  107 A'                 
  3.067   3.941   3.950   3.952   3.973   3.974   3.978   3.985
108 A'   46 A"   47 A"  109 A'  110 A'   48 A"   49 A"  111 A'                 
  3.990   4.005   4.009   4.019   4.078   4.098   4.190   4.213
 50 A"  112 A'  113 A'   51 A"  114 A'  115 A'  116 A'  117 A'                 
  4.285   5.969   5.998   6.008   6.515   6.546   6.919   7.524
118 A'   52 A"  119 A'  120 A'  121 A'  122 A'  123 A'   53 A"                 
  7.542   7.549   7.566   7.600   7.613  13.769  13.890  13.992
 54 A"  124 A'  125 A'  126 A'  127 A'   55 A"  128 A'  129 A'                 
 23.345  27.738  28.313  28.336  28.345  28.515  28.519  28.520
130 A'  131 A'   56 A"  132 A'  133 A'   57 A"   58 A"  134 A'                 
 28.534  28.596  47.812  47.837 127.859 127.877 127.890 151.552
135 A'  136 A'  137 A'  138 A'   59 A"  139 A'  140 A'  141 A'                 
163.077 289.712 289.733 289.737 289.759 289.798 289.8131020.582
142 A'   60 A"   61 A"  143 A'  144 A'  145 A'  146 A'  147 A'                 
*******1901.711
148 A'  149 A'                                                                 
 --------------------------------------------------------------

          Ground-State Mulliken Net Atomic Charges

     Atom                 Charge (a.u.)
  ----------------------------------------
      1 C                     0.066868
      2 P                     0.054367
      3 I                    -0.080793
      4 Br                   -0.012558
      5 Br                   -0.027883
  ----------------------------------------
  Sum of atomic charges =     0.000000

 -----------------------------------------------------------------
                    Cartesian Multipole Moments
 -----------------------------------------------------------------
    Charge (ESU x 10^10)
                 0.0000
    Dipole Moment (Debye)
         X      -0.6778      Y       1.1785      Z       0.0000
       Tot       1.3595
    Quadrupole Moments (Debye-Ang)
        XX     -79.9824     XY       2.1886     YY     -83.5833
        XZ       0.0000     YZ       0.0000     ZZ     -85.5759
    Octopole Moments (Debye-Ang^2)
       XXX      -3.1940    XXY      -1.7860    XYY      -3.1825
       YYY     -27.8808    XXZ      -0.0000    XYZ      -0.0000
       YYZ      -0.0000    XZZ      -3.0071    YZZ      -4.8491
       ZZZ      -0.0000
    Hexadecapole Moments (Debye-Ang^3)
      XXXX   -2143.5251   XXXY      82.6753   XXYY    -538.8480
      XYYY      46.4404   YYYY    -798.0077   XXXZ      -0.0000
      XXYZ      -0.0000   XYYZ      -0.0000   YYYZ       0.0000
      XXZZ    -423.0417   XYZZ      13.4690   YYZZ    -161.4663
      XZZZ      -0.0000   YZZZ       0.0000   ZZZZ    -115.8041
 -----------------------------------------------------------------
 Calculating analytic gradient of the SCF energy
 Gradient of SCF Energy
            1           2           3           4           5
    1  -0.0715795   0.0452183  -0.0131345   0.0589363  -0.0194407
    2   0.0940761  -0.0608348   0.0008746   0.0166388  -0.0507548
    3  -0.0000000   0.0000000   0.0000000   0.0000000  -0.0000000
 Max gradient component =       9.408E-02
 RMS gradient           =       4.211E-02
 Gradient time:  CPU 14.11 s  wall 3.64 s
 Geometry Optimization Parameters
   NAtoms,    NIC,     NZ,  NCons,   NDum,   NFix, NCnnct, MaxDiis
        5      20       5       0       0       0       0       0

 Cartesian Hessian Update
 Hessian Updated using BFGS Update


** GEOMETRY OPTIMIZATION IN DELOCALIZED INTERNAL COORDINATES **
   Searching for a Minimum

   Optimization Cycle:   3

                       Coordinates (Angstroms)
     ATOM                X               Y               Z
      1  C         0.9942240597    0.1546487254    0.0000000000
      2  P        -0.0794470344    1.3146123905    0.0000000000
      3  I        -2.4982661462    0.5016380984    0.0000000000
      4  Br        3.1970144151    0.7199943551    0.0000000000
      5  Br        0.4924769712   -2.1032171756    0.0000000000
   Point Group: cs    Number of degrees of freedom:     7


   Energy is -12447.216951091

 Hessian Updated using BFGS Update

  7 Hessian modes will be used to form the next step
  Hessian Eigenvalues:
     0.011236    0.053738    0.076796    0.232960    0.250225    0.257318
     1.339772

 Minimum Search - Taking Simple RFO Step
 Searching for Lamda that Minimizes Along All modes
 Value Taken    Lamda =  -0.09143785
 Calculated Step too Large.  Step scaled by  0.323174
 Step Taken.  Stepsize is  0.300000

                             Maximum     Tolerance    Cnvgd?
         Gradient           0.083982      0.000300      NO
         Displacement       0.172784      0.001200      NO
         Energy change     -0.031447      0.000001      NO


 New Cartesian Coordinates Obtained by Inverse Iteration

 Displacement from previous Coordinates is:  0.311944
 ----------------------------------------------------------------
             Standard Nuclear Orientation (Angstroms)
    I     Atom           X                Y                Z
 ----------------------------------------------------------------
    1      C       0.9921671695     0.1361931854     0.0000000000
    2      P      -0.0716540006     1.3431810991     0.0000000000
    3      I      -2.4571147629     0.4852505498     0.0000000000
    4      Br      3.0939242453     0.6515089753     0.0000000000
    5      Br      0.5486796141    -2.0284574159     0.0000000000
 ----------------------------------------------------------------
 Molecular Point Group                 Cs    NOp =  2
 Largest Abelian Subgroup              Cs    NOp =  2
 Nuclear Repulsion Energy =  1115.1805575191 hartrees
 There are       72 alpha and       72 beta electrons
 Applying Cartesian multipole field
    Component          Value
    ---------          -----
     (2,0,0)        1.00000E-11
     (0,2,0)        2.00000E-11
     (0,0,2)       -3.00000E-11
 Nucleus-field energy     =     0.0000000382 hartrees
 Requested basis set is 6-311++G(d,p)
 There are 81 shells and 210 basis functions
 A cutoff of  1.0D-11 yielded   2306 shell pairs
 There are     16740 function pairs (     18830 Cartesian)
 Smallest overlap matrix eigenvalue = 7.57E-04
 Guess MOs from SCF MO coefficient file

 -----------------------------------------------------------------------
  General SCF calculation program by
  Eric Jon Sundstrom, Paul Horn, Yuezhi Mao, Dmitri Zuev, Alec White,
  David Stuck, Shaama M.S., Shane Yost, Joonho Lee, David Small,
  Daniel Levine, Susi Lehtola, Hugh Burton, Evgeny Epifanovsky
 -----------------------------------------------------------------------
 Exchange:     0.2000 Hartree-Fock + 0.0800 Slater + 0.7200 B88
 Correlation:  0.1900 VWN1RPA + 0.8100 LYP
 Using SG-1 standard quadrature grid
 using 4 threads for integral computing
 -------------------------------------------------------
 OpenMP Integral computing Module                
 Release: version 2.0, May 2017, Q-Chem Inc. Pleasanton 
 -------------------------------------------------------
 -------------------------------------------------------
 OpenMP BLAS3 based DFT computing Module                
 Release: version 1.0, May 2013, Q-Chem Inc. Pittsburgh 
 -------------------------------------------------------
 A restricted SCF calculation will be
 performed using DIIS
 SCF converges when DIIS error is below 1.0e-08
 ---------------------------------------
  Cycle       Energy         DIIS error
 ---------------------------------------
    1  -12447.2419038050      5.51e-04  
    2  -12447.2443558348      2.86e-04  
    3  -12447.2434377854      4.88e-04  
    4  -12447.2448466193      8.07e-05  
    5  -12447.2448910826      3.03e-05  
    6  -12447.2448960022      6.22e-06  
    7  -12447.2448961640      4.09e-06  
    8  -12447.2448962614      7.22e-07  
    9  -12447.2448962650      2.47e-07  
   10  -12447.2448962651      9.05e-08  
   11  -12447.2448962652      2.86e-08  
   12  -12447.2448962651      5.47e-09  Convergence criterion met
 ---------------------------------------
 SCF time:   CPU 56.79s  wall 15.00s 
 SCF   energy in the final basis set =   -12447.2448962651
 Total energy in the final basis set =   -12447.2448962651

 --------------------------------------------------------------
             Orbital Energies (a.u.) and Symmetries
 --------------------------------------------------------------

 Alpha MOs, Restricted
 -- Occupied --                  
******* -482.87 -482.86 -176.32 -165.73 -165.72 -165.72  -77.12
  1 A'    2 A'    3 A'    4 A'    5 A'    1 A"    6 A'    7 A'                 
-62.522 -62.507 -56.343 -56.338 -56.338 -56.328 -56.324 -56.324
  8 A'    9 A'   10 A'   11 A'    2 A"   12 A'    3 A"   13 A'                 
-35.819 -31.312 -31.307 -31.306 -22.963 -22.962 -22.961 -22.958
 14 A'   15 A'    4 A"   16 A'   17 A'    5 A"   18 A'    6 A"                 
-22.958 -10.324  -8.729  -8.714  -6.619  -6.562  -6.547  -6.547
 19 A'   20 A'   21 A'   22 A'   23 A'   24 A'   25 A'   26 A'                 
 -6.546  -6.532  -6.532  -6.368  -4.781  -4.780  -4.778  -4.776
  7 A"    8 A"   27 A'   28 A'   29 A'   30 A'    9 A"   31 A'                 
 -4.766  -4.766  -2.672  -2.668  -2.668  -2.657  -2.656  -2.656
 10 A"   32 A'   33 A'   34 A'   11 A"   35 A'   12 A"   36 A'                 
 -2.654  -2.653  -2.641  -2.641  -2.046  -2.042  -2.041  -2.029
 13 A"   37 A'   38 A'   14 A"   39 A'   15 A"   40 A'   16 A"                 
 -2.029  -0.829  -0.784  -0.750  -0.666  -0.519  -0.428  -0.414
 41 A'   42 A'   43 A'   44 A'   45 A'   46 A'   47 A'   48 A'                 
 -0.372  -0.331  -0.323  -0.318  -0.308  -0.303  -0.285  -0.278
 17 A"   49 A'   50 A'   18 A"   19 A"   51 A'   52 A'   20 A"                 
 -- Virtual --                   
 -0.144  -0.139  -0.106  -0.038   0.002   0.018   0.028   0.039
 53 A'   54 A'   21 A"   55 A'   56 A'   57 A'   58 A'   22 A"                 
  0.043   0.061   0.066   0.067   0.073   0.082   0.095   0.095
 59 A'   60 A'   61 A'   23 A"   24 A"   62 A'   63 A'   64 A'                 
  0.110   0.122   0.143   0.161   0.171   0.207   0.214   0.252
 65 A'   25 A"   66 A'   67 A'   68 A'   69 A'   26 A"   70 A'                 
  0.271   0.277   0.305   0.360   0.369   0.372   0.389   0.393
 71 A'   27 A"   72 A'   73 A'   28 A"   74 A'   29 A"   75 A'                 
  0.402   0.412   0.421   0.429   0.437   0.447   0.461   0.481
 76 A'   77 A'   30 A"   78 A'   31 A"   79 A'   80 A'   32 A"                 
  0.495   0.514   0.547   0.551   0.555   0.558   0.564   0.588
 81 A'   33 A"   34 A"   82 A'   83 A'   35 A"   84 A'   85 A'                 
  0.590   0.612   0.636   0.655   0.666   0.713   0.736   0.767
 36 A"   86 A'   87 A'   88 A'   37 A"   89 A'   90 A'   38 A"                 
  0.811   0.871   0.921   1.017   1.025   1.277   1.318   1.329
 91 A'   92 A'   93 A'   94 A'   95 A'   39 A"   96 A'   40 A"                 
  1.353   1.462   1.514   1.559   1.570   1.616   1.686   1.920
 97 A'   41 A"   98 A'   42 A"   99 A'  100 A'  101 A'  102 A'                 
  1.973   1.989   2.013   2.028   2.117   2.142   2.670   2.776
 43 A"   44 A"  103 A'  104 A'  105 A'  106 A'   45 A"  107 A'                 
  3.051   3.945   3.955   3.956   3.973   3.976   3.985   3.987
108 A'   46 A"   47 A"  109 A'   48 A"  110 A'   49 A"   50 A"                 
  3.988   4.008   4.023   4.029   4.089   4.116   4.238   4.260
111 A'  112 A'  113 A'   51 A"  114 A'  115 A'  116 A'  117 A'                 
  4.295   5.973   6.003   6.014   6.510   6.561   6.913   7.525
118 A'   52 A"  119 A'  120 A'  121 A'  122 A'  123 A'   53 A"                 
  7.539   7.548   7.567   7.622   7.635  13.773  13.896  13.978
 54 A"  124 A'  125 A'  126 A'  127 A'   55 A"  128 A'  129 A'                 
 23.331  27.745  28.318  28.341  28.350  28.520  28.524  28.525
130 A'  131 A'   56 A"  132 A'  133 A'   57 A"   58 A"  134 A'                 
 28.540  28.602  47.810  47.849 127.864 127.882 127.895 151.559
135 A'  136 A'  137 A'  138 A'   59 A"  139 A'  140 A'  141 A'                 
163.065 289.714 289.731 289.742 289.757 289.826 289.8331020.580
142 A'   60 A"   61 A"  143 A'  144 A'  145 A'  146 A'  147 A'                 
*******1901.718
148 A'  149 A'                                                                 

 Beta MOs, Restricted
 -- Occupied --                  
******* -482.87 -482.86 -176.32 -165.73 -165.72 -165.72  -77.12
  1 A'    2 A'    3 A'    4 A'    5 A'    1 A"    6 A'    7 A'                 
-62.522 -62.507 -56.343 -56.338 -56.338 -56.328 -56.324 -56.324
  8 A'    9 A'   10 A'   11 A'    2 A"   12 A'    3 A"   13 A'                 
-35.819 -31.312 -31.307 -31.306 -22.963 -22.962 -22.961 -22.958
 14 A'   15 A'    4 A"   16 A'   17 A'    5 A"   18 A'    6 A"                 
-22.958 -10.324  -8.729  -8.714  -6.619  -6.562  -6.547  -6.547
 19 A'   20 A'   21 A'   22 A'   23 A'   24 A'   25 A'   26 A'                 
 -6.546  -6.532  -6.532  -6.368  -4.781  -4.780  -4.778  -4.776
  7 A"    8 A"   27 A'   28 A'   29 A'   30 A'    9 A"   31 A'                 
 -4.766  -4.766  -2.672  -2.668  -2.668  -2.657  -2.656  -2.656
 10 A"   32 A'   33 A'   34 A'   11 A"   35 A'   12 A"   36 A'                 
 -2.654  -2.653  -2.641  -2.641  -2.046  -2.042  -2.041  -2.029
 13 A"   37 A'   38 A'   14 A"   39 A'   15 A"   40 A'   16 A"                 
 -2.029  -0.829  -0.784  -0.750  -0.666  -0.519  -0.428  -0.414
 41 A'   42 A'   43 A'   44 A'   45 A'   46 A'   47 A'   48 A'                 
 -0.372  -0.331  -0.323  -0.318  -0.308  -0.303  -0.285  -0.278
 17 A"   49 A'   50 A'   18 A"   19 A"   51 A'   52 A'   20 A"                 
 -- Virtual --                   
 -0.144  -0.139  -0.106  -0.038   0.002   0.018   0.028   0.039
 53 A'   54 A'   21 A"   55 A'   56 A'   57 A'   58 A'   22 A"                 
  0.043   0.061   0.066   0.067   0.073   0.082   0.095   0.095
 59 A'   60 A'   61 A'   23 A"   24 A"   62 A'   63 A'   64 A'                 
  0.110   0.122   0.143   0.161   0.171   0.207   0.214   0.252
 65 A'   25 A"   66 A'   67 A'   68 A'   69 A'   26 A"   70 A'                 
  0.271   0.277   0.305   0.360   0.369   0.372   0.389   0.393
 71 A'   27 A"   72 A'   73 A'   28 A"   74 A'   29 A"   75 A'                 
  0.402   0.412   0.421   0.429   0.437   0.447   0.461   0.481
 76 A'   77 A'   30 A"   78 A'   31 A"   79 A'   80 A'   32 A"                 
  0.495   0.514   0.547   0.551   0.555   0.558   0.564   0.588
 81 A'   33 A"   34 A"   82 A'   83 A'   35 A"   84 A'   85 A'                 
  0.590   0.612   0.636   0.655   0.666   0.713   0.736   0.767
 36 A"   86 A'   87 A'   88 A'   37 A"   89 A'   90 A'   38 A"                 
  0.811   0.871   0.921   1.017   1.025   1.277   1.318   1.329
 91 A'   92 A'   93 A'   94 A'   95 A'   39 A"   96 A'   40 A"                 
  1.353   1.462   1.514   1.559   1.570   1.616   1.686   1.920
 97 A'   41 A"   98 A'   42 A"   99 A'  100 A'  101 A'  102 A'                 
  1.973   1.989   2.013   2.028   2.117   2.142   2.670   2.776
 43 A"   44 A"  103 A'  104 A'  105 A'  106 A'   45 A"  107 A'                 
  3.051   3.945   3.955   3.956   3.973   3.976   3.985   3.987
108 A'   46 A"   47 A"  109 A'   48 A"  110 A'   49 A"   50 A"                 
  3.988   4.008   4.023   4.029   4.089   4.116   4.238   4.260
111 A'  112 A'  113 A'   51 A"  114 A'  115 A'  116 A'  117 A'                 
  4.295   5.973   6.003   6.014   6.510   6.561   6.913   7.525
118 A'   52 A"  119 A'  120 A'  121 A'  122 A'  123 A'   53 A"                 
  7.539   7.548   7.567   7.622   7.635  13.773  13.896  13.978
 54 A"  124 A'  125 A'  126 A'  127 A'   55 A"  128 A'  129 A'                 
 23.331  27.745  28.318  28.341  28.350  28.520  28.524  28.525
130 A'  131 A'   56 A"  132 A'  133 A'   57 A"   58 A"  134 A'                 
 28.540  28.602  47.810  47.849 127.864 127.882 127.895 151.559
135 A'  136 A'  137 A'  138 A'   59 A"  139 A'  140 A'  141 A'                 
163.065 289.714 289.731 289.742 289.757 289.826 289.8331020.580
142 A'   60 A"   61 A"  143 A'  144 A'  145 A'  146 A'  147 A'                 
*******1901.718
148 A'  149 A'                                                                 
 --------------------------------------------------------------

          Ground-State Mulliken Net Atomic Charges

     Atom                 Charge (a.u.)
  ----------------------------------------
      1 C                     0.058547
      2 P                     0.039619
      3 I                    -0.097896
      4 Br                   -0.007014
      5 Br                    0.006743
  ----------------------------------------
  Sum of atomic charges =     0.000000

 -----------------------------------------------------------------
                    Cartesian Multipole Moments
 -----------------------------------------------------------------
    Charge (ESU x 10^10)
                 0.0000
    Dipole Moment (Debye)
         X      -0.3406      Y       0.8685      Z      -0.0000
       Tot       0.9329
    Quadrupole Moments (Debye-Ang)
        XX     -80.4998     XY       2.0739     YY     -83.0659
        XZ      -0.0000     YZ      -0.0000     ZZ     -85.4682
    Octopole Moments (Debye-Ang^2)
       XXX      -2.1653    XXY      -3.1961    XYY      -2.6758
       YYY     -29.1232    XXZ      -0.0000    XYZ      -0.0000
       YYZ       0.0000    XZZ      -2.8704    YZZ      -5.1473
       ZZZ      -0.0000
    Hexadecapole Moments (Debye-Ang^3)
      XXXX   -2064.9544   XXXY      95.1885   XXYY    -515.4734
      XYYY      58.5522   YYYY    -753.7874   XXXZ      -0.0000
      XXYZ      -0.0000   XYYZ       0.0000   YYYZ      -0.0000
      XXZZ    -405.5835   XYZZ      18.6166   YYZZ    -153.7791
      XZZZ       0.0000   YZZZ      -0.0000   ZZZZ    -115.5810
 -----------------------------------------------------------------
 Calculating analytic gradient of the SCF energy
 Gradient of SCF Energy
            1           2           3           4           5
    1  -0.0536271   0.0291486  -0.0101422   0.0515221  -0.0169014
    2   0.0767371  -0.0412682   0.0003245   0.0141796  -0.0499729
    3   0.0000000  -0.0000000   0.0000000   0.0000000  -0.0000000
 Max gradient component =       7.674E-02
 RMS gradient           =       3.372E-02
 Gradient time:  CPU 14.56 s  wall 3.75 s
 Geometry Optimization Parameters
   NAtoms,    NIC,     NZ,  NCons,   NDum,   NFix, NCnnct, MaxDiis
        5      20       5       0       0       0       0       0

 Cartesian Hessian Update
 Hessian Updated using BFGS Update


** GEOMETRY OPTIMIZATION IN DELOCALIZED INTERNAL COORDINATES **
   Searching for a Minimum

   Optimization Cycle:   4

                       Coordinates (Angstroms)
     ATOM                X               Y               Z
      1  C         0.9921671695    0.1361931854    0.0000000000
      2  P        -0.0716540006    1.3431810991    0.0000000000
      3  I        -2.4571147629    0.4852505498    0.0000000000
      4  Br        3.0939242453    0.6515089753    0.0000000000
      5  Br        0.5486796141   -2.0284574159    0.0000000000
   Point Group: cs    Number of degrees of freedom:     7


   Energy is -12447.244896265

 Hessian Updated using BFGS Update

  7 Hessian modes will be used to form the next step
  Hessian Eigenvalues:
     0.030711    0.059747    0.077881    0.227036    0.250553    0.257057
     1.266891

 Minimum Search - Taking Simple RFO Step
 Searching for Lamda that Minimizes Along All modes
 Value Taken    Lamda =  -0.06885750
 Calculated Step too Large.  Step scaled by  0.368561
 Step Taken.  Stepsize is  0.300000

                             Maximum     Tolerance    Cnvgd?
         Gradient           0.065753      0.000300      NO
         Displacement       0.185939      0.001200      NO
         Energy change     -0.027945      0.000001      NO


 New Cartesian Coordinates Obtained by Inverse Iteration

 Displacement from previous Coordinates is:  0.302344
 ----------------------------------------------------------------
             Standard Nuclear Orientation (Angstroms)
    I     Atom           X                Y                Z
 ----------------------------------------------------------------
    1      C       0.9904100428     0.1141379607     0.0000000000
    2      P      -0.0641446572     1.3618568494     0.0000000000
    3      I      -2.4231018983     0.4683114555     0.0000000000
    4      Br      3.0017176342     0.5848540168     0.0000000000
    5      Br      0.6011211439    -1.9414838885     0.0000000000
 ----------------------------------------------------------------
 Molecular Point Group                 Cs    NOp =  2
 Largest Abelian Subgroup              Cs    NOp =  2
 Nuclear Repulsion Energy =  1142.9328258012 hartrees
 There are       72 alpha and       72 beta electrons
 Applying Cartesian multipole field
    Component          Value
    ---------          -----
     (2,0,0)        1.00000E-11
     (0,2,0)        2.00000E-11
     (0,0,2)       -3.00000E-11
 Nucleus-field energy     =     0.0000000361 hartrees
 Requested basis set is 6-311++G(d,p)
 There are 81 shells and 210 basis functions
 A cutoff of  1.0D-11 yielded   2327 shell pairs
 There are     16855 function pairs (     18956 Cartesian)
 Smallest overlap matrix eigenvalue = 6.32E-04
 Guess MOs from SCF MO coefficient file

 -----------------------------------------------------------------------
  General SCF calculation program by
  Eric Jon Sundstrom, Paul Horn, Yuezhi Mao, Dmitri Zuev, Alec White,
  David Stuck, Shaama M.S., Shane Yost, Joonho Lee, David Small,
  Daniel Levine, Susi Lehtola, Hugh Burton, Evgeny Epifanovsky
 -----------------------------------------------------------------------
 Exchange:     0.2000 Hartree-Fock + 0.0800 Slater + 0.7200 B88
 Correlation:  0.1900 VWN1RPA + 0.8100 LYP
 Using SG-1 standard quadrature grid
 using 4 threads for integral computing
 -------------------------------------------------------
 OpenMP Integral computing Module                
 Release: version 2.0, May 2017, Q-Chem Inc. Pleasanton 
 -------------------------------------------------------
 -------------------------------------------------------
 OpenMP BLAS3 based DFT computing Module                
 Release: version 1.0, May 2013, Q-Chem Inc. Pittsburgh 
 -------------------------------------------------------
 A restricted SCF calculation will be
 performed using DIIS
 SCF converges when DIIS error is below 1.0e-08
 ---------------------------------------
  Cycle       Energy         DIIS error
 ---------------------------------------
    1  -12447.2639768993      6.15e-04  
    2  -12447.2664733174      4.03e-04  
    3  -12447.2655929237      5.57e-04  
    4  -12447.2673980471      8.37e-05  
    5  -12447.2674480012      2.85e-05  
    6  -12447.2674518817      6.68e-06  
    7  -12447.2674520887      4.10e-06  
    8  -12447.2674521854      5.80e-07  
    9  -12447.2674521876      2.29e-07  
   10  -12447.2674521876      7.51e-08  
   11  -12447.2674521877      2.10e-08  
   12  -12447.2674521878      4.50e-09  Convergence criterion met
 ---------------------------------------
 SCF time:   CPU 58.10s  wall 15.00s 
 SCF   energy in the final basis set =   -12447.2674521878
 Total energy in the final basis set =   -12447.2674521878

 --------------------------------------------------------------
             Orbital Energies (a.u.) and Symmetries
 --------------------------------------------------------------

 Alpha MOs, Restricted
 -- Occupied --                  
******* -482.87 -482.86 -176.32 -165.72 -165.72 -165.72  -77.12
  1 A'    2 A'    3 A'    4 A'    5 A'    1 A"    6 A'    7 A'                 
-62.521 -62.512 -56.342 -56.338 -56.337 -56.333 -56.328 -56.328
  8 A'    9 A'   10 A'   11 A'    2 A"   12 A'    3 A"   13 A'                 
-35.815 -31.308 -31.302 -31.302 -22.958 -22.957 -22.957 -22.953
 14 A'   15 A'    4 A"   16 A'   17 A'    5 A"   18 A'    6 A"                 
-22.953 -10.320  -8.729  -8.719  -6.615  -6.562  -6.552  -6.547
 19 A'   20 A'   21 A'   22 A'   23 A'   24 A'   25 A'   26 A'                 
 -6.546  -6.537  -6.537  -6.364  -4.777  -4.776  -4.773  -4.772
  7 A"    8 A"   27 A'   28 A'   29 A'   30 A'    9 A"   31 A'                 
 -4.762  -4.761  -2.672  -2.668  -2.668  -2.662  -2.658  -2.658
 10 A"   32 A'   33 A'   34 A'   11 A"   35 A'   12 A"   36 A'                 
 -2.656  -2.656  -2.646  -2.646  -2.041  -2.037  -2.037  -2.025
 37 A'   13 A"   38 A'   14 A"   39 A'   15 A"   40 A'   16 A"                 
 -2.025  -0.844  -0.791  -0.743  -0.662  -0.525  -0.438  -0.418
 41 A'   42 A'   43 A'   44 A'   45 A'   46 A'   47 A'   48 A'                 
 -0.379  -0.333  -0.326  -0.319  -0.308  -0.303  -0.283  -0.271
 17 A"   49 A'   50 A'   18 A"   19 A"   51 A'   52 A'   20 A"                 
 -- Virtual --                   
 -0.124  -0.116  -0.106  -0.030   0.003   0.019   0.028   0.039
 53 A'   54 A'   21 A"   55 A'   56 A'   57 A'   58 A'   22 A"                 
  0.043   0.062   0.066   0.069   0.073   0.081   0.095   0.096
 59 A'   60 A'   23 A"   61 A'   24 A"   62 A'   63 A'   64 A'                 
  0.110   0.123   0.140   0.167   0.171   0.207   0.215   0.254
 65 A'   25 A"   66 A'   67 A'   68 A'   69 A'   26 A"   70 A'                 
  0.269   0.280   0.300   0.361   0.369   0.370   0.393   0.394
 71 A'   27 A"   72 A'   73 A'   28 A"   74 A'   29 A"   75 A'                 
  0.401   0.414   0.416   0.421   0.436   0.437   0.461   0.483
 76 A'   77 A'   30 A"   78 A'   79 A'   31 A"   80 A'   32 A"                 
  0.496   0.505   0.544   0.547   0.554   0.564   0.579   0.584
 81 A'   33 A"   34 A"   82 A'   35 A"   83 A'   84 A'   36 A"                 
  0.594   0.617   0.641   0.664   0.674   0.751   0.777   0.791
 85 A'   86 A'   87 A'   88 A'   37 A"   89 A'   90 A'   38 A"                 
  0.829   0.868   0.935   0.997   1.036   1.283   1.322   1.345
 91 A'   92 A'   93 A'   94 A'   95 A'   39 A"   96 A'   40 A"                 
  1.361   1.454   1.559   1.564   1.612   1.647   1.692   1.890
 97 A'   41 A"   42 A"   98 A'   99 A'  100 A'  101 A'  102 A'                 
  1.975   1.989   2.010   2.043   2.126   2.183   2.668   2.803
 43 A"   44 A"  103 A'  104 A'  105 A'  106 A'   45 A"  107 A'                 
  3.044   3.949   3.959   3.960   3.974   3.978   3.982   3.988
108 A'   46 A"   47 A"  109 A'   48 A"  110 A'   49 A"  111 A'                 
  3.997   4.012   4.042   4.042   4.098   4.135   4.274   4.306
 50 A"  112 A'  113 A'   51 A"  114 A'  115 A'  116 A'  117 A'                 
  4.317   5.977   6.008   6.020   6.506   6.583   6.911   7.527
118 A'   52 A"  119 A'  120 A'  121 A'  122 A'  123 A'   53 A"                 
  7.536   7.546   7.572   7.628   7.661  13.778  13.903  13.971
 54 A"  124 A'  125 A'  126 A'  127 A'   55 A"  128 A'  129 A'                 
 23.323  27.752  28.322  28.346  28.355  28.524  28.529  28.530
130 A'  131 A'   56 A"  132 A'  133 A'   57 A"   58 A"  134 A'                 
 28.546  28.608  47.808  47.866 127.869 127.888 127.900 151.565
135 A'  136 A'  137 A'  138 A'   59 A"  139 A'  140 A'  141 A'                 
163.057 289.717 289.729 289.742 289.762 289.838 289.8671020.578
142 A'   60 A"   61 A"  143 A'  144 A'  145 A'  146 A'  147 A'                 
*******1901.725
148 A'  149 A'                                                                 

 Beta MOs, Restricted
 -- Occupied --                  
******* -482.87 -482.86 -176.32 -165.72 -165.72 -165.72  -77.12
  1 A'    2 A'    3 A'    4 A'    5 A'    1 A"    6 A'    7 A'                 
-62.521 -62.512 -56.342 -56.338 -56.337 -56.333 -56.328 -56.328
  8 A'    9 A'   10 A'   11 A'    2 A"   12 A'    3 A"   13 A'                 
-35.815 -31.308 -31.302 -31.302 -22.958 -22.957 -22.957 -22.953
 14 A'   15 A'    4 A"   16 A'   17 A'    5 A"   18 A'    6 A"                 
-22.953 -10.320  -8.729  -8.719  -6.615  -6.562  -6.552  -6.547
 19 A'   20 A'   21 A'   22 A'   23 A'   24 A'   25 A'   26 A'                 
 -6.546  -6.537  -6.537  -6.364  -4.777  -4.776  -4.773  -4.772
  7 A"    8 A"   27 A'   28 A'   29 A'   30 A'    9 A"   31 A'                 
 -4.762  -4.761  -2.672  -2.668  -2.668  -2.662  -2.658  -2.658
 10 A"   32 A'   33 A'   34 A'   11 A"   35 A'   12 A"   36 A'                 
 -2.656  -2.656  -2.646  -2.646  -2.041  -2.037  -2.037  -2.025
 37 A'   13 A"   38 A'   14 A"   39 A'   15 A"   40 A'   16 A"                 
 -2.025  -0.844  -0.791  -0.743  -0.662  -0.525  -0.438  -0.418
 41 A'   42 A'   43 A'   44 A'   45 A'   46 A'   47 A'   48 A'                 
 -0.379  -0.333  -0.326  -0.319  -0.308  -0.303  -0.283  -0.271
 17 A"   49 A'   50 A'   18 A"   19 A"   51 A'   52 A'   20 A"                 
 -- Virtual --                   
 -0.124  -0.116  -0.106  -0.030   0.003   0.019   0.028   0.039
 53 A'   54 A'   21 A"   55 A'   56 A'   57 A'   58 A'   22 A"                 
  0.043   0.062   0.066   0.069   0.073   0.081   0.095   0.096
 59 A'   60 A'   23 A"   61 A'   24 A"   62 A'   63 A'   64 A'                 
  0.110   0.123   0.140   0.167   0.171   0.207   0.215   0.254
 65 A'   25 A"   66 A'   67 A'   68 A'   69 A'   26 A"   70 A'                 
  0.269   0.280   0.300   0.361   0.369   0.370   0.393   0.394
 71 A'   27 A"   72 A'   73 A'   28 A"   74 A'   29 A"   75 A'                 
  0.401   0.414   0.416   0.421   0.436   0.437   0.461   0.483
 76 A'   77 A'   30 A"   78 A'   79 A'   31 A"   80 A'   32 A"                 
  0.496   0.505   0.544   0.547   0.554   0.564   0.579   0.584
 81 A'   33 A"   34 A"   82 A'   35 A"   83 A'   84 A'   36 A"                 
  0.594   0.617   0.641   0.664   0.674   0.751   0.777   0.791
 85 A'   86 A'   87 A'   88 A'   37 A"   89 A'   90 A'   38 A"                 
  0.829   0.868   0.935   0.997   1.036   1.283   1.322   1.345
 91 A'   92 A'   93 A'   94 A'   95 A'   39 A"   96 A'   40 A"                 
  1.361   1.454   1.559   1.564   1.612   1.647   1.692   1.890
 97 A'   41 A"   42 A"   98 A'   99 A'  100 A'  101 A'  102 A'                 
  1.975   1.989   2.010   2.043   2.126   2.183   2.668   2.803
 43 A"   44 A"  103 A'  104 A'  105 A'  106 A'   45 A"  107 A'                 
  3.044   3.949   3.959   3.960   3.974   3.978   3.982   3.988
108 A'   46 A"   47 A"  109 A'   48 A"  110 A'   49 A"  111 A'                 
  3.997   4.012   4.042   4.042   4.098   4.135   4.274   4.306
 50 A"  112 A'  113 A'   51 A"  114 A'  115 A'  116 A'  117 A'                 
  4.317   5.977   6.008   6.020   6.506   6.583   6.911   7.527
118 A'   52 A"  119 A'  120 A'  121 A'  122 A'  123 A'   53 A"                 
  7.536   7.546   7.572   7.628   7.661  13.778  13.903  13.971
 54 A"  124 A'  125 A'  126 A'  127 A'   55 A"  128 A'  129 A'                 
 23.323  27.752  28.322  28.346  28.355  28.524  28.529  28.530
130 A'  131 A'   56 A"  132 A'  133 A'   57 A"   58 A"  134 A'                 
 28.546  28.608  47.808  47.866 127.869 127.888 127.900 151.565
135 A'  136 A'  137 A'  138 A'   59 A"  139 A'  140 A'  141 A'                 
163.057 289.717 289.729 289.742 289.762 289.838 289.8671020.578
142 A'   60 A"   61 A"  143 A'  144 A'  145 A'  146 A'  147 A'                 
*******1901.725
148 A'  149 A'                                                                 
 --------------------------------------------------------------

          Ground-State Mulliken Net Atomic Charges

     Atom                 Charge (a.u.)
  ----------------------------------------
      1 C                     0.047982
      2 P                     0.021005
      3 I                    -0.114702
      4 Br                   -0.002614
      5 Br                    0.048328
  ----------------------------------------
  Sum of atomic charges =    -0.000000

 -----------------------------------------------------------------
                    Cartesian Multipole Moments
 -----------------------------------------------------------------
    Charge (ESU x 10^10)
                -0.0000
    Dipole Moment (Debye)
         X      -0.0013      Y       0.5056      Z      -0.0000
       Tot       0.5056
    Quadrupole Moments (Debye-Ang)
        XX     -81.0054     XY       1.8589     YY     -82.6559
        XZ      -0.0000     YZ       0.0000     ZZ     -85.3128
    Octopole Moments (Debye-Ang^2)
       XXX      -1.1675    XXY      -4.7202    XYY      -2.0961
       YYY     -30.5756    XXZ      -0.0000    XYZ       0.0000
       YYZ      -0.0000    XZZ      -2.5700    YZZ      -5.6564
       ZZZ      -0.0000
    Hexadecapole Moments (Debye-Ang^3)
      XXXX   -2001.0289   XXXY     104.6508   XXYY    -493.7524
      XYYY      68.1719   YYYY    -707.0084   XXXZ      -0.0000
      XXYZ       0.0000   XYYZ      -0.0000   YYYZ       0.0000
      XXZZ    -390.8983   XYZZ      22.8261   YYZZ    -145.3600
      XZZZ      -0.0000   YZZZ      -0.0000   ZZZZ    -115.2539
 -----------------------------------------------------------------
 Calculating analytic gradient of the SCF energy
 Gradient of SCF Energy
            1           2           3           4           5
    1  -0.0374291   0.0181726  -0.0074340   0.0387722  -0.0120818
    2   0.0577229  -0.0266688  -0.0000002   0.0096706  -0.0407245
    3   0.0000000  -0.0000000   0.0000000  -0.0000000   0.0000000
 Max gradient component =       5.772E-02
 RMS gradient           =       2.481E-02
 Gradient time:  CPU 15.10 s  wall 3.88 s
 Geometry Optimization Parameters
   NAtoms,    NIC,     NZ,  NCons,   NDum,   NFix, NCnnct, MaxDiis
        5      20       5       0       0       0       0       0

 Cartesian Hessian Update
 Hessian Updated using BFGS Update


** GEOMETRY OPTIMIZATION IN DELOCALIZED INTERNAL COORDINATES **
   Searching for a Minimum

   Optimization Cycle:   5

                       Coordinates (Angstroms)
     ATOM                X               Y               Z
      1  C         0.9904100428    0.1141379607    0.0000000000
      2  P        -0.0641446572    1.3618568494    0.0000000000
      3  I        -2.4231018983    0.4683114555    0.0000000000
      4  Br        3.0017176342    0.5848540168    0.0000000000
      5  Br        0.6011211439   -1.9414838885    0.0000000000
   Point Group: cs    Number of degrees of freedom:     7


   Energy is -12447.267452188

 Hessian Updated using BFGS Update

  7 Hessian modes will be used to form the next step
  Hessian Eigenvalues:
     0.050144    0.070150    0.078686    0.227172    0.250933    0.256741
     1.255394

 Minimum Search - Taking Simple RFO Step
 Searching for Lamda that Minimizes Along All modes
 Value Taken    Lamda =  -0.03926837
 Calculated Step too Large.  Step scaled by  0.486224
 Step Taken.  Stepsize is  0.300000

                             Maximum     Tolerance    Cnvgd?
         Gradient           0.047672      0.000300      NO
         Displacement       0.191318      0.001200      NO
         Energy change     -0.022556      0.000001      NO


 New Cartesian Coordinates Obtained by Inverse Iteration

 Displacement from previous Coordinates is:  0.292082
 ----------------------------------------------------------------
             Standard Nuclear Orientation (Angstroms)
    I     Atom           X                Y                Z
 ----------------------------------------------------------------
    1      C       0.9895935515     0.0878728775     0.0000000000
    2      P      -0.0543591176     1.3741691131     0.0000000000
    3      I      -2.3869396190     0.4484893566     0.0000000000
    4      Br      2.9154136779     0.5257897451     0.0000000000
    5      Br      0.6422937726    -1.8486446986     0.0000000000
 ----------------------------------------------------------------
 Molecular Point Group                 Cs    NOp =  2
 Largest Abelian Subgroup              Cs    NOp =  2
 Nuclear Repulsion Energy =  1173.4253323983 hartrees
 There are       72 alpha and       72 beta electrons
 Applying Cartesian multipole field
    Component          Value
    ---------          -----
     (2,0,0)        1.00000E-11
     (0,2,0)        2.00000E-11
     (0,0,2)       -3.00000E-11
 Nucleus-field energy     =     0.0000000342 hartrees
 Requested basis set is 6-311++G(d,p)
 There are 81 shells and 210 basis functions
 A cutoff of  1.0D-11 yielded   2342 shell pairs
 There are     16951 function pairs (     19065 Cartesian)
 Smallest overlap matrix eigenvalue = 4.79E-04
 Guess MOs from SCF MO coefficient file

 -----------------------------------------------------------------------
  General SCF calculation program by
  Eric Jon Sundstrom, Paul Horn, Yuezhi Mao, Dmitri Zuev, Alec White,
  David Stuck, Shaama M.S., Shane Yost, Joonho Lee, David Small,
  Daniel Levine, Susi Lehtola, Hugh Burton, Evgeny Epifanovsky
 -----------------------------------------------------------------------
 Exchange:     0.2000 Hartree-Fock + 0.0800 Slater + 0.7200 B88
 Correlation:  0.1900 VWN1RPA + 0.8100 LYP
 Using SG-1 standard quadrature grid
 using 4 threads for integral computing
 -------------------------------------------------------
 OpenMP Integral computing Module                
 Release: version 2.0, May 2017, Q-Chem Inc. Pleasanton 
 -------------------------------------------------------
 -------------------------------------------------------
 OpenMP BLAS3 based DFT computing Module                
 Release: version 1.0, May 2013, Q-Chem Inc. Pittsburgh 
 -------------------------------------------------------
 A restricted SCF calculation will be
 performed using DIIS
 SCF converges when DIIS error is below 1.0e-08
 ---------------------------------------
  Cycle       Energy         DIIS error
 ---------------------------------------
    1  -12447.2782241057      7.13e-04  
    2  -12447.2809146111      5.23e-04  
    3  -12447.2802988865      6.07e-04  
    4  -12447.2824033117      9.81e-05  
    5  -12447.2824717523      3.06e-05  
    6  -12447.2824761576      8.23e-06  
    7  -12447.2824765429      4.16e-06  
    8  -12447.2824766353      5.08e-07  
    9  -12447.2824766368      2.37e-07  
   10  -12447.2824766369      6.15e-08  
   11  -12447.2824766369      1.52e-08  
   12  -12447.2824766370      3.39e-09  Convergence criterion met
 ---------------------------------------
 SCF time:   CPU 59.44s  wall 16.00s 
 SCF   energy in the final basis set =   -12447.2824766370
 Total energy in the final basis set =   -12447.2824766370

 --------------------------------------------------------------
             Orbital Energies (a.u.) and Symmetries
 --------------------------------------------------------------

 Alpha MOs, Restricted
 -- Occupied --                  
******* -482.87 -482.86 -176.31 -165.72 -165.72 -165.72  -77.11
  1 A'    2 A'    3 A'    4 A'    5 A'    1 A"    6 A'    7 A'                 
-62.520 -62.516 -56.341 -56.337 -56.337 -56.337 -56.333 -56.333
  8 A'    9 A'   10 A'   11 A'    2 A"   12 A'    3 A"   13 A'                 
-35.810 -31.303 -31.298 -31.298 -22.954 -22.952 -22.952 -22.949
 14 A'   15 A'    4 A"   16 A'   17 A'    5 A"   18 A'    6 A"                 
-22.949 -10.314  -8.728  -8.725  -6.609  -6.561  -6.557  -6.546
 19 A'   20 A'   21 A'   22 A'   23 A'   24 A'   25 A'   26 A'                 
 -6.546  -6.543  -6.542  -6.360  -4.771  -4.771  -4.768  -4.767
  7 A"    8 A"   27 A'   28 A'   29 A'   30 A'    9 A"   31 A'                 
 -4.758  -4.757  -2.672  -2.668  -2.668  -2.667  -2.664  -2.663
 10 A"   32 A'   33 A'   34 A'   35 A'   11 A"   12 A"   36 A'                 
 -2.656  -2.656  -2.652  -2.652  -2.037  -2.033  -2.032  -2.021
 37 A'   13 A"   38 A'   14 A"   39 A'   15 A"   40 A'   16 A"                 
 -2.021  -0.865  -0.801  -0.735  -0.657  -0.533  -0.450  -0.422
 41 A'   42 A'   43 A'   44 A'   45 A'   46 A'   47 A'   48 A'                 
 -0.390  -0.336  -0.328  -0.322  -0.307  -0.302  -0.280  -0.264
 17 A"   49 A'   50 A'   18 A"   19 A"   51 A'   52 A'   20 A"                 
 -- Virtual --                   
 -0.108  -0.105  -0.087  -0.020   0.004   0.020   0.028   0.039
 53 A'   21 A"   54 A'   55 A'   56 A'   57 A'   58 A'   22 A"                 
  0.042   0.064   0.065   0.073   0.074   0.080   0.097   0.098
 59 A'   60 A'   23 A"   24 A"   61 A'   62 A'   63 A'   64 A'                 
  0.111   0.125   0.138   0.170   0.174   0.206   0.217   0.255
 65 A'   25 A"   66 A'   67 A'   68 A'   69 A'   26 A"   70 A'                 
  0.268   0.283   0.296   0.362   0.367   0.370   0.393   0.396
 71 A'   27 A"   72 A'   73 A'   74 A'   28 A"   75 A'   29 A"                 
  0.401   0.411   0.414   0.417   0.432   0.434   0.462   0.487
 76 A'   30 A"   77 A'   78 A'   79 A'   31 A"   80 A'   32 A"                 
  0.494   0.498   0.539   0.544   0.553   0.567   0.579   0.594
 81 A'   33 A"   34 A"   82 A'   35 A"   83 A'   36 A"   84 A'                 
  0.606   0.630   0.647   0.675   0.683   0.786   0.813   0.818
 85 A'   86 A'   87 A'   88 A'   37 A"   89 A'   38 A"   90 A'                 
  0.841   0.876   0.946   0.987   1.050   1.288   1.328   1.367
 91 A'   92 A'   93 A'   94 A'   95 A'   39 A"   96 A'   40 A"                 
  1.368   1.451   1.561   1.608   1.653   1.680   1.712   1.870
 97 A'   41 A"   42 A"   98 A'   99 A'  100 A'  101 A'  102 A'                 
  1.978   1.989   2.010   2.056   2.132   2.206   2.667   2.840
 43 A"   44 A"  103 A'  104 A'  105 A'  106 A'   45 A"  107 A'                 
  3.045   3.953   3.963   3.964   3.973   3.978   3.980   3.987
108 A'   46 A"  109 A'   47 A"   48 A"   49 A"  110 A'  111 A'                 
  4.009   4.019   4.058   4.068   4.107   4.151   4.289   4.339
 50 A"  112 A'   51 A"  113 A'  114 A'  115 A'  116 A'  117 A'                 
  4.341   5.981   6.014   6.025   6.514   6.612   6.910   7.529
118 A'   52 A"  119 A'  120 A'  121 A'  122 A'  123 A'   53 A"                 
  7.534   7.553   7.576   7.632   7.667  13.784  13.912  13.968
 54 A"  124 A'  125 A'  126 A'  127 A'   55 A"  128 A'  129 A'                 
 23.323  27.759  28.327  28.352  28.361  28.529  28.533  28.534
130 A'  131 A'   56 A"  132 A'  133 A'   57 A"   58 A"  134 A'                 
 28.552  28.615  47.815  47.887 127.873 127.893 127.905 151.572
135 A'  136 A'  137 A'  138 A'   59 A"  139 A'  140 A'  141 A'                 
163.053 289.721 289.727 289.747 289.770 289.847 289.8851020.587
142 A'   60 A"   61 A"  143 A'  144 A'  145 A'  146 A'  147 A'                 
*******1901.731
148 A'  149 A'                                                                 

 Beta MOs, Restricted
 -- Occupied --                  
******* -482.87 -482.86 -176.31 -165.72 -165.72 -165.72  -77.11
  1 A'    2 A'    3 A'    4 A'    5 A'    1 A"    6 A'    7 A'                 
-62.520 -62.516 -56.341 -56.337 -56.337 -56.337 -56.333 -56.333
  8 A'    9 A'   10 A'   11 A'    2 A"   12 A'    3 A"   13 A'                 
-35.810 -31.303 -31.298 -31.298 -22.954 -22.952 -22.952 -22.949
 14 A'   15 A'    4 A"   16 A'   17 A'    5 A"   18 A'    6 A"                 
-22.949 -10.314  -8.728  -8.725  -6.609  -6.561  -6.557  -6.546
 19 A'   20 A'   21 A'   22 A'   23 A'   24 A'   25 A'   26 A'                 
 -6.546  -6.543  -6.542  -6.360  -4.771  -4.771  -4.768  -4.767
  7 A"    8 A"   27 A'   28 A'   29 A'   30 A'    9 A"   31 A'                 
 -4.758  -4.757  -2.672  -2.668  -2.668  -2.667  -2.664  -2.663
 10 A"   32 A'   33 A'   34 A'   35 A'   11 A"   12 A"   36 A'                 
 -2.656  -2.656  -2.652  -2.652  -2.037  -2.033  -2.032  -2.021
 37 A'   13 A"   38 A'   14 A"   39 A'   15 A"   40 A'   16 A"                 
 -2.021  -0.865  -0.801  -0.735  -0.657  -0.533  -0.450  -0.422
 41 A'   42 A'   43 A'   44 A'   45 A'   46 A'   47 A'   48 A'                 
 -0.390  -0.336  -0.328  -0.322  -0.307  -0.302  -0.280  -0.264
 17 A"   49 A'   50 A'   18 A"   19 A"   51 A'   52 A'   20 A"                 
 -- Virtual --                   
 -0.108  -0.105  -0.087  -0.020   0.004   0.020   0.028   0.039
 53 A'   21 A"   54 A'   55 A'   56 A'   57 A'   58 A'   22 A"                 
  0.042   0.064   0.065   0.073   0.074   0.080   0.097   0.098
 59 A'   60 A'   23 A"   24 A"   61 A'   62 A'   63 A'   64 A'                 
  0.111   0.125   0.138   0.170   0.174   0.206   0.217   0.255
 65 A'   25 A"   66 A'   67 A'   68 A'   69 A'   26 A"   70 A'                 
  0.268   0.283   0.296   0.362   0.367   0.370   0.393   0.396
 71 A'   27 A"   72 A'   73 A'   74 A'   28 A"   75 A'   29 A"                 
  0.401   0.411   0.414   0.417   0.432   0.434   0.462   0.487
 76 A'   30 A"   77 A'   78 A'   79 A'   31 A"   80 A'   32 A"                 
  0.494   0.498   0.539   0.544   0.553   0.567   0.579   0.594
 81 A'   33 A"   34 A"   82 A'   35 A"   83 A'   36 A"   84 A'                 
  0.606   0.630   0.647   0.675   0.683   0.786   0.813   0.818
 85 A'   86 A'   87 A'   88 A'   37 A"   89 A'   38 A"   90 A'                 
  0.841   0.876   0.946   0.987   1.050   1.288   1.328   1.367
 91 A'   92 A'   93 A'   94 A'   95 A'   39 A"   96 A'   40 A"                 
  1.368   1.451   1.561   1.608   1.653   1.680   1.712   1.870
 97 A'   41 A"   42 A"   98 A'   99 A'  100 A'  101 A'  102 A'                 
  1.978   1.989   2.010   2.056   2.132   2.206   2.667   2.840
 43 A"   44 A"  103 A'  104 A'  105 A'  106 A'   45 A"  107 A'                 
  3.045   3.953   3.963   3.964   3.973   3.978   3.980   3.987
108 A'   46 A"  109 A'   47 A"   48 A"   49 A"  110 A'  111 A'                 
  4.009   4.019   4.058   4.068   4.107   4.151   4.289   4.339
 50 A"  112 A'   51 A"  113 A'  114 A'  115 A'  116 A'  117 A'                 
  4.341   5.981   6.014   6.025   6.514   6.612   6.910   7.529
118 A'   52 A"  119 A'  120 A'  121 A'  122 A'  123 A'   53 A"                 
  7.534   7.553   7.576   7.632   7.667  13.784  13.912  13.968
 54 A"  124 A'  125 A'  126 A'  127 A'   55 A"  128 A'  129 A'                 
 23.323  27.759  28.327  28.352  28.361  28.529  28.533  28.534
130 A'  131 A'   56 A"  132 A'  133 A'   57 A"   58 A"  134 A'                 
 28.552  28.615  47.815  47.887 127.873 127.893 127.905 151.572
135 A'  136 A'  137 A'  138 A'   59 A"  139 A'  140 A'  141 A'                 
163.053 289.721 289.727 289.747 289.770 289.847 289.8851020.587
142 A'   60 A"   61 A"  143 A'  144 A'  145 A'  146 A'  147 A'                 
*******1901.731
148 A'  149 A'                                                                 
 --------------------------------------------------------------

          Ground-State Mulliken Net Atomic Charges

     Atom                 Charge (a.u.)
  ----------------------------------------
      1 C                     0.034381
      2 P                    -0.000401
      3 I                    -0.130577
      4 Br                   -0.000369
      5 Br                    0.096965
  ----------------------------------------
  Sum of atomic charges =    -0.000000

 -----------------------------------------------------------------
                    Cartesian Multipole Moments
 -----------------------------------------------------------------
    Charge (ESU x 10^10)
                -0.0000
    Dipole Moment (Debye)
         X       0.3334      Y       0.1132      Z       0.0000
       Tot       0.3521
    Quadrupole Moments (Debye-Ang)
        XX     -81.4950     XY       1.6088     YY     -82.3582
        XZ       0.0000     YZ       0.0000     ZZ     -85.1035
    Octopole Moments (Debye-Ang^2)
       XXX      -0.3926    XXY      -6.2303    XYY      -1.6072
       YYY     -31.9537    XXZ       0.0000    XYZ       0.0000
       YYZ       0.0000    XZZ      -2.1848    YZZ      -6.3281
       ZZZ       0.0000
    Hexadecapole Moments (Debye-Ang^3)
      XXXX   -1940.2615   XXXY     109.6121   XXYY    -472.1039
      XYYY      73.6308   YYYY    -661.6840   XXXZ       0.0000
      XXYZ       0.0000   XYYZ       0.0000   YYYZ       0.0000
      XXZZ    -376.7477   XYZZ      25.3683   YYZZ    -136.9576
      XZZZ       0.0000   YZZZ       0.0000   ZZZZ    -114.8104
 -----------------------------------------------------------------
 Calculating analytic gradient of the SCF energy
 Gradient of SCF Energy
            1           2           3           4           5
    1  -0.0209606   0.0103287  -0.0041693   0.0199819  -0.0051807
    2   0.0352097  -0.0157331  -0.0002171   0.0029089  -0.0221684
    3  -0.0000000  -0.0000000   0.0000000   0.0000000   0.0000000
 Max gradient component =       3.521E-02
 RMS gradient           =       1.409E-02
 Gradient time:  CPU 15.77 s  wall 4.05 s
 Geometry Optimization Parameters
   NAtoms,    NIC,     NZ,  NCons,   NDum,   NFix, NCnnct, MaxDiis
        5      20       5       0       0       0       0       0

 Cartesian Hessian Update
 Hessian Updated using BFGS Update


** GEOMETRY OPTIMIZATION IN DELOCALIZED INTERNAL COORDINATES **
   Searching for a Minimum

   Optimization Cycle:   6

                       Coordinates (Angstroms)
     ATOM                X               Y               Z
      1  C         0.9895935515    0.0878728775    0.0000000000
      2  P        -0.0543591176    1.3741691131    0.0000000000
      3  I        -2.3869396190    0.4484893566    0.0000000000
      4  Br        2.9154136779    0.5257897451    0.0000000000
      5  Br        0.6422937726   -1.8486446986    0.0000000000
   Point Group: cs    Number of degrees of freedom:     7


   Energy is -12447.282476637

 Hessian Updated using BFGS Update

  7 Hessian modes will be used to form the next step
  Hessian Eigenvalues:
     0.055485    0.077032    0.100055    0.228287    0.254697    0.258294
     1.246273

 Minimum Search - Taking Simple RFO Step
 Searching for Lamda that Minimizes Along All modes
 Value Taken    Lamda =  -0.01052999
 Calculated Step too Large.  Step scaled by  0.954924
 Step Taken.  Stepsize is  0.300000

                             Maximum     Tolerance    Cnvgd?
         Gradient           0.027803      0.000300      NO
         Displacement       0.199219      0.001200      NO
         Energy change     -0.015024      0.000001      NO


 New Cartesian Coordinates Obtained by Inverse Iteration

 Displacement from previous Coordinates is:  0.269186
 ----------------------------------------------------------------
             Standard Nuclear Orientation (Angstroms)
    I     Atom           X                Y                Z
 ----------------------------------------------------------------
    1      C       0.9899437256     0.0472839694     0.0000000000
    2      P      -0.0383386636     1.3768303383     0.0000000000
    3      I      -2.3453386423     0.4336696986     0.0000000000
    4      Br      2.8321147277     0.4910968484     0.0000000000
    5      Br      0.6676211181    -1.7612044608     0.0000000000
 ----------------------------------------------------------------
 Molecular Point Group                 Cs    NOp =  2
 Largest Abelian Subgroup              Cs    NOp =  2
 Nuclear Repulsion Energy =  1205.6853762373 hartrees
 There are       72 alpha and       72 beta electrons
 Applying Cartesian multipole field
    Component          Value
    ---------          -----
     (2,0,0)        1.00000E-11
     (0,2,0)        2.00000E-11
     (0,0,2)       -3.00000E-11
 Nucleus-field energy     =     0.0000000323 hartrees
 Requested basis set is 6-311++G(d,p)
 There are 81 shells and 210 basis functions
 A cutoff of  1.0D-11 yielded   2368 shell pairs
 There are     17181 function pairs (     19335 Cartesian)
 Smallest overlap matrix eigenvalue = 3.45E-04
 Guess MOs from SCF MO coefficient file

 -----------------------------------------------------------------------
  General SCF calculation program by
  Eric Jon Sundstrom, Paul Horn, Yuezhi Mao, Dmitri Zuev, Alec White,
  David Stuck, Shaama M.S., Shane Yost, Joonho Lee, David Small,
  Daniel Levine, Susi Lehtola, Hugh Burton, Evgeny Epifanovsky
 -----------------------------------------------------------------------
 Exchange:     0.2000 Hartree-Fock + 0.0800 Slater + 0.7200 B88
 Correlation:  0.1900 VWN1RPA + 0.8100 LYP
 Using SG-1 standard quadrature grid
 using 4 threads for integral computing
 -------------------------------------------------------
 OpenMP Integral computing Module                
 Release: version 2.0, May 2017, Q-Chem Inc. Pleasanton 
 -------------------------------------------------------
 -------------------------------------------------------
 OpenMP BLAS3 based DFT computing Module                
 Release: version 1.0, May 2013, Q-Chem Inc. Pittsburgh 
 -------------------------------------------------------
 A restricted SCF calculation will be
 performed using DIIS
 SCF converges when DIIS error is below 1.0e-08
 ---------------------------------------
  Cycle       Energy         DIIS error
 ---------------------------------------
    1  -12447.2795564202      8.39e-04  
    2  -12447.2827038673      6.37e-04  
    3  -12447.2823322432      6.65e-04  
    4  -12447.2848120157      1.24e-04  
    5  -12447.2849224747      3.61e-05  
    6  -12447.2849289130      1.08e-05  
    7  -12447.2849296347      4.21e-06  
    8  -12447.2849297204      5.34e-07  
    9  -12447.2849297219      2.67e-07  
   10  -12447.2849297220      5.83e-08  
   11  -12447.2849297222      1.17e-08  
   12  -12447.2849297220      2.81e-09  Convergence criterion met
 ---------------------------------------
 SCF time:   CPU 61.13s  wall 16.00s 
 SCF   energy in the final basis set =   -12447.2849297220
 Total energy in the final basis set =   -12447.2849297220

 --------------------------------------------------------------
             Orbital Energies (a.u.) and Symmetries
 --------------------------------------------------------------

 Alpha MOs, Restricted
 -- Occupied --                  
******* -482.87 -482.87 -176.31 -165.71 -165.71 -165.71  -77.11
  1 A'    2 A'    3 A'    4 A'    5 A'    1 A"    6 A'    7 A'                 
-62.522 -62.519 -56.343 -56.340 -56.339 -56.339 -56.336 -56.336
  8 A'    9 A'   10 A'   11 A'    2 A"   12 A'    3 A"   13 A'                 
-35.806 -31.298 -31.293 -31.293 -22.949 -22.948 -22.948 -22.944
 14 A'   15 A'    4 A"   16 A'   17 A'    5 A"   18 A'    6 A"                 
-22.944 -10.306  -8.731  -8.728  -6.602  -6.563  -6.560  -6.550
 19 A'   20 A'   21 A'   22 A'   23 A'   24 A'   25 A'    7 A"                 
 -6.549  -6.546  -6.546  -6.355  -4.766  -4.765  -4.761  -4.760
 26 A'   27 A'    8 A"   28 A'   29 A'   30 A'    9 A"   31 A'                 
 -4.754  -4.753  -2.674  -2.671  -2.671  -2.670  -2.667  -2.667
 10 A"   32 A'   33 A'   34 A'   11 A"   35 A'   36 A'   12 A"                 
 -2.659  -2.659  -2.656  -2.656  -2.032  -2.028  -2.028  -2.017
 37 A'   13 A"   14 A"   38 A'   39 A'   15 A"   40 A'   16 A"                 
 -2.017  -0.893  -0.814  -0.728  -0.651  -0.541  -0.463  -0.426
 41 A'   42 A'   43 A'   44 A'   45 A'   46 A'   47 A'   48 A'                 
 -0.405  -0.338  -0.330  -0.325  -0.304  -0.299  -0.277  -0.255
 17 A"   49 A'   50 A'   18 A"   19 A"   51 A'   52 A'   20 A"                 
 -- Virtual --                   
 -0.104  -0.092  -0.060  -0.010   0.007   0.022   0.029   0.040
 21 A"   53 A'   54 A'   55 A'   56 A'   57 A'   58 A'   22 A"                 
  0.041   0.064   0.067   0.073   0.077   0.082   0.097   0.101
 59 A'   23 A"   60 A'   24 A"   61 A'   62 A'   63 A'   64 A'                 
  0.112   0.125   0.136   0.170   0.181   0.206   0.219   0.258
 65 A'   25 A"   66 A'   67 A'   68 A'   69 A'   26 A"   70 A'                 
  0.267   0.287   0.294   0.358   0.369   0.369   0.391   0.399
 71 A'   27 A"   72 A'   73 A'   28 A"   74 A'   75 A'   29 A"                 
  0.399   0.405   0.415   0.419   0.427   0.434   0.463   0.490
 76 A'   30 A"   77 A'   78 A'   31 A"   79 A'   80 A'   32 A"                 
  0.493   0.495   0.532   0.544   0.555   0.567   0.576   0.601
 81 A'   33 A"   34 A"   82 A'   35 A"   83 A'   36 A"   84 A'                 
  0.622   0.650   0.654   0.691   0.693   0.795   0.833   0.856
 85 A'   86 A'   87 A'   88 A'   37 A"   89 A'   38 A"   90 A'                 
  0.865   0.900   0.941   0.995   1.067   1.293   1.334   1.375
 91 A'   92 A'   93 A'   94 A'   95 A'   39 A"   96 A'   97 A'                 
  1.393   1.454   1.566   1.635   1.688   1.704   1.734   1.880
 40 A"   41 A"   42 A"   98 A'   99 A'  100 A'  101 A'  102 A'                 
  1.980   1.990   2.013   2.060   2.133   2.199   2.666   2.888
 43 A"   44 A"  103 A'  104 A'  105 A'  106 A'   45 A"  107 A'                 
  3.052   3.957   3.963   3.968   3.970   3.978   3.980   3.987
108 A'   46 A"  109 A'   47 A"   48 A"   49 A"  110 A'  111 A'                 
  4.021   4.027   4.074   4.098   4.116   4.162   4.296   4.338
 50 A"  112 A'   51 A"  113 A'  114 A'  115 A'  116 A'  117 A'                 
  4.353   5.986   6.019   6.032   6.544   6.650   6.911   7.526
118 A'   52 A"  119 A'  120 A'  121 A'  122 A'  123 A'   53 A"                 
  7.533   7.571   7.577   7.642   7.650  13.792  13.921  13.967
 54 A"  124 A'  125 A'  126 A'  127 A'   55 A"  128 A'  129 A'                 
 23.335  27.766  28.332  28.357  28.367  28.533  28.538  28.539
130 A'  131 A'   56 A"  132 A'  133 A'   57 A"   58 A"  134 A'                 
 28.559  28.622  47.839  47.915 127.878 127.899 127.911 151.579
135 A'  136 A'  137 A'  138 A'   59 A"  139 A'  140 A'  141 A'                 
163.050 289.722 289.728 289.761 289.775 289.858 289.8791020.617
142 A'   60 A"   61 A"  143 A'  144 A'  145 A'  146 A'  147 A'                 
*******1901.739
148 A'  149 A'                                                                 

 Beta MOs, Restricted
 -- Occupied --                  
******* -482.87 -482.87 -176.31 -165.71 -165.71 -165.71  -77.11
  1 A'    2 A'    3 A'    4 A'    5 A'    1 A"    6 A'    7 A'                 
-62.522 -62.519 -56.343 -56.340 -56.339 -56.339 -56.336 -56.336
  8 A'    9 A'   10 A'   11 A'    2 A"   12 A'    3 A"   13 A'                 
-35.806 -31.298 -31.293 -31.293 -22.949 -22.948 -22.948 -22.944
 14 A'   15 A'    4 A"   16 A'   17 A'    5 A"   18 A'    6 A"                 
-22.944 -10.306  -8.731  -8.728  -6.602  -6.563  -6.560  -6.550
 19 A'   20 A'   21 A'   22 A'   23 A'   24 A'   25 A'    7 A"                 
 -6.549  -6.546  -6.546  -6.355  -4.766  -4.765  -4.761  -4.760
 26 A'   27 A'    8 A"   28 A'   29 A'   30 A'    9 A"   31 A'                 
 -4.754  -4.753  -2.674  -2.671  -2.671  -2.670  -2.667  -2.667
 10 A"   32 A'   33 A'   34 A'   11 A"   35 A'   36 A'   12 A"                 
 -2.659  -2.659  -2.656  -2.656  -2.032  -2.028  -2.028  -2.017
 37 A'   13 A"   14 A"   38 A'   39 A'   15 A"   40 A'   16 A"                 
 -2.017  -0.893  -0.814  -0.728  -0.651  -0.541  -0.463  -0.426
 41 A'   42 A'   43 A'   44 A'   45 A'   46 A'   47 A'   48 A'                 
 -0.405  -0.338  -0.330  -0.325  -0.304  -0.299  -0.277  -0.255
 17 A"   49 A'   50 A'   18 A"   19 A"   51 A'   52 A'   20 A"                 
 -- Virtual --                   
 -0.104  -0.092  -0.060  -0.010   0.007   0.022   0.029   0.040
 21 A"   53 A'   54 A'   55 A'   56 A'   57 A'   58 A'   22 A"                 
  0.041   0.064   0.067   0.073   0.077   0.082   0.097   0.101
 59 A'   23 A"   60 A'   24 A"   61 A'   62 A'   63 A'   64 A'                 
  0.112   0.125   0.136   0.170   0.181   0.206   0.219   0.258
 65 A'   25 A"   66 A'   67 A'   68 A'   69 A'   26 A"   70 A'                 
  0.267   0.287   0.294   0.358   0.369   0.369   0.391   0.399
 71 A'   27 A"   72 A'   73 A'   28 A"   74 A'   75 A'   29 A"                 
  0.399   0.405   0.415   0.419   0.427   0.434   0.463   0.490
 76 A'   30 A"   77 A'   78 A'   31 A"   79 A'   80 A'   32 A"                 
  0.493   0.495   0.532   0.544   0.555   0.567   0.576   0.601
 81 A'   33 A"   34 A"   82 A'   35 A"   83 A'   36 A"   84 A'                 
  0.622   0.650   0.654   0.691   0.693   0.795   0.833   0.856
 85 A'   86 A'   87 A'   88 A'   37 A"   89 A'   38 A"   90 A'                 
  0.865   0.900   0.941   0.995   1.067   1.293   1.334   1.375
 91 A'   92 A'   93 A'   94 A'   95 A'   39 A"   96 A'   97 A'                 
  1.393   1.454   1.566   1.635   1.688   1.704   1.734   1.880
 40 A"   41 A"   42 A"   98 A'   99 A'  100 A'  101 A'  102 A'                 
  1.980   1.990   2.013   2.060   2.133   2.199   2.666   2.888
 43 A"   44 A"  103 A'  104 A'  105 A'  106 A'   45 A"  107 A'                 
  3.052   3.957   3.963   3.968   3.970   3.978   3.980   3.987
108 A'   46 A"  109 A'   47 A"   48 A"   49 A"  110 A'  111 A'                 
  4.021   4.027   4.074   4.098   4.116   4.162   4.296   4.338
 50 A"  112 A'   51 A"  113 A'  114 A'  115 A'  116 A'  117 A'                 
  4.353   5.986   6.019   6.032   6.544   6.650   6.911   7.526
118 A'   52 A"  119 A'  120 A'  121 A'  122 A'  123 A'   53 A"                 
  7.533   7.571   7.577   7.642   7.650  13.792  13.921  13.967
 54 A"  124 A'  125 A'  126 A'  127 A'   55 A"  128 A'  129 A'                 
 23.335  27.766  28.332  28.357  28.367  28.533  28.538  28.539
130 A'  131 A'   56 A"  132 A'  133 A'   57 A"   58 A"  134 A'                 
 28.559  28.622  47.839  47.915 127.878 127.899 127.911 151.579
135 A'  136 A'  137 A'  138 A'   59 A"  139 A'  140 A'  141 A'                 
163.050 289.722 289.728 289.761 289.775 289.858 289.8791020.617
142 A'   60 A"   61 A"  143 A'  144 A'  145 A'  146 A'  147 A'                 
*******1901.739
148 A'  149 A'                                                                 
 --------------------------------------------------------------

          Ground-State Mulliken Net Atomic Charges

     Atom                 Charge (a.u.)
  ----------------------------------------
      1 C                     0.015663
      2 P                    -0.022635
      3 I                    -0.146230
      4 Br                   -0.003254
      5 Br                    0.156455
  ----------------------------------------
  Sum of atomic charges =    -0.000000

 -----------------------------------------------------------------
                    Cartesian Multipole Moments
 -----------------------------------------------------------------
    Charge (ESU x 10^10)
                -0.0000
    Dipole Moment (Debye)
         X       0.6563      Y      -0.3158      Z       0.0000
       Tot       0.7284
    Quadrupole Moments (Debye-Ang)
        XX     -82.0363     XY       1.3968     YY     -82.1209
        XZ       0.0000     YZ       0.0000     ZZ     -84.8451
    Octopole Moments (Debye-Ang^2)
       XXX      -0.0271    XXY      -7.5431    XYY      -1.1807
       YYY     -34.0471    XXZ       0.0000    XYZ      -0.0000
       YYZ       0.0000    XZZ      -1.7663    YZZ      -7.4066
       ZZZ       0.0000
    Hexadecapole Moments (Debye-Ang^3)
      XXXX   -1878.5054   XXXY     110.3593   XXYY    -450.4272
      XYYY      74.6102   YYYY    -623.5264   XXXZ       0.0000
      XXYZ      -0.0000   XYYZ      -0.0000   YYYZ       0.0000
      XXZZ    -362.2743   XYZZ      25.9885   YYZZ    -129.6943
      XZZZ      -0.0000   YZZZ       0.0000   ZZZZ    -114.2852
 -----------------------------------------------------------------
 Calculating analytic gradient of the SCF energy
 Gradient of SCF Energy
            1           2           3           4           5
    1  -0.0001618   0.0038489   0.0006710  -0.0102959   0.0059378
    2  -0.0103549  -0.0069668   0.0001045  -0.0053331   0.0225503
    3  -0.0000000   0.0000000  -0.0000000  -0.0000000  -0.0000000
 Max gradient component =       2.255E-02
 RMS gradient           =       7.525E-03
 Gradient time:  CPU 16.40 s  wall 4.21 s
 Geometry Optimization Parameters
   NAtoms,    NIC,     NZ,  NCons,   NDum,   NFix, NCnnct, MaxDiis
        5      20       5       0       0       0       0       0

 Cartesian Hessian Update
 Hessian Updated using BFGS Update


** GEOMETRY OPTIMIZATION IN DELOCALIZED INTERNAL COORDINATES **
   Searching for a Minimum

   Optimization Cycle:   7

                       Coordinates (Angstroms)
     ATOM                X               Y               Z
      1  C         0.9899437256    0.0472839694    0.0000000000
      2  P        -0.0383386636    1.3768303383    0.0000000000
      3  I        -2.3453386423    0.4336696986    0.0000000000
      4  Br        2.8321147277    0.4910968484    0.0000000000
      5  Br        0.6676211181   -1.7612044608    0.0000000000
   Point Group: cs    Number of degrees of freedom:     7


   Energy is -12447.284929722

 Hessian Updated using BFGS Update

  7 Hessian modes will be used to form the next step
  Hessian Eigenvalues:
     0.059157    0.077075    0.177371    0.224891    0.256196    0.273476
     1.232135

 Minimum Search - Taking Simple RFO Step
 Searching for Lamda that Minimizes Along All modes
 Value Taken    Lamda =  -0.00329929
 Step Taken.  Stepsize is  0.136646

                             Maximum     Tolerance    Cnvgd?
         Gradient           0.024567      0.000300      NO
         Displacement       0.087343      0.001200      NO
         Energy change     -0.002453      0.000001      NO


 New Cartesian Coordinates Obtained by Inverse Iteration

 Displacement from previous Coordinates is:  0.128449
 ----------------------------------------------------------------
             Standard Nuclear Orientation (Angstroms)
    I     Atom           X                Y                Z
 ----------------------------------------------------------------
    1      C       0.9923292411     0.0597305812     0.0000000000
    2      P      -0.0356115571     1.3832665362     0.0000000000
    3      I      -2.3440384526     0.4440900891     0.0000000000
    4      Br      2.8381058860     0.5193483991     0.0000000000
    5      Br      0.6552171480    -1.8187592118     0.0000000000
 ----------------------------------------------------------------
 Molecular Point Group                 Cs    NOp =  2
 Largest Abelian Subgroup              Cs    NOp =  2
 Nuclear Repulsion Energy =  1194.7078926763 hartrees
 There are       72 alpha and       72 beta electrons
 Applying Cartesian multipole field
    Component          Value
    ---------          -----
     (2,0,0)        1.00000E-11
     (0,2,0)        2.00000E-11
     (0,0,2)       -3.00000E-11
 Nucleus-field energy     =     0.0000000330 hartrees
 Requested basis set is 6-311++G(d,p)
 There are 81 shells and 210 basis functions
 A cutoff of  1.0D-11 yielded   2361 shell pairs
 There are     17102 function pairs (     19239 Cartesian)
 Smallest overlap matrix eigenvalue = 4.05E-04
 Guess MOs from SCF MO coefficient file

 -----------------------------------------------------------------------
  General SCF calculation program by
  Eric Jon Sundstrom, Paul Horn, Yuezhi Mao, Dmitri Zuev, Alec White,
  David Stuck, Shaama M.S., Shane Yost, Joonho Lee, David Small,
  Daniel Levine, Susi Lehtola, Hugh Burton, Evgeny Epifanovsky
 -----------------------------------------------------------------------
 Exchange:     0.2000 Hartree-Fock + 0.0800 Slater + 0.7200 B88
 Correlation:  0.1900 VWN1RPA + 0.8100 LYP
 Using SG-1 standard quadrature grid
 using 4 threads for integral computing
 -------------------------------------------------------
 OpenMP Integral computing Module                
 Release: version 2.0, May 2017, Q-Chem Inc. Pleasanton 
 -------------------------------------------------------
 -------------------------------------------------------
 OpenMP BLAS3 based DFT computing Module                
 Release: version 1.0, May 2013, Q-Chem Inc. Pittsburgh 
 -------------------------------------------------------
 A restricted SCF calculation will be
 performed using DIIS
 SCF converges when DIIS error is below 1.0e-08
 ---------------------------------------
  Cycle       Energy         DIIS error
 ---------------------------------------
    1  -12447.2847426578      4.20e-04  
    2  -12447.2855123633      3.09e-04  
    3  -12447.2853179576      3.54e-04  
    4  -12447.2860278801      5.57e-05  
    5  -12447.2860490270      1.50e-05  
    6  -12447.2860499464      4.50e-06  
    7  -12447.2860500664      2.17e-06  
    8  -12447.2860500936      2.20e-07  
    9  -12447.2860500937      1.25e-07  
   10  -12447.2860500937      2.54e-08  
   11  -12447.2860500938      4.72e-09  Convergence criterion met
 ---------------------------------------
 SCF time:   CPU 55.66s  wall 15.00s 
 SCF   energy in the final basis set =   -12447.2860500938
 Total energy in the final basis set =   -12447.2860500938

 --------------------------------------------------------------
             Orbital Energies (a.u.) and Symmetries
 --------------------------------------------------------------

 Alpha MOs, Restricted
 -- Occupied --                  
******* -482.87 -482.87 -176.31 -165.71 -165.71 -165.71  -77.11
  1 A'    2 A'    3 A'    4 A'    5 A'    1 A"    6 A'    7 A'                 
-62.521 -62.519 -56.342 -56.340 -56.338 -56.338 -56.336 -56.335
  8 A'    9 A'   10 A'   11 A'    2 A"   12 A'    3 A"   13 A'                 
-35.807 -31.299 -31.295 -31.294 -22.950 -22.949 -22.949 -22.945
 14 A'   15 A'    4 A"   16 A'   17 A'    5 A"   18 A'    6 A"                 
-22.945 -10.309  -8.730  -8.727  -6.605  -6.562  -6.560  -6.548
 19 A'   20 A'   21 A'   22 A'   23 A'   24 A'   25 A'   26 A'                 
 -6.548  -6.546  -6.545  -6.356  -4.768  -4.767  -4.764  -4.763
  7 A"    8 A"   27 A'   28 A'   29 A'   30 A'    9 A"   31 A'                 
 -4.755  -4.754  -2.673  -2.670  -2.669  -2.669  -2.667  -2.666
 10 A"   32 A'   33 A'   34 A'   35 A'   11 A"   12 A"   36 A'                 
 -2.657  -2.657  -2.655  -2.655  -2.033  -2.029  -2.029  -2.018
 13 A"   37 A'   38 A'   14 A"   39 A'   15 A"   40 A'   16 A"                 
 -2.018  -0.881  -0.809  -0.730  -0.653  -0.538  -0.458  -0.423
 41 A'   42 A'   43 A'   44 A'   45 A'   46 A'   47 A'   48 A'                 
 -0.398  -0.336  -0.330  -0.324  -0.305  -0.301  -0.277  -0.258
 17 A"   49 A'   50 A'   18 A"   19 A"   51 A'   52 A'   20 A"                 
 -- Virtual --                   
 -0.105  -0.095  -0.070  -0.014   0.006   0.021   0.028   0.040
 21 A"   53 A'   54 A'   55 A'   56 A'   57 A'   58 A'   22 A"                 
  0.041   0.064   0.065   0.073   0.077   0.081   0.097   0.099
 59 A'   23 A"   60 A'   24 A"   61 A'   62 A'   63 A'   64 A'                 
  0.112   0.125   0.136   0.170   0.178   0.206   0.219   0.258
 65 A'   25 A"   66 A'   67 A'   68 A'   69 A'   26 A"   70 A'                 
  0.267   0.287   0.295   0.361   0.368   0.368   0.393   0.398
 71 A'   27 A"   72 A'   73 A'   28 A"   74 A'   75 A'   29 A"                 
  0.400   0.408   0.414   0.416   0.430   0.432   0.464   0.491
 76 A'   30 A"   77 A'   78 A'   31 A"   79 A'   80 A'   32 A"                 
  0.493   0.496   0.534   0.546   0.553   0.566   0.577   0.599
 81 A'   33 A"   34 A"   82 A'   35 A"   83 A'   36 A"   84 A'                 
  0.613   0.643   0.651   0.687   0.690   0.796   0.825   0.838
 85 A'   86 A'   87 A'   88 A'   37 A"   89 A'   38 A"   90 A'                 
  0.854   0.896   0.944   0.985   1.060   1.292   1.333   1.374
 91 A'   92 A'   93 A'   94 A'   95 A'   39 A"   96 A'   97 A'                 
  1.386   1.448   1.564   1.632   1.672   1.692   1.729   1.870
 40 A"   41 A"   42 A"   98 A'   99 A'  100 A'  101 A'  102 A'                 
  1.979   1.991   2.011   2.059   2.130   2.207   2.666   2.872
 43 A"   44 A"  103 A'  104 A'  105 A'  106 A'   45 A"  107 A'                 
  3.041   3.956   3.964   3.967   3.972   3.977   3.979   3.987
108 A'   46 A"  109 A'   47 A"   48 A"   49 A"  110 A'  111 A'                 
  4.017   4.026   4.068   4.082   4.114   4.159   4.294   4.344
 50 A"  112 A'   51 A"  113 A'  114 A'  115 A'  116 A'  117 A'                 
  4.351   5.985   6.018   6.030   6.532   6.633   6.908   7.528
118 A'   52 A"  119 A'  120 A'  121 A'  122 A'  123 A'   53 A"                 
  7.533   7.561   7.576   7.636   7.661  13.789  13.916  13.963
 54 A"  124 A'  125 A'  126 A'  127 A'   55 A"  128 A'  129 A'                 
 23.327  27.765  28.331  28.356  28.366  28.532  28.537  28.538
130 A'  131 A'   56 A"  132 A'  133 A'   57 A"   58 A"  134 A'                 
 28.557  28.621  47.829  47.902 127.877 127.898 127.910 151.578
135 A'  136 A'  137 A'  138 A'   59 A"  139 A'  140 A'  141 A'                 
163.050 289.722 289.727 289.753 289.773 289.852 289.8851020.604
142 A'   60 A"   61 A"  143 A'  144 A'  145 A'  146 A'  147 A'                 
*******1901.738
148 A'  149 A'                                                                 

 Beta MOs, Restricted
 -- Occupied --                  
******* -482.87 -482.87 -176.31 -165.71 -165.71 -165.71  -77.11
  1 A'    2 A'    3 A'    4 A'    5 A'    1 A"    6 A'    7 A'                 
-62.521 -62.519 -56.342 -56.340 -56.338 -56.338 -56.336 -56.335
  8 A'    9 A'   10 A'   11 A'    2 A"   12 A'    3 A"   13 A'                 
-35.807 -31.299 -31.295 -31.294 -22.950 -22.949 -22.949 -22.945
 14 A'   15 A'    4 A"   16 A'   17 A'    5 A"   18 A'    6 A"                 
-22.945 -10.309  -8.730  -8.727  -6.605  -6.562  -6.560  -6.548
 19 A'   20 A'   21 A'   22 A'   23 A'   24 A'   25 A'   26 A'                 
 -6.548  -6.546  -6.545  -6.356  -4.768  -4.767  -4.764  -4.763
  7 A"    8 A"   27 A'   28 A'   29 A'   30 A'    9 A"   31 A'                 
 -4.755  -4.754  -2.673  -2.670  -2.669  -2.669  -2.667  -2.666
 10 A"   32 A'   33 A'   34 A'   35 A'   11 A"   12 A"   36 A'                 
 -2.657  -2.657  -2.655  -2.655  -2.033  -2.029  -2.029  -2.018
 13 A"   37 A'   38 A'   14 A"   39 A'   15 A"   40 A'   16 A"                 
 -2.018  -0.881  -0.809  -0.730  -0.653  -0.538  -0.458  -0.423
 41 A'   42 A'   43 A'   44 A'   45 A'   46 A'   47 A'   48 A'                 
 -0.398  -0.336  -0.330  -0.324  -0.305  -0.301  -0.277  -0.258
 17 A"   49 A'   50 A'   18 A"   19 A"   51 A'   52 A'   20 A"                 
 -- Virtual --                   
 -0.105  -0.095  -0.070  -0.014   0.006   0.021   0.028   0.040
 21 A"   53 A'   54 A'   55 A'   56 A'   57 A'   58 A'   22 A"                 
  0.041   0.064   0.065   0.073   0.077   0.081   0.097   0.099
 59 A'   23 A"   60 A'   24 A"   61 A'   62 A'   63 A'   64 A'                 
  0.112   0.125   0.136   0.170   0.178   0.206   0.219   0.258
 65 A'   25 A"   66 A'   67 A'   68 A'   69 A'   26 A"   70 A'                 
  0.267   0.287   0.295   0.361   0.368   0.368   0.393   0.398
 71 A'   27 A"   72 A'   73 A'   28 A"   74 A'   75 A'   29 A"                 
  0.400   0.408   0.414   0.416   0.430   0.432   0.464   0.491
 76 A'   30 A"   77 A'   78 A'   31 A"   79 A'   80 A'   32 A"                 
  0.493   0.496   0.534   0.546   0.553   0.566   0.577   0.599
 81 A'   33 A"   34 A"   82 A'   35 A"   83 A'   36 A"   84 A'                 
  0.613   0.643   0.651   0.687   0.690   0.796   0.825   0.838
 85 A'   86 A'   87 A'   88 A'   37 A"   89 A'   38 A"   90 A'                 
  0.854   0.896   0.944   0.985   1.060   1.292   1.333   1.374
 91 A'   92 A'   93 A'   94 A'   95 A'   39 A"   96 A'   97 A'                 
  1.386   1.448   1.564   1.632   1.672   1.692   1.729   1.870
 40 A"   41 A"   42 A"   98 A'   99 A'  100 A'  101 A'  102 A'                 
  1.979   1.991   2.011   2.059   2.130   2.207   2.666   2.872
 43 A"   44 A"  103 A'  104 A'  105 A'  106 A'   45 A"  107 A'                 
  3.041   3.956   3.964   3.967   3.972   3.977   3.979   3.987
108 A'   46 A"  109 A'   47 A"   48 A"   49 A"  110 A'  111 A'                 
  4.017   4.026   4.068   4.082   4.114   4.159   4.294   4.344
 50 A"  112 A'   51 A"  113 A'  114 A'  115 A'  116 A'  117 A'                 
  4.351   5.985   6.018   6.030   6.532   6.633   6.908   7.528
118 A'   52 A"  119 A'  120 A'  121 A'  122 A'  123 A'   53 A"                 
  7.533   7.561   7.576   7.636   7.661  13.789  13.916  13.963
 54 A"  124 A'  125 A'  126 A'  127 A'   55 A"  128 A'  129 A'                 
 23.327  27.765  28.331  28.356  28.366  28.532  28.537  28.538
130 A'  131 A'   56 A"  132 A'  133 A'   57 A"   58 A"  134 A'                 
 28.557  28.621  47.829  47.902 127.877 127.898 127.910 151.578
135 A'  136 A'  137 A'  138 A'   59 A"  139 A'  140 A'  141 A'                 
163.050 289.722 289.727 289.753 289.773 289.852 289.8851020.604
142 A'   60 A"   61 A"  143 A'  144 A'  145 A'  146 A'  147 A'                 
*******1901.738
148 A'  149 A'                                                                 
 --------------------------------------------------------------

          Ground-State Mulliken Net Atomic Charges

     Atom                 Charge (a.u.)
  ----------------------------------------
      1 C                     0.028139
      2 P                    -0.012817
      3 I                    -0.140226
      4 Br                    0.002123
      5 Br                    0.122781
  ----------------------------------------
  Sum of atomic charges =    -0.000000

 -----------------------------------------------------------------
                    Cartesian Multipole Moments
 -----------------------------------------------------------------
    Charge (ESU x 10^10)
                -0.0000
    Dipole Moment (Debye)
         X       0.6123      Y      -0.0664      Z      -0.0000
       Tot       0.6159
    Quadrupole Moments (Debye-Ang)
        XX     -81.7135     XY       1.6603     YY     -82.1396
        XZ      -0.0000     YZ       0.0000     ZZ     -84.9474
    Octopole Moments (Debye-Ang^2)
       XXX       0.1963    XXY      -6.7049    XYY      -1.2890
       YYY     -33.0754    XXZ       0.0000    XYZ       0.0000
       YYZ      -0.0000    XZZ      -1.9180    YZZ      -6.9074
       ZZZ      -0.0000
    Hexadecapole Moments (Debye-Ang^3)
      XXXX   -1874.1446   XXXY     110.9055   XXYY    -455.0618
      XYYY      73.7946   YYYY    -650.1093   XXXZ       0.0000
      XXYZ       0.0000   XYYZ      -0.0000   YYYZ       0.0000
      XXZZ    -362.3057   XYZZ      25.5925   YYZZ    -134.7397
      XZZZ      -0.0000   YZZZ       0.0000   ZZZZ    -114.4807
 -----------------------------------------------------------------
 Calculating analytic gradient of the SCF energy
 Gradient of SCF Energy
            1           2           3           4           5
    1  -0.0004840   0.0057988   0.0004205  -0.0050505  -0.0006847
    2   0.0133572  -0.0061004  -0.0000157  -0.0011058  -0.0061353
    3  -0.0000000  -0.0000000   0.0000000   0.0000000   0.0000000
 Max gradient component =       1.336E-02
 RMS gradient           =       4.579E-03
 Gradient time:  CPU 16.11 s  wall 4.14 s
 Geometry Optimization Parameters
   NAtoms,    NIC,     NZ,  NCons,   NDum,   NFix, NCnnct, MaxDiis
        5      20       5       0       0       0       0       0

 Cartesian Hessian Update
 Hessian Updated using BFGS Update


** GEOMETRY OPTIMIZATION IN DELOCALIZED INTERNAL COORDINATES **
   Searching for a Minimum

   Optimization Cycle:   8

                       Coordinates (Angstroms)
     ATOM                X               Y               Z
      1  C         0.9923292411    0.0597305812    0.0000000000
      2  P        -0.0356115571    1.3832665362    0.0000000000
      3  I        -2.3440384526    0.4440900891    0.0000000000
      4  Br        2.8381058860    0.5193483991    0.0000000000
      5  Br        0.6552171480   -1.8187592118    0.0000000000
   Point Group: cs    Number of degrees of freedom:     7


   Energy is -12447.286050094

 Hessian Updated using BFGS Update

  7 Hessian modes will be used to form the next step
  Hessian Eigenvalues:
     0.068697    0.078295    0.191875    0.229437    0.256014    0.277015
     1.194223

 Minimum Search - Taking Simple RFO Step
 Searching for Lamda that Minimizes Along All modes
 Value Taken    Lamda =  -0.00074994
 Step Taken.  Stepsize is  0.091604

                             Maximum     Tolerance    Cnvgd?
         Gradient           0.009240      0.000300      NO
         Displacement       0.068784      0.001200      NO
         Energy change     -0.001120      0.000001      NO


 New Cartesian Coordinates Obtained by Inverse Iteration

 Displacement from previous Coordinates is:  0.082780
 ----------------------------------------------------------------
             Standard Nuclear Orientation (Angstroms)
    I     Atom           X                Y                Z
 ----------------------------------------------------------------
    1      C       0.9855025299     0.0525984327     0.0000000000
    2      P      -0.0450049000     1.3785353510     0.0000000000
    3      I      -2.3548719705     0.4393457474     0.0000000000
    4      Br      2.8730355528     0.5189649430     0.0000000000
    5      Br      0.6473410532    -1.8017680804     0.0000000000
 ----------------------------------------------------------------
 Molecular Point Group                 Cs    NOp =  2
 Largest Abelian Subgroup              Cs    NOp =  2
 Nuclear Repulsion Energy =  1191.2716860164 hartrees
 There are       72 alpha and       72 beta electrons
 Applying Cartesian multipole field
    Component          Value
    ---------          -----
     (2,0,0)        1.00000E-11
     (0,2,0)        2.00000E-11
     (0,0,2)       -3.00000E-11
 Nucleus-field energy     =     0.0000000331 hartrees
 Requested basis set is 6-311++G(d,p)
 There are 81 shells and 210 basis functions
 A cutoff of  1.0D-11 yielded   2355 shell pairs
 There are     17052 function pairs (     19183 Cartesian)
 Smallest overlap matrix eigenvalue = 3.95E-04
 Guess MOs from SCF MO coefficient file

 -----------------------------------------------------------------------
  General SCF calculation program by
  Eric Jon Sundstrom, Paul Horn, Yuezhi Mao, Dmitri Zuev, Alec White,
  David Stuck, Shaama M.S., Shane Yost, Joonho Lee, David Small,
  Daniel Levine, Susi Lehtola, Hugh Burton, Evgeny Epifanovsky
 -----------------------------------------------------------------------
 Exchange:     0.2000 Hartree-Fock + 0.0800 Slater + 0.7200 B88
 Correlation:  0.1900 VWN1RPA + 0.8100 LYP
 Using SG-1 standard quadrature grid
 using 4 threads for integral computing
 -------------------------------------------------------
 OpenMP Integral computing Module                
 Release: version 2.0, May 2017, Q-Chem Inc. Pleasanton 
 -------------------------------------------------------
 -------------------------------------------------------
 OpenMP BLAS3 based DFT computing Module                
 Release: version 1.0, May 2013, Q-Chem Inc. Pittsburgh 
 -------------------------------------------------------
 A restricted SCF calculation will be
 performed using DIIS
 SCF converges when DIIS error is below 1.0e-08
 ---------------------------------------
  Cycle       Energy         DIIS error
 ---------------------------------------
    1  -12447.2855234612      2.58e-04  
    2  -12447.2860062262      1.08e-04  
    3  -12447.2859040893      1.72e-04  
    4  -12447.2860681611      3.77e-05  
    5  -12447.2860769781      8.63e-06  
    6  -12447.2860772757      2.20e-06  
    7  -12447.2860772977      1.23e-06  
    8  -12447.2860773068      2.22e-07  
    9  -12447.2860773072      6.61e-08  
   10  -12447.2860773072      1.88e-08  
   11  -12447.2860773071      3.41e-09  Convergence criterion met
 ---------------------------------------
 SCF time:   CPU 55.25s  wall 15.00s 
 SCF   energy in the final basis set =   -12447.2860773071
 Total energy in the final basis set =   -12447.2860773071

 --------------------------------------------------------------
             Orbital Energies (a.u.) and Symmetries
 --------------------------------------------------------------

 Alpha MOs, Restricted
 -- Occupied --                  
******* -482.87 -482.87 -176.31 -165.71 -165.71 -165.71  -77.11
  1 A'    2 A'    3 A'    4 A'    5 A'    1 A"    6 A'    7 A'                 
-62.521 -62.519 -56.342 -56.339 -56.338 -56.338 -56.335 -56.335
  8 A'    9 A'   10 A'   11 A'    2 A"   12 A'    3 A"   13 A'                 
-35.808 -31.300 -31.295 -31.295 -22.951 -22.950 -22.950 -22.946
 14 A'   15 A'    4 A"   16 A'   17 A'    5 A"   18 A'    6 A"                 
-22.946 -10.311  -8.730  -8.727  -6.606  -6.562  -6.559  -6.549
 19 A'   20 A'   21 A'   22 A'   23 A'   24 A'   25 A'    7 A"                 
 -6.547  -6.545  -6.545  -6.357  -4.768  -4.768  -4.764  -4.763
 26 A'   27 A'    8 A"   28 A'   29 A'   30 A'    9 A"   31 A'                 
 -4.756  -4.755  -2.673  -2.670  -2.669  -2.668  -2.666  -2.666
 10 A"   32 A'   33 A'   34 A'   11 A"   35 A'   36 A'   12 A"                 
 -2.658  -2.658  -2.654  -2.654  -2.034  -2.030  -2.030  -2.019
 37 A'   13 A"   14 A"   38 A'   39 A'   15 A"   40 A'   16 A"                 
 -2.019  -0.878  -0.808  -0.730  -0.653  -0.538  -0.457  -0.423
 41 A'   42 A'   43 A'   44 A'   45 A'   46 A'   47 A'   48 A'                 
 -0.397  -0.337  -0.329  -0.324  -0.306  -0.301  -0.278  -0.258
 17 A"   49 A'   50 A'   18 A"   19 A"   51 A'   52 A'   20 A"                 
 -- Virtual --                   
 -0.105  -0.097  -0.073  -0.014   0.005   0.021   0.028   0.040
 21 A"   53 A'   54 A'   55 A'   56 A'   57 A'   58 A'   22 A"                 
  0.041   0.064   0.065   0.073   0.076   0.080   0.096   0.099
 59 A'   23 A"   60 A'   24 A"   61 A'   62 A'   63 A'   64 A'                 
  0.112   0.125   0.137   0.170   0.178   0.206   0.218   0.257
 65 A'   25 A"   66 A'   67 A'   68 A'   69 A'   26 A"   70 A'                 
  0.267   0.286   0.294   0.361   0.367   0.368   0.392   0.397
 71 A'   27 A"   72 A'   73 A'   74 A'   28 A"   75 A'   29 A"                 
  0.400   0.408   0.413   0.417   0.431   0.433   0.463   0.490
 76 A'   30 A"   77 A'   78 A'   31 A"   79 A'   80 A'   32 A"                 
  0.495   0.496   0.535   0.545   0.552   0.567   0.577   0.596
 81 A'   33 A"   34 A"   82 A'   35 A"   83 A'   36 A"   84 A'                 
  0.614   0.640   0.651   0.682   0.690   0.794   0.824   0.841
 85 A'   86 A'   87 A'   88 A'   37 A"   89 A'   38 A"   90 A'                 
  0.848   0.890   0.942   0.985   1.058   1.291   1.332   1.373
 91 A'   92 A'   93 A'   94 A'   95 A'   39 A"   96 A'   97 A'                 
  1.380   1.448   1.564   1.621   1.680   1.686   1.723   1.871
 40 A"   41 A"   42 A"   98 A'   99 A'  100 A'  101 A'  102 A'                 
  1.978   1.990   2.010   2.059   2.132   2.205   2.666   2.864
 43 A"   44 A"  103 A'  104 A'  105 A'  106 A'   45 A"  107 A'                 
  3.039   3.955   3.963   3.967   3.971   3.977   3.979   3.988
108 A'   46 A"  109 A'   47 A"   48 A"   49 A"  110 A'  111 A'                 
  4.015   4.025   4.067   4.080   4.113   4.158   4.295   4.343
 50 A"  112 A'   51 A"  113 A'  114 A'  115 A'  116 A'  117 A'                 
  4.349   5.984   6.017   6.029   6.528   6.631   6.905   7.527
118 A'   52 A"  119 A'  120 A'  121 A'  122 A'  123 A'   53 A"                 
  7.533   7.559   7.576   7.636   7.662  13.788  13.916  13.961
 54 A"  124 A'  125 A'  126 A'  127 A'   55 A"  128 A'  129 A'                 
 23.324  27.764  28.330  28.355  28.365  28.531  28.536  28.537
130 A'  131 A'   56 A"  132 A'  133 A'   57 A"   58 A"  134 A'                 
 28.556  28.620  47.827  47.901 127.876 127.897 127.909 151.577
135 A'  136 A'  137 A'  138 A'   59 A"  139 A'  140 A'  141 A'                 
163.044 289.721 289.728 289.752 289.772 289.852 289.8851020.601
142 A'   60 A"   61 A"  143 A'  144 A'  145 A'  146 A'  147 A'                 
*******1901.736
148 A'  149 A'                                                                 

 Beta MOs, Restricted
 -- Occupied --                  
******* -482.87 -482.87 -176.31 -165.71 -165.71 -165.71  -77.11
  1 A'    2 A'    3 A'    4 A'    5 A'    1 A"    6 A'    7 A'                 
-62.521 -62.519 -56.342 -56.339 -56.338 -56.338 -56.335 -56.335
  8 A'    9 A'   10 A'   11 A'    2 A"   12 A'    3 A"   13 A'                 
-35.808 -31.300 -31.295 -31.295 -22.951 -22.950 -22.950 -22.946
 14 A'   15 A'    4 A"   16 A'   17 A'    5 A"   18 A'    6 A"                 
-22.946 -10.311  -8.730  -8.727  -6.606  -6.562  -6.559  -6.549
 19 A'   20 A'   21 A'   22 A'   23 A'   24 A'   25 A'    7 A"                 
 -6.547  -6.545  -6.545  -6.357  -4.768  -4.768  -4.764  -4.763
 26 A'   27 A'    8 A"   28 A'   29 A'   30 A'    9 A"   31 A'                 
 -4.756  -4.755  -2.673  -2.670  -2.669  -2.668  -2.666  -2.666
 10 A"   32 A'   33 A'   34 A'   11 A"   35 A'   36 A'   12 A"                 
 -2.658  -2.658  -2.654  -2.654  -2.034  -2.030  -2.030  -2.019
 37 A'   13 A"   14 A"   38 A'   39 A'   15 A"   40 A'   16 A"                 
 -2.019  -0.878  -0.808  -0.730  -0.653  -0.538  -0.457  -0.423
 41 A'   42 A'   43 A'   44 A'   45 A'   46 A'   47 A'   48 A'                 
 -0.397  -0.337  -0.329  -0.324  -0.306  -0.301  -0.278  -0.258
 17 A"   49 A'   50 A'   18 A"   19 A"   51 A'   52 A'   20 A"                 
 -- Virtual --                   
 -0.105  -0.097  -0.073  -0.014   0.005   0.021   0.028   0.040
 21 A"   53 A'   54 A'   55 A'   56 A'   57 A'   58 A'   22 A"                 
  0.041   0.064   0.065   0.073   0.076   0.080   0.096   0.099
 59 A'   23 A"   60 A'   24 A"   61 A'   62 A'   63 A'   64 A'                 
  0.112   0.125   0.137   0.170   0.178   0.206   0.218   0.257
 65 A'   25 A"   66 A'   67 A'   68 A'   69 A'   26 A"   70 A'                 
  0.267   0.286   0.294   0.361   0.367   0.368   0.392   0.397
 71 A'   27 A"   72 A'   73 A'   74 A'   28 A"   75 A'   29 A"                 
  0.400   0.408   0.413   0.417   0.431   0.433   0.463   0.490
 76 A'   30 A"   77 A'   78 A'   31 A"   79 A'   80 A'   32 A"                 
  0.495   0.496   0.535   0.545   0.552   0.567   0.577   0.596
 81 A'   33 A"   34 A"   82 A'   35 A"   83 A'   36 A"   84 A'                 
  0.614   0.640   0.651   0.682   0.690   0.794   0.824   0.841
 85 A'   86 A'   87 A'   88 A'   37 A"   89 A'   38 A"   90 A'                 
  0.848   0.890   0.942   0.985   1.058   1.291   1.332   1.373
 91 A'   92 A'   93 A'   94 A'   95 A'   39 A"   96 A'   97 A'                 
  1.380   1.448   1.564   1.621   1.680   1.686   1.723   1.871
 40 A"   41 A"   42 A"   98 A'   99 A'  100 A'  101 A'  102 A'                 
  1.978   1.990   2.010   2.059   2.132   2.205   2.666   2.864
 43 A"   44 A"  103 A'  104 A'  105 A'  106 A'   45 A"  107 A'                 
  3.039   3.955   3.963   3.967   3.971   3.977   3.979   3.988
108 A'   46 A"  109 A'   47 A"   48 A"   49 A"  110 A'  111 A'                 
  4.015   4.025   4.067   4.080   4.113   4.158   4.295   4.343
 50 A"  112 A'   51 A"  113 A'  114 A'  115 A'  116 A'  117 A'                 
  4.349   5.984   6.017   6.029   6.528   6.631   6.905   7.527
118 A'   52 A"  119 A'  120 A'  121 A'  122 A'  123 A'   53 A"                 
  7.533   7.559   7.576   7.636   7.662  13.788  13.916  13.961
 54 A"  124 A'  125 A'  126 A'  127 A'   55 A"  128 A'  129 A'                 
 23.324  27.764  28.330  28.355  28.365  28.531  28.536  28.537
130 A'  131 A'   56 A"  132 A'  133 A'   57 A"   58 A"  134 A'                 
 28.556  28.620  47.827  47.901 127.876 127.897 127.909 151.577
135 A'  136 A'  137 A'  138 A'   59 A"  139 A'  140 A'  141 A'                 
163.044 289.721 289.728 289.752 289.772 289.852 289.8851020.601
142 A'   60 A"   61 A"  143 A'  144 A'  145 A'  146 A'  147 A'                 
*******1901.736
148 A'  149 A'                                                                 
 --------------------------------------------------------------

          Ground-State Mulliken Net Atomic Charges

     Atom                 Charge (a.u.)
  ----------------------------------------
      1 C                     0.021271
      2 P                    -0.008283
      3 I                    -0.140080
      4 Br                   -0.009709
      5 Br                    0.136800
  ----------------------------------------
  Sum of atomic charges =    -0.000000

 -----------------------------------------------------------------
                    Cartesian Multipole Moments
 -----------------------------------------------------------------
    Charge (ESU x 10^10)
                -0.0000
    Dipole Moment (Debye)
         X       0.4508      Y      -0.1850      Z       0.0000
       Tot       0.4873
    Quadrupole Moments (Debye-Ang)
        XX     -82.0754     XY       1.4886     YY     -82.0411
        XZ      -0.0000     YZ      -0.0000     ZZ     -84.9892
    Octopole Moments (Debye-Ang^2)
       XXX      -1.2906    XXY      -7.0709    XYY      -1.5524
       YYY     -33.7749    XXZ       0.0000    XYZ      -0.0000
       YYZ       0.0000    XZZ      -2.2193    YZZ      -7.1558
       ZZZ       0.0000
    Hexadecapole Moments (Debye-Ang^3)
      XXXX   -1904.3825   XXXY     107.6836   XXYY    -458.9195
      XYYY      71.0310   YYYY    -641.3247   XXXZ      -0.0000
      XXYZ       0.0000   XYYZ       0.0000   YYYZ      -0.0000
      XXZZ    -367.8852   XYZZ      24.5608   YYZZ    -133.1613
      XZZZ       0.0000   YZZZ      -0.0000   ZZZZ    -114.5922
 -----------------------------------------------------------------
 Calculating analytic gradient of the SCF energy
 Gradient of SCF Energy
            1           2           3           4           5
    1  -0.0098021   0.0021904   0.0000871   0.0082271  -0.0007026
    2   0.0038060  -0.0056588   0.0000844   0.0012176   0.0005507
    3   0.0000000  -0.0000000   0.0000000   0.0000000   0.0000000
 Max gradient component =       9.802E-03
 RMS gradient           =       3.807E-03
 Gradient time:  CPU 16.05 s  wall 4.12 s
 Geometry Optimization Parameters
   NAtoms,    NIC,     NZ,  NCons,   NDum,   NFix, NCnnct, MaxDiis
        5      20       5       0       0       0       0       0

 Cartesian Hessian Update
 Hessian Updated using BFGS Update


** GEOMETRY OPTIMIZATION IN DELOCALIZED INTERNAL COORDINATES **
   Searching for a Minimum

   Optimization Cycle:   9

                       Coordinates (Angstroms)
     ATOM                X               Y               Z
      1  C         0.9855025299    0.0525984327    0.0000000000
      2  P        -0.0450049000    1.3785353510    0.0000000000
      3  I        -2.3548719705    0.4393457474    0.0000000000
      4  Br        2.8730355528    0.5189649430    0.0000000000
      5  Br        0.6473410532   -1.8017680804    0.0000000000
   Point Group: cs    Number of degrees of freedom:     7


   Energy is -12447.286077307

 Hessian Updated using BFGS Update

  7 Hessian modes will be used to form the next step
  Hessian Eigenvalues:
     0.076622    0.137039    0.179983    0.244368    0.260684    0.283811
     1.108515

 Minimum Search - Taking Simple RFO Step
 Searching for Lamda that Minimizes Along All modes
 Value Taken    Lamda =  -0.00045413
 Step Taken.  Stepsize is  0.047777

                             Maximum     Tolerance    Cnvgd?
         Gradient           0.006090      0.000300      NO
         Displacement       0.030127      0.001200      NO
         Energy change     -0.000027      0.000001      NO


 New Cartesian Coordinates Obtained by Inverse Iteration

 Displacement from previous Coordinates is:  0.049463
 ----------------------------------------------------------------
             Standard Nuclear Orientation (Angstroms)
    I     Atom           X                Y                Z
 ----------------------------------------------------------------
    1      C       0.9900458614     0.0493370878     0.0000000000
    2      P      -0.0394295789     1.3802919155     0.0000000000
    3      I      -2.3535088320     0.4453818094     0.0000000000
    4      Br      2.8515500538     0.5188695515     0.0000000000
    5      Br      0.6573447611    -1.8062039704     0.0000000000
 ----------------------------------------------------------------
 Molecular Point Group                 Cs    NOp =  2
 Largest Abelian Subgroup              Cs    NOp =  2
 Nuclear Repulsion Energy =  1193.3854472103 hartrees
 There are       72 alpha and       72 beta electrons
 Applying Cartesian multipole field
    Component          Value
    ---------          -----
     (2,0,0)        1.00000E-11
     (0,2,0)        2.00000E-11
     (0,0,2)       -3.00000E-11
 Nucleus-field energy     =     0.0000000330 hartrees
 Requested basis set is 6-311++G(d,p)
 There are 81 shells and 210 basis functions
 A cutoff of  1.0D-11 yielded   2359 shell pairs
 There are     17092 function pairs (     19229 Cartesian)
 Smallest overlap matrix eigenvalue = 3.90E-04
 Guess MOs from SCF MO coefficient file

 -----------------------------------------------------------------------
  General SCF calculation program by
  Eric Jon Sundstrom, Paul Horn, Yuezhi Mao, Dmitri Zuev, Alec White,
  David Stuck, Shaama M.S., Shane Yost, Joonho Lee, David Small,
  Daniel Levine, Susi Lehtola, Hugh Burton, Evgeny Epifanovsky
 -----------------------------------------------------------------------
 Exchange:     0.2000 Hartree-Fock + 0.0800 Slater + 0.7200 B88
 Correlation:  0.1900 VWN1RPA + 0.8100 LYP
 Using SG-1 standard quadrature grid
 using 4 threads for integral computing
 -------------------------------------------------------
 OpenMP Integral computing Module                
 Release: version 2.0, May 2017, Q-Chem Inc. Pleasanton 
 -------------------------------------------------------
 -------------------------------------------------------
 OpenMP BLAS3 based DFT computing Module                
 Release: version 1.0, May 2013, Q-Chem Inc. Pittsburgh 
 -------------------------------------------------------
 A restricted SCF calculation will be
 performed using DIIS
 SCF converges when DIIS error is below 1.0e-08
 ---------------------------------------
  Cycle       Energy         DIIS error
 ---------------------------------------
    1  -12447.2861817092      1.35e-04  
    2  -12447.2863002007      7.32e-05  
    3  -12447.2862684984      1.04e-04  
    4  -12447.2863280330      1.95e-05  
    5  -12447.2863305277      5.23e-06  
    6  -12447.2863306572      1.43e-06  
    7  -12447.2863306686      7.21e-07  
    8  -12447.2863306715      1.12e-07  
    9  -12447.2863306715      2.93e-08  
   10  -12447.2863306715      7.64e-09  Convergence criterion met
 ---------------------------------------
 SCF time:   CPU 50.48s  wall 14.00s 
 SCF   energy in the final basis set =   -12447.2863306715
 Total energy in the final basis set =   -12447.2863306715

 --------------------------------------------------------------
             Orbital Energies (a.u.) and Symmetries
 --------------------------------------------------------------

 Alpha MOs, Restricted
 -- Occupied --                  
******* -482.87 -482.87 -176.31 -165.71 -165.71 -165.71  -77.11
  1 A'    2 A'    3 A'    4 A'    5 A'    1 A"    6 A'    7 A'                 
-62.521 -62.520 -56.342 -56.341 -56.338 -56.337 -56.336 -56.336
  8 A'    9 A'   10 A'   11 A'    2 A"   12 A'    3 A"   13 A'                 
-35.807 -31.299 -31.295 -31.294 -22.950 -22.949 -22.949 -22.945
 14 A'   15 A'    4 A"   16 A'   17 A'    5 A"   18 A'    6 A"                 
-22.945 -10.310  -8.730  -8.728  -6.605  -6.562  -6.561  -6.548
 19 A'   20 A'   21 A'   22 A'   23 A'   24 A'   25 A'    7 A"                 
 -6.547  -6.546  -6.546  -6.356  -4.768  -4.767  -4.764  -4.763
 26 A'   27 A'    8 A"   28 A'   29 A'   30 A'    9 A"   31 A'                 
 -4.755  -4.754  -2.673  -2.671  -2.669  -2.668  -2.667  -2.667
 10 A"   32 A'   33 A'   34 A'   11 A"   35 A'   36 A'   12 A"                 
 -2.657  -2.657  -2.656  -2.656  -2.033  -2.029  -2.029  -2.018
 37 A'   13 A"   14 A"   38 A'   39 A'   15 A"   40 A'   16 A"                 
 -2.018  -0.882  -0.810  -0.729  -0.652  -0.539  -0.459  -0.423
 41 A'   42 A'   43 A'   44 A'   45 A'   46 A'   47 A'   48 A'                 
 -0.398  -0.336  -0.330  -0.325  -0.305  -0.301  -0.278  -0.257
 17 A"   49 A'   50 A'   18 A"   19 A"   51 A'   52 A'   20 A"                 
 -- Virtual --                   
 -0.105  -0.095  -0.070  -0.014   0.005   0.021   0.028   0.040
 21 A"   53 A'   54 A'   55 A'   56 A'   57 A'   58 A'   22 A"                 
  0.041   0.064   0.065   0.073   0.077   0.081   0.096   0.099
 59 A'   23 A"   60 A'   24 A"   61 A'   62 A'   63 A'   64 A'                 
  0.112   0.125   0.136   0.170   0.178   0.206   0.219   0.257
 65 A'   25 A"   66 A'   67 A'   68 A'   69 A'   26 A"   70 A'                 
  0.267   0.287   0.294   0.360   0.368   0.369   0.393   0.398
 71 A'   27 A"   72 A'   73 A'   74 A'   28 A"   75 A'   29 A"                 
  0.400   0.407   0.414   0.417   0.430   0.433   0.463   0.491
 76 A'   30 A"   77 A'   78 A'   31 A"   79 A'   80 A'   32 A"                 
  0.493   0.495   0.534   0.545   0.552   0.566   0.577   0.597
 81 A'   33 A"   34 A"   82 A'   35 A"   83 A'   36 A"   84 A'                 
  0.614   0.642   0.652   0.685   0.690   0.795   0.826   0.844
 85 A'   86 A'   87 A'   88 A'   37 A"   89 A'   38 A"   90 A'                 
  0.851   0.893   0.941   0.985   1.059   1.292   1.332   1.373
 91 A'   92 A'   93 A'   94 A'   95 A'   39 A"   96 A'   97 A'                 
  1.384   1.447   1.564   1.628   1.679   1.691   1.725   1.870
 40 A"   41 A"   42 A"   98 A'   99 A'  100 A'  101 A'  102 A'                 
  1.979   1.990   2.011   2.059   2.131   2.206   2.665   2.871
 43 A"   44 A"  103 A'  104 A'  105 A'  106 A'   45 A"  107 A'                 
  3.037   3.956   3.964   3.967   3.971   3.977   3.979   3.987
108 A'   46 A"  109 A'   47 A"   48 A"   49 A"  110 A'  111 A'                 
  4.017   4.025   4.068   4.082   4.113   4.159   4.294   4.343
 50 A"  112 A'   51 A"  113 A'  114 A'  115 A'  116 A'  117 A'                 
  4.351   5.985   6.018   6.030   6.531   6.634   6.905   7.527
118 A'   52 A"  119 A'  120 A'  121 A'  122 A'  123 A'   53 A"                 
  7.533   7.560   7.576   7.637   7.660  13.789  13.916  13.960
 54 A"  124 A'  125 A'  126 A'  127 A'   55 A"  128 A'  129 A'                 
 23.325  27.765  28.331  28.356  28.365  28.532  28.537  28.538
130 A'  131 A'   56 A"  132 A'  133 A'   57 A"   58 A"  134 A'                 
 28.557  28.620  47.829  47.903 127.877 127.897 127.910 151.577
135 A'  136 A'  137 A'  138 A'   59 A"  139 A'  140 A'  141 A'                 
163.045 289.722 289.727 289.753 289.773 289.853 289.8851020.605
142 A'   60 A"   61 A"  143 A'  144 A'  145 A'  146 A'  147 A'                 
*******1901.737
148 A'  149 A'                                                                 

 Beta MOs, Restricted
 -- Occupied --                  
******* -482.87 -482.87 -176.31 -165.71 -165.71 -165.71  -77.11
  1 A'    2 A'    3 A'    4 A'    5 A'    1 A"    6 A'    7 A'                 
-62.521 -62.520 -56.342 -56.341 -56.338 -56.337 -56.336 -56.336
  8 A'    9 A'   10 A'   11 A'    2 A"   12 A'    3 A"   13 A'                 
-35.807 -31.299 -31.295 -31.294 -22.950 -22.949 -22.949 -22.945
 14 A'   15 A'    4 A"   16 A'   17 A'    5 A"   18 A'    6 A"                 
-22.945 -10.310  -8.730  -8.728  -6.605  -6.562  -6.561  -6.548
 19 A'   20 A'   21 A'   22 A'   23 A'   24 A'   25 A'    7 A"                 
 -6.547  -6.546  -6.546  -6.356  -4.768  -4.767  -4.764  -4.763
 26 A'   27 A'    8 A"   28 A'   29 A'   30 A'    9 A"   31 A'                 
 -4.755  -4.754  -2.673  -2.671  -2.669  -2.668  -2.667  -2.667
 10 A"   32 A'   33 A'   34 A'   11 A"   35 A'   36 A'   12 A"                 
 -2.657  -2.657  -2.656  -2.656  -2.033  -2.029  -2.029  -2.018
 37 A'   13 A"   14 A"   38 A'   39 A'   15 A"   40 A'   16 A"                 
 -2.018  -0.882  -0.810  -0.729  -0.652  -0.539  -0.459  -0.423
 41 A'   42 A'   43 A'   44 A'   45 A'   46 A'   47 A'   48 A'                 
 -0.398  -0.336  -0.330  -0.325  -0.305  -0.301  -0.278  -0.257
 17 A"   49 A'   50 A'   18 A"   19 A"   51 A'   52 A'   20 A"                 
 -- Virtual --                   
 -0.105  -0.095  -0.070  -0.014   0.005   0.021   0.028   0.040
 21 A"   53 A'   54 A'   55 A'   56 A'   57 A'   58 A'   22 A"                 
  0.041   0.064   0.065   0.073   0.077   0.081   0.096   0.099
 59 A'   23 A"   60 A'   24 A"   61 A'   62 A'   63 A'   64 A'                 
  0.112   0.125   0.136   0.170   0.178   0.206   0.219   0.257
 65 A'   25 A"   66 A'   67 A'   68 A'   69 A'   26 A"   70 A'                 
  0.267   0.287   0.294   0.360   0.368   0.369   0.393   0.398
 71 A'   27 A"   72 A'   73 A'   74 A'   28 A"   75 A'   29 A"                 
  0.400   0.407   0.414   0.417   0.430   0.433   0.463   0.491
 76 A'   30 A"   77 A'   78 A'   31 A"   79 A'   80 A'   32 A"                 
  0.493   0.495   0.534   0.545   0.552   0.566   0.577   0.597
 81 A'   33 A"   34 A"   82 A'   35 A"   83 A'   36 A"   84 A'                 
  0.614   0.642   0.652   0.685   0.690   0.795   0.826   0.844
 85 A'   86 A'   87 A'   88 A'   37 A"   89 A'   38 A"   90 A'                 
  0.851   0.893   0.941   0.985   1.059   1.292   1.332   1.373
 91 A'   92 A'   93 A'   94 A'   95 A'   39 A"   96 A'   97 A'                 
  1.384   1.447   1.564   1.628   1.679   1.691   1.725   1.870
 40 A"   41 A"   42 A"   98 A'   99 A'  100 A'  101 A'  102 A'                 
  1.979   1.990   2.011   2.059   2.131   2.206   2.665   2.871
 43 A"   44 A"  103 A'  104 A'  105 A'  106 A'   45 A"  107 A'                 
  3.037   3.956   3.964   3.967   3.971   3.977   3.979   3.987
108 A'   46 A"  109 A'   47 A"   48 A"   49 A"  110 A'  111 A'                 
  4.017   4.025   4.068   4.082   4.113   4.159   4.294   4.343
 50 A"  112 A'   51 A"  113 A'  114 A'  115 A'  116 A'  117 A'                 
  4.351   5.985   6.018   6.030   6.531   6.634   6.905   7.527
118 A'   52 A"  119 A'  120 A'  121 A'  122 A'  123 A'   53 A"                 
  7.533   7.560   7.576   7.637   7.660  13.789  13.916  13.960
 54 A"  124 A'  125 A'  126 A'  127 A'   55 A"  128 A'  129 A'                 
 23.325  27.765  28.331  28.356  28.365  28.532  28.537  28.538
130 A'  131 A'   56 A"  132 A'  133 A'   57 A"   58 A"  134 A'                 
 28.557  28.620  47.829  47.903 127.877 127.897 127.910 151.577
135 A'  136 A'  137 A'  138 A'   59 A"  139 A'  140 A'  141 A'                 
163.045 289.722 289.727 289.753 289.773 289.853 289.8851020.605
142 A'   60 A"   61 A"  143 A'  144 A'  145 A'  146 A'  147 A'                 
*******1901.737
148 A'  149 A'                                                                 
 --------------------------------------------------------------

          Ground-State Mulliken Net Atomic Charges

     Atom                 Charge (a.u.)
  ----------------------------------------
      1 C                     0.023550
      2 P                    -0.011990
      3 I                    -0.142056
      4 Br                   -0.004906
      5 Br                    0.135401
  ----------------------------------------
  Sum of atomic charges =    -0.000000

 -----------------------------------------------------------------
                    Cartesian Multipole Moments
 -----------------------------------------------------------------
    Charge (ESU x 10^10)
                -0.0000
    Dipole Moment (Debye)
         X       0.5668      Y      -0.1698      Z      -0.0000
       Tot       0.5917
    Quadrupole Moments (Debye-Ang)
        XX     -81.9746     XY       1.5416     YY     -82.0458
        XZ      -0.0000     YZ       0.0000     ZZ     -84.9693
    Octopole Moments (Debye-Ang^2)
       XXX      -0.3043    XXY      -7.0407    XYY      -1.2127
       YYY     -33.9845    XXZ      -0.0000    XYZ      -0.0000
       YYZ      -0.0000    XZZ      -1.9380    YZZ      -7.2503
       ZZZ       0.0000
    Hexadecapole Moments (Debye-Ang^3)
      XXXX   -1892.3027   XXXY     110.7567   XXYY    -456.9760
      XYYY      73.7807   YYYY    -644.2368   XXXZ      -0.0000
      XXYZ       0.0000   XYYZ      -0.0000   YYYZ       0.0000
      XXZZ    -365.4236   XYZZ      25.5816   YYZZ    -133.7058
      XZZZ       0.0000   YZZZ       0.0000   ZZZZ    -114.5654
 -----------------------------------------------------------------
 Calculating analytic gradient of the SCF energy
 Gradient of SCF Energy
            1           2           3           4           5
    1  -0.0032885   0.0029720  -0.0003564   0.0003475   0.0003254
    2   0.0028315  -0.0034036  -0.0000624  -0.0002459   0.0008805
    3  -0.0000000   0.0000000  -0.0000000  -0.0000000  -0.0000000
 Max gradient component =       3.404E-03
 RMS gradient           =       1.642E-03
 Gradient time:  CPU 16.17 s  wall 4.15 s
 Geometry Optimization Parameters
   NAtoms,    NIC,     NZ,  NCons,   NDum,   NFix, NCnnct, MaxDiis
        5      20       5       0       0       0       0       0

 Cartesian Hessian Update
 Hessian Updated using BFGS Update


** GEOMETRY OPTIMIZATION IN DELOCALIZED INTERNAL COORDINATES **
   Searching for a Minimum

   Optimization Cycle:  10

                       Coordinates (Angstroms)
     ATOM                X               Y               Z
      1  C         0.9900458614    0.0493370878    0.0000000000
      2  P        -0.0394295789    1.3802919155    0.0000000000
      3  I        -2.3535088320    0.4453818094    0.0000000000
      4  Br        2.8515500538    0.5188695515    0.0000000000
      5  Br        0.6573447611   -1.8062039704    0.0000000000
   Point Group: cs    Number of degrees of freedom:     7


   Energy is -12447.286330671

 Hessian Updated using BFGS Update

  7 Hessian modes will be used to form the next step
  Hessian Eigenvalues:
     0.077137    0.133777    0.175548    0.240145    0.271404    0.276712
     1.053213

 Minimum Search - Taking Simple RFO Step
 Searching for Lamda that Minimizes Along All modes
 Value Taken    Lamda =  -0.00002717
 Step Taken.  Stepsize is  0.008825

                             Maximum     Tolerance    Cnvgd?
         Gradient           0.002891      0.000300      NO
         Displacement       0.006302      0.001200      NO
         Energy change     -0.000253      0.000001      NO


 New Cartesian Coordinates Obtained by Inverse Iteration

 Displacement from previous Coordinates is:  0.008970
 ----------------------------------------------------------------
             Standard Nuclear Orientation (Angstroms)
    I     Atom           X                Y                Z
 ----------------------------------------------------------------
    1      C       0.9908437752     0.0484015917     0.0000000000
    2      P      -0.0396548895     1.3815677487     0.0000000000
    3      I      -2.3507755161     0.4455193210     0.0000000000
    4      Br      2.8491862254     0.5202527666     0.0000000000
    5      Br      0.6564026705    -1.8080650344     0.0000000000
 ----------------------------------------------------------------
 Molecular Point Group                 Cs    NOp =  2
 Largest Abelian Subgroup              Cs    NOp =  2
 Nuclear Repulsion Energy =  1193.7711747487 hartrees
 There are       72 alpha and       72 beta electrons
 Applying Cartesian multipole field
    Component          Value
    ---------          -----
     (2,0,0)        1.00000E-11
     (0,2,0)        2.00000E-11
     (0,0,2)       -3.00000E-11
 Nucleus-field energy     =     0.0000000330 hartrees
 Requested basis set is 6-311++G(d,p)
 There are 81 shells and 210 basis functions
 A cutoff of  1.0D-11 yielded   2359 shell pairs
 There are     17092 function pairs (     19229 Cartesian)
 Smallest overlap matrix eigenvalue = 3.91E-04
 Guess MOs from SCF MO coefficient file

 -----------------------------------------------------------------------
  General SCF calculation program by
  Eric Jon Sundstrom, Paul Horn, Yuezhi Mao, Dmitri Zuev, Alec White,
  David Stuck, Shaama M.S., Shane Yost, Joonho Lee, David Small,
  Daniel Levine, Susi Lehtola, Hugh Burton, Evgeny Epifanovsky
 -----------------------------------------------------------------------
 Exchange:     0.2000 Hartree-Fock + 0.0800 Slater + 0.7200 B88
 Correlation:  0.1900 VWN1RPA + 0.8100 LYP
 Using SG-1 standard quadrature grid
 using 4 threads for integral computing
 -------------------------------------------------------
 OpenMP Integral computing Module                
 Release: version 2.0, May 2017, Q-Chem Inc. Pleasanton 
 -------------------------------------------------------
 -------------------------------------------------------
 OpenMP BLAS3 based DFT computing Module                
 Release: version 1.0, May 2013, Q-Chem Inc. Pittsburgh 
 -------------------------------------------------------
 A restricted SCF calculation will be
 performed using DIIS
 SCF converges when DIIS error is below 1.0e-08
 ---------------------------------------
  Cycle       Energy         DIIS error
 ---------------------------------------
    1  -12447.2863449295      2.44e-05  
    2  -12447.2863484348      1.74e-05  
    3  -12447.2863472156      2.24e-05  
    4  -12447.2863502797      2.26e-06  
    5  -12447.2863503067      8.54e-07  
    6  -12447.2863503104      2.90e-07  
    7  -12447.2863503108      1.22e-07  
    8  -12447.2863503108      2.01e-08  
    9  -12447.2863503110      7.58e-09  Convergence criterion met
 ---------------------------------------
 SCF time:   CPU 45.47s  wall 12.00s 
 SCF   energy in the final basis set =   -12447.2863503110
 Total energy in the final basis set =   -12447.2863503110

 --------------------------------------------------------------
             Orbital Energies (a.u.) and Symmetries
 --------------------------------------------------------------

 Alpha MOs, Restricted
 -- Occupied --                  
******* -482.87 -482.87 -176.31 -165.71 -165.71 -165.71  -77.11
  1 A'    2 A'    3 A'    4 A'    5 A'    1 A"    6 A'    7 A'                 
-62.521 -62.520 -56.342 -56.341 -56.338 -56.337 -56.336 -56.336
  8 A'    9 A'   10 A'   11 A'    2 A"   12 A'    3 A"   13 A'                 
-35.807 -31.299 -31.295 -31.294 -22.950 -22.949 -22.949 -22.945
 14 A'   15 A'    4 A"   16 A'   17 A'    5 A"   18 A'    6 A"                 
-22.945 -10.310  -8.730  -8.729  -6.605  -6.562  -6.561  -6.548
 19 A'   20 A'   21 A'   22 A'   23 A'   24 A'   25 A'    7 A"                 
 -6.547  -6.547  -6.546  -6.356  -4.768  -4.767  -4.764  -4.763
 26 A'   27 A'    8 A"   28 A'   29 A'   30 A'    9 A"   31 A'                 
 -4.755  -4.754  -2.673  -2.671  -2.669  -2.668  -2.667  -2.667
 10 A"   32 A'   33 A'   34 A'   11 A"   35 A'   36 A'   12 A"                 
 -2.657  -2.657  -2.656  -2.656  -2.033  -2.029  -2.029  -2.018
 37 A'   13 A"   14 A"   38 A'   39 A'   15 A"   40 A'   16 A"                 
 -2.018  -0.882  -0.810  -0.728  -0.652  -0.539  -0.459  -0.423
 41 A'   42 A'   43 A'   44 A'   45 A'   46 A'   47 A'   48 A'                 
 -0.398  -0.336  -0.330  -0.325  -0.305  -0.301  -0.278  -0.257
 17 A"   49 A'   50 A'   18 A"   19 A"   51 A'   52 A'   20 A"                 
 -- Virtual --                   
 -0.105  -0.094  -0.070  -0.014   0.005   0.021   0.028   0.040
 21 A"   53 A'   54 A'   55 A'   56 A'   57 A'   58 A'   22 A"                 
  0.041   0.064   0.065   0.073   0.077   0.081   0.096   0.099
 59 A'   23 A"   60 A'   24 A"   61 A'   62 A'   63 A'   64 A'                 
  0.112   0.125   0.136   0.170   0.178   0.206   0.219   0.257
 65 A'   25 A"   66 A'   67 A'   68 A'   69 A'   26 A"   70 A'                 
  0.267   0.287   0.294   0.360   0.368   0.368   0.393   0.398
 71 A'   27 A"   72 A'   73 A'   74 A'   28 A"   75 A'   29 A"                 
  0.400   0.407   0.414   0.417   0.430   0.433   0.464   0.491
 76 A'   30 A"   77 A'   78 A'   31 A"   79 A'   80 A'   32 A"                 
  0.493   0.495   0.534   0.545   0.552   0.566   0.576   0.597
 81 A'   33 A"   34 A"   82 A'   35 A"   83 A'   36 A"   84 A'                 
  0.614   0.642   0.651   0.685   0.690   0.796   0.826   0.844
 85 A'   86 A'   87 A'   88 A'   37 A"   89 A'   38 A"   90 A'                 
  0.851   0.894   0.940   0.984   1.059   1.292   1.333   1.374
 91 A'   92 A'   93 A'   94 A'   95 A'   39 A"   96 A'   97 A'                 
  1.385   1.446   1.564   1.629   1.678   1.692   1.725   1.869
 40 A"   41 A"   42 A"   98 A'   99 A'  100 A'  101 A'  102 A'                 
  1.978   1.990   2.011   2.059   2.131   2.206   2.665   2.871
 43 A"   44 A"  103 A'  104 A'  105 A'  106 A'   45 A"  107 A'                 
  3.035   3.956   3.964   3.967   3.971   3.977   3.979   3.988
108 A'   46 A"  109 A'   47 A"   48 A"   49 A"  110 A'  111 A'                 
  4.017   4.025   4.068   4.082   4.114   4.159   4.294   4.343
 50 A"  112 A'   51 A"  113 A'  114 A'  115 A'  116 A'  117 A'                 
  4.351   5.985   6.018   6.030   6.532   6.634   6.904   7.527
118 A'   52 A"  119 A'  120 A'  121 A'  122 A'  123 A'   53 A"                 
  7.533   7.560   7.576   7.637   7.661  13.789  13.916  13.959
 54 A"  124 A'  125 A'  126 A'  127 A'   55 A"  128 A'  129 A'                 
 23.325  27.765  28.331  28.356  28.366  28.532  28.537  28.538
130 A'  131 A'   56 A"  132 A'  133 A'   57 A"   58 A"  134 A'                 
 28.557  28.621  47.829  47.903 127.877 127.897 127.910 151.578
135 A'  136 A'  137 A'  138 A'   59 A"  139 A'  140 A'  141 A'                 
163.043 289.722 289.727 289.753 289.773 289.853 289.8851020.605
142 A'   60 A"   61 A"  143 A'  144 A'  145 A'  146 A'  147 A'                 
*******1901.737
148 A'  149 A'                                                                 

 Beta MOs, Restricted
 -- Occupied --                  
******* -482.87 -482.87 -176.31 -165.71 -165.71 -165.71  -77.11
  1 A'    2 A'    3 A'    4 A'    5 A'    1 A"    6 A'    7 A'                 
-62.521 -62.520 -56.342 -56.341 -56.338 -56.337 -56.336 -56.336
  8 A'    9 A'   10 A'   11 A'    2 A"   12 A'    3 A"   13 A'                 
-35.807 -31.299 -31.295 -31.294 -22.950 -22.949 -22.949 -22.945
 14 A'   15 A'    4 A"   16 A'   17 A'    5 A"   18 A'    6 A"                 
-22.945 -10.310  -8.730  -8.729  -6.605  -6.562  -6.561  -6.548
 19 A'   20 A'   21 A'   22 A'   23 A'   24 A'   25 A'    7 A"                 
 -6.547  -6.547  -6.546  -6.356  -4.768  -4.767  -4.764  -4.763
 26 A'   27 A'    8 A"   28 A'   29 A'   30 A'    9 A"   31 A'                 
 -4.755  -4.754  -2.673  -2.671  -2.669  -2.668  -2.667  -2.667
 10 A"   32 A'   33 A'   34 A'   11 A"   35 A'   36 A'   12 A"                 
 -2.657  -2.657  -2.656  -2.656  -2.033  -2.029  -2.029  -2.018
 37 A'   13 A"   14 A"   38 A'   39 A'   15 A"   40 A'   16 A"                 
 -2.018  -0.882  -0.810  -0.728  -0.652  -0.539  -0.459  -0.423
 41 A'   42 A'   43 A'   44 A'   45 A'   46 A'   47 A'   48 A'                 
 -0.398  -0.336  -0.330  -0.325  -0.305  -0.301  -0.278  -0.257
 17 A"   49 A'   50 A'   18 A"   19 A"   51 A'   52 A'   20 A"                 
 -- Virtual --                   
 -0.105  -0.094  -0.070  -0.014   0.005   0.021   0.028   0.040
 21 A"   53 A'   54 A'   55 A'   56 A'   57 A'   58 A'   22 A"                 
  0.041   0.064   0.065   0.073   0.077   0.081   0.096   0.099
 59 A'   23 A"   60 A'   24 A"   61 A'   62 A'   63 A'   64 A'                 
  0.112   0.125   0.136   0.170   0.178   0.206   0.219   0.257
 65 A'   25 A"   66 A'   67 A'   68 A'   69 A'   26 A"   70 A'                 
  0.267   0.287   0.294   0.360   0.368   0.368   0.393   0.398
 71 A'   27 A"   72 A'   73 A'   74 A'   28 A"   75 A'   29 A"                 
  0.400   0.407   0.414   0.417   0.430   0.433   0.464   0.491
 76 A'   30 A"   77 A'   78 A'   31 A"   79 A'   80 A'   32 A"                 
  0.493   0.495   0.534   0.545   0.552   0.566   0.576   0.597
 81 A'   33 A"   34 A"   82 A'   35 A"   83 A'   36 A"   84 A'                 
  0.614   0.642   0.651   0.685   0.690   0.796   0.826   0.844
 85 A'   86 A'   87 A'   88 A'   37 A"   89 A'   38 A"   90 A'                 
  0.851   0.894   0.940   0.984   1.059   1.292   1.333   1.374
 91 A'   92 A'   93 A'   94 A'   95 A'   39 A"   96 A'   97 A'                 
  1.385   1.446   1.564   1.629   1.678   1.692   1.725   1.869
 40 A"   41 A"   42 A"   98 A'   99 A'  100 A'  101 A'  102 A'                 
  1.978   1.990   2.011   2.059   2.131   2.206   2.665   2.871
 43 A"   44 A"  103 A'  104 A'  105 A'  106 A'   45 A"  107 A'                 
  3.035   3.956   3.964   3.967   3.971   3.977   3.979   3.988
108 A'   46 A"  109 A'   47 A"   48 A"   49 A"  110 A'  111 A'                 
  4.017   4.025   4.068   4.082   4.114   4.159   4.294   4.343
 50 A"  112 A'   51 A"  113 A'  114 A'  115 A'  116 A'  117 A'                 
  4.351   5.985   6.018   6.030   6.532   6.634   6.904   7.527
118 A'   52 A"  119 A'  120 A'  121 A'  122 A'  123 A'   53 A"                 
  7.533   7.560   7.576   7.637   7.661  13.789  13.916  13.959
 54 A"  124 A'  125 A'  126 A'  127 A'   55 A"  128 A'  129 A'                 
 23.325  27.765  28.331  28.356  28.366  28.532  28.537  28.538
130 A'  131 A'   56 A"  132 A'  133 A'   57 A"   58 A"  134 A'                 
 28.557  28.621  47.829  47.903 127.877 127.897 127.910 151.578
135 A'  136 A'  137 A'  138 A'   59 A"  139 A'  140 A'  141 A'                 
163.043 289.722 289.727 289.753 289.773 289.853 289.8851020.605
142 A'   60 A"   61 A"  143 A'  144 A'  145 A'  146 A'  147 A'                 
*******1901.737
148 A'  149 A'                                                                 
 --------------------------------------------------------------

          Ground-State Mulliken Net Atomic Charges

     Atom                 Charge (a.u.)
  ----------------------------------------
      1 C                     0.022869
      2 P                    -0.011454
      3 I                    -0.141622
      4 Br                   -0.004625
      5 Br                    0.134831
  ----------------------------------------
  Sum of atomic charges =    -0.000000

 -----------------------------------------------------------------
                    Cartesian Multipole Moments
 -----------------------------------------------------------------
    Charge (ESU x 10^10)
                -0.0000
    Dipole Moment (Debye)
         X       0.5689      Y      -0.1660      Z      -0.0000
       Tot       0.5926
    Quadrupole Moments (Debye-Ang)
        XX     -81.9552     XY       1.5583     YY     -82.0406
        XZ      -0.0000     YZ      -0.0000     ZZ     -84.9709
    Octopole Moments (Debye-Ang^2)
       XXX      -0.3294    XXY      -6.9994    XYY      -1.2380
       YYY     -33.9765    XXZ       0.0000    XYZ       0.0000
       YYZ      -0.0000    XZZ      -1.9550    YZZ      -7.2558
       ZZZ      -0.0000
    Hexadecapole Moments (Debye-Ang^3)
      XXXX   -1888.8515   XXXY     110.7353   XXYY    -456.4285
      XYYY      73.6359   YYYY    -645.3637   XXXZ      -0.0000
      XXYZ      -0.0000   XYYZ      -0.0000   YYYZ      -0.0000
      XXZZ    -364.7334   XYZZ      25.5168   YYZZ    -133.9160
      XZZZ      -0.0000   YZZZ      -0.0000   ZZZZ    -114.5711
 -----------------------------------------------------------------
 Calculating analytic gradient of the SCF energy
 Gradient of SCF Energy
            1           2           3           4           5
    1  -0.0018085   0.0019683   0.0001249  -0.0004335   0.0001488
    2   0.0020283  -0.0022989   0.0000589  -0.0001645   0.0003762
    3   0.0000000  -0.0000000   0.0000000   0.0000000   0.0000000
 Max gradient component =       2.299E-03
 RMS gradient           =       1.063E-03
 Gradient time:  CPU 16.19 s  wall 4.15 s
 Geometry Optimization Parameters
   NAtoms,    NIC,     NZ,  NCons,   NDum,   NFix, NCnnct, MaxDiis
        5      20       5       0       0       0       0       0

 Cartesian Hessian Update
 Hessian Updated using BFGS Update


** GEOMETRY OPTIMIZATION IN DELOCALIZED INTERNAL COORDINATES **
   Searching for a Minimum

   Optimization Cycle:  11

                       Coordinates (Angstroms)
     ATOM                X               Y               Z
      1  C         0.9908437752    0.0484015917    0.0000000000
      2  P        -0.0396548895    1.3815677487    0.0000000000
      3  I        -2.3507755161    0.4455193210    0.0000000000
      4  Br        2.8491862254    0.5202527666    0.0000000000
      5  Br        0.6564026705   -1.8080650344    0.0000000000
   Point Group: cs    Number of degrees of freedom:     7


   Energy is -12447.286350311

 Hessian Updated using BFGS Update

  7 Hessian modes will be used to form the next step
  Hessian Eigenvalues:
     0.085137    0.139277    0.175894    0.250608    0.261499    0.285870
     0.488051

 Minimum Search - Taking Simple RFO Step
 Searching for Lamda that Minimizes Along All modes
 Value Taken    Lamda =  -0.00002473
 Step Taken.  Stepsize is  0.008443

                             Maximum     Tolerance    Cnvgd?
         Gradient           0.002057      0.000300      NO
         Displacement       0.004839      0.001200      NO
         Energy change     -0.000020      0.000001      NO


 New Cartesian Coordinates Obtained by Inverse Iteration

 Displacement from previous Coordinates is:  0.007312
 ----------------------------------------------------------------
             Standard Nuclear Orientation (Angstroms)
    I     Atom           X                Y                Z
 ----------------------------------------------------------------
    1      C       0.9926581935     0.0471813463     0.0000000000
    2      P      -0.0408079175     1.3832489340     0.0000000000
    3      I      -2.3521728426     0.4460708484     0.0000000000
    4      Br      2.8499080000     0.5209181489     0.0000000000
    5      Br      0.6564168321    -1.8097428839     0.0000000000
 ----------------------------------------------------------------
 Molecular Point Group                 Cs    NOp =  2
 Largest Abelian Subgroup              Cs    NOp =  2
 Nuclear Repulsion Energy =  1193.0591083645 hartrees
 There are       72 alpha and       72 beta electrons
 Applying Cartesian multipole field
    Component          Value
    ---------          -----
     (2,0,0)        1.00000E-11
     (0,2,0)        2.00000E-11
     (0,0,2)       -3.00000E-11
 Nucleus-field energy     =     0.0000000330 hartrees
 Requested basis set is 6-311++G(d,p)
 There are 81 shells and 210 basis functions
 A cutoff of  1.0D-11 yielded   2359 shell pairs
 There are     17092 function pairs (     19229 Cartesian)
 Smallest overlap matrix eigenvalue = 3.92E-04
 Guess MOs from SCF MO coefficient file

 -----------------------------------------------------------------------
  General SCF calculation program by
  Eric Jon Sundstrom, Paul Horn, Yuezhi Mao, Dmitri Zuev, Alec White,
  David Stuck, Shaama M.S., Shane Yost, Joonho Lee, David Small,
  Daniel Levine, Susi Lehtola, Hugh Burton, Evgeny Epifanovsky
 -----------------------------------------------------------------------
 Exchange:     0.2000 Hartree-Fock + 0.0800 Slater + 0.7200 B88
 Correlation:  0.1900 VWN1RPA + 0.8100 LYP
 Using SG-1 standard quadrature grid
 using 4 threads for integral computing
 -------------------------------------------------------
 OpenMP Integral computing Module                
 Release: version 2.0, May 2017, Q-Chem Inc. Pleasanton 
 -------------------------------------------------------
 -------------------------------------------------------
 OpenMP BLAS3 based DFT computing Module                
 Release: version 1.0, May 2013, Q-Chem Inc. Pittsburgh 
 -------------------------------------------------------
 A restricted SCF calculation will be
 performed using DIIS
 SCF converges when DIIS error is below 1.0e-08
 ---------------------------------------
  Cycle       Energy         DIIS error
 ---------------------------------------
    1  -12447.2863589680      2.74e-05  
    2  -12447.2863586812      3.17e-05  
    3  -12447.2863620789      2.04e-05  
    4  -12447.2863645982      2.39e-06  
    5  -12447.2863646244      1.08e-06  
    6  -12447.2863646312      3.06e-07  
    7  -12447.2863646317      9.22e-08  
    8  -12447.2863646316      1.88e-08  
    9  -12447.2863646318      6.36e-09  Convergence criterion met
 ---------------------------------------
 SCF time:   CPU 45.46s  wall 12.00s 
 SCF   energy in the final basis set =   -12447.2863646318
 Total energy in the final basis set =   -12447.2863646318

 --------------------------------------------------------------
             Orbital Energies (a.u.) and Symmetries
 --------------------------------------------------------------

 Alpha MOs, Restricted
 -- Occupied --                  
******* -482.87 -482.87 -176.31 -165.71 -165.71 -165.71  -77.11
  1 A'    2 A'    3 A'    4 A'    5 A'    1 A"    6 A'    7 A'                 
-62.521 -62.520 -56.342 -56.341 -56.338 -56.337 -56.337 -56.336
  8 A'    9 A'   10 A'   11 A'    2 A"   12 A'    3 A"   13 A'                 
-35.807 -31.299 -31.294 -31.294 -22.950 -22.949 -22.949 -22.945
 14 A'   15 A'    4 A"   16 A'   17 A'    5 A"   18 A'    6 A"                 
-22.945 -10.310  -8.730  -8.729  -6.605  -6.562  -6.561  -6.548
 19 A'   20 A'   21 A'   22 A'   23 A'   24 A'   25 A'    7 A"                 
 -6.547  -6.547  -6.547  -6.356  -4.768  -4.767  -4.764  -4.763
 26 A'   27 A'    8 A"   28 A'   29 A'   30 A'    9 A"   31 A'                 
 -4.755  -4.754  -2.673  -2.672  -2.669  -2.668  -2.668  -2.667
 10 A"   32 A'   33 A'   34 A'   11 A"   35 A'   36 A'   12 A"                 
 -2.657  -2.657  -2.656  -2.656  -2.033  -2.029  -2.029  -2.018
 37 A'   13 A"   14 A"   38 A'   39 A'   15 A"   40 A'   16 A"                 
 -2.018  -0.881  -0.810  -0.728  -0.652  -0.539  -0.459  -0.423
 41 A'   42 A'   43 A'   44 A'   45 A'   46 A'   47 A'   48 A'                 
 -0.398  -0.336  -0.330  -0.325  -0.305  -0.301  -0.278  -0.257
 17 A"   49 A'   50 A'   18 A"   19 A"   51 A'   52 A'   20 A"                 
 -- Virtual --                   
 -0.106  -0.094  -0.070  -0.014   0.005   0.021   0.028   0.040
 21 A"   53 A'   54 A'   55 A'   56 A'   57 A'   58 A'   22 A"                 
  0.041   0.064   0.065   0.073   0.077   0.080   0.096   0.099
 59 A'   23 A"   60 A'   24 A"   61 A'   62 A'   63 A'   64 A'                 
  0.112   0.125   0.136   0.169   0.178   0.206   0.219   0.257
 65 A'   25 A"   66 A'   67 A'   68 A'   69 A'   26 A"   70 A'                 
  0.267   0.287   0.294   0.360   0.368   0.368   0.393   0.398
 71 A'   27 A"   72 A'   73 A'   74 A'   28 A"   75 A'   29 A"                 
  0.400   0.407   0.414   0.416   0.430   0.433   0.464   0.491
 76 A'   30 A"   77 A'   78 A'   31 A"   79 A'   80 A'   32 A"                 
  0.493   0.495   0.533   0.545   0.552   0.566   0.576   0.597
 81 A'   33 A"   34 A"   82 A'   35 A"   83 A'   36 A"   84 A'                 
  0.614   0.642   0.651   0.685   0.690   0.796   0.825   0.843
 85 A'   86 A'   87 A'   88 A'   37 A"   89 A'   38 A"   90 A'                 
  0.851   0.894   0.938   0.983   1.058   1.292   1.332   1.373
 91 A'   92 A'   93 A'   94 A'   95 A'   39 A"   96 A'   97 A'                 
  1.385   1.444   1.564   1.629   1.677   1.692   1.725   1.867
 40 A"   41 A"   42 A"   98 A'   99 A'  100 A'  101 A'  102 A'                 
  1.978   1.990   2.010   2.059   2.130   2.206   2.665   2.871
 43 A"   44 A"  103 A'  104 A'  105 A'  106 A'   45 A"  107 A'                 
  3.031   3.956   3.964   3.967   3.971   3.977   3.979   3.987
108 A'   46 A"  109 A'   47 A"   48 A"   49 A"  110 A'  111 A'                 
  4.017   4.025   4.068   4.082   4.114   4.159   4.294   4.343
 50 A"  112 A'   51 A"  113 A'  114 A'  115 A'  116 A'  117 A'                 
  4.351   5.985   6.018   6.030   6.531   6.634   6.902   7.527
118 A'   52 A"  119 A'  120 A'  121 A'  122 A'  123 A'   53 A"                 
  7.532   7.560   7.576   7.636   7.661  13.788  13.915  13.956
 54 A"  124 A'  125 A'  126 A'  127 A'   55 A"  128 A'  129 A'                 
 23.323  27.765  28.331  28.356  28.365  28.532  28.537  28.538
130 A'  131 A'   56 A"  132 A'  133 A'   57 A"   58 A"  134 A'                 
 28.557  28.621  47.829  47.903 127.877 127.897 127.910 151.577
135 A'  136 A'  137 A'  138 A'   59 A"  139 A'  140 A'  141 A'                 
163.040 289.721 289.727 289.752 289.773 289.852 289.8851020.604
142 A'   60 A"   61 A"  143 A'  144 A'  145 A'  146 A'  147 A'                 
*******1901.737
148 A'  149 A'                                                                 

 Beta MOs, Restricted
 -- Occupied --                  
******* -482.87 -482.87 -176.31 -165.71 -165.71 -165.71  -77.11
  1 A'    2 A'    3 A'    4 A'    5 A'    1 A"    6 A'    7 A'                 
-62.521 -62.520 -56.342 -56.341 -56.338 -56.337 -56.337 -56.336
  8 A'    9 A'   10 A'   11 A'    2 A"   12 A'    3 A"   13 A'                 
-35.807 -31.299 -31.294 -31.294 -22.950 -22.949 -22.949 -22.945
 14 A'   15 A'    4 A"   16 A'   17 A'    5 A"   18 A'    6 A"                 
-22.945 -10.310  -8.730  -8.729  -6.605  -6.562  -6.561  -6.548
 19 A'   20 A'   21 A'   22 A'   23 A'   24 A'   25 A'    7 A"                 
 -6.547  -6.547  -6.547  -6.356  -4.768  -4.767  -4.764  -4.763
 26 A'   27 A'    8 A"   28 A'   29 A'   30 A'    9 A"   31 A'                 
 -4.755  -4.754  -2.673  -2.672  -2.669  -2.668  -2.668  -2.667
 10 A"   32 A'   33 A'   34 A'   11 A"   35 A'   36 A'   12 A"                 
 -2.657  -2.657  -2.656  -2.656  -2.033  -2.029  -2.029  -2.018
 37 A'   13 A"   14 A"   38 A'   39 A'   15 A"   40 A'   16 A"                 
 -2.018  -0.881  -0.810  -0.728  -0.652  -0.539  -0.459  -0.423
 41 A'   42 A'   43 A'   44 A'   45 A'   46 A'   47 A'   48 A'                 
 -0.398  -0.336  -0.330  -0.325  -0.305  -0.301  -0.278  -0.257
 17 A"   49 A'   50 A'   18 A"   19 A"   51 A'   52 A'   20 A"                 
 -- Virtual --                   
 -0.106  -0.094  -0.070  -0.014   0.005   0.021   0.028   0.040
 21 A"   53 A'   54 A'   55 A'   56 A'   57 A'   58 A'   22 A"                 
  0.041   0.064   0.065   0.073   0.077   0.080   0.096   0.099
 59 A'   23 A"   60 A'   24 A"   61 A'   62 A'   63 A'   64 A'                 
  0.112   0.125   0.136   0.169   0.178   0.206   0.219   0.257
 65 A'   25 A"   66 A'   67 A'   68 A'   69 A'   26 A"   70 A'                 
  0.267   0.287   0.294   0.360   0.368   0.368   0.393   0.398
 71 A'   27 A"   72 A'   73 A'   74 A'   28 A"   75 A'   29 A"                 
  0.400   0.407   0.414   0.416   0.430   0.433   0.464   0.491
 76 A'   30 A"   77 A'   78 A'   31 A"   79 A'   80 A'   32 A"                 
  0.493   0.495   0.533   0.545   0.552   0.566   0.576   0.597
 81 A'   33 A"   34 A"   82 A'   35 A"   83 A'   36 A"   84 A'                 
  0.614   0.642   0.651   0.685   0.690   0.796   0.825   0.843
 85 A'   86 A'   87 A'   88 A'   37 A"   89 A'   38 A"   90 A'                 
  0.851   0.894   0.938   0.983   1.058   1.292   1.332   1.373
 91 A'   92 A'   93 A'   94 A'   95 A'   39 A"   96 A'   97 A'                 
  1.385   1.444   1.564   1.629   1.677   1.692   1.725   1.867
 40 A"   41 A"   42 A"   98 A'   99 A'  100 A'  101 A'  102 A'                 
  1.978   1.990   2.010   2.059   2.130   2.206   2.665   2.871
 43 A"   44 A"  103 A'  104 A'  105 A'  106 A'   45 A"  107 A'                 
  3.031   3.956   3.964   3.967   3.971   3.977   3.979   3.987
108 A'   46 A"  109 A'   47 A"   48 A"   49 A"  110 A'  111 A'                 
  4.017   4.025   4.068   4.082   4.114   4.159   4.294   4.343
 50 A"  112 A'   51 A"  113 A'  114 A'  115 A'  116 A'  117 A'                 
  4.351   5.985   6.018   6.030   6.531   6.634   6.902   7.527
118 A'   52 A"  119 A'  120 A'  121 A'  122 A'  123 A'   53 A"                 
  7.532   7.560   7.576   7.636   7.661  13.788  13.915  13.956
 54 A"  124 A'  125 A'  126 A'  127 A'   55 A"  128 A'  129 A'                 
 23.323  27.765  28.331  28.356  28.365  28.532  28.537  28.538
130 A'  131 A'   56 A"  132 A'  133 A'   57 A"   58 A"  134 A'                 
 28.557  28.621  47.829  47.903 127.877 127.897 127.910 151.577
135 A'  136 A'  137 A'  138 A'   59 A"  139 A'  140 A'  141 A'                 
163.040 289.721 289.727 289.752 289.773 289.852 289.8851020.604
142 A'   60 A"   61 A"  143 A'  144 A'  145 A'  146 A'  147 A'                 
*******1901.737
148 A'  149 A'                                                                 
 --------------------------------------------------------------

          Ground-State Mulliken Net Atomic Charges

     Atom                 Charge (a.u.)
  ----------------------------------------
      1 C                     0.021861
      2 P                    -0.010658
      3 I                    -0.141425
      4 Br                   -0.004411
      5 Br                    0.134633
  ----------------------------------------
  Sum of atomic charges =    -0.000000

 -----------------------------------------------------------------
                    Cartesian Multipole Moments
 -----------------------------------------------------------------
    Charge (ESU x 10^10)
                -0.0000
    Dipole Moment (Debye)
         X       0.5751      Y      -0.1655      Z      -0.0000
       Tot       0.5984
    Quadrupole Moments (Debye-Ang)
        XX     -81.9464     XY       1.5692     YY     -82.0312
        XZ      -0.0000     YZ      -0.0000     ZZ     -84.9866
    Octopole Moments (Debye-Ang^2)
       XXX      -0.1811    XXY      -6.9797    XYY      -1.2018
       YYY     -34.0105    XXZ      -0.0000    XYZ      -0.0000
       YYZ       0.0000    XZZ      -1.9164    YZZ      -7.2841
       ZZZ       0.0000
    Hexadecapole Moments (Debye-Ang^3)
      XXXX   -1890.4270   XXXY     111.1027   XXYY    -456.8606
      XYYY      73.8786   YYYY    -646.4285   XXXZ      -0.0000
      XXYZ      -0.0000   XYYZ       0.0000   YYYZ      -0.0000
      XXZZ    -365.0135   XYZZ      25.5859   YYZZ    -134.1371
      XZZZ      -0.0000   YZZZ      -0.0000   ZZZZ    -114.6232
 -----------------------------------------------------------------
 Calculating analytic gradient of the SCF energy
 Gradient of SCF Energy
            1           2           3           4           5
    1  -0.0001595   0.0006929  -0.0000897  -0.0004411  -0.0000026
    2   0.0003645  -0.0002797   0.0000031  -0.0000270  -0.0000610
    3   0.0000000   0.0000000   0.0000000   0.0000000  -0.0000000
 Max gradient component =       6.929E-04
 RMS gradient           =       2.482E-04
 Gradient time:  CPU 16.10 s  wall 4.13 s
 Geometry Optimization Parameters
   NAtoms,    NIC,     NZ,  NCons,   NDum,   NFix, NCnnct, MaxDiis
        5      20       5       0       0       0       0       0

 Cartesian Hessian Update
 Hessian Updated using BFGS Update


** GEOMETRY OPTIMIZATION IN DELOCALIZED INTERNAL COORDINATES **
   Searching for a Minimum

   Optimization Cycle:  12

                       Coordinates (Angstroms)
     ATOM                X               Y               Z
      1  C         0.9926581935    0.0471813463    0.0000000000
      2  P        -0.0408079175    1.3832489340    0.0000000000
      3  I        -2.3521728426    0.4460708484    0.0000000000
      4  Br        2.8499080000    0.5209181489    0.0000000000
      5  Br        0.6564168321   -1.8097428839    0.0000000000
   Point Group: cs    Number of degrees of freedom:     7


   Energy is -12447.286364632

 Hessian Updated using BFGS Update

  7 Hessian modes will be used to form the next step
  Hessian Eigenvalues:
     0.087063    0.140294    0.179895    0.248407    0.256159    0.316049
     0.361974

 Minimum Search - Taking Simple RFO Step
 Searching for Lamda that Minimizes Along All modes
 Value Taken    Lamda =  -0.00000287
 Step Taken.  Stepsize is  0.003544

                             Maximum     Tolerance    Cnvgd?
         Gradient           0.000550      0.000300      NO
         Displacement       0.002178      0.001200      NO
         Energy change     -0.000014      0.000001      NO


 New Cartesian Coordinates Obtained by Inverse Iteration

 Displacement from previous Coordinates is:  0.003922
 ----------------------------------------------------------------
             Standard Nuclear Orientation (Angstroms)
    I     Atom           X                Y                Z
 ----------------------------------------------------------------
    1      C       0.9928944326     0.0473786949     0.0000000000
    2      P      -0.0420477255     1.3835809797     0.0000000000
    3      I      -2.3519838289     0.4456573746     0.0000000000
    4      Br      2.8512061415     0.5203952700     0.0000000000
    5      Br      0.6559332457    -1.8093359254     0.0000000000
 ----------------------------------------------------------------
 Molecular Point Group                 Cs    NOp =  2
 Largest Abelian Subgroup              Cs    NOp =  2
 Nuclear Repulsion Energy =  1193.0029396008 hartrees
 There are       72 alpha and       72 beta electrons
 Applying Cartesian multipole field
    Component          Value
    ---------          -----
     (2,0,0)        1.00000E-11
     (0,2,0)        2.00000E-11
     (0,0,2)       -3.00000E-11
 Nucleus-field energy     =     0.0000000330 hartrees
 Requested basis set is 6-311++G(d,p)
 There are 81 shells and 210 basis functions
 A cutoff of  1.0D-11 yielded   2358 shell pairs
 There are     17077 function pairs (     19211 Cartesian)
 Smallest overlap matrix eigenvalue = 3.92E-04
 Guess MOs from SCF MO coefficient file

 -----------------------------------------------------------------------
  General SCF calculation program by
  Eric Jon Sundstrom, Paul Horn, Yuezhi Mao, Dmitri Zuev, Alec White,
  David Stuck, Shaama M.S., Shane Yost, Joonho Lee, David Small,
  Daniel Levine, Susi Lehtola, Hugh Burton, Evgeny Epifanovsky
 -----------------------------------------------------------------------
 Exchange:     0.2000 Hartree-Fock + 0.0800 Slater + 0.7200 B88
 Correlation:  0.1900 VWN1RPA + 0.8100 LYP
 Using SG-1 standard quadrature grid
 using 4 threads for integral computing
 -------------------------------------------------------
 OpenMP Integral computing Module                
 Release: version 2.0, May 2017, Q-Chem Inc. Pleasanton 
 -------------------------------------------------------
 -------------------------------------------------------
 OpenMP BLAS3 based DFT computing Module                
 Release: version 1.0, May 2013, Q-Chem Inc. Pittsburgh 
 -------------------------------------------------------
 A restricted SCF calculation will be
 performed using DIIS
 SCF converges when DIIS error is below 1.0e-08
 ---------------------------------------
  Cycle       Energy         DIIS error
 ---------------------------------------
    1  -12447.2863652037      1.09e-05  
    2  -12447.2863654231      1.15e-05  
    3  -12447.2863657515      8.51e-06  
    4  -12447.2863661837      1.38e-06  
    5  -12447.2863661955      3.10e-07  
    6  -12447.2863661958      1.39e-07  
    7  -12447.2863661961      3.57e-08  
    8  -12447.2863661961      7.98e-09  Convergence criterion met
 ---------------------------------------
 SCF time:   CPU 40.25s  wall 10.00s 
 SCF   energy in the final basis set =   -12447.2863661961
 Total energy in the final basis set =   -12447.2863661961

 --------------------------------------------------------------
             Orbital Energies (a.u.) and Symmetries
 --------------------------------------------------------------

 Alpha MOs, Restricted
 -- Occupied --                  
******* -482.87 -482.87 -176.31 -165.71 -165.71 -165.71  -77.11
  1 A'    2 A'    3 A'    4 A'    5 A'    1 A"    6 A'    7 A'                 
-62.521 -62.520 -56.342 -56.341 -56.338 -56.337 -56.336 -56.336
  8 A'    9 A'   10 A'   11 A'    2 A"   12 A'    3 A"   13 A'                 
-35.807 -31.299 -31.295 -31.294 -22.950 -22.949 -22.949 -22.945
 14 A'   15 A'    4 A"   16 A'   17 A'    5 A"   18 A'    6 A"                 
-22.945 -10.310  -8.730  -8.729  -6.605  -6.562  -6.561  -6.548
 19 A'   20 A'   21 A'   22 A'   23 A'   24 A'   25 A'    7 A"                 
 -6.547  -6.547  -6.546  -6.356  -4.768  -4.767  -4.764  -4.763
 26 A'   27 A'    8 A"   28 A'   29 A'   30 A'    9 A"   31 A'                 
 -4.755  -4.754  -2.673  -2.671  -2.669  -2.668  -2.668  -2.667
 10 A"   32 A'   33 A'   34 A'   11 A"   35 A'   36 A'   12 A"                 
 -2.657  -2.657  -2.656  -2.656  -2.033  -2.029  -2.029  -2.018
 37 A'   13 A"   14 A"   38 A'   39 A'   15 A"   40 A'   16 A"                 
 -2.018  -0.881  -0.810  -0.728  -0.652  -0.539  -0.459  -0.423
 41 A'   42 A'   43 A'   44 A'   45 A'   46 A'   47 A'   48 A'                 
 -0.398  -0.336  -0.330  -0.325  -0.305  -0.301  -0.278  -0.257
 17 A"   49 A'   50 A'   18 A"   19 A"   51 A'   52 A'   20 A"                 
 -- Virtual --                   
 -0.106  -0.094  -0.071  -0.014   0.005   0.021   0.028   0.040
 21 A"   53 A'   54 A'   55 A'   56 A'   57 A'   58 A'   22 A"                 
  0.041   0.064   0.065   0.073   0.076   0.080   0.096   0.099
 59 A'   23 A"   60 A'   24 A"   61 A'   62 A'   63 A'   64 A'                 
  0.112   0.125   0.136   0.170   0.178   0.206   0.219   0.257
 65 A'   25 A"   66 A'   67 A'   68 A'   69 A'   26 A"   70 A'                 
  0.267   0.287   0.294   0.360   0.368   0.368   0.393   0.398
 71 A'   27 A"   72 A'   73 A'   74 A'   28 A"   75 A'   29 A"                 
  0.400   0.407   0.414   0.417   0.430   0.433   0.464   0.491
 76 A'   30 A"   77 A'   78 A'   31 A"   79 A'   80 A'   32 A"                 
  0.493   0.495   0.534   0.545   0.552   0.566   0.576   0.597
 81 A'   33 A"   34 A"   82 A'   35 A"   83 A'   36 A"   84 A'                 
  0.614   0.642   0.651   0.685   0.691   0.796   0.825   0.843
 85 A'   86 A'   87 A'   88 A'   37 A"   89 A'   38 A"   90 A'                 
  0.851   0.894   0.937   0.983   1.058   1.292   1.332   1.374
 91 A'   92 A'   93 A'   94 A'   95 A'   39 A"   96 A'   97 A'                 
  1.385   1.444   1.564   1.629   1.677   1.692   1.725   1.866
 40 A"   41 A"   42 A"   98 A'   99 A'  100 A'  101 A'  102 A'                 
  1.978   1.990   2.010   2.059   2.131   2.205   2.665   2.871
 43 A"   44 A"  103 A'  104 A'  105 A'  106 A'   45 A"  107 A'                 
  3.030   3.956   3.964   3.967   3.971   3.977   3.979   3.987
108 A'   46 A"  109 A'   47 A"   48 A"   49 A"  110 A'  111 A'                 
  4.017   4.025   4.068   4.081   4.114   4.159   4.294   4.343
 50 A"  112 A'   51 A"  113 A'  114 A'  115 A'  116 A'  117 A'                 
  4.350   5.985   6.018   6.030   6.531   6.634   6.901   7.527
118 A'   52 A"  119 A'  120 A'  121 A'  122 A'  123 A'   53 A"                 
  7.532   7.560   7.576   7.636   7.661  13.788  13.915  13.956
 54 A"  124 A'  125 A'  126 A'  127 A'   55 A"  128 A'  129 A'                 
 23.323  27.764  28.331  28.356  28.365  28.532  28.537  28.538
130 A'  131 A'   56 A"  132 A'  133 A'   57 A"   58 A"  134 A'                 
 28.557  28.621  47.829  47.903 127.877 127.897 127.910 151.577
135 A'  136 A'  137 A'  138 A'   59 A"  139 A'  140 A'  141 A'                 
163.039 289.721 289.727 289.752 289.773 289.852 289.8851020.604
142 A'   60 A"   61 A"  143 A'  144 A'  145 A'  146 A'  147 A'                 
*******1901.737
148 A'  149 A'                                                                 

 Beta MOs, Restricted
 -- Occupied --                  
******* -482.87 -482.87 -176.31 -165.71 -165.71 -165.71  -77.11
  1 A'    2 A'    3 A'    4 A'    5 A'    1 A"    6 A'    7 A'                 
-62.521 -62.520 -56.342 -56.341 -56.338 -56.337 -56.336 -56.336
  8 A'    9 A'   10 A'   11 A'    2 A"   12 A'    3 A"   13 A'                 
-35.807 -31.299 -31.295 -31.294 -22.950 -22.949 -22.949 -22.945
 14 A'   15 A'    4 A"   16 A'   17 A'    5 A"   18 A'    6 A"                 
-22.945 -10.310  -8.730  -8.729  -6.605  -6.562  -6.561  -6.548
 19 A'   20 A'   21 A'   22 A'   23 A'   24 A'   25 A'    7 A"                 
 -6.547  -6.547  -6.546  -6.356  -4.768  -4.767  -4.764  -4.763
 26 A'   27 A'    8 A"   28 A'   29 A'   30 A'    9 A"   31 A'                 
 -4.755  -4.754  -2.673  -2.671  -2.669  -2.668  -2.668  -2.667
 10 A"   32 A'   33 A'   34 A'   11 A"   35 A'   36 A'   12 A"                 
 -2.657  -2.657  -2.656  -2.656  -2.033  -2.029  -2.029  -2.018
 37 A'   13 A"   14 A"   38 A'   39 A'   15 A"   40 A'   16 A"                 
 -2.018  -0.881  -0.810  -0.728  -0.652  -0.539  -0.459  -0.423
 41 A'   42 A'   43 A'   44 A'   45 A'   46 A'   47 A'   48 A'                 
 -0.398  -0.336  -0.330  -0.325  -0.305  -0.301  -0.278  -0.257
 17 A"   49 A'   50 A'   18 A"   19 A"   51 A'   52 A'   20 A"                 
 -- Virtual --                   
 -0.106  -0.094  -0.071  -0.014   0.005   0.021   0.028   0.040
 21 A"   53 A'   54 A'   55 A'   56 A'   57 A'   58 A'   22 A"                 
  0.041   0.064   0.065   0.073   0.076   0.080   0.096   0.099
 59 A'   23 A"   60 A'   24 A"   61 A'   62 A'   63 A'   64 A'                 
  0.112   0.125   0.136   0.170   0.178   0.206   0.219   0.257
 65 A'   25 A"   66 A'   67 A'   68 A'   69 A'   26 A"   70 A'                 
  0.267   0.287   0.294   0.360   0.368   0.368   0.393   0.398
 71 A'   27 A"   72 A'   73 A'   74 A'   28 A"   75 A'   29 A"                 
  0.400   0.407   0.414   0.417   0.430   0.433   0.464   0.491
 76 A'   30 A"   77 A'   78 A'   31 A"   79 A'   80 A'   32 A"                 
  0.493   0.495   0.534   0.545   0.552   0.566   0.576   0.597
 81 A'   33 A"   34 A"   82 A'   35 A"   83 A'   36 A"   84 A'                 
  0.614   0.642   0.651   0.685   0.691   0.796   0.825   0.843
 85 A'   86 A'   87 A'   88 A'   37 A"   89 A'   38 A"   90 A'                 
  0.851   0.894   0.937   0.983   1.058   1.292   1.332   1.374
 91 A'   92 A'   93 A'   94 A'   95 A'   39 A"   96 A'   97 A'                 
  1.385   1.444   1.564   1.629   1.677   1.692   1.725   1.866
 40 A"   41 A"   42 A"   98 A'   99 A'  100 A'  101 A'  102 A'                 
  1.978   1.990   2.010   2.059   2.131   2.205   2.665   2.871
 43 A"   44 A"  103 A'  104 A'  105 A'  106 A'   45 A"  107 A'                 
  3.030   3.956   3.964   3.967   3.971   3.977   3.979   3.987
108 A'   46 A"  109 A'   47 A"   48 A"   49 A"  110 A'  111 A'                 
  4.017   4.025   4.068   4.081   4.114   4.159   4.294   4.343
 50 A"  112 A'   51 A"  113 A'  114 A'  115 A'  116 A'  117 A'                 
  4.350   5.985   6.018   6.030   6.531   6.634   6.901   7.527
118 A'   52 A"  119 A'  120 A'  121 A'  122 A'  123 A'   53 A"                 
  7.532   7.560   7.576   7.636   7.661  13.788  13.915  13.956
 54 A"  124 A'  125 A'  126 A'  127 A'   55 A"  128 A'  129 A'                 
 23.323  27.764  28.331  28.356  28.365  28.532  28.537  28.538
130 A'  131 A'   56 A"  132 A'  133 A'   57 A"   58 A"  134 A'                 
 28.557  28.621  47.829  47.903 127.877 127.897 127.910 151.577
135 A'  136 A'  137 A'  138 A'   59 A"  139 A'  140 A'  141 A'                 
163.039 289.721 289.727 289.752 289.773 289.852 289.8851020.604
142 A'   60 A"   61 A"  143 A'  144 A'  145 A'  146 A'  147 A'                 
*******1901.737
148 A'  149 A'                                                                 
 --------------------------------------------------------------

          Ground-State Mulliken Net Atomic Charges

     Atom                 Charge (a.u.)
  ----------------------------------------
      1 C                     0.021072
      2 P                    -0.010245
      3 I                    -0.140957
      4 Br                   -0.004524
      5 Br                    0.134654
  ----------------------------------------
  Sum of atomic charges =    -0.000000

 -----------------------------------------------------------------
                    Cartesian Multipole Moments
 -----------------------------------------------------------------
    Charge (ESU x 10^10)
                -0.0000
    Dipole Moment (Debye)
         X       0.5658      Y      -0.1669      Z       0.0000
       Tot       0.5899
    Quadrupole Moments (Debye-Ang)
        XX     -81.9377     XY       1.5645     YY     -82.0364
        XZ      -0.0000     YZ      -0.0000     ZZ     -84.9893
    Octopole Moments (Debye-Ang^2)
       XXX      -0.2475    XXY      -6.9731    XYY      -1.2348
       YYY     -33.9863    XXZ       0.0000    XYZ       0.0000
       YYZ      -0.0000    XZZ      -1.9377    YZZ      -7.2798
       ZZZ       0.0000
    Hexadecapole Moments (Debye-Ang^3)
      XXXX   -1890.8517   XXXY     111.0186   XXYY    -456.9312
      XYYY      73.8251   YYYY    -646.2814   XXXZ       0.0000
      XXYZ       0.0000   XYYZ      -0.0000   YYYZ      -0.0000
      XXZZ    -365.1091   XYZZ      25.5610   YYZZ    -134.1082
      XZZZ      -0.0000   YZZZ      -0.0000   ZZZZ    -114.6300
 -----------------------------------------------------------------
 Calculating analytic gradient of the SCF energy
 Gradient of SCF Energy
            1           2           3           4           5
    1  -0.0000421   0.0000411   0.0000865  -0.0000391  -0.0000464
    2  -0.0000787   0.0000167   0.0000912   0.0000064  -0.0000356
    3   0.0000000  -0.0000000   0.0000000   0.0000000   0.0000000
 Max gradient component =       9.119E-05
 RMS gradient           =       4.525E-05
 Gradient time:  CPU 16.08 s  wall 4.13 s
 Geometry Optimization Parameters
   NAtoms,    NIC,     NZ,  NCons,   NDum,   NFix, NCnnct, MaxDiis
        5      20       5       0       0       0       0       0

 Cartesian Hessian Update
 Hessian Updated using BFGS Update


** GEOMETRY OPTIMIZATION IN DELOCALIZED INTERNAL COORDINATES **
   Searching for a Minimum

   Optimization Cycle:  13

                       Coordinates (Angstroms)
     ATOM                X               Y               Z
      1  C         0.9928944326    0.0473786949    0.0000000000
      2  P        -0.0420477255    1.3835809797    0.0000000000
      3  I        -2.3519838289    0.4456573746    0.0000000000
      4  Br        2.8512061415    0.5203952700    0.0000000000
      5  Br        0.6559332457   -1.8093359254    0.0000000000
   Point Group: cs    Number of degrees of freedom:     7


   Energy is -12447.286366196

 Hessian Updated using BFGS Update

  7 Hessian modes will be used to form the next step
  Hessian Eigenvalues:
     0.098910    0.140779    0.179958    0.230992    0.254085    0.269898
     0.366222

 Minimum Search - Taking Simple RFO Step
 Searching for Lamda that Minimizes Along All modes
 Value Taken    Lamda =   0.00000000
 Step Taken.  Stepsize is  0.001285

                             Maximum     Tolerance    Cnvgd?
         Gradient           0.000162      0.000300     YES
         Displacement       0.000820      0.001200     YES
         Energy change     -0.000002      0.000001      NO


                       Distance Matrix (Angstroms)
             C (  1)   P (  2)   I (  3)   Br(  4)
   P (  2)  1.690131
   I (  3)  3.368507  2.493092
   Br(  4)  1.917568  3.019273  5.203727
   Br(  5)  1.887043  3.268317  3.759330  3.201073

 Final energy is   -12447.286366196098     


 ******************************
 **  OPTIMIZATION CONVERGED  **
 ******************************

                       Coordinates (Angstroms)
     ATOM                X               Y               Z
      1  C         0.9928944326    0.0473786949    0.0000000000
      2  P        -0.0420477255    1.3835809797    0.0000000000
      3  I        -2.3519838289    0.4456573746    0.0000000000
      4  Br        2.8512061415    0.5203952700    0.0000000000
      5  Br        0.6559332457   -1.8093359254    0.0000000000

Z-matrix Print:
$molecule
0 1
I 
P  1 2.493092
C  2 1.690131 1 105.660156
Br 3 1.887043 2 131.954557 1 -0.000000 0
Br 3 1.917568 2 113.478358 1 -180.000000 0
$end


 --------------------------------------------------------------
             Orbital Energies (a.u.) and Symmetries
 --------------------------------------------------------------

 Alpha MOs, Restricted
 -- Occupied --                  
******* -482.87 -482.87 -176.31 -165.71 -165.71 -165.71  -77.11
  1 A'    2 A'    3 A'    4 A'    5 A'    1 A"    6 A'    7 A'                 
-62.521 -62.520 -56.342 -56.341 -56.338 -56.337 -56.336 -56.336
  8 A'    9 A'   10 A'   11 A'    2 A"   12 A'    3 A"   13 A'                 
-35.807 -31.299 -31.295 -31.294 -22.950 -22.949 -22.949 -22.945
 14 A'   15 A'    4 A"   16 A'   17 A'    5 A"   18 A'    6 A"                 
-22.945 -10.310  -8.730  -8.729  -6.605  -6.562  -6.561  -6.548
 19 A'   20 A'   21 A'   22 A'   23 A'   24 A'   25 A'    7 A"                 
 -6.547  -6.547  -6.546  -6.356  -4.768  -4.767  -4.764  -4.763
 26 A'   27 A'    8 A"   28 A'   29 A'   30 A'    9 A"   31 A'                 
 -4.755  -4.754  -2.673  -2.671  -2.669  -2.668  -2.668  -2.667
 10 A"   32 A'   33 A'   34 A'   11 A"   35 A'   36 A'   12 A"                 
 -2.657  -2.657  -2.656  -2.656  -2.033  -2.029  -2.029  -2.018
 37 A'   13 A"   14 A"   38 A'   39 A'   15 A"   40 A'   16 A"                 
 -2.018  -0.881  -0.810  -0.728  -0.652  -0.539  -0.459  -0.423
 41 A'   42 A'   43 A'   44 A'   45 A'   46 A'   47 A'   48 A'                 
 -0.398  -0.336  -0.330  -0.325  -0.305  -0.301  -0.278  -0.257
 17 A"   49 A'   50 A'   18 A"   19 A"   51 A'   52 A'   20 A"                 
 -- Virtual --                   
 -0.106  -0.094  -0.071  -0.014   0.005   0.021   0.028   0.040
 21 A"   53 A'   54 A'   55 A'   56 A'   57 A'   58 A'   22 A"                 
  0.041   0.064   0.065   0.073   0.076   0.080   0.096   0.099
 59 A'   23 A"   60 A'   24 A"   61 A'   62 A'   63 A'   64 A'                 
  0.112   0.125   0.136   0.170   0.178   0.206   0.219   0.257
 65 A'   25 A"   66 A'   67 A'   68 A'   69 A'   26 A"   70 A'                 
  0.267   0.287   0.294   0.360   0.368   0.368   0.393   0.398
 71 A'   27 A"   72 A'   73 A'   74 A'   28 A"   75 A'   29 A"                 
  0.400   0.407   0.414   0.417   0.430   0.433   0.464   0.491
 76 A'   30 A"   77 A'   78 A'   31 A"   79 A'   80 A'   32 A"                 
  0.493   0.495   0.534   0.545   0.552   0.566   0.576   0.597
 81 A'   33 A"   34 A"   82 A'   35 A"   83 A'   36 A"   84 A'                 
  0.614   0.642   0.651   0.685   0.691   0.796   0.825   0.843
 85 A'   86 A'   87 A'   88 A'   37 A"   89 A'   38 A"   90 A'                 
  0.851   0.894   0.937   0.983   1.058   1.292   1.332   1.374
 91 A'   92 A'   93 A'   94 A'   95 A'   39 A"   96 A'   97 A'                 
  1.385   1.444   1.564   1.629   1.677   1.692   1.725   1.866
 40 A"   41 A"   42 A"   98 A'   99 A'  100 A'  101 A'  102 A'                 
  1.978   1.990   2.010   2.059   2.131   2.205   2.665   2.871
 43 A"   44 A"  103 A'  104 A'  105 A'  106 A'   45 A"  107 A'                 
  3.030   3.956   3.964   3.967   3.971   3.977   3.979   3.987
108 A'   46 A"  109 A'   47 A"   48 A"   49 A"  110 A'  111 A'                 
  4.017   4.025   4.068   4.081   4.114   4.159   4.294   4.343
 50 A"  112 A'   51 A"  113 A'  114 A'  115 A'  116 A'  117 A'                 
  4.350   5.985   6.018   6.030   6.531   6.634   6.901   7.527
118 A'   52 A"  119 A'  120 A'  121 A'  122 A'  123 A'   53 A"                 
  7.532   7.560   7.576   7.636   7.661  13.788  13.915  13.956
 54 A"  124 A'  125 A'  126 A'  127 A'   55 A"  128 A'  129 A'                 
 23.323  27.764  28.331  28.356  28.365  28.532  28.537  28.538
130 A'  131 A'   56 A"  132 A'  133 A'   57 A"   58 A"  134 A'                 
 28.557  28.621  47.829  47.903 127.877 127.897 127.910 151.577
135 A'  136 A'  137 A'  138 A'   59 A"  139 A'  140 A'  141 A'                 
163.039 289.721 289.727 289.752 289.773 289.852 289.8851020.604
142 A'   60 A"   61 A"  143 A'  144 A'  145 A'  146 A'  147 A'                 
*******1901.737
148 A'  149 A'                                                                 

 Beta MOs, Restricted
 -- Occupied --                  
******* -482.87 -482.87 -176.31 -165.71 -165.71 -165.71  -77.11
  1 A'    2 A'    3 A'    4 A'    5 A'    1 A"    6 A'    7 A'                 
-62.521 -62.520 -56.342 -56.341 -56.338 -56.337 -56.336 -56.336
  8 A'    9 A'   10 A'   11 A'    2 A"   12 A'    3 A"   13 A'                 
-35.807 -31.299 -31.295 -31.294 -22.950 -22.949 -22.949 -22.945
 14 A'   15 A'    4 A"   16 A'   17 A'    5 A"   18 A'    6 A"                 
-22.945 -10.310  -8.730  -8.729  -6.605  -6.562  -6.561  -6.548
 19 A'   20 A'   21 A'   22 A'   23 A'   24 A'   25 A'    7 A"                 
 -6.547  -6.547  -6.546  -6.356  -4.768  -4.767  -4.764  -4.763
 26 A'   27 A'    8 A"   28 A'   29 A'   30 A'    9 A"   31 A'                 
 -4.755  -4.754  -2.673  -2.671  -2.669  -2.668  -2.668  -2.667
 10 A"   32 A'   33 A'   34 A'   11 A"   35 A'   36 A'   12 A"                 
 -2.657  -2.657  -2.656  -2.656  -2.033  -2.029  -2.029  -2.018
 37 A'   13 A"   14 A"   38 A'   39 A'   15 A"   40 A'   16 A"                 
 -2.018  -0.881  -0.810  -0.728  -0.652  -0.539  -0.459  -0.423
 41 A'   42 A'   43 A'   44 A'   45 A'   46 A'   47 A'   48 A'                 
 -0.398  -0.336  -0.330  -0.325  -0.305  -0.301  -0.278  -0.257
 17 A"   49 A'   50 A'   18 A"   19 A"   51 A'   52 A'   20 A"                 
 -- Virtual --                   
 -0.106  -0.094  -0.071  -0.014   0.005   0.021   0.028   0.040
 21 A"   53 A'   54 A'   55 A'   56 A'   57 A'   58 A'   22 A"                 
  0.041   0.064   0.065   0.073   0.076   0.080   0.096   0.099
 59 A'   23 A"   60 A'   24 A"   61 A'   62 A'   63 A'   64 A'                 
  0.112   0.125   0.136   0.170   0.178   0.206   0.219   0.257
 65 A'   25 A"   66 A'   67 A'   68 A'   69 A'   26 A"   70 A'                 
  0.267   0.287   0.294   0.360   0.368   0.368   0.393   0.398
 71 A'   27 A"   72 A'   73 A'   74 A'   28 A"   75 A'   29 A"                 
  0.400   0.407   0.414   0.417   0.430   0.433   0.464   0.491
 76 A'   30 A"   77 A'   78 A'   31 A"   79 A'   80 A'   32 A"                 
  0.493   0.495   0.534   0.545   0.552   0.566   0.576   0.597
 81 A'   33 A"   34 A"   82 A'   35 A"   83 A'   36 A"   84 A'                 
  0.614   0.642   0.651   0.685   0.691   0.796   0.825   0.843
 85 A'   86 A'   87 A'   88 A'   37 A"   89 A'   38 A"   90 A'                 
  0.851   0.894   0.937   0.983   1.058   1.292   1.332   1.374
 91 A'   92 A'   93 A'   94 A'   95 A'   39 A"   96 A'   97 A'                 
  1.385   1.444   1.564   1.629   1.677   1.692   1.725   1.866
 40 A"   41 A"   42 A"   98 A'   99 A'  100 A'  101 A'  102 A'                 
  1.978   1.990   2.010   2.059   2.131   2.205   2.665   2.871
 43 A"   44 A"  103 A'  104 A'  105 A'  106 A'   45 A"  107 A'                 
  3.030   3.956   3.964   3.967   3.971   3.977   3.979   3.987
108 A'   46 A"  109 A'   47 A"   48 A"   49 A"  110 A'  111 A'                 
  4.017   4.025   4.068   4.081   4.114   4.159   4.294   4.343
 50 A"  112 A'   51 A"  113 A'  114 A'  115 A'  116 A'  117 A'                 
  4.350   5.985   6.018   6.030   6.531   6.634   6.901   7.527
118 A'   52 A"  119 A'  120 A'  121 A'  122 A'  123 A'   53 A"                 
  7.532   7.560   7.576   7.636   7.661  13.788  13.915  13.956
 54 A"  124 A'  125 A'  126 A'  127 A'   55 A"  128 A'  129 A'                 
 23.323  27.764  28.331  28.356  28.365  28.532  28.537  28.538
130 A'  131 A'   56 A"  132 A'  133 A'   57 A"   58 A"  134 A'                 
 28.557  28.621  47.829  47.903 127.877 127.897 127.910 151.577
135 A'  136 A'  137 A'  138 A'   59 A"  139 A'  140 A'  141 A'                 
163.039 289.721 289.727 289.752 289.773 289.852 289.8851020.604
142 A'   60 A"   61 A"  143 A'  144 A'  145 A'  146 A'  147 A'                 
*******1901.737
148 A'  149 A'                                                                 
 --------------------------------------------------------------

          Ground-State Mulliken Net Atomic Charges

     Atom                 Charge (a.u.)
  ----------------------------------------
      1 C                     0.021072
      2 P                    -0.010245
      3 I                    -0.140957
      4 Br                   -0.004524
      5 Br                    0.134654
  ----------------------------------------
  Sum of atomic charges =    -0.000000

 -----------------------------------------------------------------
                    Cartesian Multipole Moments
 -----------------------------------------------------------------
    Charge (ESU x 10^10)
                -0.0000
    Dipole Moment (Debye)
         X       0.5658      Y      -0.1669      Z       0.0000
       Tot       0.5899
    Quadrupole Moments (Debye-Ang)
        XX     -81.9377     XY       1.5645     YY     -82.0364
        XZ      -0.0000     YZ      -0.0000     ZZ     -84.9893
    Octopole Moments (Debye-Ang^2)
       XXX      -0.2475    XXY      -6.9731    XYY      -1.2348
       YYY     -33.9863    XXZ       0.0000    XYZ       0.0000
       YYZ      -0.0000    XZZ      -1.9377    YZZ      -7.2798
       ZZZ       0.0000
    Hexadecapole Moments (Debye-Ang^3)
      XXXX   -1890.8517   XXXY     111.0186   XXYY    -456.9312
      XYYY      73.8251   YYYY    -646.2814   XXXZ       0.0000
      XXYZ       0.0000   XYYZ      -0.0000   YYYZ      -0.0000
      XXZZ    -365.1091   XYZZ      25.5610   YYZZ    -134.1082
      XZZZ      -0.0000   YZZZ      -0.0000   ZZZZ    -114.6300
 -----------------------------------------------------------------
Archival summary:
1\1\TWL02\OPT\ProcedureUnspecified\BasisUnspecified\1r211\taweetha\MonNov2615:35:162018MonNov2615:35:162018\0\\#,OPT,ProcedureUnspecified,BasisUnspecified,\\0,1\I\P,1,2.49309\C,2,1.69013,1,105.66\Br,3,1.88704,2,131.955,1,-0,0\Br,3,1.91757,2,113.478,1,-180,0\\\@

 Total job time:  241.91s(wall), 915.03s(cpu) 
 Mon Nov 26 15:35:16 2018

        *************************************************************
        *                                                           *
        *  Thank you very much for using Q-Chem.  Have a nice day.  *
        *                                                           *
        *************************************************************


 
User input: 2 of 2 
 
Q-Chem Developer Version!
                  Welcome to Q-Chem
     A Quantum Leap Into The Future Of Chemistry


 Q-Chem 5.1, Q-Chem, Inc., Pleasanton, CA (2018)

 Yihan Shao,  Zhengting Gan,  E. Epifanovsky,  A. T. B. Gilbert,  M. Wormit,  
 J. Kussmann,  A. W. Lange,  A. Behn,  Jia Deng,  Xintian Feng,  D. Ghosh,  
 M. Goldey,  P. R. Horn,  L. D. Jacobson,  I. Kaliman,  T. Kus,  A. Landau,  
 Jie Liu,  E. I. Proynov,  R. M. Richard,  R. P. Steele,  E. J. Sundstrom,  
 H. L. Woodcock III,  P. M. Zimmerman,  D. Zuev,  B. Albrecht,  E. Alguire,  
 S. A. Baeppler,  D. Barton,  Z. Benda,  Y. A. Bernard,  E. J. Berquist,  
 K. B. Bravaya,  H. Burton,  D. Casanova,  Chun-Min Chang,  Yunqing Chen,  
 A. Chien,  K. D. Closser,  M. P. Coons,  S. Coriani,  S. Dasgupta,  
 A. L. Dempwolff,  M. Diedenhofen,  Hainam Do,  R. G. Edgar,  Po-Tung Fang,  
 S. Faraji,  S. Fatehi,  Qingguo Feng,  K. D. Fenk,  J. Fosso-Tande,  
 Qinghui Ge,  A. Ghysels,  G. Gidofalvi,  J. Gomes,  J. Gonthier,  A. Gunina,  
 D. Hait,  M. W. D. Hanson-Heine,  P. H. P. Harbach,  A. W. Hauser,  
 J. E. Herr,  E. G. Hohenstein,  Z. C. Holden,  Kerwin Hui,  B. C. Huynh,  
 T.-C. Jagau,  Hyunjun Ji,  B. Kaduk,  K. Khistyaev,  Jaehoon Kim,  
 P. Klunzinger,  K. Koh,  D. Kosenkov,  L. Koulias,  T. Kowalczyk,  
 C. M. Krauter,  A. Kunitsa,  Ka Un Lao,  A. Laurent,  K. V. Lawler,  
 Joonho Lee,  D. Lefrancois,  S. Lehtola,  D. S. Levine,  Yi-Pei Li,  
 You-Sheng Lin,  Fenglai Liu,  E. Livshits,  A. Luenser,  P. Manohar,  
 E. Mansoor,  S. F. Manzer,  Shan-Ping Mao,  Yuezhi Mao,  N. Mardirossian,  
 A. V. Marenich,  T. Markovich,  L. A. Martinez-Martinez,  S. A. Maurer,  
 N. J. Mayhall,  S. C. McKenzie,  J.-M. Mewes,  A. F. Morrison,  
 J. W. Mullinax,  K. Nanda,  T. S. Nguyen-Beck,  R. Olivares-Amaya,  
 J. A. Parkhill,  T. M. Perrine,  F. Plasser,  P. Pokhilko,  S. Prager,  
 A. Prociuk,  E. Ramos,  D. R. Rehn,  F. Rob,  M. Schneider,  N. Sergueev,  
 S. M. Sharada,  S. Sharma,  D. W. Small,  T. Stauch,  T. Stein,  
 Yu-Chuan Su,  A. J. W. Thom,  A. Tkatchenko,  T. Tsuchimochi,  N. M. Tubman,  
 L. Vogt,  M. L. Vidal,  O. Vydrov,  M. A. Watson,  J. Wenzel,  
 M. de Wergifosse,  T. A. Wesolowski,  A. White,  J. Witte,  A. Yamada,  
 Jun Yang,  K. Yao,  S. Yeganeh,  S. R. Yost,  Zhi-Qiang You,  A. Zech,  
 Igor Ying Zhang,  Xing Zhang,  Yan Zhao,  Ying Zhu,  B. R. Brooks,  
 G. K. L. Chan,  C. J. Cramer,  M. S. Gordon,  W. J. Hehre,  A. Klamt,  
 M. W. Schmidt,  C. D. Sherrill,  D. G. Truhlar,  A. Aspuru-Guzik,  R. Baer,  
 A. T. Bell,  N. A. Besley,  Jeng-Da Chai,  A. E. DePrince, III,  
 R. A. DiStasio Jr.,  A. Dreuw,  B. D. Dunietz,  T. R. Furlani,  
 Chao-Ping Hsu,  Yousung Jung,  Jing Kong,  D. S. Lambrecht,  WanZhen Liang,  
 C. Ochsenfeld,  V. A. Rassolov,  L. V. Slipchenko,  J. E. Subotnik,  
 T. Van Voorhis,  J. M. Herbert,  A. I. Krylov,  P. M. W. Gill,  M. Head-Gordon

 Contributors to earlier versions of Q-Chem not listed above: 
 R. D. Adamson,  B. Austin,  J. Baker,  G. J. O. Beran,  K. Brandhorst,  
 S. T. Brown,  E. F. C. Byrd,  A. K. Chakraborty,  C.-L. Cheng,  
 Siu Hung Chien,  D. M. Chipman,  D. L. Crittenden,  H. Dachsel,  
 R. J. Doerksen,  A. D. Dutoi,  L. Fusti-Molnar,  W. A. Goddard III,  
 A. Golubeva-Zadorozhnaya,  S. R. Gwaltney,  G. Hawkins,  A. Heyden,  
 S. Hirata,  G. Kedziora,  F. J. Keil,  C. Kelley,  Jihan Kim,  R. A. King,  
 R. Z. Khaliullin,  P. P. Korambath,  W. Kurlancheek,  A. M. Lee,  M. S. Lee,  
 S. V. Levchenko,  Ching Yeh Lin,  D. Liotard,  R. C. Lochan,  I. Lotan,  
 P. E. Maslen,  N. Nair,  D. P. O'Neill,  D. Neuhauser,  E. Neuscamman,  
 C. M. Oana,  R. Olson,  B. Peters,  R. Peverati,  P. A. Pieniazek,  
 Y. M. Rhee,  J. Ritchie,  M. A. Rohrdanz,  E. Rosta,  N. J. Russ,  
 H. F. Schaefer III,  N. E. Schultz,  N. Shenvi,  A. C. Simmonett,  A. Sodt,  
 D. Stuck,  K. S. Thanthiriwatte,  V. Vanovschi,  Tao Wang,  A. Warshel,  
 C. F. Williams,  Q. Wu,  X. Xu,  W. Zhang

 Please cite Q-Chem as follows:
 Y. Shao et al., Mol. Phys. 113, 184-215 (2015)
 DOI: 10.1080/00268976.2014.952696

 Q-Chem 5.1.2 for Intel X86 EM64T Linux

 Parts of Q-Chem use Armadillo 8.300.2 (Tropical Shenanigans).
 http://arma.sourceforge.net/

 Q-Chem begins on Mon Nov 26 15:35:16 2018  

Host: 
0

     Scratch files written to /scratch/taweetham/qchem50248//
The previous job contains 0 fragments, simply inherited here
Input Ideriv = 2
Curr. Ideriv = -1
Max.  Ideriv = 2

Checking the input file for inconsistencies... 	...done.

--------------------------------------------------------------
User input:
--------------------------------------------------------------

$molecule
read
$end

$rem
   job_type 	frequency
   basis 	6-311++g**
   method	b3lyp	
$end


--------------------------------------------------------------
 ----------------------------------------------------------------
             Standard Nuclear Orientation (Angstroms)
    I     Atom           X                Y                Z
 ----------------------------------------------------------------
    1      C       0.9587175518     0.1504563892     0.0000000000
    2      P      -0.2088145664     1.3725081759     0.0000000000
    3      I      -2.4094126236     0.2008112520     0.0000000000
    4      Br      2.7581725774     0.8130487969     0.0000000000
    5      Br      0.8155069151    -1.7311447205    -0.0000000000
 ----------------------------------------------------------------
 Molecular Point Group                 Cs    NOp =  2
 Largest Abelian Subgroup              Cs    NOp =  2
 Nuclear Repulsion Energy =  1193.0029396008 hartrees
 There are       72 alpha and       72 beta electrons
 Requested basis set is 6-311++G(d,p)
 There are 81 shells and 210 basis functions

 Total QAlloc Memory Limit   2000 MB
 Mega-Array Size       188 MB
 MEM_STATIC part       192 MB

                       Distance Matrix (Angstroms)
             C (  1)   P (  2)   I (  3)   Br(  4)
   P (  2)  1.690131
   I (  3)  3.368507  2.493092
   Br(  4)  1.917568  3.019273  5.203727
   Br(  5)  1.887043  3.268317  3.759330  3.201073

 A cutoff of  1.0D-11 yielded   2358 shell pairs
 There are     17077 function pairs (     19211 Cartesian)

 -------------------------------------------------------
 OpenMP Integral Computing Module                       
 Release: version 1.0, May 2013, Q-Chem Inc. Pittsburgh 
 -------------------------------------------------------
 Integral Job Info:
 Integral job number is                      11
 Integral operator is                         1
 short-range coefficients                     0
 long-range coefficients              100000000
 Omega coefficients                           0
 if combine SR and LR in K                    0
 Integral screening is                        0
 Integral computing path is                   2
 max size of driver memory is            800000
 size of driver memory is                593474
 size of scratch memory is             29623520
 max col of scratch BK array               1296
 max len of scratch array in speh3          155
 max len of scratch index in speh4           18
 max int batch size is                      520
 min int batch size is                       52
 fixed nKL is                                45
 max L of basis functions is                  2
 order of int derivative is                   0
 number of shells is                         81
 number of basis is                         223
 number of cartesian basis is               223
 number of contracted shell pairs          2358
 number of primitive shell pairs           5458
 maxK2 (contraction) of shell pair           36
 max number of K2 of shell pair               1
 max number of CS2 of shell pair            356
 max number of PS2 of shell pair            356
 mem total for path MDJ                  538012
 -------------------------------------------------------
 Smallest overlap matrix eigenvalue = 3.92E-04
 Guess from superposition of atomic densities
 Warning:  Energy on first SCF cycle will be non-variational
 SAD guess density has 144.000000 electrons

 -----------------------------------------------------------------------
  General SCF calculation program by
  Eric Jon Sundstrom, Paul Horn, Yuezhi Mao, Dmitri Zuev, Alec White,
  David Stuck, Shaama M.S., Shane Yost, Joonho Lee, David Small,
  Daniel Levine, Susi Lehtola, Hugh Burton, Evgeny Epifanovsky
 -----------------------------------------------------------------------
 Exchange:     0.2000 Hartree-Fock + 0.0800 Slater + 0.7200 B88
 Correlation:  0.1900 VWN1RPA + 0.8100 LYP
 Using SG-1 standard quadrature grid
 using 4 threads for integral computing
 -------------------------------------------------------
 OpenMP Integral computing Module                
 Release: version 2.0, May 2017, Q-Chem Inc. Pleasanton 
 -------------------------------------------------------
 -------------------------------------------------------
 OpenMP BLAS3 based DFT computing Module                
 Release: version 1.0, May 2013, Q-Chem Inc. Pittsburgh 
 -------------------------------------------------------
 A restricted SCF calculation will be
 performed using DIIS
 SCF converges when DIIS error is below 1.0e-08
 ---------------------------------------
  Cycle       Energy         DIIS error
 ---------------------------------------
    1  -12447.7716280524      3.52e-02  
    2  -12447.2731023686      2.37e-03  
    3  -12447.2602448857      2.55e-03  
    4  -12447.2768874932      1.25e-03  
    5  -12447.2861512092      2.16e-04  
    6  -12447.2863023253      1.32e-04  
    7  -12447.2864089680      2.38e-05  
    8  -12447.2864120733      5.64e-06  
    9  -12447.2864122297      1.59e-06  
   10  -12447.2864122428      3.57e-07  
   11  -12447.2864122435      1.41e-07  
   12  -12447.2864122436      3.17e-08  
   13  -12447.2864122434      5.91e-09  Convergence criterion met
 ---------------------------------------
 SCF time:   CPU 64.64s  wall 17.00s 
 SCF   energy in the final basis set =   -12447.2864122434
 Total energy in the final basis set =   -12447.2864122434

 --------------------------------------------------------------
             Orbital Energies (a.u.) and Symmetries
 --------------------------------------------------------------

 Alpha MOs, Restricted
 -- Occupied --                  
******* -482.87 -482.87 -176.31 -165.71 -165.71 -165.71  -77.11
  1 A'    2 A'    3 A'    4 A'    5 A'    1 A"    6 A'    7 A'                 
-62.521 -62.520 -56.342 -56.341 -56.338 -56.337 -56.336 -56.336
  8 A'    9 A'   10 A'   11 A'    2 A"   12 A'    3 A"   13 A'                 
-35.807 -31.299 -31.295 -31.294 -22.950 -22.949 -22.949 -22.945
 14 A'   15 A'    4 A"   16 A'   17 A'    5 A"   18 A'    6 A"                 
-22.945 -10.310  -8.730  -8.729  -6.605  -6.562  -6.561  -6.548
 19 A'   20 A'   21 A'   22 A'   23 A'   24 A'   25 A'    7 A"                 
 -6.547  -6.547  -6.546  -6.356  -4.768  -4.767  -4.764  -4.763
 26 A'   27 A'    8 A"   28 A'   29 A'   30 A'    9 A"   31 A'                 
 -4.755  -4.754  -2.673  -2.672  -2.669  -2.668  -2.667  -2.667
 10 A"   32 A'   33 A'   34 A'   11 A"   35 A'   36 A'   12 A"                 
 -2.657  -2.657  -2.656  -2.656  -2.033  -2.029  -2.029  -2.018
 13 A"   37 A'   14 A"   38 A'   39 A'   15 A"   40 A'   41 A'                 
 -2.018  -0.881  -0.810  -0.728  -0.652  -0.539  -0.459  -0.423
 16 A"   42 A'   43 A'   44 A'   45 A'   46 A'   47 A'   48 A'                 
 -0.398  -0.336  -0.330  -0.325  -0.305  -0.301  -0.278  -0.257
 17 A"   49 A'   50 A'   18 A"   19 A"   51 A'   52 A'   20 A"                 
 -- Virtual --                   
 -0.106  -0.094  -0.071  -0.014   0.005   0.021   0.028   0.040
 21 A"   53 A'   54 A'   55 A'   56 A'   57 A'   58 A'   22 A"                 
  0.041   0.064   0.065   0.073   0.076   0.080   0.096   0.099
 59 A'   23 A"   60 A'   24 A"   61 A'   62 A'   63 A'   64 A'                 
  0.112   0.125   0.136   0.170   0.178   0.206   0.219   0.257
 65 A'   25 A"   66 A'   67 A'   68 A'   69 A'   26 A"   70 A'                 
  0.267   0.287   0.294   0.360   0.368   0.368   0.393   0.398
 71 A'   27 A"   72 A'   73 A'   74 A'   28 A"   75 A'   29 A"                 
  0.400   0.407   0.414   0.416   0.430   0.433   0.464   0.491
 76 A'   30 A"   77 A'   78 A'   31 A"   79 A'   80 A'   32 A"                 
  0.493   0.495   0.534   0.545   0.552   0.566   0.576   0.597
 81 A'   33 A"   34 A"   82 A'   35 A"   83 A'   36 A"   84 A'                 
  0.614   0.642   0.651   0.685   0.691   0.796   0.825   0.844
 85 A'   86 A'   87 A'   88 A'   37 A"   89 A'   38 A"   90 A'                 
  0.851   0.894   0.937   0.983   1.058   1.292   1.332   1.374
 91 A'   92 A'   93 A'   94 A'   95 A'   39 A"   96 A'   97 A'                 
  1.384   1.444   1.564   1.629   1.677   1.692   1.725   1.866
 40 A"   41 A"   42 A"   98 A'   99 A'  100 A'  101 A'  102 A'                 
  1.978   1.991   2.010   2.059   2.131   2.206   2.665   2.871
 43 A"   44 A"  103 A'  104 A'  105 A'  106 A'   45 A"  107 A'                 
  3.030   3.956   3.964   3.968   3.971   3.977   3.979   3.988
108 A'   46 A"  109 A'   47 A"   48 A"   49 A"  110 A'  111 A'                 
  4.017   4.025   4.068   4.081   4.114   4.159   4.294   4.343
 50 A"  112 A'   51 A"  113 A'  114 A'  115 A'  116 A'  117 A'                 
  4.351   5.984   6.017   6.030   6.531   6.634   6.901   7.527
118 A'   52 A"  119 A'  120 A'  121 A'  122 A'  123 A'   53 A"                 
  7.532   7.559   7.576   7.636   7.661  13.788  13.915  13.956
 54 A"  124 A'  125 A'  126 A'  127 A'   55 A"  128 A'  129 A'                 
 23.323  27.765  28.331  28.356  28.366  28.532  28.537  28.538
130 A'  131 A'   56 A"  132 A'  133 A'   57 A"   58 A"  134 A'                 
 28.557  28.621  47.829  47.903 127.877 127.897 127.910 151.577
135 A'  136 A'  137 A'  138 A'   59 A"  139 A'  140 A'  141 A'                 
163.039 289.721 289.727 289.752 289.773 289.852 289.8851020.604
142 A'   60 A"   61 A"  143 A'  144 A'  145 A'  146 A'  147 A'                 
*******1901.737
148 A'  149 A'                                                                 

 Beta MOs, Restricted
 -- Occupied --                  
******* -482.87 -482.87 -176.31 -165.71 -165.71 -165.71  -77.11
  1 A'    2 A'    3 A'    4 A'    5 A'    1 A"    6 A'    7 A'                 
-62.521 -62.520 -56.342 -56.341 -56.338 -56.337 -56.336 -56.336
  8 A'    9 A'   10 A'   11 A'    2 A"   12 A'    3 A"   13 A'                 
-35.807 -31.299 -31.295 -31.294 -22.950 -22.949 -22.949 -22.945
 14 A'   15 A'    4 A"   16 A'   17 A'    5 A"   18 A'    6 A"                 
-22.945 -10.310  -8.730  -8.729  -6.605  -6.562  -6.561  -6.548
 19 A'   20 A'   21 A'   22 A'   23 A'   24 A'   25 A'    7 A"                 
 -6.547  -6.547  -6.546  -6.356  -4.768  -4.767  -4.764  -4.763
 26 A'   27 A'    8 A"   28 A'   29 A'   30 A'    9 A"   31 A'                 
 -4.755  -4.754  -2.673  -2.672  -2.669  -2.668  -2.667  -2.667
 10 A"   32 A'   33 A'   34 A'   11 A"   35 A'   36 A'   12 A"                 
 -2.657  -2.657  -2.656  -2.656  -2.033  -2.029  -2.029  -2.018
 13 A"   37 A'   14 A"   38 A'   39 A'   15 A"   40 A'   41 A'                 
 -2.018  -0.881  -0.810  -0.728  -0.652  -0.539  -0.459  -0.423
 16 A"   42 A'   43 A'   44 A'   45 A'   46 A'   47 A'   48 A'                 
 -0.398  -0.336  -0.330  -0.325  -0.305  -0.301  -0.278  -0.257
 17 A"   49 A'   50 A'   18 A"   19 A"   51 A'   52 A'   20 A"                 
 -- Virtual --                   
 -0.106  -0.094  -0.071  -0.014   0.005   0.021   0.028   0.040
 21 A"   53 A'   54 A'   55 A'   56 A'   57 A'   58 A'   22 A"                 
  0.041   0.064   0.065   0.073   0.076   0.080   0.096   0.099
 59 A'   23 A"   60 A'   24 A"   61 A'   62 A'   63 A'   64 A'                 
  0.112   0.125   0.136   0.170   0.178   0.206   0.219   0.257
 65 A'   25 A"   66 A'   67 A'   68 A'   69 A'   26 A"   70 A'                 
  0.267   0.287   0.294   0.360   0.368   0.368   0.393   0.398
 71 A'   27 A"   72 A'   73 A'   74 A'   28 A"   75 A'   29 A"                 
  0.400   0.407   0.414   0.416   0.430   0.433   0.464   0.491
 76 A'   30 A"   77 A'   78 A'   31 A"   79 A'   80 A'   32 A"                 
  0.493   0.495   0.534   0.545   0.552   0.566   0.576   0.597
 81 A'   33 A"   34 A"   82 A'   35 A"   83 A'   36 A"   84 A'                 
  0.614   0.642   0.651   0.685   0.691   0.796   0.825   0.844
 85 A'   86 A'   87 A'   88 A'   37 A"   89 A'   38 A"   90 A'                 
  0.851   0.894   0.937   0.983   1.058   1.292   1.332   1.374
 91 A'   92 A'   93 A'   94 A'   95 A'   39 A"   96 A'   97 A'                 
  1.384   1.444   1.564   1.629   1.677   1.692   1.725   1.866
 40 A"   41 A"   42 A"   98 A'   99 A'  100 A'  101 A'  102 A'                 
  1.978   1.991   2.010   2.059   2.131   2.206   2.665   2.871
 43 A"   44 A"  103 A'  104 A'  105 A'  106 A'   45 A"  107 A'                 
  3.030   3.956   3.964   3.968   3.971   3.977   3.979   3.988
108 A'   46 A"  109 A'   47 A"   48 A"   49 A"  110 A'  111 A'                 
  4.017   4.025   4.068   4.081   4.114   4.159   4.294   4.343
 50 A"  112 A'   51 A"  113 A'  114 A'  115 A'  116 A'  117 A'                 
  4.351   5.984   6.017   6.030   6.531   6.634   6.901   7.527
118 A'   52 A"  119 A'  120 A'  121 A'  122 A'  123 A'   53 A"                 
  7.532   7.559   7.576   7.636   7.661  13.788  13.915  13.956
 54 A"  124 A'  125 A'  126 A'  127 A'   55 A"  128 A'  129 A'                 
 23.323  27.765  28.331  28.356  28.366  28.532  28.537  28.538
130 A'  131 A'   56 A"  132 A'  133 A'   57 A"   58 A"  134 A'                 
 28.557  28.621  47.829  47.903 127.877 127.897 127.910 151.577
135 A'  136 A'  137 A'  138 A'   59 A"  139 A'  140 A'  141 A'                 
163.039 289.721 289.727 289.752 289.773 289.852 289.8851020.604
142 A'   60 A"   61 A"  143 A'  144 A'  145 A'  146 A'  147 A'                 
*******1901.737
148 A'  149 A'                                                                 
 --------------------------------------------------------------

          Ground-State Mulliken Net Atomic Charges

     Atom                 Charge (a.u.)
  ----------------------------------------
      1 C                     0.021289
      2 P                    -0.010568
      3 I                    -0.140779
      4 Br                   -0.004534
      5 Br                    0.134592
  ----------------------------------------
  Sum of atomic charges =    -0.000000

 -----------------------------------------------------------------
                    Cartesian Multipole Moments
 -----------------------------------------------------------------
    Charge (ESU x 10^10)
                -0.0000
    Dipole Moment (Debye)
         X       0.5775      Y      -0.1066      Z      -0.0000
       Tot       0.5873
    Quadrupole Moments (Debye-Ang)
        XX     -82.2818     XY       1.5414     YY     -81.7138
        XZ       0.0000     YZ      -0.0000     ZZ     -84.9886
    Octopole Moments (Debye-Ang^2)
       XXX       7.7633    XXY      -6.9669    XYY       2.8132
       YYY     -34.2123    XXZ      -0.0000    XYZ      -0.0000
       YYZ      -0.0000    XZZ       0.8560    YZZ      -7.4982
       ZZZ      -0.0000
    Hexadecapole Moments (Debye-Ang^3)
      XXXX   -1925.5690   XXXY      54.2459   XXYY    -447.3575
      XYYY      -0.0372   YYYY    -631.3190   XXXZ      -0.0000
      XXYZ      -0.0000   XYYZ      -0.0000   YYYZ      -0.0000
      XXZZ    -367.8817   XYZZ       1.4400   YYZZ    -131.3302
      XZZZ       0.0000   YZZZ      -0.0000   ZZZZ    -114.6271
 -----------------------------------------------------------------
 Calculating MO derivatives via CPSCF
 D1JvT checksum  = 341520 21936.1898850674
 D1KAT checksum  = 905520 741.7593105741
   1         3          15      0.128457    0.045790
   2         3          15      0.016602    0.005704
   3         3          15      0.002456    0.001005
   4         3          15      0.000405    0.000177
   5        15           3      0.000029    0.000014
   6        16           2      0.000002    0.000001
   7        18           0      0.000000    0.000000    Roots Converged
 Time for AOints: 18.0 s (CPU) 4.5 s (wall)
 ------------------------------------------------------------------------------
                     AOints        : Timing summary (seconds)
 ------------------------------------------------------------------------------
     job step          cpu (% of tot)      sys (% of tot)     wall (% of tot)
 ------------------------------------------------------------------------------
  cpscf_lag         0.9280E+02 (35.7)   0.8000E-05 (16.7)   0.2377E+02 (35.1)
  iterzp            0.1488E+03 (57.3)   0.3800E-04 (79.2)   0.3911E+02 (57.7)
  make_fx           0.0000E+00 ( 0.0)   0.0000E+00 ( 0.0)   0.0000E+00 ( 0.0)
  AOints            0.1796E+02 ( 6.9)   0.2000E-05 ( 4.2)   0.4540E+01 ( 6.7)
 ------------------------------------------------------------------------------
   Grand Totals     0.2599E+03          0.4800E-04          0.6774E+02
 ------------------------------------------------------------------------------
 Calculating analytic Hessian of the SCF energy
 Polarizability Matrix (a.u.)
            1           2           3
    1-169.1796164  -1.3980589   0.0000000
    2  -1.3980589-108.6826748  -0.0000000
    3   0.0000000  -0.0000000 -63.8719548

 Direct stationary perturbation theory relativistic correction:

 rels  =     130.999902757998
 relv  =    -438.746367537556
 rel2e =      62.057705256705
 E_rel =    -245.688759522853

 Hessian of the SCF Energy
            1           2           3           4           5           6
    1   0.3063877  -0.0913853  -0.0000000  -0.1362129   0.1205278   0.0000000
    2  -0.0913853   0.3586484  -0.0000000   0.1358541  -0.1754655   0.0000000
    3  -0.0000000  -0.0000000   0.0550629  -0.0000000   0.0000000  -0.0206295
    4  -0.1362129   0.1358541  -0.0000000   0.2308011  -0.0921398  -0.0000000
    5   0.1205278  -0.1754655   0.0000000  -0.0921398   0.2325930  -0.0000000
    6   0.0000000   0.0000000  -0.0206295  -0.0000000  -0.0000000   0.0140245
    7  -0.0126586  -0.0050947  -0.0000000  -0.0653308  -0.0336596  -0.0000000
    8   0.0039008   0.0029646  -0.0000000  -0.0434582  -0.0354867  -0.0000000
    9  -0.0000000   0.0000000  -0.0003308  -0.0000000  -0.0000000  -0.0042377
   10  -0.1342102  -0.0313621   0.0000000  -0.0299904  -0.0053556   0.0000000
   11  -0.0322455  -0.0316419   0.0000000   0.0009081   0.0053306   0.0000000
   12  -0.0000000  -0.0000000  -0.0146762   0.0000000   0.0000000   0.0015871
   13  -0.0233060  -0.0080120   0.0000000   0.0007330   0.0106272   0.0000000
   14  -0.0007978  -0.1545055   0.0000000  -0.0011642  -0.0269713   0.0000000
   15   0.0000000   0.0000000  -0.0194264   0.0000000  -0.0000000   0.0092557
            7           8           9          10          11          12
    1  -0.0126586   0.0039008  -0.0000000  -0.1342102  -0.0322455  -0.0000000
    2  -0.0050947   0.0029646   0.0000000  -0.0313621  -0.0316419  -0.0000000
    3  -0.0000000  -0.0000000  -0.0003308   0.0000000   0.0000000  -0.0146762
    4  -0.0653308  -0.0434582  -0.0000000  -0.0299904   0.0009081   0.0000000
    5  -0.0336596  -0.0354867  -0.0000000  -0.0053556   0.0053306   0.0000000
    6  -0.0000000  -0.0000000  -0.0042377   0.0000000   0.0000000   0.0015871
    7   0.0834077   0.0337807   0.0000000  -0.0023443   0.0022943   0.0000000
    8   0.0337807   0.0298765  -0.0000000   0.0012696   0.0005349   0.0000000
    9   0.0000000  -0.0000000   0.0031449   0.0000000   0.0000000   0.0030152
   10  -0.0023443   0.0012696   0.0000000   0.1753178   0.0511516  -0.0000000
   11   0.0022943   0.0005349   0.0000000   0.0511516   0.0451004  -0.0000000
   12   0.0000000   0.0000000   0.0030152  -0.0000000  -0.0000000   0.0065466
   13  -0.0030740   0.0045070   0.0000000  -0.0087729  -0.0221085   0.0000000
   14   0.0026792   0.0021108   0.0000000  -0.0157036  -0.0193239   0.0000000
   15   0.0000000   0.0000000  -0.0015916   0.0000000   0.0000000   0.0035273
           13          14          15
    1  -0.0233060  -0.0007978   0.0000000
    2  -0.0080120  -0.1545055   0.0000000
    3   0.0000000   0.0000000  -0.0194264
    4   0.0007330  -0.0011642   0.0000000
    5   0.0106272  -0.0269713  -0.0000000
    6   0.0000000   0.0000000   0.0092557
    7  -0.0030740   0.0026792   0.0000000
    8   0.0045070   0.0021108   0.0000000
    9   0.0000000   0.0000000  -0.0015916
   10  -0.0087729  -0.0157036   0.0000000
   11  -0.0221085  -0.0193239   0.0000000
   12   0.0000000   0.0000000   0.0035273
   13   0.0344198   0.0149863  -0.0000000
   14   0.0149863   0.1986900  -0.0000000
   15  -0.0000000  -0.0000000   0.0082351
 Gradient time:  CPU 385.63 s  wall 100.71 s
 **********************************************************************
 **                                                                  **
 **                       VIBRATIONAL ANALYSIS                       **
 **                       --------------------                       **
 **                                                                  **
 **        VIBRATIONAL FREQUENCIES (CM**-1) AND NORMAL MODES         **
 **     FORCE CONSTANTS (mDYN/ANGSTROM) AND REDUCED MASSES (AMU)     **
 **                  INFRARED INTENSITIES (KM/MOL)                   **
 **                                                                  **
 **********************************************************************


 Mode:                 1                      2                      3
 Frequency:        81.87                  82.59                 140.61
 Force Cnst:      0.2925                 0.1430                 0.8628
 Red. Mass:      74.0769                35.5740                74.0675
 IR Active:          YES                    YES                    YES
 IR Intens:        0.027                  0.022                  0.242
 Raman Active:       YES                    YES                    YES
               X      Y      Z        X      Y      Z        X      Y      Z
 C          0.080 -0.340 -0.000    0.000 -0.000  0.325   -0.190 -0.375 -0.000
 P          0.043 -0.376 -0.000    0.000 -0.000  0.885    0.142 -0.126  0.000
 I         -0.353  0.295  0.000   -0.000  0.000 -0.165    0.408  0.122  0.000
 Br        -0.056  0.115  0.000   -0.000  0.000 -0.260   -0.509  0.350  0.000
 Br         0.595 -0.391 -0.000    0.000 -0.000  0.127   -0.175 -0.439  0.000
 TransDip   0.002 -0.005 -0.000    0.000 -0.000  0.005   -0.016 -0.002  0.000

 Mode:                 4                      5                      6
 Frequency:       187.88                 362.90                 363.70
 Force Cnst:      1.1501                 0.9869                 2.7219
 Red. Mass:      55.2954                12.7189                34.9251
 IR Active:          YES                    YES                    YES
 IR Intens:        0.328                  6.904                 17.633
 Raman Active:       YES                    YES                    YES
               X      Y      Z        X      Y      Z        X      Y      Z
 C          0.431 -0.193  0.000   -0.000  0.000  0.986   -0.159  0.180 -0.000
 P          0.289 -0.346  0.000    0.000  0.000 -0.150    0.323  0.865  0.000
 I         -0.144 -0.040 -0.000   -0.000 -0.000  0.001   -0.095 -0.080  0.000
 Br         0.440  0.415 -0.000    0.000  0.000 -0.040    0.032  0.031  0.000
 Br        -0.387 -0.186  0.000    0.000 -0.000 -0.052    0.019 -0.268  0.000
 TransDip   0.018 -0.005  0.000    0.000  0.000 -0.084    0.111  0.076  0.000

 Mode:                 7                      8                      9
 Frequency:       379.35                 751.94                1063.90
 Force Cnst:      2.8732                 4.2702                 9.0106
 Red. Mass:      33.8867                12.8185                13.5115
 IR Active:          YES                    YES                    YES
 IR Intens:       47.522                 71.331                 49.148
 Raman Active:       YES                    YES                    YES
               X      Y      Z        X      Y      Z        X      Y      Z
 C          0.289 -0.288  0.000    0.784  0.610 -0.000   -0.584  0.764 -0.000
 P          0.837 -0.128 -0.000   -0.046 -0.015  0.000    0.184 -0.201  0.000
 I         -0.088 -0.052  0.000   -0.004  0.003  0.000   -0.000 -0.000  0.000
 Br        -0.235 -0.043 -0.000   -0.081 -0.029  0.000    0.016 -0.001  0.000
 Br         0.003  0.221 -0.000   -0.014 -0.062  0.000    0.001 -0.035  0.000
 TransDip   0.219 -0.026 -0.000    0.167  0.213  0.000   -0.126  0.186  0.000

 STANDARD THERMODYNAMIC QUANTITIES AT   298.15 K  AND     1.00 ATM

   This Molecule has  0 Imaginary Frequencies
   Zero point vibrational energy:        4.882 kcal/mol

   Atom    1 Element C  Has Mass   12.00000
   Atom    2 Element P  Has Mass   30.97376
   Atom    3 Element I  Has Mass  126.90440
   Atom    4 Element Br Has Mass   78.91830
   Atom    5 Element Br Has Mass   78.91830
   Molecular Mass:   327.714760 amu
   Principal axes and moments of inertia in amu*Bohr^2:
                             1           2           3
    Eigenvalues --     1258.37897  5002.68251  6261.06148
          X               1.00000     0.00299     0.00000
          Y              -0.00299     1.00000    -0.00000
          Z              -0.00000     0.00000     1.00000
   Rotational Symmetry Number is   1
   The Molecule is an Asymmetric Top
   Translational Enthalpy:        0.889 kcal/mol
   Rotational Enthalpy:           0.889 kcal/mol
   Vibrational Enthalpy:          7.344 kcal/mol
   gas constant (RT):             0.592 kcal/mol
   Translational Entropy:        43.256  cal/mol.K
   Rotational Entropy:           32.044  cal/mol.K
   Vibrational Entropy:          16.298  cal/mol.K

   Total Enthalpy:                9.714 kcal/mol
   Total Entropy:                91.598  cal/mol.K
Archival summary:
1\1\TWL02\FREQ\ProcedureUnspecified\BasisUnspecified\1r211\taweetha\MonNov2615:37:142018MonNov2615:37:142018\0\\#,FREQ,ProcedureUnspecified,BasisUnspecified,\\0,1\I\P,1,2.49309\C,2,1.69013,1,105.66\Br,3,1.88704,2,131.955,1,-0,0\Br,3,1.91757,2,113.478,1,180,0\\\@

 Total job time:  117.94s(wall), 450.48s(cpu) 
 Mon Nov 26 15:37:14 2018

        *************************************************************
        *                                                           *
        *  Thank you very much for using Q-Chem.  Have a nice day.  *
        *                                                           *
        *************************************************************
