# Supplementary material for: Geometric and energetic data from ab initio calculations of haloethene, haloimine, halomethylenephosphine, haloiminophosphine, halodiazene, halodiphosphene and halocyclopropane
Source: Data Brief. 2019 Nov 2;27:104738. doi: 10.1016/j.dib.2019.104738 (PMC6861602; doi:10.1016/j.dib.2019.104738)
Supplement: Multimedia component 5 [file mmc5.zip › CP/B3LYP/BrClCPBrE.out]

Q-Chem Developer Version!
                  Welcome to Q-Chem
     A Quantum Leap Into The Future Of Chemistry


 Q-Chem 5.1, Q-Chem, Inc., Pleasanton, CA (2018)

 Yihan Shao,  Zhengting Gan,  E. Epifanovsky,  A. T. B. Gilbert,  M. Wormit,  
 J. Kussmann,  A. W. Lange,  A. Behn,  Jia Deng,  Xintian Feng,  D. Ghosh,  
 M. Goldey,  P. R. Horn,  L. D. Jacobson,  I. Kaliman,  T. Kus,  A. Landau,  
 Jie Liu,  E. I. Proynov,  R. M. Richard,  R. P. Steele,  E. J. Sundstrom,  
 H. L. Woodcock III,  P. M. Zimmerman,  D. Zuev,  B. Albrecht,  E. Alguire,  
 S. A. Baeppler,  D. Barton,  Z. Benda,  Y. A. Bernard,  E. J. Berquist,  
 K. B. Bravaya,  H. Burton,  D. Casanova,  Chun-Min Chang,  Yunqing Chen,  
 A. Chien,  K. D. Closser,  M. P. Coons,  S. Coriani,  S. Dasgupta,  
 A. L. Dempwolff,  M. Diedenhofen,  Hainam Do,  R. G. Edgar,  Po-Tung Fang,  
 S. Faraji,  S. Fatehi,  Qingguo Feng,  K. D. Fenk,  J. Fosso-Tande,  
 Qinghui Ge,  A. Ghysels,  G. Gidofalvi,  J. Gomes,  J. Gonthier,  A. Gunina,  
 D. Hait,  M. W. D. Hanson-Heine,  P. H. P. Harbach,  A. W. Hauser,  
 J. E. Herr,  E. G. Hohenstein,  Z. C. Holden,  Kerwin Hui,  B. C. Huynh,  
 T.-C. Jagau,  Hyunjun Ji,  B. Kaduk,  K. Khistyaev,  Jaehoon Kim,  
 P. Klunzinger,  K. Koh,  D. Kosenkov,  L. Koulias,  T. Kowalczyk,  
 C. M. Krauter,  A. Kunitsa,  Ka Un Lao,  A. Laurent,  K. V. Lawler,  
 Joonho Lee,  D. Lefrancois,  S. Lehtola,  D. S. Levine,  Yi-Pei Li,  
 You-Sheng Lin,  Fenglai Liu,  E. Livshits,  A. Luenser,  P. Manohar,  
 E. Mansoor,  S. F. Manzer,  Shan-Ping Mao,  Yuezhi Mao,  N. Mardirossian,  
 A. V. Marenich,  T. Markovich,  L. A. Martinez-Martinez,  S. A. Maurer,  
 N. J. Mayhall,  S. C. McKenzie,  J.-M. Mewes,  A. F. Morrison,  
 J. W. Mullinax,  K. Nanda,  T. S. Nguyen-Beck,  R. Olivares-Amaya,  
 J. A. Parkhill,  T. M. Perrine,  F. Plasser,  P. Pokhilko,  S. Prager,  
 A. Prociuk,  E. Ramos,  D. R. Rehn,  F. Rob,  M. Schneider,  N. Sergueev,  
 S. M. Sharada,  S. Sharma,  D. W. Small,  T. Stauch,  T. Stein,  
 Yu-Chuan Su,  A. J. W. Thom,  A. Tkatchenko,  T. Tsuchimochi,  N. M. Tubman,  
 L. Vogt,  M. L. Vidal,  O. Vydrov,  M. A. Watson,  J. Wenzel,  
 M. de Wergifosse,  T. A. Wesolowski,  A. White,  J. Witte,  A. Yamada,  
 Jun Yang,  K. Yao,  S. Yeganeh,  S. R. Yost,  Zhi-Qiang You,  A. Zech,  
 Igor Ying Zhang,  Xing Zhang,  Yan Zhao,  Ying Zhu,  B. R. Brooks,  
 G. K. L. Chan,  C. J. Cramer,  M. S. Gordon,  W. J. Hehre,  A. Klamt,  
 M. W. Schmidt,  C. D. Sherrill,  D. G. Truhlar,  A. Aspuru-Guzik,  R. Baer,  
 A. T. Bell,  N. A. Besley,  Jeng-Da Chai,  A. E. DePrince, III,  
 R. A. DiStasio Jr.,  A. Dreuw,  B. D. Dunietz,  T. R. Furlani,  
 Chao-Ping Hsu,  Yousung Jung,  Jing Kong,  D. S. Lambrecht,  WanZhen Liang,  
 C. Ochsenfeld,  V. A. Rassolov,  L. V. Slipchenko,  J. E. Subotnik,  
 T. Van Voorhis,  J. M. Herbert,  A. I. Krylov,  P. M. W. Gill,  M. Head-Gordon

 Contributors to earlier versions of Q-Chem not listed above: 
 R. D. Adamson,  B. Austin,  J. Baker,  G. J. O. Beran,  K. Brandhorst,  
 S. T. Brown,  E. F. C. Byrd,  A. K. Chakraborty,  C.-L. Cheng,  
 Siu Hung Chien,  D. M. Chipman,  D. L. Crittenden,  H. Dachsel,  
 R. J. Doerksen,  A. D. Dutoi,  L. Fusti-Molnar,  W. A. Goddard III,  
 A. Golubeva-Zadorozhnaya,  S. R. Gwaltney,  G. Hawkins,  A. Heyden,  
 S. Hirata,  G. Kedziora,  F. J. Keil,  C. Kelley,  Jihan Kim,  R. A. King,  
 R. Z. Khaliullin,  P. P. Korambath,  W. Kurlancheek,  A. M. Lee,  M. S. Lee,  
 S. V. Levchenko,  Ching Yeh Lin,  D. Liotard,  R. C. Lochan,  I. Lotan,  
 P. E. Maslen,  N. Nair,  D. P. O'Neill,  D. Neuhauser,  E. Neuscamman,  
 C. M. Oana,  R. Olson,  B. Peters,  R. Peverati,  P. A. Pieniazek,  
 Y. M. Rhee,  J. Ritchie,  M. A. Rohrdanz,  E. Rosta,  N. J. Russ,  
 H. F. Schaefer III,  N. E. Schultz,  N. Shenvi,  A. C. Simmonett,  A. Sodt,  
 D. Stuck,  K. S. Thanthiriwatte,  V. Vanovschi,  Tao Wang,  A. Warshel,  
 C. F. Williams,  Q. Wu,  X. Xu,  W. Zhang

 Please cite Q-Chem as follows:
 Y. Shao et al., Mol. Phys. 113, 184-215 (2015)
 DOI: 10.1080/00268976.2014.952696

 Q-Chem 5.1.2 for Intel X86 EM64T Linux

 Parts of Q-Chem use Armadillo 8.300.2 (Tropical Shenanigans).
 http://arma.sourceforge.net/

 Q-Chem begins on Mon Nov 26 11:31:31 2018  

Host: 
0

     Scratch files written to /scratch/taweetham/qchem44387//
Input Ideriv = 2
Curr. Ideriv = -1
Max.  Ideriv = 2

Checking the input file for inconsistencies... 	...done.

--------------------------------------------------------------
User input:
--------------------------------------------------------------
$molecule
0 1
C 
P 1 1.5 
Br 2 PBr 1 120. 
Cl 1 PCl 2 120.  3 180.0
Br 1 PBr 2 120.  3 0.0

PH=1.44
PF=1.54
PCl=2.03
PBr=2.5
PI=2.6
$end

$rem
   job_type	optimization
   basis	6-311++g**
   method	b3lyp
$end

--------------------------------------------------------------
 ----------------------------------------------------------------
             Standard Nuclear Orientation (Angstroms)
    I     Atom           X                Y                Z
 ----------------------------------------------------------------
    1      C       1.0179511564     0.7202633614    -0.0000000000
    2      P      -0.2897852008     1.4549916241    -0.0000000000
    3      Br     -2.4400543991     0.1797103317     0.0000000000
    4      Cl      2.7639697455     1.7557917708    -0.0000000000
    5      Br      1.0472425534    -1.7795650355     0.0000000000
 ----------------------------------------------------------------
 Molecular Point Group                 Cs    NOp =  2
 Largest Abelian Subgroup              Cs    NOp =  2
 Nuclear Repulsion Energy =   669.1015588067 hartrees
 There are       54 alpha and       54 beta electrons
 Requested basis set is 6-311++G(d,p)
 There are 70 shells and 178 basis functions

 Total QAlloc Memory Limit   2000 MB
 Mega-Array Size       188 MB
 MEM_STATIC part       192 MB
 A cutoff of  1.0D-11 yielded   1829 shell pairs
 There are     12950 function pairs (     14298 Cartesian)

 -------------------------------------------------------
 OpenMP Integral Computing Module                       
 Release: version 1.0, May 2013, Q-Chem Inc. Pittsburgh 
 -------------------------------------------------------
 Integral Job Info:
 Integral job number is                      11
 Integral operator is                         1
 short-range coefficients                     0
 long-range coefficients              100000000
 Omega coefficients                           0
 if combine SR and LR in K                    0
 Integral screening is                        0
 Integral computing path is                   2
 max size of driver memory is            800000
 size of driver memory is                593474
 size of scratch memory is             29634545
 max col of scratch BK array               1296
 max len of scratch array in speh3          155
 max len of scratch index in speh4           18
 max int batch size is                      520
 min int batch size is                       52
 fixed nKL is                                45
 max L of basis functions is                  2
 order of int derivative is                   0
 number of shells is                         70
 number of basis is                         187
 number of cartesian basis is               187
 number of contracted shell pairs          1829
 number of primitive shell pairs           4750
 maxK2 (contraction) of shell pair           36
 max number of K2 of shell pair               1
 max number of CS2 of shell pair            235
 max number of PS2 of shell pair            321
 mem total for path MDJ                  526822
 -------------------------------------------------------
 Smallest overlap matrix eigenvalue = 4.37E-04

 Scale SEOQF with 1.000000e-01/1.000000e-01/1.000000e-01

 Standard Electronic Orientation quadrupole field applied
 Nucleus-field energy     =     0.0000000279 hartrees
 Guess from superposition of atomic densities
 Warning:  Energy on first SCF cycle will be non-variational
 SAD guess density has 108.000000 electrons

 -----------------------------------------------------------------------
  General SCF calculation program by
  Eric Jon Sundstrom, Paul Horn, Yuezhi Mao, Dmitri Zuev, Alec White,
  David Stuck, Shaama M.S., Shane Yost, Joonho Lee, David Small,
  Daniel Levine, Susi Lehtola, Hugh Burton, Evgeny Epifanovsky
 -----------------------------------------------------------------------
 Exchange:     0.2000 Hartree-Fock + 0.0800 Slater + 0.7200 B88
 Correlation:  0.1900 VWN1RPA + 0.8100 LYP
 Using SG-1 standard quadrature grid
 using 4 threads for integral computing
 -------------------------------------------------------
 OpenMP Integral computing Module                
 Release: version 2.0, May 2017, Q-Chem Inc. Pleasanton 
 -------------------------------------------------------
 -------------------------------------------------------
 OpenMP BLAS3 based DFT computing Module                
 Release: version 1.0, May 2013, Q-Chem Inc. Pittsburgh 
 -------------------------------------------------------
 A restricted SCF calculation will be
 performed using DIIS
 SCF converges when DIIS error is below 1.0e-08
 ---------------------------------------
  Cycle       Energy         DIIS error
 ---------------------------------------
    1   -5988.1332199740      3.11e-02  
    2   -5987.8366056895      3.04e-03  
    3   -5987.7517608844      4.48e-03  
    4   -5987.8613785285      1.86e-03  
    5   -5987.8713040504      7.98e-04  
    6   -5987.8738059464      3.13e-04  
    7   -5987.8742035368      6.50e-05  
    8   -5987.8742189645      2.36e-05  
    9   -5987.8742217388      4.89e-06  
   10   -5987.8742218226      2.95e-06  
   11   -5987.8742218644      4.94e-07  
   12   -5987.8742218662      1.54e-07  
   13   -5987.8742218662      3.37e-08  
   14   -5987.8742218663      7.72e-09  Convergence criterion met
 ---------------------------------------
 SCF time:   CPU 42.62s  wall 16.00s 
 SCF   energy in the final basis set =    -5987.8742218663
 Total energy in the final basis set =    -5987.8742218663

 --------------------------------------------------------------
             Orbital Energies (a.u.) and Symmetries
 --------------------------------------------------------------

 Alpha MOs, Restricted
 -- Occupied --                  
-482.86 -482.85 -101.62  -77.14  -62.51  -62.50  -56.33  -56.32
  1 A'    2 A'    3 A'    4 A'    5 A'    6 A'    7 A'    1 A"                 
-56.325 -56.324 -56.318 -56.318 -10.332  -9.526  -8.716  -8.709
  8 A'    9 A'   10 A'    2 A"   11 A'   12 A'   13 A'   14 A'                 
 -7.293  -7.281  -7.280  -6.637  -6.547  -6.542  -6.534  -6.534
 15 A'   16 A'    3 A"   17 A'   18 A'   19 A'    4 A"   20 A'                 
 -6.526  -6.526  -4.798  -4.795  -4.794  -2.658  -2.655  -2.654
 21 A'    5 A"   22 A'    6 A"   23 A'   24 A'    7 A"   25 A'                 
 -2.652  -2.648  -2.648  -2.644  -2.644  -2.635  -2.635  -0.878
 26 A'   27 A'    8 A"   28 A'    9 A"   10 A"   29 A'   30 A'                 
 -0.811  -0.777  -0.760  -0.530  -0.443  -0.429  -0.400  -0.358
 31 A'   32 A'   33 A'   34 A'   35 A'   36 A'   11 A"   37 A'                 
 -0.347  -0.333  -0.315  -0.310  -0.301  -0.301
 12 A"   38 A'   13 A"   39 A'   40 A'   14 A"                                 
 -- Virtual --                   
 -0.190  -0.171  -0.103  -0.041  -0.003   0.017   0.026   0.037
 41 A'   42 A'   15 A"   43 A'   44 A'   45 A'   46 A'   16 A"                 
  0.045   0.057   0.061   0.067   0.071   0.071   0.083   0.099
 47 A'   48 A'   49 A'   17 A"   50 A'   18 A"   51 A'   19 A"                 
  0.102   0.106   0.109   0.121   0.136   0.152   0.156   0.191
 52 A'   53 A'   54 A'   20 A"   55 A'   56 A'   57 A'   58 A'                 
  0.210   0.272   0.282   0.330   0.374   0.386   0.391   0.408
 59 A'   21 A"   60 A'   61 A'   62 A'   63 A'   64 A'   65 A'                 
  0.411   0.437   0.448   0.454   0.460   0.494   0.495   0.512
 22 A"   23 A"   66 A'   24 A"   67 A'   68 A'   25 A"   26 A"                 
  0.515   0.542   0.551   0.554   0.566   0.569   0.592   0.596
 69 A'   70 A'   71 A'   27 A"   28 A"   72 A'   73 A'   29 A"                 
  0.613   0.625   0.632   0.650   0.670   0.671   0.698   0.753
 74 A'   75 A'   30 A"   76 A'   77 A'   31 A"   78 A'   79 A'                 
  0.825   0.835   0.857   0.875   0.897   0.935   1.002   1.092
 32 A"   80 A'   33 A"   81 A'   82 A'   83 A'   84 A'   85 A'                 
  1.130   1.309   1.456   1.490   1.551   1.572   1.635   1.641
 86 A'   34 A"   87 A'   35 A"   88 A'   36 A"   89 A'   90 A'                 
  1.977   1.990   1.995   2.000   2.018   2.035   2.089   2.213
 37 A"   91 A'   38 A"   92 A'   93 A'   94 A'   95 A'   39 A"                 
  2.249   2.334   2.670   2.807   3.151   3.980   3.982   3.988
 96 A'   97 A'   40 A"   98 A'   99 A'   41 A"   42 A"  100 A'                 
  3.992   3.998   4.000   4.010   4.043   4.110   4.151   6.529
 43 A"   44 A"  101 A'  102 A'  103 A'  104 A'  105 A'  106 A'                 
  6.579   6.947   7.532   7.547   7.548   7.565   7.572   7.594
107 A'  108 A'   45 A"  109 A'   46 A"  110 A'  111 A'  112 A'                 
  9.630  13.758  13.868  14.053  23.405  25.747  25.826  26.134
113 A'   47 A"  114 A'  115 A'  116 A'   48 A"  117 A'  118 A'                 
 47.826  47.871 163.123 215.606 289.725 289.737 289.740 289.764
119 A'  120 A'  121 A'  122 A'   49 A"  123 A'   50 A"  124 A'                 
289.773 289.8011020.5971020.655
125 A'  126 A'  127 A'  128 A'                                                 

 Beta MOs, Restricted
 -- Occupied --                  
-482.86 -482.85 -101.62  -77.14  -62.51  -62.50  -56.33  -56.32
  1 A'    2 A'    3 A'    4 A'    5 A'    6 A'    7 A'    1 A"                 
-56.325 -56.324 -56.318 -56.318 -10.332  -9.526  -8.716  -8.709
  8 A'    9 A'   10 A'    2 A"   11 A'   12 A'   13 A'   14 A'                 
 -7.293  -7.281  -7.280  -6.637  -6.547  -6.542  -6.534  -6.534
 15 A'   16 A'    3 A"   17 A'   18 A'   19 A'    4 A"   20 A'                 
 -6.526  -6.526  -4.798  -4.795  -4.794  -2.658  -2.655  -2.654
 21 A'    5 A"   22 A'    6 A"   23 A'   24 A'    7 A"   25 A'                 
 -2.652  -2.648  -2.648  -2.644  -2.644  -2.635  -2.635  -0.878
 26 A'   27 A'    8 A"   28 A'    9 A"   10 A"   29 A'   30 A'                 
 -0.811  -0.777  -0.760  -0.530  -0.443  -0.429  -0.400  -0.358
 31 A'   32 A'   33 A'   34 A'   35 A'   36 A'   11 A"   37 A'                 
 -0.347  -0.333  -0.315  -0.310  -0.301  -0.301
 12 A"   38 A'   13 A"   39 A'   40 A'   14 A"                                 
 -- Virtual --                   
 -0.190  -0.171  -0.103  -0.041  -0.003   0.017   0.026   0.037
 41 A'   42 A'   15 A"   43 A'   44 A'   45 A'   46 A'   16 A"                 
  0.045   0.057   0.061   0.067   0.071   0.071   0.083   0.099
 47 A'   48 A'   49 A'   17 A"   50 A'   18 A"   51 A'   19 A"                 
  0.102   0.106   0.109   0.121   0.136   0.152   0.156   0.191
 52 A'   53 A'   54 A'   20 A"   55 A'   56 A'   57 A'   58 A'                 
  0.210   0.272   0.282   0.330   0.374   0.386   0.391   0.408
 59 A'   21 A"   60 A'   61 A'   62 A'   63 A'   64 A'   65 A'                 
  0.411   0.437   0.448   0.454   0.460   0.494   0.495   0.512
 22 A"   23 A"   66 A'   24 A"   67 A'   68 A'   25 A"   26 A"                 
  0.515   0.542   0.551   0.554   0.566   0.569   0.592   0.596
 69 A'   70 A'   71 A'   27 A"   28 A"   72 A'   73 A'   29 A"                 
  0.613   0.625   0.632   0.650   0.670   0.671   0.698   0.753
 74 A'   75 A'   30 A"   76 A'   77 A'   31 A"   78 A'   79 A'                 
  0.825   0.835   0.857   0.875   0.897   0.935   1.002   1.092
 32 A"   80 A'   33 A"   81 A'   82 A'   83 A'   84 A'   85 A'                 
  1.130   1.309   1.456   1.490   1.551   1.572   1.635   1.641
 86 A'   34 A"   87 A'   35 A"   88 A'   36 A"   89 A'   90 A'                 
  1.977   1.990   1.995   2.000   2.018   2.035   2.089   2.213
 37 A"   91 A'   38 A"   92 A'   93 A'   94 A'   95 A'   39 A"                 
  2.249   2.334   2.670   2.807   3.151   3.980   3.982   3.988
 96 A'   97 A'   40 A"   98 A'   99 A'   41 A"   42 A"  100 A'                 
  3.992   3.998   4.000   4.010   4.043   4.110   4.151   6.529
 43 A"   44 A"  101 A'  102 A'  103 A'  104 A'  105 A'  106 A'                 
  6.579   6.947   7.532   7.547   7.548   7.565   7.572   7.594
107 A'  108 A'   45 A"  109 A'   46 A"  110 A'  111 A'  112 A'                 
  9.630  13.758  13.868  14.053  23.405  25.747  25.826  26.134
113 A'   47 A"  114 A'  115 A'  116 A'   48 A"  117 A'  118 A'                 
 47.826  47.871 163.123 215.606 289.725 289.737 289.740 289.764
119 A'  120 A'  121 A'  122 A'   49 A"  123 A'   50 A"  124 A'                 
289.773 289.8011020.5971020.655
125 A'  126 A'  127 A'  128 A'                                                 
 --------------------------------------------------------------

          Ground-State Mulliken Net Atomic Charges

     Atom                 Charge (a.u.)
  ----------------------------------------
      1 C                     0.000013
      2 P                     0.010153
      3 Br                   -0.103704
      4 Cl                    0.182501
      5 Br                   -0.088962
  ----------------------------------------
  Sum of atomic charges =     0.000000

 -----------------------------------------------------------------
                    Cartesian Multipole Moments
 -----------------------------------------------------------------
    Charge (ESU x 10^10)
                 0.0000
    Dipole Moment (Debye)
         X      -0.0123      Y       1.7781      Z      -0.0000
       Tot       1.7781
    Quadrupole Moments (Debye-Ang)
        XX     -69.0817     XY       2.3168     YY     -65.3071
        XZ      -0.0000     YZ       0.0000     ZZ     -69.3008
    Octopole Moments (Debye-Ang^2)
       XXX     -31.3454    XXY     -10.6235    XYY      -7.4383
       YYY     -49.3702    XXZ      -0.0000    XYZ       0.0000
       YYZ      -0.0000    XZZ     -12.4310    YZZ     -13.2942
       ZZZ      -0.0000
    Hexadecapole Moments (Debye-Ang^3)
      XXXX   -1416.0024   XXXY       3.6857   XXYY    -373.7582
      XYYY     -47.5399   YYYY    -809.2855   XXXZ       0.0000
      XXYZ       0.0000   XYYZ      -0.0000   YYYZ       0.0000
      XXZZ    -270.9265   XYZZ     -17.5961   YYZZ    -158.8635
      XZZZ      -0.0000   YZZZ       0.0000   ZZZZ     -88.9224
 -----------------------------------------------------------------
 Calculating analytic gradient of the SCF energy
 Gradient of SCF Energy
            1           2           3           4           5
    1  -0.1814223   0.1609749  -0.0313293   0.0580301  -0.0062533
    2   0.1025604  -0.0831533  -0.0099983   0.0397254  -0.0491342
    3  -0.0000000  -0.0000000   0.0000000   0.0000000   0.0000000
 Max gradient component =       1.814E-01
 RMS gradient           =       7.516E-02
 Gradient time:  CPU 9.36 s  wall 3.53 s
 Geometry Optimization Parameters
   NAtoms,    NIC,     NZ,  NCons,   NDum,   NFix, NCnnct, MaxDiis
        5      20       5       0       0       0       0       0


** GEOMETRY OPTIMIZATION IN DELOCALIZED INTERNAL COORDINATES **
   Searching for a Minimum

   Optimization Cycle:   1

                       Coordinates (Angstroms)
     ATOM                X               Y               Z
      1  C         1.0179511564    0.7202633614    0.0000000000
      2  P        -0.2897852008    1.4549916241    0.0000000000
      3  Br       -2.4400543991    0.1797103317    0.0000000000
      4  Cl        2.7639697455    1.7557917708    0.0000000000
      5  Br        1.0472425534   -1.7795650355    0.0000000000
   Point Group: cs    Number of degrees of freedom:     7


   Energy is  -5987.874221866


 Attempting to Generate Delocalized Internal Coordinates

  7 Hessian modes will be used to form the next step
  Hessian Eigenvalues:
     0.052803    0.092515    0.139919    0.250000    0.250000    0.250000
     0.766766

 Minimum Search - Taking Simple RFO Step
 Searching for Lamda that Minimizes Along All modes
 Value Taken    Lamda =  -0.08113741
 Calculated Step too Large.  Step scaled by  0.530336
 Step Taken.  Stepsize is  0.300000

                             Maximum     Tolerance    Cnvgd?
         Gradient           0.159080      0.000300      NO
         Displacement       0.224441      0.001200      NO
         Energy change     *********      0.000001      NO


 New Cartesian Coordinates Obtained by Inverse Iteration

 Displacement from previous Coordinates is:  0.307868
 ----------------------------------------------------------------
             Standard Nuclear Orientation (Angstroms)
    I     Atom           X                Y                Z
 ----------------------------------------------------------------
    1      C       1.0204469371     0.7053801124     0.0000000000
    2      P      -0.3185997912     1.4910217167     0.0000000000
    3      Br     -2.3761685870     0.1642718540     0.0000000000
    4      Cl      2.7092752470     1.6619297639     0.0000000000
    5      Br      1.0643700496    -1.6914113945     0.0000000000
 ----------------------------------------------------------------
 Molecular Point Group                 Cs    NOp =  2
 Largest Abelian Subgroup              Cs    NOp =  2
 Nuclear Repulsion Energy =   684.7104726958 hartrees
 There are       54 alpha and       54 beta electrons
 Applying Cartesian multipole field
    Component          Value
    ---------          -----
     (2,0,0)        1.00000E-11
     (0,2,0)        2.00000E-11
     (0,0,2)       -3.00000E-11
 Nucleus-field energy     =     0.0000000264 hartrees
 Requested basis set is 6-311++G(d,p)
 There are 70 shells and 178 basis functions
 A cutoff of  1.0D-11 yielded   1848 shell pairs
 There are     13088 function pairs (     14459 Cartesian)
 Smallest overlap matrix eigenvalue = 3.74E-04
 Guess MOs from SCF MO coefficient file

 -----------------------------------------------------------------------
  General SCF calculation program by
  Eric Jon Sundstrom, Paul Horn, Yuezhi Mao, Dmitri Zuev, Alec White,
  David Stuck, Shaama M.S., Shane Yost, Joonho Lee, David Small,
  Daniel Levine, Susi Lehtola, Hugh Burton, Evgeny Epifanovsky
 -----------------------------------------------------------------------
 Exchange:     0.2000 Hartree-Fock + 0.0800 Slater + 0.7200 B88
 Correlation:  0.1900 VWN1RPA + 0.8100 LYP
 Using SG-1 standard quadrature grid
 using 4 threads for integral computing
 -------------------------------------------------------
 OpenMP Integral computing Module                
 Release: version 2.0, May 2017, Q-Chem Inc. Pleasanton 
 -------------------------------------------------------
 -------------------------------------------------------
 OpenMP BLAS3 based DFT computing Module                
 Release: version 1.0, May 2013, Q-Chem Inc. Pittsburgh 
 -------------------------------------------------------
 A restricted SCF calculation will be
 performed using DIIS
 SCF converges when DIIS error is below 1.0e-08
 ---------------------------------------
  Cycle       Energy         DIIS error
 ---------------------------------------
    1   -5987.9095667596      7.64e-04  
    2   -5987.9132056255      3.07e-04  
    3   -5987.9126125003      4.77e-04  
    4   -5987.9135965250      1.41e-04  
    5   -5987.9136726443      5.62e-05  
    6   -5987.9136869601      8.51e-06  
    7   -5987.9136872030      4.96e-06  
    8   -5987.9136872970      1.37e-06  
    9   -5987.9136873047      3.82e-07  
   10   -5987.9136873054      1.43e-07  
   11   -5987.9136873054      4.60e-08  
   12   -5987.9136873055      1.36e-08  
   13   -5987.9136873055      2.17e-09  Convergence criterion met
 ---------------------------------------
 SCF time:   CPU 40.51s  wall 15.00s 
 SCF   energy in the final basis set =    -5987.9136873055
 Total energy in the final basis set =    -5987.9136873055

 --------------------------------------------------------------
             Orbital Energies (a.u.) and Symmetries
 --------------------------------------------------------------

 Alpha MOs, Restricted
 -- Occupied --                  
-482.85 -482.85 -101.62  -77.14  -62.51  -62.50  -56.33  -56.32
  1 A'    2 A'    3 A'    4 A'    5 A'    6 A'    7 A'    8 A'                 
-56.323 -56.323 -56.320 -56.320 -10.334  -9.526  -8.714  -8.710
  1 A"    9 A'    2 A"   10 A'   11 A'   12 A'   13 A'   14 A'                 
 -7.293  -7.281  -7.280  -6.634  -6.545  -6.543  -6.532  -6.532
 15 A'   16 A'    3 A"   17 A'   18 A'   19 A'    4 A"   20 A'                 
 -6.528  -6.527  -4.796  -4.793  -4.792  -2.656  -2.653  -2.653
  5 A"   21 A'   22 A'    6 A"   23 A'   24 A'   25 A'    7 A"                 
 -2.652  -2.649  -2.649  -2.642  -2.642  -2.637  -2.637  -0.887
 26 A'    8 A"   27 A'   28 A'    9 A"   10 A"   29 A'   30 A'                 
 -0.807  -0.777  -0.754  -0.539  -0.446  -0.435  -0.402  -0.359
 31 A'   32 A'   33 A'   34 A'   35 A'   36 A'   11 A"   37 A'                 
 -0.344  -0.336  -0.313  -0.310  -0.301  -0.297
 12 A"   38 A'   13 A"   39 A'   40 A'   14 A"                                 
 -- Virtual --                   
 -0.173  -0.147  -0.106  -0.032  -0.002   0.018   0.027   0.037
 41 A'   42 A'   15 A"   43 A'   44 A'   45 A'   46 A'   16 A"                 
  0.045   0.056   0.062   0.067   0.071   0.072   0.084   0.100
 47 A'   48 A'   49 A'   17 A"   18 A"   50 A'   51 A'   19 A"                 
  0.102   0.108   0.110   0.122   0.137   0.149   0.154   0.192
 52 A'   53 A'   54 A'   20 A"   55 A'   56 A'   57 A'   58 A'                 
  0.213   0.275   0.279   0.320   0.370   0.389   0.391   0.404
 59 A'   21 A"   60 A'   61 A'   62 A'   63 A'   64 A'   65 A'                 
  0.410   0.436   0.442   0.453   0.457   0.491   0.491   0.503
 22 A"   23 A"   66 A'   67 A'   24 A"   68 A'   25 A"   69 A'                 
  0.505   0.551   0.554   0.557   0.564   0.575   0.591   0.596
 26 A"   70 A'   27 A"   71 A'   28 A"   72 A'   29 A"   73 A'                 
  0.618   0.624   0.630   0.661   0.681   0.686   0.703   0.789
 74 A'   75 A'   30 A"   76 A'   77 A'   31 A"   78 A'   79 A'                 
  0.822   0.833   0.862   0.879   0.884   0.952   1.032   1.069
 32 A"   80 A'   33 A"   81 A'   82 A'   83 A'   84 A'   85 A'                 
  1.108   1.325   1.470   1.478   1.556   1.573   1.653   1.680
 86 A'   34 A"   87 A'   35 A"   36 A"   88 A'   89 A'   90 A'                 
  1.949   1.977   1.995   2.002   2.016   2.054   2.105   2.215
 91 A'   37 A"   38 A"   92 A'   93 A'   94 A'   95 A'   39 A"                 
  2.256   2.355   2.666   2.825   3.123   3.984   3.985   3.990
 96 A'   97 A'   40 A"   98 A'   99 A'   41 A"   42 A"  100 A'                 
  3.991   4.001   4.003   4.017   4.055   4.134   4.176   6.532
 43 A"  101 A'   44 A"  102 A'  103 A'  104 A'  105 A'  106 A'                 
  6.585   6.930   7.533   7.548   7.553   7.563   7.587   7.606
107 A'  108 A'   45 A"   46 A"  109 A'  110 A'  111 A'  112 A'                 
  9.640  13.760  13.874  14.011  23.355  25.753  25.846  26.199
113 A'   47 A"  114 A'  115 A'  116 A'   48 A"  117 A'  118 A'                 
 47.830  47.877 163.092 215.617 289.725 289.742 289.744 289.761
119 A'  120 A'  121 A'  122 A'   49 A"   50 A"  123 A'  124 A'                 
289.787 289.8121020.6011020.662
125 A'  126 A'  127 A'  128 A'                                                 

 Beta MOs, Restricted
 -- Occupied --                  
-482.85 -482.85 -101.62  -77.14  -62.51  -62.50  -56.33  -56.32
  1 A'    2 A'    3 A'    4 A'    5 A'    6 A'    7 A'    8 A'                 
-56.323 -56.323 -56.320 -56.320 -10.334  -9.526  -8.714  -8.710
  1 A"    9 A'    2 A"   10 A'   11 A'   12 A'   13 A'   14 A'                 
 -7.293  -7.281  -7.280  -6.634  -6.545  -6.543  -6.532  -6.532
 15 A'   16 A'    3 A"   17 A'   18 A'   19 A'    4 A"   20 A'                 
 -6.528  -6.527  -4.796  -4.793  -4.792  -2.656  -2.653  -2.653
  5 A"   21 A'   22 A'    6 A"   23 A'   24 A'   25 A'    7 A"                 
 -2.652  -2.649  -2.649  -2.642  -2.642  -2.637  -2.637  -0.887
 26 A'    8 A"   27 A'   28 A'    9 A"   10 A"   29 A'   30 A'                 
 -0.807  -0.777  -0.754  -0.539  -0.446  -0.435  -0.402  -0.359
 31 A'   32 A'   33 A'   34 A'   35 A'   36 A'   11 A"   37 A'                 
 -0.344  -0.336  -0.313  -0.310  -0.301  -0.297
 12 A"   38 A'   13 A"   39 A'   40 A'   14 A"                                 
 -- Virtual --                   
 -0.173  -0.147  -0.106  -0.032  -0.002   0.018   0.027   0.037
 41 A'   42 A'   15 A"   43 A'   44 A'   45 A'   46 A'   16 A"                 
  0.045   0.056   0.062   0.067   0.071   0.072   0.084   0.100
 47 A'   48 A'   49 A'   17 A"   18 A"   50 A'   51 A'   19 A"                 
  0.102   0.108   0.110   0.122   0.137   0.149   0.154   0.192
 52 A'   53 A'   54 A'   20 A"   55 A'   56 A'   57 A'   58 A'                 
  0.213   0.275   0.279   0.320   0.370   0.389   0.391   0.404
 59 A'   21 A"   60 A'   61 A'   62 A'   63 A'   64 A'   65 A'                 
  0.410   0.436   0.442   0.453   0.457   0.491   0.491   0.503
 22 A"   23 A"   66 A'   67 A'   24 A"   68 A'   25 A"   69 A'                 
  0.505   0.551   0.554   0.557   0.564   0.575   0.591   0.596
 26 A"   70 A'   27 A"   71 A'   28 A"   72 A'   29 A"   73 A'                 
  0.618   0.624   0.630   0.661   0.681   0.686   0.703   0.789
 74 A'   75 A'   30 A"   76 A'   77 A'   31 A"   78 A'   79 A'                 
  0.822   0.833   0.862   0.879   0.884   0.952   1.032   1.069
 32 A"   80 A'   33 A"   81 A'   82 A'   83 A'   84 A'   85 A'                 
  1.108   1.325   1.470   1.478   1.556   1.573   1.653   1.680
 86 A'   34 A"   87 A'   35 A"   36 A"   88 A'   89 A'   90 A'                 
  1.949   1.977   1.995   2.002   2.016   2.054   2.105   2.215
 91 A'   37 A"   38 A"   92 A'   93 A'   94 A'   95 A'   39 A"                 
  2.256   2.355   2.666   2.825   3.123   3.984   3.985   3.990
 96 A'   97 A'   40 A"   98 A'   99 A'   41 A"   42 A"  100 A'                 
  3.991   4.001   4.003   4.017   4.055   4.134   4.176   6.532
 43 A"  101 A'   44 A"  102 A'  103 A'  104 A'  105 A'  106 A'                 
  6.585   6.930   7.533   7.548   7.553   7.563   7.587   7.606
107 A'  108 A'   45 A"   46 A"  109 A'  110 A'  111 A'  112 A'                 
  9.640  13.760  13.874  14.011  23.355  25.753  25.846  26.199
113 A'   47 A"  114 A'  115 A'  116 A'   48 A"  117 A'  118 A'                 
 47.830  47.877 163.092 215.617 289.725 289.742 289.744 289.761
119 A'  120 A'  121 A'  122 A'   49 A"   50 A"  123 A'  124 A'                 
289.787 289.8121020.6011020.662
125 A'  126 A'  127 A'  128 A'                                                 
 --------------------------------------------------------------

          Ground-State Mulliken Net Atomic Charges

     Atom                 Charge (a.u.)
  ----------------------------------------
      1 C                    -0.055110
      2 P                     0.010270
      3 Br                   -0.114301
      4 Cl                    0.235597
      5 Br                   -0.076457
  ----------------------------------------
  Sum of atomic charges =     0.000000

 -----------------------------------------------------------------
                    Cartesian Multipole Moments
 -----------------------------------------------------------------
    Charge (ESU x 10^10)
                 0.0000
    Dipole Moment (Debye)
         X       0.1579      Y       1.6139      Z      -0.0000
       Tot       1.6216
    Quadrupole Moments (Debye-Ang)
        XX     -68.7830     XY       2.2472     YY     -65.1833
        XZ      -0.0000     YZ       0.0000     ZZ     -69.2913
    Octopole Moments (Debye-Ang^2)
       XXX     -31.2879    XXY     -11.6684    XYY      -7.8158
       YYY     -51.7597    XXZ      -0.0000    XYZ       0.0000
       YYZ      -0.0000    XZZ     -12.6578    YZZ     -14.0969
       ZZZ      -0.0000
    Hexadecapole Moments (Debye-Ang^3)
      XXXX   -1368.6165   XXXY      10.0509   XXYY    -356.6740
      XYYY     -39.8938   YYYY    -761.2661   XXXZ      -0.0000
      XXYZ       0.0000   XYYZ      -0.0000   YYYZ       0.0000
      XXZZ    -261.2336   XYZZ     -14.2295   YYZZ    -149.9270
      XZZZ      -0.0000   YZZZ       0.0000   ZZZZ     -88.9971
 -----------------------------------------------------------------
 Calculating analytic gradient of the SCF energy
 Gradient of SCF Energy
            1           2           3           4           5
    1  -0.1220332   0.1044416  -0.0295343   0.0530286  -0.0059027
    2   0.0794523  -0.0515255  -0.0108326   0.0351406  -0.0522349
    3   0.0000000   0.0000000  -0.0000000  -0.0000000  -0.0000000
 Max gradient component =       1.220E-01
 RMS gradient           =       5.327E-02
 Gradient time:  CPU 9.66 s  wall 3.47 s
 Geometry Optimization Parameters
   NAtoms,    NIC,     NZ,  NCons,   NDum,   NFix, NCnnct, MaxDiis
        5      20       5       0       0       0       0       0

 Cartesian Hessian Update
 Hessian Updated using BFGS Update


** GEOMETRY OPTIMIZATION IN DELOCALIZED INTERNAL COORDINATES **
   Searching for a Minimum

   Optimization Cycle:   2

                       Coordinates (Angstroms)
     ATOM                X               Y               Z
      1  C         1.0204469371    0.7053801124    0.0000000000
      2  P        -0.3185997912    1.4910217167    0.0000000000
      3  Br       -2.3761685870    0.1642718540    0.0000000000
      4  Cl        2.7092752470    1.6619297639    0.0000000000
      5  Br        1.0643700496   -1.6914113945    0.0000000000
   Point Group: cs    Number of degrees of freedom:     7


   Energy is  -5987.913687305

 Hessian Updated using BFGS Update

  6 Hessian modes will be used to form the next step
  Hessian Eigenvalues:
     0.026783    0.084626    0.116390    0.235980    0.250082    0.959935

 Minimum Search - Taking Simple RFO Step
 Searching for Lamda that Minimizes Along All modes
 Value Taken    Lamda =  -0.09182827
 Calculated Step too Large.  Step scaled by  0.365562
 Step Taken.  Stepsize is  0.300000

                             Maximum     Tolerance    Cnvgd?
         Gradient           0.113864      0.000300      NO
         Displacement       0.205223      0.001200      NO
         Energy change     -0.039465      0.000001      NO


 New Cartesian Coordinates Obtained by Inverse Iteration

 Displacement from previous Coordinates is:  0.329980
 ----------------------------------------------------------------
             Standard Nuclear Orientation (Angstroms)
    I     Atom           X                Y                Z
 ----------------------------------------------------------------
    1      C       1.0133189388     0.6907407101     0.0000000000
    2      P      -0.3371566354     1.5245066629     0.0000000000
    3      Br     -2.2977743358     0.1461594595     0.0000000000
    4      Cl      2.6465042851     1.5660506739     0.0000000000
    5      Br      1.0744316027    -1.5962654539     0.0000000000
 ----------------------------------------------------------------
 Molecular Point Group                 Cs    NOp =  2
 Largest Abelian Subgroup              Cs    NOp =  2
 Nuclear Repulsion Energy =   704.2260150544 hartrees
 There are       54 alpha and       54 beta electrons
 Applying Cartesian multipole field
    Component          Value
    ---------          -----
     (2,0,0)        1.00000E-11
     (0,2,0)        2.00000E-11
     (0,0,2)       -3.00000E-11
 Nucleus-field energy     =     0.0000000247 hartrees
 Requested basis set is 6-311++G(d,p)
 There are 70 shells and 178 basis functions
 A cutoff of  1.0D-11 yielded   1860 shell pairs
 There are     13128 function pairs (     14501 Cartesian)
 Smallest overlap matrix eigenvalue = 3.04E-04
 Guess MOs from SCF MO coefficient file

 -----------------------------------------------------------------------
  General SCF calculation program by
  Eric Jon Sundstrom, Paul Horn, Yuezhi Mao, Dmitri Zuev, Alec White,
  David Stuck, Shaama M.S., Shane Yost, Joonho Lee, David Small,
  Daniel Levine, Susi Lehtola, Hugh Burton, Evgeny Epifanovsky
 -----------------------------------------------------------------------
 Exchange:     0.2000 Hartree-Fock + 0.0800 Slater + 0.7200 B88
 Correlation:  0.1900 VWN1RPA + 0.8100 LYP
 Using SG-1 standard quadrature grid
 using 4 threads for integral computing
 -------------------------------------------------------
 OpenMP Integral computing Module                
 Release: version 2.0, May 2017, Q-Chem Inc. Pleasanton 
 -------------------------------------------------------
 -------------------------------------------------------
 OpenMP BLAS3 based DFT computing Module                
 Release: version 1.0, May 2013, Q-Chem Inc. Pittsburgh 
 -------------------------------------------------------
 A restricted SCF calculation will be
 performed using DIIS
 SCF converges when DIIS error is below 1.0e-08
 ---------------------------------------
  Cycle       Energy         DIIS error
 ---------------------------------------
    1   -5987.9407448038      7.59e-04  
    2   -5987.9445115445      2.60e-04  
    3   -5987.9441916559      3.85e-04  
    4   -5987.9448031435      1.18e-04  
    5   -5987.9448598664      4.38e-05  
    6   -5987.9448681069      8.40e-06  
    7   -5987.9448683173      4.93e-06  
    8   -5987.9448684039      9.64e-07  
    9   -5987.9448684075      2.69e-07  
   10   -5987.9448684080      7.16e-08  
   11   -5987.9448684080      2.70e-08  
   12   -5987.9448684080      1.02e-08  
   13   -5987.9448684079      1.36e-09  Convergence criterion met
 ---------------------------------------
 SCF time:   CPU 41.17s  wall 16.00s 
 SCF   energy in the final basis set =    -5987.9448684079
 Total energy in the final basis set =    -5987.9448684079

 --------------------------------------------------------------
             Orbital Energies (a.u.) and Symmetries
 --------------------------------------------------------------

 Alpha MOs, Restricted
 -- Occupied --                  
-482.85 -482.85 -101.61  -77.13  -62.50  -62.50  -56.33  -56.32
  1 A'    2 A'    3 A'    4 A'    5 A'    6 A'    7 A'    8 A'                 
-56.321 -56.321 -56.321 -56.320 -10.331  -9.526  -8.712  -8.711
  1 A"    9 A'    2 A"   10 A'   11 A'   12 A'   13 A'   14 A'                 
 -7.292  -7.280  -7.280  -6.629  -6.544  -6.543  -6.530  -6.530
 15 A'   16 A'    3 A"   17 A'   18 A'   19 A'    4 A"   20 A'                 
 -6.529  -6.529  -4.791  -4.788  -4.786  -2.654  -2.653  -2.650
  5 A"   21 A'   22 A'    6 A"   23 A'   24 A'   25 A'    7 A"                 
 -2.650  -2.650  -2.650  -2.640  -2.640  -2.638  -2.638  -0.901
  8 A"   26 A'   27 A'   28 A'    9 A"   10 A"   29 A'   30 A'                 
 -0.807  -0.780  -0.744  -0.547  -0.450  -0.443  -0.408  -0.360
 31 A'   32 A'   33 A'   34 A'   35 A'   36 A'   11 A"   37 A'                 
 -0.342  -0.340  -0.314  -0.310  -0.300  -0.290
 12 A"   38 A'   13 A"   39 A'   40 A'   14 A"                                 
 -- Virtual --                   
 -0.153  -0.120  -0.106  -0.020  -0.001   0.019   0.027   0.038
 41 A'   42 A'   15 A"   43 A'   44 A'   45 A'   46 A'   16 A"                 
  0.045   0.054   0.063   0.068   0.070   0.075   0.086   0.100
 47 A'   48 A'   49 A'   17 A"   18 A"   50 A'   51 A'   19 A"                 
  0.103   0.109   0.112   0.124   0.140   0.147   0.155   0.193
 52 A'   53 A'   54 A'   20 A"   55 A'   56 A'   57 A'   58 A'                 
  0.215   0.275   0.278   0.314   0.364   0.389   0.397   0.399
 59 A'   60 A'   21 A"   61 A'   62 A'   63 A'   64 A'   65 A'                 
  0.409   0.433   0.434   0.444   0.461   0.477   0.488   0.494
 22 A"   23 A"   66 A'   67 A'   24 A"   68 A'   25 A"   69 A'                 
  0.497   0.554   0.561   0.563   0.567   0.586   0.587   0.599
 26 A"   27 A"   70 A'   28 A"   71 A'   29 A"   72 A'   73 A'                 
  0.623   0.630   0.633   0.669   0.689   0.703   0.728   0.816
 74 A'   30 A"   75 A'   76 A'   77 A'   31 A"   78 A'   79 A'                 
  0.819   0.836   0.868   0.872   0.892   0.973   1.033   1.065
 32 A"   80 A'   33 A"   81 A'   82 A'   83 A'   84 A'   85 A'                 
  1.127   1.348   1.471   1.499   1.554   1.596   1.672   1.731
 86 A'   34 A"   35 A"   87 A'   36 A"   88 A'   89 A'   90 A'                 
  1.916   1.978   1.996   2.008   2.019   2.078   2.120   2.218
 91 A'   37 A"   38 A"   92 A'   93 A'   94 A'   95 A'   39 A"                 
  2.266   2.386   2.667   2.847   3.120   3.986   3.989   3.990
 96 A'   97 A'   40 A"   98 A'   99 A'   41 A"   42 A"   43 A"                 
  3.992   4.003   4.010   4.027   4.071   4.159   4.215   6.534
100 A'  101 A'   44 A"  102 A'  103 A'  104 A'  105 A'  106 A'                 
  6.594   6.921   7.533   7.549   7.556   7.564   7.605   7.623
107 A'  108 A'   45 A"   46 A"  109 A'  110 A'  111 A'  112 A'                 
  9.654  13.766  13.886  13.991  23.333  25.763  25.875  26.247
113 A'   47 A"  114 A'  115 A'  116 A'   48 A"  117 A'  118 A'                 
 47.832  47.884 163.078 215.634 289.726 289.744 289.754 289.756
119 A'  120 A'  121 A'  122 A'   49 A"   50 A"  123 A'  124 A'                 
289.807 289.8271020.6051020.671
125 A'  126 A'  127 A'  128 A'                                                 

 Beta MOs, Restricted
 -- Occupied --                  
-482.85 -482.85 -101.61  -77.13  -62.50  -62.50  -56.33  -56.32
  1 A'    2 A'    3 A'    4 A'    5 A'    6 A'    7 A'    8 A'                 
-56.321 -56.321 -56.321 -56.320 -10.331  -9.526  -8.712  -8.711
  1 A"    9 A'    2 A"   10 A'   11 A'   12 A'   13 A'   14 A'                 
 -7.292  -7.280  -7.280  -6.629  -6.544  -6.543  -6.530  -6.530
 15 A'   16 A'    3 A"   17 A'   18 A'   19 A'    4 A"   20 A'                 
 -6.529  -6.529  -4.791  -4.788  -4.786  -2.654  -2.653  -2.650
  5 A"   21 A'   22 A'    6 A"   23 A'   24 A'   25 A'    7 A"                 
 -2.650  -2.650  -2.650  -2.640  -2.640  -2.638  -2.638  -0.901
  8 A"   26 A'   27 A'   28 A'    9 A"   10 A"   29 A'   30 A'                 
 -0.807  -0.780  -0.744  -0.547  -0.450  -0.443  -0.408  -0.360
 31 A'   32 A'   33 A'   34 A'   35 A'   36 A'   11 A"   37 A'                 
 -0.342  -0.340  -0.314  -0.310  -0.300  -0.290
 12 A"   38 A'   13 A"   39 A'   40 A'   14 A"                                 
 -- Virtual --                   
 -0.153  -0.120  -0.106  -0.020  -0.001   0.019   0.027   0.038
 41 A'   42 A'   15 A"   43 A'   44 A'   45 A'   46 A'   16 A"                 
  0.045   0.054   0.063   0.068   0.070   0.075   0.086   0.100
 47 A'   48 A'   49 A'   17 A"   18 A"   50 A'   51 A'   19 A"                 
  0.103   0.109   0.112   0.124   0.140   0.147   0.155   0.193
 52 A'   53 A'   54 A'   20 A"   55 A'   56 A'   57 A'   58 A'                 
  0.215   0.275   0.278   0.314   0.364   0.389   0.397   0.399
 59 A'   60 A'   21 A"   61 A'   62 A'   63 A'   64 A'   65 A'                 
  0.409   0.433   0.434   0.444   0.461   0.477   0.488   0.494
 22 A"   23 A"   66 A'   67 A'   24 A"   68 A'   25 A"   69 A'                 
  0.497   0.554   0.561   0.563   0.567   0.586   0.587   0.599
 26 A"   27 A"   70 A'   28 A"   71 A'   29 A"   72 A'   73 A'                 
  0.623   0.630   0.633   0.669   0.689   0.703   0.728   0.816
 74 A'   30 A"   75 A'   76 A'   77 A'   31 A"   78 A'   79 A'                 
  0.819   0.836   0.868   0.872   0.892   0.973   1.033   1.065
 32 A"   80 A'   33 A"   81 A'   82 A'   83 A'   84 A'   85 A'                 
  1.127   1.348   1.471   1.499   1.554   1.596   1.672   1.731
 86 A'   34 A"   35 A"   87 A'   36 A"   88 A'   89 A'   90 A'                 
  1.916   1.978   1.996   2.008   2.019   2.078   2.120   2.218
 91 A'   37 A"   38 A"   92 A'   93 A'   94 A'   95 A'   39 A"                 
  2.266   2.386   2.667   2.847   3.120   3.986   3.989   3.990
 96 A'   97 A'   40 A"   98 A'   99 A'   41 A"   42 A"   43 A"                 
  3.992   4.003   4.010   4.027   4.071   4.159   4.215   6.534
100 A'  101 A'   44 A"  102 A'  103 A'  104 A'  105 A'  106 A'                 
  6.594   6.921   7.533   7.549   7.556   7.564   7.605   7.623
107 A'  108 A'   45 A"   46 A"  109 A'  110 A'  111 A'  112 A'                 
  9.654  13.766  13.886  13.991  23.333  25.763  25.875  26.247
113 A'   47 A"  114 A'  115 A'  116 A'   48 A"  117 A'  118 A'                 
 47.832  47.884 163.078 215.634 289.726 289.744 289.754 289.756
119 A'  120 A'  121 A'  122 A'   49 A"   50 A"  123 A'  124 A'                 
289.807 289.8271020.6051020.671
125 A'  126 A'  127 A'  128 A'                                                 
 --------------------------------------------------------------

          Ground-State Mulliken Net Atomic Charges

     Atom                 Charge (a.u.)
  ----------------------------------------
      1 C                    -0.117548
      2 P                     0.011591
      3 Br                   -0.126534
      4 Cl                    0.292071
      5 Br                   -0.059579
  ----------------------------------------
  Sum of atomic charges =     0.000000

 -----------------------------------------------------------------
                    Cartesian Multipole Moments
 -----------------------------------------------------------------
    Charge (ESU x 10^10)
                 0.0000
    Dipole Moment (Debye)
         X       0.3484      Y       1.4246      Z      -0.0000
       Tot       1.4666
    Quadrupole Moments (Debye-Ang)
        XX     -68.4204     XY       2.1649     YY     -65.0876
        XZ       0.0000     YZ      -0.0000     ZZ     -69.1726
    Octopole Moments (Debye-Ang^2)
       XXX     -31.3825    XXY     -12.8041    XYY      -8.3337
       YYY     -54.0592    XXZ      -0.0000    XYZ       0.0000
       YYZ      -0.0000    XZZ     -12.8799    YZZ     -14.8837
       ZZZ       0.0000
    Hexadecapole Moments (Debye-Ang^3)
      XXXX   -1309.8016   XXXY      14.1738   XXYY    -337.4318
      XYYY     -33.6456   YYYY    -713.7823   XXXZ       0.0000
      XXYZ       0.0000   XYYZ      -0.0000   YYYZ      -0.0000
      XXZZ    -249.3827   XYZZ     -11.4233   YYZZ    -140.8913
      XZZZ      -0.0000   YZZZ      -0.0000   ZZZZ     -88.7925
 -----------------------------------------------------------------
 Calculating analytic gradient of the SCF energy
 Gradient of SCF Energy
            1           2           3           4           5
    1  -0.0849028   0.0740841  -0.0251187   0.0407257  -0.0047882
    2   0.0716061  -0.0339785  -0.0108271   0.0264569  -0.0532575
    3   0.0000000  -0.0000000   0.0000000  -0.0000000   0.0000000
 Max gradient component =       8.490E-02
 RMS gradient           =       4.078E-02
 Gradient time:  CPU 9.81 s  wall 3.46 s
 Geometry Optimization Parameters
   NAtoms,    NIC,     NZ,  NCons,   NDum,   NFix, NCnnct, MaxDiis
        5      20       5       0       0       0       0       0

 Cartesian Hessian Update
 Hessian Updated using BFGS Update


** GEOMETRY OPTIMIZATION IN DELOCALIZED INTERNAL COORDINATES **
   Searching for a Minimum

   Optimization Cycle:   3

                       Coordinates (Angstroms)
     ATOM                X               Y               Z
      1  C         1.0133189388    0.6907407101    0.0000000000
      2  P        -0.3371566354    1.5245066629    0.0000000000
      3  Br       -2.2977743358    0.1461594595    0.0000000000
      4  Cl        2.6465042851    1.5660506739    0.0000000000
      5  Br        1.0744316027   -1.5962654539    0.0000000000
   Point Group: cs    Number of degrees of freedom:     7


   Energy is  -5987.944868408

 Hessian Updated using BFGS Update

  7 Hessian modes will be used to form the next step
  Hessian Eigenvalues:
     0.028811    0.089886    0.141287    0.230228    0.250020    0.250609
     0.929877

 Minimum Search - Taking Simple RFO Step
 Searching for Lamda that Minimizes Along All modes
 Value Taken    Lamda =  -0.07226938
 Calculated Step too Large.  Step scaled by  0.375169
 Step Taken.  Stepsize is  0.300000

                             Maximum     Tolerance    Cnvgd?
         Gradient           0.088684      0.000300      NO
         Displacement       0.207679      0.001200      NO
         Energy change     -0.031181      0.000001      NO


 New Cartesian Coordinates Obtained by Inverse Iteration

 Displacement from previous Coordinates is:  0.317109
 ----------------------------------------------------------------
             Standard Nuclear Orientation (Angstroms)
    I     Atom           X                Y                Z
 ----------------------------------------------------------------
    1      C       1.0033425819     0.6686845134     0.0000000000
    2      P      -0.3543531174     1.5458912987     0.0000000000
    3      Br     -2.2283648797     0.1297387944     0.0000000000
    4      Cl      2.5965765476     1.4770395554     0.0000000000
    5      Br      1.0821227229    -1.4901621094     0.0000000000
 ----------------------------------------------------------------
 Molecular Point Group                 Cs    NOp =  2
 Largest Abelian Subgroup              Cs    NOp =  2
 Nuclear Repulsion Energy =   724.9943319944 hartrees
 There are       54 alpha and       54 beta electrons
 Applying Cartesian multipole field
    Component          Value
    ---------          -----
     (2,0,0)        1.00000E-11
     (0,2,0)        2.00000E-11
     (0,0,2)       -3.00000E-11
 Nucleus-field energy     =     0.0000000230 hartrees
 Requested basis set is 6-311++G(d,p)
 There are 70 shells and 178 basis functions
 A cutoff of  1.0D-11 yielded   1881 shell pairs
 There are     13333 function pairs (     14748 Cartesian)
 Smallest overlap matrix eigenvalue = 2.52E-04
 Guess MOs from SCF MO coefficient file

 -----------------------------------------------------------------------
  General SCF calculation program by
  Eric Jon Sundstrom, Paul Horn, Yuezhi Mao, Dmitri Zuev, Alec White,
  David Stuck, Shaama M.S., Shane Yost, Joonho Lee, David Small,
  Daniel Levine, Susi Lehtola, Hugh Burton, Evgeny Epifanovsky
 -----------------------------------------------------------------------
 Exchange:     0.2000 Hartree-Fock + 0.0800 Slater + 0.7200 B88
 Correlation:  0.1900 VWN1RPA + 0.8100 LYP
 Using SG-1 standard quadrature grid
 using 4 threads for integral computing
 -------------------------------------------------------
 OpenMP Integral computing Module                
 Release: version 2.0, May 2017, Q-Chem Inc. Pleasanton 
 -------------------------------------------------------
 -------------------------------------------------------
 OpenMP BLAS3 based DFT computing Module                
 Release: version 1.0, May 2013, Q-Chem Inc. Pittsburgh 
 -------------------------------------------------------
 A restricted SCF calculation will be
 performed using DIIS
 SCF converges when DIIS error is below 1.0e-08
 ---------------------------------------
  Cycle       Energy         DIIS error
 ---------------------------------------
    1   -5987.9648722053      7.63e-04  
    2   -5987.9683607699      3.41e-04  
    3   -5987.9677908397      5.10e-04  
    4   -5987.9688344312      1.13e-04  
    5   -5987.9688931185      3.63e-05  
    6   -5987.9688983828      8.28e-06  
    7   -5987.9688986040      4.60e-06  
    8   -5987.9688986770      7.01e-07  
    9   -5987.9688986786      1.81e-07  
   10   -5987.9688986787      5.11e-08  
   11   -5987.9688986788      1.67e-08  
   12   -5987.9688986788      6.74e-09  Convergence criterion met
 ---------------------------------------
 SCF time:   CPU 39.08s  wall 15.00s 
 SCF   energy in the final basis set =    -5987.9688986788
 Total energy in the final basis set =    -5987.9688986788

 --------------------------------------------------------------
             Orbital Energies (a.u.) and Symmetries
 --------------------------------------------------------------

 Alpha MOs, Restricted
 -- Occupied --                  
-482.86 -482.85 -101.61  -77.13  -62.51  -62.50  -56.33  -56.32
  1 A'    2 A'    3 A'    4 A'    5 A'    6 A'    7 A'    1 A"                 
-56.323 -56.322 -56.318 -56.318 -10.326  -9.523  -8.714  -8.710
  8 A'    9 A'    2 A"   10 A'   11 A'   12 A'   13 A'   14 A'                 
 -7.289  -7.278  -7.278  -6.623  -6.547  -6.540  -6.532  -6.532
 15 A'   16 A'    3 A"   17 A'   18 A'   19 A'    4 A"   20 A'                 
 -6.529  -6.528  -4.785  -4.781  -4.780  -2.657  -2.654  -2.653
  5 A"   21 A'   22 A'    6 A"   23 A'   24 A'    7 A"   25 A'                 
 -2.651  -2.648  -2.648  -2.641  -2.641  -2.638  -2.638  -0.913
 26 A'    8 A"   27 A'    9 A"   28 A'   10 A"   29 A'   30 A'                 
 -0.810  -0.787  -0.733  -0.553  -0.458  -0.446  -0.413  -0.360
 31 A'   32 A'   33 A'   34 A'   35 A'   36 A'   11 A"   37 A'                 
 -0.343  -0.341  -0.317  -0.311  -0.300  -0.282
 38 A'   12 A"   13 A"   39 A'   40 A'   14 A"                                 
 -- Virtual --                   
 -0.131  -0.105  -0.096  -0.010   0.001   0.020   0.028   0.039
 41 A'   15 A"   42 A'   43 A'   44 A'   45 A'   46 A'   16 A"                 
  0.045   0.053   0.064   0.068   0.069   0.079   0.089   0.101
 47 A'   48 A'   49 A'   17 A"   18 A"   50 A'   51 A'   19 A"                 
  0.103   0.110   0.115   0.125   0.142   0.146   0.156   0.194
 52 A'   53 A'   54 A'   20 A"   55 A'   56 A'   57 A'   58 A'                 
  0.216   0.271   0.281   0.310   0.356   0.389   0.395   0.403
 59 A'   60 A'   21 A"   61 A'   62 A'   63 A'   64 A'   65 A'                 
  0.408   0.429   0.429   0.440   0.463   0.465   0.486   0.486
 22 A"   66 A'   23 A"   67 A'   68 A'   24 A"   69 A'   25 A"                 
  0.489   0.552   0.560   0.570   0.577   0.580   0.601   0.603
 26 A"   27 A"   28 A"   70 A'   71 A'   29 A"   72 A'   73 A'                 
  0.626   0.633   0.653   0.674   0.701   0.720   0.765   0.815
 74 A'   30 A"   75 A'   76 A'   77 A'   31 A"   78 A'   79 A'                 
  0.818   0.845   0.879   0.884   0.907   0.989   1.014   1.090
 32 A"   80 A'   33 A"   81 A'   82 A'   83 A'   84 A'   85 A'                 
  1.147   1.371   1.467   1.550   1.556   1.621   1.689   1.772
 86 A'   34 A"   35 A"   87 A'   36 A"   88 A'   89 A'   90 A'                 
  1.885   1.979   1.995   2.007   2.031   2.097   2.138   2.222
 91 A'   37 A"   38 A"   92 A'   93 A'   94 A'   95 A'   39 A"                 
  2.280   2.418   2.669   2.873   3.123   3.986   3.989   3.993
 96 A'   97 A'   40 A"   98 A'   99 A'   41 A"   42 A"  100 A'                 
  3.995   4.006   4.020   4.038   4.092   4.180   4.270   6.535
 43 A"  101 A'   44 A"  102 A'  103 A'  104 A'  105 A'  106 A'                 
  6.604   6.916   7.533   7.550   7.553   7.573   7.620   7.641
107 A'  108 A'   45 A"   46 A"  109 A'  110 A'  111 A'  112 A'                 
  9.672  13.773  13.899  13.980  23.322  25.774  25.910  26.274
113 A'   47 A"  114 A'  115 A'  116 A'   48 A"  117 A'  118 A'                 
 47.833  47.893 163.068 215.654 289.726 289.746 289.752 289.764
119 A'  120 A'  121 A'  122 A'   49 A"   50 A"  123 A'  124 A'                 
289.824 289.8481020.6081020.681
125 A'  126 A'  127 A'  128 A'                                                 

 Beta MOs, Restricted
 -- Occupied --                  
-482.86 -482.85 -101.61  -77.13  -62.51  -62.50  -56.33  -56.32
  1 A'    2 A'    3 A'    4 A'    5 A'    6 A'    7 A'    1 A"                 
-56.323 -56.322 -56.318 -56.318 -10.326  -9.523  -8.714  -8.710
  8 A'    9 A'    2 A"   10 A'   11 A'   12 A'   13 A'   14 A'                 
 -7.289  -7.278  -7.278  -6.623  -6.547  -6.540  -6.532  -6.532
 15 A'   16 A'    3 A"   17 A'   18 A'   19 A'    4 A"   20 A'                 
 -6.529  -6.528  -4.785  -4.781  -4.780  -2.657  -2.654  -2.653
  5 A"   21 A'   22 A'    6 A"   23 A'   24 A'    7 A"   25 A'                 
 -2.651  -2.648  -2.648  -2.641  -2.641  -2.638  -2.638  -0.913
 26 A'    8 A"   27 A'    9 A"   28 A'   10 A"   29 A'   30 A'                 
 -0.810  -0.787  -0.733  -0.553  -0.458  -0.446  -0.413  -0.360
 31 A'   32 A'   33 A'   34 A'   35 A'   36 A'   11 A"   37 A'                 
 -0.343  -0.341  -0.317  -0.311  -0.300  -0.282
 38 A'   12 A"   13 A"   39 A'   40 A'   14 A"                                 
 -- Virtual --                   
 -0.131  -0.105  -0.096  -0.010   0.001   0.020   0.028   0.039
 41 A'   15 A"   42 A'   43 A'   44 A'   45 A'   46 A'   16 A"                 
  0.045   0.053   0.064   0.068   0.069   0.079   0.089   0.101
 47 A'   48 A'   49 A'   17 A"   18 A"   50 A'   51 A'   19 A"                 
  0.103   0.110   0.115   0.125   0.142   0.146   0.156   0.194
 52 A'   53 A'   54 A'   20 A"   55 A'   56 A'   57 A'   58 A'                 
  0.216   0.271   0.281   0.310   0.356   0.389   0.395   0.403
 59 A'   60 A'   21 A"   61 A'   62 A'   63 A'   64 A'   65 A'                 
  0.408   0.429   0.429   0.440   0.463   0.465   0.486   0.486
 22 A"   66 A'   23 A"   67 A'   68 A'   24 A"   69 A'   25 A"                 
  0.489   0.552   0.560   0.570   0.577   0.580   0.601   0.603
 26 A"   27 A"   28 A"   70 A'   71 A'   29 A"   72 A'   73 A'                 
  0.626   0.633   0.653   0.674   0.701   0.720   0.765   0.815
 74 A'   30 A"   75 A'   76 A'   77 A'   31 A"   78 A'   79 A'                 
  0.818   0.845   0.879   0.884   0.907   0.989   1.014   1.090
 32 A"   80 A'   33 A"   81 A'   82 A'   83 A'   84 A'   85 A'                 
  1.147   1.371   1.467   1.550   1.556   1.621   1.689   1.772
 86 A'   34 A"   35 A"   87 A'   36 A"   88 A'   89 A'   90 A'                 
  1.885   1.979   1.995   2.007   2.031   2.097   2.138   2.222
 91 A'   37 A"   38 A"   92 A'   93 A'   94 A'   95 A'   39 A"                 
  2.280   2.418   2.669   2.873   3.123   3.986   3.989   3.993
 96 A'   97 A'   40 A"   98 A'   99 A'   41 A"   42 A"  100 A'                 
  3.995   4.006   4.020   4.038   4.092   4.180   4.270   6.535
 43 A"  101 A'   44 A"  102 A'  103 A'  104 A'  105 A'  106 A'                 
  6.604   6.916   7.533   7.550   7.553   7.573   7.620   7.641
107 A'  108 A'   45 A"   46 A"  109 A'  110 A'  111 A'  112 A'                 
  9.672  13.773  13.899  13.980  23.322  25.774  25.910  26.274
113 A'   47 A"  114 A'  115 A'  116 A'   48 A"  117 A'  118 A'                 
 47.833  47.893 163.068 215.654 289.726 289.746 289.752 289.764
119 A'  120 A'  121 A'  122 A'   49 A"   50 A"  123 A'  124 A'                 
289.824 289.8481020.6081020.681
125 A'  126 A'  127 A'  128 A'                                                 
 --------------------------------------------------------------

          Ground-State Mulliken Net Atomic Charges

     Atom                 Charge (a.u.)
  ----------------------------------------
      1 C                    -0.175046
      2 P                     0.014893
      3 Br                   -0.140288
      4 Cl                    0.334937
      5 Br                   -0.034495
  ----------------------------------------
  Sum of atomic charges =     0.000000

 -----------------------------------------------------------------
                    Cartesian Multipole Moments
 -----------------------------------------------------------------
    Charge (ESU x 10^10)
                 0.0000
    Dipole Moment (Debye)
         X       0.5065      Y       1.1072      Z       0.0000
       Tot       1.2176
    Quadrupole Moments (Debye-Ang)
        XX     -68.2098     XY       1.8685     YY     -65.1302
        XZ      -0.0000     YZ       0.0000     ZZ     -69.0099
    Octopole Moments (Debye-Ang^2)
       XXX     -31.8493    XXY     -14.4188    XYY      -8.9328
       YYY     -57.2208    XXZ      -0.0000    XYZ       0.0000
       YYZ      -0.0000    XZZ     -13.0338    YZZ     -15.9512
       ZZZ      -0.0000
    Hexadecapole Moments (Debye-Ang^3)
      XXXX   -1262.1149   XXXY      14.5878   XXYY    -320.1448
      XYYY     -30.2924   YYYY    -665.9443   XXXZ      -0.0000
      XXYZ       0.0000   XYYZ      -0.0000   YYYZ       0.0000
      XXZZ    -239.5150   XYZZ      -9.6806   YYZZ    -131.7352
      XZZZ      -0.0000   YZZZ       0.0000   ZZZZ     -88.4553
 -----------------------------------------------------------------
 Calculating analytic gradient of the SCF energy
 Gradient of SCF Energy
            1           2           3           4           5
    1  -0.0528041   0.0506443  -0.0185224   0.0239494  -0.0032672
    2   0.0633063  -0.0230254  -0.0090945   0.0143573  -0.0455438
    3  -0.0000000  -0.0000000   0.0000000   0.0000000   0.0000000
 Max gradient component =       6.331E-02
 RMS gradient           =       2.964E-02
 Gradient time:  CPU 10.24 s  wall 3.77 s
 Geometry Optimization Parameters
   NAtoms,    NIC,     NZ,  NCons,   NDum,   NFix, NCnnct, MaxDiis
        5      20       5       0       0       0       0       0

 Cartesian Hessian Update
 Hessian Updated using BFGS Update


** GEOMETRY OPTIMIZATION IN DELOCALIZED INTERNAL COORDINATES **
   Searching for a Minimum

   Optimization Cycle:   4

                       Coordinates (Angstroms)
     ATOM                X               Y               Z
      1  C         1.0033425819    0.6686845134    0.0000000000
      2  P        -0.3543531174    1.5458912987    0.0000000000
      3  Br       -2.2283648797    0.1297387944    0.0000000000
      4  Cl        2.5965765476    1.4770395554    0.0000000000
      5  Br        1.0821227229   -1.4901621094    0.0000000000
   Point Group: cs    Number of degrees of freedom:     7


   Energy is  -5987.968898679

 Hessian Updated using BFGS Update

  7 Hessian modes will be used to form the next step
  Hessian Eigenvalues:
     0.045688    0.090896    0.175254    0.225498    0.250513    0.253504
     0.879503

 Minimum Search - Taking Simple RFO Step
 Searching for Lamda that Minimizes Along All modes
 Value Taken    Lamda =  -0.04219824
 Calculated Step too Large.  Step scaled by  0.461269
 Step Taken.  Stepsize is  0.300000

                             Maximum     Tolerance    Cnvgd?
         Gradient           0.065692      0.000300      NO
         Displacement       0.213585      0.001200      NO
         Energy change     -0.024030      0.000001      NO


 New Cartesian Coordinates Obtained by Inverse Iteration

 Displacement from previous Coordinates is:  0.282681
 ----------------------------------------------------------------
             Standard Nuclear Orientation (Angstroms)
    I     Atom           X                Y                Z
 ----------------------------------------------------------------
    1      C       0.9914629485     0.6328673896     0.0000000000
    2      P      -0.3706146833     1.5543533587     0.0000000000
    3      Br     -2.1743298157     0.1212933324     0.0000000000
    4      Cl      2.5624894218     1.4061828158     0.0000000000
    5      Br      1.0903159840    -1.3835048440     0.0000000000
 ----------------------------------------------------------------
 Molecular Point Group                 Cs    NOp =  2
 Largest Abelian Subgroup              Cs    NOp =  2
 Nuclear Repulsion Energy =   745.0034251988 hartrees
 There are       54 alpha and       54 beta electrons
 Applying Cartesian multipole field
    Component          Value
    ---------          -----
     (2,0,0)        1.00000E-11
     (0,2,0)        2.00000E-11
     (0,0,2)       -3.00000E-11
 Nucleus-field energy     =     0.0000000216 hartrees
 Requested basis set is 6-311++G(d,p)
 There are 70 shells and 178 basis functions
 A cutoff of  1.0D-11 yielded   1900 shell pairs
 There are     13416 function pairs (     14837 Cartesian)
 Smallest overlap matrix eigenvalue = 2.23E-04
 Guess MOs from SCF MO coefficient file

 -----------------------------------------------------------------------
  General SCF calculation program by
  Eric Jon Sundstrom, Paul Horn, Yuezhi Mao, Dmitri Zuev, Alec White,
  David Stuck, Shaama M.S., Shane Yost, Joonho Lee, David Small,
  Daniel Levine, Susi Lehtola, Hugh Burton, Evgeny Epifanovsky
 -----------------------------------------------------------------------
 Exchange:     0.2000 Hartree-Fock + 0.0800 Slater + 0.7200 B88
 Correlation:  0.1900 VWN1RPA + 0.8100 LYP
 Using SG-1 standard quadrature grid
 using 4 threads for integral computing
 -------------------------------------------------------
 OpenMP Integral computing Module                
 Release: version 2.0, May 2017, Q-Chem Inc. Pleasanton 
 -------------------------------------------------------
 -------------------------------------------------------
 OpenMP BLAS3 based DFT computing Module                
 Release: version 1.0, May 2013, Q-Chem Inc. Pittsburgh 
 -------------------------------------------------------
 A restricted SCF calculation will be
 performed using DIIS
 SCF converges when DIIS error is below 1.0e-08
 ---------------------------------------
  Cycle       Energy         DIIS error
 ---------------------------------------
    1   -5987.9804864045      7.90e-04  
    2   -5987.9840132816      3.80e-04  
    3   -5987.9835018734      5.24e-04  
    4   -5987.9845739646      1.17e-04  
    5   -5987.9846374840      3.51e-05  
    6   -5987.9846422884      8.60e-06  
    7   -5987.9846425533      4.22e-06  
    8   -5987.9846426083      5.62e-07  
    9   -5987.9846426093      1.50e-07  
   10   -5987.9846426093      5.84e-08  
   11   -5987.9846426094      1.69e-08  
   12   -5987.9846426094      4.38e-09  Convergence criterion met
 ---------------------------------------
 SCF time:   CPU 40.03s  wall 15.00s 
 SCF   energy in the final basis set =    -5987.9846426094
 Total energy in the final basis set =    -5987.9846426094

 --------------------------------------------------------------
             Orbital Energies (a.u.) and Symmetries
 --------------------------------------------------------------

 Alpha MOs, Restricted
 -- Occupied --                  
-482.86 -482.85 -101.60  -77.12  -62.51  -62.50  -56.33  -56.33
  1 A'    2 A'    3 A'    4 A'    5 A'    6 A'    7 A'    1 A"                 
-56.328 -56.320 -56.317 -56.316 -10.320  -9.518  -8.720  -8.708
  8 A'    9 A'    2 A"   10 A'   11 A'   12 A'   13 A'   14 A'                 
 -7.283  -7.273  -7.273  -6.616  -6.553  -6.539  -6.538  -6.537
 15 A'    3 A"   16 A'   17 A'   18 A'   19 A'    4 A"   20 A'                 
 -6.527  -6.527  -4.779  -4.775  -4.773  -2.663  -2.659  -2.659
  5 A"   21 A'   22 A'    6 A"   23 A'   24 A'    7 A"   25 A'                 
 -2.650  -2.647  -2.647  -2.647  -2.646  -2.637  -2.637  -0.920
 26 A'    8 A"   27 A'    9 A"   28 A'   10 A"   29 A'   30 A'                 
 -0.818  -0.797  -0.721  -0.556  -0.468  -0.447  -0.417  -0.361
 31 A'   32 A'   33 A'   34 A'   35 A'   36 A'   11 A"   37 A'                 
 -0.346  -0.342  -0.322  -0.311  -0.300  -0.274
 38 A'   12 A"   13 A"   39 A'   40 A'   14 A"                                 
 -- Virtual --                   
 -0.107  -0.103  -0.072  -0.004   0.004   0.022   0.029   0.039
 41 A'   15 A"   42 A'   43 A'   44 A'   45 A'   46 A'   16 A"                 
  0.044   0.052   0.065   0.067   0.070   0.083   0.092   0.102
 47 A'   48 A'   49 A'   17 A"   18 A"   50 A'   51 A'   19 A"                 
  0.102   0.111   0.117   0.127   0.143   0.146   0.156   0.196
 52 A'   53 A'   54 A'   20 A"   55 A'   56 A'   57 A'   58 A'                 
  0.216   0.267   0.284   0.306   0.350   0.388   0.394   0.405
 59 A'   60 A'   21 A"   61 A'   62 A'   63 A'   64 A'   65 A'                 
  0.407   0.424   0.428   0.441   0.455   0.466   0.478   0.480
 22 A"   23 A"   66 A'   67 A'   68 A'   24 A"   25 A"   69 A'                 
  0.492   0.547   0.557   0.571   0.572   0.588   0.604   0.611
 26 A"   27 A"   28 A"   70 A'   29 A"   71 A'   72 A'   73 A'                 
  0.633   0.639   0.673   0.679   0.719   0.737   0.802   0.808
 74 A'   30 A"   75 A'   76 A'   77 A'   31 A"   78 A'   79 A'                 
  0.821   0.859   0.894   0.895   0.929   0.977   1.027   1.109
 32 A"   80 A'   33 A"   81 A'   82 A'   83 A'   84 A'   85 A'                 
  1.160   1.392   1.464   1.560   1.612   1.651   1.704   1.795
 86 A'   34 A"   35 A"   36 A"   87 A'   88 A'   89 A'   90 A'                 
  1.857   1.980   1.995   2.009   2.043   2.107   2.151   2.228
 91 A'   37 A"   38 A"   92 A'   93 A'   94 A'   95 A'   39 A"                 
  2.298   2.442   2.670   2.908   3.120   3.981   3.989   3.991
 96 A'   97 A'   40 A"   98 A'   99 A'   41 A"   42 A"  100 A'                 
  4.000   4.007   4.033   4.050   4.114   4.197   4.321   6.541
 43 A"  101 A'   44 A"  102 A'  103 A'  104 A'  105 A'  106 A'                 
  6.614   6.911   7.532   7.550   7.552   7.581   7.631   7.645
107 A'  108 A'   45 A"   46 A"  109 A'  110 A'  111 A'  112 A'                 
  9.687  13.781  13.910  13.973  23.318  25.784  25.946  26.297
113 A'   47 A"  114 A'  115 A'  116 A'   48 A"  117 A'  118 A'                 
 47.839  47.902 163.060 215.671 289.726 289.747 289.750 289.774
119 A'  120 A'  121 A'  122 A'   49 A"   50 A"  123 A'  124 A'                 
289.837 289.8641020.6151020.693
125 A'  126 A'  127 A'  128 A'                                                 

 Beta MOs, Restricted
 -- Occupied --                  
-482.86 -482.85 -101.60  -77.12  -62.51  -62.50  -56.33  -56.33
  1 A'    2 A'    3 A'    4 A'    5 A'    6 A'    7 A'    1 A"                 
-56.328 -56.320 -56.317 -56.316 -10.320  -9.518  -8.720  -8.708
  8 A'    9 A'    2 A"   10 A'   11 A'   12 A'   13 A'   14 A'                 
 -7.283  -7.273  -7.273  -6.616  -6.553  -6.539  -6.538  -6.537
 15 A'    3 A"   16 A'   17 A'   18 A'   19 A'    4 A"   20 A'                 
 -6.527  -6.527  -4.779  -4.775  -4.773  -2.663  -2.659  -2.659
  5 A"   21 A'   22 A'    6 A"   23 A'   24 A'    7 A"   25 A'                 
 -2.650  -2.647  -2.647  -2.647  -2.646  -2.637  -2.637  -0.920
 26 A'    8 A"   27 A'    9 A"   28 A'   10 A"   29 A'   30 A'                 
 -0.818  -0.797  -0.721  -0.556  -0.468  -0.447  -0.417  -0.361
 31 A'   32 A'   33 A'   34 A'   35 A'   36 A'   11 A"   37 A'                 
 -0.346  -0.342  -0.322  -0.311  -0.300  -0.274
 38 A'   12 A"   13 A"   39 A'   40 A'   14 A"                                 
 -- Virtual --                   
 -0.107  -0.103  -0.072  -0.004   0.004   0.022   0.029   0.039
 41 A'   15 A"   42 A'   43 A'   44 A'   45 A'   46 A'   16 A"                 
  0.044   0.052   0.065   0.067   0.070   0.083   0.092   0.102
 47 A'   48 A'   49 A'   17 A"   18 A"   50 A'   51 A'   19 A"                 
  0.102   0.111   0.117   0.127   0.143   0.146   0.156   0.196
 52 A'   53 A'   54 A'   20 A"   55 A'   56 A'   57 A'   58 A'                 
  0.216   0.267   0.284   0.306   0.350   0.388   0.394   0.405
 59 A'   60 A'   21 A"   61 A'   62 A'   63 A'   64 A'   65 A'                 
  0.407   0.424   0.428   0.441   0.455   0.466   0.478   0.480
 22 A"   23 A"   66 A'   67 A'   68 A'   24 A"   25 A"   69 A'                 
  0.492   0.547   0.557   0.571   0.572   0.588   0.604   0.611
 26 A"   27 A"   28 A"   70 A'   29 A"   71 A'   72 A'   73 A'                 
  0.633   0.639   0.673   0.679   0.719   0.737   0.802   0.808
 74 A'   30 A"   75 A'   76 A'   77 A'   31 A"   78 A'   79 A'                 
  0.821   0.859   0.894   0.895   0.929   0.977   1.027   1.109
 32 A"   80 A'   33 A"   81 A'   82 A'   83 A'   84 A'   85 A'                 
  1.160   1.392   1.464   1.560   1.612   1.651   1.704   1.795
 86 A'   34 A"   35 A"   36 A"   87 A'   88 A'   89 A'   90 A'                 
  1.857   1.980   1.995   2.009   2.043   2.107   2.151   2.228
 91 A'   37 A"   38 A"   92 A'   93 A'   94 A'   95 A'   39 A"                 
  2.298   2.442   2.670   2.908   3.120   3.981   3.989   3.991
 96 A'   97 A'   40 A"   98 A'   99 A'   41 A"   42 A"  100 A'                 
  4.000   4.007   4.033   4.050   4.114   4.197   4.321   6.541
 43 A"  101 A'   44 A"  102 A'  103 A'  104 A'  105 A'  106 A'                 
  6.614   6.911   7.532   7.550   7.552   7.581   7.631   7.645
107 A'  108 A'   45 A"   46 A"  109 A'  110 A'  111 A'  112 A'                 
  9.687  13.781  13.910  13.973  23.318  25.784  25.946  26.297
113 A'   47 A"  114 A'  115 A'  116 A'   48 A"  117 A'  118 A'                 
 47.839  47.902 163.060 215.671 289.726 289.747 289.750 289.774
119 A'  120 A'  121 A'  122 A'   49 A"   50 A"  123 A'  124 A'                 
289.837 289.8641020.6151020.693
125 A'  126 A'  127 A'  128 A'                                                 
 --------------------------------------------------------------

          Ground-State Mulliken Net Atomic Charges

     Atom                 Charge (a.u.)
  ----------------------------------------
      1 C                    -0.216111
      2 P                     0.017724
      3 Br                   -0.151954
      4 Cl                    0.350116
      5 Br                    0.000225
  ----------------------------------------
  Sum of atomic charges =     0.000000

 -----------------------------------------------------------------
                    Cartesian Multipole Moments
 -----------------------------------------------------------------
    Charge (ESU x 10^10)
                 0.0000
    Dipole Moment (Debye)
         X       0.5778      Y       0.6465      Z       0.0000
       Tot       0.8671
    Quadrupole Moments (Debye-Ang)
        XX     -68.2555     XY       1.2876     YY     -65.3169
        XZ       0.0000     YZ      -0.0000     ZZ     -68.8219
    Octopole Moments (Debye-Ang^2)
       XXX     -33.2566    XXY     -16.6597    XYY      -9.6304
       YYY     -61.2943    XXZ       0.0000    XYZ      -0.0000
       YYZ       0.0000    XZZ     -13.1764    YZZ     -17.3616
       ZZZ       0.0000
    Hexadecapole Moments (Debye-Ang^3)
      XXXX   -1230.7481   XXXY      11.7196   XXYY    -306.6093
      XYYY     -29.3538   YYYY    -622.6479   XXXZ       0.0000
      XXYZ      -0.0000   XYYZ       0.0000   YYYZ      -0.0000
      XXZZ    -232.4789   XYZZ      -8.9013   YYZZ    -123.4535
      XZZZ       0.0000   YZZZ      -0.0000   ZZZZ     -88.0184
 -----------------------------------------------------------------
 Calculating analytic gradient of the SCF energy
 Gradient of SCF Energy
            1           2           3           4           5
    1  -0.0271895   0.0291742  -0.0102603   0.0093439  -0.0010684
    2   0.0481132  -0.0163096  -0.0055540   0.0026293  -0.0288789
    3  -0.0000000   0.0000000  -0.0000000  -0.0000000  -0.0000000
 Max gradient component =       4.811E-02
 RMS gradient           =       1.868E-02
 Gradient time:  CPU 10.46 s  wall 3.64 s
 Geometry Optimization Parameters
   NAtoms,    NIC,     NZ,  NCons,   NDum,   NFix, NCnnct, MaxDiis
        5      20       5       0       0       0       0       0

 Cartesian Hessian Update
 Hessian Updated using BFGS Update


** GEOMETRY OPTIMIZATION IN DELOCALIZED INTERNAL COORDINATES **
   Searching for a Minimum

   Optimization Cycle:   5

                       Coordinates (Angstroms)
     ATOM                X               Y               Z
      1  C         0.9914629485    0.6328673896    0.0000000000
      2  P        -0.3706146833    1.5543533587    0.0000000000
      3  Br       -2.1743298157    0.1212933324    0.0000000000
      4  Cl        2.5624894218    1.4061828158    0.0000000000
      5  Br        1.0903159840   -1.3835048440    0.0000000000
   Point Group: cs    Number of degrees of freedom:     7


   Energy is  -5987.984642609

 Hessian Updated using BFGS Update

  7 Hessian modes will be used to form the next step
  Hessian Eigenvalues:
     0.061122    0.091763    0.191840    0.222648    0.250911    0.273143
     0.852017

 Minimum Search - Taking Simple RFO Step
 Searching for Lamda that Minimizes Along All modes
 Value Taken    Lamda =  -0.01638306
 Calculated Step too Large.  Step scaled by  0.696669
 Step Taken.  Stepsize is  0.300000

                             Maximum     Tolerance    Cnvgd?
         Gradient           0.041504      0.000300      NO
         Displacement       0.218139      0.001200      NO
         Energy change     -0.015744      0.000001      NO


 New Cartesian Coordinates Obtained by Inverse Iteration

 Displacement from previous Coordinates is:  0.234116
 ----------------------------------------------------------------
             Standard Nuclear Orientation (Angstroms)
    I     Atom           X                Y                Z
 ----------------------------------------------------------------
    1      C       0.9811630435     0.5769316657     0.0000000000
    2      P      -0.3790681273     1.5519572870     0.0000000000
    3      Br     -2.1371894724     0.1264112811     0.0000000000
    4      Cl      2.5358431570     1.3678408260     0.0000000000
    5      Br      1.0985752547    -1.2919490074     0.0000000000
 ----------------------------------------------------------------
 Molecular Point Group                 Cs    NOp =  2
 Largest Abelian Subgroup              Cs    NOp =  2
 Nuclear Repulsion Energy =   762.3934174338 hartrees
 There are       54 alpha and       54 beta electrons
 Applying Cartesian multipole field
    Component          Value
    ---------          -----
     (2,0,0)        1.00000E-11
     (0,2,0)        2.00000E-11
     (0,0,2)       -3.00000E-11
 Nucleus-field energy     =     0.0000000206 hartrees
 Requested basis set is 6-311++G(d,p)
 There are 70 shells and 178 basis functions
 A cutoff of  1.0D-11 yielded   1913 shell pairs
 There are     13526 function pairs (     14960 Cartesian)
 Smallest overlap matrix eigenvalue = 2.11E-04
 Guess MOs from SCF MO coefficient file

 -----------------------------------------------------------------------
  General SCF calculation program by
  Eric Jon Sundstrom, Paul Horn, Yuezhi Mao, Dmitri Zuev, Alec White,
  David Stuck, Shaama M.S., Shane Yost, Joonho Lee, David Small,
  Daniel Levine, Susi Lehtola, Hugh Burton, Evgeny Epifanovsky
 -----------------------------------------------------------------------
 Exchange:     0.2000 Hartree-Fock + 0.0800 Slater + 0.7200 B88
 Correlation:  0.1900 VWN1RPA + 0.8100 LYP
 Using SG-1 standard quadrature grid
 using 4 threads for integral computing
 -------------------------------------------------------
 OpenMP Integral computing Module                
 Release: version 2.0, May 2017, Q-Chem Inc. Pleasanton 
 -------------------------------------------------------
 -------------------------------------------------------
 OpenMP BLAS3 based DFT computing Module                
 Release: version 1.0, May 2013, Q-Chem Inc. Pittsburgh 
 -------------------------------------------------------
 A restricted SCF calculation will be
 performed using DIIS
 SCF converges when DIIS error is below 1.0e-08
 ---------------------------------------
  Cycle       Energy         DIIS error
 ---------------------------------------
    1   -5987.9854112496      9.17e-04  
    2   -5987.9898563123      4.29e-04  
    3   -5987.9892205559      5.86e-04  
    4   -5987.9905405532      1.30e-04  
    5   -5987.9906194320      4.04e-05  
    6   -5987.9906259496      9.60e-06  
    7   -5987.9906262858      4.24e-06  
    8   -5987.9906263350      5.24e-07  
    9   -5987.9906263357      1.62e-07  
   10   -5987.9906263359      6.22e-08  
   11   -5987.9906263358      1.30e-08  
   12   -5987.9906263358      3.26e-09  Convergence criterion met
 ---------------------------------------
 SCF time:   CPU 40.90s  wall 15.00s 
 SCF   energy in the final basis set =    -5987.9906263358
 Total energy in the final basis set =    -5987.9906263358

 --------------------------------------------------------------
             Orbital Energies (a.u.) and Symmetries
 --------------------------------------------------------------

 Alpha MOs, Restricted
 -- Occupied --                  
-482.87 -482.85 -101.60  -77.12  -62.52  -62.50  -56.34  -56.34
  1 A'    2 A'    3 A'    4 A'    5 A'    6 A'    7 A'    1 A"                 
-56.336 -56.319 -56.315 -56.315 -10.314  -9.511  -8.729  -8.707
  8 A'    9 A'    2 A"   10 A'   11 A'   12 A'   13 A'   14 A'                 
 -7.276  -7.266  -7.265  -6.610  -6.561  -6.547  -6.546  -6.537
 15 A'    3 A"   16 A'   17 A'   18 A'    4 A"   19 A'   20 A'                 
 -6.526  -6.526  -4.773  -4.768  -4.767  -2.672  -2.668  -2.667
  5 A"   21 A'   22 A'    6 A"   23 A'   24 A'    7 A"   25 A'                 
 -2.656  -2.656  -2.648  -2.645  -2.645  -2.636  -2.636  -0.925
  8 A"   26 A'   27 A'    9 A"   28 A'   10 A"   29 A'   30 A'                 
 -0.833  -0.805  -0.709  -0.558  -0.478  -0.448  -0.421  -0.361
 31 A'   32 A'   33 A'   34 A'   35 A'   36 A'   11 A"   37 A'                 
 -0.350  -0.344  -0.328  -0.311  -0.301  -0.264
 38 A'   12 A"   13 A"   39 A'   40 A'   14 A"                                 
 -- Virtual --                   
 -0.102  -0.086  -0.050  -0.003   0.009   0.023   0.030   0.040
 15 A"   41 A'   42 A'   43 A'   44 A'   45 A'   46 A'   16 A"                 
  0.043   0.052   0.065   0.067   0.071   0.087   0.094   0.100
 47 A'   48 A'   17 A"   49 A'   18 A"   50 A'   51 A'   52 A'                 
  0.103   0.112   0.119   0.128   0.144   0.148   0.156   0.199
 19 A"   53 A'   54 A'   20 A"   55 A'   56 A'   57 A'   58 A'                 
  0.215   0.265   0.287   0.302   0.348   0.387   0.394   0.404
 59 A'   60 A'   21 A"   61 A'   62 A'   63 A'   64 A'   65 A'                 
  0.405   0.418   0.431   0.442   0.453   0.465   0.471   0.477
 22 A"   23 A"   66 A'   67 A'   68 A'   24 A"   25 A"   69 A'                 
  0.502   0.538   0.549   0.566   0.569   0.592   0.605   0.619
 26 A"   27 A"   28 A"   29 A"   70 A'   71 A'   72 A'   73 A'                 
  0.639   0.648   0.685   0.693   0.740   0.753   0.800   0.827
 74 A'   30 A"   75 A'   76 A'   77 A'   31 A"   78 A'   32 A"                 
  0.828   0.884   0.907   0.908   0.950   0.958   1.048   1.122
 79 A'   80 A'   81 A'   33 A"   82 A'   83 A'   84 A'   85 A'                 
  1.168   1.417   1.457   1.564   1.645   1.701   1.719   1.794
 86 A'   34 A"   35 A"   36 A"   87 A'   88 A'   89 A'   90 A'                 
  1.848   1.981   1.995   2.011   2.052   2.115   2.143   2.233
 91 A'   37 A"   38 A"   92 A'   93 A'   94 A'   95 A'   39 A"                 
  2.313   2.452   2.670   2.960   3.102   3.973   3.987   3.990
 96 A'   97 A'   40 A"   98 A'   99 A'   41 A"  100 A'   42 A"                 
  4.004   4.008   4.048   4.059   4.136   4.213   4.328   6.564
 43 A"  101 A'   44 A"  102 A'  103 A'  104 A'  105 A'  106 A'                 
  6.631   6.907   7.528   7.550   7.551   7.586   7.633   7.641
107 A'  108 A'   45 A"   46 A"  109 A'  110 A'  111 A'  112 A'                 
  9.696  13.788  13.919  13.967  23.321  25.793  25.974  26.318
113 A'   47 A"  114 A'  115 A'  116 A'   48 A"  117 A'  118 A'                 
 47.856  47.914 163.051 215.681 289.723 289.748 289.749 289.780
119 A'  120 A'  121 A'  122 A'   49 A"   50 A"  123 A'  124 A'                 
289.847 289.8621020.6381020.709
125 A'  126 A'  127 A'  128 A'                                                 

 Beta MOs, Restricted
 -- Occupied --                  
-482.87 -482.85 -101.60  -77.12  -62.52  -62.50  -56.34  -56.34
  1 A'    2 A'    3 A'    4 A'    5 A'    6 A'    7 A'    1 A"                 
-56.336 -56.319 -56.315 -56.315 -10.314  -9.511  -8.729  -8.707
  8 A'    9 A'    2 A"   10 A'   11 A'   12 A'   13 A'   14 A'                 
 -7.276  -7.266  -7.265  -6.610  -6.561  -6.547  -6.546  -6.537
 15 A'    3 A"   16 A'   17 A'   18 A'    4 A"   19 A'   20 A'                 
 -6.526  -6.526  -4.773  -4.768  -4.767  -2.672  -2.668  -2.667
  5 A"   21 A'   22 A'    6 A"   23 A'   24 A'    7 A"   25 A'                 
 -2.656  -2.656  -2.648  -2.645  -2.645  -2.636  -2.636  -0.925
  8 A"   26 A'   27 A'    9 A"   28 A'   10 A"   29 A'   30 A'                 
 -0.833  -0.805  -0.709  -0.558  -0.478  -0.448  -0.421  -0.361
 31 A'   32 A'   33 A'   34 A'   35 A'   36 A'   11 A"   37 A'                 
 -0.350  -0.344  -0.328  -0.311  -0.301  -0.264
 38 A'   12 A"   13 A"   39 A'   40 A'   14 A"                                 
 -- Virtual --                   
 -0.102  -0.086  -0.050  -0.003   0.009   0.023   0.030   0.040
 15 A"   41 A'   42 A'   43 A'   44 A'   45 A'   46 A'   16 A"                 
  0.043   0.052   0.065   0.067   0.071   0.087   0.094   0.100
 47 A'   48 A'   17 A"   49 A'   18 A"   50 A'   51 A'   52 A'                 
  0.103   0.112   0.119   0.128   0.144   0.148   0.156   0.199
 19 A"   53 A'   54 A'   20 A"   55 A'   56 A'   57 A'   58 A'                 
  0.215   0.265   0.287   0.302   0.348   0.387   0.394   0.404
 59 A'   60 A'   21 A"   61 A'   62 A'   63 A'   64 A'   65 A'                 
  0.405   0.418   0.431   0.442   0.453   0.465   0.471   0.477
 22 A"   23 A"   66 A'   67 A'   68 A'   24 A"   25 A"   69 A'                 
  0.502   0.538   0.549   0.566   0.569   0.592   0.605   0.619
 26 A"   27 A"   28 A"   29 A"   70 A'   71 A'   72 A'   73 A'                 
  0.639   0.648   0.685   0.693   0.740   0.753   0.800   0.827
 74 A'   30 A"   75 A'   76 A'   77 A'   31 A"   78 A'   32 A"                 
  0.828   0.884   0.907   0.908   0.950   0.958   1.048   1.122
 79 A'   80 A'   81 A'   33 A"   82 A'   83 A'   84 A'   85 A'                 
  1.168   1.417   1.457   1.564   1.645   1.701   1.719   1.794
 86 A'   34 A"   35 A"   36 A"   87 A'   88 A'   89 A'   90 A'                 
  1.848   1.981   1.995   2.011   2.052   2.115   2.143   2.233
 91 A'   37 A"   38 A"   92 A'   93 A'   94 A'   95 A'   39 A"                 
  2.313   2.452   2.670   2.960   3.102   3.973   3.987   3.990
 96 A'   97 A'   40 A"   98 A'   99 A'   41 A"  100 A'   42 A"                 
  4.004   4.008   4.048   4.059   4.136   4.213   4.328   6.564
 43 A"  101 A'   44 A"  102 A'  103 A'  104 A'  105 A'  106 A'                 
  6.631   6.907   7.528   7.550   7.551   7.586   7.633   7.641
107 A'  108 A'   45 A"   46 A"  109 A'  110 A'  111 A'  112 A'                 
  9.696  13.788  13.919  13.967  23.321  25.793  25.974  26.318
113 A'   47 A"  114 A'  115 A'  116 A'   48 A"  117 A'  118 A'                 
 47.856  47.914 163.051 215.681 289.723 289.748 289.749 289.780
119 A'  120 A'  121 A'  122 A'   49 A"   50 A"  123 A'  124 A'                 
289.847 289.8621020.6381020.709
125 A'  126 A'  127 A'  128 A'                                                 
 --------------------------------------------------------------

          Ground-State Mulliken Net Atomic Charges

     Atom                 Charge (a.u.)
  ----------------------------------------
      1 C                    -0.234285
      2 P                     0.012889
      3 Br                   -0.159330
      4 Cl                    0.333140
      5 Br                    0.047587
  ----------------------------------------
  Sum of atomic charges =    -0.000000

 -----------------------------------------------------------------
                    Cartesian Multipole Moments
 -----------------------------------------------------------------
    Charge (ESU x 10^10)
                -0.0000
    Dipole Moment (Debye)
         X       0.5951      Y       0.0949      Z       0.0000
       Tot       0.6026
    Quadrupole Moments (Debye-Ang)
        XX     -68.5769     XY       0.5284     YY     -65.5568
        XZ       0.0000     YZ       0.0000     ZZ     -68.6213
    Octopole Moments (Debye-Ang^2)
       XXX     -35.4100    XXY     -19.2766    XYY     -10.2374
       YYY     -65.8086    XXZ       0.0000    XYZ      -0.0000
       YYZ       0.0000    XZZ     -13.2513    YZZ     -19.0573
       ZZZ       0.0000
    Hexadecapole Moments (Debye-Ang^3)
      XXXX   -1213.3215   XXXY       6.7663   XXYY    -296.9848
      XYYY     -29.7165   YYYY    -589.7765   XXXZ       0.0000
      XXYZ       0.0000   XYYZ      -0.0000   YYYZ       0.0000
      XXZZ    -227.7176   XYZZ      -8.8750   YYZZ    -117.2224
      XZZZ       0.0000   YZZZ      -0.0000   ZZZZ     -87.5453
 -----------------------------------------------------------------
 Calculating analytic gradient of the SCF energy
 Gradient of SCF Energy
            1           2           3           4           5
    1  -0.0075034   0.0095067  -0.0016463   0.0002149  -0.0005720
    2   0.0067567  -0.0108451  -0.0008701  -0.0047635   0.0097220
    3   0.0000000  -0.0000000   0.0000000  -0.0000000   0.0000000
 Max gradient component =       1.085E-02
 RMS gradient           =       5.360E-03
 Gradient time:  CPU 10.76 s  wall 3.73 s
 Geometry Optimization Parameters
   NAtoms,    NIC,     NZ,  NCons,   NDum,   NFix, NCnnct, MaxDiis
        5      20       5       0       0       0       0       0

 Cartesian Hessian Update
 Hessian Updated using BFGS Update


** GEOMETRY OPTIMIZATION IN DELOCALIZED INTERNAL COORDINATES **
   Searching for a Minimum

   Optimization Cycle:   6

                       Coordinates (Angstroms)
     ATOM                X               Y               Z
      1  C         0.9811630435    0.5769316657    0.0000000000
      2  P        -0.3790681273    1.5519572870    0.0000000000
      3  Br       -2.1371894724    0.1264112811    0.0000000000
      4  Cl        2.5358431570    1.3678408260    0.0000000000
      5  Br        1.0985752547   -1.2919490074    0.0000000000
   Point Group: cs    Number of degrees of freedom:     7


   Energy is  -5987.990626336

 Hessian Updated using BFGS Update

  7 Hessian modes will be used to form the next step
  Hessian Eigenvalues:
     0.088252    0.122522    0.186601    0.218765    0.251061    0.299404
     0.822671

 Minimum Search - Taking Simple RFO Step
 Searching for Lamda that Minimizes Along All modes
 Value Taken    Lamda =  -0.00136277
 Step Taken.  Stepsize is  0.085213

                             Maximum     Tolerance    Cnvgd?
         Gradient           0.016148      0.000300      NO
         Displacement       0.050553      0.001200      NO
         Energy change     -0.005984      0.000001      NO


 New Cartesian Coordinates Obtained by Inverse Iteration

 Displacement from previous Coordinates is:  0.122852
 ----------------------------------------------------------------
             Standard Nuclear Orientation (Angstroms)
    I     Atom           X                Y                Z
 ----------------------------------------------------------------
    1      C       0.9741084094     0.5627208557     0.0000000000
    2      P      -0.3796739673     1.5628902524     0.0000000000
    3      Br     -2.1178216732     0.1492446750     0.0000000000
    4      Cl      2.5088539363     1.3881056900     0.0000000000
    5      Br      1.1138571502    -1.3317694206     0.0000000000
 ----------------------------------------------------------------
 Molecular Point Group                 Cs    NOp =  2
 Largest Abelian Subgroup              Cs    NOp =  2
 Nuclear Repulsion Energy =   760.4124413766 hartrees
 There are       54 alpha and       54 beta electrons
 Applying Cartesian multipole field
    Component          Value
    ---------          -----
     (2,0,0)        1.00000E-11
     (0,2,0)        2.00000E-11
     (0,0,2)       -3.00000E-11
 Nucleus-field energy     =     0.0000000208 hartrees
 Requested basis set is 6-311++G(d,p)
 There are 70 shells and 178 basis functions
 A cutoff of  1.0D-11 yielded   1918 shell pairs
 There are     13562 function pairs (     14996 Cartesian)
 Smallest overlap matrix eigenvalue = 2.05E-04
 Guess MOs from SCF MO coefficient file

 -----------------------------------------------------------------------
  General SCF calculation program by
  Eric Jon Sundstrom, Paul Horn, Yuezhi Mao, Dmitri Zuev, Alec White,
  David Stuck, Shaama M.S., Shane Yost, Joonho Lee, David Small,
  Daniel Levine, Susi Lehtola, Hugh Burton, Evgeny Epifanovsky
 -----------------------------------------------------------------------
 Exchange:     0.2000 Hartree-Fock + 0.0800 Slater + 0.7200 B88
 Correlation:  0.1900 VWN1RPA + 0.8100 LYP
 Using SG-1 standard quadrature grid
 using 4 threads for integral computing
 -------------------------------------------------------
 OpenMP Integral computing Module                
 Release: version 2.0, May 2017, Q-Chem Inc. Pleasanton 
 -------------------------------------------------------
 -------------------------------------------------------
 OpenMP BLAS3 based DFT computing Module                
 Release: version 1.0, May 2013, Q-Chem Inc. Pittsburgh 
 -------------------------------------------------------
 A restricted SCF calculation will be
 performed using DIIS
 SCF converges when DIIS error is below 1.0e-08
 ---------------------------------------
  Cycle       Energy         DIIS error
 ---------------------------------------
    1   -5987.9905210961      3.30e-04  
    2   -5987.9909520064      2.41e-04  
    3   -5987.9908620715      2.77e-04  
    4   -5987.9911853481      3.70e-05  
    5   -5987.9911913374      8.67e-06  
    6   -5987.9911915571      2.25e-06  
    7   -5987.9911915689      5.59e-07  
    8   -5987.9911915693      2.22e-07  
    9   -5987.9911915694      8.08e-08  
   10   -5987.9911915695      2.33e-08  
   11   -5987.9911915695      5.78e-09  Convergence criterion met
 ---------------------------------------
 SCF time:   CPU 37.35s  wall 14.00s 
 SCF   energy in the final basis set =    -5987.9911915695
 Total energy in the final basis set =    -5987.9911915695

 --------------------------------------------------------------
             Orbital Energies (a.u.) and Symmetries
 --------------------------------------------------------------

 Alpha MOs, Restricted
 -- Occupied --                  
-482.87 -482.85 -101.60  -77.12  -62.52  -62.50  -56.34  -56.34
  1 A'    2 A'    3 A'    4 A'    5 A'    6 A'    7 A'    1 A"                 
-56.336 -56.319 -56.316 -56.316 -10.315  -9.511  -8.728  -8.708
  8 A'    9 A'    2 A"   10 A'   11 A'   12 A'   13 A'   14 A'                 
 -7.275  -7.265  -7.265  -6.610  -6.560  -6.547  -6.545  -6.538
 15 A'    3 A"   16 A'   17 A'   18 A'    4 A"   19 A'   20 A'                 
 -6.527  -6.526  -4.773  -4.769  -4.767  -2.671  -2.667  -2.666
  5 A"   21 A'   22 A'    6 A"   23 A'   24 A'    7 A"   25 A'                 
 -2.656  -2.656  -2.649  -2.646  -2.646  -2.637  -2.637  -0.923
  8 A"   26 A'   27 A'    9 A"   28 A'   10 A"   29 A'   30 A'                 
 -0.830  -0.807  -0.707  -0.557  -0.476  -0.448  -0.419  -0.359
 31 A'   32 A'   33 A'   34 A'   35 A'   36 A'   11 A"   37 A'                 
 -0.351  -0.344  -0.328  -0.312  -0.302  -0.263
 38 A'   12 A"   13 A"   39 A'   40 A'   14 A"                                 
 -- Virtual --                   
 -0.103  -0.082  -0.053  -0.003   0.009   0.022   0.031   0.039
 15 A"   41 A'   42 A'   43 A'   44 A'   45 A'   46 A'   16 A"                 
  0.043   0.052   0.066   0.066   0.071   0.085   0.094   0.100
 47 A'   48 A'   17 A"   49 A'   18 A"   50 A'   51 A'   52 A'                 
  0.103   0.111   0.119   0.127   0.145   0.148   0.157   0.199
 19 A"   53 A'   54 A'   20 A"   55 A'   56 A'   57 A'   58 A'                 
  0.216   0.264   0.287   0.303   0.348   0.387   0.392   0.406
 59 A'   60 A'   21 A"   61 A'   62 A'   63 A'   64 A'   22 A"                 
  0.407   0.418   0.431   0.442   0.453   0.464   0.470   0.472
 65 A'   23 A"   66 A'   67 A'   68 A'   24 A"   25 A"   69 A'                 
  0.499   0.538   0.548   0.567   0.570   0.593   0.600   0.622
 26 A"   27 A"   28 A"   29 A"   70 A'   71 A'   72 A'   73 A'                 
  0.642   0.651   0.684   0.690   0.741   0.759   0.802   0.827
 74 A'   30 A"   75 A'   76 A'   77 A'   31 A"   78 A'   32 A"                 
  0.828   0.877   0.903   0.907   0.948   0.953   1.058   1.122
 79 A'   80 A'   33 A"   81 A'   82 A'   83 A'   84 A'   85 A'                 
  1.162   1.416   1.451   1.564   1.646   1.689   1.720   1.785
 86 A'   34 A"   35 A"   36 A"   87 A'   88 A'   89 A'   90 A'                 
  1.851   1.981   1.994   2.010   2.050   2.115   2.148   2.234
 91 A'   37 A"   38 A"   92 A'   93 A'   94 A'   95 A'   39 A"                 
  2.313   2.453   2.670   2.955   3.091   3.974   3.987   3.989
 96 A'   97 A'   40 A"   98 A'   99 A'   41 A"  100 A'   42 A"                 
  4.006   4.007   4.045   4.061   4.129   4.218   4.329   6.560
 43 A"  101 A'   44 A"  102 A'  103 A'  104 A'  105 A'  106 A'                 
  6.627   6.903   7.528   7.549   7.550   7.584   7.636   7.642
107 A'  108 A'   45 A"   46 A"  109 A'  110 A'  111 A'  112 A'                 
  9.696  13.788  13.916  13.960  23.316  25.794  25.976  26.317
113 A'   47 A"  114 A'  115 A'  116 A'   48 A"  117 A'  118 A'                 
 47.852  47.912 163.046 215.681 289.722 289.748 289.749 289.778
119 A'  120 A'  121 A'  122 A'   49 A"   50 A"  123 A'  124 A'                 
289.849 289.8621020.6331020.706
125 A'  126 A'  127 A'  128 A'                                                 

 Beta MOs, Restricted
 -- Occupied --                  
-482.87 -482.85 -101.60  -77.12  -62.52  -62.50  -56.34  -56.34
  1 A'    2 A'    3 A'    4 A'    5 A'    6 A'    7 A'    1 A"                 
-56.336 -56.319 -56.316 -56.316 -10.315  -9.511  -8.728  -8.708
  8 A'    9 A'    2 A"   10 A'   11 A'   12 A'   13 A'   14 A'                 
 -7.275  -7.265  -7.265  -6.610  -6.560  -6.547  -6.545  -6.538
 15 A'    3 A"   16 A'   17 A'   18 A'    4 A"   19 A'   20 A'                 
 -6.527  -6.526  -4.773  -4.769  -4.767  -2.671  -2.667  -2.666
  5 A"   21 A'   22 A'    6 A"   23 A'   24 A'    7 A"   25 A'                 
 -2.656  -2.656  -2.649  -2.646  -2.646  -2.637  -2.637  -0.923
  8 A"   26 A'   27 A'    9 A"   28 A'   10 A"   29 A'   30 A'                 
 -0.830  -0.807  -0.707  -0.557  -0.476  -0.448  -0.419  -0.359
 31 A'   32 A'   33 A'   34 A'   35 A'   36 A'   11 A"   37 A'                 
 -0.351  -0.344  -0.328  -0.312  -0.302  -0.263
 38 A'   12 A"   13 A"   39 A'   40 A'   14 A"                                 
 -- Virtual --                   
 -0.103  -0.082  -0.053  -0.003   0.009   0.022   0.031   0.039
 15 A"   41 A'   42 A'   43 A'   44 A'   45 A'   46 A'   16 A"                 
  0.043   0.052   0.066   0.066   0.071   0.085   0.094   0.100
 47 A'   48 A'   17 A"   49 A'   18 A"   50 A'   51 A'   52 A'                 
  0.103   0.111   0.119   0.127   0.145   0.148   0.157   0.199
 19 A"   53 A'   54 A'   20 A"   55 A'   56 A'   57 A'   58 A'                 
  0.216   0.264   0.287   0.303   0.348   0.387   0.392   0.406
 59 A'   60 A'   21 A"   61 A'   62 A'   63 A'   64 A'   22 A"                 
  0.407   0.418   0.431   0.442   0.453   0.464   0.470   0.472
 65 A'   23 A"   66 A'   67 A'   68 A'   24 A"   25 A"   69 A'                 
  0.499   0.538   0.548   0.567   0.570   0.593   0.600   0.622
 26 A"   27 A"   28 A"   29 A"   70 A'   71 A'   72 A'   73 A'                 
  0.642   0.651   0.684   0.690   0.741   0.759   0.802   0.827
 74 A'   30 A"   75 A'   76 A'   77 A'   31 A"   78 A'   32 A"                 
  0.828   0.877   0.903   0.907   0.948   0.953   1.058   1.122
 79 A'   80 A'   33 A"   81 A'   82 A'   83 A'   84 A'   85 A'                 
  1.162   1.416   1.451   1.564   1.646   1.689   1.720   1.785
 86 A'   34 A"   35 A"   36 A"   87 A'   88 A'   89 A'   90 A'                 
  1.851   1.981   1.994   2.010   2.050   2.115   2.148   2.234
 91 A'   37 A"   38 A"   92 A'   93 A'   94 A'   95 A'   39 A"                 
  2.313   2.453   2.670   2.955   3.091   3.974   3.987   3.989
 96 A'   97 A'   40 A"   98 A'   99 A'   41 A"  100 A'   42 A"                 
  4.006   4.007   4.045   4.061   4.129   4.218   4.329   6.560
 43 A"  101 A'   44 A"  102 A'  103 A'  104 A'  105 A'  106 A'                 
  6.627   6.903   7.528   7.549   7.550   7.584   7.636   7.642
107 A'  108 A'   45 A"   46 A"  109 A'  110 A'  111 A'  112 A'                 
  9.696  13.788  13.916  13.960  23.316  25.794  25.976  26.317
113 A'   47 A"  114 A'  115 A'  116 A'   48 A"  117 A'  118 A'                 
 47.852  47.912 163.046 215.681 289.722 289.748 289.749 289.778
119 A'  120 A'  121 A'  122 A'   49 A"   50 A"  123 A'  124 A'                 
289.849 289.8621020.6331020.706
125 A'  126 A'  127 A'  128 A'                                                 
 --------------------------------------------------------------

          Ground-State Mulliken Net Atomic Charges

     Atom                 Charge (a.u.)
  ----------------------------------------
      1 C                    -0.229302
      2 P                     0.013101
      3 Br                   -0.153983
      4 Cl                    0.328567
      5 Br                    0.041616
  ----------------------------------------
  Sum of atomic charges =     0.000000

 -----------------------------------------------------------------
                    Cartesian Multipole Moments
 -----------------------------------------------------------------
    Charge (ESU x 10^10)
                -0.0000
    Dipole Moment (Debye)
         X       0.4916      Y       0.1437      Z       0.0000
       Tot       0.5122
    Quadrupole Moments (Debye-Ang)
        XX     -68.5580     XY       0.4652     YY     -65.3598
        XZ      -0.0000     YZ       0.0000     ZZ     -68.6497
    Octopole Moments (Debye-Ang^2)
       XXX     -37.1727    XXY     -19.1676    XYY     -10.4282
       YYY     -65.5056    XXZ       0.0000    XYZ      -0.0000
       YYZ       0.0000    XZZ     -13.6880    YZZ     -18.9823
       ZZZ       0.0000
    Hexadecapole Moments (Debye-Ang^3)
      XXXX   -1200.1902   XXXY      12.0479   XXYY    -296.2507
      XYYY     -24.1635   YYYY    -605.5005   XXXZ      -0.0000
      XXYZ       0.0000   XYYZ      -0.0000   YYYZ       0.0000
      XXZZ    -224.9035   XYZZ      -6.8534   YYZZ    -120.2503
      XZZZ      -0.0000   YZZZ       0.0000   ZZZZ     -87.6033
 -----------------------------------------------------------------
 Calculating analytic gradient of the SCF energy
 Gradient of SCF Energy
            1           2           3           4           5
    1  -0.0039967   0.0023052   0.0032903  -0.0023607   0.0007619
    2   0.0079366  -0.0049311   0.0017910  -0.0019137  -0.0028828
    3  -0.0000000  -0.0000000   0.0000000   0.0000000   0.0000000
 Max gradient component =       7.937E-03
 RMS gradient           =       3.063E-03
 Gradient time:  CPU 10.67 s  wall 4.31 s
 Geometry Optimization Parameters
   NAtoms,    NIC,     NZ,  NCons,   NDum,   NFix, NCnnct, MaxDiis
        5      20       5       0       0       0       0       0

 Cartesian Hessian Update
 Hessian Updated using BFGS Update


** GEOMETRY OPTIMIZATION IN DELOCALIZED INTERNAL COORDINATES **
   Searching for a Minimum

   Optimization Cycle:   7

                       Coordinates (Angstroms)
     ATOM                X               Y               Z
      1  C         0.9741084094    0.5627208557    0.0000000000
      2  P        -0.3796739673    1.5628902524    0.0000000000
      3  Br       -2.1178216732    0.1492446750    0.0000000000
      4  Cl        2.5088539363    1.3881056900    0.0000000000
      5  Br        1.1138571502   -1.3317694206    0.0000000000
   Point Group: cs    Number of degrees of freedom:     7


   Energy is  -5987.991191569

 Hessian Updated using BFGS Update

  7 Hessian modes will be used to form the next step
  Hessian Eigenvalues:
     0.100796    0.141766    0.199876    0.231379    0.253623    0.259661
     0.735582

 Minimum Search - Taking Simple RFO Step
 Searching for Lamda that Minimizes Along All modes
 Value Taken    Lamda =  -0.00028332
 Step Taken.  Stepsize is  0.038251

                             Maximum     Tolerance    Cnvgd?
         Gradient           0.005573      0.000300      NO
         Displacement       0.026393      0.001200      NO
         Energy change     -0.000565      0.000001      NO


 New Cartesian Coordinates Obtained by Inverse Iteration

 Displacement from previous Coordinates is:  0.045161
 ----------------------------------------------------------------
             Standard Nuclear Orientation (Angstroms)
    I     Atom           X                Y                Z
 ----------------------------------------------------------------
    1      C       0.9792137900     0.5540276475     0.0000000000
    2      P      -0.3766676588     1.5604932651     0.0000000000
    3      Br     -2.1364327683     0.1524104919     0.0000000000
    4      Cl      2.5134671658     1.3944107296     0.0000000000
    5      Br      1.1197433266    -1.3301500816     0.0000000000
 ----------------------------------------------------------------
 Molecular Point Group                 Cs    NOp =  2
 Largest Abelian Subgroup              Cs    NOp =  2
 Nuclear Repulsion Energy =   757.9707530971 hartrees
 There are       54 alpha and       54 beta electrons
 Applying Cartesian multipole field
    Component          Value
    ---------          -----
     (2,0,0)        1.00000E-11
     (0,2,0)        2.00000E-11
     (0,0,2)       -3.00000E-11
 Nucleus-field energy     =     0.0000000210 hartrees
 Requested basis set is 6-311++G(d,p)
 There are 70 shells and 178 basis functions
 A cutoff of  1.0D-11 yielded   1915 shell pairs
 There are     13541 function pairs (     14975 Cartesian)
 Smallest overlap matrix eigenvalue = 2.12E-04
 Guess MOs from SCF MO coefficient file

 -----------------------------------------------------------------------
  General SCF calculation program by
  Eric Jon Sundstrom, Paul Horn, Yuezhi Mao, Dmitri Zuev, Alec White,
  David Stuck, Shaama M.S., Shane Yost, Joonho Lee, David Small,
  Daniel Levine, Susi Lehtola, Hugh Burton, Evgeny Epifanovsky
 -----------------------------------------------------------------------
 Exchange:     0.2000 Hartree-Fock + 0.0800 Slater + 0.7200 B88
 Correlation:  0.1900 VWN1RPA + 0.8100 LYP
 Using SG-1 standard quadrature grid
 using 4 threads for integral computing
 -------------------------------------------------------
 OpenMP Integral computing Module                
 Release: version 2.0, May 2017, Q-Chem Inc. Pleasanton 
 -------------------------------------------------------
 -------------------------------------------------------
 OpenMP BLAS3 based DFT computing Module                
 Release: version 1.0, May 2013, Q-Chem Inc. Pittsburgh 
 -------------------------------------------------------
 A restricted SCF calculation will be
 performed using DIIS
 SCF converges when DIIS error is below 1.0e-08
 ---------------------------------------
  Cycle       Energy         DIIS error
 ---------------------------------------
    1   -5987.9912379227      1.33e-04  
    2   -5987.9913536651      2.86e-05  
    3   -5987.9913540766      2.97e-05  
    4   -5987.9913573218      1.36e-05  
    5   -5987.9913580066      4.18e-06  
    6   -5987.9913580765      1.08e-06  
    7   -5987.9913580810      3.42e-07  
    8   -5987.9913580815      1.25e-07  
    9   -5987.9913580815      2.31e-08  
   10   -5987.9913580815      1.21e-08  
   11   -5987.9913580816      1.49e-09  Convergence criterion met
 ---------------------------------------
 SCF time:   CPU 37.39s  wall 14.00s 
 SCF   energy in the final basis set =    -5987.9913580816
 Total energy in the final basis set =    -5987.9913580816

 --------------------------------------------------------------
             Orbital Energies (a.u.) and Symmetries
 --------------------------------------------------------------

 Alpha MOs, Restricted
 -- Occupied --                  
-482.87 -482.85 -101.60  -77.12  -62.52  -62.50  -56.34  -56.34
  1 A'    2 A'    3 A'    4 A'    5 A'    6 A'    7 A'    1 A"                 
-56.337 -56.319 -56.315 -56.315 -10.316  -9.510  -8.730  -8.707
  8 A'    9 A'    2 A"   10 A'   11 A'   12 A'   13 A'   14 A'                 
 -7.275  -7.265  -7.265  -6.611  -6.562  -6.548  -6.547  -6.537
 15 A'    3 A"   16 A'   17 A'   18 A'    4 A"   19 A'   20 A'                 
 -6.526  -6.526  -4.774  -4.769  -4.768  -2.673  -2.669  -2.668
  5 A"   21 A'   22 A'    6 A"   23 A'   24 A'    7 A"   25 A'                 
 -2.657  -2.657  -2.648  -2.645  -2.645  -2.636  -2.636  -0.922
  8 A"   26 A'   27 A'    9 A"   28 A'   10 A"   29 A'   30 A'                 
 -0.831  -0.806  -0.706  -0.557  -0.477  -0.447  -0.418  -0.358
 31 A'   32 A'   33 A'   34 A'   35 A'   36 A'   11 A"   37 A'                 
 -0.351  -0.344  -0.329  -0.312  -0.302  -0.263
 38 A'   12 A"   13 A"   39 A'   40 A'   14 A"                                 
 -- Virtual --                   
 -0.104  -0.083  -0.054  -0.003   0.008   0.022   0.030   0.039
 15 A"   41 A'   42 A'   43 A'   44 A'   45 A'   46 A'   16 A"                 
  0.043   0.052   0.065   0.066   0.071   0.085   0.094   0.099
 47 A'   48 A'   17 A"   49 A'   18 A"   50 A'   51 A'   52 A'                 
  0.103   0.111   0.119   0.127   0.145   0.147   0.157   0.199
 19 A"   53 A'   54 A'   20 A"   55 A'   56 A'   57 A'   58 A'                 
  0.216   0.265   0.287   0.302   0.349   0.387   0.394   0.406
 59 A'   60 A'   21 A"   61 A'   62 A'   63 A'   64 A'   22 A"                 
  0.407   0.417   0.431   0.443   0.453   0.465   0.471   0.471
 65 A'   23 A"   66 A'   67 A'   68 A'   24 A"   69 A'   25 A"                 
  0.500   0.537   0.547   0.567   0.571   0.590   0.598   0.622
 26 A"   27 A"   28 A"   29 A"   70 A'   71 A'   72 A'   73 A'                 
  0.641   0.651   0.683   0.686   0.739   0.756   0.803   0.828
 74 A'   30 A"   75 A'   76 A'   77 A'   31 A"   78 A'   32 A"                 
  0.828   0.877   0.904   0.905   0.946   0.951   1.053   1.121
 79 A'   80 A'   33 A"   81 A'   82 A'   83 A'   84 A'   85 A'                 
  1.160   1.416   1.447   1.564   1.646   1.690   1.720   1.777
 86 A'   34 A"   35 A"   36 A"   87 A'   88 A'   89 A'   90 A'                 
  1.850   1.980   1.995   2.010   2.048   2.114   2.145   2.234
 91 A'   37 A"   38 A"   92 A'   93 A'   94 A'   95 A'   39 A"                 
  2.313   2.450   2.669   2.957   3.082   3.972   3.986   3.990
 96 A'   97 A'   40 A"   98 A'   99 A'   41 A"  100 A'   42 A"                 
  4.005   4.006   4.045   4.058   4.128   4.215   4.328   6.562
 43 A"  101 A'   44 A"  102 A'  103 A'  104 A'  105 A'  106 A'                 
  6.626   6.900   7.526   7.550   7.550   7.583   7.634   7.640
107 A'  108 A'   45 A"   46 A"  109 A'  110 A'  111 A'  112 A'                 
  9.694  13.787  13.914  13.957  23.314  25.793  25.975  26.317
113 A'   47 A"  114 A'  115 A'  116 A'   48 A"  117 A'  118 A'                 
 47.854  47.911 163.042 215.678 289.721 289.749 289.749 289.777
119 A'  120 A'  121 A'  122 A'   49 A"   50 A"  123 A'  124 A'                 
289.847 289.8601020.6361020.704
125 A'  126 A'  127 A'  128 A'                                                 

 Beta MOs, Restricted
 -- Occupied --                  
-482.87 -482.85 -101.60  -77.12  -62.52  -62.50  -56.34  -56.34
  1 A'    2 A'    3 A'    4 A'    5 A'    6 A'    7 A'    1 A"                 
-56.337 -56.319 -56.315 -56.315 -10.316  -9.510  -8.730  -8.707
  8 A'    9 A'    2 A"   10 A'   11 A'   12 A'   13 A'   14 A'                 
 -7.275  -7.265  -7.265  -6.611  -6.562  -6.548  -6.547  -6.537
 15 A'    3 A"   16 A'   17 A'   18 A'    4 A"   19 A'   20 A'                 
 -6.526  -6.526  -4.774  -4.769  -4.768  -2.673  -2.669  -2.668
  5 A"   21 A'   22 A'    6 A"   23 A'   24 A'    7 A"   25 A'                 
 -2.657  -2.657  -2.648  -2.645  -2.645  -2.636  -2.636  -0.922
  8 A"   26 A'   27 A'    9 A"   28 A'   10 A"   29 A'   30 A'                 
 -0.831  -0.806  -0.706  -0.557  -0.477  -0.447  -0.418  -0.358
 31 A'   32 A'   33 A'   34 A'   35 A'   36 A'   11 A"   37 A'                 
 -0.351  -0.344  -0.329  -0.312  -0.302  -0.263
 38 A'   12 A"   13 A"   39 A'   40 A'   14 A"                                 
 -- Virtual --                   
 -0.104  -0.083  -0.054  -0.003   0.008   0.022   0.030   0.039
 15 A"   41 A'   42 A'   43 A'   44 A'   45 A'   46 A'   16 A"                 
  0.043   0.052   0.065   0.066   0.071   0.085   0.094   0.099
 47 A'   48 A'   17 A"   49 A'   18 A"   50 A'   51 A'   52 A'                 
  0.103   0.111   0.119   0.127   0.145   0.147   0.157   0.199
 19 A"   53 A'   54 A'   20 A"   55 A'   56 A'   57 A'   58 A'                 
  0.216   0.265   0.287   0.302   0.349   0.387   0.394   0.406
 59 A'   60 A'   21 A"   61 A'   62 A'   63 A'   64 A'   22 A"                 
  0.407   0.417   0.431   0.443   0.453   0.465   0.471   0.471
 65 A'   23 A"   66 A'   67 A'   68 A'   24 A"   69 A'   25 A"                 
  0.500   0.537   0.547   0.567   0.571   0.590   0.598   0.622
 26 A"   27 A"   28 A"   29 A"   70 A'   71 A'   72 A'   73 A'                 
  0.641   0.651   0.683   0.686   0.739   0.756   0.803   0.828
 74 A'   30 A"   75 A'   76 A'   77 A'   31 A"   78 A'   32 A"                 
  0.828   0.877   0.904   0.905   0.946   0.951   1.053   1.121
 79 A'   80 A'   33 A"   81 A'   82 A'   83 A'   84 A'   85 A'                 
  1.160   1.416   1.447   1.564   1.646   1.690   1.720   1.777
 86 A'   34 A"   35 A"   36 A"   87 A'   88 A'   89 A'   90 A'                 
  1.850   1.980   1.995   2.010   2.048   2.114   2.145   2.234
 91 A'   37 A"   38 A"   92 A'   93 A'   94 A'   95 A'   39 A"                 
  2.313   2.450   2.669   2.957   3.082   3.972   3.986   3.990
 96 A'   97 A'   40 A"   98 A'   99 A'   41 A"  100 A'   42 A"                 
  4.005   4.006   4.045   4.058   4.128   4.215   4.328   6.562
 43 A"  101 A'   44 A"  102 A'  103 A'  104 A'  105 A'  106 A'                 
  6.626   6.900   7.526   7.550   7.550   7.583   7.634   7.640
107 A'  108 A'   45 A"   46 A"  109 A'  110 A'  111 A'  112 A'                 
  9.694  13.787  13.914  13.957  23.314  25.793  25.975  26.317
113 A'   47 A"  114 A'  115 A'  116 A'   48 A"  117 A'  118 A'                 
 47.854  47.911 163.042 215.678 289.721 289.749 289.749 289.777
119 A'  120 A'  121 A'  122 A'   49 A"   50 A"  123 A'  124 A'                 
289.847 289.8601020.6361020.704
125 A'  126 A'  127 A'  128 A'                                                 
 --------------------------------------------------------------

          Ground-State Mulliken Net Atomic Charges

     Atom                 Charge (a.u.)
  ----------------------------------------
      1 C                    -0.220976
      2 P                     0.008248
      3 Br                   -0.156182
      4 Cl                    0.321050
      5 Br                    0.047860
  ----------------------------------------
  Sum of atomic charges =    -0.000000

 -----------------------------------------------------------------
                    Cartesian Multipole Moments
 -----------------------------------------------------------------
    Charge (ESU x 10^10)
                -0.0000
    Dipole Moment (Debye)
         X       0.5488      Y       0.1004      Z      -0.0000
       Tot       0.5579
    Quadrupole Moments (Debye-Ang)
        XX     -68.7082     XY       0.3945     YY     -65.3237
        XZ      -0.0000     YZ       0.0000     ZZ     -68.6829
    Octopole Moments (Debye-Ang^2)
       XXX     -36.7357    XXY     -19.4419    XYY     -10.1702
       YYY     -65.8759    XXZ      -0.0000    XYZ       0.0000
       YYZ      -0.0000    XZZ     -13.4945    YZZ     -19.1704
       ZZZ      -0.0000
    Hexadecapole Moments (Debye-Ang^3)
      XXXX   -1213.3453   XXXY      11.8267   XXYY    -298.3287
      XYYY     -24.4602   YYYY    -605.0423   XXXZ      -0.0000
      XXYZ       0.0000   XYYZ      -0.0000   YYYZ       0.0000
      XXZZ    -227.1525   XYZZ      -6.9586   YYZZ    -120.2792
      XZZZ      -0.0000   YZZZ       0.0000   ZZZZ     -87.7058
 -----------------------------------------------------------------
 Calculating analytic gradient of the SCF energy
 Gradient of SCF Energy
            1           2           3           4           5
    1  -0.0020099   0.0018722   0.0003140  -0.0005782   0.0004018
    2   0.0021374  -0.0018540   0.0003879  -0.0004538  -0.0002176
    3   0.0000000  -0.0000000  -0.0000000  -0.0000000   0.0000000
 Max gradient component =       2.137E-03
 RMS gradient           =       1.050E-03
 Gradient time:  CPU 10.82 s  wall 3.65 s
 Geometry Optimization Parameters
   NAtoms,    NIC,     NZ,  NCons,   NDum,   NFix, NCnnct, MaxDiis
        5      20       5       0       0       0       0       0

 Cartesian Hessian Update
 Hessian Updated using BFGS Update


** GEOMETRY OPTIMIZATION IN DELOCALIZED INTERNAL COORDINATES **
   Searching for a Minimum

   Optimization Cycle:   8

                       Coordinates (Angstroms)
     ATOM                X               Y               Z
      1  C         0.9792137900    0.5540276475    0.0000000000
      2  P        -0.3766676588    1.5604932651    0.0000000000
      3  Br       -2.1364327683    0.1524104919    0.0000000000
      4  Cl        2.5134671658    1.3944107296    0.0000000000
      5  Br        1.1197433266   -1.3301500816    0.0000000000
   Point Group: cs    Number of degrees of freedom:     7


   Energy is  -5987.991358082

 Hessian Updated using BFGS Update

  7 Hessian modes will be used to form the next step
  Hessian Eigenvalues:
     0.101385    0.125200    0.191038    0.228465    0.251653    0.287074
     0.657555

 Minimum Search - Taking Simple RFO Step
 Searching for Lamda that Minimizes Along All modes
 Value Taken    Lamda =  -0.00002650
 Step Taken.  Stepsize is  0.011466

                             Maximum     Tolerance    Cnvgd?
         Gradient           0.001931      0.000300      NO
         Displacement       0.006981      0.001200      NO
         Energy change     -0.000167      0.000001      NO


 New Cartesian Coordinates Obtained by Inverse Iteration

 Displacement from previous Coordinates is:  0.013804
 ----------------------------------------------------------------
             Standard Nuclear Orientation (Angstroms)
    I     Atom           X                Y                Z
 ----------------------------------------------------------------
    1      C       0.9800507596     0.5529515965     0.0000000000
    2      P      -0.3769542093     1.5628250200     0.0000000000
    3      Br     -2.1350263608     0.1488653338     0.0000000000
    4      Cl      2.5161482047     1.3957975247     0.0000000000
    5      Br      1.1151054612    -1.3292474224     0.0000000000
 ----------------------------------------------------------------
 Molecular Point Group                 Cs    NOp =  2
 Largest Abelian Subgroup              Cs    NOp =  2
 Nuclear Repulsion Energy =   758.0030501012 hartrees
 There are       54 alpha and       54 beta electrons
 Applying Cartesian multipole field
    Component          Value
    ---------          -----
     (2,0,0)        1.00000E-11
     (0,2,0)        2.00000E-11
     (0,0,2)       -3.00000E-11
 Nucleus-field energy     =     0.0000000210 hartrees
 Requested basis set is 6-311++G(d,p)
 There are 70 shells and 178 basis functions
 A cutoff of  1.0D-11 yielded   1915 shell pairs
 There are     13541 function pairs (     14975 Cartesian)
 Smallest overlap matrix eigenvalue = 2.13E-04
 Guess MOs from SCF MO coefficient file

 -----------------------------------------------------------------------
  General SCF calculation program by
  Eric Jon Sundstrom, Paul Horn, Yuezhi Mao, Dmitri Zuev, Alec White,
  David Stuck, Shaama M.S., Shane Yost, Joonho Lee, David Small,
  Daniel Levine, Susi Lehtola, Hugh Burton, Evgeny Epifanovsky
 -----------------------------------------------------------------------
 Exchange:     0.2000 Hartree-Fock + 0.0800 Slater + 0.7200 B88
 Correlation:  0.1900 VWN1RPA + 0.8100 LYP
 Using SG-1 standard quadrature grid
 using 4 threads for integral computing
 -------------------------------------------------------
 OpenMP Integral computing Module                
 Release: version 2.0, May 2017, Q-Chem Inc. Pleasanton 
 -------------------------------------------------------
 -------------------------------------------------------
 OpenMP BLAS3 based DFT computing Module                
 Release: version 1.0, May 2013, Q-Chem Inc. Pittsburgh 
 -------------------------------------------------------
 A restricted SCF calculation will be
 performed using DIIS
 SCF converges when DIIS error is below 1.0e-08
 ---------------------------------------
  Cycle       Energy         DIIS error
 ---------------------------------------
    1   -5987.9913579224      4.43e-05  
    2   -5987.9913675554      2.83e-05  
    3   -5987.9913644975      3.86e-05  
    4   -5987.9913709318      4.51e-06  
    5   -5987.9913710159      1.16e-06  
    6   -5987.9913710199      3.05e-07  
    7   -5987.9913710203      8.06e-08  
    8   -5987.9913710203      3.62e-08  
    9   -5987.9913710203      7.83e-09  Convergence criterion met
 ---------------------------------------
 SCF time:   CPU 30.65s  wall 12.00s 
 SCF   energy in the final basis set =    -5987.9913710203
 Total energy in the final basis set =    -5987.9913710203

 --------------------------------------------------------------
             Orbital Energies (a.u.) and Symmetries
 --------------------------------------------------------------

 Alpha MOs, Restricted
 -- Occupied --                  
-482.87 -482.85 -101.60  -77.12  -62.52  -62.50  -56.34  -56.34
  1 A'    2 A'    3 A'    4 A'    5 A'    6 A'    7 A'    1 A"                 
-56.338 -56.318 -56.315 -56.315 -10.316  -9.510  -8.730  -8.707
  8 A'    9 A'    2 A"   10 A'   11 A'   12 A'   13 A'   14 A'                 
 -7.275  -7.265  -7.265  -6.611  -6.562  -6.549  -6.547  -6.537
 15 A'    3 A"   16 A'   17 A'   18 A'    4 A"   19 A'   20 A'                 
 -6.526  -6.525  -4.774  -4.769  -4.768  -2.673  -2.669  -2.668
  5 A"   21 A'   22 A'    6 A"   23 A'   24 A'    7 A"   25 A'                 
 -2.657  -2.657  -2.648  -2.645  -2.645  -2.636  -2.636  -0.922
  8 A"   26 A'   27 A'    9 A"   28 A'   10 A"   29 A'   30 A'                 
 -0.831  -0.806  -0.706  -0.557  -0.477  -0.447  -0.418  -0.358
 31 A'   32 A'   33 A'   34 A'   35 A'   36 A'   11 A"   37 A'                 
 -0.351  -0.344  -0.329  -0.313  -0.302  -0.263
 38 A'   12 A"   13 A"   39 A'   40 A'   14 A"                                 
 -- Virtual --                   
 -0.104  -0.083  -0.054  -0.003   0.008   0.022   0.030   0.039
 15 A"   41 A'   42 A'   43 A'   44 A'   45 A'   46 A'   16 A"                 
  0.042   0.052   0.065   0.066   0.071   0.085   0.094   0.099
 47 A'   48 A'   17 A"   49 A'   18 A"   50 A'   51 A'   52 A'                 
  0.103   0.110   0.119   0.127   0.145   0.147   0.157   0.199
 19 A"   53 A'   54 A'   20 A"   55 A'   56 A'   57 A'   58 A'                 
  0.216   0.265   0.287   0.302   0.349   0.387   0.394   0.406
 59 A'   60 A'   21 A"   61 A'   62 A'   63 A'   64 A'   22 A"                 
  0.407   0.417   0.431   0.443   0.453   0.466   0.471   0.472
 65 A'   23 A"   66 A'   67 A'   68 A'   24 A"   69 A'   25 A"                 
  0.500   0.537   0.547   0.566   0.571   0.590   0.598   0.621
 26 A"   27 A"   28 A"   29 A"   70 A'   71 A'   72 A'   73 A'                 
  0.641   0.652   0.683   0.687   0.739   0.755   0.803   0.828
 74 A'   30 A"   75 A'   76 A'   77 A'   31 A"   78 A'   32 A"                 
  0.828   0.877   0.904   0.905   0.946   0.949   1.052   1.121
 79 A'   80 A'   33 A"   81 A'   82 A'   83 A'   84 A'   85 A'                 
  1.160   1.416   1.446   1.564   1.646   1.691   1.719   1.775
 86 A'   34 A"   35 A"   36 A"   87 A'   88 A'   89 A'   90 A'                 
  1.848   1.980   1.995   2.010   2.049   2.114   2.144   2.234
 91 A'   37 A"   38 A"   92 A'   93 A'   94 A'   95 A'   39 A"                 
  2.312   2.450   2.669   2.957   3.078   3.972   3.986   3.990
 96 A'   97 A'   40 A"   98 A'   99 A'   41 A"  100 A'   42 A"                 
  4.005   4.007   4.045   4.059   4.128   4.215   4.327   6.562
 43 A"  101 A'   44 A"  102 A'  103 A'  104 A'  105 A'  106 A'                 
  6.626   6.898   7.526   7.550   7.550   7.583   7.634   7.640
107 A'  108 A'   45 A"  109 A'   46 A"  110 A'  111 A'  112 A'                 
  9.693  13.787  13.914  13.955  23.312  25.793  25.973  26.317
113 A'   47 A"  114 A'  115 A'  116 A'   48 A"  117 A'  118 A'                 
 47.854  47.911 163.039 215.678 289.721 289.748 289.749 289.777
119 A'  120 A'  121 A'  122 A'   49 A"  123 A'   50 A"  124 A'                 
289.847 289.8601020.6351020.705
125 A'  126 A'  127 A'  128 A'                                                 

 Beta MOs, Restricted
 -- Occupied --                  
-482.87 -482.85 -101.60  -77.12  -62.52  -62.50  -56.34  -56.34
  1 A'    2 A'    3 A'    4 A'    5 A'    6 A'    7 A'    1 A"                 
-56.338 -56.318 -56.315 -56.315 -10.316  -9.510  -8.730  -8.707
  8 A'    9 A'    2 A"   10 A'   11 A'   12 A'   13 A'   14 A'                 
 -7.275  -7.265  -7.265  -6.611  -6.562  -6.549  -6.547  -6.537
 15 A'    3 A"   16 A'   17 A'   18 A'    4 A"   19 A'   20 A'                 
 -6.526  -6.525  -4.774  -4.769  -4.768  -2.673  -2.669  -2.668
  5 A"   21 A'   22 A'    6 A"   23 A'   24 A'    7 A"   25 A'                 
 -2.657  -2.657  -2.648  -2.645  -2.645  -2.636  -2.636  -0.922
  8 A"   26 A'   27 A'    9 A"   28 A'   10 A"   29 A'   30 A'                 
 -0.831  -0.806  -0.706  -0.557  -0.477  -0.447  -0.418  -0.358
 31 A'   32 A'   33 A'   34 A'   35 A'   36 A'   11 A"   37 A'                 
 -0.351  -0.344  -0.329  -0.313  -0.302  -0.263
 38 A'   12 A"   13 A"   39 A'   40 A'   14 A"                                 
 -- Virtual --                   
 -0.104  -0.083  -0.054  -0.003   0.008   0.022   0.030   0.039
 15 A"   41 A'   42 A'   43 A'   44 A'   45 A'   46 A'   16 A"                 
  0.042   0.052   0.065   0.066   0.071   0.085   0.094   0.099
 47 A'   48 A'   17 A"   49 A'   18 A"   50 A'   51 A'   52 A'                 
  0.103   0.110   0.119   0.127   0.145   0.147   0.157   0.199
 19 A"   53 A'   54 A'   20 A"   55 A'   56 A'   57 A'   58 A'                 
  0.216   0.265   0.287   0.302   0.349   0.387   0.394   0.406
 59 A'   60 A'   21 A"   61 A'   62 A'   63 A'   64 A'   22 A"                 
  0.407   0.417   0.431   0.443   0.453   0.466   0.471   0.472
 65 A'   23 A"   66 A'   67 A'   68 A'   24 A"   69 A'   25 A"                 
  0.500   0.537   0.547   0.566   0.571   0.590   0.598   0.621
 26 A"   27 A"   28 A"   29 A"   70 A'   71 A'   72 A'   73 A'                 
  0.641   0.652   0.683   0.687   0.739   0.755   0.803   0.828
 74 A'   30 A"   75 A'   76 A'   77 A'   31 A"   78 A'   32 A"                 
  0.828   0.877   0.904   0.905   0.946   0.949   1.052   1.121
 79 A'   80 A'   33 A"   81 A'   82 A'   83 A'   84 A'   85 A'                 
  1.160   1.416   1.446   1.564   1.646   1.691   1.719   1.775
 86 A'   34 A"   35 A"   36 A"   87 A'   88 A'   89 A'   90 A'                 
  1.848   1.980   1.995   2.010   2.049   2.114   2.144   2.234
 91 A'   37 A"   38 A"   92 A'   93 A'   94 A'   95 A'   39 A"                 
  2.312   2.450   2.669   2.957   3.078   3.972   3.986   3.990
 96 A'   97 A'   40 A"   98 A'   99 A'   41 A"  100 A'   42 A"                 
  4.005   4.007   4.045   4.059   4.128   4.215   4.327   6.562
 43 A"  101 A'   44 A"  102 A'  103 A'  104 A'  105 A'  106 A'                 
  6.626   6.898   7.526   7.550   7.550   7.583   7.634   7.640
107 A'  108 A'   45 A"  109 A'   46 A"  110 A'  111 A'  112 A'                 
  9.693  13.787  13.914  13.955  23.312  25.793  25.973  26.317
113 A'   47 A"  114 A'  115 A'  116 A'   48 A"  117 A'  118 A'                 
 47.854  47.911 163.039 215.678 289.721 289.748 289.749 289.777
119 A'  120 A'  121 A'  122 A'   49 A"  123 A'   50 A"  124 A'                 
289.847 289.8601020.6351020.705
125 A'  126 A'  127 A'  128 A'                                                 
 --------------------------------------------------------------

          Ground-State Mulliken Net Atomic Charges

     Atom                 Charge (a.u.)
  ----------------------------------------
      1 C                    -0.220926
      2 P                     0.008177
      3 Br                   -0.156855
      4 Cl                    0.319490
      5 Br                    0.050113
  ----------------------------------------
  Sum of atomic charges =    -0.000000

 -----------------------------------------------------------------
                    Cartesian Multipole Moments
 -----------------------------------------------------------------
    Charge (ESU x 10^10)
                -0.0000
    Dipole Moment (Debye)
         X       0.5538      Y       0.0909      Z      -0.0000
       Tot       0.5612
    Quadrupole Moments (Debye-Ang)
        XX     -68.7720     XY       0.3796     YY     -65.2845
        XZ      -0.0000     YZ      -0.0000     ZZ     -68.6969
    Octopole Moments (Debye-Ang^2)
       XXX     -36.6264    XXY     -19.4705    XYY     -10.1975
       YYY     -65.8563    XXZ      -0.0000    XYZ       0.0000
       YYZ      -0.0000    XZZ     -13.4598    YZZ     -19.1965
       ZZZ      -0.0000
    Hexadecapole Moments (Debye-Ang^3)
      XXXX   -1213.4385   XXXY      10.7629   XXYY    -298.3152
      XYYY     -25.4651   YYYY    -605.1977   XXXZ      -0.0000
      XXYZ      -0.0000   XYYZ       0.0000   YYYZ      -0.0000
      XXZZ    -227.1020   XYZZ      -7.3353   YYZZ    -120.3586
      XZZZ      -0.0000   YZZZ      -0.0000   ZZZZ     -87.7484
 -----------------------------------------------------------------
 Calculating analytic gradient of the SCF energy
 Gradient of SCF Energy
            1           2           3           4           5
    1  -0.0012388   0.0008654   0.0001005   0.0003129  -0.0000401
    2  -0.0001572  -0.0003237  -0.0000966   0.0003039   0.0002737
    3   0.0000000   0.0000000  -0.0000000  -0.0000000  -0.0000000
 Max gradient component =       1.239E-03
 RMS gradient           =       4.242E-04
 Gradient time:  CPU 10.68 s  wall 3.96 s
 Geometry Optimization Parameters
   NAtoms,    NIC,     NZ,  NCons,   NDum,   NFix, NCnnct, MaxDiis
        5      20       5       0       0       0       0       0

 Cartesian Hessian Update
 Hessian Updated using BFGS Update


** GEOMETRY OPTIMIZATION IN DELOCALIZED INTERNAL COORDINATES **
   Searching for a Minimum

   Optimization Cycle:   9

                       Coordinates (Angstroms)
     ATOM                X               Y               Z
      1  C         0.9800507596    0.5529515965    0.0000000000
      2  P        -0.3769542093    1.5628250200    0.0000000000
      3  Br       -2.1350263608    0.1488653338    0.0000000000
      4  Cl        2.5161482047    1.3957975247    0.0000000000
      5  Br        1.1151054612   -1.3292474224    0.0000000000
   Point Group: cs    Number of degrees of freedom:     7


   Energy is  -5987.991371020

 Hessian Updated using BFGS Update

  7 Hessian modes will be used to form the next step
  Hessian Eigenvalues:
     0.099225    0.141891    0.214001    0.228456    0.248443    0.314982
     0.499515

 Minimum Search - Taking Simple RFO Step
 Searching for Lamda that Minimizes Along All modes
 Value Taken    Lamda =  -0.00000383
 Step Taken.  Stepsize is  0.003266

                             Maximum     Tolerance    Cnvgd?
         Gradient           0.000763      0.000300      NO
         Displacement       0.002134      0.001200      NO
         Energy change     -0.000013      0.000001      NO


 New Cartesian Coordinates Obtained by Inverse Iteration

 Displacement from previous Coordinates is:  0.006043
 ----------------------------------------------------------------
             Standard Nuclear Orientation (Angstroms)
    I     Atom           X                Y                Z
 ----------------------------------------------------------------
    1      C       0.9809833979     0.5529338252     0.0000000000
    2      P      -0.3774488669     1.5625036209     0.0000000000
    3      Br     -2.1372043614     0.1498559729     0.0000000000
    4      Cl      2.5161810557     1.3957495439     0.0000000000
    5      Br      1.1168126301    -1.3298509106     0.0000000000
 ----------------------------------------------------------------
 Molecular Point Group                 Cs    NOp =  2
 Largest Abelian Subgroup              Cs    NOp =  2
 Nuclear Repulsion Energy =   757.6505096833 hartrees
 There are       54 alpha and       54 beta electrons
 Applying Cartesian multipole field
    Component          Value
    ---------          -----
     (2,0,0)        1.00000E-11
     (0,2,0)        2.00000E-11
     (0,0,2)       -3.00000E-11
 Nucleus-field energy     =     0.0000000210 hartrees
 Requested basis set is 6-311++G(d,p)
 There are 70 shells and 178 basis functions
 A cutoff of  1.0D-11 yielded   1914 shell pairs
 There are     13529 function pairs (     14963 Cartesian)
 Smallest overlap matrix eigenvalue = 2.13E-04
 Guess MOs from SCF MO coefficient file

 -----------------------------------------------------------------------
  General SCF calculation program by
  Eric Jon Sundstrom, Paul Horn, Yuezhi Mao, Dmitri Zuev, Alec White,
  David Stuck, Shaama M.S., Shane Yost, Joonho Lee, David Small,
  Daniel Levine, Susi Lehtola, Hugh Burton, Evgeny Epifanovsky
 -----------------------------------------------------------------------
 Exchange:     0.2000 Hartree-Fock + 0.0800 Slater + 0.7200 B88
 Correlation:  0.1900 VWN1RPA + 0.8100 LYP
 Using SG-1 standard quadrature grid
 using 4 threads for integral computing
 -------------------------------------------------------
 OpenMP Integral computing Module                
 Release: version 2.0, May 2017, Q-Chem Inc. Pleasanton 
 -------------------------------------------------------
 -------------------------------------------------------
 OpenMP BLAS3 based DFT computing Module                
 Release: version 1.0, May 2013, Q-Chem Inc. Pittsburgh 
 -------------------------------------------------------
 A restricted SCF calculation will be
 performed using DIIS
 SCF converges when DIIS error is below 1.0e-08
 ---------------------------------------
  Cycle       Energy         DIIS error
 ---------------------------------------
    1   -5987.9913723389      1.31e-05  
    2   -5987.9913732514      6.82e-06  
    3   -5987.9913729527      1.08e-05  
    4   -5987.9913734471      1.36e-06  
    5   -5987.9913734541      5.28e-07  
    6   -5987.9913734553      1.05e-07  
    7   -5987.9913734554      1.94e-08  
    8   -5987.9913734554      6.56e-09  Convergence criterion met
 ---------------------------------------
 SCF time:   CPU 27.27s  wall 10.00s 
 SCF   energy in the final basis set =    -5987.9913734554
 Total energy in the final basis set =    -5987.9913734554

 --------------------------------------------------------------
             Orbital Energies (a.u.) and Symmetries
 --------------------------------------------------------------

 Alpha MOs, Restricted
 -- Occupied --                  
-482.87 -482.85 -101.60  -77.12  -62.52  -62.50  -56.34  -56.34
  1 A'    2 A'    3 A'    4 A'    5 A'    6 A'    7 A'    1 A"                 
-56.338 -56.318 -56.315 -56.315 -10.316  -9.510  -8.730  -8.707
  8 A'    9 A'    2 A"   10 A'   11 A'   12 A'   13 A'   14 A'                 
 -7.275  -7.265  -7.265  -6.611  -6.562  -6.548  -6.547  -6.537
 15 A'    3 A"   16 A'   17 A'   18 A'    4 A"   19 A'   20 A'                 
 -6.526  -6.525  -4.774  -4.769  -4.768  -2.673  -2.669  -2.668
  5 A"   21 A'   22 A'    6 A"   23 A'   24 A'    7 A"   25 A'                 
 -2.657  -2.657  -2.648  -2.645  -2.645  -2.636  -2.636  -0.922
  8 A"   26 A'   27 A'    9 A"   28 A'   10 A"   29 A'   30 A'                 
 -0.831  -0.805  -0.706  -0.557  -0.477  -0.447  -0.418  -0.358
 31 A'   32 A'   33 A'   34 A'   35 A'   36 A'   11 A"   37 A'                 
 -0.351  -0.343  -0.329  -0.313  -0.302  -0.263
 38 A'   12 A"   13 A"   39 A'   40 A'   14 A"                                 
 -- Virtual --                   
 -0.104  -0.083  -0.055  -0.003   0.008   0.022   0.030   0.039
 15 A"   41 A'   42 A'   43 A'   44 A'   45 A'   46 A'   16 A"                 
  0.042   0.052   0.065   0.066   0.071   0.085   0.094   0.099
 47 A'   48 A'   17 A"   49 A'   18 A"   50 A'   51 A'   52 A'                 
  0.103   0.110   0.118   0.127   0.145   0.147   0.157   0.199
 19 A"   53 A'   54 A'   20 A"   55 A'   56 A'   57 A'   58 A'                 
  0.216   0.265   0.287   0.301   0.349   0.387   0.394   0.406
 59 A'   60 A'   21 A"   61 A'   62 A'   63 A'   64 A'   22 A"                 
  0.407   0.417   0.431   0.443   0.453   0.466   0.471   0.472
 65 A'   23 A"   66 A'   67 A'   68 A'   24 A"   69 A'   25 A"                 
  0.500   0.537   0.547   0.566   0.571   0.590   0.598   0.621
 26 A"   27 A"   28 A"   29 A"   70 A'   71 A'   72 A'   73 A'                 
  0.641   0.652   0.683   0.686   0.739   0.755   0.803   0.828
 74 A'   30 A"   75 A'   76 A'   77 A'   31 A"   78 A'   79 A'                 
  0.828   0.877   0.904   0.905   0.946   0.948   1.052   1.121
 32 A"   80 A'   33 A"   81 A'   82 A'   83 A'   84 A'   85 A'                 
  1.160   1.416   1.445   1.564   1.646   1.690   1.719   1.775
 86 A'   34 A"   35 A"   36 A"   87 A'   88 A'   89 A'   90 A'                 
  1.848   1.980   1.995   2.010   2.048   2.114   2.144   2.233
 91 A'   37 A"   38 A"   92 A'   93 A'   94 A'   95 A'   39 A"                 
  2.312   2.450   2.669   2.957   3.077   3.972   3.986   3.990
 96 A'   97 A'   40 A"   98 A'   99 A'   41 A"  100 A'   42 A"                 
  4.005   4.007   4.045   4.058   4.128   4.214   4.327   6.562
 43 A"  101 A'   44 A"  102 A'  103 A'  104 A'  105 A'  106 A'                 
  6.626   6.898   7.526   7.550   7.550   7.583   7.634   7.640
107 A'  108 A'   45 A"  109 A'   46 A"  110 A'  111 A'  112 A'                 
  9.693  13.787  13.913  13.955  23.312  25.793  25.973  26.317
113 A'   47 A"  114 A'  115 A'  116 A'   48 A"  117 A'  118 A'                 
 47.854  47.911 163.039 215.678 289.721 289.749 289.749 289.777
119 A'  120 A'  121 A'  122 A'   49 A"  123 A'   50 A"  124 A'                 
289.846 289.8601020.6351020.705
125 A'  126 A'  127 A'  128 A'                                                 

 Beta MOs, Restricted
 -- Occupied --                  
-482.87 -482.85 -101.60  -77.12  -62.52  -62.50  -56.34  -56.34
  1 A'    2 A'    3 A'    4 A'    5 A'    6 A'    7 A'    1 A"                 
-56.338 -56.318 -56.315 -56.315 -10.316  -9.510  -8.730  -8.707
  8 A'    9 A'    2 A"   10 A'   11 A'   12 A'   13 A'   14 A'                 
 -7.275  -7.265  -7.265  -6.611  -6.562  -6.548  -6.547  -6.537
 15 A'    3 A"   16 A'   17 A'   18 A'    4 A"   19 A'   20 A'                 
 -6.526  -6.525  -4.774  -4.769  -4.768  -2.673  -2.669  -2.668
  5 A"   21 A'   22 A'    6 A"   23 A'   24 A'    7 A"   25 A'                 
 -2.657  -2.657  -2.648  -2.645  -2.645  -2.636  -2.636  -0.922
  8 A"   26 A'   27 A'    9 A"   28 A'   10 A"   29 A'   30 A'                 
 -0.831  -0.805  -0.706  -0.557  -0.477  -0.447  -0.418  -0.358
 31 A'   32 A'   33 A'   34 A'   35 A'   36 A'   11 A"   37 A'                 
 -0.351  -0.343  -0.329  -0.313  -0.302  -0.263
 38 A'   12 A"   13 A"   39 A'   40 A'   14 A"                                 
 -- Virtual --                   
 -0.104  -0.083  -0.055  -0.003   0.008   0.022   0.030   0.039
 15 A"   41 A'   42 A'   43 A'   44 A'   45 A'   46 A'   16 A"                 
  0.042   0.052   0.065   0.066   0.071   0.085   0.094   0.099
 47 A'   48 A'   17 A"   49 A'   18 A"   50 A'   51 A'   52 A'                 
  0.103   0.110   0.118   0.127   0.145   0.147   0.157   0.199
 19 A"   53 A'   54 A'   20 A"   55 A'   56 A'   57 A'   58 A'                 
  0.216   0.265   0.287   0.301   0.349   0.387   0.394   0.406
 59 A'   60 A'   21 A"   61 A'   62 A'   63 A'   64 A'   22 A"                 
  0.407   0.417   0.431   0.443   0.453   0.466   0.471   0.472
 65 A'   23 A"   66 A'   67 A'   68 A'   24 A"   69 A'   25 A"                 
  0.500   0.537   0.547   0.566   0.571   0.590   0.598   0.621
 26 A"   27 A"   28 A"   29 A"   70 A'   71 A'   72 A'   73 A'                 
  0.641   0.652   0.683   0.686   0.739   0.755   0.803   0.828
 74 A'   30 A"   75 A'   76 A'   77 A'   31 A"   78 A'   79 A'                 
  0.828   0.877   0.904   0.905   0.946   0.948   1.052   1.121
 32 A"   80 A'   33 A"   81 A'   82 A'   83 A'   84 A'   85 A'                 
  1.160   1.416   1.445   1.564   1.646   1.690   1.719   1.775
 86 A'   34 A"   35 A"   36 A"   87 A'   88 A'   89 A'   90 A'                 
  1.848   1.980   1.995   2.010   2.048   2.114   2.144   2.233
 91 A'   37 A"   38 A"   92 A'   93 A'   94 A'   95 A'   39 A"                 
  2.312   2.450   2.669   2.957   3.077   3.972   3.986   3.990
 96 A'   97 A'   40 A"   98 A'   99 A'   41 A"  100 A'   42 A"                 
  4.005   4.007   4.045   4.058   4.128   4.214   4.327   6.562
 43 A"  101 A'   44 A"  102 A'  103 A'  104 A'  105 A'  106 A'                 
  6.626   6.898   7.526   7.550   7.550   7.583   7.634   7.640
107 A'  108 A'   45 A"  109 A'   46 A"  110 A'  111 A'  112 A'                 
  9.693  13.787  13.913  13.955  23.312  25.793  25.973  26.317
113 A'   47 A"  114 A'  115 A'  116 A'   48 A"  117 A'  118 A'                 
 47.854  47.911 163.039 215.678 289.721 289.749 289.749 289.777
119 A'  120 A'  121 A'  122 A'   49 A"  123 A'   50 A"  124 A'                 
289.846 289.8601020.6351020.705
125 A'  126 A'  127 A'  128 A'                                                 
 --------------------------------------------------------------

          Ground-State Mulliken Net Atomic Charges

     Atom                 Charge (a.u.)
  ----------------------------------------
      1 C                    -0.220912
      2 P                     0.007899
      3 Br                   -0.156706
      4 Cl                    0.320099
      5 Br                    0.049619
  ----------------------------------------
  Sum of atomic charges =    -0.000000

 -----------------------------------------------------------------
                    Cartesian Multipole Moments
 -----------------------------------------------------------------
    Charge (ESU x 10^10)
                -0.0000
    Dipole Moment (Debye)
         X       0.5589      Y       0.0936      Z       0.0000
       Tot       0.5667
    Quadrupole Moments (Debye-Ang)
        XX     -68.7569     XY       0.3872     YY     -65.2903
        XZ       0.0000     YZ      -0.0000     ZZ     -68.7013
    Octopole Moments (Debye-Ang^2)
       XXX     -36.5708    XXY     -19.4537    XYY     -10.1593
       YYY     -65.8595    XXZ       0.0000    XYZ       0.0000
       YYZ      -0.0000    XZZ     -13.4439    YZZ     -19.2003
       ZZZ      -0.0000
    Hexadecapole Moments (Debye-Ang^3)
      XXXX   -1214.7426   XXXY      11.1527   XXYY    -298.5634
      XYYY     -25.1346   YYYY    -605.3263   XXXZ      -0.0000
      XXYZ      -0.0000   XYYZ       0.0000   YYYZ      -0.0000
      XXZZ    -227.3530   XYZZ      -7.2164   YYZZ    -120.3902
      XZZZ      -0.0000   YZZZ       0.0000   ZZZZ     -87.7642
 -----------------------------------------------------------------
 Calculating analytic gradient of the SCF energy
 Gradient of SCF Energy
            1           2           3           4           5
    1  -0.0005721   0.0004941  -0.0001165   0.0001410   0.0000535
    2  -0.0001048  -0.0000442  -0.0000909   0.0001762   0.0000637
    3   0.0000000   0.0000000  -0.0000000  -0.0000000  -0.0000000
 Max gradient component =       5.721E-04
 RMS gradient           =       2.104E-04
 Gradient time:  CPU 10.85 s  wall 4.05 s
 Geometry Optimization Parameters
   NAtoms,    NIC,     NZ,  NCons,   NDum,   NFix, NCnnct, MaxDiis
        5      20       5       0       0       0       0       0

 Cartesian Hessian Update
 Hessian Updated using BFGS Update


** GEOMETRY OPTIMIZATION IN DELOCALIZED INTERNAL COORDINATES **
   Searching for a Minimum

   Optimization Cycle:  10

                       Coordinates (Angstroms)
     ATOM                X               Y               Z
      1  C         0.9809833979    0.5529338252    0.0000000000
      2  P        -0.3774488669    1.5625036209    0.0000000000
      3  Br       -2.1372043614    0.1498559729    0.0000000000
      4  Cl        2.5161810557    1.3957495439    0.0000000000
      5  Br        1.1168126301   -1.3298509106    0.0000000000
   Point Group: cs    Number of degrees of freedom:     7


   Energy is  -5987.991373455

 Hessian Updated using BFGS Update

  7 Hessian modes will be used to form the next step
  Hessian Eigenvalues:
     0.104961    0.127198    0.186955    0.227151    0.256917    0.325827
     0.413483

 Minimum Search - Taking Simple RFO Step
 Searching for Lamda that Minimizes Along All modes
 Value Taken    Lamda =  -0.00000152
 Step Taken.  Stepsize is  0.002937

                             Maximum     Tolerance    Cnvgd?
         Gradient           0.000385      0.000300      NO
         Displacement       0.002615      0.001200      NO
         Energy change     -0.000002      0.000001      NO


 New Cartesian Coordinates Obtained by Inverse Iteration

 Displacement from previous Coordinates is:  0.002793
 ----------------------------------------------------------------
             Standard Nuclear Orientation (Angstroms)
    I     Atom           X                Y                Z
 ----------------------------------------------------------------
    1      C       0.9814985832     0.5536156197     0.0000000000
    2      P      -0.3782070693     1.5625591220     0.0000000000
    3      Br     -2.1369293846     0.1494998141     0.0000000000
    4      Cl      2.5165365354     1.3951559669     0.0000000000
    5      Br      1.1164251907    -1.3296384702     0.0000000000
 ----------------------------------------------------------------
 Molecular Point Group                 Cs    NOp =  2
 Largest Abelian Subgroup              Cs    NOp =  2
 Nuclear Repulsion Energy =   757.7018528345 hartrees
 There are       54 alpha and       54 beta electrons
 Applying Cartesian multipole field
    Component          Value
    ---------          -----
     (2,0,0)        1.00000E-11
     (0,2,0)        2.00000E-11
     (0,0,2)       -3.00000E-11
 Nucleus-field energy     =     0.0000000210 hartrees
 Requested basis set is 6-311++G(d,p)
 There are 70 shells and 178 basis functions
 A cutoff of  1.0D-11 yielded   1914 shell pairs
 There are     13529 function pairs (     14963 Cartesian)
 Smallest overlap matrix eigenvalue = 2.13E-04
 Guess MOs from SCF MO coefficient file

 -----------------------------------------------------------------------
  General SCF calculation program by
  Eric Jon Sundstrom, Paul Horn, Yuezhi Mao, Dmitri Zuev, Alec White,
  David Stuck, Shaama M.S., Shane Yost, Joonho Lee, David Small,
  Daniel Levine, Susi Lehtola, Hugh Burton, Evgeny Epifanovsky
 -----------------------------------------------------------------------
 Exchange:     0.2000 Hartree-Fock + 0.0800 Slater + 0.7200 B88
 Correlation:  0.1900 VWN1RPA + 0.8100 LYP
 Using SG-1 standard quadrature grid
 using 4 threads for integral computing
 -------------------------------------------------------
 OpenMP Integral computing Module                
 Release: version 2.0, May 2017, Q-Chem Inc. Pleasanton 
 -------------------------------------------------------
 -------------------------------------------------------
 OpenMP BLAS3 based DFT computing Module                
 Release: version 1.0, May 2013, Q-Chem Inc. Pittsburgh 
 -------------------------------------------------------
 A restricted SCF calculation will be
 performed using DIIS
 SCF converges when DIIS error is below 1.0e-08
 ---------------------------------------
  Cycle       Energy         DIIS error
 ---------------------------------------
    1   -5987.9913734502      1.17e-05  
    2   -5987.9913742328      5.63e-06  
    3   -5987.9913739696      9.61e-06  
    4   -5987.9913743725      1.18e-06  
    5   -5987.9913743781      4.11e-07  
    6   -5987.9913743786      9.73e-08  
    7   -5987.9913743787      3.68e-08  
    8   -5987.9913743787      1.01e-08  
    9   -5987.9913743787      1.59e-09  Convergence criterion met
 ---------------------------------------
 SCF time:   CPU 30.56s  wall 11.00s 
 SCF   energy in the final basis set =    -5987.9913743787
 Total energy in the final basis set =    -5987.9913743787

 --------------------------------------------------------------
             Orbital Energies (a.u.) and Symmetries
 --------------------------------------------------------------

 Alpha MOs, Restricted
 -- Occupied --                  
-482.87 -482.85 -101.60  -77.12  -62.52  -62.50  -56.34  -56.34
  1 A'    2 A'    3 A'    4 A'    5 A'    6 A'    7 A'    1 A"                 
-56.337 -56.318 -56.315 -56.315 -10.316  -9.510  -8.730  -8.707
  8 A'    9 A'    2 A"   10 A'   11 A'   12 A'   13 A'   14 A'                 
 -7.275  -7.265  -7.265  -6.611  -6.562  -6.548  -6.547  -6.537
 15 A'    3 A"   16 A'   17 A'   18 A'    4 A"   19 A'   20 A'                 
 -6.526  -6.525  -4.774  -4.769  -4.768  -2.673  -2.669  -2.668
  5 A"   21 A'   22 A'    6 A"   23 A'   24 A'    7 A"   25 A'                 
 -2.657  -2.657  -2.648  -2.645  -2.645  -2.636  -2.636  -0.922
  8 A"   26 A'   27 A'    9 A"   28 A'   10 A"   29 A'   30 A'                 
 -0.831  -0.805  -0.706  -0.558  -0.477  -0.447  -0.418  -0.358
 31 A'   32 A'   33 A'   34 A'   35 A'   36 A'   11 A"   37 A'                 
 -0.351  -0.343  -0.329  -0.313  -0.302  -0.263
 38 A'   12 A"   13 A"   39 A'   40 A'   14 A"                                 
 -- Virtual --                   
 -0.104  -0.083  -0.054  -0.003   0.008   0.022   0.030   0.039
 15 A"   41 A'   42 A'   43 A'   44 A'   45 A'   46 A'   16 A"                 
  0.042   0.052   0.065   0.066   0.071   0.085   0.094   0.099
 47 A'   48 A'   17 A"   49 A'   18 A"   50 A'   51 A'   52 A'                 
  0.103   0.110   0.118   0.127   0.145   0.147   0.157   0.199
 19 A"   53 A'   54 A'   20 A"   55 A'   56 A'   57 A'   58 A'                 
  0.216   0.265   0.287   0.301   0.349   0.387   0.394   0.406
 59 A'   60 A'   21 A"   61 A'   62 A'   63 A'   64 A'   22 A"                 
  0.407   0.417   0.431   0.443   0.453   0.466   0.471   0.472
 65 A'   23 A"   66 A'   67 A'   68 A'   24 A"   69 A'   25 A"                 
  0.500   0.537   0.547   0.566   0.571   0.590   0.598   0.621
 26 A"   27 A"   28 A"   29 A"   70 A'   71 A'   72 A'   73 A'                 
  0.641   0.652   0.683   0.686   0.739   0.755   0.803   0.828
 74 A'   30 A"   75 A'   76 A'   77 A'   31 A"   78 A'   79 A'                 
  0.828   0.877   0.904   0.905   0.946   0.948   1.052   1.121
 32 A"   80 A'   33 A"   81 A'   82 A'   83 A'   84 A'   85 A'                 
  1.160   1.416   1.445   1.564   1.646   1.690   1.719   1.776
 86 A'   34 A"   35 A"   36 A"   87 A'   88 A'   89 A'   90 A'                 
  1.847   1.980   1.995   2.010   2.048   2.114   2.144   2.233
 91 A'   37 A"   38 A"   92 A'   93 A'   94 A'   95 A'   39 A"                 
  2.312   2.450   2.669   2.956   3.077   3.972   3.986   3.990
 96 A'   97 A'   40 A"   98 A'   99 A'   41 A"  100 A'   42 A"                 
  4.005   4.007   4.045   4.058   4.128   4.214   4.327   6.562
 43 A"  101 A'   44 A"  102 A'  103 A'  104 A'  105 A'  106 A'                 
  6.626   6.897   7.526   7.550   7.550   7.583   7.634   7.640
107 A'  108 A'   45 A"   46 A"  109 A'  110 A'  111 A'  112 A'                 
  9.693  13.787  13.913  13.954  23.312  25.793  25.973  26.316
113 A'   47 A"  114 A'  115 A'  116 A'   48 A"  117 A'  118 A'                 
 47.854  47.911 163.038 215.678 289.721 289.749 289.749 289.777
119 A'  120 A'  121 A'  122 A'   49 A"  123 A'   50 A"  124 A'                 
289.846 289.8601020.6351020.705
125 A'  126 A'  127 A'  128 A'                                                 

 Beta MOs, Restricted
 -- Occupied --                  
-482.87 -482.85 -101.60  -77.12  -62.52  -62.50  -56.34  -56.34
  1 A'    2 A'    3 A'    4 A'    5 A'    6 A'    7 A'    1 A"                 
-56.337 -56.318 -56.315 -56.315 -10.316  -9.510  -8.730  -8.707
  8 A'    9 A'    2 A"   10 A'   11 A'   12 A'   13 A'   14 A'                 
 -7.275  -7.265  -7.265  -6.611  -6.562  -6.548  -6.547  -6.537
 15 A'    3 A"   16 A'   17 A'   18 A'    4 A"   19 A'   20 A'                 
 -6.526  -6.525  -4.774  -4.769  -4.768  -2.673  -2.669  -2.668
  5 A"   21 A'   22 A'    6 A"   23 A'   24 A'    7 A"   25 A'                 
 -2.657  -2.657  -2.648  -2.645  -2.645  -2.636  -2.636  -0.922
  8 A"   26 A'   27 A'    9 A"   28 A'   10 A"   29 A'   30 A'                 
 -0.831  -0.805  -0.706  -0.558  -0.477  -0.447  -0.418  -0.358
 31 A'   32 A'   33 A'   34 A'   35 A'   36 A'   11 A"   37 A'                 
 -0.351  -0.343  -0.329  -0.313  -0.302  -0.263
 38 A'   12 A"   13 A"   39 A'   40 A'   14 A"                                 
 -- Virtual --                   
 -0.104  -0.083  -0.054  -0.003   0.008   0.022   0.030   0.039
 15 A"   41 A'   42 A'   43 A'   44 A'   45 A'   46 A'   16 A"                 
  0.042   0.052   0.065   0.066   0.071   0.085   0.094   0.099
 47 A'   48 A'   17 A"   49 A'   18 A"   50 A'   51 A'   52 A'                 
  0.103   0.110   0.118   0.127   0.145   0.147   0.157   0.199
 19 A"   53 A'   54 A'   20 A"   55 A'   56 A'   57 A'   58 A'                 
  0.216   0.265   0.287   0.301   0.349   0.387   0.394   0.406
 59 A'   60 A'   21 A"   61 A'   62 A'   63 A'   64 A'   22 A"                 
  0.407   0.417   0.431   0.443   0.453   0.466   0.471   0.472
 65 A'   23 A"   66 A'   67 A'   68 A'   24 A"   69 A'   25 A"                 
  0.500   0.537   0.547   0.566   0.571   0.590   0.598   0.621
 26 A"   27 A"   28 A"   29 A"   70 A'   71 A'   72 A'   73 A'                 
  0.641   0.652   0.683   0.686   0.739   0.755   0.803   0.828
 74 A'   30 A"   75 A'   76 A'   77 A'   31 A"   78 A'   79 A'                 
  0.828   0.877   0.904   0.905   0.946   0.948   1.052   1.121
 32 A"   80 A'   33 A"   81 A'   82 A'   83 A'   84 A'   85 A'                 
  1.160   1.416   1.445   1.564   1.646   1.690   1.719   1.776
 86 A'   34 A"   35 A"   36 A"   87 A'   88 A'   89 A'   90 A'                 
  1.847   1.980   1.995   2.010   2.048   2.114   2.144   2.233
 91 A'   37 A"   38 A"   92 A'   93 A'   94 A'   95 A'   39 A"                 
  2.312   2.450   2.669   2.956   3.077   3.972   3.986   3.990
 96 A'   97 A'   40 A"   98 A'   99 A'   41 A"  100 A'   42 A"                 
  4.005   4.007   4.045   4.058   4.128   4.214   4.327   6.562
 43 A"  101 A'   44 A"  102 A'  103 A'  104 A'  105 A'  106 A'                 
  6.626   6.897   7.526   7.550   7.550   7.583   7.634   7.640
107 A'  108 A'   45 A"   46 A"  109 A'  110 A'  111 A'  112 A'                 
  9.693  13.787  13.913  13.954  23.312  25.793  25.973  26.316
113 A'   47 A"  114 A'  115 A'  116 A'   48 A"  117 A'  118 A'                 
 47.854  47.911 163.038 215.678 289.721 289.749 289.749 289.777
119 A'  120 A'  121 A'  122 A'   49 A"  123 A'   50 A"  124 A'                 
289.846 289.8601020.6351020.705
125 A'  126 A'  127 A'  128 A'                                                 
 --------------------------------------------------------------

          Ground-State Mulliken Net Atomic Charges

     Atom                 Charge (a.u.)
  ----------------------------------------
      1 C                    -0.221885
      2 P                     0.008142
      3 Br                   -0.156479
      4 Cl                    0.321057
      5 Br                    0.049164
  ----------------------------------------
  Sum of atomic charges =    -0.000000

 -----------------------------------------------------------------
                    Cartesian Multipole Moments
 -----------------------------------------------------------------
    Charge (ESU x 10^10)
                -0.0000
    Dipole Moment (Debye)
         X       0.5583      Y       0.0958      Z      -0.0000
       Tot       0.5664
    Quadrupole Moments (Debye-Ang)
        XX     -68.7402     XY       0.3975     YY     -65.2970
        XZ      -0.0000     YZ      -0.0000     ZZ     -68.7026
    Octopole Moments (Debye-Ang^2)
       XXX     -36.5415    XXY     -19.4225    XYY     -10.1578
       YYY     -65.8426    XXZ      -0.0000    XYZ       0.0000
       YYZ      -0.0000    XZZ     -13.4400    YZZ     -19.1947
       ZZZ      -0.0000
    Hexadecapole Moments (Debye-Ang^3)
      XXXX   -1214.5325   XXXY      11.1968   XXYY    -298.5285
      XYYY     -25.1033   YYYY    -605.2368   XXXZ      -0.0000
      XXYZ      -0.0000   XYYZ       0.0000   YYYZ      -0.0000
      XXZZ    -227.3324   XYZZ      -7.2122   YYZZ    -120.3737
      XZZZ      -0.0000   YZZZ      -0.0000   ZZZZ     -87.7705
 -----------------------------------------------------------------
 Calculating analytic gradient of the SCF energy
 Gradient of SCF Energy
            1           2           3           4           5
    1  -0.0001060   0.0000852  -0.0000441   0.0000250   0.0000399
    2  -0.0000255   0.0000144  -0.0000231   0.0000416  -0.0000074
    3   0.0000000   0.0000000  -0.0000000  -0.0000000  -0.0000000
 Max gradient component =       1.060E-04
 RMS gradient           =       4.148E-05
 Gradient time:  CPU 10.59 s  wall 3.80 s
 Geometry Optimization Parameters
   NAtoms,    NIC,     NZ,  NCons,   NDum,   NFix, NCnnct, MaxDiis
        5      20       5       0       0       0       0       0

 Cartesian Hessian Update
 Hessian Updated using BFGS Update


** GEOMETRY OPTIMIZATION IN DELOCALIZED INTERNAL COORDINATES **
   Searching for a Minimum

   Optimization Cycle:  11

                       Coordinates (Angstroms)
     ATOM                X               Y               Z
      1  C         0.9814985832    0.5536156197    0.0000000000
      2  P        -0.3782070693    1.5625591220    0.0000000000
      3  Br       -2.1369293846    0.1494998141    0.0000000000
      4  Cl        2.5165365354    1.3951559669    0.0000000000
      5  Br        1.1164251907   -1.3296384702    0.0000000000
   Point Group: cs    Number of degrees of freedom:     7


   Energy is  -5987.991374379

 Hessian Updated using BFGS Update

  7 Hessian modes will be used to form the next step
  Hessian Eigenvalues:
     0.104698    0.110095    0.176184    0.225457    0.253632    0.309525
     0.428941

 Minimum Search - Taking Simple RFO Step
 Searching for Lamda that Minimizes Along All modes
 Value Taken    Lamda =   0.00000000
 Step Taken.  Stepsize is  0.000957

                             Maximum     Tolerance    Cnvgd?
         Gradient           0.000129      0.000300     YES
         Displacement       0.000742      0.001200     YES
         Energy change     -0.000001      0.000001     YES


                       Distance Matrix (Angstroms)
             C (  1)   P (  2)   Br(  3)   Cl(  4)
   P (  2)  1.693153
   Br(  3)  3.144504  2.256068
   Cl(  4)  1.750580  2.899580  4.817303
   Br(  5)  1.888081  3.255569  3.573817  3.063465

 Final energy is   -5987.9913743787229     


 ******************************
 **  OPTIMIZATION CONVERGED  **
 ******************************

                       Coordinates (Angstroms)
     ATOM                X               Y               Z
      1  C         0.9814985832    0.5536156197    0.0000000000
      2  P        -0.3782070693    1.5625591220    0.0000000000
      3  Br       -2.1369293846    0.1494998141    0.0000000000
      4  Cl        2.5165365354    1.3951559669    0.0000000000
      5  Br        1.1164251907   -1.3296384702    0.0000000000

Z-matrix Print:
$molecule
0 1
Br
C  1 1.888081
P  2 1.693153 1 130.674534
Cl 2 1.750580 1 114.634507 3 -180.000000 0
Br 3 2.256068 2 104.643035 1 -0.000000 0
$end


 --------------------------------------------------------------
             Orbital Energies (a.u.) and Symmetries
 --------------------------------------------------------------

 Alpha MOs, Restricted
 -- Occupied --                  
-482.87 -482.85 -101.60  -77.12  -62.52  -62.50  -56.34  -56.34
  1 A'    2 A'    3 A'    4 A'    5 A'    6 A'    7 A'    1 A"                 
-56.337 -56.318 -56.315 -56.315 -10.316  -9.510  -8.730  -8.707
  8 A'    9 A'    2 A"   10 A'   11 A'   12 A'   13 A'   14 A'                 
 -7.275  -7.265  -7.265  -6.611  -6.562  -6.548  -6.547  -6.537
 15 A'    3 A"   16 A'   17 A'   18 A'    4 A"   19 A'   20 A'                 
 -6.526  -6.525  -4.774  -4.769  -4.768  -2.673  -2.669  -2.668
  5 A"   21 A'   22 A'    6 A"   23 A'   24 A'    7 A"   25 A'                 
 -2.657  -2.657  -2.648  -2.645  -2.645  -2.636  -2.636  -0.922
  8 A"   26 A'   27 A'    9 A"   28 A'   10 A"   29 A'   30 A'                 
 -0.831  -0.805  -0.706  -0.558  -0.477  -0.447  -0.418  -0.358
 31 A'   32 A'   33 A'   34 A'   35 A'   36 A'   11 A"   37 A'                 
 -0.351  -0.343  -0.329  -0.313  -0.302  -0.263
 38 A'   12 A"   13 A"   39 A'   40 A'   14 A"                                 
 -- Virtual --                   
 -0.104  -0.083  -0.054  -0.003   0.008   0.022   0.030   0.039
 15 A"   41 A'   42 A'   43 A'   44 A'   45 A'   46 A'   16 A"                 
  0.042   0.052   0.065   0.066   0.071   0.085   0.094   0.099
 47 A'   48 A'   17 A"   49 A'   18 A"   50 A'   51 A'   52 A'                 
  0.103   0.110   0.118   0.127   0.145   0.147   0.157   0.199
 19 A"   53 A'   54 A'   20 A"   55 A'   56 A'   57 A'   58 A'                 
  0.216   0.265   0.287   0.301   0.349   0.387   0.394   0.406
 59 A'   60 A'   21 A"   61 A'   62 A'   63 A'   64 A'   22 A"                 
  0.407   0.417   0.431   0.443   0.453   0.466   0.471   0.472
 65 A'   23 A"   66 A'   67 A'   68 A'   24 A"   69 A'   25 A"                 
  0.500   0.537   0.547   0.566   0.571   0.590   0.598   0.621
 26 A"   27 A"   28 A"   29 A"   70 A'   71 A'   72 A'   73 A'                 
  0.641   0.652   0.683   0.686   0.739   0.755   0.803   0.828
 74 A'   30 A"   75 A'   76 A'   77 A'   31 A"   78 A'   79 A'                 
  0.828   0.877   0.904   0.905   0.946   0.948   1.052   1.121
 32 A"   80 A'   33 A"   81 A'   82 A'   83 A'   84 A'   85 A'                 
  1.160   1.416   1.445   1.564   1.646   1.690   1.719   1.776
 86 A'   34 A"   35 A"   36 A"   87 A'   88 A'   89 A'   90 A'                 
  1.847   1.980   1.995   2.010   2.048   2.114   2.144   2.233
 91 A'   37 A"   38 A"   92 A'   93 A'   94 A'   95 A'   39 A"                 
  2.312   2.450   2.669   2.956   3.077   3.972   3.986   3.990
 96 A'   97 A'   40 A"   98 A'   99 A'   41 A"  100 A'   42 A"                 
  4.005   4.007   4.045   4.058   4.128   4.214   4.327   6.562
 43 A"  101 A'   44 A"  102 A'  103 A'  104 A'  105 A'  106 A'                 
  6.626   6.897   7.526   7.550   7.550   7.583   7.634   7.640
107 A'  108 A'   45 A"   46 A"  109 A'  110 A'  111 A'  112 A'                 
  9.693  13.787  13.913  13.954  23.312  25.793  25.973  26.316
113 A'   47 A"  114 A'  115 A'  116 A'   48 A"  117 A'  118 A'                 
 47.854  47.911 163.038 215.678 289.721 289.749 289.749 289.777
119 A'  120 A'  121 A'  122 A'   49 A"  123 A'   50 A"  124 A'                 
289.846 289.8601020.6351020.705
125 A'  126 A'  127 A'  128 A'                                                 

 Beta MOs, Restricted
 -- Occupied --                  
-482.87 -482.85 -101.60  -77.12  -62.52  -62.50  -56.34  -56.34
  1 A'    2 A'    3 A'    4 A'    5 A'    6 A'    7 A'    1 A"                 
-56.337 -56.318 -56.315 -56.315 -10.316  -9.510  -8.730  -8.707
  8 A'    9 A'    2 A"   10 A'   11 A'   12 A'   13 A'   14 A'                 
 -7.275  -7.265  -7.265  -6.611  -6.562  -6.548  -6.547  -6.537
 15 A'    3 A"   16 A'   17 A'   18 A'    4 A"   19 A'   20 A'                 
 -6.526  -6.525  -4.774  -4.769  -4.768  -2.673  -2.669  -2.668
  5 A"   21 A'   22 A'    6 A"   23 A'   24 A'    7 A"   25 A'                 
 -2.657  -2.657  -2.648  -2.645  -2.645  -2.636  -2.636  -0.922
  8 A"   26 A'   27 A'    9 A"   28 A'   10 A"   29 A'   30 A'                 
 -0.831  -0.805  -0.706  -0.558  -0.477  -0.447  -0.418  -0.358
 31 A'   32 A'   33 A'   34 A'   35 A'   36 A'   11 A"   37 A'                 
 -0.351  -0.343  -0.329  -0.313  -0.302  -0.263
 38 A'   12 A"   13 A"   39 A'   40 A'   14 A"                                 
 -- Virtual --                   
 -0.104  -0.083  -0.054  -0.003   0.008   0.022   0.030   0.039
 15 A"   41 A'   42 A'   43 A'   44 A'   45 A'   46 A'   16 A"                 
  0.042   0.052   0.065   0.066   0.071   0.085   0.094   0.099
 47 A'   48 A'   17 A"   49 A'   18 A"   50 A'   51 A'   52 A'                 
  0.103   0.110   0.118   0.127   0.145   0.147   0.157   0.199
 19 A"   53 A'   54 A'   20 A"   55 A'   56 A'   57 A'   58 A'                 
  0.216   0.265   0.287   0.301   0.349   0.387   0.394   0.406
 59 A'   60 A'   21 A"   61 A'   62 A'   63 A'   64 A'   22 A"                 
  0.407   0.417   0.431   0.443   0.453   0.466   0.471   0.472
 65 A'   23 A"   66 A'   67 A'   68 A'   24 A"   69 A'   25 A"                 
  0.500   0.537   0.547   0.566   0.571   0.590   0.598   0.621
 26 A"   27 A"   28 A"   29 A"   70 A'   71 A'   72 A'   73 A'                 
  0.641   0.652   0.683   0.686   0.739   0.755   0.803   0.828
 74 A'   30 A"   75 A'   76 A'   77 A'   31 A"   78 A'   79 A'                 
  0.828   0.877   0.904   0.905   0.946   0.948   1.052   1.121
 32 A"   80 A'   33 A"   81 A'   82 A'   83 A'   84 A'   85 A'                 
  1.160   1.416   1.445   1.564   1.646   1.690   1.719   1.776
 86 A'   34 A"   35 A"   36 A"   87 A'   88 A'   89 A'   90 A'                 
  1.847   1.980   1.995   2.010   2.048   2.114   2.144   2.233
 91 A'   37 A"   38 A"   92 A'   93 A'   94 A'   95 A'   39 A"                 
  2.312   2.450   2.669   2.956   3.077   3.972   3.986   3.990
 96 A'   97 A'   40 A"   98 A'   99 A'   41 A"  100 A'   42 A"                 
  4.005   4.007   4.045   4.058   4.128   4.214   4.327   6.562
 43 A"  101 A'   44 A"  102 A'  103 A'  104 A'  105 A'  106 A'                 
  6.626   6.897   7.526   7.550   7.550   7.583   7.634   7.640
107 A'  108 A'   45 A"   46 A"  109 A'  110 A'  111 A'  112 A'                 
  9.693  13.787  13.913  13.954  23.312  25.793  25.973  26.316
113 A'   47 A"  114 A'  115 A'  116 A'   48 A"  117 A'  118 A'                 
 47.854  47.911 163.038 215.678 289.721 289.749 289.749 289.777
119 A'  120 A'  121 A'  122 A'   49 A"  123 A'   50 A"  124 A'                 
289.846 289.8601020.6351020.705
125 A'  126 A'  127 A'  128 A'                                                 
 --------------------------------------------------------------

          Ground-State Mulliken Net Atomic Charges

     Atom                 Charge (a.u.)
  ----------------------------------------
      1 C                    -0.221885
      2 P                     0.008142
      3 Br                   -0.156479
      4 Cl                    0.321057
      5 Br                    0.049164
  ----------------------------------------
  Sum of atomic charges =    -0.000000

 -----------------------------------------------------------------
                    Cartesian Multipole Moments
 -----------------------------------------------------------------
    Charge (ESU x 10^10)
                -0.0000
    Dipole Moment (Debye)
         X       0.5583      Y       0.0958      Z      -0.0000
       Tot       0.5664
    Quadrupole Moments (Debye-Ang)
        XX     -68.7402     XY       0.3975     YY     -65.2970
        XZ      -0.0000     YZ      -0.0000     ZZ     -68.7026
    Octopole Moments (Debye-Ang^2)
       XXX     -36.5415    XXY     -19.4225    XYY     -10.1578
       YYY     -65.8426    XXZ      -0.0000    XYZ       0.0000
       YYZ      -0.0000    XZZ     -13.4400    YZZ     -19.1947
       ZZZ      -0.0000
    Hexadecapole Moments (Debye-Ang^3)
      XXXX   -1214.5325   XXXY      11.1968   XXYY    -298.5285
      XYYY     -25.1033   YYYY    -605.2368   XXXZ      -0.0000
      XXYZ      -0.0000   XYYZ       0.0000   YYYZ      -0.0000
      XXZZ    -227.3324   XYZZ      -7.2122   YYZZ    -120.3737
      XZZZ      -0.0000   YZZZ      -0.0000   ZZZZ     -87.7705
 -----------------------------------------------------------------
Archival summary:
1\1\TWL02\OPT\ProcedureUnspecified\BasisUnspecified\r2l111\taweetha\MonNov2611:34:472018MonNov2611:34:472018\0\\#,OPT,ProcedureUnspecified,BasisUnspecified,\\0,1\Br\C,1,1.88808\P,2,1.69315,1,130.675\Cl,2,1.75058,1,114.635,3,-180,0\Br,3,2.25607,2,104.643,1,-0,0\\\@

 Total job time:  196.30s(wall), 523.20s(cpu) 
 Mon Nov 26 11:34:47 2018

        *************************************************************
        *                                                           *
        *  Thank you very much for using Q-Chem.  Have a nice day.  *
        *                                                           *
        *************************************************************


 
User input: 2 of 2 
 
Q-Chem Developer Version!
                  Welcome to Q-Chem
     A Quantum Leap Into The Future Of Chemistry


 Q-Chem 5.1, Q-Chem, Inc., Pleasanton, CA (2018)

 Yihan Shao,  Zhengting Gan,  E. Epifanovsky,  A. T. B. Gilbert,  M. Wormit,  
 J. Kussmann,  A. W. Lange,  A. Behn,  Jia Deng,  Xintian Feng,  D. Ghosh,  
 M. Goldey,  P. R. Horn,  L. D. Jacobson,  I. Kaliman,  T. Kus,  A. Landau,  
 Jie Liu,  E. I. Proynov,  R. M. Richard,  R. P. Steele,  E. J. Sundstrom,  
 H. L. Woodcock III,  P. M. Zimmerman,  D. Zuev,  B. Albrecht,  E. Alguire,  
 S. A. Baeppler,  D. Barton,  Z. Benda,  Y. A. Bernard,  E. J. Berquist,  
 K. B. Bravaya,  H. Burton,  D. Casanova,  Chun-Min Chang,  Yunqing Chen,  
 A. Chien,  K. D. Closser,  M. P. Coons,  S. Coriani,  S. Dasgupta,  
 A. L. Dempwolff,  M. Diedenhofen,  Hainam Do,  R. G. Edgar,  Po-Tung Fang,  
 S. Faraji,  S. Fatehi,  Qingguo Feng,  K. D. Fenk,  J. Fosso-Tande,  
 Qinghui Ge,  A. Ghysels,  G. Gidofalvi,  J. Gomes,  J. Gonthier,  A. Gunina,  
 D. Hait,  M. W. D. Hanson-Heine,  P. H. P. Harbach,  A. W. Hauser,  
 J. E. Herr,  E. G. Hohenstein,  Z. C. Holden,  Kerwin Hui,  B. C. Huynh,  
 T.-C. Jagau,  Hyunjun Ji,  B. Kaduk,  K. Khistyaev,  Jaehoon Kim,  
 P. Klunzinger,  K. Koh,  D. Kosenkov,  L. Koulias,  T. Kowalczyk,  
 C. M. Krauter,  A. Kunitsa,  Ka Un Lao,  A. Laurent,  K. V. Lawler,  
 Joonho Lee,  D. Lefrancois,  S. Lehtola,  D. S. Levine,  Yi-Pei Li,  
 You-Sheng Lin,  Fenglai Liu,  E. Livshits,  A. Luenser,  P. Manohar,  
 E. Mansoor,  S. F. Manzer,  Shan-Ping Mao,  Yuezhi Mao,  N. Mardirossian,  
 A. V. Marenich,  T. Markovich,  L. A. Martinez-Martinez,  S. A. Maurer,  
 N. J. Mayhall,  S. C. McKenzie,  J.-M. Mewes,  A. F. Morrison,  
 J. W. Mullinax,  K. Nanda,  T. S. Nguyen-Beck,  R. Olivares-Amaya,  
 J. A. Parkhill,  T. M. Perrine,  F. Plasser,  P. Pokhilko,  S. Prager,  
 A. Prociuk,  E. Ramos,  D. R. Rehn,  F. Rob,  M. Schneider,  N. Sergueev,  
 S. M. Sharada,  S. Sharma,  D. W. Small,  T. Stauch,  T. Stein,  
 Yu-Chuan Su,  A. J. W. Thom,  A. Tkatchenko,  T. Tsuchimochi,  N. M. Tubman,  
 L. Vogt,  M. L. Vidal,  O. Vydrov,  M. A. Watson,  J. Wenzel,  
 M. de Wergifosse,  T. A. Wesolowski,  A. White,  J. Witte,  A. Yamada,  
 Jun Yang,  K. Yao,  S. Yeganeh,  S. R. Yost,  Zhi-Qiang You,  A. Zech,  
 Igor Ying Zhang,  Xing Zhang,  Yan Zhao,  Ying Zhu,  B. R. Brooks,  
 G. K. L. Chan,  C. J. Cramer,  M. S. Gordon,  W. J. Hehre,  A. Klamt,  
 M. W. Schmidt,  C. D. Sherrill,  D. G. Truhlar,  A. Aspuru-Guzik,  R. Baer,  
 A. T. Bell,  N. A. Besley,  Jeng-Da Chai,  A. E. DePrince, III,  
 R. A. DiStasio Jr.,  A. Dreuw,  B. D. Dunietz,  T. R. Furlani,  
 Chao-Ping Hsu,  Yousung Jung,  Jing Kong,  D. S. Lambrecht,  WanZhen Liang,  
 C. Ochsenfeld,  V. A. Rassolov,  L. V. Slipchenko,  J. E. Subotnik,  
 T. Van Voorhis,  J. M. Herbert,  A. I. Krylov,  P. M. W. Gill,  M. Head-Gordon

 Contributors to earlier versions of Q-Chem not listed above: 
 R. D. Adamson,  B. Austin,  J. Baker,  G. J. O. Beran,  K. Brandhorst,  
 S. T. Brown,  E. F. C. Byrd,  A. K. Chakraborty,  C.-L. Cheng,  
 Siu Hung Chien,  D. M. Chipman,  D. L. Crittenden,  H. Dachsel,  
 R. J. Doerksen,  A. D. Dutoi,  L. Fusti-Molnar,  W. A. Goddard III,  
 A. Golubeva-Zadorozhnaya,  S. R. Gwaltney,  G. Hawkins,  A. Heyden,  
 S. Hirata,  G. Kedziora,  F. J. Keil,  C. Kelley,  Jihan Kim,  R. A. King,  
 R. Z. Khaliullin,  P. P. Korambath,  W. Kurlancheek,  A. M. Lee,  M. S. Lee,  
 S. V. Levchenko,  Ching Yeh Lin,  D. Liotard,  R. C. Lochan,  I. Lotan,  
 P. E. Maslen,  N. Nair,  D. P. O'Neill,  D. Neuhauser,  E. Neuscamman,  
 C. M. Oana,  R. Olson,  B. Peters,  R. Peverati,  P. A. Pieniazek,  
 Y. M. Rhee,  J. Ritchie,  M. A. Rohrdanz,  E. Rosta,  N. J. Russ,  
 H. F. Schaefer III,  N. E. Schultz,  N. Shenvi,  A. C. Simmonett,  A. Sodt,  
 D. Stuck,  K. S. Thanthiriwatte,  V. Vanovschi,  Tao Wang,  A. Warshel,  
 C. F. Williams,  Q. Wu,  X. Xu,  W. Zhang

 Please cite Q-Chem as follows:
 Y. Shao et al., Mol. Phys. 113, 184-215 (2015)
 DOI: 10.1080/00268976.2014.952696

 Q-Chem 5.1.2 for Intel X86 EM64T Linux

 Parts of Q-Chem use Armadillo 8.300.2 (Tropical Shenanigans).
 http://arma.sourceforge.net/

 Q-Chem begins on Mon Nov 26 11:34:47 2018  

Host: 
0

     Scratch files written to /scratch/taweetham/qchem44387//
The previous job contains 0 fragments, simply inherited here
Input Ideriv = 2
Curr. Ideriv = -1
Max.  Ideriv = 2

Checking the input file for inconsistencies... 	...done.

--------------------------------------------------------------
User input:
--------------------------------------------------------------

$molecule
read
$end

$rem
   job_type 	frequency
   basis 	6-311++g**
   method	b3lyp	
$end


--------------------------------------------------------------
 ----------------------------------------------------------------
             Standard Nuclear Orientation (Angstroms)
    I     Atom           X                Y                Z
 ----------------------------------------------------------------
    1      C       0.8884666151     0.5156190345    -0.0000000000
    2      P      -0.5219051465     1.4524316871    -0.0000000000
    3      Br     -2.2047038343    -0.0502423849    -0.0000000000
    4      Cl      2.3776277987     1.4359073805    -0.0000000000
    5      Br      1.1212211180    -1.3580609003     0.0000000000
 ----------------------------------------------------------------
 Molecular Point Group                 Cs    NOp =  2
 Largest Abelian Subgroup              Cs    NOp =  2
 Nuclear Repulsion Energy =   757.7018528345 hartrees
 There are       54 alpha and       54 beta electrons
 Requested basis set is 6-311++G(d,p)
 There are 70 shells and 178 basis functions

 Total QAlloc Memory Limit   2000 MB
 Mega-Array Size       188 MB
 MEM_STATIC part       192 MB

                       Distance Matrix (Angstroms)
             C (  1)   P (  2)   Br(  3)   Cl(  4)
   P (  2)  1.693153
   Br(  3)  3.144504  2.256068
   Cl(  4)  1.750580  2.899580  4.817303
   Br(  5)  1.888081  3.255569  3.573817  3.063465

 A cutoff of  1.0D-11 yielded   1914 shell pairs
 There are     13529 function pairs (     14963 Cartesian)

 -------------------------------------------------------
 OpenMP Integral Computing Module                       
 Release: version 1.0, May 2013, Q-Chem Inc. Pittsburgh 
 -------------------------------------------------------
 Integral Job Info:
 Integral job number is                      11
 Integral operator is                         1
 short-range coefficients                     0
 long-range coefficients              100000000
 Omega coefficients                           0
 if combine SR and LR in K                    0
 Integral screening is                        0
 Integral computing path is                   2
 max size of driver memory is            800000
 size of driver memory is                593474
 size of scratch memory is             29634545
 max col of scratch BK array               1296
 max len of scratch array in speh3          155
 max len of scratch index in speh4           18
 max int batch size is                      520
 min int batch size is                       52
 fixed nKL is                                45
 max L of basis functions is                  2
 order of int derivative is                   0
 number of shells is                         70
 number of basis is                         187
 number of cartesian basis is               187
 number of contracted shell pairs          1914
 number of primitive shell pairs           4975
 maxK2 (contraction) of shell pair           36
 max number of K2 of shell pair               1
 max number of CS2 of shell pair            245
 max number of PS2 of shell pair            339
 mem total for path MDJ                  528782
 -------------------------------------------------------
 Smallest overlap matrix eigenvalue = 2.13E-04
 Guess from superposition of atomic densities
 Warning:  Energy on first SCF cycle will be non-variational
 SAD guess density has 108.000000 electrons

 -----------------------------------------------------------------------
  General SCF calculation program by
  Eric Jon Sundstrom, Paul Horn, Yuezhi Mao, Dmitri Zuev, Alec White,
  David Stuck, Shaama M.S., Shane Yost, Joonho Lee, David Small,
  Daniel Levine, Susi Lehtola, Hugh Burton, Evgeny Epifanovsky
 -----------------------------------------------------------------------
 Exchange:     0.2000 Hartree-Fock + 0.0800 Slater + 0.7200 B88
 Correlation:  0.1900 VWN1RPA + 0.8100 LYP
 Using SG-1 standard quadrature grid
 using 4 threads for integral computing
 -------------------------------------------------------
 OpenMP Integral computing Module                
 Release: version 2.0, May 2017, Q-Chem Inc. Pleasanton 
 -------------------------------------------------------
 -------------------------------------------------------
 OpenMP BLAS3 based DFT computing Module                
 Release: version 1.0, May 2013, Q-Chem Inc. Pittsburgh 
 -------------------------------------------------------
 A restricted SCF calculation will be
 performed using DIIS
 SCF converges when DIIS error is below 1.0e-08
 ---------------------------------------
  Cycle       Energy         DIIS error
 ---------------------------------------
    1   -5988.5748578523      3.78e-02  
    2   -5987.9766721738      2.66e-03  
    3   -5987.9631443345      2.83e-03  
    4   -5987.9830156231      1.36e-03  
    5   -5987.9909552058      3.02e-04  
    6   -5987.9912429290      1.42e-04  
    7   -5987.9913184159      2.89e-05  
    8   -5987.9913209676      6.34e-06  
    9   -5987.9913211113      1.58e-06  
   10   -5987.9913211212      4.64e-07  
   11   -5987.9913211220      1.26e-07  
   12   -5987.9913211221      2.65e-08  
   13   -5987.9913211220      4.97e-09  Convergence criterion met
 ---------------------------------------
 SCF time:   CPU 43.91s  wall 16.00s 
 SCF   energy in the final basis set =    -5987.9913211220
 Total energy in the final basis set =    -5987.9913211220

 --------------------------------------------------------------
             Orbital Energies (a.u.) and Symmetries
 --------------------------------------------------------------

 Alpha MOs, Restricted
 -- Occupied --                  
-482.87 -482.85 -101.60  -77.12  -62.52  -62.50  -56.34  -56.34
  1 A'    2 A'    3 A'    4 A'    5 A'    6 A'    7 A'    1 A"                 
-56.337 -56.318 -56.315 -56.315 -10.316  -9.510  -8.730  -8.707
  8 A'    9 A'    2 A"   10 A'   11 A'   12 A'   13 A'   14 A'                 
 -7.275  -7.265  -7.265  -6.611  -6.562  -6.548  -6.547  -6.537
 15 A'    3 A"   16 A'   17 A'   18 A'    4 A"   19 A'   20 A'                 
 -6.526  -6.525  -4.774  -4.769  -4.768  -2.673  -2.669  -2.668
  5 A"   21 A'   22 A'    6 A"   23 A'   24 A'    7 A"   25 A'                 
 -2.657  -2.657  -2.648  -2.645  -2.645  -2.636  -2.636  -0.922
 26 A'    8 A"   27 A'    9 A"   28 A'   10 A"   29 A'   30 A'                 
 -0.831  -0.805  -0.705  -0.558  -0.477  -0.447  -0.418  -0.358
 31 A'   32 A'   33 A'   34 A'   35 A'   36 A'   11 A"   37 A'                 
 -0.351  -0.343  -0.329  -0.313  -0.302  -0.263
 38 A'   12 A"   13 A"   39 A'   40 A'   14 A"                                 
 -- Virtual --                   
 -0.104  -0.083  -0.054  -0.003   0.008   0.022   0.030   0.039
 15 A"   41 A'   42 A'   43 A'   44 A'   45 A'   46 A'   16 A"                 
  0.042   0.052   0.065   0.066   0.071   0.085   0.094   0.099
 47 A'   48 A'   17 A"   49 A'   18 A"   50 A'   51 A'   52 A'                 
  0.103   0.110   0.118   0.127   0.145   0.147   0.157   0.199
 19 A"   53 A'   54 A'   20 A"   55 A'   56 A'   57 A'   58 A'                 
  0.216   0.265   0.287   0.301   0.349   0.387   0.394   0.406
 59 A'   60 A'   21 A"   61 A'   62 A'   63 A'   64 A'   22 A"                 
  0.407   0.417   0.431   0.443   0.453   0.466   0.471   0.472
 65 A'   23 A"   66 A'   67 A'   68 A'   24 A"   69 A'   25 A"                 
  0.500   0.537   0.547   0.566   0.571   0.590   0.598   0.621
 26 A"   27 A"   28 A"   29 A"   70 A'   71 A'   72 A'   73 A'                 
  0.641   0.652   0.683   0.686   0.739   0.756   0.803   0.828
 74 A'   30 A"   75 A'   76 A'   77 A'   31 A"   78 A'   79 A'                 
  0.828   0.877   0.904   0.905   0.946   0.948   1.052   1.121
 32 A"   80 A'   33 A"   81 A'   82 A'   83 A'   84 A'   85 A'                 
  1.160   1.416   1.445   1.564   1.646   1.690   1.719   1.776
 86 A'   34 A"   35 A"   36 A"   87 A'   88 A'   89 A'   90 A'                 
  1.847   1.980   1.994   2.010   2.048   2.114   2.144   2.233
 91 A'   37 A"   38 A"   92 A'   93 A'   94 A'   95 A'   39 A"                 
  2.312   2.450   2.669   2.956   3.077   3.972   3.986   3.990
 96 A'   97 A'   40 A"   98 A'   99 A'   41 A"  100 A'   42 A"                 
  4.005   4.007   4.045   4.058   4.128   4.214   4.327   6.562
 43 A"  101 A'   44 A"  102 A'  103 A'  104 A'  105 A'  106 A'                 
  6.626   6.897   7.526   7.550   7.550   7.583   7.634   7.640
107 A'  108 A'   45 A"  109 A'   46 A"  110 A'  111 A'  112 A'                 
  9.693  13.787  13.913  13.955  23.312  25.792  25.973  26.316
113 A'   47 A"  114 A'  115 A'  116 A'   48 A"  117 A'  118 A'                 
 47.854  47.911 163.038 215.678 289.721 289.749 289.749 289.777
119 A'  120 A'  121 A'  122 A'   49 A"  123 A'   50 A"  124 A'                 
289.846 289.8601020.6351020.705
125 A'  126 A'  127 A'  128 A'                                                 

 Beta MOs, Restricted
 -- Occupied --                  
-482.87 -482.85 -101.60  -77.12  -62.52  -62.50  -56.34  -56.34
  1 A'    2 A'    3 A'    4 A'    5 A'    6 A'    7 A'    1 A"                 
-56.337 -56.318 -56.315 -56.315 -10.316  -9.510  -8.730  -8.707
  8 A'    9 A'    2 A"   10 A'   11 A'   12 A'   13 A'   14 A'                 
 -7.275  -7.265  -7.265  -6.611  -6.562  -6.548  -6.547  -6.537
 15 A'    3 A"   16 A'   17 A'   18 A'    4 A"   19 A'   20 A'                 
 -6.526  -6.525  -4.774  -4.769  -4.768  -2.673  -2.669  -2.668
  5 A"   21 A'   22 A'    6 A"   23 A'   24 A'    7 A"   25 A'                 
 -2.657  -2.657  -2.648  -2.645  -2.645  -2.636  -2.636  -0.922
 26 A'    8 A"   27 A'    9 A"   28 A'   10 A"   29 A'   30 A'                 
 -0.831  -0.805  -0.705  -0.558  -0.477  -0.447  -0.418  -0.358
 31 A'   32 A'   33 A'   34 A'   35 A'   36 A'   11 A"   37 A'                 
 -0.351  -0.343  -0.329  -0.313  -0.302  -0.263
 38 A'   12 A"   13 A"   39 A'   40 A'   14 A"                                 
 -- Virtual --                   
 -0.104  -0.083  -0.054  -0.003   0.008   0.022   0.030   0.039
 15 A"   41 A'   42 A'   43 A'   44 A'   45 A'   46 A'   16 A"                 
  0.042   0.052   0.065   0.066   0.071   0.085   0.094   0.099
 47 A'   48 A'   17 A"   49 A'   18 A"   50 A'   51 A'   52 A'                 
  0.103   0.110   0.118   0.127   0.145   0.147   0.157   0.199
 19 A"   53 A'   54 A'   20 A"   55 A'   56 A'   57 A'   58 A'                 
  0.216   0.265   0.287   0.301   0.349   0.387   0.394   0.406
 59 A'   60 A'   21 A"   61 A'   62 A'   63 A'   64 A'   22 A"                 
  0.407   0.417   0.431   0.443   0.453   0.466   0.471   0.472
 65 A'   23 A"   66 A'   67 A'   68 A'   24 A"   69 A'   25 A"                 
  0.500   0.537   0.547   0.566   0.571   0.590   0.598   0.621
 26 A"   27 A"   28 A"   29 A"   70 A'   71 A'   72 A'   73 A'                 
  0.641   0.652   0.683   0.686   0.739   0.756   0.803   0.828
 74 A'   30 A"   75 A'   76 A'   77 A'   31 A"   78 A'   79 A'                 
  0.828   0.877   0.904   0.905   0.946   0.948   1.052   1.121
 32 A"   80 A'   33 A"   81 A'   82 A'   83 A'   84 A'   85 A'                 
  1.160   1.416   1.445   1.564   1.646   1.690   1.719   1.776
 86 A'   34 A"   35 A"   36 A"   87 A'   88 A'   89 A'   90 A'                 
  1.847   1.980   1.994   2.010   2.048   2.114   2.144   2.233
 91 A'   37 A"   38 A"   92 A'   93 A'   94 A'   95 A'   39 A"                 
  2.312   2.450   2.669   2.956   3.077   3.972   3.986   3.990
 96 A'   97 A'   40 A"   98 A'   99 A'   41 A"  100 A'   42 A"                 
  4.005   4.007   4.045   4.058   4.128   4.214   4.327   6.562
 43 A"  101 A'   44 A"  102 A'  103 A'  104 A'  105 A'  106 A'                 
  6.626   6.897   7.526   7.550   7.550   7.583   7.634   7.640
107 A'  108 A'   45 A"  109 A'   46 A"  110 A'  111 A'  112 A'                 
  9.693  13.787  13.913  13.955  23.312  25.792  25.973  26.316
113 A'   47 A"  114 A'  115 A'  116 A'   48 A"  117 A'  118 A'                 
 47.854  47.911 163.038 215.678 289.721 289.749 289.749 289.777
119 A'  120 A'  121 A'  122 A'   49 A"  123 A'   50 A"  124 A'                 
289.846 289.8601020.6351020.705
125 A'  126 A'  127 A'  128 A'                                                 
 --------------------------------------------------------------

          Ground-State Mulliken Net Atomic Charges

     Atom                 Charge (a.u.)
  ----------------------------------------
      1 C                    -0.222217
      2 P                     0.008404
      3 Br                   -0.156516
      4 Cl                    0.321137
      5 Br                    0.049192
  ----------------------------------------
  Sum of atomic charges =    -0.000000

 -----------------------------------------------------------------
                    Cartesian Multipole Moments
 -----------------------------------------------------------------
    Charge (ESU x 10^10)
                -0.0000
    Dipole Moment (Debye)
         X       0.5535      Y       0.1246      Z      -0.0000
       Tot       0.5673
    Quadrupole Moments (Debye-Ang)
        XX     -68.8421     XY       0.1592     YY     -65.2854
        XZ      -0.0000     YZ       0.0000     ZZ     -68.7022
    Octopole Moments (Debye-Ang^2)
       XXX     -20.4482    XXY     -14.2108    XYY      -4.6806
       YYY     -50.0185    XXZ       0.0000    XYZ       0.0000
       YYZ      -0.0000    XZZ      -8.1011    YZZ     -13.7997
       ZZZ       0.0000
    Hexadecapole Moments (Debye-Ang^3)
      XXXX   -1208.3434   XXXY      -0.1022   XXYY    -290.9625
      XYYY     -34.2990   YYYY    -591.2564   XXXZ      -0.0000
      XXYZ       0.0000   XYYZ      -0.0000   YYYZ       0.0000
      XXZZ    -225.0013   XYZZ     -10.7675   YYZZ    -118.4373
      XZZZ       0.0000   YZZZ      -0.0000   ZZZZ     -87.7702
 -----------------------------------------------------------------
 Calculating MO derivatives via CPSCF
 D1JvT checksum  = 265500 18248.6983706431
 D1KAT checksum  = 637800 771.0596406261
   1         3          15      0.148005    0.054034
   2         3          15      0.018831    0.006329
   3         3          15      0.002754    0.001203
   4         3          15      0.000342    0.000152
   5        13           5      0.000028    0.000016
   6        17           1      0.000001    0.000001
   7        18           0      0.000000    0.000000    Roots Converged
 Time for AOints: 11.8 s (CPU) 4.0 s (wall)
 ------------------------------------------------------------------------------
                     AOints        : Timing summary (seconds)
 ------------------------------------------------------------------------------
     job step          cpu (% of tot)      sys (% of tot)     wall (% of tot)
 ------------------------------------------------------------------------------
  cpscf_lag         0.5669E+02 (31.8)   0.7000E-05 (20.0)   0.2231E+02 (34.7)
  iterzp            0.1094E+03 (61.4)   0.2600E-04 (74.3)   0.3766E+02 (58.6)
  make_fx           0.0000E+00 ( 0.0)   0.0000E+00 ( 0.0)   0.0000E+00 ( 0.0)
  AOints            0.1177E+02 ( 6.6)   0.2000E-05 ( 5.7)   0.4163E+01 ( 6.5)
 ------------------------------------------------------------------------------
   Grand Totals     0.1780E+03          0.3500E-04          0.6433E+02
 ------------------------------------------------------------------------------
 Calculating analytic Hessian of the SCF energy
 Polarizability Matrix (a.u.)
            1           2           3
    1-126.1635742  -1.6128374   0.0000000
    2  -1.6128374 -96.4878688  -0.0000000
    3   0.0000000  -0.0000000 -52.3271444

 Direct stationary perturbation theory relativistic correction:

 rels  =      34.824711771518
 relv  =    -118.817914454050
 rel2e =      19.608999146365
 E_rel =     -64.384203536166

 Hessian of the SCF Energy
            1           2           3           4           5           6
    1   0.3631231  -0.0914529   0.0000000  -0.1892468   0.1131201  -0.0000000
    2  -0.0914529   0.3224818   0.0000000   0.1314806  -0.1198651  -0.0000000
    3   0.0000000   0.0000000   0.0618106   0.0000000   0.0000000  -0.0211734
    4  -0.1892468   0.1314806   0.0000000   0.2770672  -0.0766914  -0.0000000
    5   0.1131201  -0.1198651   0.0000000  -0.0766914   0.2019703   0.0000000
    6  -0.0000000  -0.0000000  -0.0211734  -0.0000000   0.0000000   0.0141741
    7  -0.0122832  -0.0127555  -0.0000000  -0.0557732  -0.0369150   0.0000000
    8   0.0027292   0.0017488   0.0000000  -0.0532706  -0.0613660  -0.0000000
    9   0.0000000   0.0000000  -0.0009186   0.0000000  -0.0000000  -0.0044381
   10  -0.1331542  -0.0483837  -0.0000000  -0.0297111  -0.0149679   0.0000000
   11  -0.0512686  -0.0562225  -0.0000000  -0.0051982   0.0045368   0.0000000
   12  -0.0000000  -0.0000000  -0.0193575  -0.0000000   0.0000000   0.0016495
   13  -0.0284389   0.0211115  -0.0000000  -0.0023360   0.0154542  -0.0000000
   14   0.0268722  -0.1481430  -0.0000000   0.0036796  -0.0252759  -0.0000000
   15  -0.0000000   0.0000000  -0.0203612  -0.0000000  -0.0000000   0.0097878
            7           8           9          10          11          12
    1  -0.0122832   0.0027292   0.0000000  -0.1331542  -0.0512686  -0.0000000
    2  -0.0127555   0.0017488   0.0000000  -0.0483837  -0.0562225  -0.0000000
    3  -0.0000000   0.0000000  -0.0009186  -0.0000000  -0.0000000  -0.0193575
    4  -0.0557732  -0.0532706   0.0000000  -0.0297111  -0.0051982  -0.0000000
    5  -0.0369150  -0.0613660  -0.0000000  -0.0149679   0.0045368   0.0000000
    6   0.0000000  -0.0000000  -0.0044381   0.0000000   0.0000000   0.0016495
    7   0.0765196   0.0466371  -0.0000000  -0.0044384   0.0012327   0.0000000
    8   0.0466371   0.0549067   0.0000000   0.0004086   0.0007540  -0.0000000
    9  -0.0000000   0.0000000   0.0033994  -0.0000000  -0.0000000   0.0039371
   10  -0.0044384   0.0004086  -0.0000000   0.1684619   0.0763941   0.0000000
   11   0.0012327   0.0007540  -0.0000000   0.0763941   0.0810560   0.0000000
   12   0.0000000  -0.0000000   0.0039371   0.0000000   0.0000000   0.0097246
   13  -0.0040248   0.0034956  -0.0000000  -0.0011581  -0.0211599   0.0000000
   14   0.0018007   0.0039565   0.0000000  -0.0134511  -0.0301243  -0.0000000
   15   0.0000000  -0.0000000  -0.0019798  -0.0000000  -0.0000000   0.0040463
           13          14          15
    1  -0.0284389   0.0268722  -0.0000000
    2   0.0211115  -0.1481430   0.0000000
    3  -0.0000000  -0.0000000  -0.0203612
    4  -0.0023360   0.0036796  -0.0000000
    5   0.0154542  -0.0252759  -0.0000000
    6  -0.0000000  -0.0000000   0.0097878
    7  -0.0040248   0.0018007   0.0000000
    8   0.0034956   0.0039565  -0.0000000
    9  -0.0000000   0.0000000  -0.0019798
   10  -0.0011581  -0.0134511  -0.0000000
   11  -0.0211599  -0.0301243  -0.0000000
   12   0.0000000  -0.0000000   0.0040463
   13   0.0359579  -0.0189015   0.0000000
   14  -0.0189015   0.1995867   0.0000000
   15   0.0000000   0.0000000   0.0085068
 Gradient time:  CPU 263.10 s  wall 93.63 s
 **********************************************************************
 **                                                                  **
 **                       VIBRATIONAL ANALYSIS                       **
 **                       --------------------                       **
 **                                                                  **
 **        VIBRATIONAL FREQUENCIES (CM**-1) AND NORMAL MODES         **
 **     FORCE CONSTANTS (mDYN/ANGSTROM) AND REDUCED MASSES (AMU)     **
 **                  INFRARED INTENSITIES (KM/MOL)                   **
 **                                                                  **
 **********************************************************************


 Mode:                 1                      2                      3
 Frequency:        97.54                 100.48                 199.00
 Force Cnst:      0.3846                 0.2080                 1.0514
 Red. Mass:      68.6100                34.9606                45.0642
 IR Active:          YES                    YES                    YES
 IR Intens:        0.156                  0.273                  1.280
 Raman Active:       YES                    YES                    YES
               X      Y      Z        X      Y      Z        X      Y      Z
 C          0.016 -0.282  0.000   -0.000  0.000  0.167    0.167  0.247 -0.000
 P          0.019 -0.269  0.000   -0.000  0.000  0.805   -0.057  0.015  0.000
 Br        -0.538  0.334 -0.000    0.000 -0.000 -0.242   -0.338 -0.184 -0.000
 Cl        -0.166  0.079 -0.000    0.000 -0.000 -0.501    0.630 -0.483 -0.000
 Br         0.602 -0.221  0.000   -0.000  0.000  0.122    0.056  0.354  0.000
 TransDip   0.002 -0.012  0.000   -0.000  0.000  0.017    0.035  0.011  0.000

 Mode:                 4                      5                      6
 Frequency:       252.25                 385.70                 386.28
 Force Cnst:      1.1870                 3.1203                 1.1212
 Red. Mass:      31.6627                35.5991                12.7542
 IR Active:          YES                    YES                    YES
 IR Intens:        1.309                 21.311                  6.569
 Raman Active:       YES                    YES                    YES
               X      Y      Z        X      Y      Z        X      Y      Z
 C          0.509  0.015 -0.000   -0.121  0.232  0.000    0.000 -0.000  0.984
 P          0.359 -0.279 -0.000    0.047  0.879 -0.000   -0.000 -0.000 -0.135
 Br        -0.171 -0.067  0.000   -0.123 -0.162 -0.000    0.000  0.000 -0.002
 Cl         0.333  0.587  0.000    0.144  0.128 -0.000   -0.000 -0.000 -0.104
 Br        -0.195 -0.086 -0.000    0.059 -0.275 -0.000   -0.000  0.000 -0.049
 TransDip   0.033 -0.015  0.000    0.092  0.116 -0.000   -0.000 -0.000 -0.082

 Mode:                 7                      8                      9
 Frequency:       430.92                 795.84                1072.03
 Force Cnst:      3.5147                 4.9683                 9.1124
 Red. Mass:      32.1256                13.3139                13.4576
 IR Active:          YES                    YES                    YES
 IR Intens:       59.057                105.620                 55.467
 Raman Active:       YES                    YES                    YES
               X      Y      Z        X      Y      Z        X      Y      Z
 C          0.080 -0.335  0.000    0.595  0.771  0.000    0.759 -0.593  0.000
 P          0.762  0.159 -0.000   -0.004 -0.039 -0.000   -0.216  0.151 -0.000
 Br        -0.101 -0.111 -0.000   -0.008  0.003 -0.000    0.002  0.001  0.000
 Cl        -0.442 -0.166 -0.000   -0.185 -0.114 -0.000   -0.051 -0.006 -0.000
 Br        -0.015  0.172 -0.000    0.001 -0.054 -0.000   -0.009  0.032 -0.000
 TransDip   0.245  0.022 -0.000    0.187  0.271 -0.000    0.189 -0.146 -0.000

 STANDARD THERMODYNAMIC QUANTITIES AT   298.15 K  AND     1.00 ATM

   This Molecule has  0 Imaginary Frequencies
   Zero point vibrational energy:        5.318 kcal/mol

   Atom    1 Element C  Has Mass   12.00000
   Atom    2 Element P  Has Mass   30.97376
   Atom    3 Element Br Has Mass   78.91830
   Atom    4 Element Cl Has Mass   34.96885
   Atom    5 Element Br Has Mass   78.91830
   Molecular Mass:   235.779210 amu
   Principal axes and moments of inertia in amu*Bohr^2:
                             1           2           3
    Eigenvalues --     1020.31933  2494.03183  3514.35116
          X               0.99969     0.02508     0.00000
          Y              -0.02508     0.99969     0.00000
          Z               0.00000    -0.00000     1.00000
   Rotational Symmetry Number is   1
   The Molecule is an Asymmetric Top
   Translational Enthalpy:        0.889 kcal/mol
   Rotational Enthalpy:           0.889 kcal/mol
   Vibrational Enthalpy:          7.548 kcal/mol
   gas constant (RT):             0.592 kcal/mol
   Translational Entropy:        42.275  cal/mol.K
   Rotational Entropy:           30.570  cal/mol.K
   Vibrational Entropy:          13.972  cal/mol.K

   Total Enthalpy:                9.918 kcal/mol
   Total Entropy:                86.817  cal/mol.K
Archival summary:
1\1\TWL02\FREQ\ProcedureUnspecified\BasisUnspecified\r2l111\taweetha\MonNov2611:36:382018MonNov2611:36:382018\0\\#,FREQ,ProcedureUnspecified,BasisUnspecified,\\0,1\Br\C,1,1.88808\P,2,1.69315,1,130.675\Cl,2,1.75058,1,114.635,3,-180,0\Br,3,2.25607,2,104.643,1,0,0\\\@

 Total job time:  110.81s(wall), 307.21s(cpu) 
 Mon Nov 26 11:36:38 2018

        *************************************************************
        *                                                           *
        *  Thank you very much for using Q-Chem.  Have a nice day.  *
        *                                                           *
        *************************************************************
