# Supplementary material for: Geometric and energetic data from ab initio calculations of haloethene, haloimine, halomethylenephosphine, haloiminophosphine, halodiazene, halodiphosphene and halocyclopropane
Source: Data Brief. 2019 Nov 2;27:104738. doi: 10.1016/j.dib.2019.104738 (PMC6861602; doi:10.1016/j.dib.2019.104738)
Supplement: Multimedia component 5 [file mmc5.zip › CP/B3LYP/BrClCPClE.out]

Q-Chem Developer Version!
                  Welcome to Q-Chem
     A Quantum Leap Into The Future Of Chemistry


 Q-Chem 5.1, Q-Chem, Inc., Pleasanton, CA (2018)

 Yihan Shao,  Zhengting Gan,  E. Epifanovsky,  A. T. B. Gilbert,  M. Wormit,  
 J. Kussmann,  A. W. Lange,  A. Behn,  Jia Deng,  Xintian Feng,  D. Ghosh,  
 M. Goldey,  P. R. Horn,  L. D. Jacobson,  I. Kaliman,  T. Kus,  A. Landau,  
 Jie Liu,  E. I. Proynov,  R. M. Richard,  R. P. Steele,  E. J. Sundstrom,  
 H. L. Woodcock III,  P. M. Zimmerman,  D. Zuev,  B. Albrecht,  E. Alguire,  
 S. A. Baeppler,  D. Barton,  Z. Benda,  Y. A. Bernard,  E. J. Berquist,  
 K. B. Bravaya,  H. Burton,  D. Casanova,  Chun-Min Chang,  Yunqing Chen,  
 A. Chien,  K. D. Closser,  M. P. Coons,  S. Coriani,  S. Dasgupta,  
 A. L. Dempwolff,  M. Diedenhofen,  Hainam Do,  R. G. Edgar,  Po-Tung Fang,  
 S. Faraji,  S. Fatehi,  Qingguo Feng,  K. D. Fenk,  J. Fosso-Tande,  
 Qinghui Ge,  A. Ghysels,  G. Gidofalvi,  J. Gomes,  J. Gonthier,  A. Gunina,  
 D. Hait,  M. W. D. Hanson-Heine,  P. H. P. Harbach,  A. W. Hauser,  
 J. E. Herr,  E. G. Hohenstein,  Z. C. Holden,  Kerwin Hui,  B. C. Huynh,  
 T.-C. Jagau,  Hyunjun Ji,  B. Kaduk,  K. Khistyaev,  Jaehoon Kim,  
 P. Klunzinger,  K. Koh,  D. Kosenkov,  L. Koulias,  T. Kowalczyk,  
 C. M. Krauter,  A. Kunitsa,  Ka Un Lao,  A. Laurent,  K. V. Lawler,  
 Joonho Lee,  D. Lefrancois,  S. Lehtola,  D. S. Levine,  Yi-Pei Li,  
 You-Sheng Lin,  Fenglai Liu,  E. Livshits,  A. Luenser,  P. Manohar,  
 E. Mansoor,  S. F. Manzer,  Shan-Ping Mao,  Yuezhi Mao,  N. Mardirossian,  
 A. V. Marenich,  T. Markovich,  L. A. Martinez-Martinez,  S. A. Maurer,  
 N. J. Mayhall,  S. C. McKenzie,  J.-M. Mewes,  A. F. Morrison,  
 J. W. Mullinax,  K. Nanda,  T. S. Nguyen-Beck,  R. Olivares-Amaya,  
 J. A. Parkhill,  T. M. Perrine,  F. Plasser,  P. Pokhilko,  S. Prager,  
 A. Prociuk,  E. Ramos,  D. R. Rehn,  F. Rob,  M. Schneider,  N. Sergueev,  
 S. M. Sharada,  S. Sharma,  D. W. Small,  T. Stauch,  T. Stein,  
 Yu-Chuan Su,  A. J. W. Thom,  A. Tkatchenko,  T. Tsuchimochi,  N. M. Tubman,  
 L. Vogt,  M. L. Vidal,  O. Vydrov,  M. A. Watson,  J. Wenzel,  
 M. de Wergifosse,  T. A. Wesolowski,  A. White,  J. Witte,  A. Yamada,  
 Jun Yang,  K. Yao,  S. Yeganeh,  S. R. Yost,  Zhi-Qiang You,  A. Zech,  
 Igor Ying Zhang,  Xing Zhang,  Yan Zhao,  Ying Zhu,  B. R. Brooks,  
 G. K. L. Chan,  C. J. Cramer,  M. S. Gordon,  W. J. Hehre,  A. Klamt,  
 M. W. Schmidt,  C. D. Sherrill,  D. G. Truhlar,  A. Aspuru-Guzik,  R. Baer,  
 A. T. Bell,  N. A. Besley,  Jeng-Da Chai,  A. E. DePrince, III,  
 R. A. DiStasio Jr.,  A. Dreuw,  B. D. Dunietz,  T. R. Furlani,  
 Chao-Ping Hsu,  Yousung Jung,  Jing Kong,  D. S. Lambrecht,  WanZhen Liang,  
 C. Ochsenfeld,  V. A. Rassolov,  L. V. Slipchenko,  J. E. Subotnik,  
 T. Van Voorhis,  J. M. Herbert,  A. I. Krylov,  P. M. W. Gill,  M. Head-Gordon

 Contributors to earlier versions of Q-Chem not listed above: 
 R. D. Adamson,  B. Austin,  J. Baker,  G. J. O. Beran,  K. Brandhorst,  
 S. T. Brown,  E. F. C. Byrd,  A. K. Chakraborty,  C.-L. Cheng,  
 Siu Hung Chien,  D. M. Chipman,  D. L. Crittenden,  H. Dachsel,  
 R. J. Doerksen,  A. D. Dutoi,  L. Fusti-Molnar,  W. A. Goddard III,  
 A. Golubeva-Zadorozhnaya,  S. R. Gwaltney,  G. Hawkins,  A. Heyden,  
 S. Hirata,  G. Kedziora,  F. J. Keil,  C. Kelley,  Jihan Kim,  R. A. King,  
 R. Z. Khaliullin,  P. P. Korambath,  W. Kurlancheek,  A. M. Lee,  M. S. Lee,  
 S. V. Levchenko,  Ching Yeh Lin,  D. Liotard,  R. C. Lochan,  I. Lotan,  
 P. E. Maslen,  N. Nair,  D. P. O'Neill,  D. Neuhauser,  E. Neuscamman,  
 C. M. Oana,  R. Olson,  B. Peters,  R. Peverati,  P. A. Pieniazek,  
 Y. M. Rhee,  J. Ritchie,  M. A. Rohrdanz,  E. Rosta,  N. J. Russ,  
 H. F. Schaefer III,  N. E. Schultz,  N. Shenvi,  A. C. Simmonett,  A. Sodt,  
 D. Stuck,  K. S. Thanthiriwatte,  V. Vanovschi,  Tao Wang,  A. Warshel,  
 C. F. Williams,  Q. Wu,  X. Xu,  W. Zhang

 Please cite Q-Chem as follows:
 Y. Shao et al., Mol. Phys. 113, 184-215 (2015)
 DOI: 10.1080/00268976.2014.952696

 Q-Chem 5.1.2 for Intel X86 EM64T Linux

 Parts of Q-Chem use Armadillo 8.300.2 (Tropical Shenanigans).
 http://arma.sourceforge.net/

 Q-Chem begins on Mon Nov 26 13:06:55 2018  

Host: 
0

     Scratch files written to /scratch/taweetham/qchem45990//
Input Ideriv = 2
Curr. Ideriv = -1
Max.  Ideriv = 2

Checking the input file for inconsistencies... 	...done.

--------------------------------------------------------------
User input:
--------------------------------------------------------------
$molecule
0 1
C 
P 1 1.5 
Cl 2 PCl 1 120. 
Cl 1 PCl 2 120.  3 180.0
Br 1 PBr 2 120.  3 0.0

PH=1.44
PF=1.54
PCl=2.03
PBr=2.5
PI=2.6
$end

$rem
   job_type	optimization
   basis	6-311++g**
   method	b3lyp
$end

--------------------------------------------------------------
 ----------------------------------------------------------------
             Standard Nuclear Orientation (Angstroms)
    I     Atom           X                Y                Z
 ----------------------------------------------------------------
    1      C       0.4688681703    -0.7009312478    -0.0000000000
    2      P      -0.8226534243    -1.4638021219    -0.0000000000
    3      Cl     -2.5906837569    -0.4663209225    -0.0000000000
    4      Cl      2.2368985029    -1.6984124472     0.0000000000
    5      Br      0.4440269046     1.7989453315     0.0000000000
 ----------------------------------------------------------------
 Molecular Point Group                 Cs    NOp =  2
 Largest Abelian Subgroup              Cs    NOp =  2
 Nuclear Repulsion Energy =   504.1592415371 hartrees
 There are       45 alpha and       45 beta electrons
 Requested basis set is 6-311++G(d,p)
 There are 64 shells and 160 basis functions

 Total QAlloc Memory Limit   2000 MB
 Mega-Array Size       188 MB
 MEM_STATIC part       192 MB
 A cutoff of  1.0D-11 yielded   1603 shell pairs
 There are     11002 function pairs (     12006 Cartesian)

 -------------------------------------------------------
 OpenMP Integral Computing Module                       
 Release: version 1.0, May 2013, Q-Chem Inc. Pittsburgh 
 -------------------------------------------------------
 Integral Job Info:
 Integral job number is                      11
 Integral operator is                         1
 short-range coefficients                     0
 long-range coefficients              100000000
 Omega coefficients                           0
 if combine SR and LR in K                    0
 Integral screening is                        0
 Integral computing path is                   2
 max size of driver memory is            800000
 size of driver memory is                593474
 size of scratch memory is             29634545
 max col of scratch BK array               1296
 max len of scratch array in speh3          155
 max len of scratch index in speh4           18
 max int batch size is                      520
 min int batch size is                       52
 fixed nKL is                                45
 max L of basis functions is                  2
 order of int derivative is                   0
 number of shells is                         64
 number of basis is                         167
 number of cartesian basis is               167
 number of contracted shell pairs          1603
 number of primitive shell pairs           4233
 maxK2 (contraction) of shell pair           36
 max number of K2 of shell pair               1
 max number of CS2 of shell pair            206
 max number of PS2 of shell pair            318
 mem total for path MDJ                  519916
 -------------------------------------------------------
 Smallest overlap matrix eigenvalue = 4.54E-04

 Scale SEOQF with 1.000000e-01/1.000000e-01/1.000000e-01

 Standard Electronic Orientation quadrupole field applied
 Nucleus-field energy     =     0.0000000221 hartrees
 Guess from superposition of atomic densities
 Warning:  Energy on first SCF cycle will be non-variational
 SAD guess density has 90.000000 electrons

 -----------------------------------------------------------------------
  General SCF calculation program by
  Eric Jon Sundstrom, Paul Horn, Yuezhi Mao, Dmitri Zuev, Alec White,
  David Stuck, Shaama M.S., Shane Yost, Joonho Lee, David Small,
  Daniel Levine, Susi Lehtola, Hugh Burton, Evgeny Epifanovsky
 -----------------------------------------------------------------------
 Exchange:     0.2000 Hartree-Fock + 0.0800 Slater + 0.7200 B88
 Correlation:  0.1900 VWN1RPA + 0.8100 LYP
 Using SG-1 standard quadrature grid
 using 4 threads for integral computing
 -------------------------------------------------------
 OpenMP Integral computing Module                
 Release: version 2.0, May 2017, Q-Chem Inc. Pleasanton 
 -------------------------------------------------------
 -------------------------------------------------------
 OpenMP BLAS3 based DFT computing Module                
 Release: version 1.0, May 2013, Q-Chem Inc. Pittsburgh 
 -------------------------------------------------------
 A restricted SCF calculation will be
 performed using DIIS
 SCF converges when DIIS error is below 1.0e-08
 ---------------------------------------
  Cycle       Energy         DIIS error
 ---------------------------------------
    1   -3874.4439589731      3.50e-02  
    2   -3873.9200241204      3.07e-03  
    3   -3873.8358770001      4.92e-03  
    4   -3873.9536718495      1.55e-03  
    5   -3873.9569498858      8.13e-04  
    6   -3873.9589232325      3.75e-04  
    7   -3873.9593960760      6.75e-05  
    8   -3873.9594107239      2.12e-05  
    9   -3873.9594127793      5.13e-06  
   10   -3873.9594128702      1.94e-06  
   11   -3873.9594128849      5.49e-07  
   12   -3873.9594128861      8.16e-08  
   13   -3873.9594128861      1.89e-08  
   14   -3873.9594128861      4.09e-09  Convergence criterion met
 ---------------------------------------
 SCF time:   CPU 29.84s  wall 11.00s 
 SCF   energy in the final basis set =    -3873.9594128861
 Total energy in the final basis set =    -3873.9594128861

 --------------------------------------------------------------
             Orbital Energies (a.u.) and Symmetries
 --------------------------------------------------------------

 Alpha MOs, Restricted
 -- Occupied --                  
-482.84 -101.61 -101.60  -77.13  -62.49  -56.32  -56.31  -56.31
  1 A'    2 A'    3 A'    4 A'    5 A'    6 A'    7 A'    1 A"                 
-10.325  -9.519  -9.519  -8.701  -7.286  -7.283  -7.274  -7.274
  8 A'    9 A'   10 A'   11 A'   12 A'   13 A'    2 A"   14 A'                 
 -7.273  -7.273  -6.634  -6.533  -6.518  -6.518  -4.796  -4.793
  3 A"   15 A'   16 A'   17 A'   18 A'    4 A"   19 A'    5 A"                 
 -4.791  -2.644  -2.640  -2.639  -2.628  -2.628  -0.906  -0.866
 20 A'   21 A'   22 A'    6 A"    7 A"   23 A'   24 A'   25 A'                 
 -0.786  -0.754  -0.551  -0.461  -0.438  -0.414  -0.382  -0.376
 26 A'   27 A'   28 A'   29 A'   30 A'    8 A"   31 A'    9 A"                 
 -0.350  -0.324  -0.313  -0.299  -0.295
 32 A'   10 A"   33 A'   34 A'   11 A"                                         
 -- Virtual --                   
 -0.174  -0.147  -0.094  -0.006  -0.001   0.021   0.030   0.035
 35 A'   36 A'   12 A"   37 A'   38 A'   39 A'   40 A'   13 A"                 
  0.048   0.064   0.072   0.072   0.075   0.079   0.089   0.109
 41 A'   42 A'   43 A'   14 A"   15 A"   44 A'   45 A'   46 A'                 
  0.110   0.116   0.121   0.121   0.152   0.155   0.160   0.195
 16 A"   47 A'   48 A'   17 A"   49 A'   50 A'   51 A'   52 A'                 
  0.221   0.272   0.273   0.325   0.376   0.398   0.409   0.414
 53 A'   18 A"   54 A'   55 A'   56 A'   57 A'   58 A'   59 A'                 
  0.422   0.443   0.455   0.467   0.473   0.506   0.507   0.558
 19 A"   20 A"   60 A'   21 A"   61 A'   22 A"   62 A'   23 A"                 
  0.560   0.572   0.577   0.587   0.601   0.604   0.631   0.633
 63 A'   24 A"   64 A'   65 A'   25 A"   66 A'   67 A'   26 A"                 
  0.658   0.726   0.761   0.819   0.819   0.832   0.839   0.849
 68 A'   69 A'   70 A'   27 A"   71 A'   28 A"   72 A'   73 A'                 
  0.858   0.886   0.890   0.898   0.934   1.006   1.088   1.138
 29 A"   74 A'   30 A"   75 A'   76 A'   77 A'   78 A'   79 A'                 
  1.215   1.317   1.479   1.498   1.568   1.576   1.653   1.746
 80 A'   31 A"   81 A'   32 A"   82 A'   33 A"   83 A'   84 A'                 
  1.994   1.999   2.015   2.067   2.204   2.234   2.242   2.263
 34 A"   85 A'   86 A'   87 A'   35 A"   36 A"   88 A'   89 A'                 
  2.346   2.358   2.675   2.812   3.161   3.999   4.004   4.010
 90 A'   91 A'   37 A"   92 A'   93 A'   38 A"   39 A"   94 A'                 
  4.052   4.142   6.540   6.945   7.549   7.568   7.589   9.615
 95 A'   96 A'   97 A'   98 A'   40 A"   99 A'  100 A'  101 A'                 
  9.657  13.762  13.881  14.067  23.412  25.732  25.808  25.823
102 A'   41 A"  103 A'  104 A'  105 A'   42 A"   43 A"  106 A'                 
 25.865  26.141  26.167  47.836 163.128 215.593 215.641 289.740
107 A'  108 A'  109 A'  110 A'  111 A'  112 A'  113 A'   44 A"                 
289.760 289.7931020.607
114 A'  115 A'  116 A'                                                         

 Beta MOs, Restricted
 -- Occupied --                  
-482.84 -101.61 -101.60  -77.13  -62.49  -56.32  -56.31  -56.31
  1 A'    2 A'    3 A'    4 A'    5 A'    6 A'    7 A'    1 A"                 
-10.325  -9.519  -9.519  -8.701  -7.286  -7.283  -7.274  -7.274
  8 A'    9 A'   10 A'   11 A'   12 A'   13 A'    2 A"   14 A'                 
 -7.273  -7.273  -6.634  -6.533  -6.518  -6.518  -4.796  -4.793
  3 A"   15 A'   16 A'   17 A'   18 A'    4 A"   19 A'    5 A"                 
 -4.791  -2.644  -2.640  -2.639  -2.628  -2.628  -0.906  -0.866
 20 A'   21 A'   22 A'    6 A"    7 A"   23 A'   24 A'   25 A'                 
 -0.786  -0.754  -0.551  -0.461  -0.438  -0.414  -0.382  -0.376
 26 A'   27 A'   28 A'   29 A'   30 A'    8 A"   31 A'    9 A"                 
 -0.350  -0.324  -0.313  -0.299  -0.295
 32 A'   10 A"   33 A'   34 A'   11 A"                                         
 -- Virtual --                   
 -0.174  -0.147  -0.094  -0.006  -0.001   0.021   0.030   0.035
 35 A'   36 A'   12 A"   37 A'   38 A'   39 A'   40 A'   13 A"                 
  0.048   0.064   0.072   0.072   0.075   0.079   0.089   0.109
 41 A'   42 A'   43 A'   14 A"   15 A"   44 A'   45 A'   46 A'                 
  0.110   0.116   0.121   0.121   0.152   0.155   0.160   0.195
 16 A"   47 A'   48 A'   17 A"   49 A'   50 A'   51 A'   52 A'                 
  0.221   0.272   0.273   0.325   0.376   0.398   0.409   0.414
 53 A'   18 A"   54 A'   55 A'   56 A'   57 A'   58 A'   59 A'                 
  0.422   0.443   0.455   0.467   0.473   0.506   0.507   0.558
 19 A"   20 A"   60 A'   21 A"   61 A'   22 A"   62 A'   23 A"                 
  0.560   0.572   0.577   0.587   0.601   0.604   0.631   0.633
 63 A'   24 A"   64 A'   65 A'   25 A"   66 A'   67 A'   26 A"                 
  0.658   0.726   0.761   0.819   0.819   0.832   0.839   0.849
 68 A'   69 A'   70 A'   27 A"   71 A'   28 A"   72 A'   73 A'                 
  0.858   0.886   0.890   0.898   0.934   1.006   1.088   1.138
 29 A"   74 A'   30 A"   75 A'   76 A'   77 A'   78 A'   79 A'                 
  1.215   1.317   1.479   1.498   1.568   1.576   1.653   1.746
 80 A'   31 A"   81 A'   32 A"   82 A'   33 A"   83 A'   84 A'                 
  1.994   1.999   2.015   2.067   2.204   2.234   2.242   2.263
 34 A"   85 A'   86 A'   87 A'   35 A"   36 A"   88 A'   89 A'                 
  2.346   2.358   2.675   2.812   3.161   3.999   4.004   4.010
 90 A'   91 A'   37 A"   92 A'   93 A'   38 A"   39 A"   94 A'                 
  4.052   4.142   6.540   6.945   7.549   7.568   7.589   9.615
 95 A'   96 A'   97 A'   98 A'   40 A"   99 A'  100 A'  101 A'                 
  9.657  13.762  13.881  14.067  23.412  25.732  25.808  25.823
102 A'   41 A"  103 A'  104 A'  105 A'   42 A"   43 A"  106 A'                 
 25.865  26.141  26.167  47.836 163.128 215.593 215.641 289.740
107 A'  108 A'  109 A'  110 A'  111 A'  112 A'  113 A'   44 A"                 
289.760 289.7931020.607
114 A'  115 A'  116 A'                                                         
 --------------------------------------------------------------

          Ground-State Mulliken Net Atomic Charges

     Atom                 Charge (a.u.)
  ----------------------------------------
      1 C                    -0.086834
      2 P                     0.005423
      3 Cl                    0.035608
      4 Cl                    0.178060
      5 Br                   -0.132257
  ----------------------------------------
  Sum of atomic charges =     0.000000

 -----------------------------------------------------------------
                    Cartesian Multipole Moments
 -----------------------------------------------------------------
    Charge (ESU x 10^10)
                 0.0000
    Dipole Moment (Debye)
         X      -1.0621      Y      -1.7702      Z       0.0000
       Tot       2.0644
    Quadrupole Moments (Debye-Ang)
        XX     -61.1158     XY      -0.5445     YY     -61.2912
        XZ      -0.0000     YZ      -0.0000     ZZ     -62.9907
    Octopole Moments (Debye-Ang^2)
       XXX      11.7275    XXY      10.2174    XYY       5.0213
       YYY      55.1639    XXZ      -0.0000    XYZ      -0.0000
       YYZ       0.0000    XZZ       1.5467    YZZ      14.5497
       ZZZ       0.0000
    Hexadecapole Moments (Debye-Ang^3)
      XXXX    -987.0791   XXXY     -16.5495   XXYY    -303.0655
      XYYY       6.7719   YYYY    -825.2409   XXXZ       0.0000
      XXYZ      -0.0000   XYYZ      -0.0000   YYYZ       0.0000
      XXZZ    -189.8161   XYZZ       6.5355   YYZZ    -158.1699
      XZZZ      -0.0000   YZZZ       0.0000   ZZZZ     -79.6964
 -----------------------------------------------------------------
 Calculating analytic gradient of the SCF energy
 Gradient of SCF Energy
            1           2           3           4           5
    1  -0.1837956   0.1264999   0.0028859   0.0609425  -0.0065327
    2  -0.1110073   0.1179977  -0.0162684  -0.0390167   0.0482946
    3  -0.0000000   0.0000000  -0.0000000   0.0000000  -0.0000000
 Max gradient component =       1.838E-01
 RMS gradient           =       7.479E-02
 Gradient time:  CPU 6.92 s  wall 2.38 s
 Geometry Optimization Parameters
   NAtoms,    NIC,     NZ,  NCons,   NDum,   NFix, NCnnct, MaxDiis
        5      20       5       0       0       0       0       0


** GEOMETRY OPTIMIZATION IN DELOCALIZED INTERNAL COORDINATES **
   Searching for a Minimum

   Optimization Cycle:   1

                       Coordinates (Angstroms)
     ATOM                X               Y               Z
      1  C         0.4688681703   -0.7009312478    0.0000000000
      2  P        -0.8226534243   -1.4638021219    0.0000000000
      3  Cl       -2.5906837569   -0.4663209225    0.0000000000
      4  Cl        2.2368985029   -1.6984124472    0.0000000000
      5  Br        0.4440269046    1.7989453315    0.0000000000
   Point Group: cs    Number of degrees of freedom:     7


   Energy is  -3873.959412886


 Attempting to Generate Delocalized Internal Coordinates

  7 Hessian modes will be used to form the next step
  Hessian Eigenvalues:
     0.052803    0.139919    0.250000    0.250000    0.250000    0.313687
     0.766766

 Minimum Search - Taking Simple RFO Step
 Searching for Lamda that Minimizes Along All modes
 Value Taken    Lamda =  -0.08117069
 Calculated Step too Large.  Step scaled by  0.547483
 Step Taken.  Stepsize is  0.300000

                             Maximum     Tolerance    Cnvgd?
         Gradient           0.150603      0.000300      NO
         Displacement       0.194118      0.001200      NO
         Energy change     *********      0.000001      NO


 New Cartesian Coordinates Obtained by Inverse Iteration

 Displacement from previous Coordinates is:  0.317619
 ----------------------------------------------------------------
             Standard Nuclear Orientation (Angstroms)
    I     Atom           X                Y                Z
 ----------------------------------------------------------------
    1      C       0.4818559417    -0.6943383135     0.0000000000
    2      P      -0.8381686853    -1.5176668945     0.0000000000
    3      Cl     -2.5534001981    -0.4175689204     0.0000000000
    4      Cl      2.1911890282    -1.6018943673     0.0000000000
    5      Br      0.4549803102     1.7009470877     0.0000000000
 ----------------------------------------------------------------
 Molecular Point Group                 Cs    NOp =  2
 Largest Abelian Subgroup              Cs    NOp =  2
 Nuclear Repulsion Energy =   514.6733509343 hartrees
 There are       45 alpha and       45 beta electrons
 Applying Cartesian multipole field
    Component          Value
    ---------          -----
     (2,0,0)        1.00000E-11
     (0,2,0)        2.00000E-11
     (0,0,2)       -3.00000E-11
 Nucleus-field energy     =     0.0000000208 hartrees
 Requested basis set is 6-311++G(d,p)
 There are 64 shells and 160 basis functions
 A cutoff of  1.0D-11 yielded   1621 shell pairs
 There are     11099 function pairs (     12119 Cartesian)
 Smallest overlap matrix eigenvalue = 3.85E-04
 Guess MOs from SCF MO coefficient file

 -----------------------------------------------------------------------
  General SCF calculation program by
  Eric Jon Sundstrom, Paul Horn, Yuezhi Mao, Dmitri Zuev, Alec White,
  David Stuck, Shaama M.S., Shane Yost, Joonho Lee, David Small,
  Daniel Levine, Susi Lehtola, Hugh Burton, Evgeny Epifanovsky
 -----------------------------------------------------------------------
 Exchange:     0.2000 Hartree-Fock + 0.0800 Slater + 0.7200 B88
 Correlation:  0.1900 VWN1RPA + 0.8100 LYP
 Using SG-1 standard quadrature grid
 using 4 threads for integral computing
 -------------------------------------------------------
 OpenMP Integral computing Module                
 Release: version 2.0, May 2017, Q-Chem Inc. Pleasanton 
 -------------------------------------------------------
 -------------------------------------------------------
 OpenMP BLAS3 based DFT computing Module                
 Release: version 1.0, May 2013, Q-Chem Inc. Pittsburgh 
 -------------------------------------------------------
 A restricted SCF calculation will be
 performed using DIIS
 SCF converges when DIIS error is below 1.0e-08
 ---------------------------------------
  Cycle       Energy         DIIS error
 ---------------------------------------
    1   -3873.9942617673      9.46e-04  
    2   -3873.9989834115      3.23e-04  
    3   -3873.9984570972      4.96e-04  
    4   -3873.9993442631      1.52e-04  
    5   -3873.9994102191      6.85e-05  
    6   -3873.9994274493      9.55e-06  
    7   -3873.9994276919      4.03e-06  
    8   -3873.9994277451      1.30e-06  
    9   -3873.9994277514      3.51e-07  
   10   -3873.9994277519      1.13e-07  
   11   -3873.9994277519      4.38e-08  
   12   -3873.9994277519      9.24e-09  Convergence criterion met
 ---------------------------------------
 SCF time:   CPU 26.31s  wall 11.00s 
 SCF   energy in the final basis set =    -3873.9994277519
 Total energy in the final basis set =    -3873.9994277519

 --------------------------------------------------------------
             Orbital Energies (a.u.) and Symmetries
 --------------------------------------------------------------

 Alpha MOs, Restricted
 -- Occupied --                  
-482.85 -101.61 -101.60  -77.13  -62.50  -56.32  -56.31  -56.31
  1 A'    2 A'    3 A'    4 A'    5 A'    6 A'    1 A"    7 A'                 
-10.327  -9.520  -9.510  -8.705  -7.287  -7.275  -7.274  -7.274
  8 A'    9 A'   10 A'   11 A'   12 A'   13 A'    2 A"   14 A'                 
 -7.265  -7.265  -6.631  -6.538  -6.522  -6.522  -4.794  -4.790
  3 A"   15 A'   16 A'   17 A'    4 A"   18 A'   19 A'    5 A"                 
 -4.788  -2.648  -2.644  -2.644  -2.632  -2.632  -0.899  -0.875
 20 A'   21 A'    6 A"   22 A'    7 A"   23 A'   24 A'   25 A'                 
 -0.779  -0.750  -0.552  -0.465  -0.442  -0.410  -0.380  -0.377
 26 A'   27 A'   28 A'   29 A'   30 A'    8 A"   31 A'    9 A"                 
 -0.352  -0.318  -0.317  -0.301  -0.293
 32 A'   10 A"   33 A'   34 A'   11 A"                                         
 -- Virtual --                   
 -0.159  -0.119  -0.099  -0.006   0.001   0.021   0.031   0.036
 35 A'   36 A'   12 A"   37 A'   38 A'   39 A'   40 A'   13 A"                 
  0.048   0.062   0.071   0.072   0.076   0.081   0.089   0.110
 41 A'   42 A'   14 A"   43 A'   15 A"   44 A'   45 A'   46 A'                 
  0.110   0.116   0.123   0.123   0.149   0.157   0.158   0.196
 16 A"   47 A'   17 A"   48 A'   49 A'   50 A'   51 A'   52 A'                 
  0.224   0.271   0.275   0.321   0.373   0.399   0.406   0.411
 53 A'   54 A'   18 A"   55 A'   56 A'   57 A'   58 A'   59 A'                 
  0.422   0.440   0.444   0.469   0.470   0.500   0.502   0.547
 19 A"   20 A"   60 A'   61 A'   21 A"   22 A"   62 A'   63 A'                 
  0.561   0.568   0.577   0.591   0.597   0.606   0.632   0.641
 23 A"   24 A"   64 A'   65 A'   25 A"   66 A'   26 A"   67 A'                 
  0.665   0.735   0.795   0.824   0.826   0.828   0.837   0.857
 68 A'   69 A'   70 A'   71 A'   27 A"   28 A"   72 A'   73 A'                 
  0.862   0.883   0.894   0.896   0.936   1.035   1.072   1.102
 29 A"   74 A'   75 A'   30 A"   76 A'   77 A'   78 A'   79 A'                 
  1.223   1.333   1.484   1.487   1.562   1.589   1.695   1.752
 80 A'   31 A"   32 A"   81 A'   33 A"   82 A'   83 A'   84 A'                 
  1.953   1.990   2.016   2.084   2.206   2.239   2.250   2.274
 85 A'   34 A"   86 A'   87 A'   35 A"   36 A"   88 A'   89 A'                 
  2.351   2.379   2.671   2.830   3.132   3.995   4.006   4.009
 90 A'   91 A'   37 A"   92 A'   93 A'   38 A"   39 A"   94 A'                 
  4.063   4.170   6.544   6.930   7.545   7.567   7.601   9.620
 95 A'   96 A'   97 A'   98 A'   40 A"   99 A'  100 A'  101 A'                 
  9.667  13.764  13.884  14.018  23.358  25.737  25.817  25.840
102 A'   41 A"  103 A'  104 A'  105 A'   42 A"   43 A"  106 A'                 
 25.888  26.160  26.215  47.839 163.097 215.600 215.651 289.737
107 A'  108 A'  109 A'  110 A'  111 A'  112 A'  113 A'   44 A"                 
289.759 289.8031020.611
114 A'  115 A'  116 A'                                                         

 Beta MOs, Restricted
 -- Occupied --                  
-482.85 -101.61 -101.60  -77.13  -62.50  -56.32  -56.31  -56.31
  1 A'    2 A'    3 A'    4 A'    5 A'    6 A'    1 A"    7 A'                 
-10.327  -9.520  -9.510  -8.705  -7.287  -7.275  -7.274  -7.274
  8 A'    9 A'   10 A'   11 A'   12 A'   13 A'    2 A"   14 A'                 
 -7.265  -7.265  -6.631  -6.538  -6.522  -6.522  -4.794  -4.790
  3 A"   15 A'   16 A'   17 A'    4 A"   18 A'   19 A'    5 A"                 
 -4.788  -2.648  -2.644  -2.644  -2.632  -2.632  -0.899  -0.875
 20 A'   21 A'    6 A"   22 A'    7 A"   23 A'   24 A'   25 A'                 
 -0.779  -0.750  -0.552  -0.465  -0.442  -0.410  -0.380  -0.377
 26 A'   27 A'   28 A'   29 A'   30 A'    8 A"   31 A'    9 A"                 
 -0.352  -0.318  -0.317  -0.301  -0.293
 32 A'   10 A"   33 A'   34 A'   11 A"                                         
 -- Virtual --                   
 -0.159  -0.119  -0.099  -0.006   0.001   0.021   0.031   0.036
 35 A'   36 A'   12 A"   37 A'   38 A'   39 A'   40 A'   13 A"                 
  0.048   0.062   0.071   0.072   0.076   0.081   0.089   0.110
 41 A'   42 A'   14 A"   43 A'   15 A"   44 A'   45 A'   46 A'                 
  0.110   0.116   0.123   0.123   0.149   0.157   0.158   0.196
 16 A"   47 A'   17 A"   48 A'   49 A'   50 A'   51 A'   52 A'                 
  0.224   0.271   0.275   0.321   0.373   0.399   0.406   0.411
 53 A'   54 A'   18 A"   55 A'   56 A'   57 A'   58 A'   59 A'                 
  0.422   0.440   0.444   0.469   0.470   0.500   0.502   0.547
 19 A"   20 A"   60 A'   61 A'   21 A"   22 A"   62 A'   63 A'                 
  0.561   0.568   0.577   0.591   0.597   0.606   0.632   0.641
 23 A"   24 A"   64 A'   65 A'   25 A"   66 A'   26 A"   67 A'                 
  0.665   0.735   0.795   0.824   0.826   0.828   0.837   0.857
 68 A'   69 A'   70 A'   71 A'   27 A"   28 A"   72 A'   73 A'                 
  0.862   0.883   0.894   0.896   0.936   1.035   1.072   1.102
 29 A"   74 A'   75 A'   30 A"   76 A'   77 A'   78 A'   79 A'                 
  1.223   1.333   1.484   1.487   1.562   1.589   1.695   1.752
 80 A'   31 A"   32 A"   81 A'   33 A"   82 A'   83 A'   84 A'                 
  1.953   1.990   2.016   2.084   2.206   2.239   2.250   2.274
 85 A'   34 A"   86 A'   87 A'   35 A"   36 A"   88 A'   89 A'                 
  2.351   2.379   2.671   2.830   3.132   3.995   4.006   4.009
 90 A'   91 A'   37 A"   92 A'   93 A'   38 A"   39 A"   94 A'                 
  4.063   4.170   6.544   6.930   7.545   7.567   7.601   9.620
 95 A'   96 A'   97 A'   98 A'   40 A"   99 A'  100 A'  101 A'                 
  9.667  13.764  13.884  14.018  23.358  25.737  25.817  25.840
102 A'   41 A"  103 A'  104 A'  105 A'   42 A"   43 A"  106 A'                 
 25.888  26.160  26.215  47.839 163.097 215.600 215.651 289.737
107 A'  108 A'  109 A'  110 A'  111 A'  112 A'  113 A'   44 A"                 
289.759 289.8031020.611
114 A'  115 A'  116 A'                                                         
 --------------------------------------------------------------

          Ground-State Mulliken Net Atomic Charges

     Atom                 Charge (a.u.)
  ----------------------------------------
      1 C                    -0.139433
      2 P                     0.000501
      3 Cl                    0.012844
      4 Cl                    0.235613
      5 Br                   -0.109526
  ----------------------------------------
  Sum of atomic charges =     0.000000

 -----------------------------------------------------------------
                    Cartesian Multipole Moments
 -----------------------------------------------------------------
    Charge (ESU x 10^10)
                 0.0000
    Dipole Moment (Debye)
         X      -0.6086      Y      -1.5618      Z      -0.0000
       Tot       1.6762
    Quadrupole Moments (Debye-Ang)
        XX     -61.7215     XY      -0.6333     YY     -60.6236
        XZ       0.0000     YZ      -0.0000     ZZ     -63.0436
    Octopole Moments (Debye-Ang^2)
       XXX      15.2682    XXY      11.8662    XYY       5.3118
       YYY      57.9579    XXZ       0.0000    XYZ       0.0000
       YYZ      -0.0000    XZZ       2.1799    YZZ      15.5363
       ZZZ      -0.0000
    Hexadecapole Moments (Debye-Ang^3)
      XXXX    -972.0647   XXXY     -23.1498   XXYY    -290.5564
      XYYY       1.3675   YYYY    -770.5135   XXXZ       0.0000
      XXYZ       0.0000   XYYZ       0.0000   YYYZ       0.0000
      XXZZ    -185.5401   XYZZ       3.8046   YYZZ    -148.5529
      XZZZ       0.0000   YZZZ      -0.0000   ZZZZ     -79.8821
 -----------------------------------------------------------------
 Calculating analytic gradient of the SCF energy
 Gradient of SCF Energy
            1           2           3           4           5
    1  -0.1209634   0.0710064   0.0020076   0.0547389  -0.0067895
    2  -0.0829311   0.0779329  -0.0127363  -0.0339181   0.0516526
    3  -0.0000000   0.0000000  -0.0000000  -0.0000000   0.0000000
 Max gradient component =       1.210E-01
 RMS gradient           =       5.141E-02
 Gradient time:  CPU 7.06 s  wall 2.74 s
 Geometry Optimization Parameters
   NAtoms,    NIC,     NZ,  NCons,   NDum,   NFix, NCnnct, MaxDiis
        5      20       5       0       0       0       0       0

 Cartesian Hessian Update
 Hessian Updated using BFGS Update


** GEOMETRY OPTIMIZATION IN DELOCALIZED INTERNAL COORDINATES **
   Searching for a Minimum

   Optimization Cycle:   2

                       Coordinates (Angstroms)
     ATOM                X               Y               Z
      1  C         0.4818559417   -0.6943383135    0.0000000000
      2  P        -0.8381686853   -1.5176668945    0.0000000000
      3  Cl       -2.5534001981   -0.4175689204    0.0000000000
      4  Cl        2.1911890282   -1.6018943673    0.0000000000
      5  Br        0.4549803102    1.7009470877    0.0000000000
   Point Group: cs    Number of degrees of freedom:     7


   Energy is  -3873.999427752

 Hessian Updated using BFGS Update

  6 Hessian modes will be used to form the next step
  Hessian Eigenvalues:
     0.030149    0.111550    0.238660    0.252855    0.313131    0.902130

 Minimum Search - Taking Simple RFO Step
 Searching for Lamda that Minimizes Along All modes
 Value Taken    Lamda =  -0.08548693
 Calculated Step too Large.  Step scaled by  0.380463
 Step Taken.  Stepsize is  0.300000

                             Maximum     Tolerance    Cnvgd?
         Gradient           0.101651      0.000300      NO
         Displacement       0.173617      0.001200      NO
         Energy change     -0.040015      0.000001      NO


 New Cartesian Coordinates Obtained by Inverse Iteration

 Displacement from previous Coordinates is:  0.319436
 ----------------------------------------------------------------
             Standard Nuclear Orientation (Angstroms)
    I     Atom           X                Y                Z
 ----------------------------------------------------------------
    1      C       0.4866730741    -0.6838932973     0.0000000000
    2      P      -0.8434081447    -1.5573673740     0.0000000000
    3      Cl     -2.5152309284    -0.3793178064     0.0000000000
    4      Cl      2.1365186234    -1.5048976192     0.0000000000
    5      Br      0.4719037723     1.5949546888     0.0000000000
 ----------------------------------------------------------------
 Molecular Point Group                 Cs    NOp =  2
 Largest Abelian Subgroup              Cs    NOp =  2
 Nuclear Repulsion Energy =   527.8380322152 hartrees
 There are       45 alpha and       45 beta electrons
 Applying Cartesian multipole field
    Component          Value
    ---------          -----
     (2,0,0)        1.00000E-11
     (0,2,0)        2.00000E-11
     (0,0,2)       -3.00000E-11
 Nucleus-field energy     =     0.0000000194 hartrees
 Requested basis set is 6-311++G(d,p)
 There are 64 shells and 160 basis functions
 A cutoff of  1.0D-11 yielded   1631 shell pairs
 There are     11125 function pairs (     12147 Cartesian)
 Smallest overlap matrix eigenvalue = 3.04E-04
 Guess MOs from SCF MO coefficient file

 -----------------------------------------------------------------------
  General SCF calculation program by
  Eric Jon Sundstrom, Paul Horn, Yuezhi Mao, Dmitri Zuev, Alec White,
  David Stuck, Shaama M.S., Shane Yost, Joonho Lee, David Small,
  Daniel Levine, Susi Lehtola, Hugh Burton, Evgeny Epifanovsky
 -----------------------------------------------------------------------
 Exchange:     0.2000 Hartree-Fock + 0.0800 Slater + 0.7200 B88
 Correlation:  0.1900 VWN1RPA + 0.8100 LYP
 Using SG-1 standard quadrature grid
 using 4 threads for integral computing
 -------------------------------------------------------
 OpenMP Integral computing Module                
 Release: version 2.0, May 2017, Q-Chem Inc. Pleasanton 
 -------------------------------------------------------
 -------------------------------------------------------
 OpenMP BLAS3 based DFT computing Module                
 Release: version 1.0, May 2013, Q-Chem Inc. Pittsburgh 
 -------------------------------------------------------
 A restricted SCF calculation will be
 performed using DIIS
 SCF converges when DIIS error is below 1.0e-08
 ---------------------------------------
  Cycle       Energy         DIIS error
 ---------------------------------------
    1   -3874.0246879245      8.96e-04  
    2   -3874.0287880039      3.34e-04  
    3   -3874.0281103201      5.62e-04  
    4   -3874.0291690867      1.25e-04  
    5   -3874.0292226491      4.43e-05  
    6   -3874.0292299580      8.70e-06  
    7   -3874.0292301457      3.34e-06  
    8   -3874.0292301785      9.73e-07  
    9   -3874.0292301822      2.28e-07  
   10   -3874.0292301824      7.36e-08  
   11   -3874.0292301824      3.09e-08  
   12   -3874.0292301825      6.33e-09  Convergence criterion met
 ---------------------------------------
 SCF time:   CPU 26.71s  wall 11.00s 
 SCF   energy in the final basis set =    -3874.0292301825
 Total energy in the final basis set =    -3874.0292301825

 --------------------------------------------------------------
             Orbital Energies (a.u.) and Symmetries
 --------------------------------------------------------------

 Alpha MOs, Restricted
 -- Occupied --                  
-482.85 -101.61 -101.59  -77.13  -62.50  -56.32  -56.32  -56.32
  1 A'    2 A'    3 A'    4 A'    5 A'    6 A'    1 A"    7 A'                 
-10.324  -9.521  -9.502  -8.708  -7.287  -7.276  -7.275  -7.266
  8 A'    9 A'   10 A'   11 A'   12 A'   13 A'    2 A"   14 A'                 
 -7.257  -7.257  -6.627  -6.541  -6.526  -6.526  -4.789  -4.785
  3 A"   15 A'   16 A'   17 A'    4 A"   18 A'   19 A'    5 A"                 
 -4.784  -2.651  -2.647  -2.647  -2.635  -2.635  -0.903  -0.879
 20 A'   21 A'    6 A"   22 A'    7 A"   23 A'   24 A'   25 A'                 
 -0.782  -0.741  -0.554  -0.468  -0.450  -0.411  -0.379  -0.377
 26 A'   27 A'   28 A'   29 A'   30 A'    8 A"   31 A'    9 A"                 
 -0.353  -0.319  -0.317  -0.303  -0.288
 32 A'   33 A'   10 A"   34 A'   11 A"                                         
 -- Virtual --                   
 -0.140  -0.100  -0.092  -0.004   0.003   0.022   0.032   0.037
 35 A'   12 A"   36 A'   37 A'   38 A'   39 A'   40 A'   13 A"                 
  0.048   0.060   0.070   0.073   0.077   0.084   0.091   0.111
 41 A'   42 A'   14 A"   43 A'   15 A"   44 A'   45 A'   46 A'                 
  0.111   0.116   0.124   0.124   0.149   0.156   0.161   0.197
 16 A"   47 A'   48 A'   17 A"   49 A'   50 A'   51 A'   52 A'                 
  0.226   0.271   0.277   0.317   0.367   0.393   0.410   0.416
 53 A'   54 A'   18 A"   55 A'   56 A'   57 A'   58 A'   59 A'                 
  0.422   0.436   0.437   0.461   0.475   0.491   0.495   0.534
 19 A"   20 A"   60 A'   61 A'   21 A"   62 A'   22 A"   63 A'                 
  0.562   0.566   0.585   0.596   0.599   0.610   0.632   0.661
 23 A"   24 A"   64 A'   25 A"   65 A'   66 A'   26 A"   67 A'                 
  0.676   0.747   0.814   0.823   0.833   0.834   0.840   0.859
 68 A'   69 A'   70 A'   27 A"   71 A'   28 A"   72 A'   73 A'                 
  0.867   0.889   0.901   0.902   0.941   1.033   1.067   1.121
 29 A"   74 A'   75 A'   30 A"   76 A'   77 A'   78 A'   79 A'                 
  1.229   1.357   1.475   1.514   1.561   1.610   1.746   1.760
 80 A'   31 A"   32 A"   81 A'   33 A"   82 A'   83 A'   84 A'                 
  1.921   1.988   2.019   2.104   2.208   2.245   2.262   2.285
 85 A'   34 A"   86 A'   87 A'   35 A"   36 A"   88 A'   89 A'                 
  2.358   2.407   2.671   2.854   3.130   3.992   4.008   4.012
 90 A'   91 A'   37 A"   92 A'   93 A'   38 A"   94 A'   39 A"                 
  4.079   4.216   6.549   6.923   7.543   7.567   7.618   9.627
 95 A'   96 A'   97 A'   98 A'   40 A"   99 A'  100 A'  101 A'                 
  9.681  13.769  13.892  13.996  23.335  25.742  25.826  25.863
102 A'   41 A"  103 A'  104 A'  105 A'   42 A"   43 A"  106 A'                 
 25.912  26.164  26.259  47.843 163.082 215.608 215.666 289.735
107 A'  108 A'  109 A'  110 A'  111 A'  112 A'  113 A'   44 A"                 
289.759 289.8211020.618
114 A'  115 A'  116 A'                                                         

 Beta MOs, Restricted
 -- Occupied --                  
-482.85 -101.61 -101.59  -77.13  -62.50  -56.32  -56.32  -56.32
  1 A'    2 A'    3 A'    4 A'    5 A'    6 A'    1 A"    7 A'                 
-10.324  -9.521  -9.502  -8.708  -7.287  -7.276  -7.275  -7.266
  8 A'    9 A'   10 A'   11 A'   12 A'   13 A'    2 A"   14 A'                 
 -7.257  -7.257  -6.627  -6.541  -6.526  -6.526  -4.789  -4.785
  3 A"   15 A'   16 A'   17 A'    4 A"   18 A'   19 A'    5 A"                 
 -4.784  -2.651  -2.647  -2.647  -2.635  -2.635  -0.903  -0.879
 20 A'   21 A'    6 A"   22 A'    7 A"   23 A'   24 A'   25 A'                 
 -0.782  -0.741  -0.554  -0.468  -0.450  -0.411  -0.379  -0.377
 26 A'   27 A'   28 A'   29 A'   30 A'    8 A"   31 A'    9 A"                 
 -0.353  -0.319  -0.317  -0.303  -0.288
 32 A'   33 A'   10 A"   34 A'   11 A"                                         
 -- Virtual --                   
 -0.140  -0.100  -0.092  -0.004   0.003   0.022   0.032   0.037
 35 A'   12 A"   36 A'   37 A'   38 A'   39 A'   40 A'   13 A"                 
  0.048   0.060   0.070   0.073   0.077   0.084   0.091   0.111
 41 A'   42 A'   14 A"   43 A'   15 A"   44 A'   45 A'   46 A'                 
  0.111   0.116   0.124   0.124   0.149   0.156   0.161   0.197
 16 A"   47 A'   48 A'   17 A"   49 A'   50 A'   51 A'   52 A'                 
  0.226   0.271   0.277   0.317   0.367   0.393   0.410   0.416
 53 A'   54 A'   18 A"   55 A'   56 A'   57 A'   58 A'   59 A'                 
  0.422   0.436   0.437   0.461   0.475   0.491   0.495   0.534
 19 A"   20 A"   60 A'   61 A'   21 A"   62 A'   22 A"   63 A'                 
  0.562   0.566   0.585   0.596   0.599   0.610   0.632   0.661
 23 A"   24 A"   64 A'   25 A"   65 A'   66 A'   26 A"   67 A'                 
  0.676   0.747   0.814   0.823   0.833   0.834   0.840   0.859
 68 A'   69 A'   70 A'   27 A"   71 A'   28 A"   72 A'   73 A'                 
  0.867   0.889   0.901   0.902   0.941   1.033   1.067   1.121
 29 A"   74 A'   75 A'   30 A"   76 A'   77 A'   78 A'   79 A'                 
  1.229   1.357   1.475   1.514   1.561   1.610   1.746   1.760
 80 A'   31 A"   32 A"   81 A'   33 A"   82 A'   83 A'   84 A'                 
  1.921   1.988   2.019   2.104   2.208   2.245   2.262   2.285
 85 A'   34 A"   86 A'   87 A'   35 A"   36 A"   88 A'   89 A'                 
  2.358   2.407   2.671   2.854   3.130   3.992   4.008   4.012
 90 A'   91 A'   37 A"   92 A'   93 A'   38 A"   94 A'   39 A"                 
  4.079   4.216   6.549   6.923   7.543   7.567   7.618   9.627
 95 A'   96 A'   97 A'   98 A'   40 A"   99 A'  100 A'  101 A'                 
  9.681  13.769  13.892  13.996  23.335  25.742  25.826  25.863
102 A'   41 A"  103 A'  104 A'  105 A'   42 A"   43 A"  106 A'                 
 25.912  26.164  26.259  47.843 163.082 215.608 215.666 289.735
107 A'  108 A'  109 A'  110 A'  111 A'  112 A'  113 A'   44 A"                 
289.759 289.8211020.618
114 A'  115 A'  116 A'                                                         
 --------------------------------------------------------------

          Ground-State Mulliken Net Atomic Charges

     Atom                 Charge (a.u.)
  ----------------------------------------
      1 C                    -0.194399
      2 P                    -0.005153
      3 Cl                   -0.010767
      4 Cl                    0.295651
      5 Br                   -0.085332
  ----------------------------------------
  Sum of atomic charges =    -0.000000

 -----------------------------------------------------------------
                    Cartesian Multipole Moments
 -----------------------------------------------------------------
    Charge (ESU x 10^10)
                 0.0000
    Dipole Moment (Debye)
         X      -0.1517      Y      -1.3675      Z      -0.0000
       Tot       1.3759
    Quadrupole Moments (Debye-Ang)
        XX     -62.1856     XY      -0.7225     YY     -60.1444
        XZ       0.0000     YZ      -0.0000     ZZ     -62.9838
    Octopole Moments (Debye-Ang^2)
       XXX      18.3114    XXY      13.4205    XYY       5.6220
       YYY      60.5297    XXZ      -0.0000    XYZ      -0.0000
       YYZ      -0.0000    XZZ       2.7788    YZZ      16.5355
       ZZZ      -0.0000
    Hexadecapole Moments (Debye-Ang^3)
      XXXX    -951.9945   XXXY     -29.8428   XXYY    -277.0631
      XYYY      -4.9090   YYYY    -716.3946   XXXZ       0.0000
      XXYZ       0.0000   XYYZ      -0.0000   YYYZ      -0.0000
      XXZZ    -180.5489   XYZZ       0.8140   YYZZ    -138.7628
      XZZZ       0.0000   YZZZ      -0.0000   ZZZZ     -79.8110
 -----------------------------------------------------------------
 Calculating analytic gradient of the SCF energy
 Gradient of SCF Energy
            1           2           3           4           5
    1  -0.0816594   0.0451796   0.0023835   0.0401931  -0.0060968
    2  -0.0725854   0.0541878  -0.0093461  -0.0246198   0.0523635
    3   0.0000000  -0.0000000   0.0000000  -0.0000000   0.0000000
 Max gradient component =       8.166E-02
 RMS gradient           =       3.830E-02
 Gradient time:  CPU 7.24 s  wall 2.81 s
 Geometry Optimization Parameters
   NAtoms,    NIC,     NZ,  NCons,   NDum,   NFix, NCnnct, MaxDiis
        5      20       5       0       0       0       0       0

 Cartesian Hessian Update
 Hessian Updated using BFGS Update


** GEOMETRY OPTIMIZATION IN DELOCALIZED INTERNAL COORDINATES **
   Searching for a Minimum

   Optimization Cycle:   3

                       Coordinates (Angstroms)
     ATOM                X               Y               Z
      1  C         0.4866730741   -0.6838932973    0.0000000000
      2  P        -0.8434081447   -1.5573673740    0.0000000000
      3  Cl       -2.5152309284   -0.3793178064    0.0000000000
      4  Cl        2.1365186234   -1.5048976192    0.0000000000
      5  Br        0.4719037723    1.5949546888    0.0000000000
   Point Group: cs    Number of degrees of freedom:     7


   Energy is  -3874.029230182

 Hessian Updated using BFGS Update

  7 Hessian modes will be used to form the next step
  Hessian Eigenvalues:
     0.030349    0.143916    0.236573    0.250001    0.261624    0.312580
     0.870149

 Minimum Search - Taking Simple RFO Step
 Searching for Lamda that Minimizes Along All modes
 Value Taken    Lamda =  -0.06496206
 Calculated Step too Large.  Step scaled by  0.386174
 Step Taken.  Stepsize is  0.300000

                             Maximum     Tolerance    Cnvgd?
         Gradient           0.075605      0.000300      NO
         Displacement       0.175148      0.001200      NO
         Energy change     -0.029802      0.000001      NO


 New Cartesian Coordinates Obtained by Inverse Iteration

 Displacement from previous Coordinates is:  0.300235
 ----------------------------------------------------------------
             Standard Nuclear Orientation (Angstroms)
    I     Atom           X                Y                Z
 ----------------------------------------------------------------
    1      C       0.4889775020    -0.6626055475     0.0000000000
    2      P      -0.8488414141    -1.5785005027     0.0000000000
    3      Cl     -2.4960487659    -0.3528820838     0.0000000000
    4      Cl      2.0969587428    -1.4162869812     0.0000000000
    5      Br      0.4954103319     1.4797537072     0.0000000000
 ----------------------------------------------------------------
 Molecular Point Group                 Cs    NOp =  2
 Largest Abelian Subgroup              Cs    NOp =  2
 Nuclear Repulsion Energy =   541.5818326175 hartrees
 There are       45 alpha and       45 beta electrons
 Applying Cartesian multipole field
    Component          Value
    ---------          -----
     (2,0,0)        1.00000E-11
     (0,2,0)        2.00000E-11
     (0,0,2)       -3.00000E-11
 Nucleus-field energy     =     0.0000000181 hartrees
 Requested basis set is 6-311++G(d,p)
 There are 64 shells and 160 basis functions
 A cutoff of  1.0D-11 yielded   1647 shell pairs
 There are     11259 function pairs (     12306 Cartesian)
 Smallest overlap matrix eigenvalue = 2.52E-04
 Guess MOs from SCF MO coefficient file

 -----------------------------------------------------------------------
  General SCF calculation program by
  Eric Jon Sundstrom, Paul Horn, Yuezhi Mao, Dmitri Zuev, Alec White,
  David Stuck, Shaama M.S., Shane Yost, Joonho Lee, David Small,
  Daniel Levine, Susi Lehtola, Hugh Burton, Evgeny Epifanovsky
 -----------------------------------------------------------------------
 Exchange:     0.2000 Hartree-Fock + 0.0800 Slater + 0.7200 B88
 Correlation:  0.1900 VWN1RPA + 0.8100 LYP
 Using SG-1 standard quadrature grid
 using 4 threads for integral computing
 -------------------------------------------------------
 OpenMP Integral computing Module                
 Release: version 2.0, May 2017, Q-Chem Inc. Pleasanton 
 -------------------------------------------------------
 -------------------------------------------------------
 OpenMP BLAS3 based DFT computing Module                
 Release: version 1.0, May 2013, Q-Chem Inc. Pittsburgh 
 -------------------------------------------------------
 A restricted SCF calculation will be
 performed using DIIS
 SCF converges when DIIS error is below 1.0e-08
 ---------------------------------------
  Cycle       Energy         DIIS error
 ---------------------------------------
    1   -3874.0469694984      8.71e-04  
    2   -3874.0504081147      4.38e-04  
    3   -3874.0496508654      6.50e-04  
    4   -3874.0510294857      1.15e-04  
    5   -3874.0510817510      3.76e-05  
    6   -3874.0510866433      7.61e-06  
    7   -3874.0510867859      3.00e-06  
    8   -3874.0510868138      8.04e-07  
    9   -3874.0510868161      1.62e-07  
   10   -3874.0510868162      5.32e-08  
   11   -3874.0510868162      2.15e-08  
   12   -3874.0510868162      4.60e-09  Convergence criterion met
 ---------------------------------------
 SCF time:   CPU 27.65s  wall 10.00s 
 SCF   energy in the final basis set =    -3874.0510868162
 Total energy in the final basis set =    -3874.0510868162

 --------------------------------------------------------------
             Orbital Energies (a.u.) and Symmetries
 --------------------------------------------------------------

 Alpha MOs, Restricted
 -- Occupied --                  
-482.85 -101.61 -101.58  -77.13  -62.51  -56.33  -56.32  -56.32
  1 A'    2 A'    3 A'    4 A'    5 A'    6 A'    1 A"    7 A'                 
-10.320  -9.520  -9.495  -8.713  -7.285  -7.274  -7.274  -7.259
  8 A'    9 A'   10 A'   11 A'   12 A'   13 A'    2 A"   14 A'                 
 -7.251  -7.250  -6.621  -6.546  -6.531  -6.530  -4.784  -4.780
  3 A"   15 A'   16 A'   17 A'    4 A"   18 A'   19 A'    5 A"                 
 -4.778  -2.656  -2.652  -2.652  -2.640  -2.640  -0.914  -0.875
 20 A'   21 A'    6 A"   22 A'    7 A"   23 A'   24 A'   25 A'                 
 -0.793  -0.730  -0.558  -0.468  -0.459  -0.415  -0.378  -0.374
 26 A'   27 A'   28 A'   29 A'   30 A'    8 A"   31 A'    9 A"                 
 -0.355  -0.321  -0.319  -0.306  -0.280
 32 A'   10 A"   33 A'   34 A'   11 A"                                         
 -- Virtual --                   
 -0.115  -0.100  -0.072  -0.002   0.006   0.023   0.032   0.038
 35 A'   12 A"   36 A'   37 A'   38 A'   39 A'   40 A'   13 A"                 
  0.047   0.059   0.069   0.074   0.077   0.086   0.095   0.111
 41 A'   42 A'   14 A"   43 A'   15 A"   44 A'   45 A'   46 A'                 
  0.112   0.116   0.125   0.126   0.149   0.157   0.163   0.197
 16 A"   47 A'   48 A'   17 A"   49 A'   50 A'   51 A'   52 A'                 
  0.227   0.273   0.280   0.314   0.359   0.389   0.411   0.421
 53 A'   54 A'   18 A"   55 A'   56 A'   57 A'   58 A'   19 A"                 
  0.422   0.432   0.436   0.454   0.478   0.483   0.491   0.526
 59 A'   20 A"   60 A'   61 A'   21 A"   62 A'   22 A"   63 A'                 
  0.556   0.563   0.596   0.597   0.603   0.615   0.634   0.685
 23 A"   24 A"   64 A'   25 A"   65 A'   66 A'   26 A"   67 A'                 
  0.690   0.764   0.809   0.821   0.840   0.840   0.849   0.864
 68 A'   69 A'   70 A'   27 A"   71 A'   28 A"   72 A'   73 A'                 
  0.877   0.905   0.907   0.918   0.945   1.006   1.091   1.140
 29 A"   74 A'   30 A"   75 A'   76 A'   77 A'   78 A'   79 A'                 
  1.234   1.378   1.470   1.562   1.566   1.632   1.757   1.793
 80 A'   31 A"   32 A"   33 A"   81 A'   82 A'   83 A'   84 A'                 
  1.891   1.987   2.026   2.121   2.211   2.251   2.278   2.294
 85 A'   34 A"   86 A'   87 A'   35 A"   36 A"   88 A'   89 A'                 
  2.365   2.433   2.672   2.881   3.132   3.988   4.006   4.022
 90 A'   91 A'   37 A"   92 A'   93 A'   38 A"   94 A'   39 A"                 
  4.101   4.277   6.554   6.919   7.540   7.569   7.635   9.634
 95 A'   96 A'   97 A'   98 A'   40 A"   99 A'  100 A'  101 A'                 
  9.697  13.775  13.900  13.983  23.324  25.749  25.834  25.886
102 A'   41 A"  103 A'  104 A'  105 A'   42 A"   43 A"  106 A'                 
 25.937  26.167  26.282  47.848 163.071 215.616 215.683 289.732
107 A'  108 A'  109 A'  110 A'  111 A'  112 A'  113 A'   44 A"                 
289.761 289.8441020.626
114 A'  115 A'  116 A'                                                         

 Beta MOs, Restricted
 -- Occupied --                  
-482.85 -101.61 -101.58  -77.13  -62.51  -56.33  -56.32  -56.32
  1 A'    2 A'    3 A'    4 A'    5 A'    6 A'    1 A"    7 A'                 
-10.320  -9.520  -9.495  -8.713  -7.285  -7.274  -7.274  -7.259
  8 A'    9 A'   10 A'   11 A'   12 A'   13 A'    2 A"   14 A'                 
 -7.251  -7.250  -6.621  -6.546  -6.531  -6.530  -4.784  -4.780
  3 A"   15 A'   16 A'   17 A'    4 A"   18 A'   19 A'    5 A"                 
 -4.778  -2.656  -2.652  -2.652  -2.640  -2.640  -0.914  -0.875
 20 A'   21 A'    6 A"   22 A'    7 A"   23 A'   24 A'   25 A'                 
 -0.793  -0.730  -0.558  -0.468  -0.459  -0.415  -0.378  -0.374
 26 A'   27 A'   28 A'   29 A'   30 A'    8 A"   31 A'    9 A"                 
 -0.355  -0.321  -0.319  -0.306  -0.280
 32 A'   10 A"   33 A'   34 A'   11 A"                                         
 -- Virtual --                   
 -0.115  -0.100  -0.072  -0.002   0.006   0.023   0.032   0.038
 35 A'   12 A"   36 A'   37 A'   38 A'   39 A'   40 A'   13 A"                 
  0.047   0.059   0.069   0.074   0.077   0.086   0.095   0.111
 41 A'   42 A'   14 A"   43 A'   15 A"   44 A'   45 A'   46 A'                 
  0.112   0.116   0.125   0.126   0.149   0.157   0.163   0.197
 16 A"   47 A'   48 A'   17 A"   49 A'   50 A'   51 A'   52 A'                 
  0.227   0.273   0.280   0.314   0.359   0.389   0.411   0.421
 53 A'   54 A'   18 A"   55 A'   56 A'   57 A'   58 A'   19 A"                 
  0.422   0.432   0.436   0.454   0.478   0.483   0.491   0.526
 59 A'   20 A"   60 A'   61 A'   21 A"   62 A'   22 A"   63 A'                 
  0.556   0.563   0.596   0.597   0.603   0.615   0.634   0.685
 23 A"   24 A"   64 A'   25 A"   65 A'   66 A'   26 A"   67 A'                 
  0.690   0.764   0.809   0.821   0.840   0.840   0.849   0.864
 68 A'   69 A'   70 A'   27 A"   71 A'   28 A"   72 A'   73 A'                 
  0.877   0.905   0.907   0.918   0.945   1.006   1.091   1.140
 29 A"   74 A'   30 A"   75 A'   76 A'   77 A'   78 A'   79 A'                 
  1.234   1.378   1.470   1.562   1.566   1.632   1.757   1.793
 80 A'   31 A"   32 A"   33 A"   81 A'   82 A'   83 A'   84 A'                 
  1.891   1.987   2.026   2.121   2.211   2.251   2.278   2.294
 85 A'   34 A"   86 A'   87 A'   35 A"   36 A"   88 A'   89 A'                 
  2.365   2.433   2.672   2.881   3.132   3.988   4.006   4.022
 90 A'   91 A'   37 A"   92 A'   93 A'   38 A"   94 A'   39 A"                 
  4.101   4.277   6.554   6.919   7.540   7.569   7.635   9.634
 95 A'   96 A'   97 A'   98 A'   40 A"   99 A'  100 A'  101 A'                 
  9.697  13.775  13.900  13.983  23.324  25.749  25.834  25.886
102 A'   41 A"  103 A'  104 A'  105 A'   42 A"   43 A"  106 A'                 
 25.937  26.167  26.282  47.848 163.071 215.616 215.683 289.732
107 A'  108 A'  109 A'  110 A'  111 A'  112 A'  113 A'   44 A"                 
289.761 289.8441020.626
114 A'  115 A'  116 A'                                                         
 --------------------------------------------------------------

          Ground-State Mulliken Net Atomic Charges

     Atom                 Charge (a.u.)
  ----------------------------------------
      1 C                    -0.236295
      2 P                    -0.012862
      3 Cl                   -0.032327
      4 Cl                    0.336408
      5 Br                   -0.054925
  ----------------------------------------
  Sum of atomic charges =    -0.000000

 -----------------------------------------------------------------
                    Cartesian Multipole Moments
 -----------------------------------------------------------------
    Charge (ESU x 10^10)
                -0.0000
    Dipole Moment (Debye)
         X       0.2276      Y      -1.0471      Z       0.0000
       Tot       1.0716
    Quadrupole Moments (Debye-Ang)
        XX     -62.6516     XY      -0.6623     YY     -59.9564
        XZ       0.0000     YZ       0.0000     ZZ     -62.8832
    Octopole Moments (Debye-Ang^2)
       XXX      20.4298    XXY      15.2357    XYY       5.8568
       YYY      63.9853    XXZ       0.0000    XYZ       0.0000
       YYZ      -0.0000    XZZ       3.2751    YZZ      17.8285
       ZZZ       0.0000
    Hexadecapole Moments (Debye-Ang^3)
      XXXX    -943.5095   XXXY     -34.9005   XXYY    -265.9096
      XYYY     -10.1304   YYYY    -663.4129   XXXZ       0.0000
      XXYZ       0.0000   XYYZ       0.0000   YYYZ      -0.0000
      XXZZ    -177.8753   XYZZ      -1.7570   YYZZ    -129.0372
      XZZZ       0.0000   YZZZ       0.0000   ZZZZ     -79.6327
 -----------------------------------------------------------------
 Calculating analytic gradient of the SCF energy
 Gradient of SCF Energy
            1           2           3           4           5
    1  -0.0474198   0.0273524   0.0026618   0.0215655  -0.0041599
    2  -0.0622797   0.0381521  -0.0070123  -0.0119054   0.0430454
    3  -0.0000000   0.0000000  -0.0000000  -0.0000000   0.0000000
 Max gradient component =       6.228E-02
 RMS gradient           =       2.691E-02
 Gradient time:  CPU 7.46 s  wall 2.49 s
 Geometry Optimization Parameters
   NAtoms,    NIC,     NZ,  NCons,   NDum,   NFix, NCnnct, MaxDiis
        5      20       5       0       0       0       0       0

 Cartesian Hessian Update
 Hessian Updated using BFGS Update


** GEOMETRY OPTIMIZATION IN DELOCALIZED INTERNAL COORDINATES **
   Searching for a Minimum

   Optimization Cycle:   4

                       Coordinates (Angstroms)
     ATOM                X               Y               Z
      1  C         0.4889775020   -0.6626055475    0.0000000000
      2  P        -0.8488414141   -1.5785005027    0.0000000000
      3  Cl       -2.4960487659   -0.3528820838    0.0000000000
      4  Cl        2.0969587428   -1.4162869812    0.0000000000
      5  Br        0.4954103319    1.4797537072    0.0000000000
   Point Group: cs    Number of degrees of freedom:     7


   Energy is  -3874.051086816

 Hessian Updated using BFGS Update

  7 Hessian modes will be used to form the next step
  Hessian Eigenvalues:
     0.047575    0.180748    0.232503    0.253450    0.263815    0.312276
     0.820649

 Minimum Search - Taking Simple RFO Step
 Searching for Lamda that Minimizes Along All modes
 Value Taken    Lamda =  -0.03508108
 Calculated Step too Large.  Step scaled by  0.488869
 Step Taken.  Stepsize is  0.300000

                             Maximum     Tolerance    Cnvgd?
         Gradient           0.052853      0.000300      NO
         Displacement       0.177025      0.001200      NO
         Energy change     -0.021857      0.000001      NO


 New Cartesian Coordinates Obtained by Inverse Iteration

 Displacement from previous Coordinates is:  0.271222
 ----------------------------------------------------------------
             Standard Nuclear Orientation (Angstroms)
    I     Atom           X                Y                Z
 ----------------------------------------------------------------
    1      C       0.4873036444    -0.6275329739     0.0000000000
    2      P      -0.8525497817    -1.5900495214     0.0000000000
    3      Cl     -2.4860479728    -0.3305045583     0.0000000000
    4      Cl      2.0756105651    -1.3475059697     0.0000000000
    5      Br      0.5121399417     1.3650716153     0.0000000000
 ----------------------------------------------------------------
 Molecular Point Group                 Cs    NOp =  2
 Largest Abelian Subgroup              Cs    NOp =  2
 Nuclear Repulsion Energy =   555.0447367076 hartrees
 There are       45 alpha and       45 beta electrons
 Applying Cartesian multipole field
    Component          Value
    ---------          -----
     (2,0,0)        1.00000E-11
     (0,2,0)        2.00000E-11
     (0,0,2)       -3.00000E-11
 Nucleus-field energy     =     0.0000000170 hartrees
 Requested basis set is 6-311++G(d,p)
 There are 64 shells and 160 basis functions
 A cutoff of  1.0D-11 yielded   1662 shell pairs
 There are     11372 function pairs (     12442 Cartesian)
 Smallest overlap matrix eigenvalue = 2.30E-04
 Guess MOs from SCF MO coefficient file

 -----------------------------------------------------------------------
  General SCF calculation program by
  Eric Jon Sundstrom, Paul Horn, Yuezhi Mao, Dmitri Zuev, Alec White,
  David Stuck, Shaama M.S., Shane Yost, Joonho Lee, David Small,
  Daniel Levine, Susi Lehtola, Hugh Burton, Evgeny Epifanovsky
 -----------------------------------------------------------------------
 Exchange:     0.2000 Hartree-Fock + 0.0800 Slater + 0.7200 B88
 Correlation:  0.1900 VWN1RPA + 0.8100 LYP
 Using SG-1 standard quadrature grid
 using 4 threads for integral computing
 -------------------------------------------------------
 OpenMP Integral computing Module                
 Release: version 2.0, May 2017, Q-Chem Inc. Pleasanton 
 -------------------------------------------------------
 -------------------------------------------------------
 OpenMP BLAS3 based DFT computing Module                
 Release: version 1.0, May 2013, Q-Chem Inc. Pittsburgh 
 -------------------------------------------------------
 A restricted SCF calculation will be
 performed using DIIS
 SCF converges when DIIS error is below 1.0e-08
 ---------------------------------------
  Cycle       Energy         DIIS error
 ---------------------------------------
    1   -3874.0601810303      9.14e-04  
    2   -3874.0638220715      4.82e-04  
    3   -3874.0631627695      6.59e-04  
    4   -3874.0645443270      1.24e-04  
    5   -3874.0646052324      3.80e-05  
    6   -3874.0646099070      7.25e-06  
    7   -3874.0646100464      2.92e-06  
    8   -3874.0646100740      7.14e-07  
    9   -3874.0646100756      1.45e-07  
   10   -3874.0646100757      4.86e-08  
   11   -3874.0646100757      1.56e-08  
   12   -3874.0646100757      2.67e-09  Convergence criterion met
 ---------------------------------------
 SCF time:   CPU 28.20s  wall 10.00s 
 SCF   energy in the final basis set =    -3874.0646100757
 Total energy in the final basis set =    -3874.0646100757

 --------------------------------------------------------------
             Orbital Energies (a.u.) and Symmetries
 --------------------------------------------------------------

 Alpha MOs, Restricted
 -- Occupied --                  
-482.86 -101.60 -101.58  -77.12  -62.51  -56.33  -56.33  -56.33
  1 A'    2 A'    3 A'    4 A'    5 A'    6 A'    1 A"    7 A'                 
-10.316  -9.516  -9.490  -8.721  -7.281  -7.270  -7.270  -7.254
  8 A'    9 A'   10 A'   11 A'   12 A'    2 A"   13 A'   14 A'                 
 -7.245  -7.245  -6.616  -6.553  -6.539  -6.538  -4.779  -4.775
  3 A"   15 A'   16 A'   17 A'    4 A"   18 A'   19 A'    5 A"                 
 -4.773  -2.663  -2.660  -2.659  -2.648  -2.648  -0.922  -0.870
 20 A'   21 A'    6 A"   22 A'    7 A"   23 A'   24 A'   25 A'                 
 -0.810  -0.720  -0.560  -0.472  -0.465  -0.419  -0.378  -0.370
 26 A'   27 A'   28 A'   29 A'   30 A'    8 A"   31 A'    9 A"                 
 -0.356  -0.328  -0.318  -0.310  -0.272
 32 A'   10 A"   33 A'   34 A'   11 A"                                         
 -- Virtual --                   
 -0.100  -0.089  -0.058  -0.002   0.010   0.024   0.033   0.038
 12 A"   35 A'   36 A'   37 A'   38 A'   39 A'   40 A'   13 A"                 
  0.046   0.060   0.067   0.076   0.078   0.088   0.098   0.112
 41 A'   42 A'   14 A"   43 A'   15 A"   44 A'   45 A'   46 A'                 
  0.112   0.115   0.125   0.128   0.150   0.157   0.163   0.198
 16 A"   47 A'   48 A'   17 A"   49 A'   50 A'   51 A'   52 A'                 
  0.227   0.273   0.282   0.310   0.354   0.387   0.412   0.417
 53 A'   54 A'   18 A"   55 A'   56 A'   57 A'   58 A'   19 A"                 
  0.419   0.430   0.439   0.455   0.476   0.477   0.494   0.520
 59 A'   20 A"   60 A'   61 A'   21 A"   62 A'   22 A"   63 A'                 
  0.546   0.557   0.601   0.604   0.606   0.621   0.639   0.701
 23 A"   24 A"   25 A"   64 A'   65 A'   66 A'   26 A"   67 A'                 
  0.707   0.784   0.800   0.823   0.845   0.849   0.863   0.875
 68 A'   69 A'   70 A'   27 A"   28 A"   71 A'   72 A'   73 A'                 
  0.891   0.911   0.911   0.937   0.952   0.984   1.109   1.153
 29 A"   30 A"   74 A'   75 A'   76 A'   77 A'   78 A'   79 A'                 
  1.235   1.398   1.465   1.565   1.626   1.664   1.756   1.813
 80 A'   31 A"   32 A"   33 A"   81 A'   82 A'   83 A'   84 A'                 
  1.864   1.986   2.034   2.130   2.215   2.255   2.292   2.304
 85 A'   34 A"   86 A'   87 A'   35 A"   36 A"   88 A'   89 A'                 
  2.369   2.450   2.672   2.919   3.125   3.981   4.002   4.036
 90 A'   91 A'   37 A"   92 A'   93 A'   38 A"   94 A'   39 A"                 
  4.125   4.325   6.569   6.914   7.535   7.571   7.635   9.639
 95 A'   96 A'   97 A'   98 A'   40 A"   99 A'  100 A'  101 A'                 
  9.709  13.780  13.908  13.973  23.319  25.755  25.841  25.903
102 A'   41 A"  103 A'  104 A'  105 A'   42 A"   43 A"  106 A'                 
 25.963  26.166  26.301  47.860 163.060 215.622 215.697 289.729
107 A'  108 A'  109 A'  110 A'  111 A'  112 A'  113 A'   44 A"                 
289.763 289.8561020.641
114 A'  115 A'  116 A'                                                         

 Beta MOs, Restricted
 -- Occupied --                  
-482.86 -101.60 -101.58  -77.12  -62.51  -56.33  -56.33  -56.33
  1 A'    2 A'    3 A'    4 A'    5 A'    6 A'    1 A"    7 A'                 
-10.316  -9.516  -9.490  -8.721  -7.281  -7.270  -7.270  -7.254
  8 A'    9 A'   10 A'   11 A'   12 A'    2 A"   13 A'   14 A'                 
 -7.245  -7.245  -6.616  -6.553  -6.539  -6.538  -4.779  -4.775
  3 A"   15 A'   16 A'   17 A'    4 A"   18 A'   19 A'    5 A"                 
 -4.773  -2.663  -2.660  -2.659  -2.648  -2.648  -0.922  -0.870
 20 A'   21 A'    6 A"   22 A'    7 A"   23 A'   24 A'   25 A'                 
 -0.810  -0.720  -0.560  -0.472  -0.465  -0.419  -0.378  -0.370
 26 A'   27 A'   28 A'   29 A'   30 A'    8 A"   31 A'    9 A"                 
 -0.356  -0.328  -0.318  -0.310  -0.272
 32 A'   10 A"   33 A'   34 A'   11 A"                                         
 -- Virtual --                   
 -0.100  -0.089  -0.058  -0.002   0.010   0.024   0.033   0.038
 12 A"   35 A'   36 A'   37 A'   38 A'   39 A'   40 A'   13 A"                 
  0.046   0.060   0.067   0.076   0.078   0.088   0.098   0.112
 41 A'   42 A'   14 A"   43 A'   15 A"   44 A'   45 A'   46 A'                 
  0.112   0.115   0.125   0.128   0.150   0.157   0.163   0.198
 16 A"   47 A'   48 A'   17 A"   49 A'   50 A'   51 A'   52 A'                 
  0.227   0.273   0.282   0.310   0.354   0.387   0.412   0.417
 53 A'   54 A'   18 A"   55 A'   56 A'   57 A'   58 A'   19 A"                 
  0.419   0.430   0.439   0.455   0.476   0.477   0.494   0.520
 59 A'   20 A"   60 A'   61 A'   21 A"   62 A'   22 A"   63 A'                 
  0.546   0.557   0.601   0.604   0.606   0.621   0.639   0.701
 23 A"   24 A"   25 A"   64 A'   65 A'   66 A'   26 A"   67 A'                 
  0.707   0.784   0.800   0.823   0.845   0.849   0.863   0.875
 68 A'   69 A'   70 A'   27 A"   28 A"   71 A'   72 A'   73 A'                 
  0.891   0.911   0.911   0.937   0.952   0.984   1.109   1.153
 29 A"   30 A"   74 A'   75 A'   76 A'   77 A'   78 A'   79 A'                 
  1.235   1.398   1.465   1.565   1.626   1.664   1.756   1.813
 80 A'   31 A"   32 A"   33 A"   81 A'   82 A'   83 A'   84 A'                 
  1.864   1.986   2.034   2.130   2.215   2.255   2.292   2.304
 85 A'   34 A"   86 A'   87 A'   35 A"   36 A"   88 A'   89 A'                 
  2.369   2.450   2.672   2.919   3.125   3.981   4.002   4.036
 90 A'   91 A'   37 A"   92 A'   93 A'   38 A"   94 A'   39 A"                 
  4.125   4.325   6.569   6.914   7.535   7.571   7.635   9.639
 95 A'   96 A'   97 A'   98 A'   40 A"   99 A'  100 A'  101 A'                 
  9.709  13.780  13.908  13.973  23.319  25.755  25.841  25.903
102 A'   41 A"  103 A'  104 A'  105 A'   42 A"   43 A"  106 A'                 
 25.963  26.166  26.301  47.860 163.060 215.622 215.697 289.729
107 A'  108 A'  109 A'  110 A'  111 A'  112 A'  113 A'   44 A"                 
289.763 289.8561020.641
114 A'  115 A'  116 A'                                                         
 --------------------------------------------------------------

          Ground-State Mulliken Net Atomic Charges

     Atom                 Charge (a.u.)
  ----------------------------------------
      1 C                    -0.256784
      2 P                    -0.022146
      3 Cl                   -0.051247
      4 Cl                    0.344193
      5 Br                   -0.014015
  ----------------------------------------
  Sum of atomic charges =    -0.000000

 -----------------------------------------------------------------
                    Cartesian Multipole Moments
 -----------------------------------------------------------------
    Charge (ESU x 10^10)
                -0.0000
    Dipole Moment (Debye)
         X       0.4986      Y      -0.6013      Z      -0.0000
       Tot       0.7811
    Quadrupole Moments (Debye-Ang)
        XX     -63.3113     XY      -0.3879     YY     -59.9078
        XZ       0.0000     YZ       0.0000     ZZ     -62.7618
    Octopole Moments (Debye-Ang^2)
       XXX      21.7872    XXY      17.4116    XYY       5.8286
       YYY      68.0307    XXZ       0.0000    XYZ      -0.0000
       YYZ      -0.0000    XZZ       3.6923    YZZ      19.4093
       ZZZ      -0.0000
    Hexadecapole Moments (Debye-Ang^3)
      XXXX    -944.2383   XXXY     -35.8568   XXYY    -257.3937
      XYYY     -11.7482   YYYY    -616.7856   XXXZ      -0.0000
      XXYZ       0.0000   XYYZ       0.0000   YYYZ      -0.0000
      XXZZ    -176.8651   XYZZ      -2.9588   YYZZ    -120.4902
      XZZZ      -0.0000   YZZZ      -0.0000   ZZZZ     -79.3709
 -----------------------------------------------------------------
 Calculating analytic gradient of the SCF energy
 Gradient of SCF Energy
            1           2           3           4           5
    1  -0.0214077   0.0134096   0.0027671   0.0068335  -0.0016025
    2  -0.0442239   0.0256237  -0.0049003  -0.0004313   0.0239317
    3   0.0000000  -0.0000000   0.0000000  -0.0000000   0.0000000
 Max gradient component =       4.422E-02
 RMS gradient           =       1.613E-02
 Gradient time:  CPU 7.60 s  wall 2.75 s
 Geometry Optimization Parameters
   NAtoms,    NIC,     NZ,  NCons,   NDum,   NFix, NCnnct, MaxDiis
        5      20       5       0       0       0       0       0

 Cartesian Hessian Update
 Hessian Updated using BFGS Update


** GEOMETRY OPTIMIZATION IN DELOCALIZED INTERNAL COORDINATES **
   Searching for a Minimum

   Optimization Cycle:   5

                       Coordinates (Angstroms)
     ATOM                X               Y               Z
      1  C         0.4873036444   -0.6275329739    0.0000000000
      2  P        -0.8525497817   -1.5900495214    0.0000000000
      3  Cl       -2.4860479728   -0.3305045583    0.0000000000
      4  Cl        2.0756105651   -1.3475059697    0.0000000000
      5  Br        0.5121399417    1.3650716153    0.0000000000
   Point Group: cs    Number of degrees of freedom:     7


   Energy is  -3874.064610076

 Hessian Updated using BFGS Update

  7 Hessian modes will be used to form the next step
  Hessian Eigenvalues:
     0.064997    0.193696    0.228268    0.259936    0.280255    0.313124
     0.791877

 Minimum Search - Taking Simple RFO Step
 Searching for Lamda that Minimizes Along All modes
 Value Taken    Lamda =  -0.01145116
 Calculated Step too Large.  Step scaled by  0.822455
 Step Taken.  Stepsize is  0.300000

                             Maximum     Tolerance    Cnvgd?
         Gradient           0.030483      0.000300      NO
         Displacement       0.186134      0.001200      NO
         Energy change     -0.013523      0.000001      NO


 New Cartesian Coordinates Obtained by Inverse Iteration

 Displacement from previous Coordinates is:  0.222346
 ----------------------------------------------------------------
             Standard Nuclear Orientation (Angstroms)
    I     Atom           X                Y                Z
 ----------------------------------------------------------------
    1      C       0.4829814982    -0.5715988314     0.0000000000
    2      P      -0.8466438236    -1.5987968099     0.0000000000
    3      Cl     -2.4814266162    -0.3185801924     0.0000000000
    4      Cl      2.0587373051    -1.3127338962     0.0000000000
    5      Br      0.5228080332     1.2711883220     0.0000000000
 ----------------------------------------------------------------
 Molecular Point Group                 Cs    NOp =  2
 Largest Abelian Subgroup              Cs    NOp =  2
 Nuclear Repulsion Energy =   566.6332496679 hartrees
 There are       45 alpha and       45 beta electrons
 Applying Cartesian multipole field
    Component          Value
    ---------          -----
     (2,0,0)        1.00000E-11
     (0,2,0)        2.00000E-11
     (0,0,2)       -3.00000E-11
 Nucleus-field energy     =     0.0000000162 hartrees
 Requested basis set is 6-311++G(d,p)
 There are 64 shells and 160 basis functions
 A cutoff of  1.0D-11 yielded   1672 shell pairs
 There are     11450 function pairs (     12523 Cartesian)
 Smallest overlap matrix eigenvalue = 2.26E-04
 Guess MOs from SCF MO coefficient file

 -----------------------------------------------------------------------
  General SCF calculation program by
  Eric Jon Sundstrom, Paul Horn, Yuezhi Mao, Dmitri Zuev, Alec White,
  David Stuck, Shaama M.S., Shane Yost, Joonho Lee, David Small,
  Daniel Levine, Susi Lehtola, Hugh Burton, Evgeny Epifanovsky
 -----------------------------------------------------------------------
 Exchange:     0.2000 Hartree-Fock + 0.0800 Slater + 0.7200 B88
 Correlation:  0.1900 VWN1RPA + 0.8100 LYP
 Using SG-1 standard quadrature grid
 using 4 threads for integral computing
 -------------------------------------------------------
 OpenMP Integral computing Module                
 Release: version 2.0, May 2017, Q-Chem Inc. Pleasanton 
 -------------------------------------------------------
 -------------------------------------------------------
 OpenMP BLAS3 based DFT computing Module                
 Release: version 1.0, May 2013, Q-Chem Inc. Pittsburgh 
 -------------------------------------------------------
 A restricted SCF calculation will be
 performed using DIIS
 SCF converges when DIIS error is below 1.0e-08
 ---------------------------------------
  Cycle       Energy         DIIS error
 ---------------------------------------
    1   -3874.0619551577      1.08e-03  
    2   -3874.0668586202      5.30e-04  
    3   -3874.0660281216      7.29e-04  
    4   -3874.0676946098      1.45e-04  
    5   -3874.0677778558      4.67e-05  
    6   -3874.0677849550      7.98e-06  
    7   -3874.0677851358      3.29e-06  
    8   -3874.0677851702      6.67e-07  
    9   -3874.0677851713      1.67e-07  
   10   -3874.0677851714      5.58e-08  
   11   -3874.0677851714      1.32e-08  
   12   -3874.0677851714      2.24e-09  Convergence criterion met
 ---------------------------------------
 SCF time:   CPU 28.50s  wall 11.00s 
 SCF   energy in the final basis set =    -3874.0677851714
 Total energy in the final basis set =    -3874.0677851714

 --------------------------------------------------------------
             Orbital Energies (a.u.) and Symmetries
 --------------------------------------------------------------

 Alpha MOs, Restricted
 -- Occupied --                  
-482.87 -101.60 -101.57  -77.12  -62.52  -56.34  -56.34  -56.34
  1 A'    2 A'    3 A'    4 A'    5 A'    6 A'    1 A"    7 A'                 
-10.312  -9.510  -9.484  -8.731  -7.275  -7.265  -7.265  -7.248
  8 A'    9 A'   10 A'   11 A'   12 A'    2 A"   13 A'   14 A'                 
 -7.240  -7.239  -6.612  -6.563  -6.550  -6.548  -4.775  -4.770
  3 A"   15 A'   16 A'   17 A'    4 A"   18 A'   19 A'    5 A"                 
 -4.769  -2.674  -2.670  -2.669  -2.659  -2.658  -0.928  -0.863
 20 A'   21 A'    6 A"   22 A'    7 A"   23 A'   24 A'   25 A'                 
 -0.832  -0.709  -0.562  -0.482  -0.463  -0.424  -0.376  -0.365
 26 A'   27 A'   28 A'   29 A'   30 A'    8 A"   31 A'    9 A"                 
 -0.357  -0.337  -0.317  -0.314  -0.264
 32 A'   10 A"   33 A'   34 A'   11 A"                                         
 -- Virtual --                   
 -0.101  -0.069  -0.043  -0.002   0.014   0.024   0.034   0.039
 12 A"   35 A'   36 A'   37 A'   38 A'   39 A'   40 A'   13 A"                 
  0.044   0.060   0.065   0.077   0.078   0.092   0.100   0.111
 41 A'   42 A'   14 A"   43 A'   15 A"   44 A'   45 A'   46 A'                 
  0.113   0.114   0.127   0.128   0.151   0.157   0.163   0.201
 16 A"   47 A'   48 A'   17 A"   49 A'   50 A'   51 A'   52 A'                 
  0.226   0.274   0.285   0.308   0.353   0.386   0.409   0.412
 53 A'   54 A'   18 A"   55 A'   56 A'   57 A'   19 A"   58 A'                 
  0.416   0.429   0.443   0.457   0.474   0.475   0.503   0.516
 59 A'   20 A"   60 A'   61 A'   21 A"   62 A'   22 A"   63 A'                 
  0.535   0.545   0.602   0.607   0.608   0.631   0.648   0.715
 23 A"   24 A"   64 A'   25 A"   65 A'   66 A'   26 A"   67 A'                 
  0.717   0.785   0.808   0.828   0.850   0.860   0.872   0.897
 68 A'   69 A'   70 A'   27 A"   28 A"   71 A'   72 A'   73 A'                 
  0.900   0.917   0.918   0.946   0.957   0.973   1.123   1.159
 29 A"   30 A"   74 A'   75 A'   76 A'   77 A'   78 A'   79 A'                 
  1.233   1.424   1.455   1.568   1.648   1.726   1.753   1.796
 80 A'   31 A"   32 A"   33 A"   81 A'   82 A'   83 A'   84 A'                 
  1.865   1.983   2.040   2.117   2.219   2.259   2.296   2.316
 85 A'   34 A"   86 A'   87 A'   35 A"   36 A"   88 A'   89 A'                 
  2.370   2.454   2.670   2.974   3.101   3.972   3.995   4.050
 90 A'   91 A'   37 A"   92 A'   93 A'   38 A"   94 A'   39 A"                 
  4.146   4.320   6.608   6.908   7.527   7.569   7.624   9.643
 95 A'   96 A'   97 A'   98 A'   40 A"   99 A'  100 A'  101 A'                 
  9.716  13.785  13.913  13.964  23.322  25.761  25.846  25.913
102 A'   41 A"  103 A'  104 A'  105 A'   42 A"   43 A"  106 A'                 
 25.985  26.160  26.316  47.888 163.048 215.625 215.705 289.724
107 A'  108 A'  109 A'  110 A'  111 A'  112 A'  113 A'   44 A"                 
289.764 289.8511020.679
114 A'  115 A'  116 A'                                                         

 Beta MOs, Restricted
 -- Occupied --                  
-482.87 -101.60 -101.57  -77.12  -62.52  -56.34  -56.34  -56.34
  1 A'    2 A'    3 A'    4 A'    5 A'    6 A'    1 A"    7 A'                 
-10.312  -9.510  -9.484  -8.731  -7.275  -7.265  -7.265  -7.248
  8 A'    9 A'   10 A'   11 A'   12 A'    2 A"   13 A'   14 A'                 
 -7.240  -7.239  -6.612  -6.563  -6.550  -6.548  -4.775  -4.770
  3 A"   15 A'   16 A'   17 A'    4 A"   18 A'   19 A'    5 A"                 
 -4.769  -2.674  -2.670  -2.669  -2.659  -2.658  -0.928  -0.863
 20 A'   21 A'    6 A"   22 A'    7 A"   23 A'   24 A'   25 A'                 
 -0.832  -0.709  -0.562  -0.482  -0.463  -0.424  -0.376  -0.365
 26 A'   27 A'   28 A'   29 A'   30 A'    8 A"   31 A'    9 A"                 
 -0.357  -0.337  -0.317  -0.314  -0.264
 32 A'   10 A"   33 A'   34 A'   11 A"                                         
 -- Virtual --                   
 -0.101  -0.069  -0.043  -0.002   0.014   0.024   0.034   0.039
 12 A"   35 A'   36 A'   37 A'   38 A'   39 A'   40 A'   13 A"                 
  0.044   0.060   0.065   0.077   0.078   0.092   0.100   0.111
 41 A'   42 A'   14 A"   43 A'   15 A"   44 A'   45 A'   46 A'                 
  0.113   0.114   0.127   0.128   0.151   0.157   0.163   0.201
 16 A"   47 A'   48 A'   17 A"   49 A'   50 A'   51 A'   52 A'                 
  0.226   0.274   0.285   0.308   0.353   0.386   0.409   0.412
 53 A'   54 A'   18 A"   55 A'   56 A'   57 A'   19 A"   58 A'                 
  0.416   0.429   0.443   0.457   0.474   0.475   0.503   0.516
 59 A'   20 A"   60 A'   61 A'   21 A"   62 A'   22 A"   63 A'                 
  0.535   0.545   0.602   0.607   0.608   0.631   0.648   0.715
 23 A"   24 A"   64 A'   25 A"   65 A'   66 A'   26 A"   67 A'                 
  0.717   0.785   0.808   0.828   0.850   0.860   0.872   0.897
 68 A'   69 A'   70 A'   27 A"   28 A"   71 A'   72 A'   73 A'                 
  0.900   0.917   0.918   0.946   0.957   0.973   1.123   1.159
 29 A"   30 A"   74 A'   75 A'   76 A'   77 A'   78 A'   79 A'                 
  1.233   1.424   1.455   1.568   1.648   1.726   1.753   1.796
 80 A'   31 A"   32 A"   33 A"   81 A'   82 A'   83 A'   84 A'                 
  1.865   1.983   2.040   2.117   2.219   2.259   2.296   2.316
 85 A'   34 A"   86 A'   87 A'   35 A"   36 A"   88 A'   89 A'                 
  2.370   2.454   2.670   2.974   3.101   3.972   3.995   4.050
 90 A'   91 A'   37 A"   92 A'   93 A'   38 A"   94 A'   39 A"                 
  4.146   4.320   6.608   6.908   7.527   7.569   7.624   9.643
 95 A'   96 A'   97 A'   98 A'   40 A"   99 A'  100 A'  101 A'                 
  9.716  13.785  13.913  13.964  23.322  25.761  25.846  25.913
102 A'   41 A"  103 A'  104 A'  105 A'   42 A"   43 A"  106 A'                 
 25.985  26.160  26.316  47.888 163.048 215.625 215.705 289.724
107 A'  108 A'  109 A'  110 A'  111 A'  112 A'  113 A'   44 A"                 
289.764 289.8511020.679
114 A'  115 A'  116 A'                                                         
 --------------------------------------------------------------

          Ground-State Mulliken Net Atomic Charges

     Atom                 Charge (a.u.)
  ----------------------------------------
      1 C                    -0.252957
      2 P                    -0.039705
      3 Cl                   -0.068874
      4 Cl                    0.317732
      5 Br                    0.043804
  ----------------------------------------
  Sum of atomic charges =     0.000000

 -----------------------------------------------------------------
                    Cartesian Multipole Moments
 -----------------------------------------------------------------
    Charge (ESU x 10^10)
                 0.0000
    Dipole Moment (Debye)
         X       0.7136      Y      -0.1008      Z      -0.0000
       Tot       0.7207
    Quadrupole Moments (Debye-Ang)
        XX     -64.2491     XY       0.0093     YY     -59.8307
        XZ      -0.0000     YZ       0.0000     ZZ     -62.6372
    Octopole Moments (Debye-Ang^2)
       XXX      22.6897    XXY      19.6975    XYY       5.6411
       YYY      71.9102    XXZ      -0.0000    XYZ       0.0000
       YYZ      -0.0000    XZZ       4.0806    YZZ      21.1569
       ZZZ      -0.0000
    Hexadecapole Moments (Debye-Ang^3)
      XXXX    -949.4309   XXXY     -34.0857   XXYY    -251.4021
      XYYY     -10.9916   YYYY    -584.0078   XXXZ       0.0000
      XXYZ      -0.0000   XYYZ       0.0000   YYYZ       0.0000
      XXZZ    -176.4469   XYZZ      -3.1554   YYZZ    -114.6406
      XZZZ       0.0000   YZZZ      -0.0000   ZZZZ     -79.1032
 -----------------------------------------------------------------
 Calculating analytic gradient of the SCF energy
 Gradient of SCF Energy
            1           2           3           4           5
    1  -0.0030030   0.0023622   0.0025339  -0.0017949  -0.0000982
    2   0.0069002   0.0115976  -0.0022958   0.0059005  -0.0221026
    3  -0.0000000  -0.0000000   0.0000000   0.0000000  -0.0000000
 Max gradient component =       2.210E-02
 RMS gradient           =       7.000E-03
 Gradient time:  CPU 7.79 s  wall 2.83 s
 Geometry Optimization Parameters
   NAtoms,    NIC,     NZ,  NCons,   NDum,   NFix, NCnnct, MaxDiis
        5      20       5       0       0       0       0       0

 Cartesian Hessian Update
 Hessian Updated using BFGS Update


** GEOMETRY OPTIMIZATION IN DELOCALIZED INTERNAL COORDINATES **
   Searching for a Minimum

   Optimization Cycle:   6

                       Coordinates (Angstroms)
     ATOM                X               Y               Z
      1  C         0.4829814982   -0.5715988314    0.0000000000
      2  P        -0.8466438236   -1.5987968099    0.0000000000
      3  Cl       -2.4814266162   -0.3185801924    0.0000000000
      4  Cl        2.0587373051   -1.3127338962    0.0000000000
      5  Br        0.5228080332    1.2711883220    0.0000000000
   Point Group: cs    Number of degrees of freedom:     7


   Energy is  -3874.067785171

 Hessian Updated using BFGS Update

  7 Hessian modes will be used to form the next step
  Hessian Eigenvalues:
     0.139223    0.186228    0.223964    0.260344    0.300812    0.322677
     0.756217

 Minimum Search - Taking Simple RFO Step
 Searching for Lamda that Minimizes Along All modes
 Value Taken    Lamda =  -0.00278243
 Step Taken.  Stepsize is  0.113659

                             Maximum     Tolerance    Cnvgd?
         Gradient           0.023387      0.000300      NO
         Displacement       0.078287      0.001200      NO
         Energy change     -0.003175      0.000001      NO


 New Cartesian Coordinates Obtained by Inverse Iteration

 Displacement from previous Coordinates is:  0.127696
 ----------------------------------------------------------------
             Standard Nuclear Orientation (Angstroms)
    I     Atom           X                Y                Z
 ----------------------------------------------------------------
    1      C       0.4819768037    -0.5735550706     0.0000000000
    2      P      -0.8417278897    -1.6127166809     0.0000000000
    3      Cl     -2.4841336621    -0.3347916103     0.0000000000
    4      Cl      2.0433571599    -1.3361931694     0.0000000000
    5      Br      0.5369839849     1.3267351232     0.0000000000
 ----------------------------------------------------------------
 Molecular Point Group                 Cs    NOp =  2
 Largest Abelian Subgroup              Cs    NOp =  2
 Nuclear Repulsion Energy =   560.1419408776 hartrees
 There are       45 alpha and       45 beta electrons
 Applying Cartesian multipole field
    Component          Value
    ---------          -----
     (2,0,0)        1.00000E-11
     (0,2,0)        2.00000E-11
     (0,0,2)       -3.00000E-11
 Nucleus-field energy     =     0.0000000167 hartrees
 Requested basis set is 6-311++G(d,p)
 There are 64 shells and 160 basis functions
 A cutoff of  1.0D-11 yielded   1668 shell pairs
 There are     11426 function pairs (     12499 Cartesian)
 Smallest overlap matrix eigenvalue = 2.25E-04
 Guess MOs from SCF MO coefficient file

 -----------------------------------------------------------------------
  General SCF calculation program by
  Eric Jon Sundstrom, Paul Horn, Yuezhi Mao, Dmitri Zuev, Alec White,
  David Stuck, Shaama M.S., Shane Yost, Joonho Lee, David Small,
  Daniel Levine, Susi Lehtola, Hugh Burton, Evgeny Epifanovsky
 -----------------------------------------------------------------------
 Exchange:     0.2000 Hartree-Fock + 0.0800 Slater + 0.7200 B88
 Correlation:  0.1900 VWN1RPA + 0.8100 LYP
 Using SG-1 standard quadrature grid
 using 4 threads for integral computing
 -------------------------------------------------------
 OpenMP Integral computing Module                
 Release: version 2.0, May 2017, Q-Chem Inc. Pleasanton 
 -------------------------------------------------------
 -------------------------------------------------------
 OpenMP BLAS3 based DFT computing Module                
 Release: version 1.0, May 2013, Q-Chem Inc. Pittsburgh 
 -------------------------------------------------------
 A restricted SCF calculation will be
 performed using DIIS
 SCF converges when DIIS error is below 1.0e-08
 ---------------------------------------
  Cycle       Energy         DIIS error
 ---------------------------------------
    1   -3874.0679504719      4.75e-04  
    2   -3874.0686057197      3.36e-04  
    3   -3874.0684967283      3.75e-04  
    4   -3874.0689523459      6.72e-05  
    5   -3874.0689698757      1.52e-05  
    6   -3874.0689705680      3.71e-06  
    7   -3874.0689706096      1.63e-06  
    8   -3874.0689706191      2.90e-07  
    9   -3874.0689706194      9.39e-08  
   10   -3874.0689706194      2.48e-08  
   11   -3874.0689706194      6.52e-09  Convergence criterion met
 ---------------------------------------
 SCF time:   CPU 25.86s  wall 10.00s 
 SCF   energy in the final basis set =    -3874.0689706194
 Total energy in the final basis set =    -3874.0689706194

 --------------------------------------------------------------
             Orbital Energies (a.u.) and Symmetries
 --------------------------------------------------------------

 Alpha MOs, Restricted
 -- Occupied --                  
-482.87 -101.60 -101.57  -77.12  -62.52  -56.34  -56.34  -56.34
  1 A'    2 A'    3 A'    4 A'    5 A'    6 A'    1 A"    7 A'                 
-10.315  -9.512  -9.484  -8.728  -7.277  -7.267  -7.267  -7.248
  8 A'    9 A'   10 A'   11 A'   12 A'    2 A"   13 A'   14 A'                 
 -7.240  -7.239  -6.615  -6.561  -6.547  -6.546  -4.778  -4.773
  3 A"   15 A'   16 A'   17 A'    4 A"   18 A'   19 A'    5 A"                 
 -4.772  -2.671  -2.668  -2.667  -2.656  -2.656  -0.926  -0.862
 20 A'   21 A'    6 A"   22 A'    7 A"   23 A'   24 A'   25 A'                 
 -0.824  -0.710  -0.561  -0.479  -0.461  -0.421  -0.375  -0.365
 26 A'   27 A'   28 A'   29 A'   30 A'    8 A"   31 A'    9 A"                 
 -0.357  -0.335  -0.319  -0.314  -0.266
 32 A'   10 A"   33 A'   34 A'   11 A"                                         
 -- Virtual --                   
 -0.102  -0.075  -0.049  -0.002   0.012   0.023   0.033   0.039
 12 A"   35 A'   36 A'   37 A'   38 A'   39 A'   40 A'   13 A"                 
  0.044   0.060   0.066   0.075   0.078   0.089   0.099   0.111
 41 A'   42 A'   14 A"   43 A'   15 A"   44 A'   45 A'   46 A'                 
  0.113   0.113   0.126   0.128   0.150   0.157   0.164   0.200
 47 A'   16 A"   48 A'   17 A"   49 A'   50 A'   51 A'   52 A'                 
  0.226   0.273   0.284   0.309   0.355   0.386   0.413   0.413
 53 A'   54 A'   18 A"   55 A'   56 A'   57 A'   58 A'   19 A"                 
  0.418   0.429   0.442   0.455   0.475   0.475   0.498   0.515
 59 A'   20 A"   60 A'   61 A'   62 A'   21 A"   22 A"   63 A'                 
  0.538   0.548   0.599   0.604   0.606   0.628   0.648   0.707
 23 A"   24 A"   64 A'   65 A'   25 A"   66 A'   26 A"   67 A'                 
  0.712   0.786   0.803   0.826   0.851   0.855   0.871   0.886
 68 A'   69 A'   70 A'   27 A"   28 A"   71 A'   72 A'   73 A'                 
  0.894   0.913   0.917   0.946   0.956   0.965   1.119   1.154
 29 A"   30 A"   74 A'   75 A'   76 A'   77 A'   78 A'   79 A'                 
  1.229   1.416   1.451   1.566   1.646   1.697   1.752   1.792
 80 A'   31 A"   32 A"   33 A"   81 A'   82 A'   83 A'   84 A'                 
  1.863   1.983   2.037   2.123   2.218   2.259   2.296   2.312
 85 A'   34 A"   86 A'   87 A'   35 A"   36 A"   88 A'   89 A'                 
  2.369   2.453   2.670   2.955   3.095   3.974   3.995   4.043
 90 A'   91 A'   37 A"   92 A'   93 A'   38 A"   94 A'   39 A"                 
  4.132   4.327   6.587   6.904   7.529   7.567   7.626   9.642
 95 A'   96 A'   97 A'   98 A'   40 A"   99 A'  100 A'  101 A'                 
  9.715  13.782  13.907  13.957  23.314  25.759  25.845  25.911
102 A'   41 A"  103 A'  104 A'  105 A'   42 A"   43 A"  106 A'                 
 25.981  26.156  26.309  47.871 163.043 215.625 215.703 289.724
107 A'  108 A'  109 A'  110 A'  111 A'  112 A'  113 A'   44 A"                 
289.761 289.8521020.658
114 A'  115 A'  116 A'                                                         

 Beta MOs, Restricted
 -- Occupied --                  
-482.87 -101.60 -101.57  -77.12  -62.52  -56.34  -56.34  -56.34
  1 A'    2 A'    3 A'    4 A'    5 A'    6 A'    1 A"    7 A'                 
-10.315  -9.512  -9.484  -8.728  -7.277  -7.267  -7.267  -7.248
  8 A'    9 A'   10 A'   11 A'   12 A'    2 A"   13 A'   14 A'                 
 -7.240  -7.239  -6.615  -6.561  -6.547  -6.546  -4.778  -4.773
  3 A"   15 A'   16 A'   17 A'    4 A"   18 A'   19 A'    5 A"                 
 -4.772  -2.671  -2.668  -2.667  -2.656  -2.656  -0.926  -0.862
 20 A'   21 A'    6 A"   22 A'    7 A"   23 A'   24 A'   25 A'                 
 -0.824  -0.710  -0.561  -0.479  -0.461  -0.421  -0.375  -0.365
 26 A'   27 A'   28 A'   29 A'   30 A'    8 A"   31 A'    9 A"                 
 -0.357  -0.335  -0.319  -0.314  -0.266
 32 A'   10 A"   33 A'   34 A'   11 A"                                         
 -- Virtual --                   
 -0.102  -0.075  -0.049  -0.002   0.012   0.023   0.033   0.039
 12 A"   35 A'   36 A'   37 A'   38 A'   39 A'   40 A'   13 A"                 
  0.044   0.060   0.066   0.075   0.078   0.089   0.099   0.111
 41 A'   42 A'   14 A"   43 A'   15 A"   44 A'   45 A'   46 A'                 
  0.113   0.113   0.126   0.128   0.150   0.157   0.164   0.200
 47 A'   16 A"   48 A'   17 A"   49 A'   50 A'   51 A'   52 A'                 
  0.226   0.273   0.284   0.309   0.355   0.386   0.413   0.413
 53 A'   54 A'   18 A"   55 A'   56 A'   57 A'   58 A'   19 A"                 
  0.418   0.429   0.442   0.455   0.475   0.475   0.498   0.515
 59 A'   20 A"   60 A'   61 A'   62 A'   21 A"   22 A"   63 A'                 
  0.538   0.548   0.599   0.604   0.606   0.628   0.648   0.707
 23 A"   24 A"   64 A'   65 A'   25 A"   66 A'   26 A"   67 A'                 
  0.712   0.786   0.803   0.826   0.851   0.855   0.871   0.886
 68 A'   69 A'   70 A'   27 A"   28 A"   71 A'   72 A'   73 A'                 
  0.894   0.913   0.917   0.946   0.956   0.965   1.119   1.154
 29 A"   30 A"   74 A'   75 A'   76 A'   77 A'   78 A'   79 A'                 
  1.229   1.416   1.451   1.566   1.646   1.697   1.752   1.792
 80 A'   31 A"   32 A"   33 A"   81 A'   82 A'   83 A'   84 A'                 
  1.863   1.983   2.037   2.123   2.218   2.259   2.296   2.312
 85 A'   34 A"   86 A'   87 A'   35 A"   36 A"   88 A'   89 A'                 
  2.369   2.453   2.670   2.955   3.095   3.974   3.995   4.043
 90 A'   91 A'   37 A"   92 A'   93 A'   38 A"   94 A'   39 A"                 
  4.132   4.327   6.587   6.904   7.529   7.567   7.626   9.642
 95 A'   96 A'   97 A'   98 A'   40 A"   99 A'  100 A'  101 A'                 
  9.715  13.782  13.907  13.957  23.314  25.759  25.845  25.911
102 A'   41 A"  103 A'  104 A'  105 A'   42 A"   43 A"  106 A'                 
 25.981  26.156  26.309  47.871 163.043 215.625 215.703 289.724
107 A'  108 A'  109 A'  110 A'  111 A'  112 A'  113 A'   44 A"                 
289.761 289.8521020.658
114 A'  115 A'  116 A'                                                         
 --------------------------------------------------------------

          Ground-State Mulliken Net Atomic Charges

     Atom                 Charge (a.u.)
  ----------------------------------------
      1 C                    -0.238198
      2 P                    -0.041265
      3 Cl                   -0.068904
      4 Cl                    0.319337
      5 Br                    0.029030
  ----------------------------------------
  Sum of atomic charges =     0.000000

 -----------------------------------------------------------------
                    Cartesian Multipole Moments
 -----------------------------------------------------------------
    Charge (ESU x 10^10)
                 0.0000
    Dipole Moment (Debye)
         X       0.7187      Y      -0.3048      Z       0.0000
       Tot       0.7806
    Quadrupole Moments (Debye-Ang)
        XX     -64.2241     XY      -0.0311     YY     -59.4972
        XZ       0.0000     YZ       0.0000     ZZ     -62.7409
    Octopole Moments (Debye-Ang^2)
       XXX      22.4777    XXY      18.9575    XYY       5.6296
       YYY      70.1229    XXZ      -0.0000    XYZ      -0.0000
       YYZ       0.0000    XZZ       3.9527    YZZ      20.5734
       ZZZ       0.0000
    Hexadecapole Moments (Debye-Ang^3)
      XXXX    -947.3755   XXXY     -38.2315   XXYY    -253.9760
      XYYY     -13.8853   YYYY    -604.5419   XXXZ       0.0000
      XXYZ       0.0000   XYYZ       0.0000   YYYZ       0.0000
      XXZZ    -176.0016   XYZZ      -4.3299   YYZZ    -118.6672
      XZZZ       0.0000   YZZZ       0.0000   ZZZZ     -79.3597
 -----------------------------------------------------------------
 Calculating analytic gradient of the SCF energy
 Gradient of SCF Energy
            1           2           3           4           5
    1  -0.0022474   0.0027942   0.0015716  -0.0028641   0.0007456
    2  -0.0090458   0.0045203  -0.0011252   0.0025084   0.0031424
    3  -0.0000000   0.0000000   0.0000000   0.0000000   0.0000000
 Max gradient component =       9.046E-03
 RMS gradient           =       3.096E-03
 Gradient time:  CPU 7.65 s  wall 3.15 s
 Geometry Optimization Parameters
   NAtoms,    NIC,     NZ,  NCons,   NDum,   NFix, NCnnct, MaxDiis
        5      20       5       0       0       0       0       0

 Cartesian Hessian Update
 Hessian Updated using BFGS Update


** GEOMETRY OPTIMIZATION IN DELOCALIZED INTERNAL COORDINATES **
   Searching for a Minimum

   Optimization Cycle:   7

                       Coordinates (Angstroms)
     ATOM                X               Y               Z
      1  C         0.4819768037   -0.5735550706    0.0000000000
      2  P        -0.8417278897   -1.6127166809    0.0000000000
      3  Cl       -2.4841336621   -0.3347916103    0.0000000000
      4  Cl        2.0433571599   -1.3361931694    0.0000000000
      5  Br        0.5369839849    1.3267351232    0.0000000000
   Point Group: cs    Number of degrees of freedom:     7


   Energy is  -3874.068970619

 Hessian Updated using BFGS Update

  7 Hessian modes will be used to form the next step
  Hessian Eigenvalues:
     0.170240    0.194265    0.230540    0.258212    0.280622    0.309355
     0.727575

 Minimum Search - Taking Simple RFO Step
 Searching for Lamda that Minimizes Along All modes
 Value Taken    Lamda =  -0.00021853
 Step Taken.  Stepsize is  0.031196

                             Maximum     Tolerance    Cnvgd?
         Gradient           0.004879      0.000300      NO
         Displacement       0.025458      0.001200      NO
         Energy change     -0.001185      0.000001      NO


 New Cartesian Coordinates Obtained by Inverse Iteration

 Displacement from previous Coordinates is:  0.023606
 ----------------------------------------------------------------
             Standard Nuclear Orientation (Angstroms)
    I     Atom           X                Y                Z
 ----------------------------------------------------------------
    1      C       0.4832911665    -0.5657470526     0.0000000000
    2      P      -0.8411838873    -1.6124663608     0.0000000000
    3      Cl     -2.4890822230    -0.3349561389     0.0000000000
    4      Cl      2.0483900535    -1.3421670966     0.0000000000
    5      Br      0.5350412869     1.3248152409     0.0000000000
 ----------------------------------------------------------------
 Molecular Point Group                 Cs    NOp =  2
 Largest Abelian Subgroup              Cs    NOp =  2
 Nuclear Repulsion Energy =   559.6862780811 hartrees
 There are       45 alpha and       45 beta electrons
 Applying Cartesian multipole field
    Component          Value
    ---------          -----
     (2,0,0)        1.00000E-11
     (0,2,0)        2.00000E-11
     (0,0,2)       -3.00000E-11
 Nucleus-field energy     =     0.0000000167 hartrees
 Requested basis set is 6-311++G(d,p)
 There are 64 shells and 160 basis functions
 A cutoff of  1.0D-11 yielded   1668 shell pairs
 There are     11426 function pairs (     12499 Cartesian)
 Smallest overlap matrix eigenvalue = 2.33E-04
 Guess MOs from SCF MO coefficient file

 -----------------------------------------------------------------------
  General SCF calculation program by
  Eric Jon Sundstrom, Paul Horn, Yuezhi Mao, Dmitri Zuev, Alec White,
  David Stuck, Shaama M.S., Shane Yost, Joonho Lee, David Small,
  Daniel Levine, Susi Lehtola, Hugh Burton, Evgeny Epifanovsky
 -----------------------------------------------------------------------
 Exchange:     0.2000 Hartree-Fock + 0.0800 Slater + 0.7200 B88
 Correlation:  0.1900 VWN1RPA + 0.8100 LYP
 Using SG-1 standard quadrature grid
 using 4 threads for integral computing
 -------------------------------------------------------
 OpenMP Integral computing Module                
 Release: version 2.0, May 2017, Q-Chem Inc. Pleasanton 
 -------------------------------------------------------
 -------------------------------------------------------
 OpenMP BLAS3 based DFT computing Module                
 Release: version 1.0, May 2013, Q-Chem Inc. Pittsburgh 
 -------------------------------------------------------
 A restricted SCF calculation will be
 performed using DIIS
 SCF converges when DIIS error is below 1.0e-08
 ---------------------------------------
  Cycle       Energy         DIIS error
 ---------------------------------------
    1   -3874.0690193264      1.32e-04  
    2   -3874.0691003582      4.73e-05  
    3   -3874.0690845080      8.29e-05  
    4   -3874.0691077702      1.45e-05  
    5   -3874.0691085330      3.44e-06  
    6   -3874.0691085678      8.52e-07  
    7   -3874.0691085698      1.76e-07  
    8   -3874.0691085698      9.07e-08  
    9   -3874.0691085699      1.91e-08  
   10   -3874.0691085699      6.43e-09  Convergence criterion met
 ---------------------------------------
 SCF time:   CPU 23.54s  wall 9.00s 
 SCF   energy in the final basis set =    -3874.0691085699
 Total energy in the final basis set =    -3874.0691085699

 --------------------------------------------------------------
             Orbital Energies (a.u.) and Symmetries
 --------------------------------------------------------------

 Alpha MOs, Restricted
 -- Occupied --                  
-482.87 -101.60 -101.57  -77.12  -62.52  -56.34  -56.34  -56.34
  1 A'    2 A'    3 A'    4 A'    5 A'    6 A'    1 A"    7 A'                 
-10.315  -9.511  -9.484  -8.730  -7.276  -7.266  -7.266  -7.248
  8 A'    9 A'   10 A'   11 A'   12 A'    2 A"   13 A'   14 A'                 
 -7.239  -7.239  -6.615  -6.562  -6.548  -6.547  -4.778  -4.773
  3 A"   15 A'   16 A'   17 A'    4 A"   18 A'   19 A'    5 A"                 
 -4.772  -2.673  -2.669  -2.668  -2.657  -2.657  -0.924  -0.861
 20 A'   21 A'    6 A"   22 A'    7 A"   23 A'   24 A'   25 A'                 
 -0.826  -0.709  -0.561  -0.479  -0.460  -0.420  -0.375  -0.364
 26 A'   27 A'   28 A'   29 A'   30 A'    8 A"   31 A'    9 A"                 
 -0.356  -0.336  -0.319  -0.315  -0.266
 32 A'   10 A"   33 A'   34 A'   11 A"                                         
 -- Virtual --                   
 -0.103  -0.074  -0.051  -0.002   0.011   0.023   0.033   0.039
 12 A"   35 A'   36 A'   37 A'   38 A'   39 A'   40 A'   13 A"                 
  0.043   0.060   0.066   0.075   0.078   0.088   0.099   0.111
 41 A'   42 A'   14 A"   43 A'   15 A"   44 A'   45 A'   46 A'                 
  0.113   0.113   0.126   0.128   0.151   0.157   0.164   0.200
 47 A'   16 A"   48 A'   17 A"   49 A'   50 A'   51 A'   52 A'                 
  0.226   0.273   0.284   0.309   0.355   0.386   0.412   0.412
 53 A'   54 A'   18 A"   55 A'   56 A'   57 A'   19 A"   58 A'                 
  0.418   0.429   0.442   0.455   0.474   0.476   0.499   0.516
 59 A'   20 A"   60 A'   61 A'   62 A'   21 A"   22 A"   63 A'                 
  0.537   0.547   0.599   0.602   0.607   0.629   0.649   0.707
 23 A"   24 A"   64 A'   65 A'   25 A"   66 A'   26 A"   67 A'                 
  0.711   0.788   0.804   0.827   0.851   0.856   0.871   0.886
 68 A'   69 A'   70 A'   27 A"   28 A"   71 A'   72 A'   73 A'                 
  0.895   0.913   0.917   0.944   0.953   0.963   1.118   1.152
 29 A"   30 A"   74 A'   75 A'   76 A'   77 A'   78 A'   79 A'                 
  1.227   1.416   1.447   1.565   1.646   1.700   1.750   1.784
 80 A'   31 A"   32 A"   33 A"   81 A'   82 A'   83 A'   84 A'                 
  1.862   1.983   2.037   2.121   2.218   2.259   2.295   2.311
 85 A'   34 A"   86 A'   87 A'   35 A"   36 A"   88 A'   89 A'                 
  2.368   2.451   2.669   2.957   3.085   3.973   3.994   4.043
 90 A'   91 A'   37 A"   92 A'   93 A'   38 A"   94 A'   39 A"                 
  4.132   4.325   6.589   6.901   7.528   7.566   7.624   9.642
 95 A'   96 A'   97 A'   98 A'   40 A"   99 A'  100 A'  101 A'                 
  9.713  13.781  13.906  13.954  23.312  25.759  25.845  25.911
102 A'   41 A"  103 A'  104 A'  105 A'   42 A"   43 A"  106 A'                 
 25.979  26.153  26.309  47.873 163.039 215.624 215.701 289.723
107 A'  108 A'  109 A'  110 A'  111 A'  112 A'  113 A'   44 A"                 
289.760 289.8501020.660
114 A'  115 A'  116 A'                                                         

 Beta MOs, Restricted
 -- Occupied --                  
-482.87 -101.60 -101.57  -77.12  -62.52  -56.34  -56.34  -56.34
  1 A'    2 A'    3 A'    4 A'    5 A'    6 A'    1 A"    7 A'                 
-10.315  -9.511  -9.484  -8.730  -7.276  -7.266  -7.266  -7.248
  8 A'    9 A'   10 A'   11 A'   12 A'    2 A"   13 A'   14 A'                 
 -7.239  -7.239  -6.615  -6.562  -6.548  -6.547  -4.778  -4.773
  3 A"   15 A'   16 A'   17 A'    4 A"   18 A'   19 A'    5 A"                 
 -4.772  -2.673  -2.669  -2.668  -2.657  -2.657  -0.924  -0.861
 20 A'   21 A'    6 A"   22 A'    7 A"   23 A'   24 A'   25 A'                 
 -0.826  -0.709  -0.561  -0.479  -0.460  -0.420  -0.375  -0.364
 26 A'   27 A'   28 A'   29 A'   30 A'    8 A"   31 A'    9 A"                 
 -0.356  -0.336  -0.319  -0.315  -0.266
 32 A'   10 A"   33 A'   34 A'   11 A"                                         
 -- Virtual --                   
 -0.103  -0.074  -0.051  -0.002   0.011   0.023   0.033   0.039
 12 A"   35 A'   36 A'   37 A'   38 A'   39 A'   40 A'   13 A"                 
  0.043   0.060   0.066   0.075   0.078   0.088   0.099   0.111
 41 A'   42 A'   14 A"   43 A'   15 A"   44 A'   45 A'   46 A'                 
  0.113   0.113   0.126   0.128   0.151   0.157   0.164   0.200
 47 A'   16 A"   48 A'   17 A"   49 A'   50 A'   51 A'   52 A'                 
  0.226   0.273   0.284   0.309   0.355   0.386   0.412   0.412
 53 A'   54 A'   18 A"   55 A'   56 A'   57 A'   19 A"   58 A'                 
  0.418   0.429   0.442   0.455   0.474   0.476   0.499   0.516
 59 A'   20 A"   60 A'   61 A'   62 A'   21 A"   22 A"   63 A'                 
  0.537   0.547   0.599   0.602   0.607   0.629   0.649   0.707
 23 A"   24 A"   64 A'   65 A'   25 A"   66 A'   26 A"   67 A'                 
  0.711   0.788   0.804   0.827   0.851   0.856   0.871   0.886
 68 A'   69 A'   70 A'   27 A"   28 A"   71 A'   72 A'   73 A'                 
  0.895   0.913   0.917   0.944   0.953   0.963   1.118   1.152
 29 A"   30 A"   74 A'   75 A'   76 A'   77 A'   78 A'   79 A'                 
  1.227   1.416   1.447   1.565   1.646   1.700   1.750   1.784
 80 A'   31 A"   32 A"   33 A"   81 A'   82 A'   83 A'   84 A'                 
  1.862   1.983   2.037   2.121   2.218   2.259   2.295   2.311
 85 A'   34 A"   86 A'   87 A'   35 A"   36 A"   88 A'   89 A'                 
  2.368   2.451   2.669   2.957   3.085   3.973   3.994   4.043
 90 A'   91 A'   37 A"   92 A'   93 A'   38 A"   94 A'   39 A"                 
  4.132   4.325   6.589   6.901   7.528   7.566   7.624   9.642
 95 A'   96 A'   97 A'   98 A'   40 A"   99 A'  100 A'  101 A'                 
  9.713  13.781  13.906  13.954  23.312  25.759  25.845  25.911
102 A'   41 A"  103 A'  104 A'  105 A'   42 A"   43 A"  106 A'                 
 25.979  26.153  26.309  47.873 163.039 215.624 215.701 289.723
107 A'  108 A'  109 A'  110 A'  111 A'  112 A'  113 A'   44 A"                 
289.760 289.8501020.660
114 A'  115 A'  116 A'                                                         
 --------------------------------------------------------------

          Ground-State Mulliken Net Atomic Charges

     Atom                 Charge (a.u.)
  ----------------------------------------
      1 C                    -0.233091
      2 P                    -0.042320
      3 Cl                   -0.070455
      4 Cl                    0.310671
      5 Br                    0.035194
  ----------------------------------------
  Sum of atomic charges =     0.000000

 -----------------------------------------------------------------
                    Cartesian Multipole Moments
 -----------------------------------------------------------------
    Charge (ESU x 10^10)
                 0.0000
    Dipole Moment (Debye)
         X       0.7168      Y      -0.2505      Z       0.0000
       Tot       0.7593
    Quadrupole Moments (Debye-Ang)
        XX     -64.3805     XY       0.0229     YY     -59.4563
        XZ      -0.0000     YZ       0.0000     ZZ     -62.7600
    Octopole Moments (Debye-Ang^2)
       XXX      22.5675    XXY      19.1574    XYY       5.5939
       YYY      70.4564    XXZ       0.0000    XYZ      -0.0000
       YYZ       0.0000    XZZ       3.9798    YZZ      20.7386
       ZZZ       0.0000
    Hexadecapole Moments (Debye-Ang^3)
      XXXX    -952.0803   XXXY     -37.2737   XXYY    -254.6004
      XYYY     -12.9486   YYYY    -604.4383   XXXZ      -0.0000
      XXYZ       0.0000   XYYZ      -0.0000   YYYZ      -0.0000
      XXZZ    -176.7022   XYZZ      -3.9932   YYZZ    -118.7292
      XZZZ      -0.0000   YZZZ       0.0000   ZZZZ     -79.4033
 -----------------------------------------------------------------
 Calculating analytic gradient of the SCF energy
 Gradient of SCF Energy
            1           2           3           4           5
    1  -0.0017641   0.0010024   0.0007103  -0.0000649   0.0001163
    2  -0.0026810   0.0020049  -0.0005384   0.0005025   0.0007120
    3   0.0000000  -0.0000000   0.0000000  -0.0000000   0.0000000
 Max gradient component =       2.681E-03
 RMS gradient           =       1.061E-03
 Gradient time:  CPU 7.69 s  wall 2.64 s
 Geometry Optimization Parameters
   NAtoms,    NIC,     NZ,  NCons,   NDum,   NFix, NCnnct, MaxDiis
        5      20       5       0       0       0       0       0

 Cartesian Hessian Update
 Hessian Updated using BFGS Update


** GEOMETRY OPTIMIZATION IN DELOCALIZED INTERNAL COORDINATES **
   Searching for a Minimum

   Optimization Cycle:   8

                       Coordinates (Angstroms)
     ATOM                X               Y               Z
      1  C         0.4832911665   -0.5657470526    0.0000000000
      2  P        -0.8411838873   -1.6124663608    0.0000000000
      3  Cl       -2.4890822230   -0.3349561389    0.0000000000
      4  Cl        2.0483900535   -1.3421670966    0.0000000000
      5  Br        0.5350412869    1.3248152409    0.0000000000
   Point Group: cs    Number of degrees of freedom:     7


   Energy is  -3874.069108570

 Hessian Updated using BFGS Update

  7 Hessian modes will be used to form the next step
  Hessian Eigenvalues:
     0.132203    0.209301    0.231370    0.257985    0.272911    0.301856
     0.672936

 Minimum Search - Taking Simple RFO Step
 Searching for Lamda that Minimizes Along All modes
 Value Taken    Lamda =  -0.00003099
 Step Taken.  Stepsize is  0.013785

                             Maximum     Tolerance    Cnvgd?
         Gradient           0.001828      0.000300      NO
         Displacement       0.008829      0.001200      NO
         Energy change     -0.000138      0.000001      NO


 New Cartesian Coordinates Obtained by Inverse Iteration

 Displacement from previous Coordinates is:  0.014236
 ----------------------------------------------------------------
             Standard Nuclear Orientation (Angstroms)
    I     Atom           X                Y                Z
 ----------------------------------------------------------------
    1      C       0.4845553152    -0.5611530244     0.0000000000
    2      P      -0.8400517948    -1.6129816180     0.0000000000
    3      Cl     -2.4928150585    -0.3371463149     0.0000000000
    4      Cl      2.0473881977    -1.3447721565     0.0000000000
    5      Br      0.5373797370     1.3255317058     0.0000000000
 ----------------------------------------------------------------
 Molecular Point Group                 Cs    NOp =  2
 Largest Abelian Subgroup              Cs    NOp =  2
 Nuclear Repulsion Energy =   559.3714770875 hartrees
 There are       45 alpha and       45 beta electrons
 Applying Cartesian multipole field
    Component          Value
    ---------          -----
     (2,0,0)        1.00000E-11
     (0,2,0)        2.00000E-11
     (0,0,2)       -3.00000E-11
 Nucleus-field energy     =     0.0000000168 hartrees
 Requested basis set is 6-311++G(d,p)
 There are 64 shells and 160 basis functions
 A cutoff of  1.0D-11 yielded   1668 shell pairs
 There are     11426 function pairs (     12499 Cartesian)
 Smallest overlap matrix eigenvalue = 2.34E-04
 Guess MOs from SCF MO coefficient file

 -----------------------------------------------------------------------
  General SCF calculation program by
  Eric Jon Sundstrom, Paul Horn, Yuezhi Mao, Dmitri Zuev, Alec White,
  David Stuck, Shaama M.S., Shane Yost, Joonho Lee, David Small,
  Daniel Levine, Susi Lehtola, Hugh Burton, Evgeny Epifanovsky
 -----------------------------------------------------------------------
 Exchange:     0.2000 Hartree-Fock + 0.0800 Slater + 0.7200 B88
 Correlation:  0.1900 VWN1RPA + 0.8100 LYP
 Using SG-1 standard quadrature grid
 using 4 threads for integral computing
 -------------------------------------------------------
 OpenMP Integral computing Module                
 Release: version 2.0, May 2017, Q-Chem Inc. Pleasanton 
 -------------------------------------------------------
 -------------------------------------------------------
 OpenMP BLAS3 based DFT computing Module                
 Release: version 1.0, May 2013, Q-Chem Inc. Pittsburgh 
 -------------------------------------------------------
 A restricted SCF calculation will be
 performed using DIIS
 SCF converges when DIIS error is below 1.0e-08
 ---------------------------------------
  Cycle       Energy         DIIS error
 ---------------------------------------
    1   -3874.0691025777      6.22e-05  
    2   -3874.0691224152      1.68e-05  
    3   -3874.0691202117      3.03e-05  
    4   -3874.0691234004      6.55e-06  
    5   -3874.0691235433      1.66e-06  
    6   -3874.0691235521      5.01e-07  
    7   -3874.0691235526      1.39e-07  
    8   -3874.0691235527      4.28e-08  
    9   -3874.0691235527      8.80e-09  Convergence criterion met
 ---------------------------------------
 SCF time:   CPU 21.20s  wall 8.00s 
 SCF   energy in the final basis set =    -3874.0691235527
 Total energy in the final basis set =    -3874.0691235527

 --------------------------------------------------------------
             Orbital Energies (a.u.) and Symmetries
 --------------------------------------------------------------

 Alpha MOs, Restricted
 -- Occupied --                  
-482.87 -101.60 -101.57  -77.12  -62.52  -56.34  -56.34  -56.34
  1 A'    2 A'    3 A'    4 A'    5 A'    6 A'    1 A"    7 A'                 
-10.316  -9.511  -9.484  -8.730  -7.276  -7.266  -7.266  -7.247
  8 A'    9 A'   10 A'   11 A'   12 A'    2 A"   13 A'   14 A'                 
 -7.239  -7.238  -6.615  -6.563  -6.549  -6.548  -4.778  -4.773
  3 A"   15 A'   16 A'   17 A'    4 A"   18 A'   19 A'    5 A"                 
 -4.772  -2.673  -2.670  -2.669  -2.658  -2.658  -0.924  -0.861
 20 A'   21 A'    6 A"   22 A'    7 A"   23 A'   24 A'   25 A'                 
 -0.827  -0.709  -0.561  -0.479  -0.459  -0.420  -0.374  -0.364
 26 A'   27 A'   28 A'   29 A'   30 A'    8 A"   31 A'    9 A"                 
 -0.356  -0.336  -0.319  -0.315  -0.265
 32 A'   10 A"   33 A'   34 A'   11 A"                                         
 -- Virtual --                   
 -0.103  -0.074  -0.051  -0.002   0.011   0.023   0.033   0.039
 12 A"   35 A'   36 A'   37 A'   38 A'   39 A'   40 A'   13 A"                 
  0.043   0.060   0.065   0.075   0.078   0.088   0.098   0.111
 41 A'   42 A'   14 A"   43 A'   15 A"   44 A'   45 A'   46 A'                 
  0.112   0.113   0.126   0.128   0.151   0.157   0.164   0.200
 47 A'   16 A"   48 A'   17 A"   49 A'   50 A'   51 A'   52 A'                 
  0.226   0.273   0.284   0.309   0.355   0.386   0.412   0.412
 53 A'   54 A'   18 A"   55 A'   56 A'   57 A'   19 A"   58 A'                 
  0.418   0.429   0.442   0.455   0.474   0.476   0.499   0.516
 59 A'   20 A"   60 A'   61 A'   62 A'   21 A"   22 A"   63 A'                 
  0.536   0.546   0.598   0.602   0.608   0.629   0.649   0.706
 23 A"   24 A"   64 A'   65 A'   25 A"   66 A'   26 A"   67 A'                 
  0.711   0.788   0.804   0.827   0.851   0.857   0.871   0.886
 68 A'   69 A'   70 A'   27 A"   28 A"   71 A'   72 A'   73 A'                 
  0.894   0.913   0.917   0.944   0.952   0.962   1.118   1.152
 29 A"   30 A"   74 A'   75 A'   76 A'   77 A'   78 A'   79 A'                 
  1.226   1.416   1.445   1.565   1.646   1.701   1.750   1.781
 80 A'   31 A"   32 A"   33 A"   81 A'   82 A'   83 A'   84 A'                 
  1.862   1.982   2.036   2.120   2.218   2.259   2.295   2.311
 85 A'   34 A"   86 A'   87 A'   35 A"   36 A"   88 A'   89 A'                 
  2.367   2.450   2.669   2.958   3.081   3.972   3.993   4.043
 90 A'   91 A'   37 A"   92 A'   93 A'   38 A"   94 A'   39 A"                 
  4.132   4.324   6.590   6.899   7.527   7.565   7.623   9.642
 95 A'   96 A'   97 A'   98 A'   40 A"   99 A'  100 A'  101 A'                 
  9.713  13.781  13.905  13.953  23.311  25.759  25.845  25.910
102 A'   41 A"  103 A'  104 A'  105 A'   42 A"   43 A"  106 A'                 
 25.979  26.151  26.309  47.873 163.037 215.624 215.701 289.722
107 A'  108 A'  109 A'  110 A'  111 A'  112 A'  113 A'   44 A"                 
289.759 289.8491020.660
114 A'  115 A'  116 A'                                                         

 Beta MOs, Restricted
 -- Occupied --                  
-482.87 -101.60 -101.57  -77.12  -62.52  -56.34  -56.34  -56.34
  1 A'    2 A'    3 A'    4 A'    5 A'    6 A'    1 A"    7 A'                 
-10.316  -9.511  -9.484  -8.730  -7.276  -7.266  -7.266  -7.247
  8 A'    9 A'   10 A'   11 A'   12 A'    2 A"   13 A'   14 A'                 
 -7.239  -7.238  -6.615  -6.563  -6.549  -6.548  -4.778  -4.773
  3 A"   15 A'   16 A'   17 A'    4 A"   18 A'   19 A'    5 A"                 
 -4.772  -2.673  -2.670  -2.669  -2.658  -2.658  -0.924  -0.861
 20 A'   21 A'    6 A"   22 A'    7 A"   23 A'   24 A'   25 A'                 
 -0.827  -0.709  -0.561  -0.479  -0.459  -0.420  -0.374  -0.364
 26 A'   27 A'   28 A'   29 A'   30 A'    8 A"   31 A'    9 A"                 
 -0.356  -0.336  -0.319  -0.315  -0.265
 32 A'   10 A"   33 A'   34 A'   11 A"                                         
 -- Virtual --                   
 -0.103  -0.074  -0.051  -0.002   0.011   0.023   0.033   0.039
 12 A"   35 A'   36 A'   37 A'   38 A'   39 A'   40 A'   13 A"                 
  0.043   0.060   0.065   0.075   0.078   0.088   0.098   0.111
 41 A'   42 A'   14 A"   43 A'   15 A"   44 A'   45 A'   46 A'                 
  0.112   0.113   0.126   0.128   0.151   0.157   0.164   0.200
 47 A'   16 A"   48 A'   17 A"   49 A'   50 A'   51 A'   52 A'                 
  0.226   0.273   0.284   0.309   0.355   0.386   0.412   0.412
 53 A'   54 A'   18 A"   55 A'   56 A'   57 A'   19 A"   58 A'                 
  0.418   0.429   0.442   0.455   0.474   0.476   0.499   0.516
 59 A'   20 A"   60 A'   61 A'   62 A'   21 A"   22 A"   63 A'                 
  0.536   0.546   0.598   0.602   0.608   0.629   0.649   0.706
 23 A"   24 A"   64 A'   65 A'   25 A"   66 A'   26 A"   67 A'                 
  0.711   0.788   0.804   0.827   0.851   0.857   0.871   0.886
 68 A'   69 A'   70 A'   27 A"   28 A"   71 A'   72 A'   73 A'                 
  0.894   0.913   0.917   0.944   0.952   0.962   1.118   1.152
 29 A"   30 A"   74 A'   75 A'   76 A'   77 A'   78 A'   79 A'                 
  1.226   1.416   1.445   1.565   1.646   1.701   1.750   1.781
 80 A'   31 A"   32 A"   33 A"   81 A'   82 A'   83 A'   84 A'                 
  1.862   1.982   2.036   2.120   2.218   2.259   2.295   2.311
 85 A'   34 A"   86 A'   87 A'   35 A"   36 A"   88 A'   89 A'                 
  2.367   2.450   2.669   2.958   3.081   3.972   3.993   4.043
 90 A'   91 A'   37 A"   92 A'   93 A'   38 A"   94 A'   39 A"                 
  4.132   4.324   6.590   6.899   7.527   7.565   7.623   9.642
 95 A'   96 A'   97 A'   98 A'   40 A"   99 A'  100 A'  101 A'                 
  9.713  13.781  13.905  13.953  23.311  25.759  25.845  25.910
102 A'   41 A"  103 A'  104 A'  105 A'   42 A"   43 A"  106 A'                 
 25.979  26.151  26.309  47.873 163.037 215.624 215.701 289.722
107 A'  108 A'  109 A'  110 A'  111 A'  112 A'  113 A'   44 A"                 
289.759 289.8491020.660
114 A'  115 A'  116 A'                                                         
 --------------------------------------------------------------

          Ground-State Mulliken Net Atomic Charges

     Atom                 Charge (a.u.)
  ----------------------------------------
      1 C                    -0.230117
      2 P                    -0.043889
      3 Cl                   -0.071821
      4 Cl                    0.307893
      5 Br                    0.037934
  ----------------------------------------
  Sum of atomic charges =     0.000000

 -----------------------------------------------------------------
                    Cartesian Multipole Moments
 -----------------------------------------------------------------
    Charge (ESU x 10^10)
                 0.0000
    Dipole Moment (Debye)
         X       0.7359      Y      -0.2321      Z       0.0000
       Tot       0.7716
    Quadrupole Moments (Debye-Ang)
        XX     -64.4589     XY       0.0363     YY     -59.4242
        XZ       0.0000     YZ      -0.0000     ZZ     -62.7694
    Octopole Moments (Debye-Ang^2)
       XXX      22.6720    XXY      19.2387    XYY       5.6189
       YYY      70.5603    XXZ       0.0000    XYZ      -0.0000
       YYZ       0.0000    XZZ       4.0066    YZZ      20.8079
       ZZZ       0.0000
    Hexadecapole Moments (Debye-Ang^3)
      XXXX    -954.2953   XXXY     -37.5459   XXYY    -254.9186
      XYYY     -13.1599   YYYY    -604.8929   XXXZ      -0.0000
      XXYZ       0.0000   XYYZ       0.0000   YYYZ      -0.0000
      XXZZ    -176.9950   XYZZ      -4.0853   YYZZ    -118.8648
      XZZZ       0.0000   YZZZ       0.0000   ZZZZ     -79.4315
 -----------------------------------------------------------------
 Calculating analytic gradient of the SCF energy
 Gradient of SCF Energy
            1           2           3           4           5
    1  -0.0002844   0.0002310   0.0000863  -0.0001008   0.0000678
    2   0.0001549   0.0001833  -0.0001763   0.0000608  -0.0002226
    3   0.0000000  -0.0000000   0.0000000  -0.0000000  -0.0000000
 Max gradient component =       2.844E-04
 RMS gradient           =       1.410E-04
 Gradient time:  CPU 7.69 s  wall 3.14 s
 Geometry Optimization Parameters
   NAtoms,    NIC,     NZ,  NCons,   NDum,   NFix, NCnnct, MaxDiis
        5      20       5       0       0       0       0       0

 Cartesian Hessian Update
 Hessian Updated using BFGS Update


** GEOMETRY OPTIMIZATION IN DELOCALIZED INTERNAL COORDINATES **
   Searching for a Minimum

   Optimization Cycle:   9

                       Coordinates (Angstroms)
     ATOM                X               Y               Z
      1  C         0.4845553152   -0.5611530244    0.0000000000
      2  P        -0.8400517948   -1.6129816180    0.0000000000
      3  Cl       -2.4928150585   -0.3371463149    0.0000000000
      4  Cl        2.0473881977   -1.3447721565    0.0000000000
      5  Br        0.5373797370    1.3255317058    0.0000000000
   Point Group: cs    Number of degrees of freedom:     7


   Energy is  -3874.069123553

 Hessian Updated using BFGS Update

  7 Hessian modes will be used to form the next step
  Hessian Eigenvalues:
     0.145174    0.213229    0.229430    0.256031    0.275112    0.296850
     0.636614

 Minimum Search - Taking Simple RFO Step
 Searching for Lamda that Minimizes Along All modes
 Value Taken    Lamda =  -0.00000119
 Step Taken.  Stepsize is  0.002120

                             Maximum     Tolerance    Cnvgd?
         Gradient           0.000346      0.000300      NO
         Displacement       0.001282      0.001200      NO
         Energy change     -0.000015      0.000001      NO


 New Cartesian Coordinates Obtained by Inverse Iteration

 Displacement from previous Coordinates is:  0.004493
 ----------------------------------------------------------------
             Standard Nuclear Orientation (Angstroms)
    I     Atom           X                Y                Z
 ----------------------------------------------------------------
    1      C       0.4847708460    -0.5618565434     0.0000000000
    2      P      -0.8403167670    -1.6133752952     0.0000000000
    3      Cl     -2.4922279697    -0.3359277202     0.0000000000
    4      Cl      2.0483224173    -1.3447626539     0.0000000000
    5      Br      0.5359078701     1.3254008046     0.0000000000
 ----------------------------------------------------------------
 Molecular Point Group                 Cs    NOp =  2
 Largest Abelian Subgroup              Cs    NOp =  2
 Nuclear Repulsion Energy =   559.3504487128 hartrees
 There are       45 alpha and       45 beta electrons
 Applying Cartesian multipole field
    Component          Value
    ---------          -----
     (2,0,0)        1.00000E-11
     (0,2,0)        2.00000E-11
     (0,0,2)       -3.00000E-11
 Nucleus-field energy     =     0.0000000168 hartrees
 Requested basis set is 6-311++G(d,p)
 There are 64 shells and 160 basis functions
 A cutoff of  1.0D-11 yielded   1668 shell pairs
 There are     11426 function pairs (     12499 Cartesian)
 Smallest overlap matrix eigenvalue = 2.34E-04
 Guess MOs from SCF MO coefficient file

 -----------------------------------------------------------------------
  General SCF calculation program by
  Eric Jon Sundstrom, Paul Horn, Yuezhi Mao, Dmitri Zuev, Alec White,
  David Stuck, Shaama M.S., Shane Yost, Joonho Lee, David Small,
  Daniel Levine, Susi Lehtola, Hugh Burton, Evgeny Epifanovsky
 -----------------------------------------------------------------------
 Exchange:     0.2000 Hartree-Fock + 0.0800 Slater + 0.7200 B88
 Correlation:  0.1900 VWN1RPA + 0.8100 LYP
 Using SG-1 standard quadrature grid
 using 4 threads for integral computing
 -------------------------------------------------------
 OpenMP Integral computing Module                
 Release: version 2.0, May 2017, Q-Chem Inc. Pleasanton 
 -------------------------------------------------------
 -------------------------------------------------------
 OpenMP BLAS3 based DFT computing Module                
 Release: version 1.0, May 2013, Q-Chem Inc. Pittsburgh 
 -------------------------------------------------------
 A restricted SCF calculation will be
 performed using DIIS
 SCF converges when DIIS error is below 1.0e-08
 ---------------------------------------
  Cycle       Energy         DIIS error
 ---------------------------------------
    1   -3874.0691233819      1.19e-05  
    2   -3874.0691240782      6.90e-06  
    3   -3874.0691238772      1.02e-05  
    4   -3874.0691242371      1.03e-06  
    5   -3874.0691242412      3.92e-07  
    6   -3874.0691242417      1.07e-07  
    7   -3874.0691242417      1.80e-08  
    8   -3874.0691242418      9.29e-09  Convergence criterion met
 ---------------------------------------
 SCF time:   CPU 18.83s  wall 7.00s 
 SCF   energy in the final basis set =    -3874.0691242418
 Total energy in the final basis set =    -3874.0691242418

 --------------------------------------------------------------
             Orbital Energies (a.u.) and Symmetries
 --------------------------------------------------------------

 Alpha MOs, Restricted
 -- Occupied --                  
-482.87 -101.60 -101.57  -77.12  -62.52  -56.34  -56.34  -56.34
  1 A'    2 A'    3 A'    4 A'    5 A'    6 A'    1 A"    7 A'                 
-10.316  -9.511  -9.484  -8.730  -7.276  -7.266  -7.266  -7.247
  8 A'    9 A'   10 A'   11 A'   12 A'    2 A"   13 A'   14 A'                 
 -7.239  -7.238  -6.615  -6.563  -6.549  -6.548  -4.778  -4.774
  3 A"   15 A'   16 A'   17 A'    4 A"   18 A'   19 A'    5 A"                 
 -4.772  -2.673  -2.670  -2.669  -2.658  -2.658  -0.923  -0.861
 20 A'   21 A'    6 A"   22 A'    7 A"   23 A'   24 A'   25 A'                 
 -0.827  -0.709  -0.561  -0.479  -0.459  -0.420  -0.374  -0.364
 26 A'   27 A'   28 A'   29 A'   30 A'    8 A"   31 A'    9 A"                 
 -0.356  -0.336  -0.319  -0.315  -0.265
 32 A'   10 A"   33 A'   34 A'   11 A"                                         
 -- Virtual --                   
 -0.103  -0.074  -0.051  -0.002   0.011   0.023   0.033   0.039
 12 A"   35 A'   36 A'   37 A'   38 A'   39 A'   40 A'   13 A"                 
  0.043   0.060   0.065   0.075   0.078   0.088   0.098   0.111
 41 A'   42 A'   14 A"   43 A'   15 A"   44 A'   45 A'   46 A'                 
  0.112   0.113   0.126   0.128   0.151   0.157   0.164   0.200
 47 A'   16 A"   48 A'   17 A"   49 A'   50 A'   51 A'   52 A'                 
  0.226   0.273   0.284   0.309   0.355   0.386   0.412   0.412
 53 A'   54 A'   18 A"   55 A'   56 A'   57 A'   19 A"   58 A'                 
  0.418   0.429   0.442   0.455   0.474   0.476   0.499   0.516
 59 A'   20 A"   60 A'   61 A'   62 A'   21 A"   22 A"   63 A'                 
  0.536   0.546   0.598   0.602   0.608   0.629   0.649   0.706
 23 A"   24 A"   64 A'   65 A'   25 A"   66 A'   26 A"   67 A'                 
  0.711   0.788   0.804   0.827   0.851   0.857   0.871   0.886
 68 A'   69 A'   70 A'   27 A"   28 A"   71 A'   72 A'   73 A'                 
  0.894   0.913   0.917   0.943   0.952   0.962   1.118   1.152
 29 A"   30 A"   74 A'   75 A'   76 A'   77 A'   78 A'   79 A'                 
  1.226   1.416   1.445   1.565   1.646   1.701   1.750   1.782
 80 A'   31 A"   32 A"   33 A"   81 A'   82 A'   83 A'   84 A'                 
  1.861   1.982   2.036   2.120   2.218   2.259   2.295   2.311
 85 A'   34 A"   86 A'   87 A'   35 A"   36 A"   88 A'   89 A'                 
  2.367   2.450   2.669   2.958   3.081   3.972   3.993   4.043
 90 A'   91 A'   37 A"   92 A'   93 A'   38 A"   94 A'   39 A"                 
  4.132   4.324   6.590   6.899   7.527   7.566   7.623   9.642
 95 A'   96 A'   97 A'   98 A'   40 A"   99 A'  100 A'  101 A'                 
  9.712  13.781  13.905  13.952  23.311  25.759  25.845  25.910
102 A'   41 A"  103 A'  104 A'  105 A'   42 A"   43 A"  106 A'                 
 25.979  26.150  26.309  47.873 163.037 215.624 215.700 289.722
107 A'  108 A'  109 A'  110 A'  111 A'  112 A'  113 A'   44 A"                 
289.759 289.8491020.660
114 A'  115 A'  116 A'                                                         

 Beta MOs, Restricted
 -- Occupied --                  
-482.87 -101.60 -101.57  -77.12  -62.52  -56.34  -56.34  -56.34
  1 A'    2 A'    3 A'    4 A'    5 A'    6 A'    1 A"    7 A'                 
-10.316  -9.511  -9.484  -8.730  -7.276  -7.266  -7.266  -7.247
  8 A'    9 A'   10 A'   11 A'   12 A'    2 A"   13 A'   14 A'                 
 -7.239  -7.238  -6.615  -6.563  -6.549  -6.548  -4.778  -4.774
  3 A"   15 A'   16 A'   17 A'    4 A"   18 A'   19 A'    5 A"                 
 -4.772  -2.673  -2.670  -2.669  -2.658  -2.658  -0.923  -0.861
 20 A'   21 A'    6 A"   22 A'    7 A"   23 A'   24 A'   25 A'                 
 -0.827  -0.709  -0.561  -0.479  -0.459  -0.420  -0.374  -0.364
 26 A'   27 A'   28 A'   29 A'   30 A'    8 A"   31 A'    9 A"                 
 -0.356  -0.336  -0.319  -0.315  -0.265
 32 A'   10 A"   33 A'   34 A'   11 A"                                         
 -- Virtual --                   
 -0.103  -0.074  -0.051  -0.002   0.011   0.023   0.033   0.039
 12 A"   35 A'   36 A'   37 A'   38 A'   39 A'   40 A'   13 A"                 
  0.043   0.060   0.065   0.075   0.078   0.088   0.098   0.111
 41 A'   42 A'   14 A"   43 A'   15 A"   44 A'   45 A'   46 A'                 
  0.112   0.113   0.126   0.128   0.151   0.157   0.164   0.200
 47 A'   16 A"   48 A'   17 A"   49 A'   50 A'   51 A'   52 A'                 
  0.226   0.273   0.284   0.309   0.355   0.386   0.412   0.412
 53 A'   54 A'   18 A"   55 A'   56 A'   57 A'   19 A"   58 A'                 
  0.418   0.429   0.442   0.455   0.474   0.476   0.499   0.516
 59 A'   20 A"   60 A'   61 A'   62 A'   21 A"   22 A"   63 A'                 
  0.536   0.546   0.598   0.602   0.608   0.629   0.649   0.706
 23 A"   24 A"   64 A'   65 A'   25 A"   66 A'   26 A"   67 A'                 
  0.711   0.788   0.804   0.827   0.851   0.857   0.871   0.886
 68 A'   69 A'   70 A'   27 A"   28 A"   71 A'   72 A'   73 A'                 
  0.894   0.913   0.917   0.943   0.952   0.962   1.118   1.152
 29 A"   30 A"   74 A'   75 A'   76 A'   77 A'   78 A'   79 A'                 
  1.226   1.416   1.445   1.565   1.646   1.701   1.750   1.782
 80 A'   31 A"   32 A"   33 A"   81 A'   82 A'   83 A'   84 A'                 
  1.861   1.982   2.036   2.120   2.218   2.259   2.295   2.311
 85 A'   34 A"   86 A'   87 A'   35 A"   36 A"   88 A'   89 A'                 
  2.367   2.450   2.669   2.958   3.081   3.972   3.993   4.043
 90 A'   91 A'   37 A"   92 A'   93 A'   38 A"   94 A'   39 A"                 
  4.132   4.324   6.590   6.899   7.527   7.566   7.623   9.642
 95 A'   96 A'   97 A'   98 A'   40 A"   99 A'  100 A'  101 A'                 
  9.712  13.781  13.905  13.952  23.311  25.759  25.845  25.910
102 A'   41 A"  103 A'  104 A'  105 A'   42 A"   43 A"  106 A'                 
 25.979  26.150  26.309  47.873 163.037 215.624 215.700 289.722
107 A'  108 A'  109 A'  110 A'  111 A'  112 A'  113 A'   44 A"                 
289.759 289.8491020.660
114 A'  115 A'  116 A'                                                         
 --------------------------------------------------------------

          Ground-State Mulliken Net Atomic Charges

     Atom                 Charge (a.u.)
  ----------------------------------------
      1 C                    -0.230708
      2 P                    -0.043520
      3 Cl                   -0.071887
      4 Cl                    0.308289
      5 Br                    0.037826
  ----------------------------------------
  Sum of atomic charges =     0.000000

 -----------------------------------------------------------------
                    Cartesian Multipole Moments
 -----------------------------------------------------------------
    Charge (ESU x 10^10)
                 0.0000
    Dipole Moment (Debye)
         X       0.7352      Y      -0.2352      Z       0.0000
       Tot       0.7719
    Quadrupole Moments (Debye-Ang)
        XX     -64.4596     XY       0.0325     YY     -59.4200
        XZ      -0.0000     YZ      -0.0000     ZZ     -62.7721
    Octopole Moments (Debye-Ang^2)
       XXX      22.7171    XXY      19.2255    XYY       5.6129
       YYY      70.5360    XXZ      -0.0000    XYZ       0.0000
       YYZ       0.0000    XZZ       4.0163    YZZ      20.8032
       ZZZ       0.0000
    Hexadecapole Moments (Debye-Ang^3)
      XXXX    -954.2237   XXXY     -37.3134   XXYY    -254.9109
      XYYY     -12.9343   YYYY    -604.8947   XXXZ       0.0000
      XXYZ      -0.0000   XYYZ      -0.0000   YYYZ       0.0000
      XXZZ    -176.9885   XYZZ      -3.9996   YYZZ    -118.8710
      XZZZ       0.0000   YZZZ      -0.0000   ZZZZ     -79.4386
 -----------------------------------------------------------------
 Calculating analytic gradient of the SCF energy
 Gradient of SCF Energy
            1           2           3           4           5
    1  -0.0002975   0.0001730   0.0000469   0.0001125  -0.0000349
    2   0.0000708   0.0000782  -0.0000771  -0.0000410  -0.0000309
    3  -0.0000000   0.0000000  -0.0000000   0.0000000  -0.0000000
 Max gradient component =       2.975E-04
 RMS gradient           =       1.014E-04
 Gradient time:  CPU 7.65 s  wall 2.77 s
 Geometry Optimization Parameters
   NAtoms,    NIC,     NZ,  NCons,   NDum,   NFix, NCnnct, MaxDiis
        5      20       5       0       0       0       0       0

 Cartesian Hessian Update
 Hessian Updated using BFGS Update


** GEOMETRY OPTIMIZATION IN DELOCALIZED INTERNAL COORDINATES **
   Searching for a Minimum

   Optimization Cycle:  10

                       Coordinates (Angstroms)
     ATOM                X               Y               Z
      1  C         0.4847708460   -0.5618565434    0.0000000000
      2  P        -0.8403167670   -1.6133752952    0.0000000000
      3  Cl       -2.4922279697   -0.3359277202    0.0000000000
      4  Cl        2.0483224173   -1.3447626539    0.0000000000
      5  Br        0.5359078701    1.3254008046    0.0000000000
   Point Group: cs    Number of degrees of freedom:     7


   Energy is  -3874.069124242

 Hessian Updated using BFGS Update

  7 Hessian modes will be used to form the next step
  Hessian Eigenvalues:
     0.129145    0.203881    0.234062    0.238521    0.276110    0.335169
     0.588576

 Minimum Search - Taking Simple RFO Step
 Searching for Lamda that Minimizes Along All modes
 Value Taken    Lamda =   0.00000000
 Step Taken.  Stepsize is  0.001180

                             Maximum     Tolerance    Cnvgd?
         Gradient           0.000166      0.000300     YES
         Displacement       0.000871      0.001200     YES
         Energy change     -0.000001      0.000001     YES


                       Distance Matrix (Angstroms)
             C (  1)   P (  2)   Cl(  3)   Cl(  4)
   P (  2)  1.691611
   Cl(  3)  2.985560  2.088225
   Cl(  4)  1.748610  2.901101  4.651274
   Br(  5)  1.887950  3.245058  3.453928  3.068741

 Final energy is   -3874.0691242417656     


 ******************************
 **  OPTIMIZATION CONVERGED  **
 ******************************

                       Coordinates (Angstroms)
     ATOM                X               Y               Z
      1  C         0.4847708460   -0.5618565434    0.0000000000
      2  P        -0.8403167670   -1.6133752952    0.0000000000
      3  Cl       -2.4922279697   -0.3359277202    0.0000000000
      4  Cl        2.0483224173   -1.3447626539    0.0000000000
      5  Br        0.5359078701    1.3254008046    0.0000000000

Z-matrix Print:
$molecule
0 1
Br
C  1 1.887950
P  2 1.691611 1 129.985742
Cl 2 1.748610 1 115.046074 3 -180.000000 0
Cl 3 2.088225 2 103.851046 1 -0.000000 0
$end


 --------------------------------------------------------------
             Orbital Energies (a.u.) and Symmetries
 --------------------------------------------------------------

 Alpha MOs, Restricted
 -- Occupied --                  
-482.87 -101.60 -101.57  -77.12  -62.52  -56.34  -56.34  -56.34
  1 A'    2 A'    3 A'    4 A'    5 A'    6 A'    1 A"    7 A'                 
-10.316  -9.511  -9.484  -8.730  -7.276  -7.266  -7.266  -7.247
  8 A'    9 A'   10 A'   11 A'   12 A'    2 A"   13 A'   14 A'                 
 -7.239  -7.238  -6.615  -6.563  -6.549  -6.548  -4.778  -4.774
  3 A"   15 A'   16 A'   17 A'    4 A"   18 A'   19 A'    5 A"                 
 -4.772  -2.673  -2.670  -2.669  -2.658  -2.658  -0.923  -0.861
 20 A'   21 A'    6 A"   22 A'    7 A"   23 A'   24 A'   25 A'                 
 -0.827  -0.709  -0.561  -0.479  -0.459  -0.420  -0.374  -0.364
 26 A'   27 A'   28 A'   29 A'   30 A'    8 A"   31 A'    9 A"                 
 -0.356  -0.336  -0.319  -0.315  -0.265
 32 A'   10 A"   33 A'   34 A'   11 A"                                         
 -- Virtual --                   
 -0.103  -0.074  -0.051  -0.002   0.011   0.023   0.033   0.039
 12 A"   35 A'   36 A'   37 A'   38 A'   39 A'   40 A'   13 A"                 
  0.043   0.060   0.065   0.075   0.078   0.088   0.098   0.111
 41 A'   42 A'   14 A"   43 A'   15 A"   44 A'   45 A'   46 A'                 
  0.112   0.113   0.126   0.128   0.151   0.157   0.164   0.200
 47 A'   16 A"   48 A'   17 A"   49 A'   50 A'   51 A'   52 A'                 
  0.226   0.273   0.284   0.309   0.355   0.386   0.412   0.412
 53 A'   54 A'   18 A"   55 A'   56 A'   57 A'   19 A"   58 A'                 
  0.418   0.429   0.442   0.455   0.474   0.476   0.499   0.516
 59 A'   20 A"   60 A'   61 A'   62 A'   21 A"   22 A"   63 A'                 
  0.536   0.546   0.598   0.602   0.608   0.629   0.649   0.706
 23 A"   24 A"   64 A'   65 A'   25 A"   66 A'   26 A"   67 A'                 
  0.711   0.788   0.804   0.827   0.851   0.857   0.871   0.886
 68 A'   69 A'   70 A'   27 A"   28 A"   71 A'   72 A'   73 A'                 
  0.894   0.913   0.917   0.943   0.952   0.962   1.118   1.152
 29 A"   30 A"   74 A'   75 A'   76 A'   77 A'   78 A'   79 A'                 
  1.226   1.416   1.445   1.565   1.646   1.701   1.750   1.782
 80 A'   31 A"   32 A"   33 A"   81 A'   82 A'   83 A'   84 A'                 
  1.861   1.982   2.036   2.120   2.218   2.259   2.295   2.311
 85 A'   34 A"   86 A'   87 A'   35 A"   36 A"   88 A'   89 A'                 
  2.367   2.450   2.669   2.958   3.081   3.972   3.993   4.043
 90 A'   91 A'   37 A"   92 A'   93 A'   38 A"   94 A'   39 A"                 
  4.132   4.324   6.590   6.899   7.527   7.566   7.623   9.642
 95 A'   96 A'   97 A'   98 A'   40 A"   99 A'  100 A'  101 A'                 
  9.712  13.781  13.905  13.952  23.311  25.759  25.845  25.910
102 A'   41 A"  103 A'  104 A'  105 A'   42 A"   43 A"  106 A'                 
 25.979  26.150  26.309  47.873 163.037 215.624 215.700 289.722
107 A'  108 A'  109 A'  110 A'  111 A'  112 A'  113 A'   44 A"                 
289.759 289.8491020.660
114 A'  115 A'  116 A'                                                         

 Beta MOs, Restricted
 -- Occupied --                  
-482.87 -101.60 -101.57  -77.12  -62.52  -56.34  -56.34  -56.34
  1 A'    2 A'    3 A'    4 A'    5 A'    6 A'    1 A"    7 A'                 
-10.316  -9.511  -9.484  -8.730  -7.276  -7.266  -7.266  -7.247
  8 A'    9 A'   10 A'   11 A'   12 A'    2 A"   13 A'   14 A'                 
 -7.239  -7.238  -6.615  -6.563  -6.549  -6.548  -4.778  -4.774
  3 A"   15 A'   16 A'   17 A'    4 A"   18 A'   19 A'    5 A"                 
 -4.772  -2.673  -2.670  -2.669  -2.658  -2.658  -0.923  -0.861
 20 A'   21 A'    6 A"   22 A'    7 A"   23 A'   24 A'   25 A'                 
 -0.827  -0.709  -0.561  -0.479  -0.459  -0.420  -0.374  -0.364
 26 A'   27 A'   28 A'   29 A'   30 A'    8 A"   31 A'    9 A"                 
 -0.356  -0.336  -0.319  -0.315  -0.265
 32 A'   10 A"   33 A'   34 A'   11 A"                                         
 -- Virtual --                   
 -0.103  -0.074  -0.051  -0.002   0.011   0.023   0.033   0.039
 12 A"   35 A'   36 A'   37 A'   38 A'   39 A'   40 A'   13 A"                 
  0.043   0.060   0.065   0.075   0.078   0.088   0.098   0.111
 41 A'   42 A'   14 A"   43 A'   15 A"   44 A'   45 A'   46 A'                 
  0.112   0.113   0.126   0.128   0.151   0.157   0.164   0.200
 47 A'   16 A"   48 A'   17 A"   49 A'   50 A'   51 A'   52 A'                 
  0.226   0.273   0.284   0.309   0.355   0.386   0.412   0.412
 53 A'   54 A'   18 A"   55 A'   56 A'   57 A'   19 A"   58 A'                 
  0.418   0.429   0.442   0.455   0.474   0.476   0.499   0.516
 59 A'   20 A"   60 A'   61 A'   62 A'   21 A"   22 A"   63 A'                 
  0.536   0.546   0.598   0.602   0.608   0.629   0.649   0.706
 23 A"   24 A"   64 A'   65 A'   25 A"   66 A'   26 A"   67 A'                 
  0.711   0.788   0.804   0.827   0.851   0.857   0.871   0.886
 68 A'   69 A'   70 A'   27 A"   28 A"   71 A'   72 A'   73 A'                 
  0.894   0.913   0.917   0.943   0.952   0.962   1.118   1.152
 29 A"   30 A"   74 A'   75 A'   76 A'   77 A'   78 A'   79 A'                 
  1.226   1.416   1.445   1.565   1.646   1.701   1.750   1.782
 80 A'   31 A"   32 A"   33 A"   81 A'   82 A'   83 A'   84 A'                 
  1.861   1.982   2.036   2.120   2.218   2.259   2.295   2.311
 85 A'   34 A"   86 A'   87 A'   35 A"   36 A"   88 A'   89 A'                 
  2.367   2.450   2.669   2.958   3.081   3.972   3.993   4.043
 90 A'   91 A'   37 A"   92 A'   93 A'   38 A"   94 A'   39 A"                 
  4.132   4.324   6.590   6.899   7.527   7.566   7.623   9.642
 95 A'   96 A'   97 A'   98 A'   40 A"   99 A'  100 A'  101 A'                 
  9.712  13.781  13.905  13.952  23.311  25.759  25.845  25.910
102 A'   41 A"  103 A'  104 A'  105 A'   42 A"   43 A"  106 A'                 
 25.979  26.150  26.309  47.873 163.037 215.624 215.700 289.722
107 A'  108 A'  109 A'  110 A'  111 A'  112 A'  113 A'   44 A"                 
289.759 289.8491020.660
114 A'  115 A'  116 A'                                                         
 --------------------------------------------------------------

          Ground-State Mulliken Net Atomic Charges

     Atom                 Charge (a.u.)
  ----------------------------------------
      1 C                    -0.230708
      2 P                    -0.043520
      3 Cl                   -0.071887
      4 Cl                    0.308289
      5 Br                    0.037826
  ----------------------------------------
  Sum of atomic charges =     0.000000

 -----------------------------------------------------------------
                    Cartesian Multipole Moments
 -----------------------------------------------------------------
    Charge (ESU x 10^10)
                 0.0000
    Dipole Moment (Debye)
         X       0.7352      Y      -0.2352      Z       0.0000
       Tot       0.7719
    Quadrupole Moments (Debye-Ang)
        XX     -64.4596     XY       0.0325     YY     -59.4200
        XZ      -0.0000     YZ      -0.0000     ZZ     -62.7721
    Octopole Moments (Debye-Ang^2)
       XXX      22.7171    XXY      19.2255    XYY       5.6129
       YYY      70.5360    XXZ      -0.0000    XYZ       0.0000
       YYZ       0.0000    XZZ       4.0163    YZZ      20.8032
       ZZZ       0.0000
    Hexadecapole Moments (Debye-Ang^3)
      XXXX    -954.2237   XXXY     -37.3134   XXYY    -254.9109
      XYYY     -12.9343   YYYY    -604.8947   XXXZ       0.0000
      XXYZ      -0.0000   XYYZ      -0.0000   YYYZ       0.0000
      XXZZ    -176.9885   XYZZ      -3.9996   YYZZ    -118.8710
      XZZZ       0.0000   YZZZ      -0.0000   ZZZZ     -79.4386
 -----------------------------------------------------------------
Archival summary:
1\1\TWL02\OPT\ProcedureUnspecified\BasisUnspecified\r1l211\taweetha\MonNov2613:09:012018MonNov2613:09:012018\0\\#,OPT,ProcedureUnspecified,BasisUnspecified,\\0,1\Br\C,1,1.88795\P,2,1.69161,1,129.986\Cl,2,1.74861,1,115.046,3,-180,0\Cl,3,2.08822,2,103.851,1,-0,0\\\@

 Total job time:  125.74s(wall), 332.85s(cpu) 
 Mon Nov 26 13:09:01 2018

        *************************************************************
        *                                                           *
        *  Thank you very much for using Q-Chem.  Have a nice day.  *
        *                                                           *
        *************************************************************


 
User input: 2 of 2 
 
Q-Chem Developer Version!
                  Welcome to Q-Chem
     A Quantum Leap Into The Future Of Chemistry


 Q-Chem 5.1, Q-Chem, Inc., Pleasanton, CA (2018)

 Yihan Shao,  Zhengting Gan,  E. Epifanovsky,  A. T. B. Gilbert,  M. Wormit,  
 J. Kussmann,  A. W. Lange,  A. Behn,  Jia Deng,  Xintian Feng,  D. Ghosh,  
 M. Goldey,  P. R. Horn,  L. D. Jacobson,  I. Kaliman,  T. Kus,  A. Landau,  
 Jie Liu,  E. I. Proynov,  R. M. Richard,  R. P. Steele,  E. J. Sundstrom,  
 H. L. Woodcock III,  P. M. Zimmerman,  D. Zuev,  B. Albrecht,  E. Alguire,  
 S. A. Baeppler,  D. Barton,  Z. Benda,  Y. A. Bernard,  E. J. Berquist,  
 K. B. Bravaya,  H. Burton,  D. Casanova,  Chun-Min Chang,  Yunqing Chen,  
 A. Chien,  K. D. Closser,  M. P. Coons,  S. Coriani,  S. Dasgupta,  
 A. L. Dempwolff,  M. Diedenhofen,  Hainam Do,  R. G. Edgar,  Po-Tung Fang,  
 S. Faraji,  S. Fatehi,  Qingguo Feng,  K. D. Fenk,  J. Fosso-Tande,  
 Qinghui Ge,  A. Ghysels,  G. Gidofalvi,  J. Gomes,  J. Gonthier,  A. Gunina,  
 D. Hait,  M. W. D. Hanson-Heine,  P. H. P. Harbach,  A. W. Hauser,  
 J. E. Herr,  E. G. Hohenstein,  Z. C. Holden,  Kerwin Hui,  B. C. Huynh,  
 T.-C. Jagau,  Hyunjun Ji,  B. Kaduk,  K. Khistyaev,  Jaehoon Kim,  
 P. Klunzinger,  K. Koh,  D. Kosenkov,  L. Koulias,  T. Kowalczyk,  
 C. M. Krauter,  A. Kunitsa,  Ka Un Lao,  A. Laurent,  K. V. Lawler,  
 Joonho Lee,  D. Lefrancois,  S. Lehtola,  D. S. Levine,  Yi-Pei Li,  
 You-Sheng Lin,  Fenglai Liu,  E. Livshits,  A. Luenser,  P. Manohar,  
 E. Mansoor,  S. F. Manzer,  Shan-Ping Mao,  Yuezhi Mao,  N. Mardirossian,  
 A. V. Marenich,  T. Markovich,  L. A. Martinez-Martinez,  S. A. Maurer,  
 N. J. Mayhall,  S. C. McKenzie,  J.-M. Mewes,  A. F. Morrison,  
 J. W. Mullinax,  K. Nanda,  T. S. Nguyen-Beck,  R. Olivares-Amaya,  
 J. A. Parkhill,  T. M. Perrine,  F. Plasser,  P. Pokhilko,  S. Prager,  
 A. Prociuk,  E. Ramos,  D. R. Rehn,  F. Rob,  M. Schneider,  N. Sergueev,  
 S. M. Sharada,  S. Sharma,  D. W. Small,  T. Stauch,  T. Stein,  
 Yu-Chuan Su,  A. J. W. Thom,  A. Tkatchenko,  T. Tsuchimochi,  N. M. Tubman,  
 L. Vogt,  M. L. Vidal,  O. Vydrov,  M. A. Watson,  J. Wenzel,  
 M. de Wergifosse,  T. A. Wesolowski,  A. White,  J. Witte,  A. Yamada,  
 Jun Yang,  K. Yao,  S. Yeganeh,  S. R. Yost,  Zhi-Qiang You,  A. Zech,  
 Igor Ying Zhang,  Xing Zhang,  Yan Zhao,  Ying Zhu,  B. R. Brooks,  
 G. K. L. Chan,  C. J. Cramer,  M. S. Gordon,  W. J. Hehre,  A. Klamt,  
 M. W. Schmidt,  C. D. Sherrill,  D. G. Truhlar,  A. Aspuru-Guzik,  R. Baer,  
 A. T. Bell,  N. A. Besley,  Jeng-Da Chai,  A. E. DePrince, III,  
 R. A. DiStasio Jr.,  A. Dreuw,  B. D. Dunietz,  T. R. Furlani,  
 Chao-Ping Hsu,  Yousung Jung,  Jing Kong,  D. S. Lambrecht,  WanZhen Liang,  
 C. Ochsenfeld,  V. A. Rassolov,  L. V. Slipchenko,  J. E. Subotnik,  
 T. Van Voorhis,  J. M. Herbert,  A. I. Krylov,  P. M. W. Gill,  M. Head-Gordon

 Contributors to earlier versions of Q-Chem not listed above: 
 R. D. Adamson,  B. Austin,  J. Baker,  G. J. O. Beran,  K. Brandhorst,  
 S. T. Brown,  E. F. C. Byrd,  A. K. Chakraborty,  C.-L. Cheng,  
 Siu Hung Chien,  D. M. Chipman,  D. L. Crittenden,  H. Dachsel,  
 R. J. Doerksen,  A. D. Dutoi,  L. Fusti-Molnar,  W. A. Goddard III,  
 A. Golubeva-Zadorozhnaya,  S. R. Gwaltney,  G. Hawkins,  A. Heyden,  
 S. Hirata,  G. Kedziora,  F. J. Keil,  C. Kelley,  Jihan Kim,  R. A. King,  
 R. Z. Khaliullin,  P. P. Korambath,  W. Kurlancheek,  A. M. Lee,  M. S. Lee,  
 S. V. Levchenko,  Ching Yeh Lin,  D. Liotard,  R. C. Lochan,  I. Lotan,  
 P. E. Maslen,  N. Nair,  D. P. O'Neill,  D. Neuhauser,  E. Neuscamman,  
 C. M. Oana,  R. Olson,  B. Peters,  R. Peverati,  P. A. Pieniazek,  
 Y. M. Rhee,  J. Ritchie,  M. A. Rohrdanz,  E. Rosta,  N. J. Russ,  
 H. F. Schaefer III,  N. E. Schultz,  N. Shenvi,  A. C. Simmonett,  A. Sodt,  
 D. Stuck,  K. S. Thanthiriwatte,  V. Vanovschi,  Tao Wang,  A. Warshel,  
 C. F. Williams,  Q. Wu,  X. Xu,  W. Zhang

 Please cite Q-Chem as follows:
 Y. Shao et al., Mol. Phys. 113, 184-215 (2015)
 DOI: 10.1080/00268976.2014.952696

 Q-Chem 5.1.2 for Intel X86 EM64T Linux

 Parts of Q-Chem use Armadillo 8.300.2 (Tropical Shenanigans).
 http://arma.sourceforge.net/

 Q-Chem begins on Mon Nov 26 13:09:01 2018  

Host: 
0

     Scratch files written to /scratch/taweetham/qchem45990//
The previous job contains 0 fragments, simply inherited here
Input Ideriv = 2
Curr. Ideriv = -1
Max.  Ideriv = 2

Checking the input file for inconsistencies... 	...done.

--------------------------------------------------------------
User input:
--------------------------------------------------------------

$molecule
read
$end

$rem
   job_type 	frequency
   basis 	6-311++g**
   method	b3lyp	
$end


--------------------------------------------------------------
 ----------------------------------------------------------------
             Standard Nuclear Orientation (Angstroms)
    I     Atom           X                Y                Z
 ----------------------------------------------------------------
    1      C       0.3870032158    -0.5242518123    -0.0000000000
    2      P      -1.0929629910    -1.3435496179    -0.0000000000
    3      Cl     -2.5123137600     0.1881573785    -0.0000000000
    4      Cl      1.8005227427    -1.5536195994     0.0000000000
    5      Br      0.7477963676     1.3289032256     0.0000000000
 ----------------------------------------------------------------
 Molecular Point Group                 Cs    NOp =  2
 Largest Abelian Subgroup              Cs    NOp =  2
 Nuclear Repulsion Energy =   559.3504487128 hartrees
 There are       45 alpha and       45 beta electrons
 Requested basis set is 6-311++G(d,p)
 There are 64 shells and 160 basis functions

 Total QAlloc Memory Limit   2000 MB
 Mega-Array Size       188 MB
 MEM_STATIC part       192 MB

                       Distance Matrix (Angstroms)
             C (  1)   P (  2)   Cl(  3)   Cl(  4)
   P (  2)  1.691611
   Cl(  3)  2.985560  2.088225
   Cl(  4)  1.748610  2.901101  4.651274
   Br(  5)  1.887950  3.245058  3.453928  3.068741

 A cutoff of  1.0D-11 yielded   1668 shell pairs
 There are     11426 function pairs (     12499 Cartesian)

 -------------------------------------------------------
 OpenMP Integral Computing Module                       
 Release: version 1.0, May 2013, Q-Chem Inc. Pittsburgh 
 -------------------------------------------------------
 Integral Job Info:
 Integral job number is                      11
 Integral operator is                         1
 short-range coefficients                     0
 long-range coefficients              100000000
 Omega coefficients                           0
 if combine SR and LR in K                    0
 Integral screening is                        0
 Integral computing path is                   2
 max size of driver memory is            800000
 size of driver memory is                593474
 size of scratch memory is             29634545
 max col of scratch BK array               1296
 max len of scratch array in speh3          155
 max len of scratch index in speh4           18
 max int batch size is                      520
 min int batch size is                       52
 fixed nKL is                                45
 max L of basis functions is                  2
 order of int derivative is                   0
 number of shells is                         64
 number of basis is                         167
 number of cartesian basis is               167
 number of contracted shell pairs          1668
 number of primitive shell pairs           4410
 maxK2 (contraction) of shell pair           36
 max number of K2 of shell pair               1
 max number of CS2 of shell pair            212
 max number of PS2 of shell pair            324
 mem total for path MDJ                  520956
 -------------------------------------------------------
 Smallest overlap matrix eigenvalue = 2.34E-04
 Guess from superposition of atomic densities
 Warning:  Energy on first SCF cycle will be non-variational
 SAD guess density has 90.000000 electrons

 -----------------------------------------------------------------------
  General SCF calculation program by
  Eric Jon Sundstrom, Paul Horn, Yuezhi Mao, Dmitri Zuev, Alec White,
  David Stuck, Shaama M.S., Shane Yost, Joonho Lee, David Small,
  Daniel Levine, Susi Lehtola, Hugh Burton, Evgeny Epifanovsky
 -----------------------------------------------------------------------
 Exchange:     0.2000 Hartree-Fock + 0.0800 Slater + 0.7200 B88
 Correlation:  0.1900 VWN1RPA + 0.8100 LYP
 Using SG-1 standard quadrature grid
 using 4 threads for integral computing
 -------------------------------------------------------
 OpenMP Integral computing Module                
 Release: version 2.0, May 2017, Q-Chem Inc. Pleasanton 
 -------------------------------------------------------
 -------------------------------------------------------
 OpenMP BLAS3 based DFT computing Module                
 Release: version 1.0, May 2013, Q-Chem Inc. Pittsburgh 
 -------------------------------------------------------
 A restricted SCF calculation will be
 performed using DIIS
 SCF converges when DIIS error is below 1.0e-08
 ---------------------------------------
  Cycle       Energy         DIIS error
 ---------------------------------------
    1   -3874.7098204582      3.94e-02  
    2   -3874.0505851661      2.79e-03  
    3   -3874.0323440532      3.47e-03  
    4   -3874.0649679396      1.08e-03  
    5   -3874.0684471485      4.15e-04  
    6   -3874.0689749574      1.48e-04  
    7   -3874.0690423842      2.68e-05  
    8   -3874.0690443485      5.79e-06  
    9   -3874.0690444832      1.52e-06  
   10   -3874.0690444905      3.72e-07  
   11   -3874.0690444908      1.37e-07  
   12   -3874.0690444909      2.55e-08  
   13   -3874.0690444909      4.83e-09  Convergence criterion met
 ---------------------------------------
 SCF time:   CPU 30.29s  wall 11.00s 
 SCF   energy in the final basis set =    -3874.0690444909
 Total energy in the final basis set =    -3874.0690444909

 --------------------------------------------------------------
             Orbital Energies (a.u.) and Symmetries
 --------------------------------------------------------------

 Alpha MOs, Restricted
 -- Occupied --                  
-482.87 -101.60 -101.57  -77.12  -62.52  -56.34  -56.34  -56.34
  1 A'    2 A'    3 A'    4 A'    5 A'    6 A'    1 A"    7 A'                 
-10.316  -9.511  -9.484  -8.730  -7.276  -7.266  -7.266  -7.247
  8 A'    9 A'   10 A'   11 A'   12 A'    2 A"   13 A'   14 A'                 
 -7.239  -7.238  -6.615  -6.562  -6.549  -6.548  -4.778  -4.774
  3 A"   15 A'   16 A'   17 A'    4 A"   18 A'   19 A'    5 A"                 
 -4.772  -2.673  -2.670  -2.669  -2.658  -2.658  -0.923  -0.861
 20 A'   21 A'    6 A"   22 A'   23 A'    7 A"   24 A'   25 A'                 
 -0.827  -0.709  -0.561  -0.479  -0.459  -0.420  -0.374  -0.364
 26 A'   27 A'   28 A'   29 A'   30 A'    8 A"   31 A'    9 A"                 
 -0.356  -0.336  -0.319  -0.315  -0.265
 32 A'   10 A"   33 A'   34 A'   11 A"                                         
 -- Virtual --                   
 -0.103  -0.074  -0.051  -0.002   0.011   0.023   0.033   0.039
 12 A"   35 A'   36 A'   37 A'   38 A'   39 A'   40 A'   13 A"                 
  0.043   0.060   0.066   0.075   0.078   0.088   0.098   0.111
 41 A'   42 A'   14 A"   43 A'   15 A"   44 A'   45 A'   46 A'                 
  0.112   0.113   0.126   0.128   0.151   0.157   0.164   0.200
 47 A'   16 A"   48 A'   17 A"   49 A'   50 A'   51 A'   52 A'                 
  0.226   0.273   0.284   0.309   0.356   0.386   0.412   0.412
 53 A'   54 A'   18 A"   55 A'   56 A'   57 A'   19 A"   58 A'                 
  0.418   0.429   0.442   0.454   0.474   0.476   0.499   0.516
 59 A'   20 A"   60 A'   61 A'   62 A'   21 A"   22 A"   63 A'                 
  0.536   0.546   0.598   0.602   0.608   0.629   0.649   0.706
 23 A"   24 A"   64 A'   65 A'   25 A"   66 A'   26 A"   67 A'                 
  0.711   0.788   0.804   0.827   0.851   0.857   0.871   0.886
 68 A'   69 A'   70 A'   27 A"   28 A"   71 A'   72 A'   73 A'                 
  0.894   0.913   0.917   0.943   0.952   0.962   1.118   1.151
 29 A"   30 A"   74 A'   75 A'   76 A'   77 A'   78 A'   79 A'                 
  1.226   1.416   1.445   1.565   1.646   1.701   1.749   1.782
 80 A'   31 A"   32 A"   33 A"   81 A'   82 A'   83 A'   84 A'                 
  1.861   1.982   2.037   2.120   2.218   2.259   2.295   2.311
 85 A'   34 A"   86 A'   87 A'   35 A"   36 A"   88 A'   89 A'                 
  2.367   2.450   2.669   2.958   3.081   3.972   3.993   4.043
 90 A'   91 A'   37 A"   92 A'   93 A'   38 A"   94 A'   39 A"                 
  4.132   4.324   6.590   6.899   7.527   7.566   7.623   9.642
 95 A'   96 A'   97 A'   98 A'   40 A"   99 A'  100 A'  101 A'                 
  9.712  13.781  13.905  13.952  23.311  25.759  25.845  25.910
102 A'   41 A"  103 A'  104 A'  105 A'   42 A"   43 A"  106 A'                 
 25.978  26.150  26.309  47.873 163.037 215.624 215.700 289.722
107 A'  108 A'  109 A'  110 A'  111 A'  112 A'  113 A'   44 A"                 
289.759 289.8491020.660
114 A'  115 A'  116 A'                                                         

 Beta MOs, Restricted
 -- Occupied --                  
-482.87 -101.60 -101.57  -77.12  -62.52  -56.34  -56.34  -56.34
  1 A'    2 A'    3 A'    4 A'    5 A'    6 A'    1 A"    7 A'                 
-10.316  -9.511  -9.484  -8.730  -7.276  -7.266  -7.266  -7.247
  8 A'    9 A'   10 A'   11 A'   12 A'    2 A"   13 A'   14 A'                 
 -7.239  -7.238  -6.615  -6.562  -6.549  -6.548  -4.778  -4.774
  3 A"   15 A'   16 A'   17 A'    4 A"   18 A'   19 A'    5 A"                 
 -4.772  -2.673  -2.670  -2.669  -2.658  -2.658  -0.923  -0.861
 20 A'   21 A'    6 A"   22 A'   23 A'    7 A"   24 A'   25 A'                 
 -0.827  -0.709  -0.561  -0.479  -0.459  -0.420  -0.374  -0.364
 26 A'   27 A'   28 A'   29 A'   30 A'    8 A"   31 A'    9 A"                 
 -0.356  -0.336  -0.319  -0.315  -0.265
 32 A'   10 A"   33 A'   34 A'   11 A"                                         
 -- Virtual --                   
 -0.103  -0.074  -0.051  -0.002   0.011   0.023   0.033   0.039
 12 A"   35 A'   36 A'   37 A'   38 A'   39 A'   40 A'   13 A"                 
  0.043   0.060   0.066   0.075   0.078   0.088   0.098   0.111
 41 A'   42 A'   14 A"   43 A'   15 A"   44 A'   45 A'   46 A'                 
  0.112   0.113   0.126   0.128   0.151   0.157   0.164   0.200
 47 A'   16 A"   48 A'   17 A"   49 A'   50 A'   51 A'   52 A'                 
  0.226   0.273   0.284   0.309   0.356   0.386   0.412   0.412
 53 A'   54 A'   18 A"   55 A'   56 A'   57 A'   19 A"   58 A'                 
  0.418   0.429   0.442   0.454   0.474   0.476   0.499   0.516
 59 A'   20 A"   60 A'   61 A'   62 A'   21 A"   22 A"   63 A'                 
  0.536   0.546   0.598   0.602   0.608   0.629   0.649   0.706
 23 A"   24 A"   64 A'   65 A'   25 A"   66 A'   26 A"   67 A'                 
  0.711   0.788   0.804   0.827   0.851   0.857   0.871   0.886
 68 A'   69 A'   70 A'   27 A"   28 A"   71 A'   72 A'   73 A'                 
  0.894   0.913   0.917   0.943   0.952   0.962   1.118   1.151
 29 A"   30 A"   74 A'   75 A'   76 A'   77 A'   78 A'   79 A'                 
  1.226   1.416   1.445   1.565   1.646   1.701   1.749   1.782
 80 A'   31 A"   32 A"   33 A"   81 A'   82 A'   83 A'   84 A'                 
  1.861   1.982   2.037   2.120   2.218   2.259   2.295   2.311
 85 A'   34 A"   86 A'   87 A'   35 A"   36 A"   88 A'   89 A'                 
  2.367   2.450   2.669   2.958   3.081   3.972   3.993   4.043
 90 A'   91 A'   37 A"   92 A'   93 A'   38 A"   94 A'   39 A"                 
  4.132   4.324   6.590   6.899   7.527   7.566   7.623   9.642
 95 A'   96 A'   97 A'   98 A'   40 A"   99 A'  100 A'  101 A'                 
  9.712  13.781  13.905  13.952  23.311  25.759  25.845  25.910
102 A'   41 A"  103 A'  104 A'  105 A'   42 A"   43 A"  106 A'                 
 25.978  26.150  26.309  47.873 163.037 215.624 215.700 289.722
107 A'  108 A'  109 A'  110 A'  111 A'  112 A'  113 A'   44 A"                 
289.759 289.8491020.660
114 A'  115 A'  116 A'                                                         
 --------------------------------------------------------------

          Ground-State Mulliken Net Atomic Charges

     Atom                 Charge (a.u.)
  ----------------------------------------
      1 C                    -0.230561
      2 P                    -0.043683
      3 Cl                   -0.071637
      4 Cl                    0.307883
      5 Br                    0.037998
  ----------------------------------------
  Sum of atomic charges =     0.000000

 -----------------------------------------------------------------
                    Cartesian Multipole Moments
 -----------------------------------------------------------------
    Charge (ESU x 10^10)
                 0.0000
    Dipole Moment (Debye)
         X       0.6874      Y      -0.3538      Z       0.0000
       Tot       0.7731
    Quadrupole Moments (Debye-Ang)
        XX     -64.3098     XY       0.9226     YY     -59.6446
        XZ      -0.0000     YZ      -0.0000     ZZ     -62.7723
    Octopole Moments (Debye-Ang^2)
       XXX      31.5610    XXY      10.3948    XYY      11.0407
       YYY      46.8079    XXZ      -0.0000    XYZ       0.0000
       YYZ      -0.0000    XZZ       7.3079    YZZ      12.9741
       ZZZ       0.0000
    Hexadecapole Moments (Debye-Ang^3)
      XXXX    -967.5940   XXXY       0.7379   XXYY    -245.1347
      XYYY      15.5942   YYYY    -579.8926   XXXZ       0.0000
      XXYZ      -0.0000   XYYZ      -0.0000   YYYZ      -0.0000
      XXZZ    -176.6934   XYZZ       6.4690   YYZZ    -115.5440
      XZZZ      -0.0000   YZZZ      -0.0000   ZZZZ     -79.4388
 -----------------------------------------------------------------
 Calculating MO derivatives via CPSCF
 D1JvT checksum  = 222840 15686.6821652201
 D1KAT checksum  = 511320 761.6776013017
   1         3          15      0.158399    0.057744
   2         3          15      0.019324    0.006413
   3         3          15      0.002637    0.000977
   4         3          15      0.000342    0.000139
   5        15           3      0.000019    0.000011
   6        18           0      0.000000    0.000000    Roots Converged
 Time for AOints: 7.9 s (CPU) 3.6 s (wall)
 ------------------------------------------------------------------------------
                     AOints        : Timing summary (seconds)
 ------------------------------------------------------------------------------
     job step          cpu (% of tot)      sys (% of tot)     wall (% of tot)
 ------------------------------------------------------------------------------
  cpscf_lag         0.3808E+02 (31.9)   0.6000E-05 (37.5)   0.1388E+02 (31.0)
  iterzp            0.7331E+02 (61.4)   0.1000E-04 (62.5)   0.2714E+02 (60.7)
  make_fx           0.0000E+00 ( 0.0)   0.0000E+00 ( 0.0)   0.0000E+00 ( 0.0)
  AOints            0.7910E+01 ( 6.6)   0.0000E+00 ( 0.0)   0.3561E+01 ( 8.0)
 ------------------------------------------------------------------------------
   Grand Totals     0.1194E+03          0.1600E-04          0.4473E+02
 ------------------------------------------------------------------------------
 Calculating analytic Hessian of the SCF energy
 Polarizability Matrix (a.u.)
            1           2           3
    1-110.3712548  -0.7422347  -0.0000000
    2  -0.7422347 -90.6700769  -0.0000000
    3  -0.0000000  -0.0000000 -47.4973830

 Direct stationary perturbation theory relativistic correction:

 rels  =      18.807969243604
 relv  =     -64.394871531766
 rel2e =      10.890667321554
 E_rel =     -34.696234966607

 Hessian of the SCF Energy
            1           2           3           4           5           6
    1   0.3863748   0.0849414   0.0000000  -0.2115528  -0.1053198   0.0000000
    2   0.0849414   0.3099462   0.0000000  -0.1280853  -0.1022599   0.0000000
    3   0.0000000   0.0000000   0.0609983  -0.0000000   0.0000000  -0.0209286
    4  -0.2115528  -0.1280853  -0.0000000   0.3038661   0.0581513   0.0000000
    5  -0.1053198  -0.1022599   0.0000000   0.0581513   0.2125461  -0.0000000
    6   0.0000000   0.0000000  -0.0209286   0.0000000  -0.0000000   0.0167102
    7  -0.0130098   0.0177904  -0.0000000  -0.0624284   0.0465122  -0.0000000
    8  -0.0025672   0.0001366   0.0000000   0.0673104  -0.0879570  -0.0000000
    9   0.0000000   0.0000000  -0.0009199  -0.0000000  -0.0000000  -0.0070646
   10  -0.1276322   0.0539194  -0.0000000  -0.0261572   0.0179153   0.0000000
   11   0.0576517  -0.0642555  -0.0000000   0.0075877   0.0026713   0.0000000
   12  -0.0000000  -0.0000000  -0.0190489   0.0000000  -0.0000000   0.0011778
   13  -0.0341801  -0.0285659  -0.0000000  -0.0037277  -0.0172590  -0.0000000
   14  -0.0347060  -0.1435674  -0.0000000  -0.0049641  -0.0250005  -0.0000000
   15  -0.0000000  -0.0000000  -0.0201009  -0.0000000  -0.0000000   0.0101052
            7           8           9          10          11          12
    1  -0.0130098  -0.0025672   0.0000000  -0.1276322   0.0576517  -0.0000000
    2   0.0177904   0.0001366   0.0000000   0.0539194  -0.0642555  -0.0000000
    3  -0.0000000   0.0000000  -0.0009199  -0.0000000  -0.0000000  -0.0190489
    4  -0.0624284   0.0673104  -0.0000000  -0.0261572   0.0075877   0.0000000
    5   0.0465122  -0.0879570  -0.0000000   0.0179153   0.0026713  -0.0000000
    6  -0.0000000  -0.0000000  -0.0070646   0.0000000   0.0000000   0.0011778
    7   0.0850556  -0.0619226   0.0000000  -0.0054619  -0.0008565  -0.0000000
    8  -0.0619226   0.0818876   0.0000000   0.0003010   0.0007773  -0.0000000
    9   0.0000000   0.0000000   0.0058922  -0.0000000  -0.0000000   0.0044157
   10  -0.0054619   0.0003010  -0.0000000   0.1575776  -0.0832609   0.0000000
   11  -0.0008565   0.0007773  -0.0000000  -0.0832609   0.0929945   0.0000000
   12  -0.0000000  -0.0000000   0.0044157   0.0000000   0.0000000   0.0095503
   13  -0.0041556  -0.0031215  -0.0000000   0.0016737   0.0188780  -0.0000000
   14  -0.0015234   0.0051555  -0.0000000   0.0111251  -0.0321876  -0.0000000
   15   0.0000000  -0.0000000  -0.0023234  -0.0000000  -0.0000000   0.0039052
           13          14          15
    1  -0.0341801  -0.0347060  -0.0000000
    2  -0.0285659  -0.1435674  -0.0000000
    3  -0.0000000  -0.0000000  -0.0201009
    4  -0.0037277  -0.0049641  -0.0000000
    5  -0.0172590  -0.0250005  -0.0000000
    6  -0.0000000  -0.0000000   0.0101052
    7  -0.0041556  -0.0015234   0.0000000
    8  -0.0031215   0.0051555  -0.0000000
    9  -0.0000000  -0.0000000  -0.0023234
   10   0.0016737   0.0111251  -0.0000000
   11   0.0188780  -0.0321876  -0.0000000
   12  -0.0000000  -0.0000000   0.0039052
   13   0.0403897   0.0300685   0.0000000
   14   0.0300685   0.1956000   0.0000000
   15   0.0000000   0.0000000   0.0084139
 Gradient time:  CPU 175.81 s  wall 65.02 s
 **********************************************************************
 **                                                                  **
 **                       VIBRATIONAL ANALYSIS                       **
 **                       --------------------                       **
 **                                                                  **
 **        VIBRATIONAL FREQUENCIES (CM**-1) AND NORMAL MODES         **
 **     FORCE CONSTANTS (mDYN/ANGSTROM) AND REDUCED MASSES (AMU)     **
 **                  INFRARED INTENSITIES (KM/MOL)                   **
 **                                                                  **
 **********************************************************************


 Mode:                 1                      2                      3
 Frequency:       122.78                 125.09                 219.04
 Force Cnst:      0.2912                 0.3856                 1.1129
 Red. Mass:      32.7853                41.8242                39.3684
 IR Active:          YES                    YES                    YES
 IR Intens:        0.734                  0.510                  0.307
 Raman Active:       YES                    YES                    YES
               X      Y      Z        X      Y      Z        X      Y      Z
 C          0.000 -0.000  0.160    0.082 -0.248 -0.000   -0.141 -0.159  0.000
 P         -0.000 -0.000  0.723   -0.003 -0.084 -0.000   -0.324  0.022 -0.000
 Cl         0.000  0.000 -0.506    0.633  0.518  0.000   -0.356  0.160  0.000
 Cl         0.000  0.000 -0.429    0.250  0.036  0.000    0.390  0.642  0.000
 Br        -0.000 -0.000  0.106   -0.402 -0.175 -0.000    0.133 -0.340 -0.000
 TransDip  -0.000 -0.000  0.027   -0.007 -0.022 -0.000    0.015 -0.010 -0.000

 Mode:                 4                      5                      6
 Frequency:       280.33                 383.84                 408.00
 Force Cnst:      1.3999                 1.1079                 3.2612
 Red. Mass:      30.2352                12.7636                33.2505
 IR Active:          YES                    YES                    YES
 IR Intens:        2.027                  6.752                 11.473
 Raman Active:       YES                    YES                    YES
               X      Y      Z        X      Y      Z        X      Y      Z
 C         -0.450  0.077  0.000   -0.000 -0.000  0.984    0.149  0.388  0.000
 P         -0.187 -0.414 -0.000   -0.000 -0.000 -0.137    0.477  0.516 -0.000
 Cl         0.443 -0.119  0.000   -0.000  0.000 -0.002    0.079 -0.143 -0.000
 Cl        -0.437  0.406 -0.000    0.000 -0.000 -0.104   -0.395  0.234 -0.000
 Br         0.139  0.024 -0.000    0.000  0.000 -0.049   -0.070 -0.302 -0.000
 TransDip  -0.031 -0.034 -0.000   -0.000 -0.000 -0.083    0.058  0.092 -0.000

 Mode:                 7                      8                      9
 Frequency:       499.14                 804.20                1078.82
 Force Cnst:      4.6979                 5.0640                 9.2393
 Red. Mass:      32.0046                13.2895                13.4738
 IR Active:          YES                    YES                    YES
 IR Intens:      101.153                110.475                 45.484
 Raman Active:       YES                    YES                    YES
               X      Y      Z        X      Y      Z        X      Y      Z
 C         -0.067 -0.125  0.000   -0.524  0.821  0.000    0.811  0.517  0.000
 P         -0.557  0.565 -0.000   -0.008 -0.045  0.000   -0.231 -0.131 -0.000
 Cl         0.352 -0.439  0.000    0.024  0.004 -0.000    0.005 -0.004 -0.000
 Cl         0.172 -0.059  0.000    0.172 -0.126 -0.000   -0.053  0.012 -0.000
 Br        -0.003  0.018 -0.000   -0.005 -0.053 -0.000   -0.012 -0.030 -0.000
 TransDip  -0.297  0.125 -0.000   -0.174  0.288 -0.000    0.172  0.131 -0.000

 STANDARD THERMODYNAMIC QUANTITIES AT   298.15 K  AND     1.00 ATM

   This Molecule has  0 Imaginary Frequencies
   Zero point vibrational energy:        5.606 kcal/mol

   Atom    1 Element C  Has Mass   12.00000
   Atom    2 Element P  Has Mass   30.97376
   Atom    3 Element Cl Has Mass   34.96885
   Atom    4 Element Cl Has Mass   34.96885
   Atom    5 Element Br Has Mass   78.91830
   Molecular Mass:   191.829760 amu
   Principal axes and moments of inertia in amu*Bohr^2:
                             1           2           3
    Eigenvalues --     1012.12143  1489.97913  2502.10057
          X               0.99867    -0.05154    -0.00000
          Y               0.05154     0.99867    -0.00000
          Z               0.00000     0.00000     1.00000
   Rotational Symmetry Number is   1
   The Molecule is an Asymmetric Top
   Translational Enthalpy:        0.889 kcal/mol
   Rotational Enthalpy:           0.889 kcal/mol
   Vibrational Enthalpy:          7.684 kcal/mol
   gas constant (RT):             0.592 kcal/mol
   Translational Entropy:        41.660  cal/mol.K
   Rotational Entropy:           29.713  cal/mol.K
   Vibrational Entropy:          12.465  cal/mol.K

   Total Enthalpy:               10.054 kcal/mol
   Total Entropy:                83.837  cal/mol.K
Archival summary:
1\1\TWL02\FREQ\ProcedureUnspecified\BasisUnspecified\r1l211\taweetha\MonNov2613:10:172018MonNov2613:10:172018\0\\#,FREQ,ProcedureUnspecified,BasisUnspecified,\\0,1\Br\C,1,1.88795\P,2,1.69161,1,129.986\Cl,2,1.74861,1,115.046,3,180,0\Cl,3,2.08822,2,103.851,1,-0,0\\\@

 Total job time:  76.45s(wall), 206.26s(cpu) 
 Mon Nov 26 13:10:17 2018

        *************************************************************
        *                                                           *
        *  Thank you very much for using Q-Chem.  Have a nice day.  *
        *                                                           *
        *************************************************************
