# Supplementary material for: Geometric and energetic data from ab initio calculations of haloethene, haloimine, halomethylenephosphine, haloiminophosphine, halodiazene, halodiphosphene and halocyclopropane
Source: Data Brief. 2019 Nov 2;27:104738. doi: 10.1016/j.dib.2019.104738 (PMC6861602; doi:10.1016/j.dib.2019.104738)
Supplement: Multimedia component 5 [file mmc5.zip › CP/B3LYP/BrClCPFE.out]

Q-Chem Developer Version!
                  Welcome to Q-Chem
     A Quantum Leap Into The Future Of Chemistry


 Q-Chem 5.1, Q-Chem, Inc., Pleasanton, CA (2018)

 Yihan Shao,  Zhengting Gan,  E. Epifanovsky,  A. T. B. Gilbert,  M. Wormit,  
 J. Kussmann,  A. W. Lange,  A. Behn,  Jia Deng,  Xintian Feng,  D. Ghosh,  
 M. Goldey,  P. R. Horn,  L. D. Jacobson,  I. Kaliman,  T. Kus,  A. Landau,  
 Jie Liu,  E. I. Proynov,  R. M. Richard,  R. P. Steele,  E. J. Sundstrom,  
 H. L. Woodcock III,  P. M. Zimmerman,  D. Zuev,  B. Albrecht,  E. Alguire,  
 S. A. Baeppler,  D. Barton,  Z. Benda,  Y. A. Bernard,  E. J. Berquist,  
 K. B. Bravaya,  H. Burton,  D. Casanova,  Chun-Min Chang,  Yunqing Chen,  
 A. Chien,  K. D. Closser,  M. P. Coons,  S. Coriani,  S. Dasgupta,  
 A. L. Dempwolff,  M. Diedenhofen,  Hainam Do,  R. G. Edgar,  Po-Tung Fang,  
 S. Faraji,  S. Fatehi,  Qingguo Feng,  K. D. Fenk,  J. Fosso-Tande,  
 Qinghui Ge,  A. Ghysels,  G. Gidofalvi,  J. Gomes,  J. Gonthier,  A. Gunina,  
 D. Hait,  M. W. D. Hanson-Heine,  P. H. P. Harbach,  A. W. Hauser,  
 J. E. Herr,  E. G. Hohenstein,  Z. C. Holden,  Kerwin Hui,  B. C. Huynh,  
 T.-C. Jagau,  Hyunjun Ji,  B. Kaduk,  K. Khistyaev,  Jaehoon Kim,  
 P. Klunzinger,  K. Koh,  D. Kosenkov,  L. Koulias,  T. Kowalczyk,  
 C. M. Krauter,  A. Kunitsa,  Ka Un Lao,  A. Laurent,  K. V. Lawler,  
 Joonho Lee,  D. Lefrancois,  S. Lehtola,  D. S. Levine,  Yi-Pei Li,  
 You-Sheng Lin,  Fenglai Liu,  E. Livshits,  A. Luenser,  P. Manohar,  
 E. Mansoor,  S. F. Manzer,  Shan-Ping Mao,  Yuezhi Mao,  N. Mardirossian,  
 A. V. Marenich,  T. Markovich,  L. A. Martinez-Martinez,  S. A. Maurer,  
 N. J. Mayhall,  S. C. McKenzie,  J.-M. Mewes,  A. F. Morrison,  
 J. W. Mullinax,  K. Nanda,  T. S. Nguyen-Beck,  R. Olivares-Amaya,  
 J. A. Parkhill,  T. M. Perrine,  F. Plasser,  P. Pokhilko,  S. Prager,  
 A. Prociuk,  E. Ramos,  D. R. Rehn,  F. Rob,  M. Schneider,  N. Sergueev,  
 S. M. Sharada,  S. Sharma,  D. W. Small,  T. Stauch,  T. Stein,  
 Yu-Chuan Su,  A. J. W. Thom,  A. Tkatchenko,  T. Tsuchimochi,  N. M. Tubman,  
 L. Vogt,  M. L. Vidal,  O. Vydrov,  M. A. Watson,  J. Wenzel,  
 M. de Wergifosse,  T. A. Wesolowski,  A. White,  J. Witte,  A. Yamada,  
 Jun Yang,  K. Yao,  S. Yeganeh,  S. R. Yost,  Zhi-Qiang You,  A. Zech,  
 Igor Ying Zhang,  Xing Zhang,  Yan Zhao,  Ying Zhu,  B. R. Brooks,  
 G. K. L. Chan,  C. J. Cramer,  M. S. Gordon,  W. J. Hehre,  A. Klamt,  
 M. W. Schmidt,  C. D. Sherrill,  D. G. Truhlar,  A. Aspuru-Guzik,  R. Baer,  
 A. T. Bell,  N. A. Besley,  Jeng-Da Chai,  A. E. DePrince, III,  
 R. A. DiStasio Jr.,  A. Dreuw,  B. D. Dunietz,  T. R. Furlani,  
 Chao-Ping Hsu,  Yousung Jung,  Jing Kong,  D. S. Lambrecht,  WanZhen Liang,  
 C. Ochsenfeld,  V. A. Rassolov,  L. V. Slipchenko,  J. E. Subotnik,  
 T. Van Voorhis,  J. M. Herbert,  A. I. Krylov,  P. M. W. Gill,  M. Head-Gordon

 Contributors to earlier versions of Q-Chem not listed above: 
 R. D. Adamson,  B. Austin,  J. Baker,  G. J. O. Beran,  K. Brandhorst,  
 S. T. Brown,  E. F. C. Byrd,  A. K. Chakraborty,  C.-L. Cheng,  
 Siu Hung Chien,  D. M. Chipman,  D. L. Crittenden,  H. Dachsel,  
 R. J. Doerksen,  A. D. Dutoi,  L. Fusti-Molnar,  W. A. Goddard III,  
 A. Golubeva-Zadorozhnaya,  S. R. Gwaltney,  G. Hawkins,  A. Heyden,  
 S. Hirata,  G. Kedziora,  F. J. Keil,  C. Kelley,  Jihan Kim,  R. A. King,  
 R. Z. Khaliullin,  P. P. Korambath,  W. Kurlancheek,  A. M. Lee,  M. S. Lee,  
 S. V. Levchenko,  Ching Yeh Lin,  D. Liotard,  R. C. Lochan,  I. Lotan,  
 P. E. Maslen,  N. Nair,  D. P. O'Neill,  D. Neuhauser,  E. Neuscamman,  
 C. M. Oana,  R. Olson,  B. Peters,  R. Peverati,  P. A. Pieniazek,  
 Y. M. Rhee,  J. Ritchie,  M. A. Rohrdanz,  E. Rosta,  N. J. Russ,  
 H. F. Schaefer III,  N. E. Schultz,  N. Shenvi,  A. C. Simmonett,  A. Sodt,  
 D. Stuck,  K. S. Thanthiriwatte,  V. Vanovschi,  Tao Wang,  A. Warshel,  
 C. F. Williams,  Q. Wu,  X. Xu,  W. Zhang

 Please cite Q-Chem as follows:
 Y. Shao et al., Mol. Phys. 113, 184-215 (2015)
 DOI: 10.1080/00268976.2014.952696

 Q-Chem 5.1.2 for Intel X86 EM64T Linux

 Parts of Q-Chem use Armadillo 8.300.2 (Tropical Shenanigans).
 http://arma.sourceforge.net/

 Q-Chem begins on Mon Nov 26 14:14:33 2018  

Host: 
0

     Scratch files written to /scratch/taweetham/qchem47656//
Input Ideriv = 2
Curr. Ideriv = -1
Max.  Ideriv = 2

Checking the input file for inconsistencies... 	...done.

--------------------------------------------------------------
User input:
--------------------------------------------------------------
$molecule
0 1
C 
P 1 1.5 
F 2 PF 1 120. 
Cl 1 PCl 2 120.  3 180.0
Br 1 PBr 2 120.  3 0.0

PH=1.44
PF=1.54
PCl=2.03
PBr=2.5
PI=2.6
$end

$rem
   job_type	optimization
   basis	6-311++g**
   method	b3lyp
$end

--------------------------------------------------------------
 ----------------------------------------------------------------
             Standard Nuclear Orientation (Angstroms)
    I     Atom           X                Y                Z
 ----------------------------------------------------------------
    1      C       0.7343886932    -0.0879101796     0.0000000000
    2      P       1.3484371123     1.2806454601    -0.0000000000
    3      F       0.4468392449     2.5291330593    -0.0000000000
    4      Cl      1.9228586093    -1.7336438332     0.0000000000
    5      Br     -1.7526582402    -0.3420706626     0.0000000000
 ----------------------------------------------------------------
 Molecular Point Group                 Cs    NOp =  2
 Largest Abelian Subgroup              Cs    NOp =  2
 Nuclear Repulsion Energy =   427.5350537333 hartrees
 There are       41 alpha and       41 beta electrons
 Requested basis set is 6-311++G(d,p)
 There are 57 shells and 152 basis functions

 Total QAlloc Memory Limit   2000 MB
 Mega-Array Size       188 MB
 MEM_STATIC part       192 MB
 A cutoff of  1.0D-11 yielded   1313 shell pairs
 There are     10084 function pairs (     11031 Cartesian)

 -------------------------------------------------------
 OpenMP Integral Computing Module                       
 Release: version 1.0, May 2013, Q-Chem Inc. Pittsburgh 
 -------------------------------------------------------
 Integral Job Info:
 Integral job number is                      11
 Integral operator is                         1
 short-range coefficients                     0
 long-range coefficients              100000000
 Omega coefficients                           0
 if combine SR and LR in K                    0
 Integral screening is                        0
 Integral computing path is                   2
 max size of driver memory is            800000
 size of driver memory is                593474
 size of scratch memory is             29634545
 max col of scratch BK array               1296
 max len of scratch array in speh3          155
 max len of scratch index in speh4           18
 max int batch size is                      520
 min int batch size is                       52
 fixed nKL is                                45
 max L of basis functions is                  2
 order of int derivative is                   0
 number of shells is                         57
 number of basis is                         159
 number of cartesian basis is               159
 number of contracted shell pairs          1313
 number of primitive shell pairs           3555
 maxK2 (contraction) of shell pair           36
 max number of K2 of shell pair               1
 max number of CS2 of shell pair            126
 max number of PS2 of shell pair            264
 mem total for path MDJ                  517186
 -------------------------------------------------------
 Smallest overlap matrix eigenvalue = 4.84E-04

 Scale SEOQF with 1.000000e-01/1.000000e-01/1.000000e-01

 Standard Electronic Orientation quadrupole field applied
 Nucleus-field energy     =     0.0000000171 hartrees
 Guess from superposition of atomic densities
 Warning:  Energy on first SCF cycle will be non-variational
 SAD guess density has 82.000000 electrons

 -----------------------------------------------------------------------
  General SCF calculation program by
  Eric Jon Sundstrom, Paul Horn, Yuezhi Mao, Dmitri Zuev, Alec White,
  David Stuck, Shaama M.S., Shane Yost, Joonho Lee, David Small,
  Daniel Levine, Susi Lehtola, Hugh Burton, Evgeny Epifanovsky
 -----------------------------------------------------------------------
 Exchange:     0.2000 Hartree-Fock + 0.0800 Slater + 0.7200 B88
 Correlation:  0.1900 VWN1RPA + 0.8100 LYP
 Using SG-1 standard quadrature grid
 using 4 threads for integral computing
 -------------------------------------------------------
 OpenMP Integral computing Module                
 Release: version 2.0, May 2017, Q-Chem Inc. Pleasanton 
 -------------------------------------------------------
 -------------------------------------------------------
 OpenMP BLAS3 based DFT computing Module                
 Release: version 1.0, May 2013, Q-Chem Inc. Pittsburgh 
 -------------------------------------------------------
 A restricted SCF calculation will be
 performed using DIIS
 SCF converges when DIIS error is below 1.0e-08
 ---------------------------------------
  Cycle       Energy         DIIS error
 ---------------------------------------
    1   -3514.1169859045      3.83e-02  
    2   -3513.5556482353      4.15e-03  
    3   -3513.4851970402      5.99e-03  
    4   -3513.5944972630      1.75e-03  
    5   -3513.5994112976      8.94e-04  
    6   -3513.6017535644      3.55e-04  
    7   -3513.6021104412      1.07e-04  
    8   -3513.6021388913      3.25e-05  
    9   -3513.6021427845      8.02e-06  
   10   -3513.6021429838      3.06e-06  
   11   -3513.6021430160      5.22e-07  
   12   -3513.6021430170      8.78e-08  
   13   -3513.6021430170      1.76e-08  
   14   -3513.6021430170      4.77e-09  Convergence criterion met
 ---------------------------------------
 SCF time:   CPU 25.16s  wall 10.00s 
 SCF   energy in the final basis set =    -3513.6021430170
 Total energy in the final basis set =    -3513.6021430170

 --------------------------------------------------------------
             Orbital Energies (a.u.) and Symmetries
 --------------------------------------------------------------

 Alpha MOs, Restricted
 -- Occupied --                  
-482.85 -101.61  -77.15  -62.50  -56.32  -56.31  -56.31  -24.76
  1 A'    2 A'    3 A'    4 A'    5 A'    6 A'    1 A"    7 A'                 
-10.321  -9.522  -8.705  -7.289  -7.276  -7.276  -6.649  -6.538
  8 A'    9 A'   10 A'   11 A'   12 A'    2 A"   13 A'   14 A'                 
 -6.523  -6.522  -4.812  -4.808  -4.806  -2.648  -2.644  -2.644
 15 A'    3 A"   16 A'    4 A"   17 A'   18 A'   19 A'    5 A"                 
 -2.632  -2.632  -1.296  -0.872  -0.797  -0.759  -0.623  -0.531
 20 A'    6 A"   21 A'   22 A'   23 A'   24 A'   25 A'    7 A"                 
 -0.531  -0.479  -0.422  -0.389  -0.356  -0.329  -0.323  -0.303
 26 A'   27 A'   28 A'    8 A"   29 A'    9 A"   30 A'   31 A'                 
 -0.297
 10 A"                                                                         
 -- Virtual --                   
 -0.175  -0.144  -0.083   0.000   0.012   0.023   0.036   0.038
 32 A'   33 A'   11 A"   34 A'   35 A'   36 A'   12 A"   37 A'                 
  0.056   0.069   0.073   0.081   0.082   0.100   0.108   0.121
 38 A'   39 A'   13 A"   40 A'   14 A"   41 A'   42 A'   15 A"                 
  0.127   0.140   0.151   0.166   0.193   0.224   0.264   0.269
 43 A'   44 A'   45 A'   46 A'   47 A'   16 A"   48 A'   17 A"                 
  0.277   0.307   0.333   0.372   0.393   0.418   0.435   0.449
 49 A'   50 A'   51 A'   52 A'   53 A'   54 A'   18 A"   55 A'                 
  0.450   0.459   0.488   0.500   0.558   0.568   0.586   0.594
 19 A"   56 A'   57 A'   20 A"   58 A'   21 A"   59 A'   60 A'                 
  0.596   0.620   0.631   0.633   0.644   0.655   0.747   0.829
 22 A"   61 A'   23 A"   24 A"   62 A'   63 A'   64 A'   25 A"                 
  0.841   0.859   0.871   0.881   0.914   1.005   1.092   1.125
 65 A'   26 A"   66 A'   67 A'   68 A'   69 A'   70 A'   71 A'                 
  1.247   1.320   1.330   1.345   1.476   1.487   1.560   1.573
 27 A"   72 A'   73 A'   28 A"   74 A'   29 A"   75 A'   30 A"                 
  1.639   1.673   1.930   1.991   2.001   2.010   2.069   2.215
 76 A'   77 A'   78 A'   31 A"   79 A'   80 A'   81 A'   32 A"                 
  2.250   2.339   2.674   2.804   3.156   3.698   3.703   3.749
 82 A'   83 A'   33 A"   84 A'   85 A'   34 A"   86 A'   35 A"                 
  3.778   3.995   4.001   4.005   4.048   4.119   4.154   6.206
 87 A'   36 A"   37 A"   88 A'   89 A'   90 A'   91 A'   38 A"                 
  6.241   6.271   6.531   7.035   7.545   7.559   7.585   9.622
 92 A'   93 A'   94 A'   95 A'   39 A"   96 A'   97 A'   98 A'                 
 13.747  13.895  14.059  23.417  25.745  25.820  26.123  47.827
 40 A"   99 A'  100 A'  101 A'   41 A"  102 A'  103 A'  104 A'                 
 66.711 163.178 215.596 289.736 289.750 289.7891020.597
105 A'  106 A'  107 A'   42 A"  108 A'  109 A'  110 A'                         

 Beta MOs, Restricted
 -- Occupied --                  
-482.85 -101.61  -77.15  -62.50  -56.32  -56.31  -56.31  -24.76
  1 A'    2 A'    3 A'    4 A'    5 A'    6 A'    1 A"    7 A'                 
-10.321  -9.522  -8.705  -7.289  -7.276  -7.276  -6.649  -6.538
  8 A'    9 A'   10 A'   11 A'   12 A'    2 A"   13 A'   14 A'                 
 -6.523  -6.522  -4.812  -4.808  -4.806  -2.648  -2.644  -2.644
 15 A'    3 A"   16 A'    4 A"   17 A'   18 A'   19 A'    5 A"                 
 -2.632  -2.632  -1.296  -0.872  -0.797  -0.759  -0.623  -0.531
 20 A'    6 A"   21 A'   22 A'   23 A'   24 A'   25 A'    7 A"                 
 -0.531  -0.479  -0.422  -0.389  -0.356  -0.329  -0.323  -0.303
 26 A'   27 A'   28 A'    8 A"   29 A'    9 A"   30 A'   31 A'                 
 -0.297
 10 A"                                                                         
 -- Virtual --                   
 -0.175  -0.144  -0.083   0.000   0.012   0.023   0.036   0.038
 32 A'   33 A'   11 A"   34 A'   35 A'   36 A'   12 A"   37 A'                 
  0.056   0.069   0.073   0.081   0.082   0.100   0.108   0.121
 38 A'   39 A'   13 A"   40 A'   14 A"   41 A'   42 A'   15 A"                 
  0.127   0.140   0.151   0.166   0.193   0.224   0.264   0.269
 43 A'   44 A'   45 A'   46 A'   47 A'   16 A"   48 A'   17 A"                 
  0.277   0.307   0.333   0.372   0.393   0.418   0.435   0.449
 49 A'   50 A'   51 A'   52 A'   53 A'   54 A'   18 A"   55 A'                 
  0.450   0.459   0.488   0.500   0.558   0.568   0.586   0.594
 19 A"   56 A'   57 A'   20 A"   58 A'   21 A"   59 A'   60 A'                 
  0.596   0.620   0.631   0.633   0.644   0.655   0.747   0.829
 22 A"   61 A'   23 A"   24 A"   62 A'   63 A'   64 A'   25 A"                 
  0.841   0.859   0.871   0.881   0.914   1.005   1.092   1.125
 65 A'   26 A"   66 A'   67 A'   68 A'   69 A'   70 A'   71 A'                 
  1.247   1.320   1.330   1.345   1.476   1.487   1.560   1.573
 27 A"   72 A'   73 A'   28 A"   74 A'   29 A"   75 A'   30 A"                 
  1.639   1.673   1.930   1.991   2.001   2.010   2.069   2.215
 76 A'   77 A'   78 A'   31 A"   79 A'   80 A'   81 A'   32 A"                 
  2.250   2.339   2.674   2.804   3.156   3.698   3.703   3.749
 82 A'   83 A'   33 A"   84 A'   85 A'   34 A"   86 A'   35 A"                 
  3.778   3.995   4.001   4.005   4.048   4.119   4.154   6.206
 87 A'   36 A"   37 A"   88 A'   89 A'   90 A'   91 A'   38 A"                 
  6.241   6.271   6.531   7.035   7.545   7.559   7.585   9.622
 92 A'   93 A'   94 A'   95 A'   39 A"   96 A'   97 A'   98 A'                 
 13.747  13.895  14.059  23.417  25.745  25.820  26.123  47.827
 40 A"   99 A'  100 A'  101 A'   41 A"  102 A'  103 A'  104 A'                 
 66.711 163.178 215.596 289.736 289.750 289.7891020.597
105 A'  106 A'  107 A'   42 A"  108 A'  109 A'  110 A'                         
 --------------------------------------------------------------

          Ground-State Mulliken Net Atomic Charges

     Atom                 Charge (a.u.)
  ----------------------------------------
      1 C                    -0.247854
      2 P                     0.295015
      3 F                    -0.071128
      4 Cl                    0.161769
      5 Br                   -0.137802
  ----------------------------------------
  Sum of atomic charges =     0.000000

 -----------------------------------------------------------------
                    Cartesian Multipole Moments
 -----------------------------------------------------------------
    Charge (ESU x 10^10)
                 0.0000
    Dipole Moment (Debye)
         X       1.6881      Y       0.7663      Z      -0.0000
       Tot       1.8539
    Quadrupole Moments (Debye-Ang)
        XX     -53.0316     XY       0.6242     YY     -54.6284
        XZ       0.0000     YZ       0.0000     ZZ     -54.8842
    Octopole Moments (Debye-Ang^2)
       XXX     -51.3857    XXY      -2.7834    XYY      -6.5792
       YYY      -6.4185    XXZ      -0.0000    XYZ      -0.0000
       YYZ      -0.0000    XZZ     -13.5837    YZZ       3.5963
       ZZZ      -0.0000
    Hexadecapole Moments (Debye-Ang^3)
      XXXX    -818.2548   XXXY       2.1772   XXYY    -226.7383
      XYYY      -0.5434   YYYY    -615.0710   XXXZ       0.0000
      XXYZ       0.0000   XYYZ       0.0000   YYYZ       0.0000
      XXZZ    -156.2893   XYZZ       6.7715   YYZZ    -111.8830
      XZZZ       0.0000   YZZZ       0.0000   ZZZZ     -67.5022
 -----------------------------------------------------------------
 Calculating analytic gradient of the SCF energy
 Gradient of SCF Energy
            1           2           3           4           5
    1   0.0925840  -0.1316640   0.0442617   0.0458397  -0.0510215
    2   0.1985800  -0.1120420  -0.0267557  -0.0583444  -0.0014379
    3  -0.0000000  -0.0000000  -0.0000000   0.0000000   0.0000000
 Max gradient component =       1.986E-01
 RMS gradient           =       7.689E-02
 Gradient time:  CPU 5.97 s  wall 2.31 s
 Geometry Optimization Parameters
   NAtoms,    NIC,     NZ,  NCons,   NDum,   NFix, NCnnct, MaxDiis
        5      20       5       0       0       0       0       0


** GEOMETRY OPTIMIZATION IN DELOCALIZED INTERNAL COORDINATES **
   Searching for a Minimum

   Optimization Cycle:   1

                       Coordinates (Angstroms)
     ATOM                X               Y               Z
      1  C         0.7343886932   -0.0879101796    0.0000000000
      2  P         1.3484371123    1.2806454601    0.0000000000
      3  F         0.4468392449    2.5291330593    0.0000000000
      4  Cl        1.9228586093   -1.7336438332    0.0000000000
      5  Br       -1.7526582402   -0.3420706626    0.0000000000
   Point Group: cs    Number of degrees of freedom:     7


   Energy is  -3513.602143017


 Attempting to Generate Delocalized Internal Coordinates

  7 Hessian modes will be used to form the next step
  Hessian Eigenvalues:
     0.052803    0.139919    0.250000    0.250000    0.250000    0.648207
     0.766766

 Minimum Search - Taking Simple RFO Step
 Searching for Lamda that Minimizes Along All modes
 Value Taken    Lamda =  -0.08736951
 Calculated Step too Large.  Step scaled by  0.538434
 Step Taken.  Stepsize is  0.300000

                             Maximum     Tolerance    Cnvgd?
         Gradient           0.142042      0.000300      NO
         Displacement       0.185560      0.001200      NO
         Energy change     *********      0.000001      NO


 New Cartesian Coordinates Obtained by Inverse Iteration

 Displacement from previous Coordinates is:  0.309055
 ----------------------------------------------------------------
             Standard Nuclear Orientation (Angstroms)
    I     Atom           X                Y                Z
 ----------------------------------------------------------------
    1      C       0.7328525437    -0.1066634022     0.0000000000
    2      P       1.3959040983     1.2989812630     0.0000000000
    3      F       0.3915383553     2.4906104088     0.0000000000
    4      Cl      1.8323168847    -1.7014636390     0.0000000000
    5      Br     -1.6527464625    -0.3353107866     0.0000000000
 ----------------------------------------------------------------
 Molecular Point Group                 Cs    NOp =  2
 Largest Abelian Subgroup              Cs    NOp =  2
 Nuclear Repulsion Energy =   436.6189789834 hartrees
 There are       41 alpha and       41 beta electrons
 Applying Cartesian multipole field
    Component          Value
    ---------          -----
     (2,0,0)        1.00000E-11
     (0,2,0)        2.00000E-11
     (0,0,2)       -3.00000E-11
 Nucleus-field energy     =     0.0000000163 hartrees
 Requested basis set is 6-311++G(d,p)
 There are 57 shells and 152 basis functions
 A cutoff of  1.0D-11 yielded   1327 shell pairs
 There are     10177 function pairs (     11140 Cartesian)
 Smallest overlap matrix eigenvalue = 4.48E-04
 Guess MOs from SCF MO coefficient file

 -----------------------------------------------------------------------
  General SCF calculation program by
  Eric Jon Sundstrom, Paul Horn, Yuezhi Mao, Dmitri Zuev, Alec White,
  David Stuck, Shaama M.S., Shane Yost, Joonho Lee, David Small,
  Daniel Levine, Susi Lehtola, Hugh Burton, Evgeny Epifanovsky
 -----------------------------------------------------------------------
 Exchange:     0.2000 Hartree-Fock + 0.0800 Slater + 0.7200 B88
 Correlation:  0.1900 VWN1RPA + 0.8100 LYP
 Using SG-1 standard quadrature grid
 using 4 threads for integral computing
 -------------------------------------------------------
 OpenMP Integral computing Module                
 Release: version 2.0, May 2017, Q-Chem Inc. Pleasanton 
 -------------------------------------------------------
 -------------------------------------------------------
 OpenMP BLAS3 based DFT computing Module                
 Release: version 1.0, May 2013, Q-Chem Inc. Pittsburgh 
 -------------------------------------------------------
 A restricted SCF calculation will be
 performed using DIIS
 SCF converges when DIIS error is below 1.0e-08
 ---------------------------------------
  Cycle       Energy         DIIS error
 ---------------------------------------
    1   -3513.6378248606      1.18e-03  
    2   -3513.6438877595      3.84e-04  
    3   -3513.6433443528      5.59e-04  
    4   -3513.6442946027      1.82e-04  
    5   -3513.6443768780      7.74e-05  
    6   -3513.6443951235      1.04e-05  
    7   -3513.6443953308      5.07e-06  
    8   -3513.6443953859      1.31e-06  
    9   -3513.6443953899      5.01e-07  
   10   -3513.6443953907      1.80e-07  
   11   -3513.6443953908      3.90e-08  
   12   -3513.6443953908      1.14e-08  
   13   -3513.6443953908      2.15e-09  Convergence criterion met
 ---------------------------------------
 SCF time:   CPU 23.83s  wall 9.00s 
 SCF   energy in the final basis set =    -3513.6443953908
 Total energy in the final basis set =    -3513.6443953908

 --------------------------------------------------------------
             Orbital Energies (a.u.) and Symmetries
 --------------------------------------------------------------

 Alpha MOs, Restricted
 -- Occupied --                  
-482.85 -101.61  -77.15  -62.50  -56.32  -56.32  -56.32  -24.74
  1 A'    2 A'    3 A'    4 A'    5 A'    6 A'    1 A"    7 A'                 
-10.322  -9.521  -8.708  -7.288  -7.276  -7.275  -6.646  -6.541
  8 A'    9 A'   10 A'   11 A'   12 A'    2 A"   13 A'   14 A'                 
 -6.526  -6.525  -4.809  -4.804  -4.802  -2.651  -2.647  -2.647
 15 A'    3 A"   16 A'    4 A"   17 A'   18 A'   19 A'    5 A"                 
 -2.635  -2.635  -1.279  -0.882  -0.787  -0.757  -0.612  -0.519
 20 A'    6 A"   21 A'   22 A'   23 A'   24 A'   25 A'   26 A'                 
 -0.517  -0.489  -0.426  -0.392  -0.359  -0.329  -0.323  -0.305
  7 A"   27 A'   28 A'    8 A"   29 A'   30 A'    9 A"   31 A'                 
 -0.295
 10 A"                                                                         
 -- Virtual --                   
 -0.161  -0.113  -0.089   0.001   0.010   0.023   0.037   0.038
 32 A'   33 A'   11 A"   34 A'   35 A'   36 A'   12 A"   37 A'                 
  0.054   0.070   0.072   0.081   0.082   0.098   0.109   0.123
 38 A'   39 A'   13 A"   40 A'   14 A"   41 A'   42 A'   15 A"                 
  0.127   0.139   0.148   0.168   0.196   0.225   0.266   0.272
 43 A'   44 A'   45 A'   46 A'   47 A'   16 A"   48 A'   17 A"                 
  0.279   0.303   0.323   0.374   0.392   0.411   0.434   0.436
 49 A'   50 A'   51 A'   52 A'   53 A'   54 A'   18 A"   55 A'                 
  0.450   0.466   0.482   0.496   0.557   0.565   0.581   0.587
 19 A"   56 A'   57 A'   20 A"   58 A'   21 A"   59 A'   22 A"                 
  0.593   0.610   0.631   0.639   0.658   0.671   0.783   0.827
 60 A'   61 A'   23 A"   24 A"   62 A'   63 A'   64 A'   25 A"                 
  0.837   0.863   0.865   0.883   0.910   1.032   1.063   1.112
 65 A'   26 A"   66 A'   67 A'   68 A'   69 A'   70 A'   71 A'                 
  1.261   1.334   1.341   1.355   1.476   1.487   1.558   1.583
 27 A"   72 A'   73 A'   28 A"   29 A"   74 A'   30 A"   75 A'                 
  1.658   1.700   1.926   1.969   1.988   2.014   2.087   2.216
 76 A'   77 A'   78 A'   79 A'   31 A"   80 A'   81 A'   32 A"                 
  2.256   2.358   2.672   2.825   3.131   3.711   3.717   3.756
 82 A'   83 A'   33 A"   84 A'   85 A'   34 A"   86 A'   35 A"                 
  3.784   3.992   4.004   4.006   4.061   4.116   4.175   6.217
 87 A'   36 A"   37 A"   88 A'   89 A'   90 A'   91 A'   38 A"                 
  6.256   6.285   6.535   7.013   7.542   7.559   7.598   9.634
 92 A'   93 A'   94 A'   95 A'   39 A"   96 A'   97 A'   98 A'                 
 13.751  13.895  14.004  23.365  25.751  25.838  26.183  47.830
 40 A"   99 A'  100 A'  101 A'   41 A"  102 A'  103 A'  104 A'                 
 66.721 163.144 215.610 289.733 289.749 289.7991020.601
105 A'  106 A'  107 A'   42 A"  108 A'  109 A'  110 A'                         

 Beta MOs, Restricted
 -- Occupied --                  
-482.85 -101.61  -77.15  -62.50  -56.32  -56.32  -56.32  -24.74
  1 A'    2 A'    3 A'    4 A'    5 A'    6 A'    1 A"    7 A'                 
-10.322  -9.521  -8.708  -7.288  -7.276  -7.275  -6.646  -6.541
  8 A'    9 A'   10 A'   11 A'   12 A'    2 A"   13 A'   14 A'                 
 -6.526  -6.525  -4.809  -4.804  -4.802  -2.651  -2.647  -2.647
 15 A'    3 A"   16 A'    4 A"   17 A'   18 A'   19 A'    5 A"                 
 -2.635  -2.635  -1.279  -0.882  -0.787  -0.757  -0.612  -0.519
 20 A'    6 A"   21 A'   22 A'   23 A'   24 A'   25 A'   26 A'                 
 -0.517  -0.489  -0.426  -0.392  -0.359  -0.329  -0.323  -0.305
  7 A"   27 A'   28 A'    8 A"   29 A'   30 A'    9 A"   31 A'                 
 -0.295
 10 A"                                                                         
 -- Virtual --                   
 -0.161  -0.113  -0.089   0.001   0.010   0.023   0.037   0.038
 32 A'   33 A'   11 A"   34 A'   35 A'   36 A'   12 A"   37 A'                 
  0.054   0.070   0.072   0.081   0.082   0.098   0.109   0.123
 38 A'   39 A'   13 A"   40 A'   14 A"   41 A'   42 A'   15 A"                 
  0.127   0.139   0.148   0.168   0.196   0.225   0.266   0.272
 43 A'   44 A'   45 A'   46 A'   47 A'   16 A"   48 A'   17 A"                 
  0.279   0.303   0.323   0.374   0.392   0.411   0.434   0.436
 49 A'   50 A'   51 A'   52 A'   53 A'   54 A'   18 A"   55 A'                 
  0.450   0.466   0.482   0.496   0.557   0.565   0.581   0.587
 19 A"   56 A'   57 A'   20 A"   58 A'   21 A"   59 A'   22 A"                 
  0.593   0.610   0.631   0.639   0.658   0.671   0.783   0.827
 60 A'   61 A'   23 A"   24 A"   62 A'   63 A'   64 A'   25 A"                 
  0.837   0.863   0.865   0.883   0.910   1.032   1.063   1.112
 65 A'   26 A"   66 A'   67 A'   68 A'   69 A'   70 A'   71 A'                 
  1.261   1.334   1.341   1.355   1.476   1.487   1.558   1.583
 27 A"   72 A'   73 A'   28 A"   29 A"   74 A'   30 A"   75 A'                 
  1.658   1.700   1.926   1.969   1.988   2.014   2.087   2.216
 76 A'   77 A'   78 A'   79 A'   31 A"   80 A'   81 A'   32 A"                 
  2.256   2.358   2.672   2.825   3.131   3.711   3.717   3.756
 82 A'   83 A'   33 A"   84 A'   85 A'   34 A"   86 A'   35 A"                 
  3.784   3.992   4.004   4.006   4.061   4.116   4.175   6.217
 87 A'   36 A"   37 A"   88 A'   89 A'   90 A'   91 A'   38 A"                 
  6.256   6.285   6.535   7.013   7.542   7.559   7.598   9.634
 92 A'   93 A'   94 A'   95 A'   39 A"   96 A'   97 A'   98 A'                 
 13.751  13.895  14.004  23.365  25.751  25.838  26.183  47.830
 40 A"   99 A'  100 A'  101 A'   41 A"  102 A'  103 A'  104 A'                 
 66.721 163.144 215.610 289.733 289.749 289.7991020.601
105 A'  106 A'  107 A'   42 A"  108 A'  109 A'  110 A'                         
 --------------------------------------------------------------

          Ground-State Mulliken Net Atomic Charges

     Atom                 Charge (a.u.)
  ----------------------------------------
      1 C                    -0.267033
      2 P                     0.290608
      3 F                    -0.101399
      4 Cl                    0.196433
      5 Br                   -0.118609
  ----------------------------------------
  Sum of atomic charges =     0.000000

 -----------------------------------------------------------------
                    Cartesian Multipole Moments
 -----------------------------------------------------------------
    Charge (ESU x 10^10)
                 0.0000
    Dipole Moment (Debye)
         X       1.5977      Y       0.4303      Z       0.0000
       Tot       1.6546
    Quadrupole Moments (Debye-Ang)
        XX     -52.3296     XY       0.8120     YY     -55.0696
        XZ      -0.0000     YZ      -0.0000     ZZ     -54.9035
    Octopole Moments (Debye-Ang^2)
       XXX     -54.9154    XXY      -2.9384    XYY      -8.0378
       YYY      -9.1017    XXZ       0.0000    XYZ       0.0000
       YYZ       0.0000    XZZ     -14.8814    YZZ       2.6124
       ZZZ       0.0000
    Hexadecapole Moments (Debye-Ang^3)
      XXXX    -762.2158   XXXY      -2.7804   XXYY    -217.2085
      XYYY      -4.8916   YYYY    -606.8792   XXXZ      -0.0000
      XXYZ      -0.0000   XYYZ      -0.0000   YYYZ      -0.0000
      XXZZ    -146.3062   XYZZ       4.1880   YYZZ    -110.3653
      XZZZ      -0.0000   YZZZ      -0.0000   ZZZZ     -67.5697
 -----------------------------------------------------------------
 Calculating analytic gradient of the SCF energy
 Gradient of SCF Energy
            1           2           3           4           5
    1   0.0697161  -0.0901466   0.0341021   0.0402254  -0.0538969
    2   0.1335521  -0.0626618  -0.0177766  -0.0520277  -0.0010861
    3   0.0000000  -0.0000000   0.0000000   0.0000000  -0.0000000
 Max gradient component =       1.336E-01
 RMS gradient           =       5.383E-02
 Gradient time:  CPU 6.08 s  wall 2.33 s
 Geometry Optimization Parameters
   NAtoms,    NIC,     NZ,  NCons,   NDum,   NFix, NCnnct, MaxDiis
        5      20       5       0       0       0       0       0

 Cartesian Hessian Update
 Hessian Updated using BFGS Update


** GEOMETRY OPTIMIZATION IN DELOCALIZED INTERNAL COORDINATES **
   Searching for a Minimum

   Optimization Cycle:   2

                       Coordinates (Angstroms)
     ATOM                X               Y               Z
      1  C         0.7328525437   -0.1066634022    0.0000000000
      2  P         1.3959040983    1.2989812630    0.0000000000
      3  F         0.3915383553    2.4906104088    0.0000000000
      4  Cl        1.8323168847   -1.7014636390    0.0000000000
      5  Br       -1.6527464625   -0.3353107866    0.0000000000
   Point Group: cs    Number of degrees of freedom:     7


   Energy is  -3513.644395391

 Hessian Updated using BFGS Update

  6 Hessian modes will be used to form the next step
  Hessian Eigenvalues:
     0.032305    0.113318    0.241977    0.254419    0.634963    0.877287

 Minimum Search - Taking Simple RFO Step
 Searching for Lamda that Minimizes Along All modes
 Value Taken    Lamda =  -0.08845590
 Calculated Step too Large.  Step scaled by  0.386361
 Step Taken.  Stepsize is  0.300000

                             Maximum     Tolerance    Cnvgd?
         Gradient           0.095441      0.000300      NO
         Displacement       0.164911      0.001200      NO
         Energy change     -0.042252      0.000001      NO


 New Cartesian Coordinates Obtained by Inverse Iteration

 Displacement from previous Coordinates is:  0.311780
 ----------------------------------------------------------------
             Standard Nuclear Orientation (Angstroms)
    I     Atom           X                Y                Z
 ----------------------------------------------------------------
    1      C       0.7270533613    -0.1180329116     0.0000000000
    2      P       1.4291732434     1.3069703250     0.0000000000
    3      F       0.3478695372     2.4528418406     0.0000000000
    4      Cl      1.7383110254    -1.6618513007     0.0000000000
    5      Br     -1.5425417478    -0.3337741094     0.0000000000
 ----------------------------------------------------------------
 Molecular Point Group                 Cs    NOp =  2
 Largest Abelian Subgroup              Cs    NOp =  2
 Nuclear Repulsion Energy =   448.4607094209 hartrees
 There are       41 alpha and       41 beta electrons
 Applying Cartesian multipole field
    Component          Value
    ---------          -----
     (2,0,0)        1.00000E-11
     (0,2,0)        2.00000E-11
     (0,0,2)       -3.00000E-11
 Nucleus-field energy     =     0.0000000154 hartrees
 Requested basis set is 6-311++G(d,p)
 There are 57 shells and 152 basis functions
 A cutoff of  1.0D-11 yielded   1337 shell pairs
 There are     10220 function pairs (     11188 Cartesian)
 Smallest overlap matrix eigenvalue = 3.91E-04
 Guess MOs from SCF MO coefficient file

 -----------------------------------------------------------------------
  General SCF calculation program by
  Eric Jon Sundstrom, Paul Horn, Yuezhi Mao, Dmitri Zuev, Alec White,
  David Stuck, Shaama M.S., Shane Yost, Joonho Lee, David Small,
  Daniel Levine, Susi Lehtola, Hugh Burton, Evgeny Epifanovsky
 -----------------------------------------------------------------------
 Exchange:     0.2000 Hartree-Fock + 0.0800 Slater + 0.7200 B88
 Correlation:  0.1900 VWN1RPA + 0.8100 LYP
 Using SG-1 standard quadrature grid
 using 4 threads for integral computing
 -------------------------------------------------------
 OpenMP Integral computing Module                
 Release: version 2.0, May 2017, Q-Chem Inc. Pleasanton 
 -------------------------------------------------------
 -------------------------------------------------------
 OpenMP BLAS3 based DFT computing Module                
 Release: version 1.0, May 2013, Q-Chem Inc. Pittsburgh 
 -------------------------------------------------------
 A restricted SCF calculation will be
 performed using DIIS
 SCF converges when DIIS error is below 1.0e-08
 ---------------------------------------
  Cycle       Energy         DIIS error
 ---------------------------------------
    1   -3513.6704802288      1.04e-03  
    2   -3513.6752223012      3.53e-04  
    3   -3513.6746441747      5.70e-04  
    4   -3513.6755660559      1.46e-04  
    5   -3513.6756288946      4.69e-05  
    6   -3513.6756360294      8.57e-06  
    7   -3513.6756361886      2.84e-06  
    8   -3513.6756362040      9.11e-07  
    9   -3513.6756362063      2.28e-07  
   10   -3513.6756362065      7.79e-08  
   11   -3513.6756362065      3.43e-08  
   12   -3513.6756362065      8.58e-09  Convergence criterion met
 ---------------------------------------
 SCF time:   CPU 22.40s  wall 9.00s 
 SCF   energy in the final basis set =    -3513.6756362065
 Total energy in the final basis set =    -3513.6756362065

 --------------------------------------------------------------
             Orbital Energies (a.u.) and Symmetries
 --------------------------------------------------------------

 Alpha MOs, Restricted
 -- Occupied --                  
-482.85 -101.61  -77.14  -62.50  -56.32  -56.32  -56.32  -24.73
  1 A'    2 A'    3 A'    4 A'    5 A'    1 A"    6 A'    7 A'                 
-10.319  -9.521  -8.710  -7.287  -7.276  -7.276  -6.640  -6.543
  8 A'    9 A'   10 A'   11 A'   12 A'    2 A"   13 A'   14 A'                 
 -6.528  -6.528  -4.804  -4.799  -4.796  -2.653  -2.649  -2.649
  3 A"   15 A'   16 A'    4 A"   17 A'   18 A'    5 A"   19 A'                 
 -2.637  -2.637  -1.264  -0.897  -0.787  -0.750  -0.602  -0.511
 20 A'    6 A"   21 A'   22 A'   23 A'   24 A'   25 A'   26 A'                 
 -0.505  -0.494  -0.434  -0.399  -0.363  -0.332  -0.321  -0.307
  7 A"   27 A'   28 A'    8 A"   29 A'   30 A'    9 A"   31 A'                 
 -0.289
 10 A"                                                                         
 -- Virtual --                   
 -0.140  -0.092  -0.084   0.001   0.010   0.023   0.038   0.039
 32 A'   11 A"   33 A'   34 A'   35 A'   36 A'   12 A"   37 A'                 
  0.052   0.071   0.071   0.082   0.082   0.096   0.110   0.126
 38 A'   39 A'   13 A"   14 A"   40 A'   41 A'   42 A'   15 A"                 
  0.126   0.138   0.148   0.170   0.198   0.226   0.268   0.275
 43 A'   44 A'   45 A'   46 A'   47 A'   16 A"   48 A'   17 A"                 
  0.280   0.300   0.318   0.377   0.392   0.401   0.430   0.432
 49 A'   50 A'   51 A'   52 A'   53 A'   54 A'   55 A'   18 A"                 
  0.450   0.470   0.476   0.493   0.547   0.562   0.580   0.584
 19 A"   56 A'   57 A'   20 A"   58 A'   21 A"   22 A"   59 A'                 
  0.595   0.612   0.631   0.646   0.669   0.705   0.810   0.823
 60 A'   61 A'   23 A"   24 A"   62 A'   63 A'   64 A'   25 A"                 
  0.835   0.862   0.870   0.886   0.913   1.030   1.063   1.133
 65 A'   66 A'   26 A"   67 A'   68 A'   69 A'   70 A'   71 A'                 
  1.275   1.347   1.356   1.371   1.469   1.514   1.557   1.605
 27 A"   72 A'   73 A'   28 A"   29 A"   74 A'   30 A"   75 A'                 
  1.667   1.748   1.910   1.962   1.987   2.023   2.114   2.218
 76 A'   77 A'   78 A'   79 A'   31 A"   80 A'   81 A'   32 A"                 
  2.264   2.384   2.673   2.850   3.129   3.723   3.731   3.763
 82 A'   83 A'   33 A"   84 A'   85 A'   34 A"   86 A'   35 A"                 
  3.794   3.991   4.008   4.011   4.079   4.110   4.219   6.229
 87 A'   36 A"   88 A'   37 A"   89 A'   90 A'   91 A'   38 A"                 
  6.270   6.298   6.542   7.000   7.541   7.562   7.617   9.651
 92 A'   93 A'   94 A'   95 A'   39 A"   96 A'   97 A'   98 A'                 
 13.756  13.899  13.977  23.342  25.760  25.863  26.220  47.836
 40 A"   99 A'  100 A'  101 A'   41 A"  102 A'  103 A'  104 A'                 
 66.732 163.126 215.629 289.732 289.751 289.8191020.609
105 A'  106 A'  107 A'   42 A"  108 A'  109 A'  110 A'                         

 Beta MOs, Restricted
 -- Occupied --                  
-482.85 -101.61  -77.14  -62.50  -56.32  -56.32  -56.32  -24.73
  1 A'    2 A'    3 A'    4 A'    5 A'    1 A"    6 A'    7 A'                 
-10.319  -9.521  -8.710  -7.287  -7.276  -7.276  -6.640  -6.543
  8 A'    9 A'   10 A'   11 A'   12 A'    2 A"   13 A'   14 A'                 
 -6.528  -6.528  -4.804  -4.799  -4.796  -2.653  -2.649  -2.649
  3 A"   15 A'   16 A'    4 A"   17 A'   18 A'    5 A"   19 A'                 
 -2.637  -2.637  -1.264  -0.897  -0.787  -0.750  -0.602  -0.511
 20 A'    6 A"   21 A'   22 A'   23 A'   24 A'   25 A'   26 A'                 
 -0.505  -0.494  -0.434  -0.399  -0.363  -0.332  -0.321  -0.307
  7 A"   27 A'   28 A'    8 A"   29 A'   30 A'    9 A"   31 A'                 
 -0.289
 10 A"                                                                         
 -- Virtual --                   
 -0.140  -0.092  -0.084   0.001   0.010   0.023   0.038   0.039
 32 A'   11 A"   33 A'   34 A'   35 A'   36 A'   12 A"   37 A'                 
  0.052   0.071   0.071   0.082   0.082   0.096   0.110   0.126
 38 A'   39 A'   13 A"   14 A"   40 A'   41 A'   42 A'   15 A"                 
  0.126   0.138   0.148   0.170   0.198   0.226   0.268   0.275
 43 A'   44 A'   45 A'   46 A'   47 A'   16 A"   48 A'   17 A"                 
  0.280   0.300   0.318   0.377   0.392   0.401   0.430   0.432
 49 A'   50 A'   51 A'   52 A'   53 A'   54 A'   55 A'   18 A"                 
  0.450   0.470   0.476   0.493   0.547   0.562   0.580   0.584
 19 A"   56 A'   57 A'   20 A"   58 A'   21 A"   22 A"   59 A'                 
  0.595   0.612   0.631   0.646   0.669   0.705   0.810   0.823
 60 A'   61 A'   23 A"   24 A"   62 A'   63 A'   64 A'   25 A"                 
  0.835   0.862   0.870   0.886   0.913   1.030   1.063   1.133
 65 A'   66 A'   26 A"   67 A'   68 A'   69 A'   70 A'   71 A'                 
  1.275   1.347   1.356   1.371   1.469   1.514   1.557   1.605
 27 A"   72 A'   73 A'   28 A"   29 A"   74 A'   30 A"   75 A'                 
  1.667   1.748   1.910   1.962   1.987   2.023   2.114   2.218
 76 A'   77 A'   78 A'   79 A'   31 A"   80 A'   81 A'   32 A"                 
  2.264   2.384   2.673   2.850   3.129   3.723   3.731   3.763
 82 A'   83 A'   33 A"   84 A'   85 A'   34 A"   86 A'   35 A"                 
  3.794   3.991   4.008   4.011   4.079   4.110   4.219   6.229
 87 A'   36 A"   88 A'   37 A"   89 A'   90 A'   91 A'   38 A"                 
  6.270   6.298   6.542   7.000   7.541   7.562   7.617   9.651
 92 A'   93 A'   94 A'   95 A'   39 A"   96 A'   97 A'   98 A'                 
 13.756  13.899  13.977  23.342  25.760  25.863  26.220  47.836
 40 A"   99 A'  100 A'  101 A'   41 A"  102 A'  103 A'  104 A'                 
 66.732 163.126 215.629 289.732 289.751 289.8191020.609
105 A'  106 A'  107 A'   42 A"  108 A'  109 A'  110 A'                         
 --------------------------------------------------------------

          Ground-State Mulliken Net Atomic Charges

     Atom                 Charge (a.u.)
  ----------------------------------------
      1 C                    -0.287383
      2 P                     0.287074
      3 F                    -0.128247
      4 Cl                    0.230274
      5 Br                   -0.101717
  ----------------------------------------
  Sum of atomic charges =     0.000000

 -----------------------------------------------------------------
                    Cartesian Multipole Moments
 -----------------------------------------------------------------
    Charge (ESU x 10^10)
                 0.0000
    Dipole Moment (Debye)
         X       1.5157      Y       0.0740      Z       0.0000
       Tot       1.5175
    Quadrupole Moments (Debye-Ang)
        XX     -51.8375     XY       0.8618     YY     -55.3921
        XZ      -0.0000     YZ      -0.0000     ZZ     -54.8169
    Octopole Moments (Debye-Ang^2)
       XXX     -57.9392    XXY      -3.2736    XYY      -9.5097
       YYY     -11.6094    XXZ       0.0000    XYZ       0.0000
       YYZ       0.0000    XZZ     -16.1154    YZZ       1.6809
       ZZZ       0.0000
    Hexadecapole Moments (Debye-Ang^3)
      XXXX    -704.8750   XXXY      -8.4961   XXYY    -206.4688
      XYYY     -10.0479   YYYY    -595.1902   XXXZ      -0.0000
      XXYZ      -0.0000   XYYZ      -0.0000   YYYZ      -0.0000
      XXZZ    -135.8202   XYZZ       1.4342   YYZZ    -108.2481
      XZZZ      -0.0000   YZZZ      -0.0000   ZZZZ     -67.4191
 -----------------------------------------------------------------
 Calculating analytic gradient of the SCF energy
 Gradient of SCF Energy
            1           2           3           4           5
    1   0.0624575  -0.0626295   0.0250743   0.0296214  -0.0545237
    2   0.0929187  -0.0405557  -0.0124077  -0.0384665  -0.0014888
    3   0.0000000  -0.0000000   0.0000000   0.0000000  -0.0000000
 Max gradient component =       9.292E-02
 RMS gradient           =       4.018E-02
 Gradient time:  CPU 6.22 s  wall 2.15 s
 Geometry Optimization Parameters
   NAtoms,    NIC,     NZ,  NCons,   NDum,   NFix, NCnnct, MaxDiis
        5      20       5       0       0       0       0       0

 Cartesian Hessian Update
 Hessian Updated using BFGS Update


** GEOMETRY OPTIMIZATION IN DELOCALIZED INTERNAL COORDINATES **
   Searching for a Minimum

   Optimization Cycle:   3

                       Coordinates (Angstroms)
     ATOM                X               Y               Z
      1  C         0.7270533613   -0.1180329116    0.0000000000
      2  P         1.4291732434    1.3069703250    0.0000000000
      3  F         0.3478695372    2.4528418406    0.0000000000
      4  Cl        1.7383110254   -1.6618513007    0.0000000000
      5  Br       -1.5425417478   -0.3337741094    0.0000000000
   Point Group: cs    Number of degrees of freedom:     7


   Energy is  -3513.675636206

 Hessian Updated using BFGS Update

  7 Hessian modes will be used to form the next step
  Hessian Eigenvalues:
     0.031051    0.143701    0.241721    0.250144    0.263327    0.622782
     0.858336

 Minimum Search - Taking Simple RFO Step
 Searching for Lamda that Minimizes Along All modes
 Value Taken    Lamda =  -0.06779447
 Calculated Step too Large.  Step scaled by  0.386890
 Step Taken.  Stepsize is  0.300000

                             Maximum     Tolerance    Cnvgd?
         Gradient           0.070512      0.000300      NO
         Displacement       0.174203      0.001200      NO
         Energy change     -0.031241      0.000001      NO


 New Cartesian Coordinates Obtained by Inverse Iteration

 Displacement from previous Coordinates is:  0.302014
 ----------------------------------------------------------------
             Standard Nuclear Orientation (Angstroms)
    I     Atom           X                Y                Z
 ----------------------------------------------------------------
    1      C       0.7126242695    -0.1271709488     0.0000000000
    2      P       1.4459021456     1.3141705676     0.0000000000
    3      F       0.3100547735     2.4282827054     0.0000000000
    4      Cl      1.6519908975    -1.6376566965     0.0000000000
    5      Br     -1.4207066665    -0.3314717839     0.0000000000
 ----------------------------------------------------------------
 Molecular Point Group                 Cs    NOp =  2
 Largest Abelian Subgroup              Cs    NOp =  2
 Nuclear Repulsion Energy =   461.6323870011 hartrees
 There are       41 alpha and       41 beta electrons
 Applying Cartesian multipole field
    Component          Value
    ---------          -----
     (2,0,0)        1.00000E-11
     (0,2,0)        2.00000E-11
     (0,0,2)       -3.00000E-11
 Nucleus-field energy     =     0.0000000146 hartrees
 Requested basis set is 6-311++G(d,p)
 There are 57 shells and 152 basis functions
 A cutoff of  1.0D-11 yielded   1354 shell pairs
 There are     10374 function pairs (     11366 Cartesian)
 Smallest overlap matrix eigenvalue = 3.47E-04
 Guess MOs from SCF MO coefficient file

 -----------------------------------------------------------------------
  General SCF calculation program by
  Eric Jon Sundstrom, Paul Horn, Yuezhi Mao, Dmitri Zuev, Alec White,
  David Stuck, Shaama M.S., Shane Yost, Joonho Lee, David Small,
  Daniel Levine, Susi Lehtola, Hugh Burton, Evgeny Epifanovsky
 -----------------------------------------------------------------------
 Exchange:     0.2000 Hartree-Fock + 0.0800 Slater + 0.7200 B88
 Correlation:  0.1900 VWN1RPA + 0.8100 LYP
 Using SG-1 standard quadrature grid
 using 4 threads for integral computing
 -------------------------------------------------------
 OpenMP Integral computing Module                
 Release: version 2.0, May 2017, Q-Chem Inc. Pleasanton 
 -------------------------------------------------------
 -------------------------------------------------------
 OpenMP BLAS3 based DFT computing Module                
 Release: version 1.0, May 2013, Q-Chem Inc. Pittsburgh 
 -------------------------------------------------------
 A restricted SCF calculation will be
 performed using DIIS
 SCF converges when DIIS error is below 1.0e-08
 ---------------------------------------
  Cycle       Energy         DIIS error
 ---------------------------------------
    1   -3513.6940991912      9.68e-04  
    2   -3513.6979305870      4.46e-04  
    3   -3513.6971736059      6.80e-04  
    4   -3513.6984939292      1.22e-04  
    5   -3513.6985440905      3.97e-05  
    6   -3513.6985488683      6.99e-06  
    7   -3513.6985489637      2.18e-06  
    8   -3513.6985489703      8.89e-07  
    9   -3513.6985489721      2.56e-07  
   10   -3513.6985489723      7.93e-08  
   11   -3513.6985489722      1.87e-08  
   12   -3513.6985489723      5.48e-09  Convergence criterion met
 ---------------------------------------
 SCF time:   CPU 22.90s  wall 8.00s 
 SCF   energy in the final basis set =    -3513.6985489723
 Total energy in the final basis set =    -3513.6985489723

 --------------------------------------------------------------
             Orbital Energies (a.u.) and Symmetries
 --------------------------------------------------------------

 Alpha MOs, Restricted
 -- Occupied --                  
-482.85 -101.61  -77.14  -62.51  -56.33  -56.32  -56.32  -24.72
  1 A'    2 A'    3 A'    4 A'    5 A'    1 A"    6 A'    7 A'                 
-10.314  -9.520  -8.714  -7.285  -7.274  -7.274  -6.634  -6.547
  8 A'    9 A'   10 A'   11 A'   12 A'    2 A"   13 A'   14 A'                 
 -6.532  -6.531  -4.798  -4.793  -4.791  -2.657  -2.653  -2.653
  3 A"   15 A'   16 A'    4 A"   17 A'   18 A'    5 A"   19 A'                 
 -2.641  -2.641  -1.251  -0.910  -0.796  -0.740  -0.595  -0.510
 20 A'    6 A"   21 A'   22 A'   23 A'   24 A'   25 A'   26 A'                 
 -0.494  -0.493  -0.442  -0.406  -0.366  -0.333  -0.324  -0.309
  7 A"   27 A'   28 A'    8 A"   29 A'   30 A'    9 A"   31 A'                 
 -0.281
 10 A"                                                                         
 -- Virtual --                   
 -0.114  -0.093  -0.062   0.001   0.013   0.024   0.039   0.040
 32 A'   11 A"   33 A'   34 A'   35 A'   36 A'   12 A"   37 A'                 
  0.050   0.070   0.073   0.082   0.085   0.095   0.111   0.125
 38 A'   13 A"   39 A'   14 A"   40 A'   41 A'   42 A'   43 A'                 
  0.128   0.136   0.149   0.171   0.200   0.228   0.269   0.277
 15 A"   44 A'   45 A'   46 A'   47 A'   16 A"   48 A'   17 A"                 
  0.281   0.298   0.315   0.380   0.388   0.397   0.427   0.428
 49 A'   50 A'   51 A'   52 A'   53 A'   54 A'   18 A"   55 A'                 
  0.451   0.458   0.486   0.491   0.533   0.556   0.573   0.595
 19 A"   56 A'   57 A'   20 A"   58 A'   21 A"   22 A"   59 A'                 
  0.601   0.616   0.632   0.652   0.686   0.748   0.809   0.821
 60 A'   61 A'   23 A"   24 A"   62 A'   63 A'   64 A'   25 A"                 
  0.840   0.871   0.882   0.892   0.924   1.005   1.085   1.153
 65 A'   66 A'   26 A"   67 A'   68 A'   69 A'   70 A'   71 A'                 
  1.285   1.357   1.369   1.387   1.467   1.559   1.565   1.628
 27 A"   72 A'   73 A'   28 A"   29 A"   30 A"   74 A'   75 A'                 
  1.673   1.786   1.889   1.963   1.986   2.032   2.139   2.221
 76 A'   77 A'   78 A'   79 A'   31 A"   80 A'   81 A'   32 A"                 
  2.276   2.410   2.674   2.878   3.132   3.734   3.743   3.770
 82 A'   83 A'   33 A"   84 A'   85 A'   34 A"   86 A'   35 A"                 
  3.802   3.987   4.009   4.022   4.096   4.110   4.280   6.238
 87 A'   36 A"   88 A'   37 A"   89 A'   90 A'   91 A'   38 A"                 
  6.282   6.308   6.553   6.991   7.539   7.565   7.633   9.671
 92 A'   93 A'   94 A'   95 A'   39 A"   96 A'   97 A'   98 A'                 
 13.763  13.902  13.964  23.332  25.769  25.893  26.239  47.843
 40 A"   99 A'  100 A'  101 A'   41 A"  102 A'  103 A'  104 A'                 
 66.741 163.112 215.651 289.731 289.755 289.8421020.619
105 A'  106 A'  107 A'   42 A"  108 A'  109 A'  110 A'                         

 Beta MOs, Restricted
 -- Occupied --                  
-482.85 -101.61  -77.14  -62.51  -56.33  -56.32  -56.32  -24.72
  1 A'    2 A'    3 A'    4 A'    5 A'    1 A"    6 A'    7 A'                 
-10.314  -9.520  -8.714  -7.285  -7.274  -7.274  -6.634  -6.547
  8 A'    9 A'   10 A'   11 A'   12 A'    2 A"   13 A'   14 A'                 
 -6.532  -6.531  -4.798  -4.793  -4.791  -2.657  -2.653  -2.653
  3 A"   15 A'   16 A'    4 A"   17 A'   18 A'    5 A"   19 A'                 
 -2.641  -2.641  -1.251  -0.910  -0.796  -0.740  -0.595  -0.510
 20 A'    6 A"   21 A'   22 A'   23 A'   24 A'   25 A'   26 A'                 
 -0.494  -0.493  -0.442  -0.406  -0.366  -0.333  -0.324  -0.309
  7 A"   27 A'   28 A'    8 A"   29 A'   30 A'    9 A"   31 A'                 
 -0.281
 10 A"                                                                         
 -- Virtual --                   
 -0.114  -0.093  -0.062   0.001   0.013   0.024   0.039   0.040
 32 A'   11 A"   33 A'   34 A'   35 A'   36 A'   12 A"   37 A'                 
  0.050   0.070   0.073   0.082   0.085   0.095   0.111   0.125
 38 A'   13 A"   39 A'   14 A"   40 A'   41 A'   42 A'   43 A'                 
  0.128   0.136   0.149   0.171   0.200   0.228   0.269   0.277
 15 A"   44 A'   45 A'   46 A'   47 A'   16 A"   48 A'   17 A"                 
  0.281   0.298   0.315   0.380   0.388   0.397   0.427   0.428
 49 A'   50 A'   51 A'   52 A'   53 A'   54 A'   18 A"   55 A'                 
  0.451   0.458   0.486   0.491   0.533   0.556   0.573   0.595
 19 A"   56 A'   57 A'   20 A"   58 A'   21 A"   22 A"   59 A'                 
  0.601   0.616   0.632   0.652   0.686   0.748   0.809   0.821
 60 A'   61 A'   23 A"   24 A"   62 A'   63 A'   64 A'   25 A"                 
  0.840   0.871   0.882   0.892   0.924   1.005   1.085   1.153
 65 A'   66 A'   26 A"   67 A'   68 A'   69 A'   70 A'   71 A'                 
  1.285   1.357   1.369   1.387   1.467   1.559   1.565   1.628
 27 A"   72 A'   73 A'   28 A"   29 A"   30 A"   74 A'   75 A'                 
  1.673   1.786   1.889   1.963   1.986   2.032   2.139   2.221
 76 A'   77 A'   78 A'   79 A'   31 A"   80 A'   81 A'   32 A"                 
  2.276   2.410   2.674   2.878   3.132   3.734   3.743   3.770
 82 A'   83 A'   33 A"   84 A'   85 A'   34 A"   86 A'   35 A"                 
  3.802   3.987   4.009   4.022   4.096   4.110   4.280   6.238
 87 A'   36 A"   88 A'   37 A"   89 A'   90 A'   91 A'   38 A"                 
  6.282   6.308   6.553   6.991   7.539   7.565   7.633   9.671
 92 A'   93 A'   94 A'   95 A'   39 A"   96 A'   97 A'   98 A'                 
 13.763  13.902  13.964  23.332  25.769  25.893  26.239  47.843
 40 A"   99 A'  100 A'  101 A'   41 A"  102 A'  103 A'  104 A'                 
 66.741 163.112 215.651 289.731 289.755 289.8421020.619
105 A'  106 A'  107 A'   42 A"  108 A'  109 A'  110 A'                         
 --------------------------------------------------------------

          Ground-State Mulliken Net Atomic Charges

     Atom                 Charge (a.u.)
  ----------------------------------------
      1 C                    -0.303577
      2 P                     0.283760
      3 F                    -0.150757
      4 Cl                    0.252421
      5 Br                   -0.081847
  ----------------------------------------
  Sum of atomic charges =     0.000000

 -----------------------------------------------------------------
                    Cartesian Multipole Moments
 -----------------------------------------------------------------
    Charge (ESU x 10^10)
                 0.0000
    Dipole Moment (Debye)
         X       1.2949      Y      -0.2395      Z       0.0000
       Tot       1.3169
    Quadrupole Moments (Debye-Ang)
        XX     -51.6471     XY       0.8948     YY     -55.7381
        XZ      -0.0000     YZ       0.0000     ZZ     -54.6941
    Octopole Moments (Debye-Ang^2)
       XXX     -61.7138    XXY      -3.5650    XYY     -11.3183
       YYY     -13.7590    XXZ       0.0000    XYZ      -0.0000
       YYZ       0.0000    XZZ     -17.6001    YZZ       0.8852
       ZZZ       0.0000
    Hexadecapole Moments (Debye-Ang^3)
      XXXX    -648.5199   XXXY     -11.9980   XXYY    -196.6944
      XYYY     -13.1215   YYYY    -589.5779   XXXZ      -0.0000
      XXYZ       0.0000   XYYZ      -0.0000   YYYZ       0.0000
      XXZZ    -125.3824   XYZZ      -0.4599   YYZZ    -107.1615
      XZZZ      -0.0000   YZZZ       0.0000   ZZZZ     -67.1849
 -----------------------------------------------------------------
 Calculating analytic gradient of the SCF energy
 Gradient of SCF Energy
            1           2           3           4           5
    1   0.0548035  -0.0438485   0.0181102   0.0156262  -0.0446914
    2   0.0570405  -0.0254854  -0.0086950  -0.0215002  -0.0013598
    3   0.0000000  -0.0000000   0.0000000  -0.0000000  -0.0000000
 Max gradient component =       5.704E-02
 RMS gradient           =       2.821E-02
 Gradient time:  CPU 6.40 s  wall 2.27 s
 Geometry Optimization Parameters
   NAtoms,    NIC,     NZ,  NCons,   NDum,   NFix, NCnnct, MaxDiis
        5      20       5       0       0       0       0       0

 Cartesian Hessian Update
 Hessian Updated using BFGS Update


** GEOMETRY OPTIMIZATION IN DELOCALIZED INTERNAL COORDINATES **
   Searching for a Minimum

   Optimization Cycle:   4

                       Coordinates (Angstroms)
     ATOM                X               Y               Z
      1  C         0.7126242695   -0.1271709488    0.0000000000
      2  P         1.4459021456    1.3141705676    0.0000000000
      3  F         0.3100547735    2.4282827054    0.0000000000
      4  Cl        1.6519908975   -1.6376566965    0.0000000000
      5  Br       -1.4207066665   -0.3314717839    0.0000000000
   Point Group: cs    Number of degrees of freedom:     7


   Energy is  -3513.698548972

 Hessian Updated using BFGS Update

  7 Hessian modes will be used to form the next step
  Hessian Eigenvalues:
     0.049115    0.178094    0.239960    0.251164    0.262529    0.604557
     0.821074

 Minimum Search - Taking Simple RFO Step
 Searching for Lamda that Minimizes Along All modes
 Value Taken    Lamda =  -0.03687050
 Calculated Step too Large.  Step scaled by  0.490414
 Step Taken.  Stepsize is  0.300000

                             Maximum     Tolerance    Cnvgd?
         Gradient           0.048415      0.000300      NO
         Displacement       0.167483      0.001200      NO
         Energy change     -0.022913      0.000001      NO


 New Cartesian Coordinates Obtained by Inverse Iteration

 Displacement from previous Coordinates is:  0.283883
 ----------------------------------------------------------------
             Standard Nuclear Orientation (Angstroms)
    I     Atom           X                Y                Z
 ----------------------------------------------------------------
    1      C       0.6864907642    -0.1319066002     0.0000000000
    2      P       1.4555583297     1.3211632995     0.0000000000
    3      F       0.2741045744     2.4099520892     0.0000000000
    4      Cl      1.5817996212    -1.6295893377     0.0000000000
    5      Br     -1.2980878699    -0.3234656069     0.0000000000
 ----------------------------------------------------------------
 Molecular Point Group                 Cs    NOp =  2
 Largest Abelian Subgroup              Cs    NOp =  2
 Nuclear Repulsion Energy =   475.0075019474 hartrees
 There are       41 alpha and       41 beta electrons
 Applying Cartesian multipole field
    Component          Value
    ---------          -----
     (2,0,0)        1.00000E-11
     (0,2,0)        2.00000E-11
     (0,0,2)       -3.00000E-11
 Nucleus-field energy     =     0.0000000140 hartrees
 Requested basis set is 6-311++G(d,p)
 There are 57 shells and 152 basis functions
 A cutoff of  1.0D-11 yielded   1365 shell pairs
 There are     10413 function pairs (     11409 Cartesian)
 Smallest overlap matrix eigenvalue = 3.29E-04
 Guess MOs from SCF MO coefficient file

 -----------------------------------------------------------------------
  General SCF calculation program by
  Eric Jon Sundstrom, Paul Horn, Yuezhi Mao, Dmitri Zuev, Alec White,
  David Stuck, Shaama M.S., Shane Yost, Joonho Lee, David Small,
  Daniel Levine, Susi Lehtola, Hugh Burton, Evgeny Epifanovsky
 -----------------------------------------------------------------------
 Exchange:     0.2000 Hartree-Fock + 0.0800 Slater + 0.7200 B88
 Correlation:  0.1900 VWN1RPA + 0.8100 LYP
 Using SG-1 standard quadrature grid
 using 4 threads for integral computing
 -------------------------------------------------------
 OpenMP Integral computing Module                
 Release: version 2.0, May 2017, Q-Chem Inc. Pleasanton 
 -------------------------------------------------------
 -------------------------------------------------------
 OpenMP BLAS3 based DFT computing Module                
 Release: version 1.0, May 2013, Q-Chem Inc. Pittsburgh 
 -------------------------------------------------------
 A restricted SCF calculation will be
 performed using DIIS
 SCF converges when DIIS error is below 1.0e-08
 ---------------------------------------
  Cycle       Energy         DIIS error
 ---------------------------------------
    1   -3513.7080294677      1.01e-03  
    2   -3513.7120135178      5.00e-04  
    3   -3513.7113662520      6.93e-04  
    4   -3513.7126925090      1.34e-04  
    5   -3513.7127541679      3.89e-05  
    6   -3513.7127583702      6.26e-06  
    7   -3513.7127584553      1.36e-06  
    8   -3513.7127584581      6.56e-07  
    9   -3513.7127584590      2.27e-07  
   10   -3513.7127584591      4.03e-08  
   11   -3513.7127584591      6.71e-09  Convergence criterion met
 ---------------------------------------
 SCF time:   CPU 21.65s  wall 8.00s 
 SCF   energy in the final basis set =    -3513.7127584591
 Total energy in the final basis set =    -3513.7127584591

 --------------------------------------------------------------
             Orbital Energies (a.u.) and Symmetries
 --------------------------------------------------------------

 Alpha MOs, Restricted
 -- Occupied --                  
-482.86 -101.60  -77.14  -62.51  -56.33  -56.33  -56.33  -24.71
  1 A'    2 A'    3 A'    4 A'    5 A'    1 A"    6 A'    7 A'                 
-10.309  -9.516  -8.720  -7.281  -7.270  -7.270  -6.629  -6.552
  8 A'    9 A'   10 A'   11 A'   12 A'    2 A"   13 A'   14 A'                 
 -6.538  -6.537  -4.793  -4.787  -4.785  -2.663  -2.659  -2.659
  3 A"   15 A'   16 A'    4 A"   17 A'   18 A'    5 A"   19 A'                 
 -2.647  -2.647  -1.239  -0.918  -0.813  -0.730  -0.589  -0.510
 20 A'    6 A"   21 A'   22 A'   23 A'   24 A'   25 A'   26 A'                 
 -0.491  -0.485  -0.449  -0.410  -0.369  -0.333  -0.330  -0.313
 27 A'    7 A"   28 A'    8 A"   29 A'   30 A'    9 A"   31 A'                 
 -0.273
 10 A"                                                                         
 -- Virtual --                   
 -0.093  -0.085  -0.049   0.001   0.016   0.024   0.040   0.041
 11 A"   32 A'   33 A'   34 A'   35 A'   36 A'   12 A"   37 A'                 
  0.048   0.069   0.076   0.083   0.088   0.095   0.113   0.123
 38 A'   13 A"   39 A'   14 A"   40 A'   41 A'   42 A'   43 A'                 
  0.130   0.134   0.150   0.171   0.201   0.230   0.268   0.280
 15 A"   44 A'   45 A'   46 A'   47 A'   16 A"   48 A'   17 A"                 
  0.282   0.297   0.312   0.378   0.387   0.395   0.421   0.429
 49 A'   50 A'   51 A'   52 A'   53 A'   54 A'   18 A"   55 A'                 
  0.451   0.452   0.492   0.494   0.520   0.547   0.564   0.607
 19 A"   56 A'   57 A'   20 A"   58 A'   21 A"   22 A"   59 A'                 
  0.609   0.623   0.636   0.658   0.706   0.787   0.802   0.823
 60 A'   61 A'   23 A"   24 A"   62 A'   63 A'   64 A'   25 A"                 
  0.854   0.881   0.895   0.898   0.942   0.982   1.100   1.169
 65 A'   66 A'   67 A'   26 A"   68 A'   69 A'   70 A'   71 A'                 
  1.293   1.367   1.381   1.403   1.465   1.562   1.621   1.663
 27 A"   72 A'   73 A'   28 A"   29 A"   30 A"   74 A'   75 A'                 
  1.678   1.805   1.864   1.966   1.986   2.042   2.150   2.225
 76 A'   77 A'   78 A'   79 A'   31 A"   80 A'   81 A'   32 A"                 
  2.293   2.428   2.675   2.917   3.127   3.743   3.753   3.775
 82 A'   83 A'   33 A"   84 A'   85 A'   34 A"   86 A'   35 A"                 
  3.809   3.982   4.009   4.037   4.091   4.135   4.329   6.246
 87 A'   36 A"   88 A'   37 A"   89 A'   90 A'   91 A'   38 A"                 
  6.292   6.314   6.574   6.982   7.536   7.568   7.632   9.686
 92 A'   93 A'   94 A'   95 A'   39 A"   96 A'   97 A'   98 A'                 
 13.769  13.904  13.956  23.328  25.776  25.924  26.257  47.857
 40 A"   99 A'  100 A'  101 A'   41 A"  102 A'  103 A'  104 A'                 
 66.749 163.100 215.669 289.729 289.759 289.8541020.638
105 A'  106 A'  107 A'   42 A"  108 A'  109 A'  110 A'                         

 Beta MOs, Restricted
 -- Occupied --                  
-482.86 -101.60  -77.14  -62.51  -56.33  -56.33  -56.33  -24.71
  1 A'    2 A'    3 A'    4 A'    5 A'    1 A"    6 A'    7 A'                 
-10.309  -9.516  -8.720  -7.281  -7.270  -7.270  -6.629  -6.552
  8 A'    9 A'   10 A'   11 A'   12 A'    2 A"   13 A'   14 A'                 
 -6.538  -6.537  -4.793  -4.787  -4.785  -2.663  -2.659  -2.659
  3 A"   15 A'   16 A'    4 A"   17 A'   18 A'    5 A"   19 A'                 
 -2.647  -2.647  -1.239  -0.918  -0.813  -0.730  -0.589  -0.510
 20 A'    6 A"   21 A'   22 A'   23 A'   24 A'   25 A'   26 A'                 
 -0.491  -0.485  -0.449  -0.410  -0.369  -0.333  -0.330  -0.313
 27 A'    7 A"   28 A'    8 A"   29 A'   30 A'    9 A"   31 A'                 
 -0.273
 10 A"                                                                         
 -- Virtual --                   
 -0.093  -0.085  -0.049   0.001   0.016   0.024   0.040   0.041
 11 A"   32 A'   33 A'   34 A'   35 A'   36 A'   12 A"   37 A'                 
  0.048   0.069   0.076   0.083   0.088   0.095   0.113   0.123
 38 A'   13 A"   39 A'   14 A"   40 A'   41 A'   42 A'   43 A'                 
  0.130   0.134   0.150   0.171   0.201   0.230   0.268   0.280
 15 A"   44 A'   45 A'   46 A'   47 A'   16 A"   48 A'   17 A"                 
  0.282   0.297   0.312   0.378   0.387   0.395   0.421   0.429
 49 A'   50 A'   51 A'   52 A'   53 A'   54 A'   18 A"   55 A'                 
  0.451   0.452   0.492   0.494   0.520   0.547   0.564   0.607
 19 A"   56 A'   57 A'   20 A"   58 A'   21 A"   22 A"   59 A'                 
  0.609   0.623   0.636   0.658   0.706   0.787   0.802   0.823
 60 A'   61 A'   23 A"   24 A"   62 A'   63 A'   64 A'   25 A"                 
  0.854   0.881   0.895   0.898   0.942   0.982   1.100   1.169
 65 A'   66 A'   67 A'   26 A"   68 A'   69 A'   70 A'   71 A'                 
  1.293   1.367   1.381   1.403   1.465   1.562   1.621   1.663
 27 A"   72 A'   73 A'   28 A"   29 A"   30 A"   74 A'   75 A'                 
  1.678   1.805   1.864   1.966   1.986   2.042   2.150   2.225
 76 A'   77 A'   78 A'   79 A'   31 A"   80 A'   81 A'   32 A"                 
  2.293   2.428   2.675   2.917   3.127   3.743   3.753   3.775
 82 A'   83 A'   33 A"   84 A'   85 A'   34 A"   86 A'   35 A"                 
  3.809   3.982   4.009   4.037   4.091   4.135   4.329   6.246
 87 A'   36 A"   88 A'   37 A"   89 A'   90 A'   91 A'   38 A"                 
  6.292   6.314   6.574   6.982   7.536   7.568   7.632   9.686
 92 A'   93 A'   94 A'   95 A'   39 A"   96 A'   97 A'   98 A'                 
 13.769  13.904  13.956  23.328  25.776  25.924  26.257  47.857
 40 A"   99 A'  100 A'  101 A'   41 A"  102 A'  103 A'  104 A'                 
 66.749 163.100 215.669 289.729 289.759 289.8541020.638
105 A'  106 A'  107 A'   42 A"  108 A'  109 A'  110 A'                         
 --------------------------------------------------------------

          Ground-State Mulliken Net Atomic Charges

     Atom                 Charge (a.u.)
  ----------------------------------------
      1 C                    -0.309719
      2 P                     0.280957
      3 F                    -0.171287
      4 Cl                    0.254523
      5 Br                   -0.054475
  ----------------------------------------
  Sum of atomic charges =     0.000000

 -----------------------------------------------------------------
                    Cartesian Multipole Moments
 -----------------------------------------------------------------
    Charge (ESU x 10^10)
                 0.0000
    Dipole Moment (Debye)
         X       0.9403      Y      -0.4702      Z      -0.0000
       Tot       1.0513
    Quadrupole Moments (Debye-Ang)
        XX     -51.6420     XY       1.0546     YY     -56.1948
        XZ      -0.0000     YZ      -0.0000     ZZ     -54.5510
    Octopole Moments (Debye-Ang^2)
       XXX     -66.1420    XXY      -3.5748    XYY     -13.4037
       YYY     -15.4896    XXZ      -0.0000    XYZ       0.0000
       YYZ      -0.0000    XZZ     -19.3551    YZZ       0.2026
       ZZZ      -0.0000
    Hexadecapole Moments (Debye-Ang^3)
      XXXX    -599.1369   XXXY     -12.5287   XXYY    -188.8091
      XYYY     -13.2548   YYYY    -589.2175   XXXZ      -0.0000
      XXYZ      -0.0000   XYYZ      -0.0000   YYYZ      -0.0000
      XXZZ    -116.2320   XYZZ      -1.3028   YYZZ    -106.9630
      XZZZ      -0.0000   YZZZ      -0.0000   ZZZZ     -66.8760
 -----------------------------------------------------------------
 Calculating analytic gradient of the SCF energy
 Gradient of SCF Energy
            1           2           3           4           5
    1   0.0392718  -0.0292249   0.0117637   0.0028909  -0.0247014
    2   0.0281474  -0.0134881  -0.0059649  -0.0078749  -0.0008195
    3   0.0000000  -0.0000000   0.0000000  -0.0000000   0.0000000
 Max gradient component =       3.927E-02
 RMS gradient           =       1.678E-02
 Gradient time:  CPU 6.55 s  wall 2.76 s
 Geometry Optimization Parameters
   NAtoms,    NIC,     NZ,  NCons,   NDum,   NFix, NCnnct, MaxDiis
        5      20       5       0       0       0       0       0

 Cartesian Hessian Update
 Hessian Updated using BFGS Update


** GEOMETRY OPTIMIZATION IN DELOCALIZED INTERNAL COORDINATES **
   Searching for a Minimum

   Optimization Cycle:   5

                       Coordinates (Angstroms)
     ATOM                X               Y               Z
      1  C         0.6864907642   -0.1319066002    0.0000000000
      2  P         1.4555583297    1.3211632995    0.0000000000
      3  F         0.2741045744    2.4099520892    0.0000000000
      4  Cl        1.5817996212   -1.6295893377    0.0000000000
      5  Br       -1.2980878699   -0.3234656069    0.0000000000
   Point Group: cs    Number of degrees of freedom:     7


   Energy is  -3513.712758459

 Hessian Updated using BFGS Update

  7 Hessian modes will be used to form the next step
  Hessian Eigenvalues:
     0.068537    0.194188    0.238526    0.259724    0.266137    0.588644
     0.801373

 Minimum Search - Taking Simple RFO Step
 Searching for Lamda that Minimizes Along All modes
 Value Taken    Lamda =  -0.01150746
 Calculated Step too Large.  Step scaled by  0.852709
 Step Taken.  Stepsize is  0.300000

                             Maximum     Tolerance    Cnvgd?
         Gradient           0.027069      0.000300      NO
         Displacement       0.195833      0.001200      NO
         Energy change     -0.014209      0.000001      NO


 New Cartesian Coordinates Obtained by Inverse Iteration

 Displacement from previous Coordinates is:  0.238501
 ----------------------------------------------------------------
             Standard Nuclear Orientation (Angstroms)
    I     Atom           X                Y                Z
 ----------------------------------------------------------------
    1      C       0.6406158162    -0.1340461371     0.0000000000
    2      P       1.4664577835     1.3217406547     0.0000000000
    3      F       0.2482522947     2.3977112805     0.0000000000
    4      Cl      1.5382698489    -1.6236164720     0.0000000000
    5      Br     -1.1937303237    -0.3156354823     0.0000000000
 ----------------------------------------------------------------
 Molecular Point Group                 Cs    NOp =  2
 Largest Abelian Subgroup              Cs    NOp =  2
 Nuclear Repulsion Energy =   486.9940037481 hartrees
 There are       41 alpha and       41 beta electrons
 Applying Cartesian multipole field
    Component          Value
    ---------          -----
     (2,0,0)        1.00000E-11
     (0,2,0)        2.00000E-11
     (0,0,2)       -3.00000E-11
 Nucleus-field energy     =     0.0000000135 hartrees
 Requested basis set is 6-311++G(d,p)
 There are 57 shells and 152 basis functions
 A cutoff of  1.0D-11 yielded   1374 shell pairs
 There are     10486 function pairs (     11496 Cartesian)
 Smallest overlap matrix eigenvalue = 3.20E-04
 Guess MOs from SCF MO coefficient file

 -----------------------------------------------------------------------
  General SCF calculation program by
  Eric Jon Sundstrom, Paul Horn, Yuezhi Mao, Dmitri Zuev, Alec White,
  David Stuck, Shaama M.S., Shane Yost, Joonho Lee, David Small,
  Daniel Levine, Susi Lehtola, Hugh Burton, Evgeny Epifanovsky
 -----------------------------------------------------------------------
 Exchange:     0.2000 Hartree-Fock + 0.0800 Slater + 0.7200 B88
 Correlation:  0.1900 VWN1RPA + 0.8100 LYP
 Using SG-1 standard quadrature grid
 using 4 threads for integral computing
 -------------------------------------------------------
 OpenMP Integral computing Module                
 Release: version 2.0, May 2017, Q-Chem Inc. Pleasanton 
 -------------------------------------------------------
 -------------------------------------------------------
 OpenMP BLAS3 based DFT computing Module                
 Release: version 1.0, May 2013, Q-Chem Inc. Pittsburgh 
 -------------------------------------------------------
 A restricted SCF calculation will be
 performed using DIIS
 SCF converges when DIIS error is below 1.0e-08
 ---------------------------------------
  Cycle       Energy         DIIS error
 ---------------------------------------
    1   -3513.7102232570      1.15e-03  
    2   -3513.7151555757      5.61e-04  
    3   -3513.7144823330      7.47e-04  
    4   -3513.7159620596      1.60e-04  
    5   -3513.7160517369      4.49e-05  
    6   -3513.7160573215      7.15e-06  
    7   -3513.7160574349      2.58e-06  
    8   -3513.7160574478      1.30e-06  
    9   -3513.7160574506      2.10e-07  
   10   -3513.7160574507      7.32e-08  
   11   -3513.7160574507      1.71e-08  
   12   -3513.7160574507      3.66e-09  Convergence criterion met
 ---------------------------------------
 SCF time:   CPU 23.97s  wall 9.00s 
 SCF   energy in the final basis set =    -3513.7160574507
 Total energy in the final basis set =    -3513.7160574507

 --------------------------------------------------------------
             Orbital Energies (a.u.) and Symmetries
 --------------------------------------------------------------

 Alpha MOs, Restricted
 -- Occupied --                  
-482.87 -101.60  -77.13  -62.52  -56.34  -56.34  -56.34  -24.70
  1 A'    2 A'    3 A'    4 A'    5 A'    1 A"    6 A'    7 A'                 
-10.305  -9.510  -8.729  -7.275  -7.264  -7.264  -6.624  -6.561
  8 A'    9 A'   10 A'   11 A'    2 A"   12 A'   13 A'   14 A'                 
 -6.547  -6.546  -4.788  -4.782  -4.780  -2.671  -2.668  -2.667
  3 A"   15 A'   16 A'    4 A"   17 A'   18 A'    5 A"   19 A'                 
 -2.656  -2.656  -1.227  -0.925  -0.834  -0.719  -0.584  -0.510
 20 A'    6 A"   21 A'   22 A'   23 A'   24 A'   25 A'   26 A'                 
 -0.492  -0.475  -0.451  -0.415  -0.371  -0.338  -0.334  -0.315
 27 A'    7 A"   28 A'    8 A"   29 A'    9 A"   30 A'   31 A'                 
 -0.264
 10 A"                                                                         
 -- Virtual --                   
 -0.094  -0.060  -0.038   0.000   0.019   0.025   0.041   0.043
 11 A"   32 A'   33 A'   34 A'   35 A'   36 A'   12 A"   37 A'                 
  0.046   0.067   0.078   0.083   0.090   0.097   0.114   0.123
 38 A'   13 A"   39 A'   14 A"   40 A'   41 A'   42 A'   43 A'                 
  0.131   0.131   0.150   0.172   0.202   0.231   0.269   0.282
 44 A'   15 A"   45 A'   46 A'   47 A'   16 A"   48 A'   49 A'                 
  0.283   0.296   0.309   0.374   0.388   0.397   0.412   0.431
 17 A"   50 A'   51 A'   52 A'   53 A'   54 A'   18 A"   55 A'                 
  0.450   0.451   0.496   0.503   0.511   0.536   0.552   0.607
 19 A"   56 A'   57 A'   20 A"   58 A'   21 A"   22 A"   59 A'                 
  0.620   0.634   0.643   0.664   0.724   0.788   0.821   0.828
 60 A'   61 A'   23 A"   24 A"   62 A'   63 A'   64 A'   25 A"                 
  0.872   0.885   0.911   0.913   0.946   0.970   1.112   1.176
 65 A'   66 A'   67 A'   26 A"   68 A'   69 A'   70 A'   71 A'                 
  1.300   1.378   1.389   1.429   1.456   1.564   1.641   1.676
 27 A"   72 A'   73 A'   28 A"   29 A"   30 A"   74 A'   75 A'                 
  1.735   1.807   1.842   1.971   1.985   2.049   2.134   2.229
 76 A'   77 A'   78 A'   79 A'   31 A"   80 A'   81 A'   32 A"                 
  2.309   2.436   2.674   2.974   3.105   3.752   3.763   3.781
 82 A'   83 A'   33 A"   84 A'   85 A'   34 A"   86 A'   35 A"                 
  3.816   3.975   4.005   4.053   4.080   4.160   4.324   6.255
 87 A'   36 A"   88 A'   37 A"   89 A'   90 A'   91 A'   38 A"                 
  6.304   6.321   6.619   6.969   7.530   7.569   7.621   9.694
 92 A'   93 A'   94 A'   95 A'   39 A"   96 A'   97 A'   98 A'                 
 13.775  13.901  13.949  23.332  25.783  25.950  26.275  47.888
 40 A"   99 A'  100 A'  101 A'   41 A"  102 A'  103 A'  104 A'                 
 66.757 163.085 215.677 289.726 289.763 289.8481020.679
105 A'  106 A'  107 A'   42 A"  108 A'  109 A'  110 A'                         

 Beta MOs, Restricted
 -- Occupied --                  
-482.87 -101.60  -77.13  -62.52  -56.34  -56.34  -56.34  -24.70
  1 A'    2 A'    3 A'    4 A'    5 A'    1 A"    6 A'    7 A'                 
-10.305  -9.510  -8.729  -7.275  -7.264  -7.264  -6.624  -6.561
  8 A'    9 A'   10 A'   11 A'    2 A"   12 A'   13 A'   14 A'                 
 -6.547  -6.546  -4.788  -4.782  -4.780  -2.671  -2.668  -2.667
  3 A"   15 A'   16 A'    4 A"   17 A'   18 A'    5 A"   19 A'                 
 -2.656  -2.656  -1.227  -0.925  -0.834  -0.719  -0.584  -0.510
 20 A'    6 A"   21 A'   22 A'   23 A'   24 A'   25 A'   26 A'                 
 -0.492  -0.475  -0.451  -0.415  -0.371  -0.338  -0.334  -0.315
 27 A'    7 A"   28 A'    8 A"   29 A'    9 A"   30 A'   31 A'                 
 -0.264
 10 A"                                                                         
 -- Virtual --                   
 -0.094  -0.060  -0.038   0.000   0.019   0.025   0.041   0.043
 11 A"   32 A'   33 A'   34 A'   35 A'   36 A'   12 A"   37 A'                 
  0.046   0.067   0.078   0.083   0.090   0.097   0.114   0.123
 38 A'   13 A"   39 A'   14 A"   40 A'   41 A'   42 A'   43 A'                 
  0.131   0.131   0.150   0.172   0.202   0.231   0.269   0.282
 44 A'   15 A"   45 A'   46 A'   47 A'   16 A"   48 A'   49 A'                 
  0.283   0.296   0.309   0.374   0.388   0.397   0.412   0.431
 17 A"   50 A'   51 A'   52 A'   53 A'   54 A'   18 A"   55 A'                 
  0.450   0.451   0.496   0.503   0.511   0.536   0.552   0.607
 19 A"   56 A'   57 A'   20 A"   58 A'   21 A"   22 A"   59 A'                 
  0.620   0.634   0.643   0.664   0.724   0.788   0.821   0.828
 60 A'   61 A'   23 A"   24 A"   62 A'   63 A'   64 A'   25 A"                 
  0.872   0.885   0.911   0.913   0.946   0.970   1.112   1.176
 65 A'   66 A'   67 A'   26 A"   68 A'   69 A'   70 A'   71 A'                 
  1.300   1.378   1.389   1.429   1.456   1.564   1.641   1.676
 27 A"   72 A'   73 A'   28 A"   29 A"   30 A"   74 A'   75 A'                 
  1.735   1.807   1.842   1.971   1.985   2.049   2.134   2.229
 76 A'   77 A'   78 A'   79 A'   31 A"   80 A'   81 A'   32 A"                 
  2.309   2.436   2.674   2.974   3.105   3.752   3.763   3.781
 82 A'   83 A'   33 A"   84 A'   85 A'   34 A"   86 A'   35 A"                 
  3.816   3.975   4.005   4.053   4.080   4.160   4.324   6.255
 87 A'   36 A"   88 A'   37 A"   89 A'   90 A'   91 A'   38 A"                 
  6.304   6.321   6.619   6.969   7.530   7.569   7.621   9.694
 92 A'   93 A'   94 A'   95 A'   39 A"   96 A'   97 A'   98 A'                 
 13.775  13.901  13.949  23.332  25.783  25.950  26.275  47.888
 40 A"   99 A'  100 A'  101 A'   41 A"  102 A'  103 A'  104 A'                 
 66.757 163.085 215.677 289.726 289.763 289.8481020.679
105 A'  106 A'  107 A'   42 A"  108 A'  109 A'  110 A'                         
 --------------------------------------------------------------

          Ground-State Mulliken Net Atomic Charges

     Atom                 Charge (a.u.)
  ----------------------------------------
      1 C                    -0.298732
      2 P                     0.271070
      3 F                    -0.192784
      4 Cl                    0.231772
      5 Br                   -0.011327
  ----------------------------------------
  Sum of atomic charges =     0.000000

 -----------------------------------------------------------------
                    Cartesian Multipole Moments
 -----------------------------------------------------------------
    Charge (ESU x 10^10)
                 0.0000
    Dipole Moment (Debye)
         X       0.5105      Y      -0.6498      Z      -0.0000
       Tot       0.8264
    Quadrupole Moments (Debye-Ang)
        XX     -51.6709     XY       1.3284     YY     -56.8430
        XZ      -0.0000     YZ       0.0000     ZZ     -54.4002
    Octopole Moments (Debye-Ang^2)
       XXX     -70.4129    XXY      -3.2727    XYY     -15.5143
       YYY     -16.7933    XXZ      -0.0000    XYZ       0.0000
       YYZ       0.0000    XZZ     -21.2201    YZZ      -0.3727
       ZZZ      -0.0000
    Hexadecapole Moments (Debye-Ang^3)
      XXXX    -563.5855   XXXY     -11.6300   XXYY    -182.9604
      XYYY     -11.6867   YYYY    -591.1415   XXXZ      -0.0000
      XXYZ       0.0000   XYYZ       0.0000   YYYZ       0.0000
      XXZZ    -109.7586   XYZZ      -1.6151   YYZZ    -106.9851
      XZZZ      -0.0000   YZZZ       0.0000   ZZZZ     -66.5467
 -----------------------------------------------------------------
 Calculating analytic gradient of the SCF energy
 Gradient of SCF Energy
            1           2           3           4           5
    1  -0.0087706  -0.0131236   0.0046393  -0.0050193   0.0222741
    2   0.0038479  -0.0028832  -0.0036626   0.0003644   0.0023336
    3   0.0000000   0.0000000  -0.0000000  -0.0000000  -0.0000000
 Max gradient component =       2.227E-02
 RMS gradient           =       7.457E-03
 Gradient time:  CPU 6.71 s  wall 2.29 s
 Geometry Optimization Parameters
   NAtoms,    NIC,     NZ,  NCons,   NDum,   NFix, NCnnct, MaxDiis
        5      20       5       0       0       0       0       0

 Cartesian Hessian Update
 Hessian Updated using BFGS Update


** GEOMETRY OPTIMIZATION IN DELOCALIZED INTERNAL COORDINATES **
   Searching for a Minimum

   Optimization Cycle:   6

                       Coordinates (Angstroms)
     ATOM                X               Y               Z
      1  C         0.6406158162   -0.1340461371    0.0000000000
      2  P         1.4664577835    1.3217406547    0.0000000000
      3  F         0.2482522947    2.3977112805    0.0000000000
      4  Cl        1.5382698489   -1.6236164720    0.0000000000
      5  Br       -1.1937303237   -0.3156354823    0.0000000000
   Point Group: cs    Number of degrees of freedom:     7


   Energy is  -3513.716057451

 Hessian Updated using BFGS Update

  7 Hessian modes will be used to form the next step
  Hessian Eigenvalues:
     0.141944    0.191932    0.231788    0.258327    0.295061    0.563863
     0.780151

 Minimum Search - Taking Simple RFO Step
 Searching for Lamda that Minimizes Along All modes
 Value Taken    Lamda =  -0.00284357
 Step Taken.  Stepsize is  0.116217

                             Maximum     Tolerance    Cnvgd?
         Gradient           0.022948      0.000300      NO
         Displacement       0.079062      0.001200      NO
         Energy change     -0.003299      0.000001      NO


 New Cartesian Coordinates Obtained by Inverse Iteration

 Displacement from previous Coordinates is:  0.125114
 ----------------------------------------------------------------
             Standard Nuclear Orientation (Angstroms)
    I     Atom           X                Y                Z
 ----------------------------------------------------------------
    1      C       0.6446477155    -0.1335739757     0.0000000000
    2      P       1.4819221171     1.3189777312     0.0000000000
    3      F       0.2638070114     2.4008343276     0.0000000000
    4      Cl      1.5573237715    -1.6070364878     0.0000000000
    5      Br     -1.2478351960    -0.3330477515     0.0000000000
 ----------------------------------------------------------------
 Molecular Point Group                 Cs    NOp =  2
 Largest Abelian Subgroup              Cs    NOp =  2
 Nuclear Repulsion Energy =   480.8983153359 hartrees
 There are       41 alpha and       41 beta electrons
 Applying Cartesian multipole field
    Component          Value
    ---------          -----
     (2,0,0)        1.00000E-11
     (0,2,0)        2.00000E-11
     (0,0,2)       -3.00000E-11
 Nucleus-field energy     =     0.0000000137 hartrees
 Requested basis set is 6-311++G(d,p)
 There are 57 shells and 152 basis functions
 A cutoff of  1.0D-11 yielded   1370 shell pairs
 There are     10452 function pairs (     11451 Cartesian)
 Smallest overlap matrix eigenvalue = 3.33E-04
 Guess MOs from SCF MO coefficient file

 -----------------------------------------------------------------------
  General SCF calculation program by
  Eric Jon Sundstrom, Paul Horn, Yuezhi Mao, Dmitri Zuev, Alec White,
  David Stuck, Shaama M.S., Shane Yost, Joonho Lee, David Small,
  Daniel Levine, Susi Lehtola, Hugh Burton, Evgeny Epifanovsky
 -----------------------------------------------------------------------
 Exchange:     0.2000 Hartree-Fock + 0.0800 Slater + 0.7200 B88
 Correlation:  0.1900 VWN1RPA + 0.8100 LYP
 Using SG-1 standard quadrature grid
 using 4 threads for integral computing
 -------------------------------------------------------
 OpenMP Integral computing Module                
 Release: version 2.0, May 2017, Q-Chem Inc. Pleasanton 
 -------------------------------------------------------
 -------------------------------------------------------
 OpenMP BLAS3 based DFT computing Module                
 Release: version 1.0, May 2013, Q-Chem Inc. Pittsburgh 
 -------------------------------------------------------
 A restricted SCF calculation will be
 performed using DIIS
 SCF converges when DIIS error is below 1.0e-08
 ---------------------------------------
  Cycle       Energy         DIIS error
 ---------------------------------------
    1   -3513.7162227235      5.02e-04  
    2   -3513.7169050964      3.46e-04  
    3   -3513.7167980592      3.88e-04  
    4   -3513.7172371232      7.38e-05  
    5   -3513.7172531653      1.89e-05  
    6   -3513.7172538617      4.04e-06  
    7   -3513.7172538915      2.08e-06  
    8   -3513.7172539012      3.76e-07  
    9   -3513.7172539016      6.83e-08  
   10   -3513.7172539016      2.66e-08  
   11   -3513.7172539016      5.23e-09  Convergence criterion met
 ---------------------------------------
 SCF time:   CPU 21.79s  wall 9.00s 
 SCF   energy in the final basis set =    -3513.7172539016
 Total energy in the final basis set =    -3513.7172539016

 --------------------------------------------------------------
             Orbital Energies (a.u.) and Symmetries
 --------------------------------------------------------------

 Alpha MOs, Restricted
 -- Occupied --                  
-482.86 -101.60  -77.13  -62.52  -56.34  -56.33  -56.33  -24.70
  1 A'    2 A'    3 A'    4 A'    5 A'    1 A"    6 A'    7 A'                 
-10.308  -9.512  -8.726  -7.277  -7.267  -7.267  -6.626  -6.558
  8 A'    9 A'   10 A'   11 A'    2 A"   12 A'   13 A'   14 A'                 
 -6.544  -6.543  -4.790  -4.785  -4.783  -2.669  -2.665  -2.664
  3 A"   15 A'   16 A'    4 A"   17 A'   18 A'    5 A"   19 A'                 
 -2.653  -2.653  -1.225  -0.923  -0.825  -0.720  -0.584  -0.507
 20 A'    6 A"   21 A'   22 A'   23 A'   24 A'   25 A'   26 A'                 
 -0.489  -0.474  -0.448  -0.413  -0.371  -0.335  -0.335  -0.315
 27 A'    7 A"   28 A'    8 A"   29 A'   30 A'    9 A"   31 A'                 
 -0.266
 10 A"                                                                         
 -- Virtual --                   
 -0.096  -0.070  -0.041   0.000   0.017   0.024   0.040   0.043
 11 A"   32 A'   33 A'   34 A'   35 A'   36 A'   12 A"   37 A'                 
  0.046   0.068   0.077   0.083   0.089   0.095   0.114   0.123
 38 A'   13 A"   39 A'   14 A"   40 A'   41 A'   42 A'   43 A'                 
  0.131   0.131   0.149   0.172   0.201   0.231   0.270   0.281
 44 A'   15 A"   45 A'   46 A'   47 A'   16 A"   48 A'   49 A'                 
  0.282   0.296   0.309   0.376   0.387   0.397   0.416   0.429
 17 A"   50 A'   51 A'   52 A'   53 A'   54 A'   18 A"   55 A'                 
  0.450   0.451   0.495   0.498   0.513   0.539   0.554   0.604
 19 A"   56 A'   57 A'   20 A"   58 A'   21 A"   22 A"   59 A'                 
  0.617   0.626   0.642   0.661   0.715   0.791   0.811   0.826
 60 A'   61 A'   23 A"   24 A"   62 A'   63 A'   64 A'   25 A"                 
  0.864   0.884   0.902   0.904   0.944   0.964   1.109   1.171
 65 A'   66 A'   67 A'   26 A"   68 A'   69 A'   70 A'   71 A'                 
  1.300   1.378   1.389   1.420   1.455   1.562   1.640   1.670
 27 A"   72 A'   73 A'   28 A"   29 A"   30 A"   74 A'   75 A'                 
  1.709   1.806   1.840   1.971   1.985   2.045   2.145   2.228
 76 A'   77 A'   78 A'   79 A'   31 A"   80 A'   81 A'   32 A"                 
  2.304   2.434   2.673   2.952   3.101   3.753   3.764   3.781
 82 A'   83 A'   33 A"   84 A'   85 A'   34 A"   86 A'   35 A"                 
  3.816   3.977   4.005   4.046   4.075   4.147   4.332   6.255
 87 A'   36 A"   88 A'   37 A"   89 A'   90 A'   91 A'   38 A"                 
  6.304   6.324   6.595   6.965   7.532   7.567   7.624   9.692
 92 A'   93 A'   94 A'   95 A'   39 A"   96 A'   97 A'   98 A'                 
 13.772  13.895  13.942  23.324  25.781  25.947  26.267  47.871
 40 A"   99 A'  100 A'  101 A'   41 A"  102 A'  103 A'  104 A'                 
 66.757 163.079 215.675 289.726 289.759 289.8501020.657
105 A'  106 A'  107 A'   42 A"  108 A'  109 A'  110 A'                         

 Beta MOs, Restricted
 -- Occupied --                  
-482.86 -101.60  -77.13  -62.52  -56.34  -56.33  -56.33  -24.70
  1 A'    2 A'    3 A'    4 A'    5 A'    1 A"    6 A'    7 A'                 
-10.308  -9.512  -8.726  -7.277  -7.267  -7.267  -6.626  -6.558
  8 A'    9 A'   10 A'   11 A'    2 A"   12 A'   13 A'   14 A'                 
 -6.544  -6.543  -4.790  -4.785  -4.783  -2.669  -2.665  -2.664
  3 A"   15 A'   16 A'    4 A"   17 A'   18 A'    5 A"   19 A'                 
 -2.653  -2.653  -1.225  -0.923  -0.825  -0.720  -0.584  -0.507
 20 A'    6 A"   21 A'   22 A'   23 A'   24 A'   25 A'   26 A'                 
 -0.489  -0.474  -0.448  -0.413  -0.371  -0.335  -0.335  -0.315
 27 A'    7 A"   28 A'    8 A"   29 A'   30 A'    9 A"   31 A'                 
 -0.266
 10 A"                                                                         
 -- Virtual --                   
 -0.096  -0.070  -0.041   0.000   0.017   0.024   0.040   0.043
 11 A"   32 A'   33 A'   34 A'   35 A'   36 A'   12 A"   37 A'                 
  0.046   0.068   0.077   0.083   0.089   0.095   0.114   0.123
 38 A'   13 A"   39 A'   14 A"   40 A'   41 A'   42 A'   43 A'                 
  0.131   0.131   0.149   0.172   0.201   0.231   0.270   0.281
 44 A'   15 A"   45 A'   46 A'   47 A'   16 A"   48 A'   49 A'                 
  0.282   0.296   0.309   0.376   0.387   0.397   0.416   0.429
 17 A"   50 A'   51 A'   52 A'   53 A'   54 A'   18 A"   55 A'                 
  0.450   0.451   0.495   0.498   0.513   0.539   0.554   0.604
 19 A"   56 A'   57 A'   20 A"   58 A'   21 A"   22 A"   59 A'                 
  0.617   0.626   0.642   0.661   0.715   0.791   0.811   0.826
 60 A'   61 A'   23 A"   24 A"   62 A'   63 A'   64 A'   25 A"                 
  0.864   0.884   0.902   0.904   0.944   0.964   1.109   1.171
 65 A'   66 A'   67 A'   26 A"   68 A'   69 A'   70 A'   71 A'                 
  1.300   1.378   1.389   1.420   1.455   1.562   1.640   1.670
 27 A"   72 A'   73 A'   28 A"   29 A"   30 A"   74 A'   75 A'                 
  1.709   1.806   1.840   1.971   1.985   2.045   2.145   2.228
 76 A'   77 A'   78 A'   79 A'   31 A"   80 A'   81 A'   32 A"                 
  2.304   2.434   2.673   2.952   3.101   3.753   3.764   3.781
 82 A'   83 A'   33 A"   84 A'   85 A'   34 A"   86 A'   35 A"                 
  3.816   3.977   4.005   4.046   4.075   4.147   4.332   6.255
 87 A'   36 A"   88 A'   37 A"   89 A'   90 A'   91 A'   38 A"                 
  6.304   6.324   6.595   6.965   7.532   7.567   7.624   9.692
 92 A'   93 A'   94 A'   95 A'   39 A"   96 A'   97 A'   98 A'                 
 13.772  13.895  13.942  23.324  25.781  25.947  26.267  47.871
 40 A"   99 A'  100 A'  101 A'   41 A"  102 A'  103 A'  104 A'                 
 66.757 163.079 215.675 289.726 289.759 289.8501020.657
105 A'  106 A'  107 A'   42 A"  108 A'  109 A'  110 A'                         
 --------------------------------------------------------------

          Ground-State Mulliken Net Atomic Charges

     Atom                 Charge (a.u.)
  ----------------------------------------
      1 C                    -0.287847
      2 P                     0.269470
      3 F                    -0.194618
      4 Cl                    0.234383
      5 Br                   -0.021388
  ----------------------------------------
  Sum of atomic charges =     0.000000

 -----------------------------------------------------------------
                    Cartesian Multipole Moments
 -----------------------------------------------------------------
    Charge (ESU x 10^10)
                 0.0000
    Dipole Moment (Debye)
         X       0.7262      Y      -0.6460      Z      -0.0000
       Tot       0.9719
    Quadrupole Moments (Debye-Ang)
        XX     -51.3346     XY       1.3769     YY     -56.7777
        XZ       0.0000     YZ       0.0000     ZZ     -54.4986
    Octopole Moments (Debye-Ang^2)
       XXX     -68.2573    XXY      -3.1138    XYY     -14.5127
       YYY     -16.3219    XXZ      -0.0000    XYZ      -0.0000
       YYZ      -0.0000    XZZ     -20.4936    YZZ      -0.2098
       ZZZ      -0.0000
    Hexadecapole Moments (Debye-Ang^3)
      XXXX    -582.5737   XXXY     -14.2327   XXYY    -184.8629
      XYYY     -14.6186   YYYY    -588.4675   XXXZ       0.0000
      XXYZ       0.0000   XYYZ       0.0000   YYYZ       0.0000
      XXZZ    -113.4387   XYZZ      -2.6130   YYZZ    -106.4095
      XZZZ       0.0000   YZZZ       0.0000   ZZZZ     -66.7872
 -----------------------------------------------------------------
 Calculating analytic gradient of the SCF energy
 Gradient of SCF Energy
            1           2           3           4           5
    1   0.0087783  -0.0051314   0.0023235  -0.0026028  -0.0033675
    2   0.0037525  -0.0024463  -0.0028706   0.0021376  -0.0005732
    3   0.0000000   0.0000000  -0.0000000  -0.0000000  -0.0000000
 Max gradient component =       8.778E-03
 RMS gradient           =       3.267E-03
 Gradient time:  CPU 6.64 s  wall 2.46 s
 Geometry Optimization Parameters
   NAtoms,    NIC,     NZ,  NCons,   NDum,   NFix, NCnnct, MaxDiis
        5      20       5       0       0       0       0       0

 Cartesian Hessian Update
 Hessian Updated using BFGS Update


** GEOMETRY OPTIMIZATION IN DELOCALIZED INTERNAL COORDINATES **
   Searching for a Minimum

   Optimization Cycle:   7

                       Coordinates (Angstroms)
     ATOM                X               Y               Z
      1  C         0.6446477155   -0.1335739757    0.0000000000
      2  P         1.4819221171    1.3189777312    0.0000000000
      3  F         0.2638070114    2.4008343276    0.0000000000
      4  Cl        1.5573237715   -1.6070364878    0.0000000000
      5  Br       -1.2478351960   -0.3330477515    0.0000000000
   Point Group: cs    Number of degrees of freedom:     7


   Energy is  -3513.717253902

 Hessian Updated using BFGS Update

  7 Hessian modes will be used to form the next step
  Hessian Eigenvalues:
     0.181463    0.191930    0.239617    0.261861    0.268631    0.530495
     0.767259

 Minimum Search - Taking Simple RFO Step
 Searching for Lamda that Minimizes Along All modes
 Value Taken    Lamda =  -0.00024355
 Step Taken.  Stepsize is  0.030750

                             Maximum     Tolerance    Cnvgd?
         Gradient           0.005247      0.000300      NO
         Displacement       0.024626      0.001200      NO
         Energy change     -0.001196      0.000001      NO


 New Cartesian Coordinates Obtained by Inverse Iteration

 Displacement from previous Coordinates is:  0.032891
 ----------------------------------------------------------------
             Standard Nuclear Orientation (Angstroms)
    I     Atom           X                Y                Z
 ----------------------------------------------------------------
    1      C       0.6354289657    -0.1366433998     0.0000000000
    2      P       1.4806606394     1.3180476785     0.0000000000
    3      F       0.2678751495     2.4121995307     0.0000000000
    4      Cl      1.5629908048    -1.6101924754     0.0000000000
    5      Br     -1.2470901398    -0.3372574901     0.0000000000
 ----------------------------------------------------------------
 Molecular Point Group                 Cs    NOp =  2
 Largest Abelian Subgroup              Cs    NOp =  2
 Nuclear Repulsion Energy =   480.2965958011 hartrees
 There are       41 alpha and       41 beta electrons
 Applying Cartesian multipole field
    Component          Value
    ---------          -----
     (2,0,0)        1.00000E-11
     (0,2,0)        2.00000E-11
     (0,0,2)       -3.00000E-11
 Nucleus-field energy     =     0.0000000138 hartrees
 Requested basis set is 6-311++G(d,p)
 There are 57 shells and 152 basis functions
 A cutoff of  1.0D-11 yielded   1370 shell pairs
 There are     10452 function pairs (     11451 Cartesian)
 Smallest overlap matrix eigenvalue = 3.37E-04
 Guess MOs from SCF MO coefficient file

 -----------------------------------------------------------------------
  General SCF calculation program by
  Eric Jon Sundstrom, Paul Horn, Yuezhi Mao, Dmitri Zuev, Alec White,
  David Stuck, Shaama M.S., Shane Yost, Joonho Lee, David Small,
  Daniel Levine, Susi Lehtola, Hugh Burton, Evgeny Epifanovsky
 -----------------------------------------------------------------------
 Exchange:     0.2000 Hartree-Fock + 0.0800 Slater + 0.7200 B88
 Correlation:  0.1900 VWN1RPA + 0.8100 LYP
 Using SG-1 standard quadrature grid
 using 4 threads for integral computing
 -------------------------------------------------------
 OpenMP Integral computing Module                
 Release: version 2.0, May 2017, Q-Chem Inc. Pleasanton 
 -------------------------------------------------------
 -------------------------------------------------------
 OpenMP BLAS3 based DFT computing Module                
 Release: version 1.0, May 2013, Q-Chem Inc. Pittsburgh 
 -------------------------------------------------------
 A restricted SCF calculation will be
 performed using DIIS
 SCF converges when DIIS error is below 1.0e-08
 ---------------------------------------
  Cycle       Energy         DIIS error
 ---------------------------------------
    1   -3513.7172993902      1.54e-04  
    2   -3513.7174054395      4.59e-05  
    3   -3513.7173979141      6.97e-05  
    4   -3513.7174105818      1.71e-05  
    5   -3513.7174113966      6.99e-06  
    6   -3513.7174115041      1.39e-06  
    7   -3513.7174115084      4.38e-07  
    8   -3513.7174115089      1.07e-07  
    9   -3513.7174115089      1.89e-08  
   10   -3513.7174115089      4.26e-09  Convergence criterion met
 ---------------------------------------
 SCF time:   CPU 19.78s  wall 8.00s 
 SCF   energy in the final basis set =    -3513.7174115089
 Total energy in the final basis set =    -3513.7174115089

 --------------------------------------------------------------
             Orbital Energies (a.u.) and Symmetries
 --------------------------------------------------------------

 Alpha MOs, Restricted
 -- Occupied --                  
-482.87 -101.60  -77.13  -62.52  -56.34  -56.34  -56.33  -24.70
  1 A'    2 A'    3 A'    4 A'    5 A'    1 A"    6 A'    7 A'                 
-10.309  -9.512  -8.727  -7.277  -7.266  -7.266  -6.626  -6.560
  8 A'    9 A'   10 A'   11 A'    2 A"   12 A'   13 A'   14 A'                 
 -6.546  -6.545  -4.790  -4.785  -4.783  -2.670  -2.666  -2.666
  3 A"   15 A'   16 A'    4 A"   17 A'   18 A'    5 A"   19 A'                 
 -2.655  -2.655  -1.224  -0.921  -0.827  -0.719  -0.583  -0.506
 20 A'    6 A"   21 A'   22 A'   23 A'   24 A'   25 A'   26 A'                 
 -0.489  -0.473  -0.448  -0.412  -0.370  -0.336  -0.336  -0.316
 27 A'    7 A"   28 A'    8 A"   29 A'    9 A"   30 A'   31 A'                 
 -0.266
 10 A"                                                                         
 -- Virtual --                   
 -0.097  -0.068  -0.043   0.000   0.017   0.024   0.040   0.043
 11 A"   32 A'   33 A'   34 A'   35 A'   36 A'   12 A"   37 A'                 
  0.046   0.067   0.077   0.083   0.088   0.095   0.113   0.123
 38 A'   13 A"   39 A'   14 A"   40 A'   41 A'   42 A'   43 A'                 
  0.130   0.131   0.149   0.173   0.201   0.231   0.270   0.280
 44 A'   15 A"   45 A'   46 A'   47 A'   16 A"   48 A'   49 A'                 
  0.283   0.295   0.309   0.376   0.387   0.397   0.415   0.428
 17 A"   50 A'   51 A'   52 A'   53 A'   54 A'   18 A"   55 A'                 
  0.451   0.451   0.495   0.499   0.512   0.538   0.553   0.603
 19 A"   56 A'   57 A'   20 A"   58 A'   21 A"   22 A"   59 A'                 
  0.617   0.624   0.643   0.661   0.714   0.792   0.814   0.827
 60 A'   61 A'   23 A"   24 A"   62 A'   63 A'   64 A'   25 A"                 
  0.864   0.882   0.902   0.905   0.941   0.961   1.108   1.168
 65 A'   66 A'   67 A'   26 A"   68 A'   69 A'   70 A'   71 A'                 
  1.300   1.379   1.388   1.421   1.450   1.562   1.640   1.671
 27 A"   72 A'   73 A'   28 A"   29 A"   30 A"   74 A'   75 A'                 
  1.712   1.798   1.838   1.970   1.985   2.044   2.142   2.228
 76 A'   77 A'   78 A'   79 A'   31 A"   80 A'   81 A'   32 A"                 
  2.304   2.433   2.672   2.955   3.091   3.754   3.764   3.781
 82 A'   83 A'   33 A"   84 A'   85 A'   34 A"   86 A'   35 A"                 
  3.815   3.976   4.003   4.046   4.072   4.146   4.330   6.256
 87 A'   36 A"   88 A'   37 A"   89 A'   90 A'   91 A'   38 A"                 
  6.305   6.325   6.597   6.960   7.530   7.566   7.623   9.690
 92 A'   93 A'   94 A'   95 A'   39 A"   96 A'   97 A'   98 A'                 
 13.771  13.893  13.939  23.321  25.781  25.947  26.268  47.873
 40 A"   99 A'  100 A'  101 A'   41 A"  102 A'  103 A'  104 A'                 
 66.756 163.074 215.673 289.725 289.758 289.8491020.659
105 A'  106 A'  107 A'   42 A"  108 A'  109 A'  110 A'                         

 Beta MOs, Restricted
 -- Occupied --                  
-482.87 -101.60  -77.13  -62.52  -56.34  -56.34  -56.33  -24.70
  1 A'    2 A'    3 A'    4 A'    5 A'    1 A"    6 A'    7 A'                 
-10.309  -9.512  -8.727  -7.277  -7.266  -7.266  -6.626  -6.560
  8 A'    9 A'   10 A'   11 A'    2 A"   12 A'   13 A'   14 A'                 
 -6.546  -6.545  -4.790  -4.785  -4.783  -2.670  -2.666  -2.666
  3 A"   15 A'   16 A'    4 A"   17 A'   18 A'    5 A"   19 A'                 
 -2.655  -2.655  -1.224  -0.921  -0.827  -0.719  -0.583  -0.506
 20 A'    6 A"   21 A'   22 A'   23 A'   24 A'   25 A'   26 A'                 
 -0.489  -0.473  -0.448  -0.412  -0.370  -0.336  -0.336  -0.316
 27 A'    7 A"   28 A'    8 A"   29 A'    9 A"   30 A'   31 A'                 
 -0.266
 10 A"                                                                         
 -- Virtual --                   
 -0.097  -0.068  -0.043   0.000   0.017   0.024   0.040   0.043
 11 A"   32 A'   33 A'   34 A'   35 A'   36 A'   12 A"   37 A'                 
  0.046   0.067   0.077   0.083   0.088   0.095   0.113   0.123
 38 A'   13 A"   39 A'   14 A"   40 A'   41 A'   42 A'   43 A'                 
  0.130   0.131   0.149   0.173   0.201   0.231   0.270   0.280
 44 A'   15 A"   45 A'   46 A'   47 A'   16 A"   48 A'   49 A'                 
  0.283   0.295   0.309   0.376   0.387   0.397   0.415   0.428
 17 A"   50 A'   51 A'   52 A'   53 A'   54 A'   18 A"   55 A'                 
  0.451   0.451   0.495   0.499   0.512   0.538   0.553   0.603
 19 A"   56 A'   57 A'   20 A"   58 A'   21 A"   22 A"   59 A'                 
  0.617   0.624   0.643   0.661   0.714   0.792   0.814   0.827
 60 A'   61 A'   23 A"   24 A"   62 A'   63 A'   64 A'   25 A"                 
  0.864   0.882   0.902   0.905   0.941   0.961   1.108   1.168
 65 A'   66 A'   67 A'   26 A"   68 A'   69 A'   70 A'   71 A'                 
  1.300   1.379   1.388   1.421   1.450   1.562   1.640   1.671
 27 A"   72 A'   73 A'   28 A"   29 A"   30 A"   74 A'   75 A'                 
  1.712   1.798   1.838   1.970   1.985   2.044   2.142   2.228
 76 A'   77 A'   78 A'   79 A'   31 A"   80 A'   81 A'   32 A"                 
  2.304   2.433   2.672   2.955   3.091   3.754   3.764   3.781
 82 A'   83 A'   33 A"   84 A'   85 A'   34 A"   86 A'   35 A"                 
  3.815   3.976   4.003   4.046   4.072   4.146   4.330   6.256
 87 A'   36 A"   88 A'   37 A"   89 A'   90 A'   91 A'   38 A"                 
  6.305   6.325   6.597   6.960   7.530   7.566   7.623   9.690
 92 A'   93 A'   94 A'   95 A'   39 A"   96 A'   97 A'   98 A'                 
 13.771  13.893  13.939  23.321  25.781  25.947  26.268  47.873
 40 A"   99 A'  100 A'  101 A'   41 A"  102 A'  103 A'  104 A'                 
 66.756 163.074 215.673 289.725 289.758 289.8491020.659
105 A'  106 A'  107 A'   42 A"  108 A'  109 A'  110 A'                         
 --------------------------------------------------------------

          Ground-State Mulliken Net Atomic Charges

     Atom                 Charge (a.u.)
  ----------------------------------------
      1 C                    -0.283441
      2 P                     0.268811
      3 F                    -0.197785
      4 Cl                    0.228858
      5 Br                   -0.016443
  ----------------------------------------
  Sum of atomic charges =     0.000000

 -----------------------------------------------------------------
                    Cartesian Multipole Moments
 -----------------------------------------------------------------
    Charge (ESU x 10^10)
                 0.0000
    Dipole Moment (Debye)
         X       0.6653      Y      -0.6613      Z       0.0000
       Tot       0.9380
    Quadrupole Moments (Debye-Ang)
        XX     -51.3264     XY       1.4086     YY     -56.9327
        XZ       0.0000     YZ       0.0000     ZZ     -54.5125
    Octopole Moments (Debye-Ang^2)
       XXX     -68.5536    XXY      -2.9855    XYY     -14.6762
       YYY     -16.3414    XXZ      -0.0000    XYZ       0.0000
       YYZ       0.0000    XZZ     -20.6245    YZZ      -0.1326
       ZZZ      -0.0000
    Hexadecapole Moments (Debye-Ang^3)
      XXXX    -582.9282   XXXY     -13.8809   XXYY    -185.2637
      XYYY     -14.3721   YYYY    -592.7670   XXXZ       0.0000
      XXYZ      -0.0000   XYYZ       0.0000   YYYZ       0.0000
      XXZZ    -113.5495   XYZZ      -2.5156   YYZZ    -106.9370
      XZZZ       0.0000   YZZZ       0.0000   ZZZZ     -66.8125
 -----------------------------------------------------------------
 Calculating analytic gradient of the SCF energy
 Gradient of SCF Energy
            1           2           3           4           5
    1   0.0029576  -0.0024698   0.0011176  -0.0007508  -0.0008546
    2   0.0016530  -0.0007191  -0.0008481  -0.0000441  -0.0000416
    3   0.0000000   0.0000000  -0.0000000   0.0000000  -0.0000000
 Max gradient component =       2.958E-03
 RMS gradient           =       1.193E-03
 Gradient time:  CPU 6.61 s  wall 2.32 s
 Geometry Optimization Parameters
   NAtoms,    NIC,     NZ,  NCons,   NDum,   NFix, NCnnct, MaxDiis
        5      20       5       0       0       0       0       0

 Cartesian Hessian Update
 Hessian Updated using BFGS Update


** GEOMETRY OPTIMIZATION IN DELOCALIZED INTERNAL COORDINATES **
   Searching for a Minimum

   Optimization Cycle:   8

                       Coordinates (Angstroms)
     ATOM                X               Y               Z
      1  C         0.6354289657   -0.1366433998    0.0000000000
      2  P         1.4806606394    1.3180476785    0.0000000000
      3  F         0.2678751495    2.4121995307    0.0000000000
      4  Cl        1.5629908048   -1.6101924754    0.0000000000
      5  Br       -1.2470901398   -0.3372574901    0.0000000000
   Point Group: cs    Number of degrees of freedom:     7


   Energy is  -3513.717411509

 Hessian Updated using BFGS Update

  7 Hessian modes will be used to form the next step
  Hessian Eigenvalues:
     0.132166    0.198524    0.242269    0.257542    0.281162    0.483036
     0.756872

 Minimum Search - Taking Simple RFO Step
 Searching for Lamda that Minimizes Along All modes
 Value Taken    Lamda =  -0.00004579
 Step Taken.  Stepsize is  0.017345

                             Maximum     Tolerance    Cnvgd?
         Gradient           0.001578      0.000300      NO
         Displacement       0.012764      0.001200      NO
         Energy change     -0.000158      0.000001      NO


 New Cartesian Coordinates Obtained by Inverse Iteration

 Displacement from previous Coordinates is:  0.016487
 ----------------------------------------------------------------
             Standard Nuclear Orientation (Angstroms)
    I     Atom           X                Y                Z
 ----------------------------------------------------------------
    1      C       0.6295460103    -0.1377382248     0.0000000000
    2      P       1.4827339511     1.3164346362     0.0000000000
    3      F       0.2700428730     2.4149296234     0.0000000000
    4      Cl      1.5656786287    -1.6076603710     0.0000000000
    5      Br     -1.2481360435    -0.3398118199     0.0000000000
 ----------------------------------------------------------------
 Molecular Point Group                 Cs    NOp =  2
 Largest Abelian Subgroup              Cs    NOp =  2
 Nuclear Repulsion Energy =   480.0967726540 hartrees
 There are       41 alpha and       41 beta electrons
 Applying Cartesian multipole field
    Component          Value
    ---------          -----
     (2,0,0)        1.00000E-11
     (0,2,0)        2.00000E-11
     (0,0,2)       -3.00000E-11
 Nucleus-field energy     =     0.0000000138 hartrees
 Requested basis set is 6-311++G(d,p)
 There are 57 shells and 152 basis functions
 A cutoff of  1.0D-11 yielded   1370 shell pairs
 There are     10452 function pairs (     11451 Cartesian)
 Smallest overlap matrix eigenvalue = 3.38E-04
 Guess MOs from SCF MO coefficient file

 -----------------------------------------------------------------------
  General SCF calculation program by
  Eric Jon Sundstrom, Paul Horn, Yuezhi Mao, Dmitri Zuev, Alec White,
  David Stuck, Shaama M.S., Shane Yost, Joonho Lee, David Small,
  Daniel Levine, Susi Lehtola, Hugh Burton, Evgeny Epifanovsky
 -----------------------------------------------------------------------
 Exchange:     0.2000 Hartree-Fock + 0.0800 Slater + 0.7200 B88
 Correlation:  0.1900 VWN1RPA + 0.8100 LYP
 Using SG-1 standard quadrature grid
 using 4 threads for integral computing
 -------------------------------------------------------
 OpenMP Integral computing Module                
 Release: version 2.0, May 2017, Q-Chem Inc. Pleasanton 
 -------------------------------------------------------
 -------------------------------------------------------
 OpenMP BLAS3 based DFT computing Module                
 Release: version 1.0, May 2013, Q-Chem Inc. Pittsburgh 
 -------------------------------------------------------
 A restricted SCF calculation will be
 performed using DIIS
 SCF converges when DIIS error is below 1.0e-08
 ---------------------------------------
  Cycle       Energy         DIIS error
 ---------------------------------------
    1   -3513.7173998466      8.32e-05  
    2   -3513.7174311228      2.85e-05  
    3   -3513.7174283055      4.31e-05  
    4   -3513.7174331337      8.72e-06  
    5   -3513.7174333267      4.02e-06  
    6   -3513.7174333638      7.28e-07  
    7   -3513.7174333652      2.61e-07  
    8   -3513.7174333654      8.70e-08  
    9   -3513.7174333654      1.45e-08  
   10   -3513.7174333654      6.58e-09  Convergence criterion met
 ---------------------------------------
 SCF time:   CPU 19.69s  wall 8.00s 
 SCF   energy in the final basis set =    -3513.7174333654
 Total energy in the final basis set =    -3513.7174333654

 --------------------------------------------------------------
             Orbital Energies (a.u.) and Symmetries
 --------------------------------------------------------------

 Alpha MOs, Restricted
 -- Occupied --                  
-482.87 -101.60  -77.13  -62.52  -56.34  -56.34  -56.34  -24.70
  1 A'    2 A'    3 A'    4 A'    5 A'    1 A"    6 A'    7 A'                 
-10.309  -9.511  -8.728  -7.276  -7.266  -7.266  -6.626  -6.560
  8 A'    9 A'   10 A'   11 A'    2 A"   12 A'   13 A'   14 A'                 
 -6.546  -6.545  -4.791  -4.785  -4.783  -2.671  -2.667  -2.666
  3 A"   15 A'   16 A'    4 A"   17 A'   18 A'    5 A"   19 A'                 
 -2.655  -2.655  -1.222  -0.921  -0.828  -0.718  -0.583  -0.506
 20 A'    6 A"   21 A'   22 A'   23 A'   24 A'   25 A'   26 A'                 
 -0.489  -0.472  -0.448  -0.412  -0.370  -0.337  -0.336  -0.316
 27 A'    7 A"   28 A'    8 A"   29 A'    9 A"   30 A'   31 A'                 
 -0.265
 10 A"                                                                         
 -- Virtual --                   
 -0.097  -0.068  -0.043   0.000   0.016   0.024   0.040   0.043
 11 A"   32 A'   33 A'   34 A'   35 A'   36 A'   12 A"   37 A'                 
  0.046   0.067   0.077   0.083   0.088   0.095   0.113   0.123
 38 A'   13 A"   39 A'   14 A"   40 A'   41 A'   42 A'   43 A'                 
  0.129   0.131   0.148   0.173   0.201   0.231   0.270   0.280
 44 A'   15 A"   45 A'   46 A'   47 A'   16 A"   48 A'   49 A'                 
  0.283   0.295   0.309   0.377   0.386   0.397   0.415   0.428
 17 A"   50 A'   51 A'   52 A'   53 A'   54 A'   18 A"   55 A'                 
  0.451   0.451   0.495   0.499   0.511   0.537   0.552   0.602
 19 A"   56 A'   57 A'   20 A"   58 A'   21 A"   22 A"   59 A'                 
  0.617   0.624   0.644   0.661   0.714   0.791   0.815   0.827
 60 A'   61 A'   23 A"   24 A"   62 A'   63 A'   64 A'   25 A"                 
  0.864   0.882   0.902   0.905   0.939   0.961   1.109   1.168
 65 A'   66 A'   67 A'   26 A"   68 A'   69 A'   70 A'   71 A'                 
  1.300   1.380   1.388   1.421   1.448   1.562   1.640   1.671
 27 A"   72 A'   73 A'   28 A"   29 A"   30 A"   74 A'   75 A'                 
  1.715   1.794   1.837   1.971   1.984   2.044   2.141   2.228
 76 A'   77 A'   78 A'   79 A'   31 A"   80 A'   81 A'   32 A"                 
  2.305   2.432   2.672   2.957   3.087   3.755   3.765   3.781
 82 A'   83 A'   33 A"   84 A'   85 A'   34 A"   86 A'   35 A"                 
  3.815   3.975   4.002   4.046   4.069   4.146   4.329   6.256
 87 A'   36 A"   88 A'   37 A"   89 A'   90 A'   91 A'   38 A"                 
  6.306   6.326   6.598   6.957   7.530   7.565   7.622   9.689
 92 A'   93 A'   94 A'   95 A'   39 A"   96 A'   97 A'   98 A'                 
 13.771  13.892  13.937  23.320  25.781  25.948  26.268  47.874
 40 A"   99 A'  100 A'  101 A'   41 A"  102 A'  103 A'  104 A'                 
 66.757 163.071 215.672 289.724 289.758 289.8481020.660
105 A'  106 A'  107 A'   42 A"  108 A'  109 A'  110 A'                         

 Beta MOs, Restricted
 -- Occupied --                  
-482.87 -101.60  -77.13  -62.52  -56.34  -56.34  -56.34  -24.70
  1 A'    2 A'    3 A'    4 A'    5 A'    1 A"    6 A'    7 A'                 
-10.309  -9.511  -8.728  -7.276  -7.266  -7.266  -6.626  -6.560
  8 A'    9 A'   10 A'   11 A'    2 A"   12 A'   13 A'   14 A'                 
 -6.546  -6.545  -4.791  -4.785  -4.783  -2.671  -2.667  -2.666
  3 A"   15 A'   16 A'    4 A"   17 A'   18 A'    5 A"   19 A'                 
 -2.655  -2.655  -1.222  -0.921  -0.828  -0.718  -0.583  -0.506
 20 A'    6 A"   21 A'   22 A'   23 A'   24 A'   25 A'   26 A'                 
 -0.489  -0.472  -0.448  -0.412  -0.370  -0.337  -0.336  -0.316
 27 A'    7 A"   28 A'    8 A"   29 A'    9 A"   30 A'   31 A'                 
 -0.265
 10 A"                                                                         
 -- Virtual --                   
 -0.097  -0.068  -0.043   0.000   0.016   0.024   0.040   0.043
 11 A"   32 A'   33 A'   34 A'   35 A'   36 A'   12 A"   37 A'                 
  0.046   0.067   0.077   0.083   0.088   0.095   0.113   0.123
 38 A'   13 A"   39 A'   14 A"   40 A'   41 A'   42 A'   43 A'                 
  0.129   0.131   0.148   0.173   0.201   0.231   0.270   0.280
 44 A'   15 A"   45 A'   46 A'   47 A'   16 A"   48 A'   49 A'                 
  0.283   0.295   0.309   0.377   0.386   0.397   0.415   0.428
 17 A"   50 A'   51 A'   52 A'   53 A'   54 A'   18 A"   55 A'                 
  0.451   0.451   0.495   0.499   0.511   0.537   0.552   0.602
 19 A"   56 A'   57 A'   20 A"   58 A'   21 A"   22 A"   59 A'                 
  0.617   0.624   0.644   0.661   0.714   0.791   0.815   0.827
 60 A'   61 A'   23 A"   24 A"   62 A'   63 A'   64 A'   25 A"                 
  0.864   0.882   0.902   0.905   0.939   0.961   1.109   1.168
 65 A'   66 A'   67 A'   26 A"   68 A'   69 A'   70 A'   71 A'                 
  1.300   1.380   1.388   1.421   1.448   1.562   1.640   1.671
 27 A"   72 A'   73 A'   28 A"   29 A"   30 A"   74 A'   75 A'                 
  1.715   1.794   1.837   1.971   1.984   2.044   2.141   2.228
 76 A'   77 A'   78 A'   79 A'   31 A"   80 A'   81 A'   32 A"                 
  2.305   2.432   2.672   2.957   3.087   3.755   3.765   3.781
 82 A'   83 A'   33 A"   84 A'   85 A'   34 A"   86 A'   35 A"                 
  3.815   3.975   4.002   4.046   4.069   4.146   4.329   6.256
 87 A'   36 A"   88 A'   37 A"   89 A'   90 A'   91 A'   38 A"                 
  6.306   6.326   6.598   6.957   7.530   7.565   7.622   9.689
 92 A'   93 A'   94 A'   95 A'   39 A"   96 A'   97 A'   98 A'                 
 13.771  13.892  13.937  23.320  25.781  25.948  26.268  47.874
 40 A"   99 A'  100 A'  101 A'   41 A"  102 A'  103 A'  104 A'                 
 66.757 163.071 215.672 289.724 289.758 289.8481020.660
105 A'  106 A'  107 A'   42 A"  108 A'  109 A'  110 A'                         
 --------------------------------------------------------------

          Ground-State Mulliken Net Atomic Charges

     Atom                 Charge (a.u.)
  ----------------------------------------
      1 C                    -0.279757
      2 P                     0.267340
      3 F                    -0.200203
      4 Cl                    0.225571
      5 Br                   -0.012950
  ----------------------------------------
  Sum of atomic charges =     0.000000

 -----------------------------------------------------------------
                    Cartesian Multipole Moments
 -----------------------------------------------------------------
    Charge (ESU x 10^10)
                 0.0000
    Dipole Moment (Debye)
         X       0.6448      Y      -0.6774      Z      -0.0000
       Tot       0.9352
    Quadrupole Moments (Debye-Ang)
        XX     -51.2815     XY       1.4368     YY     -57.0181
        XZ      -0.0000     YZ      -0.0000     ZZ     -54.5174
    Octopole Moments (Debye-Ang^2)
       XXX     -68.6201    XXY      -2.9167    XYY     -14.7352
       YYY     -16.3797    XXZ      -0.0000    XYZ      -0.0000
       YYZ      -0.0000    XZZ     -20.6833    YZZ      -0.1289
       ZZZ      -0.0000
    Hexadecapole Moments (Debye-Ang^3)
      XXXX    -583.7073   XXXY     -14.0160   XXYY    -185.2577
      XYYY     -14.4987   YYYY    -593.4280   XXXZ      -0.0000
      XXYZ      -0.0000   XYYZ      -0.0000   YYYZ      -0.0000
      XXZZ    -113.7360   XYZZ      -2.6046   YYZZ    -106.9403
      XZZZ      -0.0000   YZZZ      -0.0000   ZZZZ     -66.8231
 -----------------------------------------------------------------
 Calculating analytic gradient of the SCF energy
 Gradient of SCF Energy
            1           2           3           4           5
    1  -0.0002638   0.0001523   0.0001166  -0.0002322   0.0002272
    2  -0.0002675   0.0001256  -0.0001208   0.0001460   0.0001168
    3   0.0000000  -0.0000000   0.0000000  -0.0000000   0.0000000
 Max gradient component =       2.675E-04
 RMS gradient           =       1.525E-04
 Gradient time:  CPU 6.60 s  wall 2.22 s
 Geometry Optimization Parameters
   NAtoms,    NIC,     NZ,  NCons,   NDum,   NFix, NCnnct, MaxDiis
        5      20       5       0       0       0       0       0

 Cartesian Hessian Update
 Hessian Updated using BFGS Update


** GEOMETRY OPTIMIZATION IN DELOCALIZED INTERNAL COORDINATES **
   Searching for a Minimum

   Optimization Cycle:   9

                       Coordinates (Angstroms)
     ATOM                X               Y               Z
      1  C         0.6295460103   -0.1377382248    0.0000000000
      2  P         1.4827339511    1.3164346362    0.0000000000
      3  F         0.2700428730    2.4149296234    0.0000000000
      4  Cl        1.5656786287   -1.6076603710    0.0000000000
      5  Br       -1.2481360435   -0.3398118199    0.0000000000
   Point Group: cs    Number of degrees of freedom:     7


   Energy is  -3513.717433365

 Hessian Updated using BFGS Update

  7 Hessian modes will be used to form the next step
  Hessian Eigenvalues:
     0.138636    0.201434    0.242226    0.253730    0.283140    0.475884
     0.760824

 Minimum Search - Taking Simple RFO Step
 Searching for Lamda that Minimizes Along All modes
 Value Taken    Lamda =   0.00000000
 Step Taken.  Stepsize is  0.001861

                             Maximum     Tolerance    Cnvgd?
         Gradient           0.000288      0.000300     YES
         Displacement       0.000968      0.001200     YES
         Energy change     -0.000022      0.000001      NO


                       Distance Matrix (Angstroms)
             C (  1)   P (  2)   F (  3)   Cl(  4)
   P (  2)  1.685986
   F (  3)  2.577859  1.636249
   Cl(  4)  1.742703  2.925271  4.226098
   Br(  5)  1.888524  3.193870  3.145388  3.086259

 Final energy is   -3513.7174333654143     


 ******************************
 **  OPTIMIZATION CONVERGED  **
 ******************************

                       Coordinates (Angstroms)
     ATOM                X               Y               Z
      1  C         0.6295460103   -0.1377382248    0.0000000000
      2  P         1.4827339511    1.3164346362    0.0000000000
      3  F         0.2700428730    2.4149296234    0.0000000000
      4  Cl        1.5656786287   -1.6076603710    0.0000000000
      5  Br       -1.2481360435   -0.3398118199    0.0000000000

Z-matrix Print:
$molecule
0 1
Br
C  1 1.888524
P  2 1.685986 1 126.543327
F  3 1.636249 2 101.770433 1 -0.000000 0
Cl 2 1.742703 1 116.348921 3 -180.000000 0
$end


 --------------------------------------------------------------
             Orbital Energies (a.u.) and Symmetries
 --------------------------------------------------------------

 Alpha MOs, Restricted
 -- Occupied --                  
-482.87 -101.60  -77.13  -62.52  -56.34  -56.34  -56.34  -24.70
  1 A'    2 A'    3 A'    4 A'    5 A'    1 A"    6 A'    7 A'                 
-10.309  -9.511  -8.728  -7.276  -7.266  -7.266  -6.626  -6.560
  8 A'    9 A'   10 A'   11 A'    2 A"   12 A'   13 A'   14 A'                 
 -6.546  -6.545  -4.791  -4.785  -4.783  -2.671  -2.667  -2.666
  3 A"   15 A'   16 A'    4 A"   17 A'   18 A'    5 A"   19 A'                 
 -2.655  -2.655  -1.222  -0.921  -0.828  -0.718  -0.583  -0.506
 20 A'    6 A"   21 A'   22 A'   23 A'   24 A'   25 A'   26 A'                 
 -0.489  -0.472  -0.448  -0.412  -0.370  -0.337  -0.336  -0.316
 27 A'    7 A"   28 A'    8 A"   29 A'    9 A"   30 A'   31 A'                 
 -0.265
 10 A"                                                                         
 -- Virtual --                   
 -0.097  -0.068  -0.043   0.000   0.016   0.024   0.040   0.043
 11 A"   32 A'   33 A'   34 A'   35 A'   36 A'   12 A"   37 A'                 
  0.046   0.067   0.077   0.083   0.088   0.095   0.113   0.123
 38 A'   13 A"   39 A'   14 A"   40 A'   41 A'   42 A'   43 A'                 
  0.129   0.131   0.148   0.173   0.201   0.231   0.270   0.280
 44 A'   15 A"   45 A'   46 A'   47 A'   16 A"   48 A'   49 A'                 
  0.283   0.295   0.309   0.377   0.386   0.397   0.415   0.428
 17 A"   50 A'   51 A'   52 A'   53 A'   54 A'   18 A"   55 A'                 
  0.451   0.451   0.495   0.499   0.511   0.537   0.552   0.602
 19 A"   56 A'   57 A'   20 A"   58 A'   21 A"   22 A"   59 A'                 
  0.617   0.624   0.644   0.661   0.714   0.791   0.815   0.827
 60 A'   61 A'   23 A"   24 A"   62 A'   63 A'   64 A'   25 A"                 
  0.864   0.882   0.902   0.905   0.939   0.961   1.109   1.168
 65 A'   66 A'   67 A'   26 A"   68 A'   69 A'   70 A'   71 A'                 
  1.300   1.380   1.388   1.421   1.448   1.562   1.640   1.671
 27 A"   72 A'   73 A'   28 A"   29 A"   30 A"   74 A'   75 A'                 
  1.715   1.794   1.837   1.971   1.984   2.044   2.141   2.228
 76 A'   77 A'   78 A'   79 A'   31 A"   80 A'   81 A'   32 A"                 
  2.305   2.432   2.672   2.957   3.087   3.755   3.765   3.781
 82 A'   83 A'   33 A"   84 A'   85 A'   34 A"   86 A'   35 A"                 
  3.815   3.975   4.002   4.046   4.069   4.146   4.329   6.256
 87 A'   36 A"   88 A'   37 A"   89 A'   90 A'   91 A'   38 A"                 
  6.306   6.326   6.598   6.957   7.530   7.565   7.622   9.689
 92 A'   93 A'   94 A'   95 A'   39 A"   96 A'   97 A'   98 A'                 
 13.771  13.892  13.937  23.320  25.781  25.948  26.268  47.874
 40 A"   99 A'  100 A'  101 A'   41 A"  102 A'  103 A'  104 A'                 
 66.757 163.071 215.672 289.724 289.758 289.8481020.660
105 A'  106 A'  107 A'   42 A"  108 A'  109 A'  110 A'                         

 Beta MOs, Restricted
 -- Occupied --                  
-482.87 -101.60  -77.13  -62.52  -56.34  -56.34  -56.34  -24.70
  1 A'    2 A'    3 A'    4 A'    5 A'    1 A"    6 A'    7 A'                 
-10.309  -9.511  -8.728  -7.276  -7.266  -7.266  -6.626  -6.560
  8 A'    9 A'   10 A'   11 A'    2 A"   12 A'   13 A'   14 A'                 
 -6.546  -6.545  -4.791  -4.785  -4.783  -2.671  -2.667  -2.666
  3 A"   15 A'   16 A'    4 A"   17 A'   18 A'    5 A"   19 A'                 
 -2.655  -2.655  -1.222  -0.921  -0.828  -0.718  -0.583  -0.506
 20 A'    6 A"   21 A'   22 A'   23 A'   24 A'   25 A'   26 A'                 
 -0.489  -0.472  -0.448  -0.412  -0.370  -0.337  -0.336  -0.316
 27 A'    7 A"   28 A'    8 A"   29 A'    9 A"   30 A'   31 A'                 
 -0.265
 10 A"                                                                         
 -- Virtual --                   
 -0.097  -0.068  -0.043   0.000   0.016   0.024   0.040   0.043
 11 A"   32 A'   33 A'   34 A'   35 A'   36 A'   12 A"   37 A'                 
  0.046   0.067   0.077   0.083   0.088   0.095   0.113   0.123
 38 A'   13 A"   39 A'   14 A"   40 A'   41 A'   42 A'   43 A'                 
  0.129   0.131   0.148   0.173   0.201   0.231   0.270   0.280
 44 A'   15 A"   45 A'   46 A'   47 A'   16 A"   48 A'   49 A'                 
  0.283   0.295   0.309   0.377   0.386   0.397   0.415   0.428
 17 A"   50 A'   51 A'   52 A'   53 A'   54 A'   18 A"   55 A'                 
  0.451   0.451   0.495   0.499   0.511   0.537   0.552   0.602
 19 A"   56 A'   57 A'   20 A"   58 A'   21 A"   22 A"   59 A'                 
  0.617   0.624   0.644   0.661   0.714   0.791   0.815   0.827
 60 A'   61 A'   23 A"   24 A"   62 A'   63 A'   64 A'   25 A"                 
  0.864   0.882   0.902   0.905   0.939   0.961   1.109   1.168
 65 A'   66 A'   67 A'   26 A"   68 A'   69 A'   70 A'   71 A'                 
  1.300   1.380   1.388   1.421   1.448   1.562   1.640   1.671
 27 A"   72 A'   73 A'   28 A"   29 A"   30 A"   74 A'   75 A'                 
  1.715   1.794   1.837   1.971   1.984   2.044   2.141   2.228
 76 A'   77 A'   78 A'   79 A'   31 A"   80 A'   81 A'   32 A"                 
  2.305   2.432   2.672   2.957   3.087   3.755   3.765   3.781
 82 A'   83 A'   33 A"   84 A'   85 A'   34 A"   86 A'   35 A"                 
  3.815   3.975   4.002   4.046   4.069   4.146   4.329   6.256
 87 A'   36 A"   88 A'   37 A"   89 A'   90 A'   91 A'   38 A"                 
  6.306   6.326   6.598   6.957   7.530   7.565   7.622   9.689
 92 A'   93 A'   94 A'   95 A'   39 A"   96 A'   97 A'   98 A'                 
 13.771  13.892  13.937  23.320  25.781  25.948  26.268  47.874
 40 A"   99 A'  100 A'  101 A'   41 A"  102 A'  103 A'  104 A'                 
 66.757 163.071 215.672 289.724 289.758 289.8481020.660
105 A'  106 A'  107 A'   42 A"  108 A'  109 A'  110 A'                         
 --------------------------------------------------------------

          Ground-State Mulliken Net Atomic Charges

     Atom                 Charge (a.u.)
  ----------------------------------------
      1 C                    -0.279757
      2 P                     0.267340
      3 F                    -0.200203
      4 Cl                    0.225571
      5 Br                   -0.012950
  ----------------------------------------
  Sum of atomic charges =     0.000000

 -----------------------------------------------------------------
                    Cartesian Multipole Moments
 -----------------------------------------------------------------
    Charge (ESU x 10^10)
                 0.0000
    Dipole Moment (Debye)
         X       0.6448      Y      -0.6774      Z      -0.0000
       Tot       0.9352
    Quadrupole Moments (Debye-Ang)
        XX     -51.2815     XY       1.4368     YY     -57.0181
        XZ      -0.0000     YZ      -0.0000     ZZ     -54.5174
    Octopole Moments (Debye-Ang^2)
       XXX     -68.6201    XXY      -2.9167    XYY     -14.7352
       YYY     -16.3797    XXZ      -0.0000    XYZ      -0.0000
       YYZ      -0.0000    XZZ     -20.6833    YZZ      -0.1289
       ZZZ      -0.0000
    Hexadecapole Moments (Debye-Ang^3)
      XXXX    -583.7073   XXXY     -14.0160   XXYY    -185.2577
      XYYY     -14.4987   YYYY    -593.4280   XXXZ      -0.0000
      XXYZ      -0.0000   XYYZ      -0.0000   YYYZ      -0.0000
      XXZZ    -113.7360   XYZZ      -2.6046   YYZZ    -106.9403
      XZZZ      -0.0000   YZZZ      -0.0000   ZZZZ     -66.8231
 -----------------------------------------------------------------
Archival summary:
1\1\TWL02\OPT\ProcedureUnspecified\BasisUnspecified\r1l1111\taweetha\MonNov2614:16:112018MonNov2614:16:112018\0\\#,OPT,ProcedureUnspecified,BasisUnspecified,\\0,1\Br\C,1,1.88852\P,2,1.68599,1,126.543\F,3,1.63625,2,101.77,1,-0,0\Cl,2,1.7427,1,116.349,3,-180,0\\\@

 Total job time:  97.83s(wall), 260.15s(cpu) 
 Mon Nov 26 14:16:11 2018

        *************************************************************
        *                                                           *
        *  Thank you very much for using Q-Chem.  Have a nice day.  *
        *                                                           *
        *************************************************************


 
User input: 2 of 2 
 
Q-Chem Developer Version!
                  Welcome to Q-Chem
     A Quantum Leap Into The Future Of Chemistry


 Q-Chem 5.1, Q-Chem, Inc., Pleasanton, CA (2018)

 Yihan Shao,  Zhengting Gan,  E. Epifanovsky,  A. T. B. Gilbert,  M. Wormit,  
 J. Kussmann,  A. W. Lange,  A. Behn,  Jia Deng,  Xintian Feng,  D. Ghosh,  
 M. Goldey,  P. R. Horn,  L. D. Jacobson,  I. Kaliman,  T. Kus,  A. Landau,  
 Jie Liu,  E. I. Proynov,  R. M. Richard,  R. P. Steele,  E. J. Sundstrom,  
 H. L. Woodcock III,  P. M. Zimmerman,  D. Zuev,  B. Albrecht,  E. Alguire,  
 S. A. Baeppler,  D. Barton,  Z. Benda,  Y. A. Bernard,  E. J. Berquist,  
 K. B. Bravaya,  H. Burton,  D. Casanova,  Chun-Min Chang,  Yunqing Chen,  
 A. Chien,  K. D. Closser,  M. P. Coons,  S. Coriani,  S. Dasgupta,  
 A. L. Dempwolff,  M. Diedenhofen,  Hainam Do,  R. G. Edgar,  Po-Tung Fang,  
 S. Faraji,  S. Fatehi,  Qingguo Feng,  K. D. Fenk,  J. Fosso-Tande,  
 Qinghui Ge,  A. Ghysels,  G. Gidofalvi,  J. Gomes,  J. Gonthier,  A. Gunina,  
 D. Hait,  M. W. D. Hanson-Heine,  P. H. P. Harbach,  A. W. Hauser,  
 J. E. Herr,  E. G. Hohenstein,  Z. C. Holden,  Kerwin Hui,  B. C. Huynh,  
 T.-C. Jagau,  Hyunjun Ji,  B. Kaduk,  K. Khistyaev,  Jaehoon Kim,  
 P. Klunzinger,  K. Koh,  D. Kosenkov,  L. Koulias,  T. Kowalczyk,  
 C. M. Krauter,  A. Kunitsa,  Ka Un Lao,  A. Laurent,  K. V. Lawler,  
 Joonho Lee,  D. Lefrancois,  S. Lehtola,  D. S. Levine,  Yi-Pei Li,  
 You-Sheng Lin,  Fenglai Liu,  E. Livshits,  A. Luenser,  P. Manohar,  
 E. Mansoor,  S. F. Manzer,  Shan-Ping Mao,  Yuezhi Mao,  N. Mardirossian,  
 A. V. Marenich,  T. Markovich,  L. A. Martinez-Martinez,  S. A. Maurer,  
 N. J. Mayhall,  S. C. McKenzie,  J.-M. Mewes,  A. F. Morrison,  
 J. W. Mullinax,  K. Nanda,  T. S. Nguyen-Beck,  R. Olivares-Amaya,  
 J. A. Parkhill,  T. M. Perrine,  F. Plasser,  P. Pokhilko,  S. Prager,  
 A. Prociuk,  E. Ramos,  D. R. Rehn,  F. Rob,  M. Schneider,  N. Sergueev,  
 S. M. Sharada,  S. Sharma,  D. W. Small,  T. Stauch,  T. Stein,  
 Yu-Chuan Su,  A. J. W. Thom,  A. Tkatchenko,  T. Tsuchimochi,  N. M. Tubman,  
 L. Vogt,  M. L. Vidal,  O. Vydrov,  M. A. Watson,  J. Wenzel,  
 M. de Wergifosse,  T. A. Wesolowski,  A. White,  J. Witte,  A. Yamada,  
 Jun Yang,  K. Yao,  S. Yeganeh,  S. R. Yost,  Zhi-Qiang You,  A. Zech,  
 Igor Ying Zhang,  Xing Zhang,  Yan Zhao,  Ying Zhu,  B. R. Brooks,  
 G. K. L. Chan,  C. J. Cramer,  M. S. Gordon,  W. J. Hehre,  A. Klamt,  
 M. W. Schmidt,  C. D. Sherrill,  D. G. Truhlar,  A. Aspuru-Guzik,  R. Baer,  
 A. T. Bell,  N. A. Besley,  Jeng-Da Chai,  A. E. DePrince, III,  
 R. A. DiStasio Jr.,  A. Dreuw,  B. D. Dunietz,  T. R. Furlani,  
 Chao-Ping Hsu,  Yousung Jung,  Jing Kong,  D. S. Lambrecht,  WanZhen Liang,  
 C. Ochsenfeld,  V. A. Rassolov,  L. V. Slipchenko,  J. E. Subotnik,  
 T. Van Voorhis,  J. M. Herbert,  A. I. Krylov,  P. M. W. Gill,  M. Head-Gordon

 Contributors to earlier versions of Q-Chem not listed above: 
 R. D. Adamson,  B. Austin,  J. Baker,  G. J. O. Beran,  K. Brandhorst,  
 S. T. Brown,  E. F. C. Byrd,  A. K. Chakraborty,  C.-L. Cheng,  
 Siu Hung Chien,  D. M. Chipman,  D. L. Crittenden,  H. Dachsel,  
 R. J. Doerksen,  A. D. Dutoi,  L. Fusti-Molnar,  W. A. Goddard III,  
 A. Golubeva-Zadorozhnaya,  S. R. Gwaltney,  G. Hawkins,  A. Heyden,  
 S. Hirata,  G. Kedziora,  F. J. Keil,  C. Kelley,  Jihan Kim,  R. A. King,  
 R. Z. Khaliullin,  P. P. Korambath,  W. Kurlancheek,  A. M. Lee,  M. S. Lee,  
 S. V. Levchenko,  Ching Yeh Lin,  D. Liotard,  R. C. Lochan,  I. Lotan,  
 P. E. Maslen,  N. Nair,  D. P. O'Neill,  D. Neuhauser,  E. Neuscamman,  
 C. M. Oana,  R. Olson,  B. Peters,  R. Peverati,  P. A. Pieniazek,  
 Y. M. Rhee,  J. Ritchie,  M. A. Rohrdanz,  E. Rosta,  N. J. Russ,  
 H. F. Schaefer III,  N. E. Schultz,  N. Shenvi,  A. C. Simmonett,  A. Sodt,  
 D. Stuck,  K. S. Thanthiriwatte,  V. Vanovschi,  Tao Wang,  A. Warshel,  
 C. F. Williams,  Q. Wu,  X. Xu,  W. Zhang

 Please cite Q-Chem as follows:
 Y. Shao et al., Mol. Phys. 113, 184-215 (2015)
 DOI: 10.1080/00268976.2014.952696

 Q-Chem 5.1.2 for Intel X86 EM64T Linux

 Parts of Q-Chem use Armadillo 8.300.2 (Tropical Shenanigans).
 http://arma.sourceforge.net/

 Q-Chem begins on Mon Nov 26 14:16:11 2018  

Host: 
0

     Scratch files written to /scratch/taweetham/qchem47656//
The previous job contains 0 fragments, simply inherited here
Input Ideriv = 2
Curr. Ideriv = -1
Max.  Ideriv = 2

Checking the input file for inconsistencies... 	...done.

--------------------------------------------------------------
User input:
--------------------------------------------------------------

$molecule
read
$end

$rem
   job_type 	frequency
   basis 	6-311++g**
   method	b3lyp	
$end


--------------------------------------------------------------
 ----------------------------------------------------------------
             Standard Nuclear Orientation (Angstroms)
    I     Atom           X                Y                Z
 ----------------------------------------------------------------
    1      C      -0.3038800655    -0.4154340276    -0.0000000000
    2      P      -1.8519996383     0.2523040649     0.0000000000
    3      F      -1.5240724683     1.8553557357     0.0000000000
    4      Cl     -0.1891081154    -2.1543540357    -0.0000000000
    5      Br      1.3295647184     0.5323960051    -0.0000000000
 ----------------------------------------------------------------
 Molecular Point Group                 Cs    NOp =  2
 Largest Abelian Subgroup              Cs    NOp =  2
 Nuclear Repulsion Energy =   480.0967726540 hartrees
 There are       41 alpha and       41 beta electrons
 Requested basis set is 6-311++G(d,p)
 There are 57 shells and 152 basis functions

 Total QAlloc Memory Limit   2000 MB
 Mega-Array Size       188 MB
 MEM_STATIC part       192 MB

                       Distance Matrix (Angstroms)
             C (  1)   P (  2)   F (  3)   Cl(  4)
   P (  2)  1.685986
   F (  3)  2.577859  1.636249
   Cl(  4)  1.742703  2.925271  4.226098
   Br(  5)  1.888524  3.193870  3.145388  3.086259

 A cutoff of  1.0D-11 yielded   1370 shell pairs
 There are     10452 function pairs (     11451 Cartesian)

 -------------------------------------------------------
 OpenMP Integral Computing Module                       
 Release: version 1.0, May 2013, Q-Chem Inc. Pittsburgh 
 -------------------------------------------------------
 Integral Job Info:
 Integral job number is                      11
 Integral operator is                         1
 short-range coefficients                     0
 long-range coefficients              100000000
 Omega coefficients                           0
 if combine SR and LR in K                    0
 Integral screening is                        0
 Integral computing path is                   2
 max size of driver memory is            800000
 size of driver memory is                593474
 size of scratch memory is             29634545
 max col of scratch BK array               1296
 max len of scratch array in speh3          155
 max len of scratch index in speh4           18
 max int batch size is                      520
 min int batch size is                       52
 fixed nKL is                                45
 max L of basis functions is                  2
 order of int derivative is                   0
 number of shells is                         57
 number of basis is                         159
 number of cartesian basis is               159
 number of contracted shell pairs          1370
 number of primitive shell pairs           3723
 maxK2 (contraction) of shell pair           36
 max number of K2 of shell pair               1
 max number of CS2 of shell pair            133
 max number of PS2 of shell pair            270
 mem total for path MDJ                  517958
 -------------------------------------------------------
 Smallest overlap matrix eigenvalue = 3.38E-04
 Guess from superposition of atomic densities
 Warning:  Energy on first SCF cycle will be non-variational
 SAD guess density has 82.000000 electrons

 -----------------------------------------------------------------------
  General SCF calculation program by
  Eric Jon Sundstrom, Paul Horn, Yuezhi Mao, Dmitri Zuev, Alec White,
  David Stuck, Shaama M.S., Shane Yost, Joonho Lee, David Small,
  Daniel Levine, Susi Lehtola, Hugh Burton, Evgeny Epifanovsky
 -----------------------------------------------------------------------
 Exchange:     0.2000 Hartree-Fock + 0.0800 Slater + 0.7200 B88
 Correlation:  0.1900 VWN1RPA + 0.8100 LYP
 Using SG-1 standard quadrature grid
 using 4 threads for integral computing
 -------------------------------------------------------
 OpenMP Integral computing Module                
 Release: version 2.0, May 2017, Q-Chem Inc. Pleasanton 
 -------------------------------------------------------
 -------------------------------------------------------
 OpenMP BLAS3 based DFT computing Module                
 Release: version 1.0, May 2013, Q-Chem Inc. Pittsburgh 
 -------------------------------------------------------
 A restricted SCF calculation will be
 performed using DIIS
 SCF converges when DIIS error is below 1.0e-08
 ---------------------------------------
  Cycle       Energy         DIIS error
 ---------------------------------------
    1   -3514.3264711855      4.18e-02  
    2   -3513.6822341277      4.40e-03  
    3   -3513.6180616793      7.14e-03  
    4   -3513.7155028747      9.88e-04  
    5   -3513.7170343068      3.45e-04  
    6   -3513.7172130184      2.22e-04  
    7   -3513.7173479967      3.45e-05  
    8   -3513.7173510805      1.01e-05  
    9   -3513.7173513694      2.11e-06  
   10   -3513.7173513797      7.98e-07  
   11   -3513.7173513820      1.67e-07  
   12   -3513.7173513821      3.76e-08  
   13   -3513.7173513821      7.83e-09  Convergence criterion met
 ---------------------------------------
 SCF time:   CPU 25.24s  wall 10.00s 
 SCF   energy in the final basis set =    -3513.7173513821
 Total energy in the final basis set =    -3513.7173513821

 --------------------------------------------------------------
             Orbital Energies (a.u.) and Symmetries
 --------------------------------------------------------------

 Alpha MOs, Restricted
 -- Occupied --                  
-482.87 -101.60  -77.13  -62.52  -56.34  -56.34  -56.34  -24.70
  1 A'    2 A'    3 A'    4 A'    5 A'    1 A"    6 A'    7 A'                 
-10.309  -9.511  -8.728  -7.276  -7.266  -7.266  -6.626  -6.560
  8 A'    9 A'   10 A'   11 A'   12 A'    2 A"   13 A'   14 A'                 
 -6.546  -6.546  -4.790  -4.785  -4.783  -2.671  -2.667  -2.667
  3 A"   15 A'   16 A'    4 A"   17 A'   18 A'    5 A"   19 A'                 
 -2.656  -2.655  -1.222  -0.921  -0.828  -0.718  -0.583  -0.506
 20 A'    6 A"   21 A'   22 A'   23 A'   24 A'   25 A'   26 A'                 
 -0.489  -0.472  -0.448  -0.412  -0.370  -0.337  -0.336  -0.316
 27 A'    7 A"   28 A'    8 A"   29 A'    9 A"   30 A'   31 A'                 
 -0.265
 10 A"                                                                         
 -- Virtual --                   
 -0.097  -0.068  -0.043   0.000   0.016   0.024   0.040   0.043
 11 A"   32 A'   33 A'   34 A'   35 A'   36 A'   12 A"   37 A'                 
  0.046   0.067   0.077   0.083   0.088   0.095   0.113   0.123
 38 A'   13 A"   39 A'   14 A"   40 A'   41 A'   42 A'   43 A'                 
  0.129   0.130   0.148   0.173   0.201   0.231   0.270   0.280
 44 A'   15 A"   45 A'   46 A'   47 A'   16 A"   48 A'   49 A'                 
  0.283   0.295   0.309   0.377   0.387   0.397   0.415   0.428
 17 A"   50 A'   51 A'   52 A'   53 A'   54 A'   18 A"   55 A'                 
  0.451   0.451   0.495   0.499   0.511   0.537   0.552   0.602
 19 A"   56 A'   57 A'   20 A"   58 A'   21 A"   22 A"   59 A'                 
  0.616   0.624   0.644   0.661   0.714   0.791   0.815   0.827
 60 A'   61 A'   23 A"   24 A"   62 A'   63 A'   64 A'   25 A"                 
  0.864   0.882   0.902   0.905   0.939   0.961   1.109   1.167
 65 A'   66 A'   67 A'   26 A"   68 A'   69 A'   70 A'   71 A'                 
  1.300   1.380   1.388   1.421   1.448   1.562   1.640   1.671
 27 A"   72 A'   73 A'   28 A"   29 A"   30 A"   74 A'   75 A'                 
  1.715   1.794   1.837   1.971   1.984   2.045   2.141   2.228
 76 A'   77 A'   78 A'   79 A'   31 A"   80 A'   81 A'   32 A"                 
  2.305   2.432   2.672   2.956   3.087   3.755   3.765   3.781
 82 A'   83 A'   33 A"   84 A'   85 A'   34 A"   86 A'   35 A"                 
  3.815   3.975   4.002   4.047   4.069   4.146   4.329   6.256
 87 A'   36 A"   88 A'   37 A"   89 A'   90 A'   91 A'   38 A"                 
  6.306   6.326   6.598   6.957   7.529   7.565   7.621   9.689
 92 A'   93 A'   94 A'   95 A'   39 A"   96 A'   97 A'   98 A'                 
 13.771  13.893  13.936  23.320  25.782  25.948  26.268  47.873
 40 A"   99 A'  100 A'  101 A'   41 A"  102 A'  103 A'  104 A'                 
 66.757 163.071 215.672 289.724 289.757 289.8481020.660
105 A'  106 A'  107 A'   42 A"  108 A'  109 A'  110 A'                         

 Beta MOs, Restricted
 -- Occupied --                  
-482.87 -101.60  -77.13  -62.52  -56.34  -56.34  -56.34  -24.70
  1 A'    2 A'    3 A'    4 A'    5 A'    1 A"    6 A'    7 A'                 
-10.309  -9.511  -8.728  -7.276  -7.266  -7.266  -6.626  -6.560
  8 A'    9 A'   10 A'   11 A'   12 A'    2 A"   13 A'   14 A'                 
 -6.546  -6.546  -4.790  -4.785  -4.783  -2.671  -2.667  -2.667
  3 A"   15 A'   16 A'    4 A"   17 A'   18 A'    5 A"   19 A'                 
 -2.656  -2.655  -1.222  -0.921  -0.828  -0.718  -0.583  -0.506
 20 A'    6 A"   21 A'   22 A'   23 A'   24 A'   25 A'   26 A'                 
 -0.489  -0.472  -0.448  -0.412  -0.370  -0.337  -0.336  -0.316
 27 A'    7 A"   28 A'    8 A"   29 A'    9 A"   30 A'   31 A'                 
 -0.265
 10 A"                                                                         
 -- Virtual --                   
 -0.097  -0.068  -0.043   0.000   0.016   0.024   0.040   0.043
 11 A"   32 A'   33 A'   34 A'   35 A'   36 A'   12 A"   37 A'                 
  0.046   0.067   0.077   0.083   0.088   0.095   0.113   0.123
 38 A'   13 A"   39 A'   14 A"   40 A'   41 A'   42 A'   43 A'                 
  0.129   0.130   0.148   0.173   0.201   0.231   0.270   0.280
 44 A'   15 A"   45 A'   46 A'   47 A'   16 A"   48 A'   49 A'                 
  0.283   0.295   0.309   0.377   0.387   0.397   0.415   0.428
 17 A"   50 A'   51 A'   52 A'   53 A'   54 A'   18 A"   55 A'                 
  0.451   0.451   0.495   0.499   0.511   0.537   0.552   0.602
 19 A"   56 A'   57 A'   20 A"   58 A'   21 A"   22 A"   59 A'                 
  0.616   0.624   0.644   0.661   0.714   0.791   0.815   0.827
 60 A'   61 A'   23 A"   24 A"   62 A'   63 A'   64 A'   25 A"                 
  0.864   0.882   0.902   0.905   0.939   0.961   1.109   1.167
 65 A'   66 A'   67 A'   26 A"   68 A'   69 A'   70 A'   71 A'                 
  1.300   1.380   1.388   1.421   1.448   1.562   1.640   1.671
 27 A"   72 A'   73 A'   28 A"   29 A"   30 A"   74 A'   75 A'                 
  1.715   1.794   1.837   1.971   1.984   2.045   2.141   2.228
 76 A'   77 A'   78 A'   79 A'   31 A"   80 A'   81 A'   32 A"                 
  2.305   2.432   2.672   2.956   3.087   3.755   3.765   3.781
 82 A'   83 A'   33 A"   84 A'   85 A'   34 A"   86 A'   35 A"                 
  3.815   3.975   4.002   4.047   4.069   4.146   4.329   6.256
 87 A'   36 A"   88 A'   37 A"   89 A'   90 A'   91 A'   38 A"                 
  6.306   6.326   6.598   6.957   7.529   7.565   7.621   9.689
 92 A'   93 A'   94 A'   95 A'   39 A"   96 A'   97 A'   98 A'                 
 13.771  13.893  13.936  23.320  25.782  25.948  26.268  47.873
 40 A"   99 A'  100 A'  101 A'   41 A"  102 A'  103 A'  104 A'                 
 66.757 163.071 215.672 289.724 289.757 289.8481020.660
105 A'  106 A'  107 A'   42 A"  108 A'  109 A'  110 A'                         
 --------------------------------------------------------------

          Ground-State Mulliken Net Atomic Charges

     Atom                 Charge (a.u.)
  ----------------------------------------
      1 C                    -0.279427
      2 P                     0.266731
      3 F                    -0.199965
      4 Cl                    0.225417
      5 Br                   -0.012756
  ----------------------------------------
  Sum of atomic charges =     0.000000

 -----------------------------------------------------------------
                    Cartesian Multipole Moments
 -----------------------------------------------------------------
    Charge (ESU x 10^10)
                 0.0000
    Dipole Moment (Debye)
         X      -0.1216      Y      -0.9296      Z      -0.0000
       Tot       0.9376
    Quadrupole Moments (Debye-Ang)
        XX     -51.9484     XY       2.1798     YY     -56.5101
        XZ       0.0000     YZ      -0.0000     ZZ     -54.5181
    Octopole Moments (Debye-Ang^2)
       XXX      36.1303    XXY      10.6151    XYY      16.8255
       YYY       8.6195    XXZ      -0.0000    XYZ      -0.0000
       YYZ       0.0000    XZZ      10.0864    YZZ       8.4216
       ZZZ      -0.0000
    Hexadecapole Moments (Debye-Ang^3)
      XXXX    -576.9198   XXXY       9.6350   XXYY    -193.7528
      XYYY      16.9515   YYYY    -543.8549   XXXZ       0.0000
      XXYZ      -0.0000   XYYZ      -0.0000   YYYZ      -0.0000
      XXZZ    -110.5596   XYZZ      -0.2910   YYZZ    -105.4357
      XZZZ       0.0000   YZZZ      -0.0000   ZZZZ     -66.8180
 -----------------------------------------------------------------
 Calculating MO derivatives via CPSCF
 D1JvT checksum  = 196560 14740.8466569094
 D1KAT checksum  = 441600 767.6311873990
   1         3          15      0.146673    0.050375
   2         3          15      0.020927    0.008783
   3         3          15      0.002887    0.001163
   4         3          15      0.000324    0.000144
   5        15           3      0.000020    0.000011
   6        18           0      0.000000    0.000000    Roots Converged
 Time for AOints: 6.5 s (CPU) 2.1 s (wall)
 ------------------------------------------------------------------------------
                     AOints        : Timing summary (seconds)
 ------------------------------------------------------------------------------
     job step          cpu (% of tot)      sys (% of tot)     wall (% of tot)
 ------------------------------------------------------------------------------
  cpscf_lag         0.3314E+02 (32.0)   0.4000E-05 (28.6)   0.1144E+02 (30.6)
  iterzp            0.6373E+02 (61.6)   0.8000E-05 (57.1)   0.2370E+02 (63.4)
  make_fx           0.0000E+00 ( 0.0)   0.0000E+00 ( 0.0)   0.0000E+00 ( 0.0)
  AOints            0.6508E+01 ( 6.3)   0.0000E+00 ( 0.0)   0.2131E+01 ( 5.7)
 ------------------------------------------------------------------------------
   Grand Totals     0.1035E+03          0.1400E-04          0.3740E+02
 ------------------------------------------------------------------------------
 Calculating analytic Hessian of the SCF energy
 Polarizability Matrix (a.u.)
            1           2           3
    1 -91.4562946   3.3622028   0.0000000
    2   3.3622028 -74.7293534  -0.0000000
    3   0.0000000  -0.0000000 -42.7673915

 Direct stationary perturbation theory relativistic correction:

 rels  =      18.081393879868
 relv  =     -61.664016944672
 rel2e =      10.196531606764
 E_rel =     -33.386091458040

 Hessian of the SCF Energy
            1           2           3           4           5           6
    1   0.4313694  -0.0692232   0.0000000  -0.2686162   0.1044923  -0.0000000
    2  -0.0692232   0.2935003   0.0000000   0.0709490  -0.0575423  -0.0000000
    3   0.0000000   0.0000000   0.0593079  -0.0000000  -0.0000000  -0.0202092
    4  -0.2686162   0.0709490  -0.0000000   0.3331680  -0.0363412   0.0000000
    5   0.1044923  -0.0575423  -0.0000000  -0.0363412   0.3207733   0.0000000
    6  -0.0000000  -0.0000000  -0.0202092   0.0000000   0.0000000   0.0190543
    7   0.0029691   0.0233732   0.0000000  -0.0417378  -0.0654167  -0.0000000
    8  -0.0099243  -0.0236312   0.0000000  -0.0329134  -0.2378622   0.0000000
    9   0.0000000   0.0000000  -0.0009803   0.0000000   0.0000000  -0.0095698
   10  -0.0364631   0.0210064  -0.0000000   0.0062311   0.0139526   0.0000000
   11   0.0263227  -0.1632169  -0.0000000   0.0030667  -0.0230188   0.0000000
   12  -0.0000000  -0.0000000  -0.0188063   0.0000000   0.0000000  -0.0000988
   13  -0.1292592  -0.0461055  -0.0000000  -0.0290451  -0.0166870  -0.0000000
   14  -0.0516676  -0.0491100  -0.0000000  -0.0047612  -0.0023500  -0.0000000
   15  -0.0000000  -0.0000000  -0.0193122   0.0000000  -0.0000000   0.0108234
            7           8           9          10          11          12
    1   0.0029691  -0.0099243   0.0000000  -0.0364631   0.0263227  -0.0000000
    2   0.0233732  -0.0236312   0.0000000   0.0210064  -0.1632169  -0.0000000
    3   0.0000000   0.0000000  -0.0009803  -0.0000000  -0.0000000  -0.0188063
    4  -0.0417378  -0.0329134   0.0000000   0.0062311   0.0030667   0.0000000
    5  -0.0654167  -0.2378622   0.0000000   0.0139526  -0.0230188   0.0000000
    6  -0.0000000   0.0000000  -0.0095698   0.0000000   0.0000000  -0.0000988
    7   0.0383665   0.0343892  -0.0000000  -0.0030593   0.0033301  -0.0000000
    8   0.0343892   0.2631802  -0.0000000   0.0045487  -0.0051279  -0.0000000
    9  -0.0000000  -0.0000000   0.0081850  -0.0000000  -0.0000000   0.0058278
   10  -0.0030593   0.0045487  -0.0000000   0.0350286  -0.0169908   0.0000000
   11   0.0033301  -0.0051279  -0.0000000  -0.0169908   0.2170097   0.0000000
   12  -0.0000000  -0.0000000   0.0058278   0.0000000   0.0000000   0.0093583
   13   0.0034615   0.0038998   0.0000000  -0.0017374  -0.0157288  -0.0000000
   14   0.0043242   0.0034411  -0.0000000  -0.0225170  -0.0256461  -0.0000000
   15   0.0000000  -0.0000000  -0.0034627  -0.0000000   0.0000000   0.0037190
           13          14          15
    1  -0.1292592  -0.0516676  -0.0000000
    2  -0.0461055  -0.0491100  -0.0000000
    3  -0.0000000  -0.0000000  -0.0193122
    4  -0.0290451  -0.0047612   0.0000000
    5  -0.0166870  -0.0023500  -0.0000000
    6  -0.0000000  -0.0000000   0.0108234
    7   0.0034615   0.0043242   0.0000000
    8   0.0038998   0.0034411  -0.0000000
    9   0.0000000  -0.0000000  -0.0034627
   10  -0.0017374  -0.0225170  -0.0000000
   11  -0.0157288  -0.0256461   0.0000000
   12  -0.0000000  -0.0000000   0.0037190
   13   0.1565801   0.0746215   0.0000000
   14   0.0746215   0.0736649   0.0000000
   15   0.0000000   0.0000000   0.0082325
 Gradient time:  CPU 154.45 s  wall 57.09 s
 **********************************************************************
 **                                                                  **
 **                       VIBRATIONAL ANALYSIS                       **
 **                       --------------------                       **
 **                                                                  **
 **        VIBRATIONAL FREQUENCIES (CM**-1) AND NORMAL MODES         **
 **     FORCE CONSTANTS (mDYN/ANGSTROM) AND REDUCED MASSES (AMU)     **
 **                  INFRARED INTENSITIES (KM/MOL)                   **
 **                                                                  **
 **********************************************************************


 Mode:                 1                      2                      3
 Frequency:       141.90                 157.24                 219.94
 Force Cnst:      0.3076                 0.3493                 1.0238
 Red. Mass:      25.9263                23.9792                35.9211
 IR Active:          YES                    YES                    YES
 IR Intens:        1.373                  2.928                  0.230
 Raman Active:       YES                    YES                    YES
               X      Y      Z        X      Y      Z        X      Y      Z
 C         -0.070 -0.257  0.000    0.000  0.000 -0.136   -0.257  0.125  0.000
 P          0.096  0.112 -0.000    0.000  0.000 -0.548   -0.264  0.305 -0.000
 F          0.858 -0.029  0.000   -0.000  0.000  0.775   -0.141  0.302  0.000
 Cl         0.156 -0.213  0.000   -0.000  0.000  0.274    0.680  0.251 -0.000
 Br        -0.303  0.096 -0.000    0.000 -0.000 -0.073   -0.125 -0.323 -0.000
 TransDip  -0.036 -0.011 -0.000    0.000  0.000 -0.055   -0.004 -0.015 -0.000

 Mode:                 4                      5                      6
 Frequency:       340.47                 378.55                 417.98
 Force Cnst:      1.7113                 1.0788                 3.2625
 Red. Mass:      25.0554                12.7776                31.6948
 IR Active:          YES                    YES                    YES
 IR Intens:        4.700                  8.095                 19.558
 Raman Active:       YES                    YES                    YES
               X      Y      Z        X      Y      Z        X      Y      Z
 C         -0.142  0.243 -0.000   -0.000 -0.000  0.983    0.442  0.123  0.000
 P         -0.310 -0.284  0.000   -0.000 -0.000 -0.138    0.685 -0.167 -0.000
 F          0.488 -0.485  0.000    0.000 -0.000 -0.000   -0.155 -0.004 -0.000
 Cl        -0.061  0.513  0.000   -0.000  0.000 -0.106   -0.075  0.416 -0.000
 Br         0.053 -0.036  0.000    0.000  0.000 -0.048   -0.266 -0.137 -0.000
 TransDip  -0.064 -0.026  0.000   -0.000 -0.000 -0.091    0.141 -0.009 -0.000

 Mode:                 7                      8                      9
 Frequency:       765.84                 822.08                1104.34
 Force Cnst:      7.5815                 5.3365                 9.7263
 Red. Mass:      21.9393                13.4020                13.5360
 IR Active:          YES                    YES                    YES
 IR Intens:      110.891                168.127                 19.801
 Raman Active:       YES                    YES                    YES
               X      Y      Z        X      Y      Z        X      Y      Z
 C          0.180  0.156  0.000    0.332  0.904  0.000    0.891 -0.358  0.000
 P         -0.149 -0.505 -0.000   -0.049  0.048 -0.000   -0.243  0.117  0.000
 F          0.184  0.795  0.000    0.033 -0.146 -0.000   -0.005 -0.034 -0.000
 Cl        -0.010 -0.022 -0.000    0.013 -0.204 -0.000   -0.026  0.057 -0.000
 Br        -0.009 -0.007 -0.000   -0.045 -0.031 -0.000   -0.027 -0.009 -0.000
 TransDip   0.118 -0.316 -0.000    0.084  0.407 -0.000    0.142 -0.008 -0.000

 STANDARD THERMODYNAMIC QUANTITIES AT   298.15 K  AND     1.00 ATM

   This Molecule has  0 Imaginary Frequencies
   Zero point vibrational energy:        6.216 kcal/mol

   Atom    1 Element C  Has Mass   12.00000
   Atom    2 Element P  Has Mass   30.97376
   Atom    3 Element F  Has Mass   18.99840
   Atom    4 Element Cl Has Mass   34.96885
   Atom    5 Element Br Has Mass   78.91830
   Molecular Mass:   175.859310 amu
   Principal axes and moments of inertia in amu*Bohr^2:
                             1           2           3
    Eigenvalues --      906.02103  1043.12618  1949.14722
          X               0.99649    -0.08373     0.00000
          Y               0.08373     0.99649    -0.00000
          Z              -0.00000     0.00000     1.00000
   Rotational Symmetry Number is   1
   The Molecule is an Asymmetric Top
   Translational Enthalpy:        0.889 kcal/mol
   Rotational Enthalpy:           0.889 kcal/mol
   Vibrational Enthalpy:          8.098 kcal/mol
   gas constant (RT):             0.592 kcal/mol
   Translational Entropy:        41.401  cal/mol.K
   Rotational Entropy:           29.000  cal/mol.K
   Vibrational Entropy:          10.962  cal/mol.K

   Total Enthalpy:               10.468 kcal/mol
   Total Entropy:                81.363  cal/mol.K
Archival summary:
1\1\TWL02\FREQ\ProcedureUnspecified\BasisUnspecified\r1l1111\taweetha\MonNov2614:17:182018MonNov2614:17:182018\0\\#,FREQ,ProcedureUnspecified,BasisUnspecified,\\0,1\Br\C,1,1.88852\P,2,1.68599,1,126.543\F,3,1.63625,2,101.77,1,-0,0\Cl,2,1.7427,1,116.349,3,180,0\\\@

 Total job time:  66.94s(wall), 179.84s(cpu) 
 Mon Nov 26 14:17:18 2018

        *************************************************************
        *                                                           *
        *  Thank you very much for using Q-Chem.  Have a nice day.  *
        *                                                           *
        *************************************************************
