# Supplementary material for: Geometric and energetic data from ab initio calculations of haloethene, haloimine, halomethylenephosphine, haloiminophosphine, halodiazene, halodiphosphene and halocyclopropane
Source: Data Brief. 2019 Nov 2;27:104738. doi: 10.1016/j.dib.2019.104738 (PMC6861602; doi:10.1016/j.dib.2019.104738)
Supplement: Multimedia component 5 [file mmc5.zip › CP/B3LYP/BrClCPHE.out]

Q-Chem Developer Version!
                  Welcome to Q-Chem
     A Quantum Leap Into The Future Of Chemistry


 Q-Chem 5.1, Q-Chem, Inc., Pleasanton, CA (2018)

 Yihan Shao,  Zhengting Gan,  E. Epifanovsky,  A. T. B. Gilbert,  M. Wormit,  
 J. Kussmann,  A. W. Lange,  A. Behn,  Jia Deng,  Xintian Feng,  D. Ghosh,  
 M. Goldey,  P. R. Horn,  L. D. Jacobson,  I. Kaliman,  T. Kus,  A. Landau,  
 Jie Liu,  E. I. Proynov,  R. M. Richard,  R. P. Steele,  E. J. Sundstrom,  
 H. L. Woodcock III,  P. M. Zimmerman,  D. Zuev,  B. Albrecht,  E. Alguire,  
 S. A. Baeppler,  D. Barton,  Z. Benda,  Y. A. Bernard,  E. J. Berquist,  
 K. B. Bravaya,  H. Burton,  D. Casanova,  Chun-Min Chang,  Yunqing Chen,  
 A. Chien,  K. D. Closser,  M. P. Coons,  S. Coriani,  S. Dasgupta,  
 A. L. Dempwolff,  M. Diedenhofen,  Hainam Do,  R. G. Edgar,  Po-Tung Fang,  
 S. Faraji,  S. Fatehi,  Qingguo Feng,  K. D. Fenk,  J. Fosso-Tande,  
 Qinghui Ge,  A. Ghysels,  G. Gidofalvi,  J. Gomes,  J. Gonthier,  A. Gunina,  
 D. Hait,  M. W. D. Hanson-Heine,  P. H. P. Harbach,  A. W. Hauser,  
 J. E. Herr,  E. G. Hohenstein,  Z. C. Holden,  Kerwin Hui,  B. C. Huynh,  
 T.-C. Jagau,  Hyunjun Ji,  B. Kaduk,  K. Khistyaev,  Jaehoon Kim,  
 P. Klunzinger,  K. Koh,  D. Kosenkov,  L. Koulias,  T. Kowalczyk,  
 C. M. Krauter,  A. Kunitsa,  Ka Un Lao,  A. Laurent,  K. V. Lawler,  
 Joonho Lee,  D. Lefrancois,  S. Lehtola,  D. S. Levine,  Yi-Pei Li,  
 You-Sheng Lin,  Fenglai Liu,  E. Livshits,  A. Luenser,  P. Manohar,  
 E. Mansoor,  S. F. Manzer,  Shan-Ping Mao,  Yuezhi Mao,  N. Mardirossian,  
 A. V. Marenich,  T. Markovich,  L. A. Martinez-Martinez,  S. A. Maurer,  
 N. J. Mayhall,  S. C. McKenzie,  J.-M. Mewes,  A. F. Morrison,  
 J. W. Mullinax,  K. Nanda,  T. S. Nguyen-Beck,  R. Olivares-Amaya,  
 J. A. Parkhill,  T. M. Perrine,  F. Plasser,  P. Pokhilko,  S. Prager,  
 A. Prociuk,  E. Ramos,  D. R. Rehn,  F. Rob,  M. Schneider,  N. Sergueev,  
 S. M. Sharada,  S. Sharma,  D. W. Small,  T. Stauch,  T. Stein,  
 Yu-Chuan Su,  A. J. W. Thom,  A. Tkatchenko,  T. Tsuchimochi,  N. M. Tubman,  
 L. Vogt,  M. L. Vidal,  O. Vydrov,  M. A. Watson,  J. Wenzel,  
 M. de Wergifosse,  T. A. Wesolowski,  A. White,  J. Witte,  A. Yamada,  
 Jun Yang,  K. Yao,  S. Yeganeh,  S. R. Yost,  Zhi-Qiang You,  A. Zech,  
 Igor Ying Zhang,  Xing Zhang,  Yan Zhao,  Ying Zhu,  B. R. Brooks,  
 G. K. L. Chan,  C. J. Cramer,  M. S. Gordon,  W. J. Hehre,  A. Klamt,  
 M. W. Schmidt,  C. D. Sherrill,  D. G. Truhlar,  A. Aspuru-Guzik,  R. Baer,  
 A. T. Bell,  N. A. Besley,  Jeng-Da Chai,  A. E. DePrince, III,  
 R. A. DiStasio Jr.,  A. Dreuw,  B. D. Dunietz,  T. R. Furlani,  
 Chao-Ping Hsu,  Yousung Jung,  Jing Kong,  D. S. Lambrecht,  WanZhen Liang,  
 C. Ochsenfeld,  V. A. Rassolov,  L. V. Slipchenko,  J. E. Subotnik,  
 T. Van Voorhis,  J. M. Herbert,  A. I. Krylov,  P. M. W. Gill,  M. Head-Gordon

 Contributors to earlier versions of Q-Chem not listed above: 
 R. D. Adamson,  B. Austin,  J. Baker,  G. J. O. Beran,  K. Brandhorst,  
 S. T. Brown,  E. F. C. Byrd,  A. K. Chakraborty,  C.-L. Cheng,  
 Siu Hung Chien,  D. M. Chipman,  D. L. Crittenden,  H. Dachsel,  
 R. J. Doerksen,  A. D. Dutoi,  L. Fusti-Molnar,  W. A. Goddard III,  
 A. Golubeva-Zadorozhnaya,  S. R. Gwaltney,  G. Hawkins,  A. Heyden,  
 S. Hirata,  G. Kedziora,  F. J. Keil,  C. Kelley,  Jihan Kim,  R. A. King,  
 R. Z. Khaliullin,  P. P. Korambath,  W. Kurlancheek,  A. M. Lee,  M. S. Lee,  
 S. V. Levchenko,  Ching Yeh Lin,  D. Liotard,  R. C. Lochan,  I. Lotan,  
 P. E. Maslen,  N. Nair,  D. P. O'Neill,  D. Neuhauser,  E. Neuscamman,  
 C. M. Oana,  R. Olson,  B. Peters,  R. Peverati,  P. A. Pieniazek,  
 Y. M. Rhee,  J. Ritchie,  M. A. Rohrdanz,  E. Rosta,  N. J. Russ,  
 H. F. Schaefer III,  N. E. Schultz,  N. Shenvi,  A. C. Simmonett,  A. Sodt,  
 D. Stuck,  K. S. Thanthiriwatte,  V. Vanovschi,  Tao Wang,  A. Warshel,  
 C. F. Williams,  Q. Wu,  X. Xu,  W. Zhang

 Please cite Q-Chem as follows:
 Y. Shao et al., Mol. Phys. 113, 184-215 (2015)
 DOI: 10.1080/00268976.2014.952696

 Q-Chem 5.1.2 for Intel X86 EM64T Linux

 Parts of Q-Chem use Armadillo 8.300.2 (Tropical Shenanigans).
 http://arma.sourceforge.net/

 Q-Chem begins on Mon Nov 26 17:50:03 2018  

Host: 
0

     Scratch files written to /scratch/taweetham/qchem52781//
Input Ideriv = 2
Curr. Ideriv = -1
Max.  Ideriv = 2

Checking the input file for inconsistencies... 	...done.

--------------------------------------------------------------
User input:
--------------------------------------------------------------
$molecule
0 1
C 
P 1 1.5 
H 2 PH 1 120. 
Cl 1 PCl 2 120.  3 180.0
Br 1 PBr 2 120.  3 0.0

PH=1.44
PF=1.54
PCl=2.03
PBr=2.5
PI=2.6
$end

$rem
   job_type	optimization
   basis	6-311++g**
   method	b3lyp
$end

--------------------------------------------------------------
 ----------------------------------------------------------------
             Standard Nuclear Orientation (Angstroms)
    I     Atom           X                Y                Z
 ----------------------------------------------------------------
    1      C       0.7641724462     0.2494726094    -0.0000000000
    2      P       1.2650793905     1.6633651912    -0.0000000000
    3      H       0.3300265055     2.7584798438    -0.0000000000
    4      Cl      2.0823372772    -1.2943348522     0.0000000000
    5      Br     -1.6940281644    -0.2057743109     0.0000000000
 ----------------------------------------------------------------
 Molecular Point Group                 Cs    NOp =  2
 Largest Abelian Subgroup              Cs    NOp =  2
 Nuclear Repulsion Energy =   320.2139460167 hartrees
 There are       37 alpha and       37 beta electrons
 Requested basis set is 6-311++G(d,p)
 There are 56 shells and 137 basis functions

 Total QAlloc Memory Limit   2000 MB
 Mega-Array Size       188 MB
 MEM_STATIC part       192 MB
 A cutoff of  1.0D-11 yielded   1312 shell pairs
 There are      8414 function pairs (      9190 Cartesian)
 Smallest overlap matrix eigenvalue = 4.78E-04

 Scale SEOQF with 1.000000e-01/1.000000e-01/1.000000e-01

 Standard Electronic Orientation quadrupole field applied
 Nucleus-field energy     =     0.0000000129 hartrees
 Guess from superposition of atomic densities
 Warning:  Energy on first SCF cycle will be non-variational
 SAD guess density has 74.000000 electrons

 -----------------------------------------------------------------------
  General SCF calculation program by
  Eric Jon Sundstrom, Paul Horn, Yuezhi Mao, Dmitri Zuev, Alec White,
  David Stuck, Shaama M.S., Shane Yost, Joonho Lee, David Small,
  Daniel Levine, Susi Lehtola, Hugh Burton, Evgeny Epifanovsky
 -----------------------------------------------------------------------
 Exchange:     0.2000 Hartree-Fock + 0.0800 Slater + 0.7200 B88
 Correlation:  0.1900 VWN1RPA + 0.8100 LYP
 Using SG-1 standard quadrature grid
 A restricted SCF calculation will be
 performed using DIIS
 SCF converges when DIIS error is below 1.0e-08
 ---------------------------------------
  Cycle       Energy         DIIS error
 ---------------------------------------
    1   -3414.5959636060      3.70e-02  
    2   -3414.2737981081      3.22e-03  
    3   -3414.1898831798      5.26e-03  
    4   -3414.3068791475      1.75e-03  
    5   -3414.3099591331      8.05e-04  
    6   -3414.3112808761      4.35e-04  
    7   -3414.3117489990      8.13e-05  
    8   -3414.3117665704      2.23e-05  
    9   -3414.3117683901      3.73e-06  
   10   -3414.3117684321      9.85e-07  
   11   -3414.3117684355      1.87e-07  
   12   -3414.3117684357      4.58e-08  
   13   -3414.3117684357      1.06e-08  
   14   -3414.3117684357      3.29e-09  Convergence criterion met
 ---------------------------------------
 SCF time:   CPU 17.99s  wall 18.00s 
 SCF   energy in the final basis set =    -3414.3117684357
 Total energy in the final basis set =    -3414.3117684357

 --------------------------------------------------------------
             Orbital Energies (a.u.) and Symmetries
 --------------------------------------------------------------

 Alpha MOs, Restricted
 -- Occupied --                  
-482.83 -101.60  -77.10  -62.48  -56.30  -56.30  -56.30  -10.33
  1 A'    2 A'    3 A'    4 A'    5 A'    6 A'    1 A"    7 A'                 
 -9.509  -8.690  -7.275  -7.263  -7.263  -6.602  -6.522  -6.508
  8 A'    9 A'   10 A'    2 A"   11 A'   12 A'   13 A'   14 A'                 
 -6.508  -4.763  -4.762  -4.759  -2.632  -2.629  -2.628  -2.617
  3 A"   15 A'    4 A"   16 A'   17 A'   18 A'    5 A"   19 A'                 
 -2.617  -0.862  -0.788  -0.746  -0.565  -0.449  -0.420  -0.385
  6 A"   20 A'   21 A'   22 A'   23 A'   24 A'   25 A'    7 A"                 
 -0.342  -0.326  -0.304  -0.288  -0.288
 26 A'    8 A"   27 A'    9 A"   28 A'                                         
 -- Virtual --                   
 -0.167  -0.115  -0.101  -0.009   0.007   0.028   0.038   0.048
 29 A'   30 A'   10 A"   31 A'   32 A'   33 A'   11 A"   34 A'                 
  0.052   0.059   0.074   0.076   0.086   0.096   0.102   0.115
 35 A'   36 A'   37 A'   12 A"   13 A"   38 A'   39 A'   40 A'                 
  0.119   0.125   0.140   0.162   0.193   0.197   0.276   0.282
 41 A'   14 A"   42 A'   43 A'   44 A'   45 A'   15 A"   46 A'                 
  0.323   0.393   0.399   0.425   0.442   0.445   0.457   0.472
 47 A'   48 A'   49 A'   50 A'   16 A"   51 A'   17 A"   52 A'                 
  0.497   0.507   0.564   0.572   0.578   0.579   0.594   0.613
 53 A'   18 A"   54 A'   19 A"   55 A'   20 A"   56 A'   21 A"                 
  0.625   0.640   0.647   0.665   0.751   0.823   0.841   0.855
 57 A'   58 A'   22 A"   59 A'   60 A'   61 A'   23 A"   62 A'                 
  0.869   0.878   0.903   1.012   1.088   1.123   1.288   1.359
 24 A"   63 A'   64 A'   65 A'   66 A'   67 A'   25 A"   68 A'                 
  1.396   1.471   1.525   1.581   1.584   1.628   1.718   1.951
 26 A"   69 A'   27 A"   70 A'   28 A"   71 A'   72 A'   73 A'                 
  2.002   2.015   2.045   2.097   2.225   2.265   2.342   2.555
 29 A"   74 A'   75 A'   76 A'   30 A"   77 A'   78 A'   79 A'                 
  2.674   2.820   3.167   4.008   4.013   4.015   4.061   4.151
 31 A"   80 A'   81 A'   32 A"   82 A'   33 A"   83 A'   84 A'                 
  6.542   6.998   7.558   7.571   7.600   9.639  13.789  13.879
 85 A'   86 A'   34 A"   87 A'   88 A'   89 A'   35 A"   90 A'                 
 14.088  23.411  25.756  25.840  26.128  47.840 163.185 215.614
 91 A'   92 A'   36 A"   93 A'   94 A'   95 A'   96 A'   97 A'                 
289.751 289.764 289.8041020.609
 37 A"   98 A'   99 A'  100 A'                                                 

 Beta MOs, Restricted
 -- Occupied --                  
-482.83 -101.60  -77.10  -62.48  -56.30  -56.30  -56.30  -10.33
  1 A'    2 A'    3 A'    4 A'    5 A'    6 A'    1 A"    7 A'                 
 -9.509  -8.690  -7.275  -7.263  -7.263  -6.602  -6.522  -6.508
  8 A'    9 A'   10 A'    2 A"   11 A'   12 A'   13 A'   14 A'                 
 -6.508  -4.763  -4.762  -4.759  -2.632  -2.629  -2.628  -2.617
  3 A"   15 A'    4 A"   16 A'   17 A'   18 A'    5 A"   19 A'                 
 -2.617  -0.862  -0.788  -0.746  -0.565  -0.449  -0.420  -0.385
  6 A"   20 A'   21 A'   22 A'   23 A'   24 A'   25 A'    7 A"                 
 -0.342  -0.326  -0.304  -0.288  -0.288
 26 A'    8 A"   27 A'    9 A"   28 A'                                         
 -- Virtual --                   
 -0.167  -0.115  -0.101  -0.009   0.007   0.028   0.038   0.048
 29 A'   30 A'   10 A"   31 A'   32 A'   33 A'   11 A"   34 A'                 
  0.052   0.059   0.074   0.076   0.086   0.096   0.102   0.115
 35 A'   36 A'   37 A'   12 A"   13 A"   38 A'   39 A'   40 A'                 
  0.119   0.125   0.140   0.162   0.193   0.197   0.276   0.282
 41 A'   14 A"   42 A'   43 A'   44 A'   45 A'   15 A"   46 A'                 
  0.323   0.393   0.399   0.425   0.442   0.445   0.457   0.472
 47 A'   48 A'   49 A'   50 A'   16 A"   51 A'   17 A"   52 A'                 
  0.497   0.507   0.564   0.572   0.578   0.579   0.594   0.613
 53 A'   18 A"   54 A'   19 A"   55 A'   20 A"   56 A'   21 A"                 
  0.625   0.640   0.647   0.665   0.751   0.823   0.841   0.855
 57 A'   58 A'   22 A"   59 A'   60 A'   61 A'   23 A"   62 A'                 
  0.869   0.878   0.903   1.012   1.088   1.123   1.288   1.359
 24 A"   63 A'   64 A'   65 A'   66 A'   67 A'   25 A"   68 A'                 
  1.396   1.471   1.525   1.581   1.584   1.628   1.718   1.951
 26 A"   69 A'   27 A"   70 A'   28 A"   71 A'   72 A'   73 A'                 
  2.002   2.015   2.045   2.097   2.225   2.265   2.342   2.555
 29 A"   74 A'   75 A'   76 A'   30 A"   77 A'   78 A'   79 A'                 
  2.674   2.820   3.167   4.008   4.013   4.015   4.061   4.151
 31 A"   80 A'   81 A'   32 A"   82 A'   33 A"   83 A'   84 A'                 
  6.542   6.998   7.558   7.571   7.600   9.639  13.789  13.879
 85 A'   86 A'   34 A"   87 A'   88 A'   89 A'   35 A"   90 A'                 
 14.088  23.411  25.756  25.840  26.128  47.840 163.185 215.614
 91 A'   92 A'   36 A"   93 A'   94 A'   95 A'   96 A'   97 A'                 
289.751 289.764 289.8041020.609
 37 A"   98 A'   99 A'  100 A'                                                 
 --------------------------------------------------------------

          Ground-State Mulliken Net Atomic Charges

     Atom                 Charge (a.u.)
  ----------------------------------------
      1 C                    -0.124851
      2 P                     0.094918
      3 H                     0.051998
      4 Cl                    0.159142
      5 Br                   -0.181208
  ----------------------------------------
  Sum of atomic charges =    -0.000000

 -----------------------------------------------------------------
                    Cartesian Multipole Moments
 -----------------------------------------------------------------
    Charge (ESU x 10^10)
                 0.0000
    Dipole Moment (Debye)
         X       1.3672      Y       2.8815      Z       0.0000
       Tot       3.1894
    Quadrupole Moments (Debye-Ang)
        XX     -52.1266     XY       0.4552     YY     -43.8920
        XZ       0.0000     YZ       0.0000     ZZ     -51.4401
    Octopole Moments (Debye-Ang^2)
       XXX     -52.1814    XXY      -9.7877    XYY      -8.0419
       YYY       6.1369    XXZ      -0.0000    XYZ      -0.0000
       YYZ       0.0000    XZZ     -14.1302    YZZ      -2.0763
       ZZZ      -0.0000
    Hexadecapole Moments (Debye-Ang^3)
      XXXX    -839.5017   XXXY     -20.9666   XXYY    -209.4847
      XYYY      -2.7494   YYYY    -380.3806   XXXZ       0.0000
      XXYZ       0.0000   XYYZ       0.0000   YYYZ       0.0000
      XXZZ    -158.7444   XYZZ       1.1019   YYZZ     -83.0201
      XZZZ       0.0000   YZZZ       0.0000   ZZZZ     -66.9391
 -----------------------------------------------------------------
 Calculating analytic gradient of the SCF energy
 Gradient of SCF Energy
            1           2           3           4           5
    1   0.0649470  -0.0821466   0.0117093   0.0509990  -0.0455087
    2   0.1838798  -0.1534127   0.0181925  -0.0475927  -0.0010668
    3  -0.0000000   0.0000000  -0.0000000   0.0000000   0.0000000
 Max gradient component =       1.839E-01
 RMS gradient           =       7.105E-02
 Gradient time:  CPU 4.05 s  wall 4.05 s
 Geometry Optimization Parameters
   NAtoms,    NIC,     NZ,  NCons,   NDum,   NFix, NCnnct, MaxDiis
        5      20       5       0       0       0       0       0


** GEOMETRY OPTIMIZATION IN DELOCALIZED INTERNAL COORDINATES **
   Searching for a Minimum

   Optimization Cycle:   1

                       Coordinates (Angstroms)
     ATOM                X               Y               Z
      1  C         0.7641724462    0.2494726094    0.0000000000
      2  P         1.2650793905    1.6633651912    0.0000000000
      3  H         0.3300265055    2.7584798438    0.0000000000
      4  Cl        2.0823372772   -1.2943348522    0.0000000000
      5  Br       -1.6940281644   -0.2057743109    0.0000000000
   Point Group: cs    Number of degrees of freedom:     7


   Energy is  -3414.311768436


 Attempting to Generate Delocalized Internal Coordinates

  7 Hessian modes will be used to form the next step
  Hessian Eigenvalues:
     0.052803    0.139919    0.160000    0.198009    0.250000    0.250000
     0.766766

 Minimum Search - Taking Simple RFO Step
 Searching for Lamda that Minimizes Along All modes
 Value Taken    Lamda =  -0.07959189
 Calculated Step too Large.  Step scaled by  0.539675
 Step Taken.  Stepsize is  0.300000

                             Maximum     Tolerance    Cnvgd?
         Gradient           0.148793      0.000300      NO
         Displacement       0.190542      0.001200      NO
         Energy change     *********      0.000001      NO


 New Cartesian Coordinates Obtained by Inverse Iteration

 Displacement from previous Coordinates is:  0.351384
 ----------------------------------------------------------------
             Standard Nuclear Orientation (Angstroms)
    I     Atom           X                Y                Z
 ----------------------------------------------------------------
    1      C       0.7700322187     0.2482570370     0.0000000000
    2      P       1.3168516644     1.6996081413     0.0000000000
    3      H       0.2747511343     2.6840820455     0.0000000000
    4      Cl      1.9783999772    -1.2692336728     0.0000000000
    5      Br     -1.5924475396    -0.1915050696     0.0000000000
 ----------------------------------------------------------------
 Molecular Point Group                 Cs    NOp =  2
 Largest Abelian Subgroup              Cs    NOp =  2
 Nuclear Repulsion Energy =   327.9260450016 hartrees
 There are       37 alpha and       37 beta electrons
 Applying Cartesian multipole field
    Component          Value
    ---------          -----
     (2,0,0)        1.00000E-11
     (0,2,0)        2.00000E-11
     (0,0,2)       -3.00000E-11
 Nucleus-field energy     =     0.0000000123 hartrees
 Requested basis set is 6-311++G(d,p)
 There are 56 shells and 137 basis functions
 A cutoff of  1.0D-11 yielded   1330 shell pairs
 There are      8551 function pairs (      9348 Cartesian)
 Smallest overlap matrix eigenvalue = 4.49E-04
 Guess MOs from SCF MO coefficient file

 -----------------------------------------------------------------------
  General SCF calculation program by
  Eric Jon Sundstrom, Paul Horn, Yuezhi Mao, Dmitri Zuev, Alec White,
  David Stuck, Shaama M.S., Shane Yost, Joonho Lee, David Small,
  Daniel Levine, Susi Lehtola, Hugh Burton, Evgeny Epifanovsky
 -----------------------------------------------------------------------
 Exchange:     0.2000 Hartree-Fock + 0.0800 Slater + 0.7200 B88
 Correlation:  0.1900 VWN1RPA + 0.8100 LYP
 Using SG-1 standard quadrature grid
 A restricted SCF calculation will be
 performed using DIIS
 SCF converges when DIIS error is below 1.0e-08
 ---------------------------------------
  Cycle       Energy         DIIS error
 ---------------------------------------
    1   -3414.3464607398      1.02e-03  
    2   -3414.3503554913      4.33e-04  
    3   -3414.3496824349      6.55e-04  
    4   -3414.3509159539      1.78e-04  
    5   -3414.3509781121      8.84e-05  
    6   -3414.3509992805      1.23e-05  
    7   -3414.3509996141      6.10e-06  
    8   -3414.3509997095      1.60e-06  
    9   -3414.3509997175      3.47e-07  
   10   -3414.3509997179      7.66e-08  
   11   -3414.3509997180      1.71e-08  
   12   -3414.3509997179      2.43e-09  Convergence criterion met
 ---------------------------------------
 SCF time:   CPU 15.97s  wall 16.00s 
 SCF   energy in the final basis set =    -3414.3509997179
 Total energy in the final basis set =    -3414.3509997179

 --------------------------------------------------------------
             Orbital Energies (a.u.) and Symmetries
 --------------------------------------------------------------

 Alpha MOs, Restricted
 -- Occupied --                  
-482.84 -101.60  -77.09  -62.49  -56.31  -56.30  -56.30  -10.33
  1 A'    2 A'    3 A'    4 A'    5 A'    1 A"    6 A'    7 A'                 
 -9.510  -8.695  -7.276  -7.264  -7.264  -6.595  -6.527  -6.513
  8 A'    9 A'   10 A'    2 A"   11 A'   12 A'   13 A'   14 A'                 
 -6.513  -4.756  -4.756  -4.753  -2.638  -2.634  -2.634  -2.622
  3 A"   15 A'    4 A"   16 A'   17 A'   18 A'    5 A"   19 A'                 
 -2.622  -0.872  -0.779  -0.747  -0.561  -0.452  -0.426  -0.388
  6 A"   20 A'   21 A'   22 A'   23 A'   24 A'   25 A'    7 A"                 
 -0.345  -0.320  -0.310  -0.291  -0.289
 26 A'    8 A"   27 A'   28 A'    9 A"                                         
 -- Virtual --                   
 -0.152  -0.101  -0.088  -0.007   0.010   0.029   0.039   0.044
 29 A'   10 A"   30 A'   31 A'   32 A'   33 A'   11 A"   34 A'                 
  0.051   0.061   0.074   0.074   0.085   0.096   0.108   0.115
 35 A'   36 A'   37 A'   12 A"   13 A"   38 A'   39 A'   40 A'                 
  0.123   0.127   0.134   0.161   0.196   0.198   0.279   0.280
 41 A'   14 A"   42 A'   43 A'   44 A'   45 A'   46 A'   15 A"                 
  0.325   0.390   0.397   0.430   0.439   0.441   0.457   0.458
 47 A'   48 A'   49 A'   50 A'   16 A"   51 A'   17 A"   52 A'                 
  0.490   0.502   0.552   0.573   0.576   0.579   0.590   0.610
 53 A'   18 A"   54 A'   19 A"   20 A"   55 A'   56 A'   21 A"                 
  0.621   0.645   0.656   0.668   0.786   0.832   0.836   0.856
 57 A'   22 A"   58 A'   59 A'   60 A'   61 A'   23 A"   62 A'                 
  0.872   0.879   0.893   1.043   1.071   1.115   1.307   1.347
 24 A"   63 A'   64 A'   65 A'   66 A'   67 A'   25 A"   68 A'                 
  1.408   1.488   1.507   1.579   1.603   1.643   1.765   1.920
 26 A"   69 A'   27 A"   28 A"   70 A'   71 A'   72 A'   73 A'                 
  1.997   2.014   2.055   2.107   2.225   2.269   2.356   2.578
 29 A"   74 A'   75 A'   76 A'   30 A"   77 A'   78 A'   79 A'                 
  2.671   2.838   3.146   4.004   4.010   4.014   4.069   4.176
 31 A"   80 A'   81 A'   32 A"   82 A'   33 A"   83 A'   84 A'                 
  6.543   6.993   7.554   7.568   7.609   9.647  13.795  13.887
 85 A'   86 A'   34 A"   87 A'   88 A'   89 A'   35 A"   90 A'                 
 14.047  23.360  25.761  25.855  26.186  47.840 163.166 215.624
 91 A'   92 A'   36 A"   93 A'   94 A'   95 A'   96 A'   97 A'                 
289.746 289.761 289.8111020.611
 37 A"   98 A'   99 A'  100 A'                                                 

 Beta MOs, Restricted
 -- Occupied --                  
-482.84 -101.60  -77.09  -62.49  -56.31  -56.30  -56.30  -10.33
  1 A'    2 A'    3 A'    4 A'    5 A'    1 A"    6 A'    7 A'                 
 -9.510  -8.695  -7.276  -7.264  -7.264  -6.595  -6.527  -6.513
  8 A'    9 A'   10 A'    2 A"   11 A'   12 A'   13 A'   14 A'                 
 -6.513  -4.756  -4.756  -4.753  -2.638  -2.634  -2.634  -2.622
  3 A"   15 A'    4 A"   16 A'   17 A'   18 A'    5 A"   19 A'                 
 -2.622  -0.872  -0.779  -0.747  -0.561  -0.452  -0.426  -0.388
  6 A"   20 A'   21 A'   22 A'   23 A'   24 A'   25 A'    7 A"                 
 -0.345  -0.320  -0.310  -0.291  -0.289
 26 A'    8 A"   27 A'   28 A'    9 A"                                         
 -- Virtual --                   
 -0.152  -0.101  -0.088  -0.007   0.010   0.029   0.039   0.044
 29 A'   10 A"   30 A'   31 A'   32 A'   33 A'   11 A"   34 A'                 
  0.051   0.061   0.074   0.074   0.085   0.096   0.108   0.115
 35 A'   36 A'   37 A'   12 A"   13 A"   38 A'   39 A'   40 A'                 
  0.123   0.127   0.134   0.161   0.196   0.198   0.279   0.280
 41 A'   14 A"   42 A'   43 A'   44 A'   45 A'   46 A'   15 A"                 
  0.325   0.390   0.397   0.430   0.439   0.441   0.457   0.458
 47 A'   48 A'   49 A'   50 A'   16 A"   51 A'   17 A"   52 A'                 
  0.490   0.502   0.552   0.573   0.576   0.579   0.590   0.610
 53 A'   18 A"   54 A'   19 A"   20 A"   55 A'   56 A'   21 A"                 
  0.621   0.645   0.656   0.668   0.786   0.832   0.836   0.856
 57 A'   22 A"   58 A'   59 A'   60 A'   61 A'   23 A"   62 A'                 
  0.872   0.879   0.893   1.043   1.071   1.115   1.307   1.347
 24 A"   63 A'   64 A'   65 A'   66 A'   67 A'   25 A"   68 A'                 
  1.408   1.488   1.507   1.579   1.603   1.643   1.765   1.920
 26 A"   69 A'   27 A"   28 A"   70 A'   71 A'   72 A'   73 A'                 
  1.997   2.014   2.055   2.107   2.225   2.269   2.356   2.578
 29 A"   74 A'   75 A'   76 A'   30 A"   77 A'   78 A'   79 A'                 
  2.671   2.838   3.146   4.004   4.010   4.014   4.069   4.176
 31 A"   80 A'   81 A'   32 A"   82 A'   33 A"   83 A'   84 A'                 
  6.543   6.993   7.554   7.568   7.609   9.647  13.795  13.887
 85 A'   86 A'   34 A"   87 A'   88 A'   89 A'   35 A"   90 A'                 
 14.047  23.360  25.761  25.855  26.186  47.840 163.166 215.624
 91 A'   92 A'   36 A"   93 A'   94 A'   95 A'   96 A'   97 A'                 
289.746 289.761 289.8111020.611
 37 A"   98 A'   99 A'  100 A'                                                 
 --------------------------------------------------------------

          Ground-State Mulliken Net Atomic Charges

     Atom                 Charge (a.u.)
  ----------------------------------------
      1 C                    -0.143693
      2 P                     0.064066
      3 H                     0.036736
      4 Cl                    0.201250
      5 Br                   -0.158359
  ----------------------------------------
  Sum of atomic charges =     0.000000

 -----------------------------------------------------------------
                    Cartesian Multipole Moments
 -----------------------------------------------------------------
    Charge (ESU x 10^10)
                 0.0000
    Dipole Moment (Debye)
         X       1.0911      Y       2.2939      Z      -0.0000
       Tot       2.5401
    Quadrupole Moments (Debye-Ang)
        XX     -51.4192     XY       0.1123     YY     -44.8867
        XZ       0.0000     YZ       0.0000     ZZ     -51.4664
    Octopole Moments (Debye-Ang^2)
       XXX     -57.2255    XXY     -11.4878    XYY     -10.4817
       YYY      -1.0766    XXZ      -0.0000    XYZ      -0.0000
       YYZ      -0.0000    XZZ     -15.6891    YZZ      -3.6993
       ZZZ      -0.0000
    Hexadecapole Moments (Debye-Ang^3)
      XXXX    -779.9559   XXXY     -29.7084   XXYY    -201.4326
      XYYY     -14.6009   YYYY    -391.8435   XXXZ       0.0000
      XXYZ       0.0000   XYYZ       0.0000   YYYZ       0.0000
      XXZZ    -147.9976   XYZZ      -2.6653   YYZZ     -83.8946
      XZZZ       0.0000   YZZZ       0.0000   ZZZZ     -67.0763
 -----------------------------------------------------------------
 Calculating analytic gradient of the SCF energy
 Gradient of SCF Energy
            1           2           3           4           5
    1   0.0509007  -0.0563963   0.0083899   0.0454817  -0.0483760
    2   0.1285000  -0.0965579   0.0151042  -0.0449811  -0.0020652
    3  -0.0000000   0.0000000  -0.0000000  -0.0000000   0.0000000
 Max gradient component =       1.285E-01
 RMS gradient           =       5.056E-02
 Gradient time:  CPU 4.16 s  wall 4.16 s
 Geometry Optimization Parameters
   NAtoms,    NIC,     NZ,  NCons,   NDum,   NFix, NCnnct, MaxDiis
        5      20       5       0       0       0       0       0

 Cartesian Hessian Update
 Hessian Updated using BFGS Update


** GEOMETRY OPTIMIZATION IN DELOCALIZED INTERNAL COORDINATES **
   Searching for a Minimum

   Optimization Cycle:   2

                       Coordinates (Angstroms)
     ATOM                X               Y               Z
      1  C         0.7700322187    0.2482570370    0.0000000000
      2  P         1.3168516644    1.6996081413    0.0000000000
      3  H         0.2747511343    2.6840820455    0.0000000000
      4  Cl        1.9783999772   -1.2692336728    0.0000000000
      5  Br       -1.5924475396   -0.1915050696    0.0000000000
   Point Group: cs    Number of degrees of freedom:     7


   Energy is  -3414.350999718

 Hessian Updated using BFGS Update

  7 Hessian modes will be used to form the next step
  Hessian Eigenvalues:
     0.029580    0.104476    0.159948    0.198160    0.244951    0.250045
     0.881417

 Minimum Search - Taking Simple RFO Step
 Searching for Lamda that Minimizes Along All modes
 Value Taken    Lamda =  -0.08766255
 Calculated Step too Large.  Step scaled by  0.376258
 Step Taken.  Stepsize is  0.300000

                             Maximum     Tolerance    Cnvgd?
         Gradient           0.103997      0.000300      NO
         Displacement       0.171852      0.001200      NO
         Energy change     -0.039231      0.000001      NO


 New Cartesian Coordinates Obtained by Inverse Iteration

 Displacement from previous Coordinates is:  0.349320
 ----------------------------------------------------------------
             Standard Nuclear Orientation (Angstroms)
    I     Atom           X                Y                Z
 ----------------------------------------------------------------
    1      C       0.7714216018     0.2506148185     0.0000000000
    2      P       1.3553790703     1.7247474895     0.0000000000
    3      H       0.2332058704     2.6100823441     0.0000000000
    4      Cl      1.8709827714    -1.2330632530     0.0000000000
    5      Br     -1.4834018588    -0.1811729179     0.0000000000
 ----------------------------------------------------------------
 Molecular Point Group                 Cs    NOp =  2
 Largest Abelian Subgroup              Cs    NOp =  2
 Nuclear Repulsion Energy =   338.1006678659 hartrees
 There are       37 alpha and       37 beta electrons
 Applying Cartesian multipole field
    Component          Value
    ---------          -----
     (2,0,0)        1.00000E-11
     (0,2,0)        2.00000E-11
     (0,0,2)       -3.00000E-11
 Nucleus-field energy     =     0.0000000116 hartrees
 Requested basis set is 6-311++G(d,p)
 There are 56 shells and 137 basis functions
 A cutoff of  1.0D-11 yielded   1344 shell pairs
 There are      8599 function pairs (      9399 Cartesian)
 Smallest overlap matrix eigenvalue = 4.04E-04
 Guess MOs from SCF MO coefficient file

 -----------------------------------------------------------------------
  General SCF calculation program by
  Eric Jon Sundstrom, Paul Horn, Yuezhi Mao, Dmitri Zuev, Alec White,
  David Stuck, Shaama M.S., Shane Yost, Joonho Lee, David Small,
  Daniel Levine, Susi Lehtola, Hugh Burton, Evgeny Epifanovsky
 -----------------------------------------------------------------------
 Exchange:     0.2000 Hartree-Fock + 0.0800 Slater + 0.7200 B88
 Correlation:  0.1900 VWN1RPA + 0.8100 LYP
 Using SG-1 standard quadrature grid
 A restricted SCF calculation will be
 performed using DIIS
 SCF converges when DIIS error is below 1.0e-08
 ---------------------------------------
  Cycle       Energy         DIIS error
 ---------------------------------------
    1   -3414.3768779839      1.00e-03  
    2   -3414.3806631167      3.75e-04  
    3   -3414.3803267516      5.35e-04  
    4   -3414.3810452047      1.55e-04  
    5   -3414.3810996082      6.45e-05  
    6   -3414.3811112414      9.61e-06  
    7   -3414.3811114030      4.23e-06  
    8   -3414.3811114410      1.11e-06  
    9   -3414.3811114446      2.53e-07  
   10   -3414.3811114448      5.57e-08  
   11   -3414.3811114448      1.25e-08  
   12   -3414.3811114448      2.38e-09  Convergence criterion met
 ---------------------------------------
 SCF time:   CPU 16.28s  wall 16.00s 
 SCF   energy in the final basis set =    -3414.3811114448
 Total energy in the final basis set =    -3414.3811114448

 --------------------------------------------------------------
             Orbital Energies (a.u.) and Symmetries
 --------------------------------------------------------------

 Alpha MOs, Restricted
 -- Occupied --                  
-482.84 -101.60  -77.09  -62.49  -56.31  -56.31  -56.31  -10.33
  1 A'    2 A'    3 A'    4 A'    5 A'    1 A"    6 A'    7 A'                 
 -9.511  -8.699  -7.277  -7.266  -7.266  -6.588  -6.531  -6.517
  8 A'    9 A'   10 A'    2 A"   11 A'   12 A'   13 A'    3 A"                 
 -6.517  -4.749  -4.748  -4.745  -2.641  -2.638  -2.637  -2.626
 14 A'   15 A'    4 A"   16 A'   17 A'    5 A"   18 A'   19 A'                 
 -2.626  -0.888  -0.778  -0.742  -0.561  -0.454  -0.434  -0.395
  6 A"   20 A'   21 A'   22 A'   23 A'   24 A'   25 A'    7 A"                 
 -0.347  -0.316  -0.315  -0.293  -0.287
 26 A'    8 A"   27 A'   28 A'    9 A"                                         
 -- Virtual --                   
 -0.132  -0.100  -0.057  -0.005   0.013   0.029   0.040   0.040
 29 A'   10 A"   30 A'   31 A'   32 A'   33 A'   34 A'   11 A"                 
  0.051   0.065   0.073   0.075   0.084   0.096   0.111   0.116
 35 A'   36 A'   12 A"   37 A'   13 A"   38 A'   39 A'   40 A'                 
  0.126   0.129   0.132   0.162   0.197   0.199   0.277   0.284
 41 A'   14 A"   42 A'   43 A'   44 A'   45 A'   46 A'   15 A"                 
  0.325   0.387   0.394   0.436   0.437   0.439   0.448   0.457
 47 A'   48 A'   49 A'   50 A'   16 A"   51 A'   52 A'   17 A"                 
  0.476   0.498   0.539   0.570   0.577   0.583   0.595   0.610
 53 A'   18 A"   54 A'   19 A"   20 A"   55 A'   56 A'   21 A"                 
  0.622   0.645   0.670   0.690   0.816   0.832   0.834   0.858
 57 A'   22 A"   58 A'   59 A'   60 A'   23 A"   61 A'   62 A'                 
  0.875   0.878   0.905   1.046   1.075   1.131   1.331   1.360
 63 A'   24 A"   64 A'   65 A'   66 A'   67 A'   25 A"   68 A'                 
  1.419   1.492   1.517   1.588   1.618   1.662   1.812   1.900
 26 A"   27 A"   69 A'   28 A"   70 A'   71 A'   72 A'   73 A'                 
  1.995   2.015   2.073   2.120   2.226   2.276   2.385   2.597
 29 A"   74 A'   75 A'   76 A'   30 A"   77 A'   78 A'   79 A'                 
  2.673   2.862   3.149   4.000   4.009   4.019   4.083   4.216
 31 A"   80 A'   81 A'   32 A"   82 A'   33 A"   83 A'   84 A'                 
  6.546   6.994   7.551   7.567   7.624   9.662  13.803  13.897
 85 A'   86 A'   34 A"   87 A'   88 A'   89 A'   35 A"   90 A'                 
 14.028  23.336  25.768  25.879  26.227  47.842 163.160 215.641
 91 A'   92 A'   36 A"   93 A'   94 A'   95 A'   96 A'   97 A'                 
289.743 289.760 289.8271020.615
 37 A"   98 A'   99 A'  100 A'                                                 

 Beta MOs, Restricted
 -- Occupied --                  
-482.84 -101.60  -77.09  -62.49  -56.31  -56.31  -56.31  -10.33
  1 A'    2 A'    3 A'    4 A'    5 A'    1 A"    6 A'    7 A'                 
 -9.511  -8.699  -7.277  -7.266  -7.266  -6.588  -6.531  -6.517
  8 A'    9 A'   10 A'    2 A"   11 A'   12 A'   13 A'    3 A"                 
 -6.517  -4.749  -4.748  -4.745  -2.641  -2.638  -2.637  -2.626
 14 A'   15 A'    4 A"   16 A'   17 A'    5 A"   18 A'   19 A'                 
 -2.626  -0.888  -0.778  -0.742  -0.561  -0.454  -0.434  -0.395
  6 A"   20 A'   21 A'   22 A'   23 A'   24 A'   25 A'    7 A"                 
 -0.347  -0.316  -0.315  -0.293  -0.287
 26 A'    8 A"   27 A'   28 A'    9 A"                                         
 -- Virtual --                   
 -0.132  -0.100  -0.057  -0.005   0.013   0.029   0.040   0.040
 29 A'   10 A"   30 A'   31 A'   32 A'   33 A'   34 A'   11 A"                 
  0.051   0.065   0.073   0.075   0.084   0.096   0.111   0.116
 35 A'   36 A'   12 A"   37 A'   13 A"   38 A'   39 A'   40 A'                 
  0.126   0.129   0.132   0.162   0.197   0.199   0.277   0.284
 41 A'   14 A"   42 A'   43 A'   44 A'   45 A'   46 A'   15 A"                 
  0.325   0.387   0.394   0.436   0.437   0.439   0.448   0.457
 47 A'   48 A'   49 A'   50 A'   16 A"   51 A'   52 A'   17 A"                 
  0.476   0.498   0.539   0.570   0.577   0.583   0.595   0.610
 53 A'   18 A"   54 A'   19 A"   20 A"   55 A'   56 A'   21 A"                 
  0.622   0.645   0.670   0.690   0.816   0.832   0.834   0.858
 57 A'   22 A"   58 A'   59 A'   60 A'   23 A"   61 A'   62 A'                 
  0.875   0.878   0.905   1.046   1.075   1.131   1.331   1.360
 63 A'   24 A"   64 A'   65 A'   66 A'   67 A'   25 A"   68 A'                 
  1.419   1.492   1.517   1.588   1.618   1.662   1.812   1.900
 26 A"   27 A"   69 A'   28 A"   70 A'   71 A'   72 A'   73 A'                 
  1.995   2.015   2.073   2.120   2.226   2.276   2.385   2.597
 29 A"   74 A'   75 A'   76 A'   30 A"   77 A'   78 A'   79 A'                 
  2.673   2.862   3.149   4.000   4.009   4.019   4.083   4.216
 31 A"   80 A'   81 A'   32 A"   82 A'   33 A"   83 A'   84 A'                 
  6.546   6.994   7.551   7.567   7.624   9.662  13.803  13.897
 85 A'   86 A'   34 A"   87 A'   88 A'   89 A'   35 A"   90 A'                 
 14.028  23.336  25.768  25.879  26.227  47.842 163.160 215.641
 91 A'   92 A'   36 A"   93 A'   94 A'   95 A'   96 A'   97 A'                 
289.743 289.760 289.8271020.615
 37 A"   98 A'   99 A'  100 A'                                                 
 --------------------------------------------------------------

          Ground-State Mulliken Net Atomic Charges

     Atom                 Charge (a.u.)
  ----------------------------------------
      1 C                    -0.168932
      2 P                     0.040364
      3 H                     0.022258
      4 Cl                    0.245350
      5 Br                   -0.139041
  ----------------------------------------
  Sum of atomic charges =     0.000000

 -----------------------------------------------------------------
                    Cartesian Multipole Moments
 -----------------------------------------------------------------
    Charge (ESU x 10^10)
                 0.0000
    Dipole Moment (Debye)
         X       0.8772      Y       1.7648      Z       0.0000
       Tot       1.9708
    Quadrupole Moments (Debye-Ang)
        XX     -50.9009     XY      -0.2006     YY     -45.6991
        XZ       0.0000     YZ       0.0000     ZZ     -51.4050
    Octopole Moments (Debye-Ang^2)
       XXX     -61.2447    XXY     -12.9328    XYY     -12.7227
       YYY      -7.5103    XXZ       0.0000    XYZ       0.0000
       YYZ       0.0000    XZZ     -17.0723    YZZ      -5.2567
       ZZZ       0.0000
    Hexadecapole Moments (Debye-Ang^3)
      XXXX    -720.4004   XXXY     -38.3235   XXYY    -192.4453
      XYYY     -25.8030   YYYY    -397.4963   XXXZ       0.0000
      XXYZ       0.0000   XYYZ       0.0000   YYYZ       0.0000
      XXZZ    -137.0374   XYZZ      -6.4844   YYZZ     -84.0274
      XZZZ       0.0000   YZZZ       0.0000   ZZZZ     -67.0360
 -----------------------------------------------------------------
 Calculating analytic gradient of the SCF energy
 Gradient of SCF Energy
            1           2           3           4           5
    1   0.0485457  -0.0382570   0.0050604   0.0337093  -0.0490585
    2   0.0931150  -0.0661495   0.0108305  -0.0341476  -0.0036484
    3  -0.0000000   0.0000000  -0.0000000  -0.0000000  -0.0000000
 Max gradient component =       9.311E-02
 RMS gradient           =       3.806E-02
 Gradient time:  CPU 4.28 s  wall 4.29 s
 Geometry Optimization Parameters
   NAtoms,    NIC,     NZ,  NCons,   NDum,   NFix, NCnnct, MaxDiis
        5      20       5       0       0       0       0       0

 Cartesian Hessian Update
 Hessian Updated using BFGS Update


** GEOMETRY OPTIMIZATION IN DELOCALIZED INTERNAL COORDINATES **
   Searching for a Minimum

   Optimization Cycle:   3

                       Coordinates (Angstroms)
     ATOM                X               Y               Z
      1  C         0.7714216018    0.2506148185    0.0000000000
      2  P         1.3553790703    1.7247474895    0.0000000000
      3  H         0.2332058704    2.6100823441    0.0000000000
      4  Cl        1.8709827714   -1.2330632530    0.0000000000
      5  Br       -1.4834018588   -0.1811729179    0.0000000000
   Point Group: cs    Number of degrees of freedom:     7


   Energy is  -3414.381111445

 Hessian Updated using BFGS Update

  7 Hessian modes will be used to form the next step
  Hessian Eigenvalues:
     0.031789    0.135511    0.170206    0.198411    0.241876    0.250465
     0.830619

 Minimum Search - Taking Simple RFO Step
 Searching for Lamda that Minimizes Along All modes
 Value Taken    Lamda =  -0.06452399
 Calculated Step too Large.  Step scaled by  0.392787
 Step Taken.  Stepsize is  0.300000

                             Maximum     Tolerance    Cnvgd?
         Gradient           0.077730      0.000300      NO
         Displacement       0.170699      0.001200      NO
         Energy change     -0.030112      0.000001      NO


 New Cartesian Coordinates Obtained by Inverse Iteration

 Displacement from previous Coordinates is:  0.324889
 ----------------------------------------------------------------
             Standard Nuclear Orientation (Angstroms)
    I     Atom           X                Y                Z
 ----------------------------------------------------------------
    1      C       0.7615352519     0.2497192903     0.0000000000
    2      P       1.3739064146     1.7451433756     0.0000000000
    3      H       0.2012536165     2.5577295083     0.0000000000
    4      Cl      1.7730337520    -1.2095493989     0.0000000000
    5      Br     -1.3621415800    -0.1718342940     0.0000000000
 ----------------------------------------------------------------
 Molecular Point Group                 Cs    NOp =  2
 Largest Abelian Subgroup              Cs    NOp =  2
 Nuclear Repulsion Energy =   349.9506929558 hartrees
 There are       37 alpha and       37 beta electrons
 Applying Cartesian multipole field
    Component          Value
    ---------          -----
     (2,0,0)        1.00000E-11
     (0,2,0)        2.00000E-11
     (0,0,2)       -3.00000E-11
 Nucleus-field energy     =     0.0000000110 hartrees
 Requested basis set is 6-311++G(d,p)
 There are 56 shells and 137 basis functions
 A cutoff of  1.0D-11 yielded   1362 shell pairs
 There are      8739 function pairs (      9564 Cartesian)
 Smallest overlap matrix eigenvalue = 3.64E-04
 Guess MOs from SCF MO coefficient file

 -----------------------------------------------------------------------
  General SCF calculation program by
  Eric Jon Sundstrom, Paul Horn, Yuezhi Mao, Dmitri Zuev, Alec White,
  David Stuck, Shaama M.S., Shane Yost, Joonho Lee, David Small,
  Daniel Levine, Susi Lehtola, Hugh Burton, Evgeny Epifanovsky
 -----------------------------------------------------------------------
 Exchange:     0.2000 Hartree-Fock + 0.0800 Slater + 0.7200 B88
 Correlation:  0.1900 VWN1RPA + 0.8100 LYP
 Using SG-1 standard quadrature grid
 A restricted SCF calculation will be
 performed using DIIS
 SCF converges when DIIS error is below 1.0e-08
 ---------------------------------------
  Cycle       Energy         DIIS error
 ---------------------------------------
    1   -3414.3990739072      1.00e-03  
    2   -3414.4025072076      4.77e-04  
    3   -3414.4019905744      6.76e-04  
    4   -3414.4030491688      1.51e-04  
    5   -3414.4031149870      5.16e-05  
    6   -3414.4031220134      7.42e-06  
    7   -3414.4031221140      2.63e-06  
    8   -3414.4031221262      9.13e-07  
    9   -3414.4031221282      1.95e-07  
   10   -3414.4031221284      4.03e-08  
   11   -3414.4031221284      9.08e-09  Convergence criterion met
 ---------------------------------------
 SCF time:   CPU 15.36s  wall 15.00s 
 SCF   energy in the final basis set =    -3414.4031221284
 Total energy in the final basis set =    -3414.4031221284

 --------------------------------------------------------------
             Orbital Energies (a.u.) and Symmetries
 --------------------------------------------------------------

 Alpha MOs, Restricted
 -- Occupied --                  
-482.84 -101.60  -77.08  -62.50  -56.32  -56.31  -56.31  -10.32
  1 A'    2 A'    3 A'    4 A'    5 A'    1 A"    6 A'    7 A'                 
 -9.511  -8.704  -7.276  -7.265  -7.265  -6.581  -6.536  -6.522
  8 A'    9 A'   10 A'    2 A"   11 A'   12 A'   13 A'    3 A"                 
 -6.521  -4.741  -4.741  -4.738  -2.646  -2.642  -2.642  -2.631
 14 A'   15 A'    4 A"   16 A'   17 A'    5 A"   18 A'   19 A'                 
 -2.631  -0.902  -0.786  -0.733  -0.562  -0.456  -0.441  -0.402
  6 A"   20 A'   21 A'   22 A'   23 A'   24 A'   25 A'    7 A"                 
 -0.350  -0.319  -0.318  -0.294  -0.281
 26 A'   27 A'    8 A"   28 A'    9 A"                                         
 -- Virtual --                   
 -0.107  -0.098  -0.034  -0.003   0.015   0.030   0.038   0.042
 29 A'   10 A"   30 A'   31 A'   32 A'   33 A'   34 A'   11 A"                 
  0.052   0.069   0.072   0.076   0.084   0.096   0.112   0.118
 35 A'   36 A'   12 A"   37 A'   13 A"   38 A'   39 A'   40 A'                 
  0.125   0.131   0.135   0.162   0.193   0.201   0.276   0.288
 41 A'   14 A"   42 A'   43 A'   44 A'   45 A'   46 A'   15 A"                 
  0.323   0.380   0.393   0.430   0.432   0.444   0.447   0.457
 47 A'   48 A'   49 A'   50 A'   16 A"   51 A'   52 A'   17 A"                 
  0.465   0.494   0.527   0.564   0.575   0.590   0.600   0.610
 53 A'   18 A"   54 A'   19 A"   20 A"   55 A'   56 A'   21 A"                 
  0.628   0.647   0.687   0.728   0.817   0.829   0.848   0.857
 57 A'   22 A"   58 A'   59 A'   60 A'   23 A"   61 A'   62 A'                 
  0.883   0.889   0.930   1.019   1.096   1.153   1.354   1.385
 63 A'   24 A"   64 A'   65 A'   66 A'   67 A'   25 A"   68 A'                 
  1.426   1.487   1.564   1.596   1.626   1.684   1.840   1.890
 26 A"   27 A"   69 A'   28 A"   70 A'   71 A'   72 A'   73 A'                 
  1.993   2.017   2.085   2.139   2.229   2.289   2.416   2.612
 29 A"   74 A'   75 A'   76 A'   30 A"   77 A'   78 A'   79 A'                 
  2.675   2.886   3.158   3.996   4.008   4.027   4.104   4.274
 31 A"   80 A'   81 A'   32 A"   82 A'   33 A"   83 A'   84 A'                 
  6.549   6.997   7.548   7.569   7.642   9.681  13.811  13.906
 85 A'   86 A'   34 A"   87 A'   88 A'   89 A'   35 A"   90 A'                 
 14.018  23.325  25.777  25.910  26.248  47.846 163.156 215.662
 91 A'   92 A'   36 A"   93 A'   94 A'   95 A'   96 A'   97 A'                 
289.741 289.761 289.8501020.620
 37 A"   98 A'   99 A'  100 A'                                                 

 Beta MOs, Restricted
 -- Occupied --                  
-482.84 -101.60  -77.08  -62.50  -56.32  -56.31  -56.31  -10.32
  1 A'    2 A'    3 A'    4 A'    5 A'    1 A"    6 A'    7 A'                 
 -9.511  -8.704  -7.276  -7.265  -7.265  -6.581  -6.536  -6.522
  8 A'    9 A'   10 A'    2 A"   11 A'   12 A'   13 A'    3 A"                 
 -6.521  -4.741  -4.741  -4.738  -2.646  -2.642  -2.642  -2.631
 14 A'   15 A'    4 A"   16 A'   17 A'    5 A"   18 A'   19 A'                 
 -2.631  -0.902  -0.786  -0.733  -0.562  -0.456  -0.441  -0.402
  6 A"   20 A'   21 A'   22 A'   23 A'   24 A'   25 A'    7 A"                 
 -0.350  -0.319  -0.318  -0.294  -0.281
 26 A'   27 A'    8 A"   28 A'    9 A"                                         
 -- Virtual --                   
 -0.107  -0.098  -0.034  -0.003   0.015   0.030   0.038   0.042
 29 A'   10 A"   30 A'   31 A'   32 A'   33 A'   34 A'   11 A"                 
  0.052   0.069   0.072   0.076   0.084   0.096   0.112   0.118
 35 A'   36 A'   12 A"   37 A'   13 A"   38 A'   39 A'   40 A'                 
  0.125   0.131   0.135   0.162   0.193   0.201   0.276   0.288
 41 A'   14 A"   42 A'   43 A'   44 A'   45 A'   46 A'   15 A"                 
  0.323   0.380   0.393   0.430   0.432   0.444   0.447   0.457
 47 A'   48 A'   49 A'   50 A'   16 A"   51 A'   52 A'   17 A"                 
  0.465   0.494   0.527   0.564   0.575   0.590   0.600   0.610
 53 A'   18 A"   54 A'   19 A"   20 A"   55 A'   56 A'   21 A"                 
  0.628   0.647   0.687   0.728   0.817   0.829   0.848   0.857
 57 A'   22 A"   58 A'   59 A'   60 A'   23 A"   61 A'   62 A'                 
  0.883   0.889   0.930   1.019   1.096   1.153   1.354   1.385
 63 A'   24 A"   64 A'   65 A'   66 A'   67 A'   25 A"   68 A'                 
  1.426   1.487   1.564   1.596   1.626   1.684   1.840   1.890
 26 A"   27 A"   69 A'   28 A"   70 A'   71 A'   72 A'   73 A'                 
  1.993   2.017   2.085   2.139   2.229   2.289   2.416   2.612
 29 A"   74 A'   75 A'   76 A'   30 A"   77 A'   78 A'   79 A'                 
  2.675   2.886   3.158   3.996   4.008   4.027   4.104   4.274
 31 A"   80 A'   81 A'   32 A"   82 A'   33 A"   83 A'   84 A'                 
  6.549   6.997   7.548   7.569   7.642   9.681  13.811  13.906
 85 A'   86 A'   34 A"   87 A'   88 A'   89 A'   35 A"   90 A'                 
 14.018  23.325  25.777  25.910  26.248  47.846 163.156 215.662
 91 A'   92 A'   36 A"   93 A'   94 A'   95 A'   96 A'   97 A'                 
289.741 289.761 289.8501020.620
 37 A"   98 A'   99 A'  100 A'                                                 
 --------------------------------------------------------------

          Ground-State Mulliken Net Atomic Charges

     Atom                 Charge (a.u.)
  ----------------------------------------
      1 C                    -0.198974
      2 P                     0.025937
      3 H                     0.007699
      4 Cl                    0.280861
      5 Br                   -0.115523
  ----------------------------------------
  Sum of atomic charges =     0.000000

 -----------------------------------------------------------------
                    Cartesian Multipole Moments
 -----------------------------------------------------------------
    Charge (ESU x 10^10)
                 0.0000
    Dipole Moment (Debye)
         X       0.5297      Y       1.3026      Z      -0.0000
       Tot       1.4062
    Quadrupole Moments (Debye-Ang)
        XX     -50.7115     XY      -0.5104     YY     -46.4172
        XZ      -0.0000     YZ       0.0000     ZZ     -51.3044
    Octopole Moments (Debye-Ang^2)
       XXX     -65.9181    XXY     -14.1466    XYY     -15.2126
       YYY     -12.6424    XXZ      -0.0000    XYZ      -0.0000
       YYZ      -0.0000    XZZ     -18.6637    YZZ      -6.5535
       ZZZ      -0.0000
    Hexadecapole Moments (Debye-Ang^3)
      XXXX    -662.1068   XXXY     -44.4168   XXYY    -184.0486
      XYYY     -33.9805   YYYY    -403.6737   XXXZ      -0.0000
      XXYZ       0.0000   XYYZ      -0.0000   YYYZ       0.0000
      XXZZ    -126.1835   XYZZ      -9.3181   YYZZ     -84.5839
      XZZZ      -0.0000   YZZZ       0.0000   ZZZZ     -66.9003
 -----------------------------------------------------------------
 Calculating analytic gradient of the SCF energy
 Gradient of SCF Energy
            1           2           3           4           5
    1   0.0466666  -0.0259787   0.0027884   0.0172547  -0.0407310
    2   0.0591483  -0.0436160   0.0072755  -0.0186224  -0.0041854
    3   0.0000000  -0.0000000   0.0000000  -0.0000000   0.0000000
 Max gradient component =       5.915E-02
 RMS gradient           =       2.663E-02
 Gradient time:  CPU 4.41 s  wall 4.42 s
 Geometry Optimization Parameters
   NAtoms,    NIC,     NZ,  NCons,   NDum,   NFix, NCnnct, MaxDiis
        5      20       5       0       0       0       0       0

 Cartesian Hessian Update
 Hessian Updated using BFGS Update


** GEOMETRY OPTIMIZATION IN DELOCALIZED INTERNAL COORDINATES **
   Searching for a Minimum

   Optimization Cycle:   4

                       Coordinates (Angstroms)
     ATOM                X               Y               Z
      1  C         0.7615352519    0.2497192903    0.0000000000
      2  P         1.3739064146    1.7451433756    0.0000000000
      3  H         0.2012536165    2.5577295083    0.0000000000
      4  Cl        1.7730337520   -1.2095493989    0.0000000000
      5  Br       -1.3621415800   -0.1718342940    0.0000000000
   Point Group: cs    Number of degrees of freedom:     7


   Energy is  -3414.403122128

 Hessian Updated using BFGS Update

  7 Hessian modes will be used to form the next step
  Hessian Eigenvalues:
     0.046375    0.158853    0.188102    0.198695    0.242429    0.251840
     0.780465

 Minimum Search - Taking Simple RFO Step
 Searching for Lamda that Minimizes Along All modes
 Value Taken    Lamda =  -0.03447706
 Calculated Step too Large.  Step scaled by  0.491970
 Step Taken.  Stepsize is  0.300000

                             Maximum     Tolerance    Cnvgd?
         Gradient           0.053966      0.000300      NO
         Displacement       0.167575      0.001200      NO
         Energy change     -0.022011      0.000001      NO


 New Cartesian Coordinates Obtained by Inverse Iteration

 Displacement from previous Coordinates is:  0.294840
 ----------------------------------------------------------------
             Standard Nuclear Orientation (Angstroms)
    I     Atom           X                Y                Z
 ----------------------------------------------------------------
    1      C       0.7362456941     0.2492273247     0.0000000000
    2      P       1.3811776985     1.7617608840     0.0000000000
    3      H       0.1728671220     2.5152230125     0.0000000000
    4      Cl      1.6980358008    -1.2013796002     0.0000000000
    5      Br     -1.2407388603    -0.1536231398     0.0000000000
 ----------------------------------------------------------------
 Molecular Point Group                 Cs    NOp =  2
 Largest Abelian Subgroup              Cs    NOp =  2
 Nuclear Repulsion Energy =   362.1212510935 hartrees
 There are       37 alpha and       37 beta electrons
 Applying Cartesian multipole field
    Component          Value
    ---------          -----
     (2,0,0)        1.00000E-11
     (0,2,0)        2.00000E-11
     (0,0,2)       -3.00000E-11
 Nucleus-field energy     =     0.0000000104 hartrees
 Requested basis set is 6-311++G(d,p)
 There are 56 shells and 137 basis functions
 A cutoff of  1.0D-11 yielded   1374 shell pairs
 There are      8783 function pairs (      9611 Cartesian)
 Smallest overlap matrix eigenvalue = 3.43E-04
 Guess MOs from SCF MO coefficient file

 -----------------------------------------------------------------------
  General SCF calculation program by
  Eric Jon Sundstrom, Paul Horn, Yuezhi Mao, Dmitri Zuev, Alec White,
  David Stuck, Shaama M.S., Shane Yost, Joonho Lee, David Small,
  Daniel Levine, Susi Lehtola, Hugh Burton, Evgeny Epifanovsky
 -----------------------------------------------------------------------
 Exchange:     0.2000 Hartree-Fock + 0.0800 Slater + 0.7200 B88
 Correlation:  0.1900 VWN1RPA + 0.8100 LYP
 Using SG-1 standard quadrature grid
 A restricted SCF calculation will be
 performed using DIIS
 SCF converges when DIIS error is below 1.0e-08
 ---------------------------------------
  Cycle       Energy         DIIS error
 ---------------------------------------
    1   -3414.4119940355      1.03e-03  
    2   -3414.4154983079      5.19e-04  
    3   -3414.4150393156      6.88e-04  
    4   -3414.4161053709      1.53e-04  
    5   -3414.4161756390      4.65e-05  
    6   -3414.4161808254      6.34e-06  
    7   -3414.4161809143      1.12e-06  
    8   -3414.4161809174      3.08e-07  
    9   -3414.4161809176      1.13e-07  
   10   -3414.4161809177      3.10e-08  
   11   -3414.4161809177      7.56e-09  Convergence criterion met
 ---------------------------------------
 SCF time:   CPU 15.70s  wall 15.00s 
 SCF   energy in the final basis set =    -3414.4161809177
 Total energy in the final basis set =    -3414.4161809177

 --------------------------------------------------------------
             Orbital Energies (a.u.) and Symmetries
 --------------------------------------------------------------

 Alpha MOs, Restricted
 -- Occupied --                  
-482.85 -101.59  -77.07  -62.50  -56.32  -56.32  -56.32  -10.31
  1 A'    2 A'    3 A'    4 A'    5 A'    1 A"    6 A'    7 A'                 
 -9.507  -8.711  -7.272  -7.262  -7.261  -6.574  -6.543  -6.529
  8 A'    9 A'   10 A'    2 A"   11 A'   12 A'   13 A'    3 A"                 
 -6.529  -4.735  -4.734  -4.731  -2.654  -2.650  -2.650  -2.639
 14 A'   15 A'    4 A"   16 A'   17 A'    5 A"   18 A'   19 A'                 
 -2.639  -0.911  -0.803  -0.723  -0.563  -0.462  -0.442  -0.407
  6 A"   20 A'   21 A'   22 A'   23 A'   24 A'   25 A'    7 A"                 
 -0.352  -0.324  -0.322  -0.295  -0.273
 26 A'    8 A"   27 A'   28 A'    9 A"                                         
 -- Virtual --                   
 -0.096  -0.078  -0.021   0.000   0.018   0.030   0.037   0.043
 10 A"   29 A'   30 A'   31 A'   32 A'   33 A'   34 A'   11 A"                 
  0.051   0.070   0.074   0.079   0.084   0.096   0.112   0.121
 35 A'   12 A"   36 A'   37 A'   13 A"   38 A'   39 A'   40 A'                 
  0.124   0.133   0.138   0.162   0.190   0.202   0.275   0.291
 41 A'   14 A"   42 A'   43 A'   44 A'   45 A'   46 A'   15 A"                 
  0.321   0.376   0.394   0.425   0.426   0.442   0.450   0.456
 47 A'   48 A'   49 A'   16 A"   50 A'   51 A'   52 A'   17 A"                 
  0.463   0.495   0.519   0.555   0.569   0.596   0.603   0.613
 53 A'   18 A"   54 A'   19 A"   20 A"   55 A'   56 A'   21 A"                 
  0.634   0.654   0.709   0.770   0.807   0.831   0.858   0.873
 57 A'   22 A"   58 A'   59 A'   60 A'   23 A"   61 A'   62 A'                 
  0.891   0.905   0.955   0.993   1.106   1.168   1.373   1.415
 63 A'   24 A"   64 A'   65 A'   66 A'   67 A'   25 A"   68 A'                 
  1.431   1.485   1.604   1.622   1.637   1.705   1.843   1.885
 26 A"   27 A"   28 A"   69 A'   70 A'   71 A'   72 A'   73 A'                 
  1.992   2.023   2.097   2.150   2.233   2.304   2.438   2.622
 29 A"   74 A'   75 A'   76 A'   30 A"   77 A'   78 A'   79 A'                 
  2.676   2.919   3.157   3.989   4.004   4.040   4.127   4.326
 31 A"   80 A'   81 A'   32 A"   82 A'   33 A"   83 A'   84 A'                 
  6.559   6.999   7.543   7.571   7.645   9.696  13.818  13.913
 85 A'   86 A'   34 A"   87 A'   88 A'   89 A'   35 A"   90 A'                 
 14.011  23.322  25.785  25.939  26.269  47.853 163.152 215.680
 91 A'   92 A'   36 A"   93 A'   94 A'   95 A'   96 A'   97 A'                 
289.737 289.763 289.8651020.632
 37 A"   98 A'   99 A'  100 A'                                                 

 Beta MOs, Restricted
 -- Occupied --                  
-482.85 -101.59  -77.07  -62.50  -56.32  -56.32  -56.32  -10.31
  1 A'    2 A'    3 A'    4 A'    5 A'    1 A"    6 A'    7 A'                 
 -9.507  -8.711  -7.272  -7.262  -7.261  -6.574  -6.543  -6.529
  8 A'    9 A'   10 A'    2 A"   11 A'   12 A'   13 A'    3 A"                 
 -6.529  -4.735  -4.734  -4.731  -2.654  -2.650  -2.650  -2.639
 14 A'   15 A'    4 A"   16 A'   17 A'    5 A"   18 A'   19 A'                 
 -2.639  -0.911  -0.803  -0.723  -0.563  -0.462  -0.442  -0.407
  6 A"   20 A'   21 A'   22 A'   23 A'   24 A'   25 A'    7 A"                 
 -0.352  -0.324  -0.322  -0.295  -0.273
 26 A'    8 A"   27 A'   28 A'    9 A"                                         
 -- Virtual --                   
 -0.096  -0.078  -0.021   0.000   0.018   0.030   0.037   0.043
 10 A"   29 A'   30 A'   31 A'   32 A'   33 A'   34 A'   11 A"                 
  0.051   0.070   0.074   0.079   0.084   0.096   0.112   0.121
 35 A'   12 A"   36 A'   37 A'   13 A"   38 A'   39 A'   40 A'                 
  0.124   0.133   0.138   0.162   0.190   0.202   0.275   0.291
 41 A'   14 A"   42 A'   43 A'   44 A'   45 A'   46 A'   15 A"                 
  0.321   0.376   0.394   0.425   0.426   0.442   0.450   0.456
 47 A'   48 A'   49 A'   16 A"   50 A'   51 A'   52 A'   17 A"                 
  0.463   0.495   0.519   0.555   0.569   0.596   0.603   0.613
 53 A'   18 A"   54 A'   19 A"   20 A"   55 A'   56 A'   21 A"                 
  0.634   0.654   0.709   0.770   0.807   0.831   0.858   0.873
 57 A'   22 A"   58 A'   59 A'   60 A'   23 A"   61 A'   62 A'                 
  0.891   0.905   0.955   0.993   1.106   1.168   1.373   1.415
 63 A'   24 A"   64 A'   65 A'   66 A'   67 A'   25 A"   68 A'                 
  1.431   1.485   1.604   1.622   1.637   1.705   1.843   1.885
 26 A"   27 A"   28 A"   69 A'   70 A'   71 A'   72 A'   73 A'                 
  1.992   2.023   2.097   2.150   2.233   2.304   2.438   2.622
 29 A"   74 A'   75 A'   76 A'   30 A"   77 A'   78 A'   79 A'                 
  2.676   2.919   3.157   3.989   4.004   4.040   4.127   4.326
 31 A"   80 A'   81 A'   32 A"   82 A'   33 A"   83 A'   84 A'                 
  6.559   6.999   7.543   7.571   7.645   9.696  13.818  13.913
 85 A'   86 A'   34 A"   87 A'   88 A'   89 A'   35 A"   90 A'                 
 14.011  23.322  25.785  25.939  26.269  47.853 163.152 215.680
 91 A'   92 A'   36 A"   93 A'   94 A'   95 A'   96 A'   97 A'                 
289.737 289.763 289.8651020.632
 37 A"   98 A'   99 A'  100 A'                                                 
 --------------------------------------------------------------

          Ground-State Mulliken Net Atomic Charges

     Atom                 Charge (a.u.)
  ----------------------------------------
      1 C                    -0.221322
      2 P                     0.018992
      3 H                    -0.006999
      4 Cl                    0.291396
      5 Br                   -0.082067
  ----------------------------------------
  Sum of atomic charges =     0.000000

 -----------------------------------------------------------------
                    Cartesian Multipole Moments
 -----------------------------------------------------------------
    Charge (ESU x 10^10)
                 0.0000
    Dipole Moment (Debye)
         X       0.0177      Y       0.9571      Z       0.0000
       Tot       0.9573
    Quadrupole Moments (Debye-Ang)
        XX     -50.7536     XY      -0.6687     YY     -47.1592
        XZ       0.0000     YZ       0.0000     ZZ     -51.1771
    Octopole Moments (Debye-Ang^2)
       XXX     -71.3710    XXY     -14.9483    XYY     -17.9209
       YYY     -16.9930    XXZ      -0.0000    XYZ       0.0000
       YYZ       0.0000    XZZ     -20.5464    YZZ      -7.6844
       ZZZ       0.0000
    Hexadecapole Moments (Debye-Ang^3)
      XXXX    -612.2429   XXXY     -46.6977   XXYY    -177.3264
      XYYY     -37.9808   YYYY    -411.5482   XXXZ       0.0000
      XXYZ       0.0000   XYYZ       0.0000   YYYZ       0.0000
      XXZZ    -116.8994   XYZZ     -10.7737   YYZZ     -85.5483
      XZZZ       0.0000   YZZZ       0.0000   ZZZZ     -66.6564
 -----------------------------------------------------------------
 Calculating analytic gradient of the SCF energy
 Gradient of SCF Energy
            1           2           3           4           5
    1   0.0356124  -0.0177245   0.0014772   0.0022257  -0.0215907
    2   0.0303572  -0.0253307   0.0038057  -0.0058569  -0.0029755
    3   0.0000000  -0.0000000  -0.0000000   0.0000000   0.0000000
 Max gradient component =       3.561E-02
 RMS gradient           =       1.566E-02
 Gradient time:  CPU 4.59 s  wall 4.59 s
 Geometry Optimization Parameters
   NAtoms,    NIC,     NZ,  NCons,   NDum,   NFix, NCnnct, MaxDiis
        5      20       5       0       0       0       0       0

 Cartesian Hessian Update
 Hessian Updated using BFGS Update


** GEOMETRY OPTIMIZATION IN DELOCALIZED INTERNAL COORDINATES **
   Searching for a Minimum

   Optimization Cycle:   5

                       Coordinates (Angstroms)
     ATOM                X               Y               Z
      1  C         0.7362456941    0.2492273247    0.0000000000
      2  P         1.3811776985    1.7617608840    0.0000000000
      3  H         0.1728671220    2.5152230125    0.0000000000
      4  Cl        1.6980358008   -1.2013796002    0.0000000000
      5  Br       -1.2407388603   -0.1536231398    0.0000000000
   Point Group: cs    Number of degrees of freedom:     7


   Energy is  -3414.416180918

 Hessian Updated using BFGS Update

  7 Hessian modes will be used to form the next step
  Hessian Eigenvalues:
     0.065428    0.160961    0.196926    0.202339    0.243862    0.274092
     0.744431

 Minimum Search - Taking Simple RFO Step
 Searching for Lamda that Minimizes Along All modes
 Value Taken    Lamda =  -0.00981422
 Calculated Step too Large.  Step scaled by  0.892257
 Step Taken.  Stepsize is  0.300000

                             Maximum     Tolerance    Cnvgd?
         Gradient           0.030968      0.000300      NO
         Displacement       0.197124      0.001200      NO
         Energy change     -0.013059      0.000001      NO


 New Cartesian Coordinates Obtained by Inverse Iteration

 Displacement from previous Coordinates is:  0.245540
 ----------------------------------------------------------------
             Standard Nuclear Orientation (Angstroms)
    I     Atom           X                Y                Z
 ----------------------------------------------------------------
    1      C       0.6891878687     0.2488250767     0.0000000000
    2      P       1.3890568630     1.7711982302     0.0000000000
    3      H       0.1527097317     2.4739136104     0.0000000000
    4      Cl      1.6571938233    -1.1947236601     0.0000000000
    5      Br     -1.1405608317    -0.1280047758     0.0000000000
 ----------------------------------------------------------------
 Molecular Point Group                 Cs    NOp =  2
 Largest Abelian Subgroup              Cs    NOp =  2
 Nuclear Repulsion Energy =   372.8726818686 hartrees
 There are       37 alpha and       37 beta electrons
 Applying Cartesian multipole field
    Component          Value
    ---------          -----
     (2,0,0)        1.00000E-11
     (0,2,0)        2.00000E-11
     (0,0,2)       -3.00000E-11
 Nucleus-field energy     =     0.0000000100 hartrees
 Requested basis set is 6-311++G(d,p)
 There are 56 shells and 137 basis functions
 A cutoff of  1.0D-11 yielded   1382 shell pairs
 There are      8837 function pairs (      9668 Cartesian)
 Smallest overlap matrix eigenvalue = 3.37E-04
 Guess MOs from SCF MO coefficient file

 -----------------------------------------------------------------------
  General SCF calculation program by
  Eric Jon Sundstrom, Paul Horn, Yuezhi Mao, Dmitri Zuev, Alec White,
  David Stuck, Shaama M.S., Shane Yost, Joonho Lee, David Small,
  Daniel Levine, Susi Lehtola, Hugh Burton, Evgeny Epifanovsky
 -----------------------------------------------------------------------
 Exchange:     0.2000 Hartree-Fock + 0.0800 Slater + 0.7200 B88
 Correlation:  0.1900 VWN1RPA + 0.8100 LYP
 Using SG-1 standard quadrature grid
 A restricted SCF calculation will be
 performed using DIIS
 SCF converges when DIIS error is below 1.0e-08
 ---------------------------------------
  Cycle       Energy         DIIS error
 ---------------------------------------
    1   -3414.4141141738      1.18e-03  
    2   -3414.4186695540      5.28e-04  
    3   -3414.4181542981      7.13e-04  
    4   -3414.4192672562      1.70e-04  
    5   -3414.4193522764      5.00e-05  
    6   -3414.4193580688      6.88e-06  
    7   -3414.4193581716      1.62e-06  
    8   -3414.4193581773      7.35e-07  
    9   -3414.4193581785      1.44e-07  
   10   -3414.4193581785      1.88e-08  
   11   -3414.4193581785      3.97e-09  Convergence criterion met
 ---------------------------------------
 SCF time:   CPU 15.98s  wall 16.00s 
 SCF   energy in the final basis set =    -3414.4193581785
 Total energy in the final basis set =    -3414.4193581785

 --------------------------------------------------------------
             Orbital Energies (a.u.) and Symmetries
 --------------------------------------------------------------

 Alpha MOs, Restricted
 -- Occupied --                  
-482.86 -101.59  -77.07  -62.51  -56.33  -56.33  -56.33  -10.31
  1 A'    2 A'    3 A'    4 A'    5 A'    1 A"    6 A'    7 A'                 
 -9.500  -8.721  -7.265  -7.255  -7.254  -6.568  -6.553  -6.540
  8 A'    9 A'   10 A'    2 A"   11 A'   12 A'   13 A'    3 A"                 
 -6.539  -4.729  -4.728  -4.725  -2.664  -2.661  -2.660  -2.649
 14 A'   15 A'    4 A"   16 A'   17 A'    5 A"   18 A'   19 A'                 
 -2.649  -0.916  -0.824  -0.712  -0.563  -0.472  -0.438  -0.411
  6 A"   20 A'   21 A'   22 A'   23 A'   24 A'   25 A'    7 A"                 
 -0.352  -0.331  -0.326  -0.296  -0.264
 26 A'    8 A"   27 A'   28 A'    9 A"                                         
 -- Virtual --                   
 -0.096  -0.050  -0.016   0.004   0.019   0.030   0.036   0.043
 10 A"   29 A'   30 A'   31 A'   32 A'   33 A'   34 A'   11 A"                 
  0.050   0.069   0.079   0.083   0.085   0.097   0.113   0.123
 35 A'   12 A"   36 A'   37 A'   13 A"   38 A'   39 A'   40 A'                 
  0.125   0.134   0.138   0.160   0.190   0.203   0.275   0.294
 41 A'   14 A"   42 A'   43 A'   44 A'   45 A'   46 A'   15 A"                 
  0.317   0.376   0.395   0.416   0.425   0.440   0.451   0.455
 47 A'   48 A'   49 A'   16 A"   50 A'   51 A'   52 A'   17 A"                 
  0.466   0.502   0.515   0.543   0.557   0.593   0.608   0.617
 53 A'   18 A"   54 A'   19 A"   20 A"   55 A'   56 A'   21 A"                 
  0.640   0.664   0.728   0.797   0.809   0.837   0.860   0.898
 57 A'   22 A"   58 A'   59 A'   60 A'   23 A"   61 A'   62 A'                 
  0.903   0.921   0.963   0.980   1.113   1.176   1.391   1.443
 63 A'   24 A"   64 A'   65 A'   66 A'   67 A'   25 A"   26 A"                 
  1.446   1.475   1.609   1.627   1.689   1.733   1.841   1.865
 68 A'   27 A"   28 A"   69 A'   70 A'   71 A'   72 A'   73 A'                 
  1.990   2.029   2.105   2.142   2.237   2.318   2.446   2.628
 29 A"   74 A'   75 A'   76 A'   30 A"   77 A'   78 A'   79 A'                 
  2.676   2.968   3.138   3.980   3.997   4.053   4.148   4.329
 31 A"   80 A'   81 A'   32 A"   82 A'   33 A"   83 A'   84 A'                 
  6.593   6.998   7.535   7.571   7.634   9.703  13.825  13.918
 85 A'   86 A'   34 A"   87 A'   88 A'   89 A'   35 A"   90 A'                 
 14.003  23.324  25.792  25.960  26.287  47.877 163.146 215.688
 91 A'   92 A'   36 A"   93 A'   94 A'   95 A'   96 A'   97 A'                 
289.732 289.765 289.8611020.664
 37 A"   98 A'   99 A'  100 A'                                                 

 Beta MOs, Restricted
 -- Occupied --                  
-482.86 -101.59  -77.07  -62.51  -56.33  -56.33  -56.33  -10.31
  1 A'    2 A'    3 A'    4 A'    5 A'    1 A"    6 A'    7 A'                 
 -9.500  -8.721  -7.265  -7.255  -7.254  -6.568  -6.553  -6.540
  8 A'    9 A'   10 A'    2 A"   11 A'   12 A'   13 A'    3 A"                 
 -6.539  -4.729  -4.728  -4.725  -2.664  -2.661  -2.660  -2.649
 14 A'   15 A'    4 A"   16 A'   17 A'    5 A"   18 A'   19 A'                 
 -2.649  -0.916  -0.824  -0.712  -0.563  -0.472  -0.438  -0.411
  6 A"   20 A'   21 A'   22 A'   23 A'   24 A'   25 A'    7 A"                 
 -0.352  -0.331  -0.326  -0.296  -0.264
 26 A'    8 A"   27 A'   28 A'    9 A"                                         
 -- Virtual --                   
 -0.096  -0.050  -0.016   0.004   0.019   0.030   0.036   0.043
 10 A"   29 A'   30 A'   31 A'   32 A'   33 A'   34 A'   11 A"                 
  0.050   0.069   0.079   0.083   0.085   0.097   0.113   0.123
 35 A'   12 A"   36 A'   37 A'   13 A"   38 A'   39 A'   40 A'                 
  0.125   0.134   0.138   0.160   0.190   0.203   0.275   0.294
 41 A'   14 A"   42 A'   43 A'   44 A'   45 A'   46 A'   15 A"                 
  0.317   0.376   0.395   0.416   0.425   0.440   0.451   0.455
 47 A'   48 A'   49 A'   16 A"   50 A'   51 A'   52 A'   17 A"                 
  0.466   0.502   0.515   0.543   0.557   0.593   0.608   0.617
 53 A'   18 A"   54 A'   19 A"   20 A"   55 A'   56 A'   21 A"                 
  0.640   0.664   0.728   0.797   0.809   0.837   0.860   0.898
 57 A'   22 A"   58 A'   59 A'   60 A'   23 A"   61 A'   62 A'                 
  0.903   0.921   0.963   0.980   1.113   1.176   1.391   1.443
 63 A'   24 A"   64 A'   65 A'   66 A'   67 A'   25 A"   26 A"                 
  1.446   1.475   1.609   1.627   1.689   1.733   1.841   1.865
 68 A'   27 A"   28 A"   69 A'   70 A'   71 A'   72 A'   73 A'                 
  1.990   2.029   2.105   2.142   2.237   2.318   2.446   2.628
 29 A"   74 A'   75 A'   76 A'   30 A"   77 A'   78 A'   79 A'                 
  2.676   2.968   3.138   3.980   3.997   4.053   4.148   4.329
 31 A"   80 A'   81 A'   32 A"   82 A'   33 A"   83 A'   84 A'                 
  6.593   6.998   7.535   7.571   7.634   9.703  13.825  13.918
 85 A'   86 A'   34 A"   87 A'   88 A'   89 A'   35 A"   90 A'                 
 14.003  23.324  25.792  25.960  26.287  47.877 163.146 215.688
 91 A'   92 A'   36 A"   93 A'   94 A'   95 A'   96 A'   97 A'                 
289.732 289.765 289.8611020.664
 37 A"   98 A'   99 A'  100 A'                                                 
 --------------------------------------------------------------

          Ground-State Mulliken Net Atomic Charges

     Atom                 Charge (a.u.)
  ----------------------------------------
      1 C                    -0.225137
      2 P                     0.008837
      3 H                    -0.021088
      4 Cl                    0.270971
      5 Br                   -0.033583
  ----------------------------------------
  Sum of atomic charges =     0.000000

 -----------------------------------------------------------------
                    Cartesian Multipole Moments
 -----------------------------------------------------------------
    Charge (ESU x 10^10)
                 0.0000
    Dipole Moment (Debye)
         X      -0.5626      Y       0.7326      Z      -0.0000
       Tot       0.9237
    Quadrupole Moments (Debye-Ang)
        XX     -50.8225     XY      -0.6272     YY     -47.9821
        XZ      -0.0000     YZ      -0.0000     ZZ     -51.0500
    Octopole Moments (Debye-Ang^2)
       XXX     -76.4839    XXY     -15.2658    XYY     -20.3832
       YYY     -20.7775    XXZ      -0.0000    XYZ      -0.0000
       YYZ      -0.0000    XZZ     -22.5275    YZZ      -8.7585
       ZZZ      -0.0000
    Hexadecapole Moments (Debye-Ang^3)
      XXXX    -578.0869   XXXY     -46.4720   XXYY    -172.4246
      XYYY     -38.4567   YYYY    -418.4810   XXXZ      -0.0000
      XXYZ      -0.0000   XYYZ      -0.0000   YYYZ      -0.0000
      XXZZ    -110.7155   XYZZ     -11.3630   YYZZ     -86.3941
      XZZZ      -0.0000   YZZZ       0.0000   ZZZZ     -66.4128
 -----------------------------------------------------------------
 Calculating analytic gradient of the SCF energy
 Gradient of SCF Energy
            1           2           3           4           5
    1  -0.0047582  -0.0077737   0.0000803  -0.0056762   0.0181279
    2   0.0043644  -0.0080998  -0.0007140   0.0010962   0.0033532
    3   0.0000000  -0.0000000   0.0000000  -0.0000000   0.0000000
 Max gradient component =       1.813E-02
 RMS gradient           =       6.008E-03
 Gradient time:  CPU 4.67 s  wall 4.67 s
 Geometry Optimization Parameters
   NAtoms,    NIC,     NZ,  NCons,   NDum,   NFix, NCnnct, MaxDiis
        5      20       5       0       0       0       0       0

 Cartesian Hessian Update
 Hessian Updated using BFGS Update


** GEOMETRY OPTIMIZATION IN DELOCALIZED INTERNAL COORDINATES **
   Searching for a Minimum

   Optimization Cycle:   6

                       Coordinates (Angstroms)
     ATOM                X               Y               Z
      1  C         0.6891878687    0.2488250767    0.0000000000
      2  P         1.3890568630    1.7711982302    0.0000000000
      3  H         0.1527097317    2.4739136104    0.0000000000
      4  Cl        1.6571938233   -1.1947236601    0.0000000000
      5  Br       -1.1405608317   -0.1280047758    0.0000000000
   Point Group: cs    Number of degrees of freedom:     7


   Energy is  -3414.419358179

 Hessian Updated using BFGS Update

  7 Hessian modes will be used to form the next step
  Hessian Eigenvalues:
     0.125498    0.160238    0.192507    0.199049    0.242309    0.302352
     0.695118

 Minimum Search - Taking Simple RFO Step
 Searching for Lamda that Minimizes Along All modes
 Value Taken    Lamda =  -0.00221370
 Step Taken.  Stepsize is  0.107748

                             Maximum     Tolerance    Cnvgd?
         Gradient           0.019818      0.000300      NO
         Displacement       0.074222      0.001200      NO
         Energy change     -0.003177      0.000001      NO


 New Cartesian Coordinates Obtained by Inverse Iteration

 Displacement from previous Coordinates is:  0.118950
 ----------------------------------------------------------------
             Standard Nuclear Orientation (Angstroms)
    I     Atom           X                Y                Z
 ----------------------------------------------------------------
    1      C       0.6916609236     0.2490136264     0.0000000000
    2      P       1.4014153969     1.7700151082     0.0000000000
    3      H       0.1689342523     2.4810672025     0.0000000000
    4      Cl      1.6762346843    -1.1805374624     0.0000000000
    5      Br     -1.1906578022    -0.1483499933     0.0000000000
 ----------------------------------------------------------------
 Molecular Point Group                 Cs    NOp =  2
 Largest Abelian Subgroup              Cs    NOp =  2
 Nuclear Repulsion Energy =   367.7492211823 hartrees
 There are       37 alpha and       37 beta electrons
 Applying Cartesian multipole field
    Component          Value
    ---------          -----
     (2,0,0)        1.00000E-11
     (0,2,0)        2.00000E-11
     (0,0,2)       -3.00000E-11
 Nucleus-field energy     =     0.0000000102 hartrees
 Requested basis set is 6-311++G(d,p)
 There are 56 shells and 137 basis functions
 A cutoff of  1.0D-11 yielded   1379 shell pairs
 There are      8816 function pairs (      9647 Cartesian)
 Smallest overlap matrix eigenvalue = 3.36E-04
 Guess MOs from SCF MO coefficient file

 -----------------------------------------------------------------------
  General SCF calculation program by
  Eric Jon Sundstrom, Paul Horn, Yuezhi Mao, Dmitri Zuev, Alec White,
  David Stuck, Shaama M.S., Shane Yost, Joonho Lee, David Small,
  Daniel Levine, Susi Lehtola, Hugh Burton, Evgeny Epifanovsky
 -----------------------------------------------------------------------
 Exchange:     0.2000 Hartree-Fock + 0.0800 Slater + 0.7200 B88
 Correlation:  0.1900 VWN1RPA + 0.8100 LYP
 Using SG-1 standard quadrature grid
 A restricted SCF calculation will be
 performed using DIIS
 SCF converges when DIIS error is below 1.0e-08
 ---------------------------------------
  Cycle       Energy         DIIS error
 ---------------------------------------
    1   -3414.4194209751      4.92e-04  
    2   -3414.4199424293      3.61e-04  
    3   -3414.4198798729      3.88e-04  
    4   -3414.4202385108      6.92e-05  
    5   -3414.4202528175      1.68e-05  
    6   -3414.4202534071      2.87e-06  
    7   -3414.4202534287      5.84e-07  
    8   -3414.4202534297      2.25e-07  
    9   -3414.4202534298      3.75e-08  
   10   -3414.4202534298      1.25e-08  
   11   -3414.4202534298      3.75e-09  Convergence criterion met
 ---------------------------------------
 SCF time:   CPU 15.88s  wall 16.00s 
 SCF   energy in the final basis set =    -3414.4202534298
 Total energy in the final basis set =    -3414.4202534298

 --------------------------------------------------------------
             Orbital Energies (a.u.) and Symmetries
 --------------------------------------------------------------

 Alpha MOs, Restricted
 -- Occupied --                  
-482.86 -101.59  -77.07  -62.51  -56.33  -56.33  -56.33  -10.31
  1 A'    2 A'    3 A'    4 A'    5 A'    1 A"    6 A'    7 A'                 
 -9.502  -8.719  -7.267  -7.257  -7.256  -6.570  -6.551  -6.537
  8 A'    9 A'   10 A'    2 A"   11 A'   12 A'   13 A'    3 A"                 
 -6.537  -4.731  -4.730  -4.728  -2.662  -2.658  -2.657  -2.647
 14 A'   15 A'    4 A"   16 A'   17 A'    5 A"   18 A'   19 A'                 
 -2.647  -0.913  -0.816  -0.713  -0.563  -0.469  -0.436  -0.408
  6 A"   20 A'   21 A'   22 A'   23 A'   24 A'   25 A'    7 A"                 
 -0.351  -0.329  -0.327  -0.298  -0.266
 26 A'    8 A"   27 A'   28 A'    9 A"                                         
 -- Virtual --                   
 -0.097  -0.061  -0.015   0.004   0.019   0.030   0.035   0.043
 10 A"   29 A'   30 A'   31 A'   32 A'   33 A'   34 A'   11 A"                 
  0.050   0.069   0.077   0.081   0.085   0.096   0.112   0.123
 35 A'   12 A"   36 A'   37 A'   13 A"   38 A'   39 A'   40 A'                 
  0.125   0.133   0.136   0.161   0.191   0.202   0.274   0.294
 41 A'   14 A"   42 A'   43 A'   44 A'   45 A'   46 A'   15 A"                 
  0.316   0.377   0.394   0.420   0.424   0.440   0.452   0.456
 47 A'   48 A'   49 A'   16 A"   50 A'   51 A'   52 A'   17 A"                 
  0.465   0.499   0.514   0.547   0.560   0.593   0.604   0.614
 53 A'   18 A"   54 A'   19 A"   20 A"   55 A'   56 A'   21 A"                 
  0.636   0.662   0.720   0.795   0.803   0.835   0.860   0.888
 57 A'   22 A"   58 A'   59 A'   60 A'   23 A"   61 A'   62 A'                 
  0.898   0.913   0.960   0.976   1.112   1.170   1.389   1.435
 63 A'   24 A"   64 A'   65 A'   66 A'   67 A'   25 A"   26 A"                 
  1.441   1.473   1.608   1.623   1.679   1.721   1.838   1.859
 68 A'   27 A"   28 A"   69 A'   70 A'   71 A'   72 A'   73 A'                 
  1.990   2.025   2.104   2.146   2.236   2.314   2.445   2.627
 29 A"   74 A'   75 A'   76 A'   30 A"   77 A'   78 A'   79 A'                 
  2.676   2.949   3.132   3.982   3.998   4.047   4.137   4.334
 31 A"   80 A'   81 A'   32 A"   82 A'   33 A"   83 A'   84 A'                 
  6.575   6.994   7.537   7.569   7.637   9.701  13.822  13.915
 85 A'   86 A'   34 A"   87 A'   88 A'   89 A'   35 A"   90 A'                 
 13.996  23.317  25.790  25.958  26.281  47.864 163.141 215.685
 91 A'   92 A'   36 A"   93 A'   94 A'   95 A'   96 A'   97 A'                 
289.732 289.762 289.8621020.646
 37 A"   98 A'   99 A'  100 A'                                                 

 Beta MOs, Restricted
 -- Occupied --                  
-482.86 -101.59  -77.07  -62.51  -56.33  -56.33  -56.33  -10.31
  1 A'    2 A'    3 A'    4 A'    5 A'    1 A"    6 A'    7 A'                 
 -9.502  -8.719  -7.267  -7.257  -7.256  -6.570  -6.551  -6.537
  8 A'    9 A'   10 A'    2 A"   11 A'   12 A'   13 A'    3 A"                 
 -6.537  -4.731  -4.730  -4.728  -2.662  -2.658  -2.657  -2.647
 14 A'   15 A'    4 A"   16 A'   17 A'    5 A"   18 A'   19 A'                 
 -2.647  -0.913  -0.816  -0.713  -0.563  -0.469  -0.436  -0.408
  6 A"   20 A'   21 A'   22 A'   23 A'   24 A'   25 A'    7 A"                 
 -0.351  -0.329  -0.327  -0.298  -0.266
 26 A'    8 A"   27 A'   28 A'    9 A"                                         
 -- Virtual --                   
 -0.097  -0.061  -0.015   0.004   0.019   0.030   0.035   0.043
 10 A"   29 A'   30 A'   31 A'   32 A'   33 A'   34 A'   11 A"                 
  0.050   0.069   0.077   0.081   0.085   0.096   0.112   0.123
 35 A'   12 A"   36 A'   37 A'   13 A"   38 A'   39 A'   40 A'                 
  0.125   0.133   0.136   0.161   0.191   0.202   0.274   0.294
 41 A'   14 A"   42 A'   43 A'   44 A'   45 A'   46 A'   15 A"                 
  0.316   0.377   0.394   0.420   0.424   0.440   0.452   0.456
 47 A'   48 A'   49 A'   16 A"   50 A'   51 A'   52 A'   17 A"                 
  0.465   0.499   0.514   0.547   0.560   0.593   0.604   0.614
 53 A'   18 A"   54 A'   19 A"   20 A"   55 A'   56 A'   21 A"                 
  0.636   0.662   0.720   0.795   0.803   0.835   0.860   0.888
 57 A'   22 A"   58 A'   59 A'   60 A'   23 A"   61 A'   62 A'                 
  0.898   0.913   0.960   0.976   1.112   1.170   1.389   1.435
 63 A'   24 A"   64 A'   65 A'   66 A'   67 A'   25 A"   26 A"                 
  1.441   1.473   1.608   1.623   1.679   1.721   1.838   1.859
 68 A'   27 A"   28 A"   69 A'   70 A'   71 A'   72 A'   73 A'                 
  1.990   2.025   2.104   2.146   2.236   2.314   2.445   2.627
 29 A"   74 A'   75 A'   76 A'   30 A"   77 A'   78 A'   79 A'                 
  2.676   2.949   3.132   3.982   3.998   4.047   4.137   4.334
 31 A"   80 A'   81 A'   32 A"   82 A'   33 A"   83 A'   84 A'                 
  6.575   6.994   7.537   7.569   7.637   9.701  13.822  13.915
 85 A'   86 A'   34 A"   87 A'   88 A'   89 A'   35 A"   90 A'                 
 13.996  23.317  25.790  25.958  26.281  47.864 163.141 215.685
 91 A'   92 A'   36 A"   93 A'   94 A'   95 A'   96 A'   97 A'                 
289.732 289.762 289.8621020.646
 37 A"   98 A'   99 A'  100 A'                                                 
 --------------------------------------------------------------

          Ground-State Mulliken Net Atomic Charges

     Atom                 Charge (a.u.)
  ----------------------------------------
      1 C                    -0.216094
      2 P                     0.006165
      3 H                    -0.018199
      4 Cl                    0.272147
      5 Br                   -0.044019
  ----------------------------------------
  Sum of atomic charges =     0.000000

 -----------------------------------------------------------------
                    Cartesian Multipole Moments
 -----------------------------------------------------------------
    Charge (ESU x 10^10)
                 0.0000
    Dipole Moment (Debye)
         X      -0.3559      Y       0.7958      Z      -0.0000
       Tot       0.8718
    Quadrupole Moments (Debye-Ang)
        XX     -50.5929     XY      -0.4715     YY     -47.7910
        XZ      -0.0000     YZ      -0.0000     ZZ     -51.1533
    Octopole Moments (Debye-Ang^2)
       XXX     -74.2157    XXY     -14.9602    XYY     -19.2126
       YYY     -19.4650    XXZ      -0.0000    XYZ      -0.0000
       YYZ      -0.0000    XZZ     -21.7897    YZZ      -8.5072
       ZZZ      -0.0000
    Hexadecapole Moments (Debye-Ang^3)
      XXXX    -595.4477   XXXY     -48.4692   XXYY    -174.0711
      XYYY     -39.6533   YYYY    -414.9434   XXXZ      -0.0000
      XXYZ      -0.0000   XYYZ      -0.0000   YYYZ      -0.0000
      XXZZ    -114.0679   XYZZ     -12.1053   YYZZ     -85.9127
      XZZZ      -0.0000   YZZZ      -0.0000   ZZZZ     -66.6884
 -----------------------------------------------------------------
 Calculating analytic gradient of the SCF energy
 Gradient of SCF Energy
            1           2           3           4           5
    1   0.0081037  -0.0025706  -0.0001141  -0.0020767  -0.0033423
    2   0.0059217  -0.0058088  -0.0007840   0.0017615  -0.0010904
    3   0.0000000  -0.0000000   0.0000000   0.0000000   0.0000000
 Max gradient component =       8.104E-03
 RMS gradient           =       3.281E-03
 Gradient time:  CPU 4.61 s  wall 4.61 s
 Geometry Optimization Parameters
   NAtoms,    NIC,     NZ,  NCons,   NDum,   NFix, NCnnct, MaxDiis
        5      20       5       0       0       0       0       0

 Cartesian Hessian Update
 Hessian Updated using BFGS Update


** GEOMETRY OPTIMIZATION IN DELOCALIZED INTERNAL COORDINATES **
   Searching for a Minimum

   Optimization Cycle:   7

                       Coordinates (Angstroms)
     ATOM                X               Y               Z
      1  C         0.6916609236    0.2490136264    0.0000000000
      2  P         1.4014153969    1.7700151082    0.0000000000
      3  H         0.1689342523    2.4810672025    0.0000000000
      4  Cl        1.6762346843   -1.1805374624    0.0000000000
      5  Br       -1.1906578022   -0.1483499933    0.0000000000
   Point Group: cs    Number of degrees of freedom:     7


   Energy is  -3414.420253430

 Hessian Updated using BFGS Update

  7 Hessian modes will be used to form the next step
  Hessian Eigenvalues:
     0.150679    0.179909    0.195763    0.201556    0.241697    0.275561
     0.635555

 Minimum Search - Taking Simple RFO Step
 Searching for Lamda that Minimizes Along All modes
 Value Taken    Lamda =  -0.00022471
 Step Taken.  Stepsize is  0.030378

                             Maximum     Tolerance    Cnvgd?
         Gradient           0.006222      0.000300      NO
         Displacement       0.021045      0.001200      NO
         Energy change     -0.000895      0.000001      NO


 New Cartesian Coordinates Obtained by Inverse Iteration

 Displacement from previous Coordinates is:  0.033616
 ----------------------------------------------------------------
             Standard Nuclear Orientation (Angstroms)
    I     Atom           X                Y                Z
 ----------------------------------------------------------------
    1      C       0.6832436926     0.2444303990     0.0000000000
    2      P       1.3988140254     1.7698460124     0.0000000000
    3      H       0.1726981056     2.4932627169     0.0000000000
    4      Cl      1.6805187311    -1.1841564503     0.0000000000
    5      Br     -1.1876870997    -0.1521741966     0.0000000000
 ----------------------------------------------------------------
 Molecular Point Group                 Cs    NOp =  2
 Largest Abelian Subgroup              Cs    NOp =  2
 Nuclear Repulsion Energy =   367.7756598795 hartrees
 There are       37 alpha and       37 beta electrons
 Applying Cartesian multipole field
    Component          Value
    ---------          -----
     (2,0,0)        1.00000E-11
     (0,2,0)        2.00000E-11
     (0,0,2)       -3.00000E-11
 Nucleus-field energy     =     0.0000000102 hartrees
 Requested basis set is 6-311++G(d,p)
 There are 56 shells and 137 basis functions
 A cutoff of  1.0D-11 yielded   1378 shell pairs
 There are      8813 function pairs (      9644 Cartesian)
 Smallest overlap matrix eigenvalue = 3.41E-04
 Guess MOs from SCF MO coefficient file

 -----------------------------------------------------------------------
  General SCF calculation program by
  Eric Jon Sundstrom, Paul Horn, Yuezhi Mao, Dmitri Zuev, Alec White,
  David Stuck, Shaama M.S., Shane Yost, Joonho Lee, David Small,
  Daniel Levine, Susi Lehtola, Hugh Burton, Evgeny Epifanovsky
 -----------------------------------------------------------------------
 Exchange:     0.2000 Hartree-Fock + 0.0800 Slater + 0.7200 B88
 Correlation:  0.1900 VWN1RPA + 0.8100 LYP
 Using SG-1 standard quadrature grid
 A restricted SCF calculation will be
 performed using DIIS
 SCF converges when DIIS error is below 1.0e-08
 ---------------------------------------
  Cycle       Energy         DIIS error
 ---------------------------------------
    1   -3414.4203211421      1.41e-04  
    2   -3414.4203925105      4.38e-05  
    3   -3414.4203816436      7.84e-05  
    4   -3414.4203974434      1.51e-05  
    5   -3414.4203980342      3.79e-06  
    6   -3414.4203980621      9.91e-07  
    7   -3414.4203980633      1.94e-07  
    8   -3414.4203980633      7.53e-08  
    9   -3414.4203980633      2.35e-08  
   10   -3414.4203980633      1.97e-09  Convergence criterion met
 ---------------------------------------
 SCF time:   CPU 14.44s  wall 15.00s 
 SCF   energy in the final basis set =    -3414.4203980633
 Total energy in the final basis set =    -3414.4203980633

 --------------------------------------------------------------
             Orbital Energies (a.u.) and Symmetries
 --------------------------------------------------------------

 Alpha MOs, Restricted
 -- Occupied --                  
-482.86 -101.59  -77.07  -62.51  -56.33  -56.33  -56.33  -10.31
  1 A'    2 A'    3 A'    4 A'    5 A'    1 A"    6 A'    7 A'                 
 -9.501  -8.720  -7.266  -7.256  -7.255  -6.570  -6.552  -6.539
  8 A'    9 A'   10 A'    2 A"   11 A'   12 A'   13 A'    3 A"                 
 -6.538  -4.731  -4.730  -4.728  -2.663  -2.659  -2.659  -2.648
 14 A'   15 A'    4 A"   16 A'   17 A'    5 A"   18 A'   19 A'                 
 -2.648  -0.912  -0.818  -0.712  -0.563  -0.469  -0.436  -0.408
  6 A"   20 A'   21 A'   22 A'   23 A'   24 A'   25 A'    7 A"                 
 -0.350  -0.329  -0.327  -0.298  -0.265
 26 A'    8 A"   27 A'   28 A'    9 A"                                         
 -- Virtual --                   
 -0.097  -0.059  -0.016   0.003   0.019   0.030   0.036   0.043
 10 A"   29 A'   30 A'   31 A'   32 A'   33 A'   34 A'   11 A"                 
  0.050   0.069   0.077   0.081   0.085   0.095   0.112   0.123
 35 A'   12 A"   36 A'   37 A'   13 A"   38 A'   39 A'   40 A'                 
  0.124   0.133   0.136   0.161   0.192   0.202   0.275   0.294
 41 A'   14 A"   42 A'   43 A'   44 A'   45 A'   46 A'   15 A"                 
  0.315   0.377   0.394   0.419   0.424   0.440   0.453   0.456
 47 A'   48 A'   49 A'   16 A"   50 A'   51 A'   52 A'   17 A"                 
  0.465   0.499   0.514   0.546   0.559   0.592   0.603   0.615
 53 A'   18 A"   54 A'   19 A"   20 A"   55 A'   56 A'   21 A"                 
  0.636   0.663   0.720   0.797   0.803   0.836   0.860   0.889
 57 A'   22 A"   58 A'   59 A'   60 A'   23 A"   61 A'   62 A'                 
  0.897   0.914   0.958   0.974   1.112   1.168   1.389   1.437
 63 A'   24 A"   64 A'   65 A'   66 A'   67 A'   25 A"   26 A"                 
  1.437   1.469   1.607   1.623   1.682   1.723   1.834   1.857
 68 A'   27 A"   28 A"   69 A'   70 A'   71 A'   72 A'   73 A'                 
  1.989   2.025   2.101   2.144   2.236   2.315   2.443   2.626
 29 A"   74 A'   75 A'   76 A'   30 A"   77 A'   78 A'   79 A'                 
  2.675   2.952   3.123   3.981   3.997   4.048   4.138   4.333
 31 A"   80 A'   81 A'   32 A"   82 A'   33 A"   83 A'   84 A'                 
  6.577   6.991   7.536   7.568   7.635   9.699  13.822  13.914
 85 A'   86 A'   34 A"   87 A'   88 A'   89 A'   35 A"   90 A'                 
 13.993  23.314  25.790  25.958  26.282  47.866 163.136 215.684
 91 A'   92 A'   36 A"   93 A'   94 A'   95 A'   96 A'   97 A'                 
289.732 289.761 289.8601020.648
 37 A"   98 A'   99 A'  100 A'                                                 

 Beta MOs, Restricted
 -- Occupied --                  
-482.86 -101.59  -77.07  -62.51  -56.33  -56.33  -56.33  -10.31
  1 A'    2 A'    3 A'    4 A'    5 A'    1 A"    6 A'    7 A'                 
 -9.501  -8.720  -7.266  -7.256  -7.255  -6.570  -6.552  -6.539
  8 A'    9 A'   10 A'    2 A"   11 A'   12 A'   13 A'    3 A"                 
 -6.538  -4.731  -4.730  -4.728  -2.663  -2.659  -2.659  -2.648
 14 A'   15 A'    4 A"   16 A'   17 A'    5 A"   18 A'   19 A'                 
 -2.648  -0.912  -0.818  -0.712  -0.563  -0.469  -0.436  -0.408
  6 A"   20 A'   21 A'   22 A'   23 A'   24 A'   25 A'    7 A"                 
 -0.350  -0.329  -0.327  -0.298  -0.265
 26 A'    8 A"   27 A'   28 A'    9 A"                                         
 -- Virtual --                   
 -0.097  -0.059  -0.016   0.003   0.019   0.030   0.036   0.043
 10 A"   29 A'   30 A'   31 A'   32 A'   33 A'   34 A'   11 A"                 
  0.050   0.069   0.077   0.081   0.085   0.095   0.112   0.123
 35 A'   12 A"   36 A'   37 A'   13 A"   38 A'   39 A'   40 A'                 
  0.124   0.133   0.136   0.161   0.192   0.202   0.275   0.294
 41 A'   14 A"   42 A'   43 A'   44 A'   45 A'   46 A'   15 A"                 
  0.315   0.377   0.394   0.419   0.424   0.440   0.453   0.456
 47 A'   48 A'   49 A'   16 A"   50 A'   51 A'   52 A'   17 A"                 
  0.465   0.499   0.514   0.546   0.559   0.592   0.603   0.615
 53 A'   18 A"   54 A'   19 A"   20 A"   55 A'   56 A'   21 A"                 
  0.636   0.663   0.720   0.797   0.803   0.836   0.860   0.889
 57 A'   22 A"   58 A'   59 A'   60 A'   23 A"   61 A'   62 A'                 
  0.897   0.914   0.958   0.974   1.112   1.168   1.389   1.437
 63 A'   24 A"   64 A'   65 A'   66 A'   67 A'   25 A"   26 A"                 
  1.437   1.469   1.607   1.623   1.682   1.723   1.834   1.857
 68 A'   27 A"   28 A"   69 A'   70 A'   71 A'   72 A'   73 A'                 
  1.989   2.025   2.101   2.144   2.236   2.315   2.443   2.626
 29 A"   74 A'   75 A'   76 A'   30 A"   77 A'   78 A'   79 A'                 
  2.675   2.952   3.123   3.981   3.997   4.048   4.138   4.333
 31 A"   80 A'   81 A'   32 A"   82 A'   33 A"   83 A'   84 A'                 
  6.577   6.991   7.536   7.568   7.635   9.699  13.822  13.914
 85 A'   86 A'   34 A"   87 A'   88 A'   89 A'   35 A"   90 A'                 
 13.993  23.314  25.790  25.958  26.282  47.866 163.136 215.684
 91 A'   92 A'   36 A"   93 A'   94 A'   95 A'   96 A'   97 A'                 
289.732 289.761 289.8601020.648
 37 A"   98 A'   99 A'  100 A'                                                 
 --------------------------------------------------------------

          Ground-State Mulliken Net Atomic Charges

     Atom                 Charge (a.u.)
  ----------------------------------------
      1 C                    -0.214766
      2 P                     0.005319
      3 H                    -0.018729
      4 Cl                    0.266958
      5 Br                   -0.038782
  ----------------------------------------
  Sum of atomic charges =     0.000000

 -----------------------------------------------------------------
                    Cartesian Multipole Moments
 -----------------------------------------------------------------
    Charge (ESU x 10^10)
                -0.0000
    Dipole Moment (Debye)
         X      -0.4316      Y       0.7952      Z      -0.0000
       Tot       0.9047
    Quadrupole Moments (Debye-Ang)
        XX     -50.6362     XY      -0.4676     YY     -47.8322
        XZ       0.0000     YZ       0.0000     ZZ     -51.1654
    Octopole Moments (Debye-Ang^2)
       XXX     -74.6449    XXY     -14.8780    XYY     -19.3522
       YYY     -19.0114    XXZ       0.0000    XYZ      -0.0000
       YYZ       0.0000    XZZ     -21.9354    YZZ      -8.4006
       ZZZ      -0.0000
    Hexadecapole Moments (Debye-Ang^3)
      XXXX    -595.1120   XXXY     -48.2037   XXYY    -174.1972
      XYYY     -39.1146   YYYY    -416.1144   XXXZ      -0.0000
      XXYZ       0.0000   XYYZ       0.0000   YYYZ       0.0000
      XXZZ    -114.0290   XYZZ     -11.9847   YYZZ     -86.1729
      XZZZ      -0.0000   YZZZ       0.0000   ZZZZ     -66.7280
 -----------------------------------------------------------------
 Calculating analytic gradient of the SCF energy
 Gradient of SCF Energy
            1           2           3           4           5
    1   0.0027694  -0.0016229   0.0001211  -0.0005389  -0.0007286
    2   0.0027165  -0.0024599   0.0000027   0.0000253  -0.0002846
    3  -0.0000000  -0.0000000   0.0000000  -0.0000000   0.0000000
 Max gradient component =       2.769E-03
 RMS gradient           =       1.282E-03
 Gradient time:  CPU 4.62 s  wall 4.62 s
 Geometry Optimization Parameters
   NAtoms,    NIC,     NZ,  NCons,   NDum,   NFix, NCnnct, MaxDiis
        5      20       5       0       0       0       0       0

 Cartesian Hessian Update
 Hessian Updated using BFGS Update


** GEOMETRY OPTIMIZATION IN DELOCALIZED INTERNAL COORDINATES **
   Searching for a Minimum

   Optimization Cycle:   8

                       Coordinates (Angstroms)
     ATOM                X               Y               Z
      1  C         0.6832436926    0.2444303990    0.0000000000
      2  P         1.3988140254    1.7698460124    0.0000000000
      3  H         0.1726981056    2.4932627169    0.0000000000
      4  Cl        1.6805187311   -1.1841564503    0.0000000000
      5  Br       -1.1876870997   -0.1521741966    0.0000000000
   Point Group: cs    Number of degrees of freedom:     7


   Energy is  -3414.420398063

 Hessian Updated using BFGS Update

  7 Hessian modes will be used to form the next step
  Hessian Eigenvalues:
     0.124682    0.167378    0.197806    0.218449    0.241906    0.273749
     0.541030

 Minimum Search - Taking Simple RFO Step
 Searching for Lamda that Minimizes Along All modes
 Value Taken    Lamda =  -0.00004006
 Step Taken.  Stepsize is  0.015559

                             Maximum     Tolerance    Cnvgd?
         Gradient           0.002536      0.000300      NO
         Displacement       0.010671      0.001200      NO
         Energy change     -0.000145      0.000001      NO


 New Cartesian Coordinates Obtained by Inverse Iteration

 Displacement from previous Coordinates is:  0.011561
 ----------------------------------------------------------------
             Standard Nuclear Orientation (Angstroms)
    I     Atom           X                Y                Z
 ----------------------------------------------------------------
    1      C       0.6784178081     0.2427844024     0.0000000000
    2      P       1.4002802093     1.7699795973     0.0000000000
    3      H       0.1740832348     2.4941748223     0.0000000000
    4      Cl      1.6824931747    -1.1827534956     0.0000000000
    5      Br     -1.1876869719    -0.1529768452     0.0000000000
 ----------------------------------------------------------------
 Molecular Point Group                 Cs    NOp =  2
 Largest Abelian Subgroup              Cs    NOp =  2
 Nuclear Repulsion Energy =   367.7556592570 hartrees
 There are       37 alpha and       37 beta electrons
 Applying Cartesian multipole field
    Component          Value
    ---------          -----
     (2,0,0)        1.00000E-11
     (0,2,0)        2.00000E-11
     (0,0,2)       -3.00000E-11
 Nucleus-field energy     =     0.0000000102 hartrees
 Requested basis set is 6-311++G(d,p)
 There are 56 shells and 137 basis functions
 A cutoff of  1.0D-11 yielded   1378 shell pairs
 There are      8813 function pairs (      9644 Cartesian)
 Smallest overlap matrix eigenvalue = 3.42E-04
 Guess MOs from SCF MO coefficient file

 -----------------------------------------------------------------------
  General SCF calculation program by
  Eric Jon Sundstrom, Paul Horn, Yuezhi Mao, Dmitri Zuev, Alec White,
  David Stuck, Shaama M.S., Shane Yost, Joonho Lee, David Small,
  Daniel Levine, Susi Lehtola, Hugh Burton, Evgeny Epifanovsky
 -----------------------------------------------------------------------
 Exchange:     0.2000 Hartree-Fock + 0.0800 Slater + 0.7200 B88
 Correlation:  0.1900 VWN1RPA + 0.8100 LYP
 Using SG-1 standard quadrature grid
 A restricted SCF calculation will be
 performed using DIIS
 SCF converges when DIIS error is below 1.0e-08
 ---------------------------------------
  Cycle       Energy         DIIS error
 ---------------------------------------
    1   -3414.4203962750      7.28e-05  
    2   -3414.4204145633      3.05e-05  
    3   -3414.4204087212      5.63e-05  
    4   -3414.4204171388      6.01e-06  
    5   -3414.4204172341      2.21e-06  
    6   -3414.4204172451      5.61e-07  
    7   -3414.4204172454      1.41e-07  
    8   -3414.4204172454      4.36e-08  
    9   -3414.4204172454      1.53e-08  
   10   -3414.4204172454      1.70e-09  Convergence criterion met
 ---------------------------------------
 SCF time:   CPU 14.44s  wall 15.00s 
 SCF   energy in the final basis set =    -3414.4204172454
 Total energy in the final basis set =    -3414.4204172454

 --------------------------------------------------------------
             Orbital Energies (a.u.) and Symmetries
 --------------------------------------------------------------

 Alpha MOs, Restricted
 -- Occupied --                  
-482.86 -101.59  -77.07  -62.51  -56.33  -56.33  -56.33  -10.31
  1 A'    2 A'    3 A'    4 A'    5 A'    1 A"    6 A'    7 A'                 
 -9.501  -8.721  -7.266  -7.256  -7.255  -6.570  -6.553  -6.539
  8 A'    9 A'   10 A'    2 A"   11 A'   12 A'   13 A'    3 A"                 
 -6.538  -4.731  -4.730  -4.727  -2.664  -2.660  -2.659  -2.649
 14 A'   15 A'    4 A"   16 A'   17 A'    5 A"   18 A'   19 A'                 
 -2.649  -0.912  -0.819  -0.711  -0.563  -0.469  -0.436  -0.408
  6 A"   20 A'   21 A'   22 A'   23 A'   24 A'   25 A'    7 A"                 
 -0.350  -0.330  -0.328  -0.298  -0.265
 26 A'    8 A"   27 A'   28 A'    9 A"                                         
 -- Virtual --                   
 -0.098  -0.059  -0.016   0.003   0.018   0.030   0.036   0.043
 10 A"   29 A'   30 A'   31 A'   32 A'   33 A'   34 A'   11 A"                 
  0.050   0.069   0.077   0.081   0.085   0.095   0.112   0.123
 35 A'   12 A"   36 A'   37 A'   13 A"   38 A'   39 A'   40 A'                 
  0.125   0.133   0.135   0.161   0.192   0.202   0.275   0.294
 41 A'   14 A"   42 A'   43 A'   44 A'   45 A'   46 A'   15 A"                 
  0.315   0.377   0.393   0.418   0.424   0.440   0.454   0.457
 47 A'   48 A'   49 A'   16 A"   50 A'   51 A'   52 A'   17 A"                 
  0.464   0.499   0.514   0.545   0.558   0.591   0.603   0.615
 53 A'   18 A"   54 A'   19 A"   20 A"   55 A'   56 A'   21 A"                 
  0.636   0.664   0.720   0.799   0.803   0.836   0.861   0.889
 57 A'   22 A"   58 A'   59 A'   60 A'   23 A"   61 A'   62 A'                 
  0.897   0.914   0.956   0.973   1.112   1.167   1.390   1.437
 63 A'   24 A"   64 A'   65 A'   66 A'   67 A'   25 A"   26 A"                 
  1.438   1.467   1.607   1.623   1.684   1.724   1.832   1.855
 68 A'   27 A"   28 A"   69 A'   70 A'   71 A'   72 A'   73 A'                 
  1.989   2.024   2.101   2.142   2.237   2.315   2.443   2.626
 29 A"   74 A'   75 A'   76 A'   30 A"   77 A'   78 A'   79 A'                 
  2.675   2.954   3.119   3.980   3.996   4.048   4.138   4.332
 31 A"   80 A'   81 A'   32 A"   82 A'   33 A"   83 A'   84 A'                 
  6.578   6.989   7.535   7.567   7.634   9.699  13.822  13.914
 85 A'   86 A'   34 A"   87 A'   88 A'   89 A'   35 A"   90 A'                 
 13.991  23.313  25.790  25.959  26.282  47.866 163.133 215.683
 91 A'   92 A'   36 A"   93 A'   94 A'   95 A'   96 A'   97 A'                 
289.731 289.760 289.8601020.649
 37 A"   98 A'   99 A'  100 A'                                                 

 Beta MOs, Restricted
 -- Occupied --                  
-482.86 -101.59  -77.07  -62.51  -56.33  -56.33  -56.33  -10.31
  1 A'    2 A'    3 A'    4 A'    5 A'    1 A"    6 A'    7 A'                 
 -9.501  -8.721  -7.266  -7.256  -7.255  -6.570  -6.553  -6.539
  8 A'    9 A'   10 A'    2 A"   11 A'   12 A'   13 A'    3 A"                 
 -6.538  -4.731  -4.730  -4.727  -2.664  -2.660  -2.659  -2.649
 14 A'   15 A'    4 A"   16 A'   17 A'    5 A"   18 A'   19 A'                 
 -2.649  -0.912  -0.819  -0.711  -0.563  -0.469  -0.436  -0.408
  6 A"   20 A'   21 A'   22 A'   23 A'   24 A'   25 A'    7 A"                 
 -0.350  -0.330  -0.328  -0.298  -0.265
 26 A'    8 A"   27 A'   28 A'    9 A"                                         
 -- Virtual --                   
 -0.098  -0.059  -0.016   0.003   0.018   0.030   0.036   0.043
 10 A"   29 A'   30 A'   31 A'   32 A'   33 A'   34 A'   11 A"                 
  0.050   0.069   0.077   0.081   0.085   0.095   0.112   0.123
 35 A'   12 A"   36 A'   37 A'   13 A"   38 A'   39 A'   40 A'                 
  0.125   0.133   0.135   0.161   0.192   0.202   0.275   0.294
 41 A'   14 A"   42 A'   43 A'   44 A'   45 A'   46 A'   15 A"                 
  0.315   0.377   0.393   0.418   0.424   0.440   0.454   0.457
 47 A'   48 A'   49 A'   16 A"   50 A'   51 A'   52 A'   17 A"                 
  0.464   0.499   0.514   0.545   0.558   0.591   0.603   0.615
 53 A'   18 A"   54 A'   19 A"   20 A"   55 A'   56 A'   21 A"                 
  0.636   0.664   0.720   0.799   0.803   0.836   0.861   0.889
 57 A'   22 A"   58 A'   59 A'   60 A'   23 A"   61 A'   62 A'                 
  0.897   0.914   0.956   0.973   1.112   1.167   1.390   1.437
 63 A'   24 A"   64 A'   65 A'   66 A'   67 A'   25 A"   26 A"                 
  1.438   1.467   1.607   1.623   1.684   1.724   1.832   1.855
 68 A'   27 A"   28 A"   69 A'   70 A'   71 A'   72 A'   73 A'                 
  1.989   2.024   2.101   2.142   2.237   2.315   2.443   2.626
 29 A"   74 A'   75 A'   76 A'   30 A"   77 A'   78 A'   79 A'                 
  2.675   2.954   3.119   3.980   3.996   4.048   4.138   4.332
 31 A"   80 A'   81 A'   32 A"   82 A'   33 A"   83 A'   84 A'                 
  6.578   6.989   7.535   7.567   7.634   9.699  13.822  13.914
 85 A'   86 A'   34 A"   87 A'   88 A'   89 A'   35 A"   90 A'                 
 13.991  23.313  25.790  25.959  26.282  47.866 163.133 215.683
 91 A'   92 A'   36 A"   93 A'   94 A'   95 A'   96 A'   97 A'                 
289.731 289.760 289.8601020.649
 37 A"   98 A'   99 A'  100 A'                                                 
 --------------------------------------------------------------

          Ground-State Mulliken Net Atomic Charges

     Atom                 Charge (a.u.)
  ----------------------------------------
      1 C                    -0.213594
      2 P                     0.003893
      3 H                    -0.019300
      4 Cl                    0.264525
      5 Br                   -0.035524
  ----------------------------------------
  Sum of atomic charges =     0.000000

 -----------------------------------------------------------------
                    Cartesian Multipole Moments
 -----------------------------------------------------------------
    Charge (ESU x 10^10)
                -0.0000
    Dipole Moment (Debye)
         X      -0.4599      Y       0.7884      Z       0.0000
       Tot       0.9127
    Quadrupole Moments (Debye-Ang)
        XX     -50.6184     XY      -0.4493     YY     -47.8761
        XZ      -0.0000     YZ      -0.0000     ZZ     -51.1747
    Octopole Moments (Debye-Ang^2)
       XXX     -74.7717    XXY     -14.8480    XYY     -19.3916
       YYY     -19.0231    XXZ      -0.0000    XYZ      -0.0000
       YYZ       0.0000    XZZ     -22.0055    YZZ      -8.4277
       ZZZ       0.0000
    Hexadecapole Moments (Debye-Ang^3)
      XXXX    -595.5054   XXXY     -48.3020   XXYY    -174.1893
      XYYY     -39.0433   YYYY    -416.3314   XXXZ      -0.0000
      XXYZ      -0.0000   XYYZ      -0.0000   YYYZ      -0.0000
      XXZZ    -114.1453   XYZZ     -12.0494   YYZZ     -86.2166
      XZZZ       0.0000   YZZZ      -0.0000   ZZZZ     -66.7630
 -----------------------------------------------------------------
 Calculating analytic gradient of the SCF energy
 Gradient of SCF Energy
            1           2           3           4           5
    1  -0.0002892   0.0000499  -0.0000464  -0.0000038   0.0002896
    2   0.0003158  -0.0003769  -0.0000727   0.0001045   0.0000294
    3   0.0000000  -0.0000000   0.0000000   0.0000000   0.0000000
 Max gradient component =       3.769E-04
 RMS gradient           =       1.695E-04
 Gradient time:  CPU 4.62 s  wall 4.62 s
 Geometry Optimization Parameters
   NAtoms,    NIC,     NZ,  NCons,   NDum,   NFix, NCnnct, MaxDiis
        5      20       5       0       0       0       0       0

 Cartesian Hessian Update
 Hessian Updated using BFGS Update


** GEOMETRY OPTIMIZATION IN DELOCALIZED INTERNAL COORDINATES **
   Searching for a Minimum

   Optimization Cycle:   9

                       Coordinates (Angstroms)
     ATOM                X               Y               Z
      1  C         0.6784178081    0.2427844024    0.0000000000
      2  P         1.4002802093    1.7699795973    0.0000000000
      3  H         0.1740832348    2.4941748223    0.0000000000
      4  Cl        1.6824931747   -1.1827534956    0.0000000000
      5  Br       -1.1876869719   -0.1529768452    0.0000000000
   Point Group: cs    Number of degrees of freedom:     7


   Energy is  -3414.420417245

 Hessian Updated using BFGS Update

  7 Hessian modes will be used to form the next step
  Hessian Eigenvalues:
     0.146483    0.166329    0.197826    0.220446    0.241920    0.270428
     0.484430

 Minimum Search - Taking Simple RFO Step
 Searching for Lamda that Minimizes Along All modes
 Value Taken    Lamda =  -0.00000125
 Step Taken.  Stepsize is  0.002312

                             Maximum     Tolerance    Cnvgd?
         Gradient           0.000389      0.000300      NO
         Displacement       0.001550      0.001200      NO
         Energy change     -0.000019      0.000001      NO


 New Cartesian Coordinates Obtained by Inverse Iteration

 Displacement from previous Coordinates is:  0.003207
 ----------------------------------------------------------------
             Standard Nuclear Orientation (Angstroms)
    I     Atom           X                Y                Z
 ----------------------------------------------------------------
    1      C       0.6788142481     0.2423941792     0.0000000000
    2      P       1.3999197194     1.7702803333     0.0000000000
    3      H       0.1742737074     2.4953909055     0.0000000000
    4      Cl      1.6826570217    -1.1834178963     0.0000000000
    5      Br     -1.1880772417    -0.1534390403     0.0000000000
 ----------------------------------------------------------------
 Molecular Point Group                 Cs    NOp =  2
 Largest Abelian Subgroup              Cs    NOp =  2
 Nuclear Repulsion Energy =   367.6712285280 hartrees
 There are       37 alpha and       37 beta electrons
 Applying Cartesian multipole field
    Component          Value
    ---------          -----
     (2,0,0)        1.00000E-11
     (0,2,0)        2.00000E-11
     (0,0,2)       -3.00000E-11
 Nucleus-field energy     =     0.0000000102 hartrees
 Requested basis set is 6-311++G(d,p)
 There are 56 shells and 137 basis functions
 A cutoff of  1.0D-11 yielded   1378 shell pairs
 There are      8813 function pairs (      9644 Cartesian)
 Smallest overlap matrix eigenvalue = 3.43E-04
 Guess MOs from SCF MO coefficient file

 -----------------------------------------------------------------------
  General SCF calculation program by
  Eric Jon Sundstrom, Paul Horn, Yuezhi Mao, Dmitri Zuev, Alec White,
  David Stuck, Shaama M.S., Shane Yost, Joonho Lee, David Small,
  Daniel Levine, Susi Lehtola, Hugh Burton, Evgeny Epifanovsky
 -----------------------------------------------------------------------
 Exchange:     0.2000 Hartree-Fock + 0.0800 Slater + 0.7200 B88
 Correlation:  0.1900 VWN1RPA + 0.8100 LYP
 Using SG-1 standard quadrature grid
 A restricted SCF calculation will be
 performed using DIIS
 SCF converges when DIIS error is below 1.0e-08
 ---------------------------------------
  Cycle       Energy         DIIS error
 ---------------------------------------
    1   -3414.4204176512      9.15e-06  
    2   -3414.4204178037      7.36e-06  
    3   -3414.4204177971      7.45e-06  
    4   -3414.4204179323      1.23e-06  
    5   -3414.4204179373      2.18e-07  
    6   -3414.4204179374      5.69e-08  
    7   -3414.4204179375      1.20e-08  
    8   -3414.4204179374      4.25e-09  Convergence criterion met
 ---------------------------------------
 SCF time:   CPU 11.55s  wall 11.00s 
 SCF   energy in the final basis set =    -3414.4204179374
 Total energy in the final basis set =    -3414.4204179374

 --------------------------------------------------------------
             Orbital Energies (a.u.) and Symmetries
 --------------------------------------------------------------

 Alpha MOs, Restricted
 -- Occupied --                  
-482.86 -101.59  -77.07  -62.51  -56.33  -56.33  -56.33  -10.31
  1 A'    2 A'    3 A'    4 A'    5 A'    1 A"    6 A'    7 A'                 
 -9.501  -8.721  -7.266  -7.256  -7.255  -6.570  -6.553  -6.539
  8 A'    9 A'   10 A'    2 A"   11 A'   12 A'   13 A'    3 A"                 
 -6.538  -4.731  -4.730  -4.728  -2.664  -2.660  -2.659  -2.648
 14 A'   15 A'    4 A"   16 A'   17 A'    5 A"   18 A'   19 A'                 
 -2.648  -0.912  -0.819  -0.711  -0.563  -0.469  -0.436  -0.407
  6 A"   20 A'   21 A'   22 A'   23 A'   24 A'   25 A'    7 A"                 
 -0.350  -0.330  -0.328  -0.298  -0.265
 26 A'    8 A"   27 A'   28 A'    9 A"                                         
 -- Virtual --                   
 -0.098  -0.059  -0.016   0.003   0.018   0.030   0.036   0.043
 10 A"   29 A'   30 A'   31 A'   32 A'   33 A'   34 A'   11 A"                 
  0.050   0.069   0.077   0.081   0.085   0.095   0.112   0.123
 35 A'   12 A"   36 A'   37 A'   13 A"   38 A'   39 A'   40 A'                 
  0.124   0.133   0.135   0.161   0.192   0.202   0.275   0.294
 41 A'   14 A"   42 A'   43 A'   44 A'   45 A'   46 A'   15 A"                 
  0.315   0.377   0.393   0.418   0.424   0.440   0.454   0.457
 47 A'   48 A'   49 A'   16 A"   50 A'   51 A'   52 A'   17 A"                 
  0.464   0.499   0.514   0.545   0.558   0.591   0.603   0.615
 53 A'   18 A"   54 A'   19 A"   20 A"   55 A'   56 A'   21 A"                 
  0.636   0.664   0.720   0.798   0.803   0.836   0.861   0.889
 57 A'   22 A"   58 A'   59 A'   60 A'   23 A"   61 A'   62 A'                 
  0.897   0.914   0.956   0.973   1.112   1.167   1.389   1.437
 63 A'   24 A"   64 A'   65 A'   66 A'   67 A'   25 A"   26 A"                 
  1.437   1.466   1.607   1.623   1.684   1.724   1.832   1.855
 68 A'   27 A"   28 A"   69 A'   70 A'   71 A'   72 A'   73 A'                 
  1.989   2.024   2.100   2.143   2.237   2.315   2.443   2.626
 29 A"   74 A'   75 A'   76 A'   30 A"   77 A'   78 A'   79 A'                 
  2.675   2.953   3.119   3.980   3.996   4.048   4.138   4.332
 31 A"   80 A'   81 A'   32 A"   82 A'   33 A"   83 A'   84 A'                 
  6.578   6.989   7.535   7.567   7.634   9.699  13.822  13.914
 85 A'   86 A'   34 A"   87 A'   88 A'   89 A'   35 A"   90 A'                 
 13.990  23.313  25.790  25.959  26.282  47.866 163.133 215.683
 91 A'   92 A'   36 A"   93 A'   94 A'   95 A'   96 A'   97 A'                 
289.731 289.760 289.8601020.649
 37 A"   98 A'   99 A'  100 A'                                                 

 Beta MOs, Restricted
 -- Occupied --                  
-482.86 -101.59  -77.07  -62.51  -56.33  -56.33  -56.33  -10.31
  1 A'    2 A'    3 A'    4 A'    5 A'    1 A"    6 A'    7 A'                 
 -9.501  -8.721  -7.266  -7.256  -7.255  -6.570  -6.553  -6.539
  8 A'    9 A'   10 A'    2 A"   11 A'   12 A'   13 A'    3 A"                 
 -6.538  -4.731  -4.730  -4.728  -2.664  -2.660  -2.659  -2.648
 14 A'   15 A'    4 A"   16 A'   17 A'    5 A"   18 A'   19 A'                 
 -2.648  -0.912  -0.819  -0.711  -0.563  -0.469  -0.436  -0.407
  6 A"   20 A'   21 A'   22 A'   23 A'   24 A'   25 A'    7 A"                 
 -0.350  -0.330  -0.328  -0.298  -0.265
 26 A'    8 A"   27 A'   28 A'    9 A"                                         
 -- Virtual --                   
 -0.098  -0.059  -0.016   0.003   0.018   0.030   0.036   0.043
 10 A"   29 A'   30 A'   31 A'   32 A'   33 A'   34 A'   11 A"                 
  0.050   0.069   0.077   0.081   0.085   0.095   0.112   0.123
 35 A'   12 A"   36 A'   37 A'   13 A"   38 A'   39 A'   40 A'                 
  0.124   0.133   0.135   0.161   0.192   0.202   0.275   0.294
 41 A'   14 A"   42 A'   43 A'   44 A'   45 A'   46 A'   15 A"                 
  0.315   0.377   0.393   0.418   0.424   0.440   0.454   0.457
 47 A'   48 A'   49 A'   16 A"   50 A'   51 A'   52 A'   17 A"                 
  0.464   0.499   0.514   0.545   0.558   0.591   0.603   0.615
 53 A'   18 A"   54 A'   19 A"   20 A"   55 A'   56 A'   21 A"                 
  0.636   0.664   0.720   0.798   0.803   0.836   0.861   0.889
 57 A'   22 A"   58 A'   59 A'   60 A'   23 A"   61 A'   62 A'                 
  0.897   0.914   0.956   0.973   1.112   1.167   1.389   1.437
 63 A'   24 A"   64 A'   65 A'   66 A'   67 A'   25 A"   26 A"                 
  1.437   1.466   1.607   1.623   1.684   1.724   1.832   1.855
 68 A'   27 A"   28 A"   69 A'   70 A'   71 A'   72 A'   73 A'                 
  1.989   2.024   2.100   2.143   2.237   2.315   2.443   2.626
 29 A"   74 A'   75 A'   76 A'   30 A"   77 A'   78 A'   79 A'                 
  2.675   2.953   3.119   3.980   3.996   4.048   4.138   4.332
 31 A"   80 A'   81 A'   32 A"   82 A'   33 A"   83 A'   84 A'                 
  6.578   6.989   7.535   7.567   7.634   9.699  13.822  13.914
 85 A'   86 A'   34 A"   87 A'   88 A'   89 A'   35 A"   90 A'                 
 13.990  23.313  25.790  25.959  26.282  47.866 163.133 215.683
 91 A'   92 A'   36 A"   93 A'   94 A'   95 A'   96 A'   97 A'                 
289.731 289.760 289.8601020.649
 37 A"   98 A'   99 A'  100 A'                                                 
 --------------------------------------------------------------

          Ground-State Mulliken Net Atomic Charges

     Atom                 Charge (a.u.)
  ----------------------------------------
      1 C                    -0.213816
      2 P                     0.004099
      3 H                    -0.019199
      4 Cl                    0.264849
      5 Br                   -0.035932
  ----------------------------------------
  Sum of atomic charges =     0.000000

 -----------------------------------------------------------------
                    Cartesian Multipole Moments
 -----------------------------------------------------------------
    Charge (ESU x 10^10)
                 0.0000
    Dipole Moment (Debye)
         X      -0.4578      Y       0.7889      Z       0.0000
       Tot       0.9121
    Quadrupole Moments (Debye-Ang)
        XX     -50.6233     XY      -0.4548     YY     -47.8680
        XZ      -0.0000     YZ      -0.0000     ZZ     -51.1772
    Octopole Moments (Debye-Ang^2)
       XXX     -74.7548    XXY     -14.8494    XYY     -19.3813
       YYY     -18.9660    XXZ       0.0000    XYZ       0.0000
       YYZ       0.0000    XZZ     -21.9969    YZZ      -8.4139
       ZZZ       0.0000
    Hexadecapole Moments (Debye-Ang^3)
      XXXX    -595.6197   XXXY     -48.3137   XXYY    -174.2545
      XYYY     -39.0490   YYYY    -416.4720   XXXZ      -0.0000
      XXYZ       0.0000   XYYZ       0.0000   YYYZ      -0.0000
      XXZZ    -114.1657   XYZZ     -12.0452   YYZZ     -86.2551
      XZZZ      -0.0000   YZZZ      -0.0000   ZZZZ     -66.7709
 -----------------------------------------------------------------
 Calculating analytic gradient of the SCF energy
 Gradient of SCF Energy
            1           2           3           4           5
    1  -0.0000628  -0.0000416   0.0000099   0.0000464   0.0000481
    2   0.0001955  -0.0001728   0.0000343  -0.0000492  -0.0000077
    3  -0.0000000   0.0000000  -0.0000000  -0.0000000  -0.0000000
 Max gradient component =       1.955E-04
 RMS gradient           =       7.392E-05
 Gradient time:  CPU 4.62 s  wall 4.62 s
 Geometry Optimization Parameters
   NAtoms,    NIC,     NZ,  NCons,   NDum,   NFix, NCnnct, MaxDiis
        5      20       5       0       0       0       0       0

 Cartesian Hessian Update
 Hessian Updated using BFGS Update


** GEOMETRY OPTIMIZATION IN DELOCALIZED INTERNAL COORDINATES **
   Searching for a Minimum

   Optimization Cycle:  10

                       Coordinates (Angstroms)
     ATOM                X               Y               Z
      1  C         0.6788142481    0.2423941792    0.0000000000
      2  P         1.3999197194    1.7702803333    0.0000000000
      3  H         0.1742737074    2.4953909055    0.0000000000
      4  Cl        1.6826570217   -1.1834178963    0.0000000000
      5  Br       -1.1880772417   -0.1534390403    0.0000000000
   Point Group: cs    Number of degrees of freedom:     7


   Energy is  -3414.420417937

 Hessian Updated using BFGS Update

  7 Hessian modes will be used to form the next step
  Hessian Eigenvalues:
     0.127619    0.168958    0.197827    0.234536    0.262582    0.292562
     0.392267

 Minimum Search - Taking Simple RFO Step
 Searching for Lamda that Minimizes Along All modes
 Value Taken    Lamda =   0.00000000
 Step Taken.  Stepsize is  0.000876

                             Maximum     Tolerance    Cnvgd?
         Gradient           0.000118      0.000300     YES
         Displacement       0.000616      0.001200     YES
         Energy change     -0.000001      0.000001     YES


                       Distance Matrix (Angstroms)
             C (  1)   P (  2)   H (  3)   Cl(  4)
   P (  2)  1.689506
   H (  3)  2.308800  1.424076
   Cl(  4)  1.743743  2.967200  3.976035
   Br(  5)  1.908394  3.224659  2.978641  3.049913

 Final energy is   -3414.4204179374183     


 ******************************
 **  OPTIMIZATION CONVERGED  **
 ******************************

                       Coordinates (Angstroms)
     ATOM                X               Y               Z
      1  C         0.6788142481    0.2423941792    0.0000000000
      2  P         1.3999197194    1.7702803333    0.0000000000
      3  H         0.1742737074    2.4953909055    0.0000000000
      4  Cl        1.6826570217   -1.1834178963    0.0000000000
      5  Br       -1.1880772417   -0.1534390403    0.0000000000

Z-matrix Print:
$molecule
0 1
Br
C  1 1.908394
P  2 1.689506 1 127.236589
H  3 1.424076 2 95.343627 1 -0.000000 0
Cl 2 1.743743 1 113.176435 3 -180.000000 0
$end


 --------------------------------------------------------------
             Orbital Energies (a.u.) and Symmetries
 --------------------------------------------------------------

 Alpha MOs, Restricted
 -- Occupied --                  
-482.86 -101.59  -77.07  -62.51  -56.33  -56.33  -56.33  -10.31
  1 A'    2 A'    3 A'    4 A'    5 A'    1 A"    6 A'    7 A'                 
 -9.501  -8.721  -7.266  -7.256  -7.255  -6.570  -6.553  -6.539
  8 A'    9 A'   10 A'    2 A"   11 A'   12 A'   13 A'    3 A"                 
 -6.538  -4.731  -4.730  -4.728  -2.664  -2.660  -2.659  -2.648
 14 A'   15 A'    4 A"   16 A'   17 A'    5 A"   18 A'   19 A'                 
 -2.648  -0.912  -0.819  -0.711  -0.563  -0.469  -0.436  -0.407
  6 A"   20 A'   21 A'   22 A'   23 A'   24 A'   25 A'    7 A"                 
 -0.350  -0.330  -0.328  -0.298  -0.265
 26 A'    8 A"   27 A'   28 A'    9 A"                                         
 -- Virtual --                   
 -0.098  -0.059  -0.016   0.003   0.018   0.030   0.036   0.043
 10 A"   29 A'   30 A'   31 A'   32 A'   33 A'   34 A'   11 A"                 
  0.050   0.069   0.077   0.081   0.085   0.095   0.112   0.123
 35 A'   12 A"   36 A'   37 A'   13 A"   38 A'   39 A'   40 A'                 
  0.124   0.133   0.135   0.161   0.192   0.202   0.275   0.294
 41 A'   14 A"   42 A'   43 A'   44 A'   45 A'   46 A'   15 A"                 
  0.315   0.377   0.393   0.418   0.424   0.440   0.454   0.457
 47 A'   48 A'   49 A'   16 A"   50 A'   51 A'   52 A'   17 A"                 
  0.464   0.499   0.514   0.545   0.558   0.591   0.603   0.615
 53 A'   18 A"   54 A'   19 A"   20 A"   55 A'   56 A'   21 A"                 
  0.636   0.664   0.720   0.798   0.803   0.836   0.861   0.889
 57 A'   22 A"   58 A'   59 A'   60 A'   23 A"   61 A'   62 A'                 
  0.897   0.914   0.956   0.973   1.112   1.167   1.389   1.437
 63 A'   24 A"   64 A'   65 A'   66 A'   67 A'   25 A"   26 A"                 
  1.437   1.466   1.607   1.623   1.684   1.724   1.832   1.855
 68 A'   27 A"   28 A"   69 A'   70 A'   71 A'   72 A'   73 A'                 
  1.989   2.024   2.100   2.143   2.237   2.315   2.443   2.626
 29 A"   74 A'   75 A'   76 A'   30 A"   77 A'   78 A'   79 A'                 
  2.675   2.953   3.119   3.980   3.996   4.048   4.138   4.332
 31 A"   80 A'   81 A'   32 A"   82 A'   33 A"   83 A'   84 A'                 
  6.578   6.989   7.535   7.567   7.634   9.699  13.822  13.914
 85 A'   86 A'   34 A"   87 A'   88 A'   89 A'   35 A"   90 A'                 
 13.990  23.313  25.790  25.959  26.282  47.866 163.133 215.683
 91 A'   92 A'   36 A"   93 A'   94 A'   95 A'   96 A'   97 A'                 
289.731 289.760 289.8601020.649
 37 A"   98 A'   99 A'  100 A'                                                 

 Beta MOs, Restricted
 -- Occupied --                  
-482.86 -101.59  -77.07  -62.51  -56.33  -56.33  -56.33  -10.31
  1 A'    2 A'    3 A'    4 A'    5 A'    1 A"    6 A'    7 A'                 
 -9.501  -8.721  -7.266  -7.256  -7.255  -6.570  -6.553  -6.539
  8 A'    9 A'   10 A'    2 A"   11 A'   12 A'   13 A'    3 A"                 
 -6.538  -4.731  -4.730  -4.728  -2.664  -2.660  -2.659  -2.648
 14 A'   15 A'    4 A"   16 A'   17 A'    5 A"   18 A'   19 A'                 
 -2.648  -0.912  -0.819  -0.711  -0.563  -0.469  -0.436  -0.407
  6 A"   20 A'   21 A'   22 A'   23 A'   24 A'   25 A'    7 A"                 
 -0.350  -0.330  -0.328  -0.298  -0.265
 26 A'    8 A"   27 A'   28 A'    9 A"                                         
 -- Virtual --                   
 -0.098  -0.059  -0.016   0.003   0.018   0.030   0.036   0.043
 10 A"   29 A'   30 A'   31 A'   32 A'   33 A'   34 A'   11 A"                 
  0.050   0.069   0.077   0.081   0.085   0.095   0.112   0.123
 35 A'   12 A"   36 A'   37 A'   13 A"   38 A'   39 A'   40 A'                 
  0.124   0.133   0.135   0.161   0.192   0.202   0.275   0.294
 41 A'   14 A"   42 A'   43 A'   44 A'   45 A'   46 A'   15 A"                 
  0.315   0.377   0.393   0.418   0.424   0.440   0.454   0.457
 47 A'   48 A'   49 A'   16 A"   50 A'   51 A'   52 A'   17 A"                 
  0.464   0.499   0.514   0.545   0.558   0.591   0.603   0.615
 53 A'   18 A"   54 A'   19 A"   20 A"   55 A'   56 A'   21 A"                 
  0.636   0.664   0.720   0.798   0.803   0.836   0.861   0.889
 57 A'   22 A"   58 A'   59 A'   60 A'   23 A"   61 A'   62 A'                 
  0.897   0.914   0.956   0.973   1.112   1.167   1.389   1.437
 63 A'   24 A"   64 A'   65 A'   66 A'   67 A'   25 A"   26 A"                 
  1.437   1.466   1.607   1.623   1.684   1.724   1.832   1.855
 68 A'   27 A"   28 A"   69 A'   70 A'   71 A'   72 A'   73 A'                 
  1.989   2.024   2.100   2.143   2.237   2.315   2.443   2.626
 29 A"   74 A'   75 A'   76 A'   30 A"   77 A'   78 A'   79 A'                 
  2.675   2.953   3.119   3.980   3.996   4.048   4.138   4.332
 31 A"   80 A'   81 A'   32 A"   82 A'   33 A"   83 A'   84 A'                 
  6.578   6.989   7.535   7.567   7.634   9.699  13.822  13.914
 85 A'   86 A'   34 A"   87 A'   88 A'   89 A'   35 A"   90 A'                 
 13.990  23.313  25.790  25.959  26.282  47.866 163.133 215.683
 91 A'   92 A'   36 A"   93 A'   94 A'   95 A'   96 A'   97 A'                 
289.731 289.760 289.8601020.649
 37 A"   98 A'   99 A'  100 A'                                                 
 --------------------------------------------------------------

          Ground-State Mulliken Net Atomic Charges

     Atom                 Charge (a.u.)
  ----------------------------------------
      1 C                    -0.213816
      2 P                     0.004099
      3 H                    -0.019199
      4 Cl                    0.264849
      5 Br                   -0.035932
  ----------------------------------------
  Sum of atomic charges =     0.000000

 -----------------------------------------------------------------
                    Cartesian Multipole Moments
 -----------------------------------------------------------------
    Charge (ESU x 10^10)
                 0.0000
    Dipole Moment (Debye)
         X      -0.4578      Y       0.7889      Z       0.0000
       Tot       0.9121
    Quadrupole Moments (Debye-Ang)
        XX     -50.6233     XY      -0.4548     YY     -47.8680
        XZ      -0.0000     YZ      -0.0000     ZZ     -51.1772
    Octopole Moments (Debye-Ang^2)
       XXX     -74.7548    XXY     -14.8494    XYY     -19.3813
       YYY     -18.9660    XXZ       0.0000    XYZ       0.0000
       YYZ       0.0000    XZZ     -21.9969    YZZ      -8.4139
       ZZZ       0.0000
    Hexadecapole Moments (Debye-Ang^3)
      XXXX    -595.6197   XXXY     -48.3137   XXYY    -174.2545
      XYYY     -39.0490   YYYY    -416.4720   XXXZ      -0.0000
      XXYZ       0.0000   XYYZ       0.0000   YYYZ      -0.0000
      XXZZ    -114.1657   XYZZ     -12.0452   YYZZ     -86.2551
      XZZZ      -0.0000   YZZZ      -0.0000   ZZZZ     -66.7709
 -----------------------------------------------------------------
Archival summary:
1\1\TWL02\OPT\ProcedureUnspecified\BasisUnspecified\r1l1111\taweetha\MonNov2617:53:222018MonNov2617:53:222018\0\\#,OPT,ProcedureUnspecified,BasisUnspecified,\\0,1\Br\C,1,1.90839\P,2,1.68951,1,127.237\H,3,1.42408,2,95.3436,1,-0,0\Cl,2,1.74374,1,113.176,3,-180,0\\\@

 Total job time:  199.04s(wall), 198.79s(cpu) 
 Mon Nov 26 17:53:22 2018

        *************************************************************
        *                                                           *
        *  Thank you very much for using Q-Chem.  Have a nice day.  *
        *                                                           *
        *************************************************************


 
User input: 2 of 2 
 
Q-Chem Developer Version!
                  Welcome to Q-Chem
     A Quantum Leap Into The Future Of Chemistry


 Q-Chem 5.1, Q-Chem, Inc., Pleasanton, CA (2018)

 Yihan Shao,  Zhengting Gan,  E. Epifanovsky,  A. T. B. Gilbert,  M. Wormit,  
 J. Kussmann,  A. W. Lange,  A. Behn,  Jia Deng,  Xintian Feng,  D. Ghosh,  
 M. Goldey,  P. R. Horn,  L. D. Jacobson,  I. Kaliman,  T. Kus,  A. Landau,  
 Jie Liu,  E. I. Proynov,  R. M. Richard,  R. P. Steele,  E. J. Sundstrom,  
 H. L. Woodcock III,  P. M. Zimmerman,  D. Zuev,  B. Albrecht,  E. Alguire,  
 S. A. Baeppler,  D. Barton,  Z. Benda,  Y. A. Bernard,  E. J. Berquist,  
 K. B. Bravaya,  H. Burton,  D. Casanova,  Chun-Min Chang,  Yunqing Chen,  
 A. Chien,  K. D. Closser,  M. P. Coons,  S. Coriani,  S. Dasgupta,  
 A. L. Dempwolff,  M. Diedenhofen,  Hainam Do,  R. G. Edgar,  Po-Tung Fang,  
 S. Faraji,  S. Fatehi,  Qingguo Feng,  K. D. Fenk,  J. Fosso-Tande,  
 Qinghui Ge,  A. Ghysels,  G. Gidofalvi,  J. Gomes,  J. Gonthier,  A. Gunina,  
 D. Hait,  M. W. D. Hanson-Heine,  P. H. P. Harbach,  A. W. Hauser,  
 J. E. Herr,  E. G. Hohenstein,  Z. C. Holden,  Kerwin Hui,  B. C. Huynh,  
 T.-C. Jagau,  Hyunjun Ji,  B. Kaduk,  K. Khistyaev,  Jaehoon Kim,  
 P. Klunzinger,  K. Koh,  D. Kosenkov,  L. Koulias,  T. Kowalczyk,  
 C. M. Krauter,  A. Kunitsa,  Ka Un Lao,  A. Laurent,  K. V. Lawler,  
 Joonho Lee,  D. Lefrancois,  S. Lehtola,  D. S. Levine,  Yi-Pei Li,  
 You-Sheng Lin,  Fenglai Liu,  E. Livshits,  A. Luenser,  P. Manohar,  
 E. Mansoor,  S. F. Manzer,  Shan-Ping Mao,  Yuezhi Mao,  N. Mardirossian,  
 A. V. Marenich,  T. Markovich,  L. A. Martinez-Martinez,  S. A. Maurer,  
 N. J. Mayhall,  S. C. McKenzie,  J.-M. Mewes,  A. F. Morrison,  
 J. W. Mullinax,  K. Nanda,  T. S. Nguyen-Beck,  R. Olivares-Amaya,  
 J. A. Parkhill,  T. M. Perrine,  F. Plasser,  P. Pokhilko,  S. Prager,  
 A. Prociuk,  E. Ramos,  D. R. Rehn,  F. Rob,  M. Schneider,  N. Sergueev,  
 S. M. Sharada,  S. Sharma,  D. W. Small,  T. Stauch,  T. Stein,  
 Yu-Chuan Su,  A. J. W. Thom,  A. Tkatchenko,  T. Tsuchimochi,  N. M. Tubman,  
 L. Vogt,  M. L. Vidal,  O. Vydrov,  M. A. Watson,  J. Wenzel,  
 M. de Wergifosse,  T. A. Wesolowski,  A. White,  J. Witte,  A. Yamada,  
 Jun Yang,  K. Yao,  S. Yeganeh,  S. R. Yost,  Zhi-Qiang You,  A. Zech,  
 Igor Ying Zhang,  Xing Zhang,  Yan Zhao,  Ying Zhu,  B. R. Brooks,  
 G. K. L. Chan,  C. J. Cramer,  M. S. Gordon,  W. J. Hehre,  A. Klamt,  
 M. W. Schmidt,  C. D. Sherrill,  D. G. Truhlar,  A. Aspuru-Guzik,  R. Baer,  
 A. T. Bell,  N. A. Besley,  Jeng-Da Chai,  A. E. DePrince, III,  
 R. A. DiStasio Jr.,  A. Dreuw,  B. D. Dunietz,  T. R. Furlani,  
 Chao-Ping Hsu,  Yousung Jung,  Jing Kong,  D. S. Lambrecht,  WanZhen Liang,  
 C. Ochsenfeld,  V. A. Rassolov,  L. V. Slipchenko,  J. E. Subotnik,  
 T. Van Voorhis,  J. M. Herbert,  A. I. Krylov,  P. M. W. Gill,  M. Head-Gordon

 Contributors to earlier versions of Q-Chem not listed above: 
 R. D. Adamson,  B. Austin,  J. Baker,  G. J. O. Beran,  K. Brandhorst,  
 S. T. Brown,  E. F. C. Byrd,  A. K. Chakraborty,  C.-L. Cheng,  
 Siu Hung Chien,  D. M. Chipman,  D. L. Crittenden,  H. Dachsel,  
 R. J. Doerksen,  A. D. Dutoi,  L. Fusti-Molnar,  W. A. Goddard III,  
 A. Golubeva-Zadorozhnaya,  S. R. Gwaltney,  G. Hawkins,  A. Heyden,  
 S. Hirata,  G. Kedziora,  F. J. Keil,  C. Kelley,  Jihan Kim,  R. A. King,  
 R. Z. Khaliullin,  P. P. Korambath,  W. Kurlancheek,  A. M. Lee,  M. S. Lee,  
 S. V. Levchenko,  Ching Yeh Lin,  D. Liotard,  R. C. Lochan,  I. Lotan,  
 P. E. Maslen,  N. Nair,  D. P. O'Neill,  D. Neuhauser,  E. Neuscamman,  
 C. M. Oana,  R. Olson,  B. Peters,  R. Peverati,  P. A. Pieniazek,  
 Y. M. Rhee,  J. Ritchie,  M. A. Rohrdanz,  E. Rosta,  N. J. Russ,  
 H. F. Schaefer III,  N. E. Schultz,  N. Shenvi,  A. C. Simmonett,  A. Sodt,  
 D. Stuck,  K. S. Thanthiriwatte,  V. Vanovschi,  Tao Wang,  A. Warshel,  
 C. F. Williams,  Q. Wu,  X. Xu,  W. Zhang

 Please cite Q-Chem as follows:
 Y. Shao et al., Mol. Phys. 113, 184-215 (2015)
 DOI: 10.1080/00268976.2014.952696

 Q-Chem 5.1.2 for Intel X86 EM64T Linux

 Parts of Q-Chem use Armadillo 8.300.2 (Tropical Shenanigans).
 http://arma.sourceforge.net/

 Q-Chem begins on Mon Nov 26 17:53:22 2018  

Host: 
0

     Scratch files written to /scratch/taweetham/qchem52781//
The previous job contains 0 fragments, simply inherited here
Input Ideriv = 2
Curr. Ideriv = -1
Max.  Ideriv = 2

Checking the input file for inconsistencies... 	...done.

--------------------------------------------------------------
User input:
--------------------------------------------------------------

$molecule
read
$end

$rem
   job_type 	frequency
   basis 	6-311++g**
   method	b3lyp	
$end


--------------------------------------------------------------
 ----------------------------------------------------------------
             Standard Nuclear Orientation (Angstroms)
    I     Atom           X                Y                Z
 ----------------------------------------------------------------
    1      C       0.5372041232     0.0713957058    -0.0000000000
    2      P       1.5419738817     1.4296544931    -0.0000000000
    3      H       0.4809516276     2.3795098847    -0.0000000000
    4      Cl      1.2442484654    -1.5225706322     0.0000000000
    5      Br     -1.3710288144     0.0465999781    -0.0000000000
 ----------------------------------------------------------------
 Molecular Point Group                 Cs    NOp =  2
 Largest Abelian Subgroup              Cs    NOp =  2
 Nuclear Repulsion Energy =   367.6712285280 hartrees
 There are       37 alpha and       37 beta electrons
 Requested basis set is 6-311++G(d,p)
 There are 56 shells and 137 basis functions

 Total QAlloc Memory Limit   2000 MB
 Mega-Array Size       188 MB
 MEM_STATIC part       192 MB

                       Distance Matrix (Angstroms)
             C (  1)   P (  2)   H (  3)   Cl(  4)
   P (  2)  1.689506
   H (  3)  2.308800  1.424076
   Cl(  4)  1.743743  2.967200  3.976035
   Br(  5)  1.908394  3.224659  2.978641  3.049913

 A cutoff of  1.0D-11 yielded   1378 shell pairs
 There are      8813 function pairs (      9644 Cartesian)
 Smallest overlap matrix eigenvalue = 3.43E-04
 Guess from superposition of atomic densities
 Warning:  Energy on first SCF cycle will be non-variational
 SAD guess density has 74.000000 electrons

 -----------------------------------------------------------------------
  General SCF calculation program by
  Eric Jon Sundstrom, Paul Horn, Yuezhi Mao, Dmitri Zuev, Alec White,
  David Stuck, Shaama M.S., Shane Yost, Joonho Lee, David Small,
  Daniel Levine, Susi Lehtola, Hugh Burton, Evgeny Epifanovsky
 -----------------------------------------------------------------------
 Exchange:     0.2000 Hartree-Fock + 0.0800 Slater + 0.7200 B88
 Correlation:  0.1900 VWN1RPA + 0.8100 LYP
 Using SG-1 standard quadrature grid
 A restricted SCF calculation will be
 performed using DIIS
 SCF converges when DIIS error is below 1.0e-08
 ---------------------------------------
  Cycle       Energy         DIIS error
 ---------------------------------------
    1   -3414.9009747109      4.32e-02  
    2   -3414.4129582784      2.58e-03  
    3   -3414.4164982164      2.15e-03  
    4   -3414.4200469331      3.64e-04  
    5   -3414.4202090449      2.00e-04  
    6   -3414.4203048049      1.04e-04  
    7   -3414.4203314112      1.38e-05  
    8   -3414.4203319191      6.19e-06  
    9   -3414.4203320219      1.26e-06  
   10   -3414.4203320251      3.93e-07  
   11   -3414.4203320256      5.49e-08  
   12   -3414.4203320256      1.48e-08  
   13   -3414.4203320255      3.75e-09  Convergence criterion met
 ---------------------------------------
 SCF time:   CPU 18.46s  wall 18.00s 
 SCF   energy in the final basis set =    -3414.4203320255
 Total energy in the final basis set =    -3414.4203320255

 --------------------------------------------------------------
             Orbital Energies (a.u.) and Symmetries
 --------------------------------------------------------------

 Alpha MOs, Restricted
 -- Occupied --                  
-482.86 -101.59  -77.07  -62.51  -56.33  -56.33  -56.33  -10.31
  1 A'    2 A'    3 A'    4 A'    5 A'    1 A"    6 A'    7 A'                 
 -9.501  -8.721  -7.266  -7.256  -7.255  -6.570  -6.553  -6.539
  8 A'    9 A'   10 A'    2 A"   11 A'   12 A'   13 A'    3 A"                 
 -6.539  -4.731  -4.730  -4.728  -2.664  -2.660  -2.659  -2.649
 14 A'   15 A'    4 A"   16 A'   17 A'    5 A"   18 A'    6 A"                 
 -2.649  -0.912  -0.819  -0.711  -0.563  -0.469  -0.436  -0.407
 19 A'   20 A'   21 A'   22 A'   23 A'   24 A'   25 A'    7 A"                 
 -0.350  -0.330  -0.328  -0.298  -0.265
 26 A'    8 A"   27 A'   28 A'    9 A"                                         
 -- Virtual --                   
 -0.098  -0.059  -0.016   0.003   0.018   0.030   0.036   0.043
 10 A"   29 A'   30 A'   31 A'   32 A'   33 A'   34 A'   11 A"                 
  0.050   0.069   0.077   0.081   0.085   0.095   0.112   0.123
 35 A'   12 A"   36 A'   37 A'   13 A"   38 A'   39 A'   40 A'                 
  0.124   0.133   0.135   0.161   0.192   0.202   0.275   0.294
 41 A'   14 A"   42 A'   43 A'   44 A'   45 A'   46 A'   15 A"                 
  0.315   0.377   0.393   0.418   0.425   0.440   0.454   0.457
 47 A'   48 A'   49 A'   16 A"   50 A'   51 A'   52 A'   17 A"                 
  0.464   0.499   0.514   0.545   0.558   0.591   0.602   0.615
 53 A'   18 A"   54 A'   19 A"   20 A"   55 A'   56 A'   21 A"                 
  0.636   0.663   0.720   0.798   0.803   0.836   0.861   0.889
 57 A'   22 A"   58 A'   59 A'   60 A'   23 A"   61 A'   62 A'                 
  0.897   0.914   0.956   0.973   1.112   1.167   1.389   1.437
 63 A'   24 A"   64 A'   65 A'   66 A'   67 A'   25 A"   26 A"                 
  1.437   1.466   1.607   1.623   1.684   1.724   1.832   1.855
 68 A'   27 A"   28 A"   69 A'   70 A'   71 A'   72 A'   73 A'                 
  1.989   2.025   2.100   2.143   2.237   2.315   2.443   2.626
 29 A"   74 A'   75 A'   76 A'   30 A"   77 A'   78 A'   79 A'                 
  2.675   2.953   3.118   3.980   3.996   4.048   4.137   4.332
 31 A"   80 A'   81 A'   32 A"   82 A'   33 A"   83 A'   84 A'                 
  6.578   6.989   7.535   7.567   7.634   9.699  13.822  13.914
 85 A'   86 A'   34 A"   87 A'   88 A'   89 A'   35 A"   90 A'                 
 13.990  23.313  25.791  25.959  26.282  47.866 163.133 215.683
 91 A'   92 A'   36 A"   93 A'   94 A'   95 A'   96 A'   97 A'                 
289.731 289.760 289.8601020.649
 37 A"   98 A'   99 A'  100 A'                                                 

 Beta MOs, Restricted
 -- Occupied --                  
-482.86 -101.59  -77.07  -62.51  -56.33  -56.33  -56.33  -10.31
  1 A'    2 A'    3 A'    4 A'    5 A'    1 A"    6 A'    7 A'                 
 -9.501  -8.721  -7.266  -7.256  -7.255  -6.570  -6.553  -6.539
  8 A'    9 A'   10 A'    2 A"   11 A'   12 A'   13 A'    3 A"                 
 -6.539  -4.731  -4.730  -4.728  -2.664  -2.660  -2.659  -2.649
 14 A'   15 A'    4 A"   16 A'   17 A'    5 A"   18 A'    6 A"                 
 -2.649  -0.912  -0.819  -0.711  -0.563  -0.469  -0.436  -0.407
 19 A'   20 A'   21 A'   22 A'   23 A'   24 A'   25 A'    7 A"                 
 -0.350  -0.330  -0.328  -0.298  -0.265
 26 A'    8 A"   27 A'   28 A'    9 A"                                         
 -- Virtual --                   
 -0.098  -0.059  -0.016   0.003   0.018   0.030   0.036   0.043
 10 A"   29 A'   30 A'   31 A'   32 A'   33 A'   34 A'   11 A"                 
  0.050   0.069   0.077   0.081   0.085   0.095   0.112   0.123
 35 A'   12 A"   36 A'   37 A'   13 A"   38 A'   39 A'   40 A'                 
  0.124   0.133   0.135   0.161   0.192   0.202   0.275   0.294
 41 A'   14 A"   42 A'   43 A'   44 A'   45 A'   46 A'   15 A"                 
  0.315   0.377   0.393   0.418   0.425   0.440   0.454   0.457
 47 A'   48 A'   49 A'   16 A"   50 A'   51 A'   52 A'   17 A"                 
  0.464   0.499   0.514   0.545   0.558   0.591   0.602   0.615
 53 A'   18 A"   54 A'   19 A"   20 A"   55 A'   56 A'   21 A"                 
  0.636   0.663   0.720   0.798   0.803   0.836   0.861   0.889
 57 A'   22 A"   58 A'   59 A'   60 A'   23 A"   61 A'   62 A'                 
  0.897   0.914   0.956   0.973   1.112   1.167   1.389   1.437
 63 A'   24 A"   64 A'   65 A'   66 A'   67 A'   25 A"   26 A"                 
  1.437   1.466   1.607   1.623   1.684   1.724   1.832   1.855
 68 A'   27 A"   28 A"   69 A'   70 A'   71 A'   72 A'   73 A'                 
  1.989   2.025   2.100   2.143   2.237   2.315   2.443   2.626
 29 A"   74 A'   75 A'   76 A'   30 A"   77 A'   78 A'   79 A'                 
  2.675   2.953   3.118   3.980   3.996   4.048   4.137   4.332
 31 A"   80 A'   81 A'   32 A"   82 A'   33 A"   83 A'   84 A'                 
  6.578   6.989   7.535   7.567   7.634   9.699  13.822  13.914
 85 A'   86 A'   34 A"   87 A'   88 A'   89 A'   35 A"   90 A'                 
 13.990  23.313  25.791  25.959  26.282  47.866 163.133 215.683
 91 A'   92 A'   36 A"   93 A'   94 A'   95 A'   96 A'   97 A'                 
289.731 289.760 289.8601020.649
 37 A"   98 A'   99 A'  100 A'                                                 
 --------------------------------------------------------------

          Ground-State Mulliken Net Atomic Charges

     Atom                 Charge (a.u.)
  ----------------------------------------
      1 C                    -0.213390
      2 P                     0.003661
      3 H                    -0.019072
      4 Cl                    0.264699
      5 Br                   -0.035898
  ----------------------------------------
  Sum of atomic charges =    -0.000000

 -----------------------------------------------------------------
                    Cartesian Multipole Moments
 -----------------------------------------------------------------
    Charge (ESU x 10^10)
                -0.0000
    Dipole Moment (Debye)
         X      -0.2935      Y       0.8632      Z       0.0000
       Tot       0.9117
    Quadrupole Moments (Debye-Ang)
        XX     -50.5941     XY      -0.0347     YY     -47.8574
        XZ      -0.0000     YZ       0.0000     ZZ     -51.1788
    Octopole Moments (Debye-Ang^2)
       XXX     -54.4761    XXY      -5.0105    XYY      -9.3139
       YYY      -3.1982    XXZ       0.0000    XYZ      -0.0000
       YYZ       0.0000    XZZ     -14.2156    YZZ      -2.2194
       ZZZ      -0.0000
    Hexadecapole Moments (Debye-Ang^3)
      XXXX    -579.0291   XXXY     -24.0732   XXYY    -164.6061
      XYYY     -14.6471   YYYY    -393.5972   XXXZ      -0.0000
      XXYZ       0.0000   XYYZ       0.0000   YYYZ       0.0000
      XXZZ    -111.1312   XYZZ      -4.6180   YYZZ     -82.5011
      XZZZ       0.0000   YZZZ       0.0000   ZZZZ     -66.7745
 -----------------------------------------------------------------
 Calculating MO derivatives via CPSCF
   1         3          15      0.164778    0.055484
   2         3          15      0.020647    0.007872
   3         3          15      0.002582    0.001077
   4         3          15      0.000225    0.000100
   5        15           3      0.000014    0.000008
   6        18           0      0.000000    0.000000    Roots Converged
 Time for AOints: 4.8 s (CPU) 4.8 s (wall)
 ------------------------------------------------------------------------------
                     AOints        : Timing summary (seconds)
 ------------------------------------------------------------------------------
     job step          cpu (% of tot)      sys (% of tot)     wall (% of tot)
 ------------------------------------------------------------------------------
  cpscf_lag         0.4311E+02 (48.2)   0.8200E-04 (19.2)   0.4312E+02 (48.2)
  iterzp            0.4144E+02 (46.3)   0.3440E-03 (80.8)   0.4145E+02 (46.3)
  make_fx           0.0000E+00 ( 0.0)   0.0000E+00 ( 0.0)   0.0000E+00 ( 0.0)
  AOints            0.4848E+01 ( 5.4)   0.0000E+00 ( 0.0)   0.4849E+01 ( 5.4)
 ------------------------------------------------------------------------------
   Grand Totals     0.8948E+02          0.4260E-03          0.8951E+02
 ------------------------------------------------------------------------------
 Calculating analytic Hessian of the SCF energy
 Polarizability Matrix (a.u.)
            1           2           3
    1 -86.4527212 -10.2012964   0.0000000
    2 -10.2012964 -84.1698674   0.0000000
    3   0.0000000   0.0000000 -42.7946079

 Direct stationary perturbation theory relativistic correction:

 rels  =      18.030847832279
 relv  =     -61.316840340580
 rel2e =       9.985399366568
 E_rel =     -33.300593141733

 Hessian of the SCF Energy
            1           2           3           4           5           6
    1   0.3119960   0.0948637  -0.0000000  -0.1373782  -0.1352211  -0.0000000
    2   0.0948637   0.3736675  -0.0000000  -0.1141059  -0.1892639   0.0000000
    3  -0.0000000  -0.0000000   0.0677331   0.0000000  -0.0000000  -0.0212326
    4  -0.1373782  -0.1141059   0.0000000   0.2885001   0.0409897  -0.0000000
    5  -0.1352211  -0.1892639  -0.0000000   0.0409897   0.3097462  -0.0000000
    6  -0.0000000   0.0000000  -0.0212326  -0.0000000  -0.0000000   0.0184512
    7   0.0054693  -0.0088672  -0.0000000  -0.1312759   0.1018010   0.0000000
    8   0.0153106  -0.0158889   0.0000000   0.0724038  -0.0868815  -0.0000000
    9  -0.0000000  -0.0000000  -0.0036464   0.0000000   0.0000000  -0.0095806
   10  -0.0463382   0.0410873   0.0000000   0.0068040  -0.0010441  -0.0000000
   11   0.0339845  -0.1421005   0.0000000   0.0154481  -0.0334186  -0.0000000
   12   0.0000000   0.0000000  -0.0224598  -0.0000000  -0.0000000   0.0013468
   13  -0.1337490  -0.0129779   0.0000000  -0.0266501  -0.0065255   0.0000000
   14  -0.0089378  -0.0264141   0.0000000  -0.0147357  -0.0001821   0.0000000
   15   0.0000000   0.0000000  -0.0203944   0.0000000   0.0000000   0.0110152
            7           8           9          10          11          12
    1   0.0054693   0.0153106  -0.0000000  -0.0463382   0.0339845   0.0000000
    2  -0.0088672  -0.0158889  -0.0000000   0.0410873  -0.1421005   0.0000000
    3  -0.0000000   0.0000000  -0.0036464   0.0000000   0.0000000  -0.0224598
    4  -0.1312759   0.0724038   0.0000000   0.0068040   0.0154481  -0.0000000
    5   0.1018010  -0.0868815   0.0000000  -0.0010441  -0.0334186  -0.0000000
    6   0.0000000  -0.0000000  -0.0095806  -0.0000000  -0.0000000   0.0013468
    7   0.1238362  -0.0861608  -0.0000000   0.0008176  -0.0045258   0.0000000
    8  -0.0861608   0.1074260  -0.0000000  -0.0022224  -0.0052895   0.0000000
    9  -0.0000000  -0.0000000   0.0098421   0.0000000  -0.0000000   0.0065643
   10   0.0008176  -0.0022224   0.0000000   0.0653963  -0.0626022  -0.0000000
   11  -0.0045258  -0.0052895  -0.0000000  -0.0626022   0.1864827  -0.0000000
   12   0.0000000   0.0000000   0.0065643  -0.0000000  -0.0000000   0.0100772
   13   0.0011527   0.0006688   0.0000000  -0.0266798   0.0176953   0.0000000
   14  -0.0022472   0.0006339   0.0000000   0.0247814  -0.0056741   0.0000000
   15  -0.0000000  -0.0000000  -0.0031794   0.0000000   0.0000000   0.0044715
           13          14          15
    1  -0.1337490  -0.0089378   0.0000000
    2  -0.0129779  -0.0264141   0.0000000
    3   0.0000000   0.0000000  -0.0203944
    4  -0.0266501  -0.0147357   0.0000000
    5  -0.0065255  -0.0001821   0.0000000
    6   0.0000000   0.0000000   0.0110152
    7   0.0011527  -0.0022472  -0.0000000
    8   0.0006688   0.0006339  -0.0000000
    9   0.0000000   0.0000000  -0.0031794
   10  -0.0266798   0.0247814   0.0000000
   11   0.0176953  -0.0056741   0.0000000
   12   0.0000000   0.0000000   0.0044715
   13   0.1859262   0.0011394  -0.0000000
   14   0.0011394   0.0316364  -0.0000000
   15  -0.0000000  -0.0000000   0.0080871
 Gradient time:  CPU 119.66 s  wall 119.69 s
 **********************************************************************
 **                                                                  **
 **                       VIBRATIONAL ANALYSIS                       **
 **                       --------------------                       **
 **                                                                  **
 **        VIBRATIONAL FREQUENCIES (CM**-1) AND NORMAL MODES         **
 **     FORCE CONSTANTS (mDYN/ANGSTROM) AND REDUCED MASSES (AMU)     **
 **                  INFRARED INTENSITIES (KM/MOL)                   **
 **                                                                  **
 **********************************************************************


 Mode:                 1                      2                      3
 Frequency:       233.07                 236.02                 398.43
 Force Cnst:      0.3601                 1.0704                 0.8793
 Red. Mass:      11.2502                32.6108                 9.4007
 IR Active:          YES                    YES                    YES
 IR Intens:        0.525                  0.045                  5.892
 Raman Active:       YES                    YES                    YES
               X      Y      Z        X      Y      Z        X      Y      Z
 C         -0.080  0.196  0.000   -0.100 -0.341 -0.000    0.000  0.000  0.824
 P          0.379 -0.133 -0.000   -0.167 -0.363  0.000    0.000  0.000 -0.139
 H          0.770  0.316  0.000   -0.109 -0.298 -0.000   -0.000 -0.000  0.542
 Cl         0.027  0.256 -0.000    0.711 -0.059  0.000    0.000 -0.000 -0.081
 Br        -0.158 -0.095 -0.000   -0.233  0.224  0.000   -0.000  0.000 -0.042
 TransDip   0.015  0.018 -0.000   -0.005  0.005  0.000    0.000  0.000 -0.078

 Mode:                 4                      5                      6
 Frequency:       417.73                 524.25                 722.07
 Force Cnst:      3.1689                 0.1760                 1.1123
 Red. Mass:      30.8229                 1.0870                 3.6210
 IR Active:          YES                    YES                    YES
 IR Intens:       11.128                  3.273                141.260
 Raman Active:       YES                    YES                    YES
               X      Y      Z        X      Y      Z        X      Y      Z
 C          0.444  0.075 -0.000    0.000 -0.000 -0.061    0.356 -0.240  0.000
 P          0.327  0.570  0.000   -0.000  0.000 -0.027    0.016 -0.013 -0.000
 H         -0.083  0.108 -0.000    0.000  0.000  0.998   -0.571 -0.688  0.000
 Cl         0.136 -0.513  0.000    0.000 -0.000  0.021   -0.050  0.111  0.000
 Br        -0.255 -0.009  0.000   -0.000  0.000 -0.002   -0.031  0.001 -0.000
 TransDip   0.085  0.065  0.000   -0.000  0.000  0.058    0.305 -0.228 -0.000

 Mode:                 7                      8                      9
 Frequency:       949.04                1082.54                2338.51
 Force Cnst:      0.7260                 9.3151                 3.3470
 Red. Mass:       1.3681                13.4911                 1.0388
 IR Active:          YES                    YES                    YES
 IR Intens:       18.891                 95.009                 48.087
 Raman Active:       YES                    YES                    YES
               X      Y      Z        X      Y      Z        X      Y      Z
 C          0.121 -0.110  0.000    0.570  0.773 -0.000   -0.003  0.001 -0.000
 P         -0.043  0.003  0.000   -0.165 -0.211  0.000   -0.024  0.022  0.000
 H          0.639  0.751 -0.000    0.026 -0.013 -0.000    0.743 -0.669 -0.000
 Cl        -0.011  0.013 -0.000    0.006 -0.064  0.000    0.000 -0.000  0.000
 Br        -0.005  0.000  0.000   -0.025 -0.006  0.000    0.000 -0.000  0.000
 TransDip   0.057 -0.127 -0.000    0.178  0.256  0.000   -0.141  0.172  0.000

 STANDARD THERMODYNAMIC QUANTITIES AT   298.15 K  AND     1.00 ATM

   This Molecule has  0 Imaginary Frequencies
   Zero point vibrational energy:        9.866 kcal/mol

   Atom    1 Element C  Has Mass   12.00000
   Atom    2 Element P  Has Mass   30.97376
   Atom    3 Element H  Has Mass    1.00783
   Atom    4 Element Cl Has Mass   34.96885
   Atom    5 Element Br Has Mass   78.91830
   Molecular Mass:   157.868740 amu
   Principal axes and moments of inertia in amu*Bohr^2:
                             1           2           3
    Eigenvalues --      536.61705   997.07105  1533.68810
          X               0.99993     0.01181     0.00000
          Y              -0.01181     0.99993     0.00000
          Z               0.00000    -0.00000     1.00000
   Rotational Symmetry Number is   1
   The Molecule is an Asymmetric Top
   Translational Enthalpy:        0.889 kcal/mol
   Rotational Enthalpy:           0.889 kcal/mol
   Vibrational Enthalpy:         11.123 kcal/mol
   gas constant (RT):             0.592 kcal/mol
   Translational Entropy:        41.079  cal/mol.K
   Rotational Entropy:           28.197  cal/mol.K
   Vibrational Entropy:           6.619  cal/mol.K

   Total Enthalpy:               13.493 kcal/mol
   Total Entropy:                75.895  cal/mol.K
Archival summary:
1\1\TWL02\FREQ\ProcedureUnspecified\BasisUnspecified\r1l1111\taweetha\MonNov2617:55:402018MonNov2617:55:402018\0\\#,FREQ,ProcedureUnspecified,BasisUnspecified,\\0,1\Br\C,1,1.90839\P,2,1.68951,1,127.237\H,3,1.42408,2,95.3436,1,-0,0\Cl,2,1.74374,1,113.176,3,-180,0\\\@

 Total job time:  138.24s(wall), 138.19s(cpu) 
 Mon Nov 26 17:55:40 2018

        *************************************************************
        *                                                           *
        *  Thank you very much for using Q-Chem.  Have a nice day.  *
        *                                                           *
        *************************************************************
