# Supplementary material for: Geometric and energetic data from ab initio calculations of haloethene, haloimine, halomethylenephosphine, haloiminophosphine, halodiazene, halodiphosphene and halocyclopropane
Source: Data Brief. 2019 Nov 2;27:104738. doi: 10.1016/j.dib.2019.104738 (PMC6861602; doi:10.1016/j.dib.2019.104738)
Supplement: Multimedia component 5 [file mmc5.zip › CP/B3LYP/BrClCPIE.out]

Q-Chem Developer Version!
                  Welcome to Q-Chem
     A Quantum Leap Into The Future Of Chemistry


 Q-Chem 5.1, Q-Chem, Inc., Pleasanton, CA (2018)

 Yihan Shao,  Zhengting Gan,  E. Epifanovsky,  A. T. B. Gilbert,  M. Wormit,  
 J. Kussmann,  A. W. Lange,  A. Behn,  Jia Deng,  Xintian Feng,  D. Ghosh,  
 M. Goldey,  P. R. Horn,  L. D. Jacobson,  I. Kaliman,  T. Kus,  A. Landau,  
 Jie Liu,  E. I. Proynov,  R. M. Richard,  R. P. Steele,  E. J. Sundstrom,  
 H. L. Woodcock III,  P. M. Zimmerman,  D. Zuev,  B. Albrecht,  E. Alguire,  
 S. A. Baeppler,  D. Barton,  Z. Benda,  Y. A. Bernard,  E. J. Berquist,  
 K. B. Bravaya,  H. Burton,  D. Casanova,  Chun-Min Chang,  Yunqing Chen,  
 A. Chien,  K. D. Closser,  M. P. Coons,  S. Coriani,  S. Dasgupta,  
 A. L. Dempwolff,  M. Diedenhofen,  Hainam Do,  R. G. Edgar,  Po-Tung Fang,  
 S. Faraji,  S. Fatehi,  Qingguo Feng,  K. D. Fenk,  J. Fosso-Tande,  
 Qinghui Ge,  A. Ghysels,  G. Gidofalvi,  J. Gomes,  J. Gonthier,  A. Gunina,  
 D. Hait,  M. W. D. Hanson-Heine,  P. H. P. Harbach,  A. W. Hauser,  
 J. E. Herr,  E. G. Hohenstein,  Z. C. Holden,  Kerwin Hui,  B. C. Huynh,  
 T.-C. Jagau,  Hyunjun Ji,  B. Kaduk,  K. Khistyaev,  Jaehoon Kim,  
 P. Klunzinger,  K. Koh,  D. Kosenkov,  L. Koulias,  T. Kowalczyk,  
 C. M. Krauter,  A. Kunitsa,  Ka Un Lao,  A. Laurent,  K. V. Lawler,  
 Joonho Lee,  D. Lefrancois,  S. Lehtola,  D. S. Levine,  Yi-Pei Li,  
 You-Sheng Lin,  Fenglai Liu,  E. Livshits,  A. Luenser,  P. Manohar,  
 E. Mansoor,  S. F. Manzer,  Shan-Ping Mao,  Yuezhi Mao,  N. Mardirossian,  
 A. V. Marenich,  T. Markovich,  L. A. Martinez-Martinez,  S. A. Maurer,  
 N. J. Mayhall,  S. C. McKenzie,  J.-M. Mewes,  A. F. Morrison,  
 J. W. Mullinax,  K. Nanda,  T. S. Nguyen-Beck,  R. Olivares-Amaya,  
 J. A. Parkhill,  T. M. Perrine,  F. Plasser,  P. Pokhilko,  S. Prager,  
 A. Prociuk,  E. Ramos,  D. R. Rehn,  F. Rob,  M. Schneider,  N. Sergueev,  
 S. M. Sharada,  S. Sharma,  D. W. Small,  T. Stauch,  T. Stein,  
 Yu-Chuan Su,  A. J. W. Thom,  A. Tkatchenko,  T. Tsuchimochi,  N. M. Tubman,  
 L. Vogt,  M. L. Vidal,  O. Vydrov,  M. A. Watson,  J. Wenzel,  
 M. de Wergifosse,  T. A. Wesolowski,  A. White,  J. Witte,  A. Yamada,  
 Jun Yang,  K. Yao,  S. Yeganeh,  S. R. Yost,  Zhi-Qiang You,  A. Zech,  
 Igor Ying Zhang,  Xing Zhang,  Yan Zhao,  Ying Zhu,  B. R. Brooks,  
 G. K. L. Chan,  C. J. Cramer,  M. S. Gordon,  W. J. Hehre,  A. Klamt,  
 M. W. Schmidt,  C. D. Sherrill,  D. G. Truhlar,  A. Aspuru-Guzik,  R. Baer,  
 A. T. Bell,  N. A. Besley,  Jeng-Da Chai,  A. E. DePrince, III,  
 R. A. DiStasio Jr.,  A. Dreuw,  B. D. Dunietz,  T. R. Furlani,  
 Chao-Ping Hsu,  Yousung Jung,  Jing Kong,  D. S. Lambrecht,  WanZhen Liang,  
 C. Ochsenfeld,  V. A. Rassolov,  L. V. Slipchenko,  J. E. Subotnik,  
 T. Van Voorhis,  J. M. Herbert,  A. I. Krylov,  P. M. W. Gill,  M. Head-Gordon

 Contributors to earlier versions of Q-Chem not listed above: 
 R. D. Adamson,  B. Austin,  J. Baker,  G. J. O. Beran,  K. Brandhorst,  
 S. T. Brown,  E. F. C. Byrd,  A. K. Chakraborty,  C.-L. Cheng,  
 Siu Hung Chien,  D. M. Chipman,  D. L. Crittenden,  H. Dachsel,  
 R. J. Doerksen,  A. D. Dutoi,  L. Fusti-Molnar,  W. A. Goddard III,  
 A. Golubeva-Zadorozhnaya,  S. R. Gwaltney,  G. Hawkins,  A. Heyden,  
 S. Hirata,  G. Kedziora,  F. J. Keil,  C. Kelley,  Jihan Kim,  R. A. King,  
 R. Z. Khaliullin,  P. P. Korambath,  W. Kurlancheek,  A. M. Lee,  M. S. Lee,  
 S. V. Levchenko,  Ching Yeh Lin,  D. Liotard,  R. C. Lochan,  I. Lotan,  
 P. E. Maslen,  N. Nair,  D. P. O'Neill,  D. Neuhauser,  E. Neuscamman,  
 C. M. Oana,  R. Olson,  B. Peters,  R. Peverati,  P. A. Pieniazek,  
 Y. M. Rhee,  J. Ritchie,  M. A. Rohrdanz,  E. Rosta,  N. J. Russ,  
 H. F. Schaefer III,  N. E. Schultz,  N. Shenvi,  A. C. Simmonett,  A. Sodt,  
 D. Stuck,  K. S. Thanthiriwatte,  V. Vanovschi,  Tao Wang,  A. Warshel,  
 C. F. Williams,  Q. Wu,  X. Xu,  W. Zhang

 Please cite Q-Chem as follows:
 Y. Shao et al., Mol. Phys. 113, 184-215 (2015)
 DOI: 10.1080/00268976.2014.952696

 Q-Chem 5.1.2 for Intel X86 EM64T Linux

 Parts of Q-Chem use Armadillo 8.300.2 (Tropical Shenanigans).
 http://arma.sourceforge.net/

 Q-Chem begins on Mon Nov 26 15:52:06 2018  

Host: 
0

     Scratch files written to /scratch/taweetham/qchem50563//
Input Ideriv = 2
Curr. Ideriv = -1
Max.  Ideriv = 2

Checking the input file for inconsistencies... 	...done.

--------------------------------------------------------------
User input:
--------------------------------------------------------------
$molecule
0 1
C 
P 1 1.5 
I 2 PI 1 120. 
Cl 1 PCl 2 120.  3 180.0
Br 1 PBr 2 120.  3 0.0

PH=1.44
PF=1.54
PCl=2.03
PBr=2.5
PI=2.6
$end

$rem
   job_type	optimization
   basis	6-311++g**
   method	b3lyp
$end

--------------------------------------------------------------
 ----------------------------------------------------------------
             Standard Nuclear Orientation (Angstroms)
    I     Atom           X                Y                Z
 ----------------------------------------------------------------
    1      C       1.3986307953     0.7239819970    -0.0000000000
    2      P       0.0867534119     1.4512905498    -0.0000000000
    3      I      -2.1419776378     0.1123514518     0.0000000000
    4      Cl      3.1387554225     1.7693844466    -0.0000000000
    5      Br      1.4420824762    -1.7756403648     0.0000000000
 ----------------------------------------------------------------
 Molecular Point Group                 Cs    NOp =  2
 Largest Abelian Subgroup              Cs    NOp =  2
 Nuclear Repulsion Energy =   843.3654503666 hartrees
 There are       63 alpha and       63 beta electrons
 Requested basis set is 6-311++G(d,p)
 There are 75 shells and 192 basis functions

 Total QAlloc Memory Limit   2000 MB
 Mega-Array Size       188 MB
 MEM_STATIC part       192 MB
 A cutoff of  1.0D-11 yielded   2031 shell pairs
 There are     14512 function pairs (     16225 Cartesian)

 -------------------------------------------------------
 OpenMP Integral Computing Module                       
 Release: version 1.0, May 2013, Q-Chem Inc. Pittsburgh 
 -------------------------------------------------------
 Integral Job Info:
 Integral job number is                      11
 Integral operator is                         1
 short-range coefficients                     0
 long-range coefficients              100000000
 Omega coefficients                           0
 if combine SR and LR in K                    0
 Integral screening is                        0
 Integral computing path is                   2
 max size of driver memory is            800000
 size of driver memory is                593474
 size of scratch memory is             29634545
 max col of scratch BK array               1296
 max len of scratch array in speh3          155
 max len of scratch index in speh4           18
 max int batch size is                      520
 min int batch size is                       52
 fixed nKL is                                45
 max L of basis functions is                  2
 order of int derivative is                   0
 number of shells is                         75
 number of basis is                         203
 number of cartesian basis is               203
 number of contracted shell pairs          2031
 number of primitive shell pairs           4664
 maxK2 (contraction) of shell pair           36
 max number of K2 of shell pair               1
 max number of CS2 of shell pair            310
 max number of PS2 of shell pair            310
 mem total for path MDJ                  533020
 -------------------------------------------------------
 Smallest overlap matrix eigenvalue = 5.25E-04

 Scale SEOQF with 1.000000e-01/1.000000e-01/1.000000e-01

 Standard Electronic Orientation quadrupole field applied
 Nucleus-field energy     =     0.0000000319 hartrees
 Guess from superposition of atomic densities
 Warning:  Energy on first SCF cycle will be non-variational
 SAD guess density has 126.000000 electrons

 -----------------------------------------------------------------------
  General SCF calculation program by
  Eric Jon Sundstrom, Paul Horn, Yuezhi Mao, Dmitri Zuev, Alec White,
  David Stuck, Shaama M.S., Shane Yost, Joonho Lee, David Small,
  Daniel Levine, Susi Lehtola, Hugh Burton, Evgeny Epifanovsky
 -----------------------------------------------------------------------
 Exchange:     0.2000 Hartree-Fock + 0.0800 Slater + 0.7200 B88
 Correlation:  0.1900 VWN1RPA + 0.8100 LYP
 Using SG-1 standard quadrature grid
 using 4 threads for integral computing
 -------------------------------------------------------
 OpenMP Integral computing Module                
 Release: version 2.0, May 2017, Q-Chem Inc. Pleasanton 
 -------------------------------------------------------
 -------------------------------------------------------
 OpenMP BLAS3 based DFT computing Module                
 Release: version 1.0, May 2013, Q-Chem Inc. Pittsburgh 
 -------------------------------------------------------
 A restricted SCF calculation will be
 performed using DIIS
 SCF converges when DIIS error is below 1.0e-08
 ---------------------------------------
  Cycle       Energy         DIIS error
 ---------------------------------------
    1  -10333.5463005071      3.11e-02  
    2  -10333.2176616486      2.63e-03  
    3  -10333.1138284259      4.39e-03  
    4  -10333.2542885867      1.27e-03  
    5  -10333.2573484642      5.99e-04  
    6  -10333.2585367365      3.89e-04  
    7  -10333.2593321798      6.26e-05  
    8  -10333.2593511912      2.27e-05  
    9  -10333.2593546435      3.75e-06  
   10  -10333.2593547251      1.37e-06  
   11  -10333.2593547366      7.81e-07  
   12  -10333.2593547404      1.92e-07  
   13  -10333.2593547405      2.49e-08  
   14  -10333.2593547407      1.09e-08  
   15  -10333.2593547406      1.88e-09  Convergence criterion met
 ---------------------------------------
 SCF time:   CPU 47.71s  wall 13.00s 
 SCF   energy in the final basis set =   -10333.2593547406
 Total energy in the final basis set =   -10333.2593547406

 --------------------------------------------------------------
             Orbital Energies (a.u.) and Symmetries
 --------------------------------------------------------------

 Alpha MOs, Restricted
 -- Occupied --                  
******* -482.84 -176.33 -165.74 -165.73 -165.73 -101.61  -77.12
  1 A'    2 A'    3 A'    4 A'    1 A"    5 A'    6 A'    7 A'                 
-62.493 -56.314 -56.309 -56.309 -35.829 -31.322 -31.316 -31.316
  8 A'    9 A'    2 A"   10 A'   11 A'   12 A'    3 A"   13 A'                 
-22.973 -22.971 -22.971 -22.967 -22.967 -10.326  -9.518  -8.700
 14 A'    4 A"   15 A'    5 A"   16 A'   17 A'   18 A'   19 A'                 
 -7.285  -7.272  -7.272  -6.625  -6.532  -6.517  -6.517  -6.378
 20 A'   21 A'    6 A"   22 A'   23 A'   24 A'    7 A"   25 A'                 
 -4.790  -4.786  -4.783  -4.782  -4.775  -4.775  -2.643  -2.639
 26 A'   27 A'    8 A"   28 A'    9 A"   29 A'   30 A'   31 A'                 
 -2.639  -2.627  -2.627  -2.056  -2.051  -2.051  -2.038  -2.038
 10 A"   11 A"   32 A'   33 A'   12 A"   34 A'   35 A'   13 A"                 
 -0.870  -0.797  -0.755  -0.675  -0.520  -0.436  -0.421  -0.393
 36 A'   37 A'   38 A'   39 A'   40 A'   41 A'   42 A'   14 A"                 
 -0.350  -0.339  -0.322  -0.300  -0.298  -0.292  -0.288
 43 A'   15 A"   44 A'   16 A"   45 A'   17 A"   46 A'                         
 -- Virtual --                   
 -0.180  -0.162  -0.100  -0.039   0.001   0.019   0.029   0.038
 47 A'   48 A'   18 A"   49 A'   50 A'   51 A'   52 A'   19 A"                 
  0.048   0.063   0.071   0.072   0.085   0.089   0.098   0.111
 53 A'   54 A'   55 A'   20 A"   21 A"   56 A'   57 A'   58 A'                 
  0.121   0.125   0.147   0.158   0.186   0.206   0.211   0.249
 22 A"   59 A'   60 A'   61 A'   62 A'   63 A'   23 A"   64 A'                 
  0.269   0.281   0.328   0.356   0.372   0.382   0.382   0.394
 24 A"   65 A'   66 A'   67 A'   25 A"   26 A"   68 A'   69 A'                 
  0.405   0.415   0.438   0.451   0.454   0.460   0.494   0.505
 70 A'   71 A'   27 A"   72 A'   28 A"   73 A'   74 A'   29 A"                 
  0.505   0.565   0.572   0.583   0.600   0.601   0.630   0.635
 75 A'   76 A'   30 A"   77 A'   78 A'   31 A"   79 A'   32 A"                 
  0.647   0.654   0.669   0.755   0.832   0.832   0.842   0.862
 33 A"   80 A'   81 A'   82 A'   83 A'   34 A"   84 A'   35 A"                 
  0.875   0.894   1.001   1.095   1.134   1.269   1.307   1.322
 85 A'   86 A'   87 A'   88 A'   89 A'   36 A"   90 A'   37 A"                 
  1.328   1.484   1.493   1.556   1.578   1.652   1.661   1.995
 91 A'   92 A'   38 A"   93 A'   39 A"   94 A'   95 A'   40 A"                 
  2.003   2.016   2.066   2.218   2.254   2.339   2.673   2.805
 96 A'   97 A'   98 A'   41 A"   99 A'  100 A'   42 A"  101 A'                 
  3.156   3.937   3.944   3.947   3.976   4.000   4.006   4.010
102 A'   43 A"   44 A"  103 A'  104 A'   45 A"   46 A"  105 A'                 
  4.051   4.069   4.145   4.283   5.963   5.991   6.002   6.538
106 A'  107 A'  108 A'  109 A'   47 A"  110 A'  111 A'  112 A'                 
  6.952   7.549   7.568   7.590   9.627  13.767  13.876  14.060
113 A'   48 A"  114 A'  115 A'  116 A'   49 A"  117 A'  118 A'                 
 23.406  25.750  25.824  26.132  27.736  28.308  28.329  28.339
119 A'   50 A"  120 A'  121 A'  122 A'   51 A"  123 A'  124 A'                 
 28.510  28.513  28.515  28.527  28.586  47.835 127.854 127.870
 52 A"   53 A"  125 A'  126 A'  127 A'  128 A'   54 A"  129 A'                 
127.883 151.549 163.132 215.602 289.741 289.759 289.7931020.605
130 A'  131 A'  132 A'  133 A'   55 A"  134 A'  135 A'  136 A'                 
*******
137 A'                                                                         

 Beta MOs, Restricted
 -- Occupied --                  
******* -482.84 -176.33 -165.74 -165.73 -165.73 -101.61  -77.12
  1 A'    2 A'    3 A'    4 A'    1 A"    5 A'    6 A'    7 A'                 
-62.493 -56.314 -56.309 -56.309 -35.829 -31.322 -31.316 -31.316
  8 A'    9 A'    2 A"   10 A'   11 A'   12 A'    3 A"   13 A'                 
-22.973 -22.971 -22.971 -22.967 -22.967 -10.326  -9.518  -8.700
 14 A'    4 A"   15 A'    5 A"   16 A'   17 A'   18 A'   19 A'                 
 -7.285  -7.272  -7.272  -6.625  -6.532  -6.517  -6.517  -6.378
 20 A'   21 A'    6 A"   22 A'   23 A'   24 A'    7 A"   25 A'                 
 -4.790  -4.786  -4.783  -4.782  -4.775  -4.775  -2.643  -2.639
 26 A'   27 A'    8 A"   28 A'    9 A"   29 A'   30 A'   31 A'                 
 -2.639  -2.627  -2.627  -2.056  -2.051  -2.051  -2.038  -2.038
 10 A"   11 A"   32 A'   33 A'   12 A"   34 A'   35 A'   13 A"                 
 -0.870  -0.797  -0.755  -0.675  -0.520  -0.436  -0.421  -0.393
 36 A'   37 A'   38 A'   39 A'   40 A'   41 A'   42 A'   14 A"                 
 -0.350  -0.339  -0.322  -0.300  -0.298  -0.292  -0.288
 43 A'   15 A"   44 A'   16 A"   45 A'   17 A"   46 A'                         
 -- Virtual --                   
 -0.180  -0.162  -0.100  -0.039   0.001   0.019   0.029   0.038
 47 A'   48 A'   18 A"   49 A'   50 A'   51 A'   52 A'   19 A"                 
  0.048   0.063   0.071   0.072   0.085   0.089   0.098   0.111
 53 A'   54 A'   55 A'   20 A"   21 A"   56 A'   57 A'   58 A'                 
  0.121   0.125   0.147   0.158   0.186   0.206   0.211   0.249
 22 A"   59 A'   60 A'   61 A'   62 A'   63 A'   23 A"   64 A'                 
  0.269   0.281   0.328   0.356   0.372   0.382   0.382   0.394
 24 A"   65 A'   66 A'   67 A'   25 A"   26 A"   68 A'   69 A'                 
  0.405   0.415   0.438   0.451   0.454   0.460   0.494   0.505
 70 A'   71 A'   27 A"   72 A'   28 A"   73 A'   74 A'   29 A"                 
  0.505   0.565   0.572   0.583   0.600   0.601   0.630   0.635
 75 A'   76 A'   30 A"   77 A'   78 A'   31 A"   79 A'   32 A"                 
  0.647   0.654   0.669   0.755   0.832   0.832   0.842   0.862
 33 A"   80 A'   81 A'   82 A'   83 A'   34 A"   84 A'   35 A"                 
  0.875   0.894   1.001   1.095   1.134   1.269   1.307   1.322
 85 A'   86 A'   87 A'   88 A'   89 A'   36 A"   90 A'   37 A"                 
  1.328   1.484   1.493   1.556   1.578   1.652   1.661   1.995
 91 A'   92 A'   38 A"   93 A'   39 A"   94 A'   95 A'   40 A"                 
  2.003   2.016   2.066   2.218   2.254   2.339   2.673   2.805
 96 A'   97 A'   98 A'   41 A"   99 A'  100 A'   42 A"  101 A'                 
  3.156   3.937   3.944   3.947   3.976   4.000   4.006   4.010
102 A'   43 A"   44 A"  103 A'  104 A'   45 A"   46 A"  105 A'                 
  4.051   4.069   4.145   4.283   5.963   5.991   6.002   6.538
106 A'  107 A'  108 A'  109 A'   47 A"  110 A'  111 A'  112 A'                 
  6.952   7.549   7.568   7.590   9.627  13.767  13.876  14.060
113 A'   48 A"  114 A'  115 A'  116 A'   49 A"  117 A'  118 A'                 
 23.406  25.750  25.824  26.132  27.736  28.308  28.329  28.339
119 A'   50 A"  120 A'  121 A'  122 A'   51 A"  123 A'  124 A'                 
 28.510  28.513  28.515  28.527  28.586  47.835 127.854 127.870
 52 A"   53 A"  125 A'  126 A'  127 A'  128 A'   54 A"  129 A'                 
127.883 151.549 163.132 215.602 289.741 289.759 289.7931020.605
130 A'  131 A'  132 A'  133 A'   55 A"  134 A'  135 A'  136 A'                 
*******
137 A'                                                                         
 --------------------------------------------------------------

          Ground-State Mulliken Net Atomic Charges

     Atom                 Charge (a.u.)
  ----------------------------------------
      1 C                    -0.045413
      2 P                     0.040980
      3 I                    -0.053671
      4 Cl                    0.163095
      5 Br                   -0.104992
  ----------------------------------------
  Sum of atomic charges =     0.000000

 -----------------------------------------------------------------
                    Cartesian Multipole Moments
 -----------------------------------------------------------------
    Charge (ESU x 10^10)
                 0.0000
    Dipole Moment (Debye)
         X      -1.4435      Y       1.5676      Z       0.0000
       Tot       2.1310
    Quadrupole Moments (Debye-Ang)
        XX     -77.4278     XY       3.4356     YY     -76.8929
        XZ       0.0000     YZ      -0.0000     ZZ     -79.5024
    Octopole Moments (Debye-Ang^2)
       XXX     -56.3689    XXY     -11.2116    XYY     -12.2156
       YYY     -50.0883    XXZ       0.0000    XYZ      -0.0000
       YYZ       0.0000    XZZ     -16.5421    YZZ     -13.4750
       ZZZ       0.0000
    Hexadecapole Moments (Debye-Ang^3)
      XXXX   -1832.6055   XXXY      -2.7248   XXYY    -450.6767
      XYYY     -64.0667   YYYY    -839.7217   XXXZ       0.0000
      XXYZ      -0.0000   XYYZ       0.0000   YYYZ      -0.0000
      XXZZ    -349.0014   XYZZ     -22.3050   YYZZ    -165.8444
      XZZZ       0.0000   YZZZ      -0.0000   ZZZZ    -107.0908
 -----------------------------------------------------------------
 Calculating analytic gradient of the SCF energy
 Gradient of SCF Energy
            1           2           3           4           5
    1  -0.1799831   0.1479595  -0.0166406   0.0562414  -0.0075772
    2   0.0989039  -0.0899455  -0.0026566   0.0402513  -0.0465531
    3  -0.0000000  -0.0000000   0.0000000   0.0000000   0.0000000
 Max gradient component =       1.800E-01
 RMS gradient           =       7.278E-02
 Gradient time:  CPU 10.62 s  wall 2.76 s
 Geometry Optimization Parameters
   NAtoms,    NIC,     NZ,  NCons,   NDum,   NFix, NCnnct, MaxDiis
        5      20       5       0       0       0       0       0


** GEOMETRY OPTIMIZATION IN DELOCALIZED INTERNAL COORDINATES **
   Searching for a Minimum

   Optimization Cycle:   1

                       Coordinates (Angstroms)
     ATOM                X               Y               Z
      1  C         1.3986307953    0.7239819970    0.0000000000
      2  P         0.0867534119    1.4512905498    0.0000000000
      3  I        -2.1419776378    0.1123514518    0.0000000000
      4  Cl        3.1387554225    1.7693844466    0.0000000000
      5  Br        1.4420824762   -1.7756403648    0.0000000000
   Point Group: cs    Number of degrees of freedom:     7


   Energy is -10333.259354741


 Attempting to Generate Delocalized Internal Coordinates

  7 Hessian modes will be used to form the next step
  Hessian Eigenvalues:
     0.052803    0.075278    0.139919    0.250000    0.250000    0.250000
     0.766766

 Minimum Search - Taking Simple RFO Step
 Searching for Lamda that Minimizes Along All modes
 Value Taken    Lamda =  -0.07596938
 Calculated Step too Large.  Step scaled by  0.552496
 Step Taken.  Stepsize is  0.300000

                             Maximum     Tolerance    Cnvgd?
         Gradient           0.150842      0.000300      NO
         Displacement       0.214686      0.001200      NO
         Energy change     *********      0.000001      NO


 New Cartesian Coordinates Obtained by Inverse Iteration

 Displacement from previous Coordinates is:  0.308819
 ----------------------------------------------------------------
             Standard Nuclear Orientation (Angstroms)
    I     Atom           X                Y                Z
 ----------------------------------------------------------------
    1      C       1.4042179921     0.7084317794     0.0000000000
    2      P       0.0599953605     1.4909964847     0.0000000000
    3      I      -2.1003109605     0.0993059547     0.0000000000
    4      Cl      3.0865235480     1.6678159699     0.0000000000
    5      Br      1.4738185280    -1.6851821083     0.0000000000
 ----------------------------------------------------------------
 Molecular Point Group                 Cs    NOp =  2
 Largest Abelian Subgroup              Cs    NOp =  2
 Nuclear Repulsion Energy =   858.6695028602 hartrees
 There are       63 alpha and       63 beta electrons
 Applying Cartesian multipole field
    Component          Value
    ---------          -----
     (2,0,0)        1.00000E-11
     (0,2,0)        2.00000E-11
     (0,0,2)       -3.00000E-11
 Nucleus-field energy     =     0.0000000304 hartrees
 Requested basis set is 6-311++G(d,p)
 There are 75 shells and 192 basis functions
 A cutoff of  1.0D-11 yielded   2053 shell pairs
 There are     14649 function pairs (     16383 Cartesian)
 Smallest overlap matrix eigenvalue = 4.72E-04
 Guess MOs from SCF MO coefficient file

 -----------------------------------------------------------------------
  General SCF calculation program by
  Eric Jon Sundstrom, Paul Horn, Yuezhi Mao, Dmitri Zuev, Alec White,
  David Stuck, Shaama M.S., Shane Yost, Joonho Lee, David Small,
  Daniel Levine, Susi Lehtola, Hugh Burton, Evgeny Epifanovsky
 -----------------------------------------------------------------------
 Exchange:     0.2000 Hartree-Fock + 0.0800 Slater + 0.7200 B88
 Correlation:  0.1900 VWN1RPA + 0.8100 LYP
 Using SG-1 standard quadrature grid
 using 4 threads for integral computing
 -------------------------------------------------------
 OpenMP Integral computing Module                
 Release: version 2.0, May 2017, Q-Chem Inc. Pleasanton 
 -------------------------------------------------------
 -------------------------------------------------------
 OpenMP BLAS3 based DFT computing Module                
 Release: version 1.0, May 2013, Q-Chem Inc. Pittsburgh 
 -------------------------------------------------------
 A restricted SCF calculation will be
 performed using DIIS
 SCF converges when DIIS error is below 1.0e-08
 ---------------------------------------
  Cycle       Energy         DIIS error
 ---------------------------------------
    1  -10333.2931251434      7.31e-04  
    2  -10333.2968690775      2.90e-04  
    3  -10333.2962256296      4.52e-04  
    4  -10333.2972991680      1.34e-04  
    5  -10333.2973763733      5.71e-05  
    6  -10333.2973932591      9.39e-06  
    7  -10333.2973936317      5.79e-06  
    8  -10333.2973938040      1.06e-06  
    9  -10333.2973938102      3.61e-07  
   10  -10333.2973938111      1.20e-07  
   11  -10333.2973938111      4.68e-08  
   12  -10333.2973938112      1.40e-08  
   13  -10333.2973938111      1.74e-09  Convergence criterion met
 ---------------------------------------
 SCF time:   CPU 42.03s  wall 11.00s 
 SCF   energy in the final basis set =   -10333.2973938111
 Total energy in the final basis set =   -10333.2973938111

 --------------------------------------------------------------
             Orbital Energies (a.u.) and Symmetries
 --------------------------------------------------------------

 Alpha MOs, Restricted
 -- Occupied --                  
******* -482.84 -176.33 -165.73 -165.73 -165.73 -101.61  -77.12
  1 A'    2 A'    3 A'    4 A'    1 A"    5 A'    6 A'    7 A'                 
-62.496 -56.317 -56.312 -56.312 -35.824 -31.317 -31.312 -31.311
  8 A'    9 A'    2 A"   10 A'   11 A'   12 A'    3 A"   13 A'                 
-22.968 -22.967 -22.966 -22.962 -22.962 -10.329  -9.519  -8.703
 14 A'    4 A"   15 A'    5 A"   16 A'   17 A'   18 A'   19 A'                 
 -7.286  -7.274  -7.273  -6.623  -6.536  -6.521  -6.521  -6.373
 20 A'   21 A'    6 A"   22 A'   23 A'    7 A"   24 A'   25 A'                 
 -4.785  -4.784  -4.781  -4.780  -4.771  -4.770  -2.646  -2.642
 26 A'   27 A'    8 A"   28 A'    9 A"   29 A'   30 A'   10 A"                 
 -2.642  -2.630  -2.630  -2.051  -2.047  -2.046  -2.034  -2.034
 31 A'   11 A"   32 A'   33 A'   12 A"   34 A'   35 A'   13 A"                 
 -0.881  -0.788  -0.755  -0.672  -0.529  -0.439  -0.427  -0.396
 36 A'   37 A'   38 A'   39 A'   40 A'   41 A'   42 A'   14 A"                 
 -0.351  -0.335  -0.325  -0.302  -0.299  -0.286  -0.286
 43 A'   15 A"   44 A'   16 A"   45 A'   17 A"   46 A'                         
 -- Virtual --                   
 -0.164  -0.139  -0.104  -0.031   0.002   0.019   0.029   0.039
 47 A'   48 A'   18 A"   49 A'   50 A'   51 A'   52 A'   19 A"                 
  0.047   0.064   0.071   0.072   0.085   0.087   0.098   0.112
 53 A'   54 A'   20 A"   55 A'   21 A"   56 A'   57 A'   58 A'                 
  0.122   0.124   0.142   0.161   0.188   0.208   0.212   0.252
 22 A"   59 A'   60 A'   61 A'   62 A'   63 A'   23 A"   64 A'                 
  0.272   0.278   0.319   0.354   0.371   0.383   0.386   0.397
 24 A"   65 A'   66 A'   67 A'   25 A"   68 A'   26 A"   69 A'                 
  0.402   0.414   0.436   0.444   0.453   0.454   0.488   0.500
 70 A'   71 A'   27 A"   72 A'   28 A"   73 A'   74 A'   29 A"                 
  0.518   0.569   0.570   0.579   0.593   0.594   0.624   0.635
 75 A'   30 A"   76 A'   77 A'   31 A"   78 A'   79 A'   32 A"                 
  0.655   0.672   0.677   0.791   0.828   0.837   0.845   0.866
 33 A"   80 A'   81 A'   82 A'   34 A"   83 A'   84 A'   35 A"                 
  0.880   0.882   1.032   1.069   1.109   1.275   1.313   1.336
 85 A'   86 A'   87 A'   88 A'   89 A'   36 A"   90 A'   37 A"                 
  1.339   1.481   1.490   1.561   1.578   1.669   1.694   1.955
 91 A'   38 A"   92 A'   39 A"   93 A'   94 A'   95 A'   96 A'                 
  1.992   2.018   2.086   2.219   2.259   2.359   2.669   2.824
 40 A"   97 A'   98 A'   41 A"   99 A'  100 A'   42 A"  101 A'                 
  3.126   3.941   3.950   3.952   3.982   3.997   4.008   4.009
102 A'   43 A"   44 A"  103 A'  104 A'   45 A"   46 A"  105 A'                 
  4.060   4.083   4.173   4.290   5.967   5.997   6.008   6.541
106 A'  107 A'  108 A'  109 A'   47 A"  110 A'  111 A'  112 A'                 
  6.935   7.546   7.568   7.602   9.637  13.768  13.879  14.015
113 A'   48 A"  114 A'  115 A'  116 A'   49 A"  117 A'  118 A'                 
 23.352  25.755  25.844  26.193  27.743  28.313  28.335  28.345
119 A'   50 A"  120 A'  121 A'  122 A'   51 A"  123 A'  124 A'                 
 28.515  28.518  28.520  28.533  28.594  47.837 127.859 127.876
 52 A"   53 A"  125 A'  126 A'  127 A'  128 A'   54 A"  129 A'                 
127.889 151.556 163.100 215.613 289.738 289.758 289.8031020.609
130 A'  131 A'  132 A'  133 A'   55 A"  134 A'  135 A'  136 A'                 
*******
137 A'                                                                         

 Beta MOs, Restricted
 -- Occupied --                  
******* -482.84 -176.33 -165.73 -165.73 -165.73 -101.61  -77.12
  1 A'    2 A'    3 A'    4 A'    1 A"    5 A'    6 A'    7 A'                 
-62.496 -56.317 -56.312 -56.312 -35.824 -31.317 -31.312 -31.311
  8 A'    9 A'    2 A"   10 A'   11 A'   12 A'    3 A"   13 A'                 
-22.968 -22.967 -22.966 -22.962 -22.962 -10.329  -9.519  -8.703
 14 A'    4 A"   15 A'    5 A"   16 A'   17 A'   18 A'   19 A'                 
 -7.286  -7.274  -7.273  -6.623  -6.536  -6.521  -6.521  -6.373
 20 A'   21 A'    6 A"   22 A'   23 A'    7 A"   24 A'   25 A'                 
 -4.785  -4.784  -4.781  -4.780  -4.771  -4.770  -2.646  -2.642
 26 A'   27 A'    8 A"   28 A'    9 A"   29 A'   30 A'   10 A"                 
 -2.642  -2.630  -2.630  -2.051  -2.047  -2.046  -2.034  -2.034
 31 A'   11 A"   32 A'   33 A'   12 A"   34 A'   35 A'   13 A"                 
 -0.881  -0.788  -0.755  -0.672  -0.529  -0.439  -0.427  -0.396
 36 A'   37 A'   38 A'   39 A'   40 A'   41 A'   42 A'   14 A"                 
 -0.351  -0.335  -0.325  -0.302  -0.299  -0.286  -0.286
 43 A'   15 A"   44 A'   16 A"   45 A'   17 A"   46 A'                         
 -- Virtual --                   
 -0.164  -0.139  -0.104  -0.031   0.002   0.019   0.029   0.039
 47 A'   48 A'   18 A"   49 A'   50 A'   51 A'   52 A'   19 A"                 
  0.047   0.064   0.071   0.072   0.085   0.087   0.098   0.112
 53 A'   54 A'   20 A"   55 A'   21 A"   56 A'   57 A'   58 A'                 
  0.122   0.124   0.142   0.161   0.188   0.208   0.212   0.252
 22 A"   59 A'   60 A'   61 A'   62 A'   63 A'   23 A"   64 A'                 
  0.272   0.278   0.319   0.354   0.371   0.383   0.386   0.397
 24 A"   65 A'   66 A'   67 A'   25 A"   68 A'   26 A"   69 A'                 
  0.402   0.414   0.436   0.444   0.453   0.454   0.488   0.500
 70 A'   71 A'   27 A"   72 A'   28 A"   73 A'   74 A'   29 A"                 
  0.518   0.569   0.570   0.579   0.593   0.594   0.624   0.635
 75 A'   30 A"   76 A'   77 A'   31 A"   78 A'   79 A'   32 A"                 
  0.655   0.672   0.677   0.791   0.828   0.837   0.845   0.866
 33 A"   80 A'   81 A'   82 A'   34 A"   83 A'   84 A'   35 A"                 
  0.880   0.882   1.032   1.069   1.109   1.275   1.313   1.336
 85 A'   86 A'   87 A'   88 A'   89 A'   36 A"   90 A'   37 A"                 
  1.339   1.481   1.490   1.561   1.578   1.669   1.694   1.955
 91 A'   38 A"   92 A'   39 A"   93 A'   94 A'   95 A'   96 A'                 
  1.992   2.018   2.086   2.219   2.259   2.359   2.669   2.824
 40 A"   97 A'   98 A'   41 A"   99 A'  100 A'   42 A"  101 A'                 
  3.126   3.941   3.950   3.952   3.982   3.997   4.008   4.009
102 A'   43 A"   44 A"  103 A'  104 A'   45 A"   46 A"  105 A'                 
  4.060   4.083   4.173   4.290   5.967   5.997   6.008   6.541
106 A'  107 A'  108 A'  109 A'   47 A"  110 A'  111 A'  112 A'                 
  6.935   7.546   7.568   7.602   9.637  13.768  13.879  14.015
113 A'   48 A"  114 A'  115 A'  116 A'   49 A"  117 A'  118 A'                 
 23.352  25.755  25.844  26.193  27.743  28.313  28.335  28.345
119 A'   50 A"  120 A'  121 A'  122 A'   51 A"  123 A'  124 A'                 
 28.515  28.518  28.520  28.533  28.594  47.837 127.859 127.876
 52 A"   53 A"  125 A'  126 A'  127 A'  128 A'   54 A"  129 A'                 
127.889 151.556 163.100 215.613 289.738 289.758 289.8031020.609
130 A'  131 A'  132 A'  133 A'   55 A"  134 A'  135 A'  136 A'                 
*******
137 A'                                                                         
 --------------------------------------------------------------

          Ground-State Mulliken Net Atomic Charges

     Atom                 Charge (a.u.)
  ----------------------------------------
      1 C                    -0.088036
      2 P                     0.024259
      3 I                    -0.071512
      4 Cl                    0.217597
      5 Br                   -0.082307
  ----------------------------------------
  Sum of atomic charges =     0.000000

 -----------------------------------------------------------------
                    Cartesian Multipole Moments
 -----------------------------------------------------------------
    Charge (ESU x 10^10)
                 0.0000
    Dipole Moment (Debye)
         X      -0.9965      Y       1.3563      Z       0.0000
       Tot       1.6830
    Quadrupole Moments (Debye-Ang)
        XX     -77.2094     XY       3.3077     YY     -76.5058
        XZ      -0.0000     YZ       0.0000     ZZ     -79.5254
    Octopole Moments (Debye-Ang^2)
       XXX     -54.2088    XXY     -12.1769    XYY     -12.0820
       YYY     -52.6523    XXZ       0.0000    XYZ      -0.0000
       YYZ       0.0000    XZZ     -16.8639    YZZ     -14.2363
       ZZZ       0.0000
    Hexadecapole Moments (Debye-Ang^3)
      XXXX   -1791.7278   XXXY       5.0632   XXYY    -432.9607
      XYYY     -56.7294   YYYY    -787.1246   XXXZ      -0.0000
      XXYZ       0.0000   XYYZ      -0.0000   YYYZ       0.0000
      XXZZ    -340.5378   XYZZ     -18.7609   YYZZ    -156.3675
      XZZZ      -0.0000   YZZZ       0.0000   ZZZZ    -107.2762
 -----------------------------------------------------------------
 Calculating analytic gradient of the SCF energy
 Gradient of SCF Energy
            1           2           3           4           5
    1  -0.1184656   0.0889146  -0.0150753   0.0511130  -0.0064867
    2   0.0750692  -0.0574025  -0.0028050   0.0352850  -0.0501468
    3   0.0000000   0.0000000  -0.0000000   0.0000000  -0.0000000
 Max gradient component =       1.185E-01
 RMS gradient           =       5.001E-02
 Gradient time:  CPU 10.91 s  wall 2.83 s
 Geometry Optimization Parameters
   NAtoms,    NIC,     NZ,  NCons,   NDum,   NFix, NCnnct, MaxDiis
        5      20       5       0       0       0       0       0

 Cartesian Hessian Update
 Hessian Updated using BFGS Update


** GEOMETRY OPTIMIZATION IN DELOCALIZED INTERNAL COORDINATES **
   Searching for a Minimum

   Optimization Cycle:   2

                       Coordinates (Angstroms)
     ATOM                X               Y               Z
      1  C         1.4042179921    0.7084317794    0.0000000000
      2  P         0.0599953605    1.4909964847    0.0000000000
      3  I        -2.1003109605    0.0993059547    0.0000000000
      4  Cl        3.0865235480    1.6678159699    0.0000000000
      5  Br        1.4738185280   -1.6851821083    0.0000000000
   Point Group: cs    Number of degrees of freedom:     7


   Energy is -10333.297393811

 Hessian Updated using BFGS Update

  6 Hessian modes will be used to form the next step
  Hessian Eigenvalues:
     0.027701    0.074614    0.110592    0.235774    0.250013    0.941232

 Minimum Search - Taking Simple RFO Step
 Searching for Lamda that Minimizes Along All modes
 Value Taken    Lamda =  -0.08434589
 Calculated Step too Large.  Step scaled by  0.373597
 Step Taken.  Stepsize is  0.300000

                             Maximum     Tolerance    Cnvgd?
         Gradient           0.103852      0.000300      NO
         Displacement       0.193052      0.001200      NO
         Energy change     -0.038039      0.000001      NO


 New Cartesian Coordinates Obtained by Inverse Iteration

 Displacement from previous Coordinates is:  0.326964
 ----------------------------------------------------------------
             Standard Nuclear Orientation (Angstroms)
    I     Atom           X                Y                Z
 ----------------------------------------------------------------
    1      C       1.4013919427     0.6940413708     0.0000000000
    2      P       0.0461627161     1.5276287349     0.0000000000
    3      I      -2.0448133697     0.0793990209     0.0000000000
    4      Cl      3.0283511591     1.5642977670     0.0000000000
    5      Br      1.4931520200    -1.5839988132     0.0000000000
 ----------------------------------------------------------------
 Molecular Point Group                 Cs    NOp =  2
 Largest Abelian Subgroup              Cs    NOp =  2
 Nuclear Repulsion Energy =   878.7806635710 hartrees
 There are       63 alpha and       63 beta electrons
 Applying Cartesian multipole field
    Component          Value
    ---------          -----
     (2,0,0)        1.00000E-11
     (0,2,0)        2.00000E-11
     (0,0,2)       -3.00000E-11
 Nucleus-field energy     =     0.0000000287 hartrees
 Requested basis set is 6-311++G(d,p)
 There are 75 shells and 192 basis functions
 A cutoff of  1.0D-11 yielded   2071 shell pairs
 There are     14729 function pairs (     16473 Cartesian)
 Smallest overlap matrix eigenvalue = 4.09E-04
 Guess MOs from SCF MO coefficient file

 -----------------------------------------------------------------------
  General SCF calculation program by
  Eric Jon Sundstrom, Paul Horn, Yuezhi Mao, Dmitri Zuev, Alec White,
  David Stuck, Shaama M.S., Shane Yost, Joonho Lee, David Small,
  Daniel Levine, Susi Lehtola, Hugh Burton, Evgeny Epifanovsky
 -----------------------------------------------------------------------
 Exchange:     0.2000 Hartree-Fock + 0.0800 Slater + 0.7200 B88
 Correlation:  0.1900 VWN1RPA + 0.8100 LYP
 Using SG-1 standard quadrature grid
 using 4 threads for integral computing
 -------------------------------------------------------
 OpenMP Integral computing Module                
 Release: version 2.0, May 2017, Q-Chem Inc. Pleasanton 
 -------------------------------------------------------
 -------------------------------------------------------
 OpenMP BLAS3 based DFT computing Module                
 Release: version 1.0, May 2013, Q-Chem Inc. Pittsburgh 
 -------------------------------------------------------
 A restricted SCF calculation will be
 performed using DIIS
 SCF converges when DIIS error is below 1.0e-08
 ---------------------------------------
  Cycle       Energy         DIIS error
 ---------------------------------------
    1  -10333.3221966622      7.27e-04  
    2  -10333.3259993447      2.74e-04  
    3  -10333.3254763672      4.31e-04  
    4  -10333.3263669978      1.13e-04  
    5  -10333.3264327043      4.17e-05  
    6  -10333.3264414670      8.62e-06  
    7  -10333.3264417368      5.18e-06  
    8  -10333.3264418679      7.40e-07  
    9  -10333.3264418708      2.36e-07  
   10  -10333.3264418711      5.77e-08  
   11  -10333.3264418711      1.41e-08  
   12  -10333.3264418711      7.60e-09  Convergence criterion met
 ---------------------------------------
 SCF time:   CPU 39.64s  wall 11.00s 
 SCF   energy in the final basis set =   -10333.3264418711
 Total energy in the final basis set =   -10333.3264418711

 --------------------------------------------------------------
             Orbital Energies (a.u.) and Symmetries
 --------------------------------------------------------------

 Alpha MOs, Restricted
 -- Occupied --                  
******* -482.85 -176.32 -165.73 -165.72 -165.72 -101.61  -77.12
  1 A'    2 A'    3 A'    4 A'    1 A"    5 A'    6 A'    7 A'                 
-62.499 -56.320 -56.316 -56.316 -35.820 -31.312 -31.307 -31.307
  8 A'    9 A'    2 A"   10 A'   11 A'   12 A'    3 A"   13 A'                 
-22.963 -22.962 -22.962 -22.958 -22.958 -10.327  -9.520  -8.706
 14 A'    4 A"   15 A'    5 A"   16 A'   17 A'   18 A'   19 A'                 
 -7.286  -7.275  -7.275  -6.618  -6.539  -6.524  -6.524  -6.368
 20 A'   21 A'    6 A"   22 A'   23 A'    7 A"   24 A'   25 A'                 
 -4.780  -4.780  -4.777  -4.776  -4.767  -4.766  -2.649  -2.645
 26 A'   27 A'    8 A"   28 A'    9 A"   29 A'   30 A'   10 A"                 
 -2.645  -2.633  -2.633  -2.046  -2.042  -2.041  -2.029  -2.029
 31 A'   11 A"   32 A'   33 A'   12 A"   34 A'   35 A'   13 A"                 
 -0.897  -0.787  -0.752  -0.668  -0.538  -0.445  -0.432  -0.404
 36 A'   37 A'   38 A'   39 A'   40 A'   41 A'   42 A'   14 A"                 
 -0.352  -0.332  -0.328  -0.304  -0.301  -0.283  -0.279
 43 A'   15 A"   44 A'   16 A"   45 A'   46 A'   17 A"                         
 -- Virtual --                   
 -0.147  -0.115  -0.104  -0.020   0.003   0.020   0.029   0.039
 47 A'   48 A'   18 A"   49 A'   50 A'   51 A'   52 A'   19 A"                 
  0.047   0.065   0.070   0.075   0.085   0.086   0.098   0.113
 53 A'   54 A'   20 A"   55 A'   21 A"   56 A'   57 A'   58 A'                 
  0.123   0.125   0.137   0.165   0.190   0.208   0.214   0.255
 22 A"   59 A'   60 A'   61 A'   62 A'   63 A'   23 A"   64 A'                 
  0.275   0.276   0.314   0.349   0.371   0.382   0.390   0.397
 65 A'   24 A"   66 A'   67 A'   25 A"   68 A'   26 A"   69 A'                 
  0.403   0.414   0.431   0.433   0.453   0.453   0.478   0.495
 70 A'   71 A'   72 A'   27 A"   28 A"   73 A'   74 A'   29 A"                 
  0.533   0.565   0.567   0.584   0.585   0.599   0.624   0.634
 75 A'   30 A"   76 A'   77 A'   31 A"   78 A'   79 A'   32 A"                 
  0.665   0.678   0.708   0.813   0.824   0.837   0.859   0.871
 33 A"   80 A'   81 A'   82 A'   34 A"   83 A'   84 A'   35 A"                 
  0.877   0.891   1.031   1.067   1.127   1.280   1.320   1.351
 85 A'   86 A'   87 A'   88 A'   89 A'   36 A"   90 A'   91 A'                 
  1.358   1.473   1.515   1.557   1.600   1.677   1.749   1.921
 37 A"   38 A"   92 A'   39 A"   93 A'   94 A'   95 A'   96 A'                 
  1.989   2.022   2.109   2.220   2.268   2.386   2.669   2.848
 40 A"   97 A'   98 A'   41 A"   99 A'  100 A'   42 A"  101 A'                 
  3.122   3.946   3.955   3.957   3.988   3.994   4.012   4.014
102 A'   43 A"   44 A"  103 A'  104 A'   45 A"  105 A'   46 A"                 
  4.074   4.096   4.217   4.299   5.972   6.004   6.014   6.545
106 A'  107 A'  108 A'  109 A'   47 A"  110 A'  111 A'  112 A'                 
  6.928   7.544   7.569   7.618   9.652  13.773  13.887  13.994
113 A'   48 A"  114 A'  115 A'  116 A'   49 A"  117 A'  118 A'                 
 23.329  25.763  25.872  26.233  27.753  28.318  28.342  28.351
119 A'   50 A"  120 A'  121 A'  122 A'   51 A"  123 A'  124 A'                 
 28.520  28.524  28.525  28.540  28.602  47.840 127.864 127.883
 52 A"   53 A"  125 A'  126 A'  127 A'  128 A'   54 A"  129 A'                 
127.895 151.565 163.085 215.631 289.736 289.759 289.8211020.614
130 A'  131 A'  132 A'  133 A'   55 A"  134 A'  135 A'  136 A'                 
*******
137 A'                                                                         

 Beta MOs, Restricted
 -- Occupied --                  
******* -482.85 -176.32 -165.73 -165.72 -165.72 -101.61  -77.12
  1 A'    2 A'    3 A'    4 A'    1 A"    5 A'    6 A'    7 A'                 
-62.499 -56.320 -56.316 -56.316 -35.820 -31.312 -31.307 -31.307
  8 A'    9 A'    2 A"   10 A'   11 A'   12 A'    3 A"   13 A'                 
-22.963 -22.962 -22.962 -22.958 -22.958 -10.327  -9.520  -8.706
 14 A'    4 A"   15 A'    5 A"   16 A'   17 A'   18 A'   19 A'                 
 -7.286  -7.275  -7.275  -6.618  -6.539  -6.524  -6.524  -6.368
 20 A'   21 A'    6 A"   22 A'   23 A'    7 A"   24 A'   25 A'                 
 -4.780  -4.780  -4.777  -4.776  -4.767  -4.766  -2.649  -2.645
 26 A'   27 A'    8 A"   28 A'    9 A"   29 A'   30 A'   10 A"                 
 -2.645  -2.633  -2.633  -2.046  -2.042  -2.041  -2.029  -2.029
 31 A'   11 A"   32 A'   33 A'   12 A"   34 A'   35 A'   13 A"                 
 -0.897  -0.787  -0.752  -0.668  -0.538  -0.445  -0.432  -0.404
 36 A'   37 A'   38 A'   39 A'   40 A'   41 A'   42 A'   14 A"                 
 -0.352  -0.332  -0.328  -0.304  -0.301  -0.283  -0.279
 43 A'   15 A"   44 A'   16 A"   45 A'   46 A'   17 A"                         
 -- Virtual --                   
 -0.147  -0.115  -0.104  -0.020   0.003   0.020   0.029   0.039
 47 A'   48 A'   18 A"   49 A'   50 A'   51 A'   52 A'   19 A"                 
  0.047   0.065   0.070   0.075   0.085   0.086   0.098   0.113
 53 A'   54 A'   20 A"   55 A'   21 A"   56 A'   57 A'   58 A'                 
  0.123   0.125   0.137   0.165   0.190   0.208   0.214   0.255
 22 A"   59 A'   60 A'   61 A'   62 A'   63 A'   23 A"   64 A'                 
  0.275   0.276   0.314   0.349   0.371   0.382   0.390   0.397
 65 A'   24 A"   66 A'   67 A'   25 A"   68 A'   26 A"   69 A'                 
  0.403   0.414   0.431   0.433   0.453   0.453   0.478   0.495
 70 A'   71 A'   72 A'   27 A"   28 A"   73 A'   74 A'   29 A"                 
  0.533   0.565   0.567   0.584   0.585   0.599   0.624   0.634
 75 A'   30 A"   76 A'   77 A'   31 A"   78 A'   79 A'   32 A"                 
  0.665   0.678   0.708   0.813   0.824   0.837   0.859   0.871
 33 A"   80 A'   81 A'   82 A'   34 A"   83 A'   84 A'   35 A"                 
  0.877   0.891   1.031   1.067   1.127   1.280   1.320   1.351
 85 A'   86 A'   87 A'   88 A'   89 A'   36 A"   90 A'   91 A'                 
  1.358   1.473   1.515   1.557   1.600   1.677   1.749   1.921
 37 A"   38 A"   92 A'   39 A"   93 A'   94 A'   95 A'   96 A'                 
  1.989   2.022   2.109   2.220   2.268   2.386   2.669   2.848
 40 A"   97 A'   98 A'   41 A"   99 A'  100 A'   42 A"  101 A'                 
  3.122   3.946   3.955   3.957   3.988   3.994   4.012   4.014
102 A'   43 A"   44 A"  103 A'  104 A'   45 A"  105 A'   46 A"                 
  4.074   4.096   4.217   4.299   5.972   6.004   6.014   6.545
106 A'  107 A'  108 A'  109 A'   47 A"  110 A'  111 A'  112 A'                 
  6.928   7.544   7.569   7.618   9.652  13.773  13.887  13.994
113 A'   48 A"  114 A'  115 A'  116 A'   49 A"  117 A'  118 A'                 
 23.329  25.763  25.872  26.233  27.753  28.318  28.342  28.351
119 A'   50 A"  120 A'  121 A'  122 A'   51 A"  123 A'  124 A'                 
 28.520  28.524  28.525  28.540  28.602  47.840 127.864 127.883
 52 A"   53 A"  125 A'  126 A'  127 A'  128 A'   54 A"  129 A'                 
127.895 151.565 163.085 215.631 289.736 289.759 289.8211020.614
130 A'  131 A'  132 A'  133 A'   55 A"  134 A'  135 A'  136 A'                 
*******
137 A'                                                                         
 --------------------------------------------------------------

          Ground-State Mulliken Net Atomic Charges

     Atom                 Charge (a.u.)
  ----------------------------------------
      1 C                    -0.132223
      2 P                     0.004587
      3 I                    -0.089239
      4 Cl                    0.272045
      5 Br                   -0.055169
  ----------------------------------------
  Sum of atomic charges =    -0.000000

 -----------------------------------------------------------------
                    Cartesian Multipole Moments
 -----------------------------------------------------------------
    Charge (ESU x 10^10)
                -0.0000
    Dipole Moment (Debye)
         X      -0.5212      Y       1.1337      Z      -0.0000
       Tot       1.2478
    Quadrupole Moments (Debye-Ang)
        XX     -76.9358     XY       3.1629     YY     -76.1774
        XZ       0.0000     YZ      -0.0000     ZZ     -79.4402
    Octopole Moments (Debye-Ang^2)
       XXX     -52.3039    XXY     -13.2686    XYY     -12.3629
       YYY     -54.7442    XXZ      -0.0000    XYZ      -0.0000
       YYZ      -0.0000    XZZ     -17.1917    YZZ     -14.8915
       ZZZ      -0.0000
    Hexadecapole Moments (Debye-Ang^3)
      XXXX   -1735.5445   XXXY       8.1058   XXYY    -412.5916
      XYYY     -52.7430   YYYY    -734.5632   XXXZ      -0.0000
      XXYZ      -0.0000   XYYZ       0.0000   YYYZ       0.0000
      XXZZ    -329.1552   XYZZ     -16.5175   YYZZ    -146.6338
      XZZZ       0.0000   YZZZ      -0.0000   ZZZZ    -107.1957
 -----------------------------------------------------------------
 Calculating analytic gradient of the SCF energy
 Gradient of SCF Energy
            1           2           3           4           5
    1  -0.0809377   0.0598863  -0.0121894   0.0380329  -0.0047922
    2   0.0681633  -0.0394135  -0.0031129   0.0255615  -0.0511984
    3  -0.0000000  -0.0000000   0.0000000   0.0000000   0.0000000
 Max gradient component =       8.094E-02
 RMS gradient           =       3.763E-02
 Gradient time:  CPU 11.18 s  wall 2.91 s
 Geometry Optimization Parameters
   NAtoms,    NIC,     NZ,  NCons,   NDum,   NFix, NCnnct, MaxDiis
        5      20       5       0       0       0       0       0

 Cartesian Hessian Update
 Hessian Updated using BFGS Update


** GEOMETRY OPTIMIZATION IN DELOCALIZED INTERNAL COORDINATES **
   Searching for a Minimum

   Optimization Cycle:   3

                       Coordinates (Angstroms)
     ATOM                X               Y               Z
      1  C         1.4013919427    0.6940413708    0.0000000000
      2  P         0.0461627161    1.5276287349    0.0000000000
      3  I        -2.0448133697    0.0793990209    0.0000000000
      4  Cl        3.0283511591    1.5642977670    0.0000000000
      5  Br        1.4931520200   -1.5839988132    0.0000000000
   Point Group: cs    Number of degrees of freedom:     7


   Energy is -10333.326441871

 Hessian Updated using BFGS Update

  7 Hessian modes will be used to form the next step
  Hessian Eigenvalues:
     0.028773    0.075562    0.144169    0.231342    0.250013    0.250708
     0.911227

 Minimum Search - Taking Simple RFO Step
 Searching for Lamda that Minimizes Along All modes
 Value Taken    Lamda =  -0.06491400
 Calculated Step too Large.  Step scaled by  0.381438
 Step Taken.  Stepsize is  0.300000

                             Maximum     Tolerance    Cnvgd?
         Gradient           0.079354      0.000300      NO
         Displacement       0.196746      0.001200      NO
         Energy change     -0.029048      0.000001      NO


 New Cartesian Coordinates Obtained by Inverse Iteration

 Displacement from previous Coordinates is:  0.309376
 ----------------------------------------------------------------
             Standard Nuclear Orientation (Angstroms)
    I     Atom           X                Y                Z
 ----------------------------------------------------------------
    1      C       1.3966930273     0.6706322622     0.0000000000
    2      P       0.0345646361     1.5496606347     0.0000000000
    3      I      -2.0008315613     0.0618266481     0.0000000000
    4      Cl      2.9848706668     1.4711817699     0.0000000000
    5      Br      1.5089476993    -1.4719332344     0.0000000000
 ----------------------------------------------------------------
 Molecular Point Group                 Cs    NOp =  2
 Largest Abelian Subgroup              Cs    NOp =  2
 Nuclear Repulsion Energy =   899.4279828372 hartrees
 There are       63 alpha and       63 beta electrons
 Applying Cartesian multipole field
    Component          Value
    ---------          -----
     (2,0,0)        1.00000E-11
     (0,2,0)        2.00000E-11
     (0,0,2)       -3.00000E-11
 Nucleus-field energy     =     0.0000000271 hartrees
 Requested basis set is 6-311++G(d,p)
 There are 75 shells and 192 basis functions
 A cutoff of  1.0D-11 yielded   2090 shell pairs
 There are     14864 function pairs (     16633 Cartesian)
 Smallest overlap matrix eigenvalue = 3.64E-04
 Guess MOs from SCF MO coefficient file

 -----------------------------------------------------------------------
  General SCF calculation program by
  Eric Jon Sundstrom, Paul Horn, Yuezhi Mao, Dmitri Zuev, Alec White,
  David Stuck, Shaama M.S., Shane Yost, Joonho Lee, David Small,
  Daniel Levine, Susi Lehtola, Hugh Burton, Evgeny Epifanovsky
 -----------------------------------------------------------------------
 Exchange:     0.2000 Hartree-Fock + 0.0800 Slater + 0.7200 B88
 Correlation:  0.1900 VWN1RPA + 0.8100 LYP
 Using SG-1 standard quadrature grid
 using 4 threads for integral computing
 -------------------------------------------------------
 OpenMP Integral computing Module                
 Release: version 2.0, May 2017, Q-Chem Inc. Pleasanton 
 -------------------------------------------------------
 -------------------------------------------------------
 OpenMP BLAS3 based DFT computing Module                
 Release: version 1.0, May 2013, Q-Chem Inc. Pittsburgh 
 -------------------------------------------------------
 A restricted SCF calculation will be
 performed using DIIS
 SCF converges when DIIS error is below 1.0e-08
 ---------------------------------------
  Cycle       Energy         DIIS error
 ---------------------------------------
    1  -10333.3439596403      7.27e-04  
    2  -10333.3474100946      3.56e-04  
    3  -10333.3467049436      5.25e-04  
    4  -10333.3479984997      1.06e-04  
    5  -10333.3480637279      3.45e-05  
    6  -10333.3480691075      8.33e-06  
    7  -10333.3480693922      4.73e-06  
    8  -10333.3480694985      5.48e-07  
    9  -10333.3480694998      1.74e-07  
   10  -10333.3480695000      6.17e-08  
   11  -10333.3480695001      2.54e-08  
   12  -10333.3480695000      5.60e-09  Convergence criterion met
 ---------------------------------------
 SCF time:   CPU 40.76s  wall 10.00s 
 SCF   energy in the final basis set =   -10333.3480695000
 Total energy in the final basis set =   -10333.3480695000

 --------------------------------------------------------------
             Orbital Energies (a.u.) and Symmetries
 --------------------------------------------------------------

 Alpha MOs, Restricted
 -- Occupied --                  
******* -482.85 -176.32 -165.72 -165.72 -165.72 -101.61  -77.12
  1 A'    2 A'    3 A'    4 A'    1 A"    5 A'    6 A'    7 A'                 
-62.504 -56.325 -56.321 -56.320 -35.815 -31.308 -31.303 -31.302
  8 A'    9 A'    2 A"   10 A'   11 A'   12 A'    3 A"   13 A'                 
-22.959 -22.957 -22.957 -22.953 -22.953 -10.323  -9.519  -8.712
 14 A'    4 A"   15 A'    5 A"   16 A'   17 A'   18 A'   19 A'                 
 -7.285  -7.274  -7.274  -6.613  -6.544  -6.530  -6.529  -6.364
 20 A'   21 A'    6 A"   22 A'   23 A'    7 A"   24 A'   25 A'                 
 -4.776  -4.775  -4.772  -4.770  -4.763  -4.762  -2.655  -2.651
 26 A'   27 A'    8 A"   28 A'    9 A"   29 A'   30 A'   10 A"                 
 -2.650  -2.639  -2.639  -2.042  -2.038  -2.037  -2.025  -2.025
 31 A'   11 A"   32 A'   33 A'   12 A"   34 A'   35 A'   13 A"                 
 -0.911  -0.795  -0.746  -0.664  -0.544  -0.455  -0.434  -0.411
 36 A'   37 A'   38 A'   39 A'   40 A'   41 A'   42 A'   14 A"                 
 -0.353  -0.331  -0.331  -0.306  -0.302  -0.281  -0.272
 43 A'   44 A'   15 A"   16 A"   45 A'   46 A'   17 A"                         
 -- Virtual --                   
 -0.127  -0.104  -0.093  -0.010   0.005   0.020   0.030   0.040
 47 A'   18 A"   48 A'   49 A'   50 A'   51 A'   52 A'   19 A"                 
  0.046   0.065   0.068   0.079   0.085   0.085   0.100   0.114
 53 A'   54 A'   20 A"   55 A'   21 A"   56 A'   57 A'   58 A'                 
  0.124   0.126   0.134   0.169   0.191   0.208   0.216   0.256
 22 A"   59 A'   60 A'   61 A'   62 A'   63 A'   23 A"   64 A'                 
  0.273   0.279   0.310   0.343   0.371   0.381   0.394   0.395
 65 A'   24 A"   66 A'   67 A'   25 A"   68 A'   26 A"   69 A'                 
  0.406   0.415   0.424   0.428   0.450   0.455   0.474   0.491
 70 A'   71 A'   72 A'   27 A"   73 A'   28 A"   74 A'   29 A"                 
  0.541   0.559   0.566   0.576   0.596   0.606   0.630   0.635
 75 A'   30 A"   76 A'   31 A"   77 A'   78 A'   79 A'   32 A"                 
  0.676   0.690   0.748   0.809   0.822   0.845   0.870   0.881
 33 A"   80 A'   81 A'   82 A'   34 A"   83 A'   84 A'   35 A"                 
  0.881   0.916   1.002   1.091   1.145   1.285   1.326   1.362
 85 A'   86 A'   87 A'   88 A'   89 A'   36 A"   90 A'   91 A'                 
  1.379   1.469   1.558   1.564   1.624   1.683   1.793   1.889
 37 A"   38 A"   39 A"   92 A'   93 A'   94 A'   95 A'   96 A'                 
  1.987   2.028   2.130   2.223   2.283   2.413   2.670   2.875
 40 A"   97 A'   98 A'   41 A"   99 A'  100 A'   42 A"  101 A'                 
  3.124   3.950   3.960   3.962   3.989   3.992   4.016   4.023
102 A'   43 A"   44 A"  103 A'   45 A"  104 A'  105 A'   46 A"                 
  4.091   4.109   4.276   4.309   5.976   6.010   6.020   6.550
106 A'  107 A'  108 A'  109 A'   47 A"  110 A'  111 A'  112 A'                 
  6.923   7.540   7.571   7.633   9.670  13.779  13.897  13.982
113 A'   48 A"  114 A'  115 A'  116 A'   49 A"  117 A'  118 A'                 
 23.318  25.772  25.909  26.252  27.762  28.322  28.348  28.357
119 A'   50 A"  120 A'  121 A'  122 A'   51 A"  123 A'  124 A'                 
 28.524  28.528  28.530  28.546  28.609  47.844 127.868 127.889
 52 A"   53 A"  125 A'  126 A'  127 A'  128 A'   54 A"  129 A'                 
127.900 151.573 163.074 215.650 289.733 289.761 289.8421020.620
130 A'  131 A'  132 A'  133 A'   55 A"  134 A'  135 A'  136 A'                 
*******
137 A'                                                                         

 Beta MOs, Restricted
 -- Occupied --                  
******* -482.85 -176.32 -165.72 -165.72 -165.72 -101.61  -77.12
  1 A'    2 A'    3 A'    4 A'    1 A"    5 A'    6 A'    7 A'                 
-62.504 -56.325 -56.321 -56.320 -35.815 -31.308 -31.303 -31.302
  8 A'    9 A'    2 A"   10 A'   11 A'   12 A'    3 A"   13 A'                 
-22.959 -22.957 -22.957 -22.953 -22.953 -10.323  -9.519  -8.712
 14 A'    4 A"   15 A'    5 A"   16 A'   17 A'   18 A'   19 A'                 
 -7.285  -7.274  -7.274  -6.613  -6.544  -6.530  -6.529  -6.364
 20 A'   21 A'    6 A"   22 A'   23 A'    7 A"   24 A'   25 A'                 
 -4.776  -4.775  -4.772  -4.770  -4.763  -4.762  -2.655  -2.651
 26 A'   27 A'    8 A"   28 A'    9 A"   29 A'   30 A'   10 A"                 
 -2.650  -2.639  -2.639  -2.042  -2.038  -2.037  -2.025  -2.025
 31 A'   11 A"   32 A'   33 A'   12 A"   34 A'   35 A'   13 A"                 
 -0.911  -0.795  -0.746  -0.664  -0.544  -0.455  -0.434  -0.411
 36 A'   37 A'   38 A'   39 A'   40 A'   41 A'   42 A'   14 A"                 
 -0.353  -0.331  -0.331  -0.306  -0.302  -0.281  -0.272
 43 A'   44 A'   15 A"   16 A"   45 A'   46 A'   17 A"                         
 -- Virtual --                   
 -0.127  -0.104  -0.093  -0.010   0.005   0.020   0.030   0.040
 47 A'   18 A"   48 A'   49 A'   50 A'   51 A'   52 A'   19 A"                 
  0.046   0.065   0.068   0.079   0.085   0.085   0.100   0.114
 53 A'   54 A'   20 A"   55 A'   21 A"   56 A'   57 A'   58 A'                 
  0.124   0.126   0.134   0.169   0.191   0.208   0.216   0.256
 22 A"   59 A'   60 A'   61 A'   62 A'   63 A'   23 A"   64 A'                 
  0.273   0.279   0.310   0.343   0.371   0.381   0.394   0.395
 65 A'   24 A"   66 A'   67 A'   25 A"   68 A'   26 A"   69 A'                 
  0.406   0.415   0.424   0.428   0.450   0.455   0.474   0.491
 70 A'   71 A'   72 A'   27 A"   73 A'   28 A"   74 A'   29 A"                 
  0.541   0.559   0.566   0.576   0.596   0.606   0.630   0.635
 75 A'   30 A"   76 A'   31 A"   77 A'   78 A'   79 A'   32 A"                 
  0.676   0.690   0.748   0.809   0.822   0.845   0.870   0.881
 33 A"   80 A'   81 A'   82 A'   34 A"   83 A'   84 A'   35 A"                 
  0.881   0.916   1.002   1.091   1.145   1.285   1.326   1.362
 85 A'   86 A'   87 A'   88 A'   89 A'   36 A"   90 A'   91 A'                 
  1.379   1.469   1.558   1.564   1.624   1.683   1.793   1.889
 37 A"   38 A"   39 A"   92 A'   93 A'   94 A'   95 A'   96 A'                 
  1.987   2.028   2.130   2.223   2.283   2.413   2.670   2.875
 40 A"   97 A'   98 A'   41 A"   99 A'  100 A'   42 A"  101 A'                 
  3.124   3.950   3.960   3.962   3.989   3.992   4.016   4.023
102 A'   43 A"   44 A"  103 A'   45 A"  104 A'  105 A'   46 A"                 
  4.091   4.109   4.276   4.309   5.976   6.010   6.020   6.550
106 A'  107 A'  108 A'  109 A'   47 A"  110 A'  111 A'  112 A'                 
  6.923   7.540   7.571   7.633   9.670  13.779  13.897  13.982
113 A'   48 A"  114 A'  115 A'  116 A'   49 A"  117 A'  118 A'                 
 23.318  25.772  25.909  26.252  27.762  28.322  28.348  28.357
119 A'   50 A"  120 A'  121 A'  122 A'   51 A"  123 A'  124 A'                 
 28.524  28.528  28.530  28.546  28.609  47.844 127.868 127.889
 52 A"   53 A"  125 A'  126 A'  127 A'  128 A'   54 A"  129 A'                 
127.900 151.573 163.074 215.650 289.733 289.761 289.8421020.620
130 A'  131 A'  132 A'  133 A'   55 A"  134 A'  135 A'  136 A'                 
*******
137 A'                                                                         
 --------------------------------------------------------------

          Ground-State Mulliken Net Atomic Charges

     Atom                 Charge (a.u.)
  ----------------------------------------
      1 C                    -0.167602
      2 P                    -0.014087
      3 I                    -0.106018
      4 Cl                    0.307506
      5 Br                   -0.019799
  ----------------------------------------
  Sum of atomic charges =     0.000000

 -----------------------------------------------------------------
                    Cartesian Multipole Moments
 -----------------------------------------------------------------
    Charge (ESU x 10^10)
                 0.0000
    Dipole Moment (Debye)
         X      -0.1166      Y       0.7862      Z       0.0000
       Tot       0.7948
    Quadrupole Moments (Debye-Ang)
        XX     -76.8011     XY       2.6962     YY     -76.0629
        XZ      -0.0000     YZ       0.0000     ZZ     -79.3138
    Octopole Moments (Debye-Ang^2)
       XXX     -51.1698    XXY     -15.1406    XYY     -12.7721
       YYY     -57.7565    XXZ       0.0000    XYZ      -0.0000
       YYZ       0.0000    XZZ     -17.3103    YZZ     -15.8693
       ZZZ       0.0000
    Hexadecapole Moments (Debye-Ang^3)
      XXXX   -1694.8322   XXXY       5.5498   XXYY    -395.5071
      XYYY     -52.5298   YYYY    -682.9814   XXXZ      -0.0000
      XXYZ       0.0000   XYYZ      -0.0000   YYYZ       0.0000
      XXZZ    -320.4002   XYZZ     -15.6797   YYZZ    -136.9797
      XZZZ      -0.0000   YZZZ       0.0000   ZZZZ    -106.9893
 -----------------------------------------------------------------
 Calculating analytic gradient of the SCF energy
 Gradient of SCF Energy
            1           2           3           4           5
    1  -0.0484003   0.0393067  -0.0088387   0.0206209  -0.0026886
    2   0.0603075  -0.0276003  -0.0027201   0.0122629  -0.0422500
    3  -0.0000000   0.0000000   0.0000000   0.0000000   0.0000000
 Max gradient component =       6.031E-02
 RMS gradient           =       2.676E-02
 Gradient time:  CPU 11.51 s  wall 2.98 s
 Geometry Optimization Parameters
   NAtoms,    NIC,     NZ,  NCons,   NDum,   NFix, NCnnct, MaxDiis
        5      20       5       0       0       0       0       0

 Cartesian Hessian Update
 Hessian Updated using BFGS Update


** GEOMETRY OPTIMIZATION IN DELOCALIZED INTERNAL COORDINATES **
   Searching for a Minimum

   Optimization Cycle:   4

                       Coordinates (Angstroms)
     ATOM                X               Y               Z
      1  C         1.3966930273    0.6706322622    0.0000000000
      2  P         0.0345646361    1.5496606347    0.0000000000
      3  I        -2.0008315613    0.0618266481    0.0000000000
      4  Cl        2.9848706668    1.4711817699    0.0000000000
      5  Br        1.5089476993   -1.4719332344    0.0000000000
   Point Group: cs    Number of degrees of freedom:     7


   Energy is -10333.348069500

 Hessian Updated using BFGS Update

  7 Hessian modes will be used to form the next step
  Hessian Eigenvalues:
     0.046985    0.075511    0.181296    0.226268    0.250619    0.255909
     0.859475

 Minimum Search - Taking Simple RFO Step
 Searching for Lamda that Minimizes Along All modes
 Value Taken    Lamda =  -0.03510100
 Calculated Step too Large.  Step scaled by  0.486297
 Step Taken.  Stepsize is  0.300000

                             Maximum     Tolerance    Cnvgd?
         Gradient           0.057564      0.000300      NO
         Displacement       0.205679      0.001200      NO
         Energy change     -0.021628      0.000001      NO


 New Cartesian Coordinates Obtained by Inverse Iteration

 Displacement from previous Coordinates is:  0.274388
 ----------------------------------------------------------------
             Standard Nuclear Orientation (Angstroms)
    I     Atom           X                Y                Z
 ----------------------------------------------------------------
    1      C       1.3893629067     0.6323251195     0.0000000000
    2      P       0.0247406786     1.5599056838     0.0000000000
    3      I      -1.9656546546     0.0497814153     0.0000000000
    4      Cl      2.9574235016     1.4008713684     0.0000000000
    5      Br      1.5183720359    -1.3615155065     0.0000000000
 ----------------------------------------------------------------
 Molecular Point Group                 Cs    NOp =  2
 Largest Abelian Subgroup              Cs    NOp =  2
 Nuclear Repulsion Energy =   919.4309200524 hartrees
 There are       63 alpha and       63 beta electrons
 Applying Cartesian multipole field
    Component          Value
    ---------          -----
     (2,0,0)        1.00000E-11
     (0,2,0)        2.00000E-11
     (0,0,2)       -3.00000E-11
 Nucleus-field energy     =     0.0000000257 hartrees
 Requested basis set is 6-311++G(d,p)
 There are 75 shells and 192 basis functions
 A cutoff of  1.0D-11 yielded   2106 shell pairs
 There are     14949 function pairs (     16728 Cartesian)
 Smallest overlap matrix eigenvalue = 3.50E-04
 Guess MOs from SCF MO coefficient file

 -----------------------------------------------------------------------
  General SCF calculation program by
  Eric Jon Sundstrom, Paul Horn, Yuezhi Mao, Dmitri Zuev, Alec White,
  David Stuck, Shaama M.S., Shane Yost, Joonho Lee, David Small,
  Daniel Levine, Susi Lehtola, Hugh Burton, Evgeny Epifanovsky
 -----------------------------------------------------------------------
 Exchange:     0.2000 Hartree-Fock + 0.0800 Slater + 0.7200 B88
 Correlation:  0.1900 VWN1RPA + 0.8100 LYP
 Using SG-1 standard quadrature grid
 using 4 threads for integral computing
 -------------------------------------------------------
 OpenMP Integral computing Module                
 Release: version 2.0, May 2017, Q-Chem Inc. Pleasanton 
 -------------------------------------------------------
 -------------------------------------------------------
 OpenMP BLAS3 based DFT computing Module                
 Release: version 1.0, May 2013, Q-Chem Inc. Pittsburgh 
 -------------------------------------------------------
 A restricted SCF calculation will be
 performed using DIIS
 SCF converges when DIIS error is below 1.0e-08
 ---------------------------------------
  Cycle       Energy         DIIS error
 ---------------------------------------
    1  -10333.3571322299      7.60e-04  
    2  -10333.3607761486      3.86e-04  
    3  -10333.3601455238      5.31e-04  
    4  -10333.3614403603      1.10e-04  
    5  -10333.3615094299      3.40e-05  
    6  -10333.3615145379      8.87e-06  
    7  -10333.3615149081      4.34e-06  
    8  -10333.3615149884      4.56e-07  
    9  -10333.3615149893      1.60e-07  
   10  -10333.3615149894      6.09e-08  
   11  -10333.3615149895      1.80e-08  
   12  -10333.3615149894      3.99e-09  Convergence criterion met
 ---------------------------------------
 SCF time:   CPU 41.56s  wall 11.00s 
 SCF   energy in the final basis set =   -10333.3615149894
 Total energy in the final basis set =   -10333.3615149894

 --------------------------------------------------------------
             Orbital Energies (a.u.) and Symmetries
 --------------------------------------------------------------

 Alpha MOs, Restricted
 -- Occupied --                  
******* -482.86 -176.32 -165.72 -165.72 -165.72 -101.60  -77.11
  1 A'    2 A'    3 A'    4 A'    1 A"    5 A'    6 A'    7 A'                 
-62.511 -56.332 -56.328 -56.328 -35.812 -31.305 -31.299 -31.299
  8 A'    9 A'    2 A"   10 A'   11 A'   12 A'    3 A"   13 A'                 
-22.955 -22.954 -22.954 -22.950 -22.950 -10.318  -9.515  -8.719
 14 A'    4 A"   15 A'    5 A"   16 A'   17 A'   18 A'   19 A'                 
 -7.280  -7.269  -7.269  -6.607  -6.552  -6.538  -6.537  -6.361
 20 A'    6 A"   21 A'   22 A'   23 A'    7 A"   24 A'   25 A'                 
 -4.773  -4.770  -4.766  -4.765  -4.759  -4.759  -2.662  -2.659
 26 A'   27 A'    8 A"   28 A'    9 A"   29 A'   30 A'   10 A"                 
 -2.658  -2.647  -2.647  -2.038  -2.034  -2.034  -2.022  -2.022
 31 A'   11 A"   32 A'   33 A'   12 A"   34 A'   35 A'   13 A"                 
 -0.919  -0.812  -0.740  -0.660  -0.548  -0.466  -0.435  -0.415
 36 A'   37 A'   38 A'   39 A'   40 A'   41 A'   42 A'   14 A"                 
 -0.354  -0.335  -0.334  -0.307  -0.303  -0.279  -0.265
 43 A'   44 A'   15 A"   16 A"   45 A'   46 A'   17 A"                         
 -- Virtual --                   
 -0.108  -0.103  -0.070  -0.005   0.008   0.022   0.030   0.040
 47 A'   18 A"   48 A'   49 A'   50 A'   51 A'   52 A'   19 A"                 
  0.045   0.066   0.066   0.081   0.085   0.086   0.102   0.114
 53 A'   54 A'   20 A"   55 A'   21 A"   56 A'   57 A'   58 A'                 
  0.126   0.127   0.131   0.172   0.190   0.206   0.218   0.257
 22 A"   59 A'   60 A'   61 A'   62 A'   63 A'   23 A"   64 A'                 
  0.273   0.282   0.306   0.339   0.370   0.378   0.394   0.396
 65 A'   24 A"   66 A'   67 A'   25 A"   68 A'   69 A'   26 A"                 
  0.408   0.416   0.421   0.423   0.449   0.454   0.474   0.492
 70 A'   71 A'   27 A"   72 A'   73 A'   28 A"   74 A'   29 A"                 
  0.538   0.550   0.563   0.571   0.606   0.609   0.639   0.641
 75 A'   30 A"   31 A"   76 A'   77 A'   78 A'   79 A'   32 A"                 
  0.686   0.708   0.787   0.798   0.824   0.860   0.881   0.889
 33 A"   80 A'   81 A'   82 A'   34 A"   83 A'   84 A'   85 A'                 
  0.895   0.942   0.977   1.108   1.157   1.288   1.332   1.370
 35 A"   86 A'   87 A'   88 A'   89 A'   36 A"   90 A'   91 A'                 
  1.398   1.465   1.561   1.622   1.655   1.690   1.815   1.863
 37 A"   38 A"   39 A"   92 A'   93 A'   94 A'   95 A'   96 A'                 
  1.986   2.036   2.140   2.227   2.300   2.430   2.670   2.912
 40 A"   97 A'   98 A'   41 A"   99 A'  100 A'   42 A"  101 A'                 
  3.116   3.953   3.964   3.965   3.982   3.991   4.021   4.036
102 A'   43 A"  103 A'   44 A"   45 A"  104 A'  105 A'   46 A"                 
  4.106   4.125   4.313   4.328   5.980   6.014   6.025   6.564
106 A'  107 A'  108 A'  109 A'   47 A"  110 A'  111 A'  112 A'                 
  6.919   7.535   7.572   7.633   9.682  13.785  13.906  13.974
113 A'   48 A"  114 A'  115 A'  116 A'   49 A"  117 A'  118 A'                 
 23.315  25.781  25.943  26.267  27.770  28.326  28.352  28.362
119 A'   50 A"  120 A'  121 A'  122 A'   51 A"  123 A'  124 A'                 
 28.527  28.532  28.533  28.551  28.615  47.855 127.872 127.894
 52 A"   53 A"  125 A'  126 A'  127 A'  128 A'   54 A"  129 A'                 
127.905 151.581 163.064 215.665 289.729 289.763 289.8541020.635
130 A'  131 A'  132 A'  133 A'   55 A"  134 A'  135 A'  136 A'                 
*******
137 A'                                                                         

 Beta MOs, Restricted
 -- Occupied --                  
******* -482.86 -176.32 -165.72 -165.72 -165.72 -101.60  -77.11
  1 A'    2 A'    3 A'    4 A'    1 A"    5 A'    6 A'    7 A'                 
-62.511 -56.332 -56.328 -56.328 -35.812 -31.305 -31.299 -31.299
  8 A'    9 A'    2 A"   10 A'   11 A'   12 A'    3 A"   13 A'                 
-22.955 -22.954 -22.954 -22.950 -22.950 -10.318  -9.515  -8.719
 14 A'    4 A"   15 A'    5 A"   16 A'   17 A'   18 A'   19 A'                 
 -7.280  -7.269  -7.269  -6.607  -6.552  -6.538  -6.537  -6.361
 20 A'    6 A"   21 A'   22 A'   23 A'    7 A"   24 A'   25 A'                 
 -4.773  -4.770  -4.766  -4.765  -4.759  -4.759  -2.662  -2.659
 26 A'   27 A'    8 A"   28 A'    9 A"   29 A'   30 A'   10 A"                 
 -2.658  -2.647  -2.647  -2.038  -2.034  -2.034  -2.022  -2.022
 31 A'   11 A"   32 A'   33 A'   12 A"   34 A'   35 A'   13 A"                 
 -0.919  -0.812  -0.740  -0.660  -0.548  -0.466  -0.435  -0.415
 36 A'   37 A'   38 A'   39 A'   40 A'   41 A'   42 A'   14 A"                 
 -0.354  -0.335  -0.334  -0.307  -0.303  -0.279  -0.265
 43 A'   44 A'   15 A"   16 A"   45 A'   46 A'   17 A"                         
 -- Virtual --                   
 -0.108  -0.103  -0.070  -0.005   0.008   0.022   0.030   0.040
 47 A'   18 A"   48 A'   49 A'   50 A'   51 A'   52 A'   19 A"                 
  0.045   0.066   0.066   0.081   0.085   0.086   0.102   0.114
 53 A'   54 A'   20 A"   55 A'   21 A"   56 A'   57 A'   58 A'                 
  0.126   0.127   0.131   0.172   0.190   0.206   0.218   0.257
 22 A"   59 A'   60 A'   61 A'   62 A'   63 A'   23 A"   64 A'                 
  0.273   0.282   0.306   0.339   0.370   0.378   0.394   0.396
 65 A'   24 A"   66 A'   67 A'   25 A"   68 A'   69 A'   26 A"                 
  0.408   0.416   0.421   0.423   0.449   0.454   0.474   0.492
 70 A'   71 A'   27 A"   72 A'   73 A'   28 A"   74 A'   29 A"                 
  0.538   0.550   0.563   0.571   0.606   0.609   0.639   0.641
 75 A'   30 A"   31 A"   76 A'   77 A'   78 A'   79 A'   32 A"                 
  0.686   0.708   0.787   0.798   0.824   0.860   0.881   0.889
 33 A"   80 A'   81 A'   82 A'   34 A"   83 A'   84 A'   85 A'                 
  0.895   0.942   0.977   1.108   1.157   1.288   1.332   1.370
 35 A"   86 A'   87 A'   88 A'   89 A'   36 A"   90 A'   91 A'                 
  1.398   1.465   1.561   1.622   1.655   1.690   1.815   1.863
 37 A"   38 A"   39 A"   92 A'   93 A'   94 A'   95 A'   96 A'                 
  1.986   2.036   2.140   2.227   2.300   2.430   2.670   2.912
 40 A"   97 A'   98 A'   41 A"   99 A'  100 A'   42 A"  101 A'                 
  3.116   3.953   3.964   3.965   3.982   3.991   4.021   4.036
102 A'   43 A"  103 A'   44 A"   45 A"  104 A'  105 A'   46 A"                 
  4.106   4.125   4.313   4.328   5.980   6.014   6.025   6.564
106 A'  107 A'  108 A'  109 A'   47 A"  110 A'  111 A'  112 A'                 
  6.919   7.535   7.572   7.633   9.682  13.785  13.906  13.974
113 A'   48 A"  114 A'  115 A'  116 A'   49 A"  117 A'  118 A'                 
 23.315  25.781  25.943  26.267  27.770  28.326  28.352  28.362
119 A'   50 A"  120 A'  121 A'  122 A'   51 A"  123 A'  124 A'                 
 28.527  28.532  28.533  28.551  28.615  47.855 127.872 127.894
 52 A"   53 A"  125 A'  126 A'  127 A'  128 A'   54 A"  129 A'                 
127.905 151.581 163.064 215.665 289.729 289.763 289.8541020.635
130 A'  131 A'  132 A'  133 A'   55 A"  134 A'  135 A'  136 A'                 
*******
137 A'                                                                         
 --------------------------------------------------------------

          Ground-State Mulliken Net Atomic Charges

     Atom                 Charge (a.u.)
  ----------------------------------------
      1 C                    -0.186763
      2 P                    -0.029471
      3 I                    -0.120968
      4 Cl                    0.311353
      5 Br                    0.025849
  ----------------------------------------
  Sum of atomic charges =     0.000000

 -----------------------------------------------------------------
                    Cartesian Multipole Moments
 -----------------------------------------------------------------
    Charge (ESU x 10^10)
                 0.0000
    Dipole Moment (Debye)
         X       0.1563      Y       0.3111      Z      -0.0000
       Tot       0.3481
    Quadrupole Moments (Debye-Ang)
        XX     -76.9902     XY       1.8610     YY     -76.1089
        XZ      -0.0000     YZ      -0.0000     ZZ     -79.1607
    Octopole Moments (Debye-Ang^2)
       XXX     -51.6365    XXY     -17.9386    XYY     -13.4229
       YYY     -61.6121    XXZ      -0.0000    XYZ      -0.0000
       YYZ       0.0000    XZZ     -17.3646    YZZ     -17.2183
       ZZZ      -0.0000
    Hexadecapole Moments (Debye-Ang^3)
      XXXX   -1669.6062   XXXY      -2.5613   XXYY    -382.4680
      XYYY     -55.7766   YYYY    -638.1969   XXXZ      -0.0000
      XXYZ      -0.0000   XYYZ       0.0000   YYYZ      -0.0000
      XXZZ    -313.9494   XYZZ     -16.2854   YYZZ    -128.5964
      XZZZ       0.0000   YZZZ      -0.0000   ZZZZ    -106.6725
 -----------------------------------------------------------------
 Calculating analytic gradient of the SCF energy
 Gradient of SCF Energy
            1           2           3           4           5
    1  -0.0229857   0.0215711  -0.0046729   0.0063719  -0.0002844
    2   0.0441686  -0.0192366  -0.0012986   0.0000777  -0.0237112
    3   0.0000000  -0.0000000   0.0000000  -0.0000000   0.0000000
 Max gradient component =       4.417E-02
 RMS gradient           =       1.621E-02
 Gradient time:  CPU 11.84 s  wall 3.06 s
 Geometry Optimization Parameters
   NAtoms,    NIC,     NZ,  NCons,   NDum,   NFix, NCnnct, MaxDiis
        5      20       5       0       0       0       0       0

 Cartesian Hessian Update
 Hessian Updated using BFGS Update


** GEOMETRY OPTIMIZATION IN DELOCALIZED INTERNAL COORDINATES **
   Searching for a Minimum

   Optimization Cycle:   5

                       Coordinates (Angstroms)
     ATOM                X               Y               Z
      1  C         1.3893629067    0.6323251195    0.0000000000
      2  P         0.0247406786    1.5599056838    0.0000000000
      3  I        -1.9656546546    0.0497814153    0.0000000000
      4  Cl        2.9574235016    1.4008713684    0.0000000000
      5  Br        1.5183720359   -1.3615155065    0.0000000000
   Point Group: cs    Number of degrees of freedom:     7


   Energy is -10333.361514989

 Hessian Updated using BFGS Update

  7 Hessian modes will be used to form the next step
  Hessian Eigenvalues:
     0.063624    0.075646    0.194156    0.221771    0.250909    0.283721
     0.830171

 Minimum Search - Taking Simple RFO Step
 Searching for Lamda that Minimizes Along All modes
 Value Taken    Lamda =  -0.01167504
 Calculated Step too Large.  Step scaled by  0.807127
 Step Taken.  Stepsize is  0.300000

                             Maximum     Tolerance    Cnvgd?
         Gradient           0.034728      0.000300      NO
         Displacement       0.213595      0.001200      NO
         Energy change     -0.013445      0.000001      NO


 New Cartesian Coordinates Obtained by Inverse Iteration

 Displacement from previous Coordinates is:  0.227217
 ----------------------------------------------------------------
             Standard Nuclear Orientation (Angstroms)
    I     Atom           X                Y                Z
 ----------------------------------------------------------------
    1      C       1.3811332738     0.5735549686     0.0000000000
    2      P       0.0240484048     1.5656457245     0.0000000000
    3      I      -1.9319231833     0.0458064747     0.0000000000
    4      Cl      2.9342942419     1.3677868362     0.0000000000
    5      Br      1.5166917311    -1.2714259234     0.0000000000
 ----------------------------------------------------------------
 Molecular Point Group                 Cs    NOp =  2
 Largest Abelian Subgroup              Cs    NOp =  2
 Nuclear Repulsion Energy =   937.8211222933 hartrees
 There are       63 alpha and       63 beta electrons
 Applying Cartesian multipole field
    Component          Value
    ---------          -----
     (2,0,0)        1.00000E-11
     (0,2,0)        2.00000E-11
     (0,0,2)       -3.00000E-11
 Nucleus-field energy     =     0.0000000247 hartrees
 Requested basis set is 6-311++G(d,p)
 There are 75 shells and 192 basis functions
 A cutoff of  1.0D-11 yielded   2113 shell pairs
 There are     15000 function pairs (     16782 Cartesian)
 Smallest overlap matrix eigenvalue = 3.49E-04
 Guess MOs from SCF MO coefficient file

 -----------------------------------------------------------------------
  General SCF calculation program by
  Eric Jon Sundstrom, Paul Horn, Yuezhi Mao, Dmitri Zuev, Alec White,
  David Stuck, Shaama M.S., Shane Yost, Joonho Lee, David Small,
  Daniel Levine, Susi Lehtola, Hugh Burton, Evgeny Epifanovsky
 -----------------------------------------------------------------------
 Exchange:     0.2000 Hartree-Fock + 0.0800 Slater + 0.7200 B88
 Correlation:  0.1900 VWN1RPA + 0.8100 LYP
 Using SG-1 standard quadrature grid
 using 4 threads for integral computing
 -------------------------------------------------------
 OpenMP Integral computing Module                
 Release: version 2.0, May 2017, Q-Chem Inc. Pleasanton 
 -------------------------------------------------------
 -------------------------------------------------------
 OpenMP BLAS3 based DFT computing Module                
 Release: version 1.0, May 2013, Q-Chem Inc. Pittsburgh 
 -------------------------------------------------------
 A restricted SCF calculation will be
 performed using DIIS
 SCF converges when DIIS error is below 1.0e-08
 ---------------------------------------
  Cycle       Energy         DIIS error
 ---------------------------------------
    1  -10333.3593178993      8.97e-04  
    2  -10333.3642012147      4.14e-04  
    3  -10333.3634074323      5.82e-04  
    4  -10333.3649401110      1.22e-04  
    5  -10333.3650231594      4.10e-05  
    6  -10333.3650310751      1.02e-05  
    7  -10333.3650315896      4.42e-06  
    8  -10333.3650316623      4.48e-07  
    9  -10333.3650316631      1.67e-07  
   10  -10333.3650316631      6.19e-08  
   11  -10333.3650316633      1.42e-08  
   12  -10333.3650316633      3.31e-09  Convergence criterion met
 ---------------------------------------
 SCF time:   CPU 42.21s  wall 11.00s 
 SCF   energy in the final basis set =   -10333.3650316633
 Total energy in the final basis set =   -10333.3650316633

 --------------------------------------------------------------
             Orbital Energies (a.u.) and Symmetries
 --------------------------------------------------------------

 Alpha MOs, Restricted
 -- Occupied --                  
******* -482.87 -176.31 -165.72 -165.71 -165.71 -101.59  -77.11
  1 A'    2 A'    3 A'    4 A'    1 A"    5 A'    6 A'    7 A'                 
-62.521 -56.341 -56.338 -56.337 -35.809 -31.301 -31.296 -31.296
  8 A'    9 A'    2 A"   10 A'   11 A'   12 A'    3 A"   13 A'                 
-22.952 -22.951 -22.951 -22.947 -22.947 -10.314  -9.509  -8.730
 14 A'    4 A"   15 A'    5 A"   16 A'   17 A'   18 A'   19 A'                 
 -7.274  -7.263  -7.263  -6.602  -6.562  -6.549  -6.547  -6.358
 20 A'    6 A"   21 A'   22 A'   23 A'    7 A"   24 A'   25 A'                 
 -4.769  -4.765  -4.761  -4.760  -4.757  -4.756  -2.673  -2.669
 26 A'   27 A'    8 A"   28 A'    9 A"   29 A'   30 A'   10 A"                 
 -2.668  -2.658  -2.658  -2.035  -2.031  -2.031  -2.020  -2.020
 31 A'   11 A"   32 A'   33 A'   12 A"   34 A'   13 A"   35 A'                 
 -0.925  -0.833  -0.733  -0.656  -0.550  -0.477  -0.435  -0.420
 36 A'   37 A'   38 A'   39 A'   40 A'   41 A'   42 A'   14 A"                 
 -0.353  -0.340  -0.340  -0.307  -0.304  -0.278  -0.258
 43 A'   15 A"   44 A'   16 A"   45 A'   46 A'   17 A"                         
 -- Virtual --                   
 -0.103  -0.092  -0.048  -0.003   0.011   0.023   0.030   0.041
 18 A"   47 A'   48 A'   49 A'   50 A'   51 A'   52 A'   19 A"                 
  0.043   0.064   0.068   0.080   0.086   0.089   0.103   0.115
 53 A'   20 A"   54 A'   55 A'   21 A"   56 A'   57 A'   58 A'                 
  0.126   0.128   0.132   0.175   0.189   0.203   0.219   0.257
 22 A"   59 A'   60 A'   61 A'   62 A'   63 A'   23 A"   64 A'                 
  0.273   0.285   0.302   0.338   0.369   0.376   0.394   0.397
 65 A'   24 A"   66 A'   67 A'   25 A"   68 A'   69 A'   26 A"                 
  0.411   0.412   0.415   0.426   0.452   0.453   0.473   0.500
 70 A'   27 A"   71 A'   72 A'   73 A'   28 A"   74 A'   29 A"                 
  0.535   0.539   0.549   0.575   0.610   0.615   0.650   0.652
 75 A'   30 A"   31 A"   76 A'   77 A'   78 A'   32 A"   79 A'                 
  0.696   0.726   0.787   0.819   0.829   0.877   0.894   0.902
 33 A"   80 A'   81 A'   82 A'   34 A"   83 A'   84 A'   85 A'                 
  0.909   0.954   0.967   1.120   1.161   1.291   1.337   1.377
 35 A"   86 A'   87 A'   88 A'   89 A'   36 A"   90 A'   91 A'                 
  1.423   1.455   1.564   1.645   1.685   1.721   1.794   1.873
 37 A"   38 A"   39 A"   92 A'   93 A'   94 A'   95 A'   96 A'                 
  1.984   2.042   2.124   2.231   2.314   2.433   2.669   2.965
 40 A"   97 A'   98 A'   41 A"   99 A'  100 A'   42 A"  101 A'                 
  3.092   3.955   3.965   3.968   3.974   3.987   4.027   4.050
102 A'   43 A"  103 A'   44 A"   45 A"  104 A'  105 A'   46 A"                 
  4.117   4.142   4.319   4.329   5.983   6.019   6.029   6.602
106 A'  107 A'  108 A'  109 A'   47 A"  110 A'  111 A'  112 A'                 
  6.913   7.527   7.571   7.620   9.688  13.791  13.914  13.965
113 A'   48 A"  114 A'  115 A'  116 A'   49 A"  117 A'  118 A'                 
 23.318  25.788  25.969  26.278  27.778  28.329  28.356  28.366
119 A'   50 A"  120 A'  121 A'  122 A'   51 A"  123 A'  124 A'                 
 28.530  28.536  28.537  28.556  28.621  47.882 127.875 127.898
 52 A"   53 A"  125 A'  126 A'  127 A'  128 A'   54 A"  129 A'                 
127.909 151.589 163.051 215.671 289.724 289.764 289.8481020.672
130 A'  131 A'  132 A'  133 A'   55 A"  134 A'  135 A'  136 A'                 
*******
137 A'                                                                         

 Beta MOs, Restricted
 -- Occupied --                  
******* -482.87 -176.31 -165.72 -165.71 -165.71 -101.59  -77.11
  1 A'    2 A'    3 A'    4 A'    1 A"    5 A'    6 A'    7 A'                 
-62.521 -56.341 -56.338 -56.337 -35.809 -31.301 -31.296 -31.296
  8 A'    9 A'    2 A"   10 A'   11 A'   12 A'    3 A"   13 A'                 
-22.952 -22.951 -22.951 -22.947 -22.947 -10.314  -9.509  -8.730
 14 A'    4 A"   15 A'    5 A"   16 A'   17 A'   18 A'   19 A'                 
 -7.274  -7.263  -7.263  -6.602  -6.562  -6.549  -6.547  -6.358
 20 A'    6 A"   21 A'   22 A'   23 A'    7 A"   24 A'   25 A'                 
 -4.769  -4.765  -4.761  -4.760  -4.757  -4.756  -2.673  -2.669
 26 A'   27 A'    8 A"   28 A'    9 A"   29 A'   30 A'   10 A"                 
 -2.668  -2.658  -2.658  -2.035  -2.031  -2.031  -2.020  -2.020
 31 A'   11 A"   32 A'   33 A'   12 A"   34 A'   13 A"   35 A'                 
 -0.925  -0.833  -0.733  -0.656  -0.550  -0.477  -0.435  -0.420
 36 A'   37 A'   38 A'   39 A'   40 A'   41 A'   42 A'   14 A"                 
 -0.353  -0.340  -0.340  -0.307  -0.304  -0.278  -0.258
 43 A'   15 A"   44 A'   16 A"   45 A'   46 A'   17 A"                         
 -- Virtual --                   
 -0.103  -0.092  -0.048  -0.003   0.011   0.023   0.030   0.041
 18 A"   47 A'   48 A'   49 A'   50 A'   51 A'   52 A'   19 A"                 
  0.043   0.064   0.068   0.080   0.086   0.089   0.103   0.115
 53 A'   20 A"   54 A'   55 A'   21 A"   56 A'   57 A'   58 A'                 
  0.126   0.128   0.132   0.175   0.189   0.203   0.219   0.257
 22 A"   59 A'   60 A'   61 A'   62 A'   63 A'   23 A"   64 A'                 
  0.273   0.285   0.302   0.338   0.369   0.376   0.394   0.397
 65 A'   24 A"   66 A'   67 A'   25 A"   68 A'   69 A'   26 A"                 
  0.411   0.412   0.415   0.426   0.452   0.453   0.473   0.500
 70 A'   27 A"   71 A'   72 A'   73 A'   28 A"   74 A'   29 A"                 
  0.535   0.539   0.549   0.575   0.610   0.615   0.650   0.652
 75 A'   30 A"   31 A"   76 A'   77 A'   78 A'   32 A"   79 A'                 
  0.696   0.726   0.787   0.819   0.829   0.877   0.894   0.902
 33 A"   80 A'   81 A'   82 A'   34 A"   83 A'   84 A'   85 A'                 
  0.909   0.954   0.967   1.120   1.161   1.291   1.337   1.377
 35 A"   86 A'   87 A'   88 A'   89 A'   36 A"   90 A'   91 A'                 
  1.423   1.455   1.564   1.645   1.685   1.721   1.794   1.873
 37 A"   38 A"   39 A"   92 A'   93 A'   94 A'   95 A'   96 A'                 
  1.984   2.042   2.124   2.231   2.314   2.433   2.669   2.965
 40 A"   97 A'   98 A'   41 A"   99 A'  100 A'   42 A"  101 A'                 
  3.092   3.955   3.965   3.968   3.974   3.987   4.027   4.050
102 A'   43 A"  103 A'   44 A"   45 A"  104 A'  105 A'   46 A"                 
  4.117   4.142   4.319   4.329   5.983   6.019   6.029   6.602
106 A'  107 A'  108 A'  109 A'   47 A"  110 A'  111 A'  112 A'                 
  6.913   7.527   7.571   7.620   9.688  13.791  13.914  13.965
113 A'   48 A"  114 A'  115 A'  116 A'   49 A"  117 A'  118 A'                 
 23.318  25.788  25.969  26.278  27.778  28.329  28.356  28.366
119 A'   50 A"  120 A'  121 A'  122 A'   51 A"  123 A'  124 A'                 
 28.530  28.536  28.537  28.556  28.621  47.882 127.875 127.898
 52 A"   53 A"  125 A'  126 A'  127 A'  128 A'   54 A"  129 A'                 
127.909 151.589 163.051 215.671 289.724 289.764 289.8481020.672
130 A'  131 A'  132 A'  133 A'   55 A"  134 A'  135 A'  136 A'                 
*******
137 A'                                                                         
 --------------------------------------------------------------

          Ground-State Mulliken Net Atomic Charges

     Atom                 Charge (a.u.)
  ----------------------------------------
      1 C                    -0.188670
      2 P                    -0.044568
      3 I                    -0.136280
      4 Cl                    0.283468
      5 Br                    0.086051
  ----------------------------------------
  Sum of atomic charges =    -0.000000

 -----------------------------------------------------------------
                    Cartesian Multipole Moments
 -----------------------------------------------------------------
    Charge (ESU x 10^10)
                -0.0000
    Dipole Moment (Debye)
         X       0.3457      Y      -0.2171      Z       0.0000
       Tot       0.4082
    Quadrupole Moments (Debye-Ang)
        XX     -77.5533     XY       0.8447     YY     -76.1331
        XZ       0.0000     YZ       0.0000     ZZ     -79.0034
    Octopole Moments (Debye-Ang^2)
       XXX     -53.5522    XXY     -21.1491    XYY     -14.1700
       YYY     -65.6588    XXZ       0.0000    XYZ       0.0000
       YYZ       0.0000    XZZ     -17.4088    YZZ     -18.8538
       ZZZ       0.0000
    Hexadecapole Moments (Debye-Ang^3)
      XXXX   -1650.2237   XXXY     -14.0681   XXYY    -372.1440
      XYYY     -60.8206   YYYY    -607.0456   XXXZ       0.0000
      XXYZ       0.0000   XYYZ      -0.0000   YYYZ      -0.0000
      XXZZ    -307.8724   XYZZ     -18.0115   YYZZ    -122.8954
      XZZZ       0.0000   YZZZ      -0.0000   ZZZZ    -106.3503
 -----------------------------------------------------------------
 Calculating analytic gradient of the SCF energy
 Gradient of SCF Energy
            1           2           3           4           5
    1  -0.0032320   0.0054606   0.0006626  -0.0017474  -0.0011439
    2  -0.0040127  -0.0101930   0.0005319  -0.0061372   0.0198111
    3   0.0000000  -0.0000000   0.0000000   0.0000000  -0.0000000
 Max gradient component =       1.981E-02
 RMS gradient           =       6.301E-03
 Gradient time:  CPU 12.15 s  wall 3.14 s
 Geometry Optimization Parameters
   NAtoms,    NIC,     NZ,  NCons,   NDum,   NFix, NCnnct, MaxDiis
        5      20       5       0       0       0       0       0

 Cartesian Hessian Update
 Hessian Updated using BFGS Update


** GEOMETRY OPTIMIZATION IN DELOCALIZED INTERNAL COORDINATES **
   Searching for a Minimum

   Optimization Cycle:   6

                       Coordinates (Angstroms)
     ATOM                X               Y               Z
      1  C         1.3811332738    0.5735549686    0.0000000000
      2  P         0.0240484048    1.5656457245    0.0000000000
      3  I        -1.9319231833    0.0458064747    0.0000000000
      4  Cl        2.9342942419    1.3677868362    0.0000000000
      5  Br        1.5166917311   -1.2714259234    0.0000000000
   Point Group: cs    Number of degrees of freedom:     7


   Energy is -10333.365031663

 Hessian Updated using BFGS Update

  7 Hessian modes will be used to form the next step
  Hessian Eigenvalues:
     0.075098    0.134587    0.185385    0.217813    0.251083    0.314348
     0.794167

 Minimum Search - Taking Simple RFO Step
 Searching for Lamda that Minimizes Along All modes
 Value Taken    Lamda =  -0.00242123
 Step Taken.  Stepsize is  0.107196

                             Maximum     Tolerance    Cnvgd?
         Gradient           0.022271      0.000300      NO
         Displacement       0.073047      0.001200      NO
         Energy change     -0.003517      0.000001      NO


 New Cartesian Coordinates Obtained by Inverse Iteration

 Displacement from previous Coordinates is:  0.128711
 ----------------------------------------------------------------
             Standard Nuclear Orientation (Angstroms)
    I     Atom           X                Y                Z
 ----------------------------------------------------------------
    1      C       1.3778631526     0.5723061912     0.0000000000
    2      P       0.0261479630     1.5773599123     0.0000000000
    3      I      -1.9289674483     0.0643772685     0.0000000000
    4      Cl      2.9151938678     1.3922906198     0.0000000000
    5      Br      1.5340069330    -1.3249659113     0.0000000000
 ----------------------------------------------------------------
 Molecular Point Group                 Cs    NOp =  2
 Largest Abelian Subgroup              Cs    NOp =  2
 Nuclear Repulsion Energy =   930.9532457949 hartrees
 There are       63 alpha and       63 beta electrons
 Applying Cartesian multipole field
    Component          Value
    ---------          -----
     (2,0,0)        1.00000E-11
     (0,2,0)        2.00000E-11
     (0,0,2)       -3.00000E-11
 Nucleus-field energy     =     0.0000000251 hartrees
 Requested basis set is 6-311++G(d,p)
 There are 75 shells and 192 basis functions
 A cutoff of  1.0D-11 yielded   2112 shell pairs
 There are     15003 function pairs (     16788 Cartesian)
 Smallest overlap matrix eigenvalue = 3.61E-04
 Guess MOs from SCF MO coefficient file

 -----------------------------------------------------------------------
  General SCF calculation program by
  Eric Jon Sundstrom, Paul Horn, Yuezhi Mao, Dmitri Zuev, Alec White,
  David Stuck, Shaama M.S., Shane Yost, Joonho Lee, David Small,
  Daniel Levine, Susi Lehtola, Hugh Burton, Evgeny Epifanovsky
 -----------------------------------------------------------------------
 Exchange:     0.2000 Hartree-Fock + 0.0800 Slater + 0.7200 B88
 Correlation:  0.1900 VWN1RPA + 0.8100 LYP
 Using SG-1 standard quadrature grid
 using 4 threads for integral computing
 -------------------------------------------------------
 OpenMP Integral computing Module                
 Release: version 2.0, May 2017, Q-Chem Inc. Pleasanton 
 -------------------------------------------------------
 -------------------------------------------------------
 OpenMP BLAS3 based DFT computing Module                
 Release: version 1.0, May 2013, Q-Chem Inc. Pittsburgh 
 -------------------------------------------------------
 A restricted SCF calculation will be
 performed using DIIS
 SCF converges when DIIS error is below 1.0e-08
 ---------------------------------------
  Cycle       Energy         DIIS error
 ---------------------------------------
    1  -10333.3650971683      3.83e-04  
    2  -10333.3656767818      2.81e-04  
    3  -10333.3655626831      3.13e-04  
    4  -10333.3660302472      5.21e-05  
    5  -10333.3660453701      1.19e-05  
    6  -10333.3660458655      3.41e-06  
    7  -10333.3660459183      2.03e-06  
    8  -10333.3660459395      2.13e-07  
    9  -10333.3660459396      1.00e-07  
   10  -10333.3660459397      2.43e-08  
   11  -10333.3660459398      4.88e-09  Convergence criterion met
 ---------------------------------------
 SCF time:   CPU 38.46s  wall 10.00s 
 SCF   energy in the final basis set =   -10333.3660459398
 Total energy in the final basis set =   -10333.3660459398

 --------------------------------------------------------------
             Orbital Energies (a.u.) and Symmetries
 --------------------------------------------------------------

 Alpha MOs, Restricted
 -- Occupied --                  
******* -482.87 -176.31 -165.72 -165.71 -165.71 -101.60  -77.11
  1 A'    2 A'    3 A'    4 A'    1 A"    5 A'    6 A'    7 A'                 
-62.519 -56.340 -56.336 -56.335 -35.809 -31.302 -31.297 -31.296
  8 A'    9 A'    2 A"   10 A'   11 A'   12 A'    3 A"   13 A'                 
-22.952 -22.951 -22.951 -22.948 -22.948 -10.316  -9.510  -8.728
 14 A'    4 A"   15 A'    5 A"   16 A'   17 A'   18 A'   19 A'                 
 -7.275  -7.265  -7.264  -6.604  -6.560  -6.546  -6.545  -6.359
 20 A'    6 A"   21 A'   22 A'   23 A'    7 A"   24 A'   25 A'                 
 -4.770  -4.767  -4.763  -4.762  -4.757  -4.756  -2.670  -2.667
 26 A'   27 A'    8 A"   28 A'    9 A"   29 A'   30 A'   10 A"                 
 -2.666  -2.655  -2.655  -2.036  -2.032  -2.031  -2.020  -2.020
 31 A'   11 A"   32 A'   33 A'   12 A"   34 A'   35 A'   13 A"                 
 -0.922  -0.825  -0.734  -0.656  -0.549  -0.473  -0.434  -0.417
 36 A'   37 A'   38 A'   39 A'   40 A'   41 A'   42 A'   14 A"                 
 -0.352  -0.339  -0.338  -0.308  -0.306  -0.279  -0.258
 43 A'   44 A'   15 A"   16 A"   45 A'   46 A'   17 A"                         
 -- Virtual --                   
 -0.104  -0.093  -0.056  -0.004   0.009   0.022   0.030   0.041
 18 A"   47 A'   48 A'   49 A'   50 A'   51 A'   52 A'   19 A"                 
  0.043   0.065   0.066   0.080   0.086   0.089   0.102   0.114
 53 A'   20 A"   54 A'   55 A'   21 A"   56 A'   57 A'   58 A'                 
  0.125   0.127   0.132   0.175   0.189   0.203   0.219   0.257
 22 A"   59 A'   60 A'   61 A'   62 A'   63 A'   23 A"   64 A'                 
  0.272   0.285   0.303   0.339   0.367   0.378   0.393   0.398
 65 A'   24 A"   66 A'   67 A'   25 A"   68 A'   69 A'   26 A"                 
  0.412   0.414   0.415   0.426   0.449   0.454   0.473   0.495
 70 A'   71 A'   27 A"   72 A'   73 A'   28 A"   74 A'   29 A"                 
  0.537   0.542   0.552   0.577   0.606   0.613   0.644   0.650
 75 A'   30 A"   31 A"   76 A'   77 A'   78 A'   79 A'   32 A"                 
  0.695   0.719   0.791   0.809   0.828   0.870   0.894   0.897
 33 A"   80 A'   81 A'   82 A'   34 A"   83 A'   84 A'   85 A'                 
  0.901   0.950   0.962   1.116   1.155   1.291   1.337   1.377
 35 A"   86 A'   87 A'   88 A'   89 A'   36 A"   90 A'   91 A'                 
  1.416   1.451   1.562   1.643   1.673   1.706   1.789   1.871
 37 A"   38 A"   39 A"   92 A'   93 A'   94 A'   95 A'   96 A'                 
  1.984   2.039   2.132   2.230   2.311   2.433   2.669   2.948
 40 A"   97 A'   98 A'   41 A"   99 A'  100 A'   42 A"  101 A'                 
  3.084   3.955   3.966   3.968   3.975   3.988   4.025   4.044
102 A'   43 A"  103 A'   44 A"   45 A"  104 A'  105 A'   46 A"                 
  4.115   4.133   4.323   4.332   5.982   6.018   6.030   6.583
106 A'  107 A'  108 A'  109 A'   47 A"  110 A'  111 A'  112 A'                 
  6.909   7.529   7.568   7.623   9.686  13.788  13.909  13.959
113 A'   48 A"  114 A'  115 A'  116 A'   49 A"  117 A'  118 A'                 
 23.311  25.787  25.967  26.272  27.779  28.328  28.356  28.366
119 A'   50 A"  120 A'  121 A'  122 A'   51 A"  123 A'  124 A'                 
 28.530  28.536  28.536  28.556  28.621  47.868 127.875 127.898
 52 A"   53 A"  125 A'  126 A'  127 A'  128 A'   54 A"  129 A'                 
127.908 151.590 163.047 215.669 289.724 289.760 289.8491020.653
130 A'  131 A'  132 A'  133 A'   55 A"  134 A'  135 A'  136 A'                 
*******
137 A'                                                                         

 Beta MOs, Restricted
 -- Occupied --                  
******* -482.87 -176.31 -165.72 -165.71 -165.71 -101.60  -77.11
  1 A'    2 A'    3 A'    4 A'    1 A"    5 A'    6 A'    7 A'                 
-62.519 -56.340 -56.336 -56.335 -35.809 -31.302 -31.297 -31.296
  8 A'    9 A'    2 A"   10 A'   11 A'   12 A'    3 A"   13 A'                 
-22.952 -22.951 -22.951 -22.948 -22.948 -10.316  -9.510  -8.728
 14 A'    4 A"   15 A'    5 A"   16 A'   17 A'   18 A'   19 A'                 
 -7.275  -7.265  -7.264  -6.604  -6.560  -6.546  -6.545  -6.359
 20 A'    6 A"   21 A'   22 A'   23 A'    7 A"   24 A'   25 A'                 
 -4.770  -4.767  -4.763  -4.762  -4.757  -4.756  -2.670  -2.667
 26 A'   27 A'    8 A"   28 A'    9 A"   29 A'   30 A'   10 A"                 
 -2.666  -2.655  -2.655  -2.036  -2.032  -2.031  -2.020  -2.020
 31 A'   11 A"   32 A'   33 A'   12 A"   34 A'   35 A'   13 A"                 
 -0.922  -0.825  -0.734  -0.656  -0.549  -0.473  -0.434  -0.417
 36 A'   37 A'   38 A'   39 A'   40 A'   41 A'   42 A'   14 A"                 
 -0.352  -0.339  -0.338  -0.308  -0.306  -0.279  -0.258
 43 A'   44 A'   15 A"   16 A"   45 A'   46 A'   17 A"                         
 -- Virtual --                   
 -0.104  -0.093  -0.056  -0.004   0.009   0.022   0.030   0.041
 18 A"   47 A'   48 A'   49 A'   50 A'   51 A'   52 A'   19 A"                 
  0.043   0.065   0.066   0.080   0.086   0.089   0.102   0.114
 53 A'   20 A"   54 A'   55 A'   21 A"   56 A'   57 A'   58 A'                 
  0.125   0.127   0.132   0.175   0.189   0.203   0.219   0.257
 22 A"   59 A'   60 A'   61 A'   62 A'   63 A'   23 A"   64 A'                 
  0.272   0.285   0.303   0.339   0.367   0.378   0.393   0.398
 65 A'   24 A"   66 A'   67 A'   25 A"   68 A'   69 A'   26 A"                 
  0.412   0.414   0.415   0.426   0.449   0.454   0.473   0.495
 70 A'   71 A'   27 A"   72 A'   73 A'   28 A"   74 A'   29 A"                 
  0.537   0.542   0.552   0.577   0.606   0.613   0.644   0.650
 75 A'   30 A"   31 A"   76 A'   77 A'   78 A'   79 A'   32 A"                 
  0.695   0.719   0.791   0.809   0.828   0.870   0.894   0.897
 33 A"   80 A'   81 A'   82 A'   34 A"   83 A'   84 A'   85 A'                 
  0.901   0.950   0.962   1.116   1.155   1.291   1.337   1.377
 35 A"   86 A'   87 A'   88 A'   89 A'   36 A"   90 A'   91 A'                 
  1.416   1.451   1.562   1.643   1.673   1.706   1.789   1.871
 37 A"   38 A"   39 A"   92 A'   93 A'   94 A'   95 A'   96 A'                 
  1.984   2.039   2.132   2.230   2.311   2.433   2.669   2.948
 40 A"   97 A'   98 A'   41 A"   99 A'  100 A'   42 A"  101 A'                 
  3.084   3.955   3.966   3.968   3.975   3.988   4.025   4.044
102 A'   43 A"  103 A'   44 A"   45 A"  104 A'  105 A'   46 A"                 
  4.115   4.133   4.323   4.332   5.982   6.018   6.030   6.583
106 A'  107 A'  108 A'  109 A'   47 A"  110 A'  111 A'  112 A'                 
  6.909   7.529   7.568   7.623   9.686  13.788  13.909  13.959
113 A'   48 A"  114 A'  115 A'  116 A'   49 A"  117 A'  118 A'                 
 23.311  25.787  25.967  26.272  27.779  28.328  28.356  28.366
119 A'   50 A"  120 A'  121 A'  122 A'   51 A"  123 A'  124 A'                 
 28.530  28.536  28.536  28.556  28.621  47.868 127.875 127.898
 52 A"   53 A"  125 A'  126 A'  127 A'  128 A'   54 A"  129 A'                 
127.908 151.590 163.047 215.669 289.724 289.760 289.8491020.653
130 A'  131 A'  132 A'  133 A'   55 A"  134 A'  135 A'  136 A'                 
*******
137 A'                                                                         
 --------------------------------------------------------------

          Ground-State Mulliken Net Atomic Charges

     Atom                 Charge (a.u.)
  ----------------------------------------
      1 C                    -0.175469
      2 P                    -0.042999
      3 I                    -0.132747
      4 Cl                    0.283586
      5 Br                    0.067629
  ----------------------------------------
  Sum of atomic charges =    -0.000000

 -----------------------------------------------------------------
                    Cartesian Multipole Moments
 -----------------------------------------------------------------
    Charge (ESU x 10^10)
                -0.0000
    Dipole Moment (Debye)
         X       0.2909      Y      -0.0472      Z       0.0000
       Tot       0.2948
    Quadrupole Moments (Debye-Ang)
        XX     -77.5516     XY       1.0279     YY     -75.8586
        XZ       0.0000     YZ      -0.0000     ZZ     -79.0864
    Octopole Moments (Debye-Ang^2)
       XXX     -54.4246    XXY     -20.6248    XYY     -14.0211
       YYY     -64.9545    XXZ       0.0000    XYZ      -0.0000
       YYZ      -0.0000    XZZ     -17.7800    YZZ     -18.6331
       ZZZ       0.0000
    Hexadecapole Moments (Debye-Ang^3)
      XXXX   -1646.9607   XXXY      -5.5789   XXYY    -373.7859
      XYYY     -53.5758   YYYY    -626.7543   XXXZ       0.0000
      XXYZ      -0.0000   XYYZ      -0.0000   YYYZ      -0.0000
      XXZZ    -307.2315   XYZZ     -15.3903   YYZZ    -126.7228
      XZZZ       0.0000   YZZZ      -0.0000   ZZZZ    -106.5351
 -----------------------------------------------------------------
 Calculating analytic gradient of the SCF energy
 Gradient of SCF Energy
            1           2           3           4           5
    1  -0.0033272   0.0038692   0.0014704  -0.0027430   0.0007306
    2   0.0093301  -0.0045562   0.0008539  -0.0023639  -0.0032639
    3  -0.0000000   0.0000000  -0.0000000   0.0000000  -0.0000000
 Max gradient component =       9.330E-03
 RMS gradient           =       3.277E-03
 Gradient time:  CPU 12.01 s  wall 3.10 s
 Geometry Optimization Parameters
   NAtoms,    NIC,     NZ,  NCons,   NDum,   NFix, NCnnct, MaxDiis
        5      20       5       0       0       0       0       0

 Cartesian Hessian Update
 Hessian Updated using BFGS Update


** GEOMETRY OPTIMIZATION IN DELOCALIZED INTERNAL COORDINATES **
   Searching for a Minimum

   Optimization Cycle:   7

                       Coordinates (Angstroms)
     ATOM                X               Y               Z
      1  C         1.3778631526    0.5723061912    0.0000000000
      2  P         0.0261479630    1.5773599123    0.0000000000
      3  I        -1.9289674483    0.0643772685    0.0000000000
      4  Cl        2.9151938678    1.3922906198    0.0000000000
      5  Br        1.5340069330   -1.3249659113    0.0000000000
   Point Group: cs    Number of degrees of freedom:     7


   Energy is -10333.366045940

 Hessian Updated using BFGS Update

  7 Hessian modes will be used to form the next step
  Hessian Eigenvalues:
     0.076088    0.164413    0.197491    0.223757    0.250906    0.278659
     0.751789

 Minimum Search - Taking Simple RFO Step
 Searching for Lamda that Minimizes Along All modes
 Value Taken    Lamda =  -0.00024325
 Step Taken.  Stepsize is  0.035185

                             Maximum     Tolerance    Cnvgd?
         Gradient           0.005819      0.000300      NO
         Displacement       0.027411      0.001200      NO
         Energy change     -0.001014      0.000001      NO


 New Cartesian Coordinates Obtained by Inverse Iteration

 Displacement from previous Coordinates is:  0.033492
 ----------------------------------------------------------------
             Standard Nuclear Orientation (Angstroms)
    I     Atom           X                Y                Z
 ----------------------------------------------------------------
    1      C       1.3808734806     0.5641013722     0.0000000000
    2      P       0.0273843569     1.5763083261     0.0000000000
    3      I      -1.9414966809     0.0655740645     0.0000000000
    4      Cl      2.9206636890     1.3981066560     0.0000000000
    5      Br      1.5368196226    -1.3227223383     0.0000000000
 ----------------------------------------------------------------
 Molecular Point Group                 Cs    NOp =  2
 Largest Abelian Subgroup              Cs    NOp =  2
 Nuclear Repulsion Energy =   928.6857128464 hartrees
 There are       63 alpha and       63 beta electrons
 Applying Cartesian multipole field
    Component          Value
    ---------          -----
     (2,0,0)        1.00000E-11
     (0,2,0)        2.00000E-11
     (0,0,2)       -3.00000E-11
 Nucleus-field energy     =     0.0000000252 hartrees
 Requested basis set is 6-311++G(d,p)
 There are 75 shells and 192 basis functions
 A cutoff of  1.0D-11 yielded   2111 shell pairs
 There are     14988 function pairs (     16770 Cartesian)
 Smallest overlap matrix eigenvalue = 3.66E-04
 Guess MOs from SCF MO coefficient file

 -----------------------------------------------------------------------
  General SCF calculation program by
  Eric Jon Sundstrom, Paul Horn, Yuezhi Mao, Dmitri Zuev, Alec White,
  David Stuck, Shaama M.S., Shane Yost, Joonho Lee, David Small,
  Daniel Levine, Susi Lehtola, Hugh Burton, Evgeny Epifanovsky
 -----------------------------------------------------------------------
 Exchange:     0.2000 Hartree-Fock + 0.0800 Slater + 0.7200 B88
 Correlation:  0.1900 VWN1RPA + 0.8100 LYP
 Using SG-1 standard quadrature grid
 using 4 threads for integral computing
 -------------------------------------------------------
 OpenMP Integral computing Module                
 Release: version 2.0, May 2017, Q-Chem Inc. Pleasanton 
 -------------------------------------------------------
 -------------------------------------------------------
 OpenMP BLAS3 based DFT computing Module                
 Release: version 1.0, May 2013, Q-Chem Inc. Pittsburgh 
 -------------------------------------------------------
 A restricted SCF calculation will be
 performed using DIIS
 SCF converges when DIIS error is below 1.0e-08
 ---------------------------------------
  Cycle       Energy         DIIS error
 ---------------------------------------
    1  -10333.3660985637      1.14e-04  
    2  -10333.3661863191      3.53e-05  
    3  -10333.3661749404      6.02e-05  
    4  -10333.3661921906      1.40e-05  
    5  -10333.3661932000      3.50e-06  
    6  -10333.3661932543      9.84e-07  
    7  -10333.3661932586      5.77e-07  
    8  -10333.3661932601      6.71e-08  
    9  -10333.3661932601      2.15e-08  
   10  -10333.3661932602      1.02e-08  
   11  -10333.3661932601      1.15e-09  Convergence criterion met
 ---------------------------------------
 SCF time:   CPU 38.46s  wall 10.00s 
 SCF   energy in the final basis set =   -10333.3661932601
 Total energy in the final basis set =   -10333.3661932601

 --------------------------------------------------------------
             Orbital Energies (a.u.) and Symmetries
 --------------------------------------------------------------

 Alpha MOs, Restricted
 -- Occupied --                  
******* -482.87 -176.31 -165.72 -165.71 -165.71 -101.60  -77.11
  1 A'    2 A'    3 A'    4 A'    1 A"    5 A'    6 A'    7 A'                 
-62.520 -56.341 -56.337 -56.337 -35.809 -31.301 -31.296 -31.296
  8 A'    9 A'    2 A"   10 A'   11 A'   12 A'    3 A"   13 A'                 
-22.952 -22.951 -22.951 -22.947 -22.947 -10.317  -9.509  -8.729
 14 A'    4 A"   15 A'    5 A"   16 A'   17 A'   18 A'   19 A'                 
 -7.274  -7.264  -7.264  -6.605  -6.561  -6.548  -6.546  -6.358
 20 A'    6 A"   21 A'   22 A'   23 A'    7 A"   24 A'   25 A'                 
 -4.769  -4.767  -4.764  -4.763  -4.757  -4.756  -2.672  -2.668
 26 A'   27 A'    8 A"   28 A'    9 A"   29 A'   30 A'   10 A"                 
 -2.667  -2.657  -2.657  -2.035  -2.031  -2.031  -2.020  -2.020
 31 A'   11 A"   32 A'   33 A'   12 A"   34 A'   35 A'   13 A"                 
 -0.921  -0.827  -0.732  -0.656  -0.549  -0.474  -0.433  -0.417
 36 A'   37 A'   38 A'   39 A'   40 A'   41 A'   42 A'   14 A"                 
 -0.351  -0.340  -0.338  -0.307  -0.306  -0.279  -0.258
 43 A'   44 A'   15 A"   16 A"   45 A'   46 A'   17 A"                         
 -- Virtual --                   
 -0.105  -0.093  -0.057  -0.004   0.009   0.022   0.030   0.041
 18 A"   47 A'   48 A'   49 A'   50 A'   51 A'   52 A'   19 A"                 
  0.043   0.065   0.066   0.079   0.086   0.088   0.102   0.114
 53 A'   20 A"   54 A'   55 A'   21 A"   56 A'   57 A'   58 A'                 
  0.125   0.128   0.132   0.175   0.188   0.203   0.219   0.258
 22 A"   59 A'   60 A'   61 A'   62 A'   63 A'   23 A"   64 A'                 
  0.273   0.285   0.303   0.340   0.369   0.378   0.394   0.398
 65 A'   24 A"   66 A'   67 A'   25 A"   68 A'   69 A'   26 A"                 
  0.411   0.414   0.414   0.425   0.450   0.455   0.472   0.496
 70 A'   27 A"   71 A'   72 A'   73 A'   28 A"   74 A'   29 A"                 
  0.535   0.540   0.550   0.576   0.606   0.611   0.644   0.651
 75 A'   30 A"   31 A"   76 A'   77 A'   78 A'   79 A'   32 A"                 
  0.694   0.718   0.792   0.811   0.829   0.870   0.893   0.894
 33 A"   80 A'   81 A'   82 A'   34 A"   83 A'   84 A'   85 A'                 
  0.902   0.948   0.959   1.115   1.153   1.291   1.336   1.375
 35 A"   86 A'   87 A'   88 A'   89 A'   36 A"   90 A'   91 A'                 
  1.416   1.447   1.562   1.643   1.674   1.707   1.781   1.870
 37 A"   38 A"   39 A"   92 A'   93 A'   94 A'   95 A'   96 A'                 
  1.983   2.038   2.129   2.230   2.311   2.431   2.668   2.950
 40 A"   97 A'   98 A'   41 A"   99 A'  100 A'   42 A"  101 A'                 
  3.075   3.955   3.966   3.968   3.974   3.987   4.024   4.044
102 A'   43 A"  103 A'   44 A"   45 A"  104 A'  105 A'   46 A"                 
  4.114   4.133   4.321   4.330   5.982   6.018   6.029   6.585
106 A'  107 A'  108 A'  109 A'   47 A"  110 A'  111 A'  112 A'                 
  6.906   7.528   7.567   7.621   9.683  13.788  13.907  13.956
113 A'   48 A"  114 A'  115 A'  116 A'   49 A"  117 A'  118 A'                 
 23.309  25.786  25.966  26.273  27.778  28.329  28.356  28.366
119 A'   50 A"  120 A'  121 A'  122 A'   51 A"  123 A'  124 A'                 
 28.530  28.536  28.536  28.556  28.620  47.869 127.875 127.898
 52 A"   53 A"  125 A'  126 A'  127 A'  128 A'   54 A"  129 A'                 
127.908 151.589 163.043 215.667 289.723 289.759 289.8481020.655
130 A'  131 A'  132 A'  133 A'   55 A"  134 A'  135 A'  136 A'                 
*******
137 A'                                                                         

 Beta MOs, Restricted
 -- Occupied --                  
******* -482.87 -176.31 -165.72 -165.71 -165.71 -101.60  -77.11
  1 A'    2 A'    3 A'    4 A'    1 A"    5 A'    6 A'    7 A'                 
-62.520 -56.341 -56.337 -56.337 -35.809 -31.301 -31.296 -31.296
  8 A'    9 A'    2 A"   10 A'   11 A'   12 A'    3 A"   13 A'                 
-22.952 -22.951 -22.951 -22.947 -22.947 -10.317  -9.509  -8.729
 14 A'    4 A"   15 A'    5 A"   16 A'   17 A'   18 A'   19 A'                 
 -7.274  -7.264  -7.264  -6.605  -6.561  -6.548  -6.546  -6.358
 20 A'    6 A"   21 A'   22 A'   23 A'    7 A"   24 A'   25 A'                 
 -4.769  -4.767  -4.764  -4.763  -4.757  -4.756  -2.672  -2.668
 26 A'   27 A'    8 A"   28 A'    9 A"   29 A'   30 A'   10 A"                 
 -2.667  -2.657  -2.657  -2.035  -2.031  -2.031  -2.020  -2.020
 31 A'   11 A"   32 A'   33 A'   12 A"   34 A'   35 A'   13 A"                 
 -0.921  -0.827  -0.732  -0.656  -0.549  -0.474  -0.433  -0.417
 36 A'   37 A'   38 A'   39 A'   40 A'   41 A'   42 A'   14 A"                 
 -0.351  -0.340  -0.338  -0.307  -0.306  -0.279  -0.258
 43 A'   44 A'   15 A"   16 A"   45 A'   46 A'   17 A"                         
 -- Virtual --                   
 -0.105  -0.093  -0.057  -0.004   0.009   0.022   0.030   0.041
 18 A"   47 A'   48 A'   49 A'   50 A'   51 A'   52 A'   19 A"                 
  0.043   0.065   0.066   0.079   0.086   0.088   0.102   0.114
 53 A'   20 A"   54 A'   55 A'   21 A"   56 A'   57 A'   58 A'                 
  0.125   0.128   0.132   0.175   0.188   0.203   0.219   0.258
 22 A"   59 A'   60 A'   61 A'   62 A'   63 A'   23 A"   64 A'                 
  0.273   0.285   0.303   0.340   0.369   0.378   0.394   0.398
 65 A'   24 A"   66 A'   67 A'   25 A"   68 A'   69 A'   26 A"                 
  0.411   0.414   0.414   0.425   0.450   0.455   0.472   0.496
 70 A'   27 A"   71 A'   72 A'   73 A'   28 A"   74 A'   29 A"                 
  0.535   0.540   0.550   0.576   0.606   0.611   0.644   0.651
 75 A'   30 A"   31 A"   76 A'   77 A'   78 A'   79 A'   32 A"                 
  0.694   0.718   0.792   0.811   0.829   0.870   0.893   0.894
 33 A"   80 A'   81 A'   82 A'   34 A"   83 A'   84 A'   85 A'                 
  0.902   0.948   0.959   1.115   1.153   1.291   1.336   1.375
 35 A"   86 A'   87 A'   88 A'   89 A'   36 A"   90 A'   91 A'                 
  1.416   1.447   1.562   1.643   1.674   1.707   1.781   1.870
 37 A"   38 A"   39 A"   92 A'   93 A'   94 A'   95 A'   96 A'                 
  1.983   2.038   2.129   2.230   2.311   2.431   2.668   2.950
 40 A"   97 A'   98 A'   41 A"   99 A'  100 A'   42 A"  101 A'                 
  3.075   3.955   3.966   3.968   3.974   3.987   4.024   4.044
102 A'   43 A"  103 A'   44 A"   45 A"  104 A'  105 A'   46 A"                 
  4.114   4.133   4.321   4.330   5.982   6.018   6.029   6.585
106 A'  107 A'  108 A'  109 A'   47 A"  110 A'  111 A'  112 A'                 
  6.906   7.528   7.567   7.621   9.683  13.788  13.907  13.956
113 A'   48 A"  114 A'  115 A'  116 A'   49 A"  117 A'  118 A'                 
 23.309  25.786  25.966  26.273  27.778  28.329  28.356  28.366
119 A'   50 A"  120 A'  121 A'  122 A'   51 A"  123 A'  124 A'                 
 28.530  28.536  28.536  28.556  28.620  47.869 127.875 127.898
 52 A"   53 A"  125 A'  126 A'  127 A'  128 A'   54 A"  129 A'                 
127.908 151.589 163.043 215.667 289.723 289.759 289.8481020.655
130 A'  131 A'  132 A'  133 A'   55 A"  134 A'  135 A'  136 A'                 
*******
137 A'                                                                         
 --------------------------------------------------------------

          Ground-State Mulliken Net Atomic Charges

     Atom                 Charge (a.u.)
  ----------------------------------------
      1 C                    -0.171430
      2 P                    -0.042892
      3 I                    -0.135374
      4 Cl                    0.276209
      5 Br                    0.073487
  ----------------------------------------
  Sum of atomic charges =    -0.000000

 -----------------------------------------------------------------
                    Cartesian Multipole Moments
 -----------------------------------------------------------------
    Charge (ESU x 10^10)
                -0.0000
    Dipole Moment (Debye)
         X       0.3129      Y      -0.0958      Z       0.0000
       Tot       0.3272
    Quadrupole Moments (Debye-Ang)
        XX     -77.6805     XY       0.9015     YY     -75.8288
        XZ      -0.0000     YZ       0.0000     ZZ     -79.1193
    Octopole Moments (Debye-Ang^2)
       XXX     -54.1166    XXY     -21.0207    XYY     -13.7389
       YYY     -65.3471    XXZ       0.0000    XYZ       0.0000
       YYZ       0.0000    XZZ     -17.5397    YZZ     -18.8266
       ZZZ       0.0000
    Hexadecapole Moments (Debye-Ang^3)
      XXXX   -1660.3099   XXXY      -6.8371   XXYY    -375.8678
      XYYY     -54.5074   YYYY    -626.3944   XXXZ       0.0000
      XXYZ       0.0000   XYYZ       0.0000   YYYZ       0.0000
      XXZZ    -309.4390   XYZZ     -15.7351   YYZZ    -126.7634
      XZZZ      -0.0000   YZZZ       0.0000   ZZZZ    -106.6432
 -----------------------------------------------------------------
 Calculating analytic gradient of the SCF energy
 Gradient of SCF Energy
            1           2           3           4           5
    1  -0.0021994   0.0025261  -0.0003643  -0.0002447   0.0002823
    2   0.0030217  -0.0016282  -0.0001174  -0.0005849  -0.0006912
    3   0.0000000  -0.0000000   0.0000000   0.0000000  -0.0000000
 Max gradient component =       3.022E-03
 RMS gradient           =       1.268E-03
 Gradient time:  CPU 12.03 s  wall 3.11 s
 Geometry Optimization Parameters
   NAtoms,    NIC,     NZ,  NCons,   NDum,   NFix, NCnnct, MaxDiis
        5      20       5       0       0       0       0       0

 Cartesian Hessian Update
 Hessian Updated using BFGS Update


** GEOMETRY OPTIMIZATION IN DELOCALIZED INTERNAL COORDINATES **
   Searching for a Minimum

   Optimization Cycle:   8

                       Coordinates (Angstroms)
     ATOM                X               Y               Z
      1  C         1.3808734806    0.5641013722    0.0000000000
      2  P         0.0273843569    1.5763083261    0.0000000000
      3  I        -1.9414966809    0.0655740645    0.0000000000
      4  Cl        2.9206636890    1.3981066560    0.0000000000
      5  Br        1.5368196226   -1.3227223383    0.0000000000
   Point Group: cs    Number of degrees of freedom:     7


   Energy is -10333.366193260

 Hessian Updated using BFGS Update

  7 Hessian modes will be used to form the next step
  Hessian Eigenvalues:
     0.083209    0.129019    0.198740    0.224064    0.259251    0.276448
     0.666563

 Minimum Search - Taking Simple RFO Step
 Searching for Lamda that Minimizes Along All modes
 Value Taken    Lamda =  -0.00003747
 Step Taken.  Stepsize is  0.015892

                             Maximum     Tolerance    Cnvgd?
         Gradient           0.002723      0.000300      NO
         Displacement       0.013077      0.001200      NO
         Energy change     -0.000147      0.000001      NO


 New Cartesian Coordinates Obtained by Inverse Iteration

 Displacement from previous Coordinates is:  0.012759
 ----------------------------------------------------------------
             Standard Nuclear Orientation (Angstroms)
    I     Atom           X                Y                Z
 ----------------------------------------------------------------
    1      C       1.3807643303     0.5598046680     0.0000000000
    2      P       0.0266437643     1.5775057322     0.0000000000
    3      I      -1.9378037637     0.0661359785     0.0000000000
    4      Cl      2.9198046341     1.4006563640     0.0000000000
    5      Br      1.5348355032    -1.3227346621     0.0000000000
 ----------------------------------------------------------------
 Molecular Point Group                 Cs    NOp =  2
 Largest Abelian Subgroup              Cs    NOp =  2
 Nuclear Repulsion Energy =   929.3178470333 hartrees
 There are       63 alpha and       63 beta electrons
 Applying Cartesian multipole field
    Component          Value
    ---------          -----
     (2,0,0)        1.00000E-11
     (0,2,0)        2.00000E-11
     (0,0,2)       -3.00000E-11
 Nucleus-field energy     =     0.0000000252 hartrees
 Requested basis set is 6-311++G(d,p)
 There are 75 shells and 192 basis functions
 A cutoff of  1.0D-11 yielded   2112 shell pairs
 There are     15003 function pairs (     16788 Cartesian)
 Smallest overlap matrix eigenvalue = 3.68E-04
 Guess MOs from SCF MO coefficient file

 -----------------------------------------------------------------------
  General SCF calculation program by
  Eric Jon Sundstrom, Paul Horn, Yuezhi Mao, Dmitri Zuev, Alec White,
  David Stuck, Shaama M.S., Shane Yost, Joonho Lee, David Small,
  Daniel Levine, Susi Lehtola, Hugh Burton, Evgeny Epifanovsky
 -----------------------------------------------------------------------
 Exchange:     0.2000 Hartree-Fock + 0.0800 Slater + 0.7200 B88
 Correlation:  0.1900 VWN1RPA + 0.8100 LYP
 Using SG-1 standard quadrature grid
 using 4 threads for integral computing
 -------------------------------------------------------
 OpenMP Integral computing Module                
 Release: version 2.0, May 2017, Q-Chem Inc. Pleasanton 
 -------------------------------------------------------
 -------------------------------------------------------
 OpenMP BLAS3 based DFT computing Module                
 Release: version 1.0, May 2013, Q-Chem Inc. Pittsburgh 
 -------------------------------------------------------
 A restricted SCF calculation will be
 performed using DIIS
 SCF converges when DIIS error is below 1.0e-08
 ---------------------------------------
  Cycle       Energy         DIIS error
 ---------------------------------------
    1  -10333.3661889658      5.34e-05  
    2  -10333.3662052772      2.77e-05  
    3  -10333.3661982838      4.61e-05  
    4  -10333.3662092832      4.53e-06  
    5  -10333.3662093842      1.75e-06  
    6  -10333.3662093988      6.50e-07  
    7  -10333.3662094007      1.80e-07  
    8  -10333.3662094008      4.19e-08  
    9  -10333.3662094009      1.18e-08  
   10  -10333.3662094007      3.30e-09  Convergence criterion met
 ---------------------------------------
 SCF time:   CPU 34.92s  wall 9.00s 
 SCF   energy in the final basis set =   -10333.3662094007
 Total energy in the final basis set =   -10333.3662094007

 --------------------------------------------------------------
             Orbital Energies (a.u.) and Symmetries
 --------------------------------------------------------------

 Alpha MOs, Restricted
 -- Occupied --                  
******* -482.87 -176.31 -165.72 -165.71 -165.71 -101.59  -77.11
  1 A'    2 A'    3 A'    4 A'    1 A"    5 A'    6 A'    7 A'                 
-62.521 -56.342 -56.338 -56.337 -35.809 -31.301 -31.296 -31.296
  8 A'    9 A'    2 A"   10 A'   11 A'   12 A'    3 A"   13 A'                 
-22.952 -22.951 -22.951 -22.947 -22.947 -10.317  -9.509  -8.730
 14 A'    4 A"   15 A'    5 A"   16 A'   17 A'   18 A'   19 A'                 
 -7.274  -7.264  -7.263  -6.605  -6.562  -6.548  -6.547  -6.358
 20 A'    6 A"   21 A'   22 A'   23 A'    7 A"   24 A'   25 A'                 
 -4.769  -4.767  -4.764  -4.762  -4.757  -4.756  -2.673  -2.669
 26 A'   27 A'    8 A"   28 A'    9 A"   29 A'   30 A'   10 A"                 
 -2.668  -2.657  -2.657  -2.035  -2.031  -2.031  -2.020  -2.020
 31 A'   11 A"   32 A'   33 A'   12 A"   34 A'   35 A'   13 A"                 
 -0.920  -0.828  -0.732  -0.655  -0.549  -0.474  -0.433  -0.416
 36 A'   37 A'   38 A'   39 A'   40 A'   41 A'   42 A'   14 A"                 
 -0.351  -0.340  -0.339  -0.308  -0.307  -0.279  -0.258
 43 A'   44 A'   15 A"   16 A"   45 A'   46 A'   17 A"                         
 -- Virtual --                   
 -0.105  -0.092  -0.057  -0.004   0.009   0.022   0.030   0.041
 18 A"   47 A'   48 A'   49 A'   50 A'   51 A'   52 A'   19 A"                 
  0.043   0.064   0.066   0.079   0.086   0.088   0.101   0.114
 53 A'   20 A"   54 A'   55 A'   21 A"   56 A'   57 A'   58 A'                 
  0.125   0.128   0.132   0.175   0.188   0.203   0.219   0.258
 22 A"   59 A'   60 A'   61 A'   62 A'   63 A'   23 A"   64 A'                 
  0.272   0.285   0.302   0.340   0.368   0.378   0.393   0.398
 65 A'   24 A"   66 A'   67 A'   25 A"   68 A'   69 A'   26 A"                 
  0.411   0.414   0.414   0.426   0.450   0.455   0.472   0.496
 70 A'   27 A"   71 A'   72 A'   73 A'   28 A"   74 A'   29 A"                 
  0.535   0.540   0.549   0.576   0.605   0.611   0.644   0.652
 75 A'   30 A"   31 A"   76 A'   77 A'   78 A'   79 A'   32 A"                 
  0.694   0.719   0.792   0.812   0.829   0.870   0.892   0.895
 33 A"   80 A'   81 A'   82 A'   34 A"   83 A'   84 A'   85 A'                 
  0.903   0.947   0.959   1.115   1.152   1.291   1.336   1.376
 35 A"   86 A'   87 A'   88 A'   89 A'   36 A"   90 A'   91 A'                 
  1.416   1.445   1.562   1.643   1.674   1.709   1.778   1.870
 37 A"   38 A"   39 A"   92 A'   93 A'   94 A'   95 A'   96 A'                 
  1.983   2.038   2.128   2.230   2.311   2.430   2.668   2.951
 40 A"   97 A'   98 A'   41 A"   99 A'  100 A'   42 A"  101 A'                 
  3.070   3.955   3.966   3.968   3.973   3.987   4.024   4.044
102 A'   43 A"  103 A'   44 A"   45 A"  104 A'  105 A'   46 A"                 
  4.114   4.133   4.321   4.330   5.983   6.018   6.030   6.586
106 A'  107 A'  108 A'  109 A'   47 A"  110 A'  111 A'  112 A'                 
  6.904   7.527   7.567   7.621   9.683  13.788  13.907  13.954
113 A'   48 A"  114 A'  115 A'  116 A'   49 A"  117 A'  118 A'                 
 23.308  25.786  25.966  26.273  27.779  28.329  28.356  28.366
119 A'   50 A"  120 A'  121 A'  122 A'   51 A"  123 A'  124 A'                 
 28.530  28.536  28.536  28.556  28.621  47.870 127.875 127.898
 52 A"   53 A"  125 A'  126 A'  127 A'  128 A'   54 A"  129 A'                 
127.909 151.589 163.040 215.666 289.722 289.758 289.8471020.656
130 A'  131 A'  132 A'  133 A'   55 A"  134 A'  135 A'  136 A'                 
*******
137 A'                                                                         

 Beta MOs, Restricted
 -- Occupied --                  
******* -482.87 -176.31 -165.72 -165.71 -165.71 -101.59  -77.11
  1 A'    2 A'    3 A'    4 A'    1 A"    5 A'    6 A'    7 A'                 
-62.521 -56.342 -56.338 -56.337 -35.809 -31.301 -31.296 -31.296
  8 A'    9 A'    2 A"   10 A'   11 A'   12 A'    3 A"   13 A'                 
-22.952 -22.951 -22.951 -22.947 -22.947 -10.317  -9.509  -8.730
 14 A'    4 A"   15 A'    5 A"   16 A'   17 A'   18 A'   19 A'                 
 -7.274  -7.264  -7.263  -6.605  -6.562  -6.548  -6.547  -6.358
 20 A'    6 A"   21 A'   22 A'   23 A'    7 A"   24 A'   25 A'                 
 -4.769  -4.767  -4.764  -4.762  -4.757  -4.756  -2.673  -2.669
 26 A'   27 A'    8 A"   28 A'    9 A"   29 A'   30 A'   10 A"                 
 -2.668  -2.657  -2.657  -2.035  -2.031  -2.031  -2.020  -2.020
 31 A'   11 A"   32 A'   33 A'   12 A"   34 A'   35 A'   13 A"                 
 -0.920  -0.828  -0.732  -0.655  -0.549  -0.474  -0.433  -0.416
 36 A'   37 A'   38 A'   39 A'   40 A'   41 A'   42 A'   14 A"                 
 -0.351  -0.340  -0.339  -0.308  -0.307  -0.279  -0.258
 43 A'   44 A'   15 A"   16 A"   45 A'   46 A'   17 A"                         
 -- Virtual --                   
 -0.105  -0.092  -0.057  -0.004   0.009   0.022   0.030   0.041
 18 A"   47 A'   48 A'   49 A'   50 A'   51 A'   52 A'   19 A"                 
  0.043   0.064   0.066   0.079   0.086   0.088   0.101   0.114
 53 A'   20 A"   54 A'   55 A'   21 A"   56 A'   57 A'   58 A'                 
  0.125   0.128   0.132   0.175   0.188   0.203   0.219   0.258
 22 A"   59 A'   60 A'   61 A'   62 A'   63 A'   23 A"   64 A'                 
  0.272   0.285   0.302   0.340   0.368   0.378   0.393   0.398
 65 A'   24 A"   66 A'   67 A'   25 A"   68 A'   69 A'   26 A"                 
  0.411   0.414   0.414   0.426   0.450   0.455   0.472   0.496
 70 A'   27 A"   71 A'   72 A'   73 A'   28 A"   74 A'   29 A"                 
  0.535   0.540   0.549   0.576   0.605   0.611   0.644   0.652
 75 A'   30 A"   31 A"   76 A'   77 A'   78 A'   79 A'   32 A"                 
  0.694   0.719   0.792   0.812   0.829   0.870   0.892   0.895
 33 A"   80 A'   81 A'   82 A'   34 A"   83 A'   84 A'   85 A'                 
  0.903   0.947   0.959   1.115   1.152   1.291   1.336   1.376
 35 A"   86 A'   87 A'   88 A'   89 A'   36 A"   90 A'   91 A'                 
  1.416   1.445   1.562   1.643   1.674   1.709   1.778   1.870
 37 A"   38 A"   39 A"   92 A'   93 A'   94 A'   95 A'   96 A'                 
  1.983   2.038   2.128   2.230   2.311   2.430   2.668   2.951
 40 A"   97 A'   98 A'   41 A"   99 A'  100 A'   42 A"  101 A'                 
  3.070   3.955   3.966   3.968   3.973   3.987   4.024   4.044
102 A'   43 A"  103 A'   44 A"   45 A"  104 A'  105 A'   46 A"                 
  4.114   4.133   4.321   4.330   5.983   6.018   6.030   6.586
106 A'  107 A'  108 A'  109 A'   47 A"  110 A'  111 A'  112 A'                 
  6.904   7.527   7.567   7.621   9.683  13.788  13.907  13.954
113 A'   48 A"  114 A'  115 A'  116 A'   49 A"  117 A'  118 A'                 
 23.308  25.786  25.966  26.273  27.779  28.329  28.356  28.366
119 A'   50 A"  120 A'  121 A'  122 A'   51 A"  123 A'  124 A'                 
 28.530  28.536  28.536  28.556  28.621  47.870 127.875 127.898
 52 A"   53 A"  125 A'  126 A'  127 A'  128 A'   54 A"  129 A'                 
127.909 151.589 163.040 215.666 289.722 289.758 289.8471020.656
130 A'  131 A'  132 A'  133 A'   55 A"  134 A'  135 A'  136 A'                 
*******
137 A'                                                                         
 --------------------------------------------------------------

          Ground-State Mulliken Net Atomic Charges

     Atom                 Charge (a.u.)
  ----------------------------------------
      1 C                    -0.171347
      2 P                    -0.042649
      3 I                    -0.135553
      4 Cl                    0.273306
      5 Br                    0.076243
  ----------------------------------------
  Sum of atomic charges =    -0.000000

 -----------------------------------------------------------------
                    Cartesian Multipole Moments
 -----------------------------------------------------------------
    Charge (ESU x 10^10)
                -0.0000
    Dipole Moment (Debye)
         X       0.3044      Y      -0.1228      Z       0.0000
       Tot       0.3283
    Quadrupole Moments (Debye-Ang)
        XX     -77.7444     XY       0.8456     YY     -75.8052
        XZ       0.0000     YZ      -0.0000     ZZ     -79.1221
    Octopole Moments (Debye-Ang^2)
       XXX     -54.4440    XXY     -21.1645    XYY     -13.8157
       YYY     -65.5291    XXZ      -0.0000    XYZ      -0.0000
       YYZ       0.0000    XZZ     -17.6014    YZZ     -18.9112
       ZZZ       0.0000
    Hexadecapole Moments (Debye-Ang^3)
      XXXX   -1658.2869   XXXY      -7.4844   XXYY    -375.3932
      XYYY     -54.7690   YYYY    -626.8663   XXXZ      -0.0000
      XXYZ      -0.0000   XYYZ       0.0000   YYYZ      -0.0000
      XXZZ    -308.8798   XYZZ     -15.8617   YYZZ    -126.8853
      XZZZ      -0.0000   YZZZ      -0.0000   ZZZZ    -106.6501
 -----------------------------------------------------------------
 Calculating analytic gradient of the SCF energy
 Gradient of SCF Energy
            1           2           3           4           5
    1  -0.0009610   0.0005007   0.0003261   0.0002046  -0.0000705
    2  -0.0003893  -0.0003348   0.0001642   0.0001893   0.0003707
    3   0.0000000   0.0000000  -0.0000000   0.0000000  -0.0000000
 Max gradient component =       9.610E-04
 RMS gradient           =       3.456E-04
 Gradient time:  CPU 12.00 s  wall 3.10 s
 Geometry Optimization Parameters
   NAtoms,    NIC,     NZ,  NCons,   NDum,   NFix, NCnnct, MaxDiis
        5      20       5       0       0       0       0       0

 Cartesian Hessian Update
 Hessian Updated using BFGS Update


** GEOMETRY OPTIMIZATION IN DELOCALIZED INTERNAL COORDINATES **
   Searching for a Minimum

   Optimization Cycle:   9

                       Coordinates (Angstroms)
     ATOM                X               Y               Z
      1  C         1.3807643303    0.5598046680    0.0000000000
      2  P         0.0266437643    1.5775057322    0.0000000000
      3  I        -1.9378037637    0.0661359785    0.0000000000
      4  Cl        2.9198046341    1.4006563640    0.0000000000
      5  Br        1.5348355032   -1.3227346621    0.0000000000
   Point Group: cs    Number of degrees of freedom:     7


   Energy is -10333.366209401

 Hessian Updated using BFGS Update

  7 Hessian modes will be used to form the next step
  Hessian Eigenvalues:
     0.091030    0.151444    0.201758    0.222769    0.271053    0.275282
     0.562638

 Minimum Search - Taking Simple RFO Step
 Searching for Lamda that Minimizes Along All modes
 Value Taken    Lamda =  -0.00000398
 Step Taken.  Stepsize is  0.004311

                             Maximum     Tolerance    Cnvgd?
         Gradient           0.000634      0.000300      NO
         Displacement       0.002897      0.001200      NO
         Energy change     -0.000016      0.000001      NO


 New Cartesian Coordinates Obtained by Inverse Iteration

 Displacement from previous Coordinates is:  0.006744
 ----------------------------------------------------------------
             Standard Nuclear Orientation (Angstroms)
    I     Atom           X                Y                Z
 ----------------------------------------------------------------
    1      C       1.3817802698     0.5601311000     0.0000000000
    2      P       0.0265107654     1.5771573662     0.0000000000
    3      I      -1.9406954517     0.0666322742     0.0000000000
    4      Cl      2.9202456999     1.4006276129     0.0000000000
    5      Br      1.5364031847    -1.3231802728     0.0000000000
 ----------------------------------------------------------------
 Molecular Point Group                 Cs    NOp =  2
 Largest Abelian Subgroup              Cs    NOp =  2
 Nuclear Repulsion Energy =   928.7246962458 hartrees
 There are       63 alpha and       63 beta electrons
 Applying Cartesian multipole field
    Component          Value
    ---------          -----
     (2,0,0)        1.00000E-11
     (0,2,0)        2.00000E-11
     (0,0,2)       -3.00000E-11
 Nucleus-field energy     =     0.0000000252 hartrees
 Requested basis set is 6-311++G(d,p)
 There are 75 shells and 192 basis functions
 A cutoff of  1.0D-11 yielded   2111 shell pairs
 There are     14988 function pairs (     16770 Cartesian)
 Smallest overlap matrix eigenvalue = 3.68E-04
 Guess MOs from SCF MO coefficient file

 -----------------------------------------------------------------------
  General SCF calculation program by
  Eric Jon Sundstrom, Paul Horn, Yuezhi Mao, Dmitri Zuev, Alec White,
  David Stuck, Shaama M.S., Shane Yost, Joonho Lee, David Small,
  Daniel Levine, Susi Lehtola, Hugh Burton, Evgeny Epifanovsky
 -----------------------------------------------------------------------
 Exchange:     0.2000 Hartree-Fock + 0.0800 Slater + 0.7200 B88
 Correlation:  0.1900 VWN1RPA + 0.8100 LYP
 Using SG-1 standard quadrature grid
 using 4 threads for integral computing
 -------------------------------------------------------
 OpenMP Integral computing Module                
 Release: version 2.0, May 2017, Q-Chem Inc. Pleasanton 
 -------------------------------------------------------
 -------------------------------------------------------
 OpenMP BLAS3 based DFT computing Module                
 Release: version 1.0, May 2013, Q-Chem Inc. Pittsburgh 
 -------------------------------------------------------
 A restricted SCF calculation will be
 performed using DIIS
 SCF converges when DIIS error is below 1.0e-08
 ---------------------------------------
  Cycle       Energy         DIIS error
 ---------------------------------------
    1  -10333.3662106660      1.20e-05  
    2  -10333.3662116396      4.53e-06  
    3  -10333.3662114837      7.21e-06  
    4  -10333.3662117486      1.41e-06  
    5  -10333.3662117569      5.69e-07  
    6  -10333.3662117587      1.41e-07  
    7  -10333.3662117589      2.89e-08  
    8  -10333.3662117588      7.97e-09  Convergence criterion met
 ---------------------------------------
 SCF time:   CPU 27.94s  wall 7.00s 
 SCF   energy in the final basis set =   -10333.3662117588
 Total energy in the final basis set =   -10333.3662117588

 --------------------------------------------------------------
             Orbital Energies (a.u.) and Symmetries
 --------------------------------------------------------------

 Alpha MOs, Restricted
 -- Occupied --                  
******* -482.87 -176.31 -165.72 -165.71 -165.71 -101.60  -77.11
  1 A'    2 A'    3 A'    4 A'    1 A"    5 A'    6 A'    7 A'                 
-62.521 -56.342 -56.338 -56.337 -35.809 -31.301 -31.296 -31.296
  8 A'    9 A'    2 A"   10 A'   11 A'   12 A'    3 A"   13 A'                 
-22.952 -22.951 -22.951 -22.947 -22.947 -10.317  -9.509  -8.730
 14 A'    4 A"   15 A'    5 A"   16 A'   17 A'   18 A'   19 A'                 
 -7.274  -7.264  -7.263  -6.605  -6.562  -6.548  -6.547  -6.358
 20 A'    6 A"   21 A'   22 A'   23 A'    7 A"   24 A'   25 A'                 
 -4.769  -4.767  -4.764  -4.763  -4.757  -4.756  -2.672  -2.669
 26 A'   27 A'    8 A"   28 A'    9 A"   29 A'   30 A'   10 A"                 
 -2.668  -2.657  -2.657  -2.035  -2.031  -2.031  -2.020  -2.020
 31 A'   11 A"   32 A'   33 A'   12 A"   34 A'   35 A'   13 A"                 
 -0.920  -0.828  -0.732  -0.655  -0.549  -0.474  -0.433  -0.416
 36 A'   37 A'   38 A'   39 A'   40 A'   41 A'   42 A'   14 A"                 
 -0.351  -0.340  -0.339  -0.307  -0.307  -0.279  -0.258
 43 A'   44 A'   15 A"   16 A"   45 A'   46 A'   17 A"                         
 -- Virtual --                   
 -0.105  -0.093  -0.057  -0.004   0.009   0.022   0.030   0.041
 18 A"   47 A'   48 A'   49 A'   50 A'   51 A'   52 A'   19 A"                 
  0.043   0.064   0.066   0.079   0.086   0.088   0.101   0.114
 53 A'   20 A"   54 A'   55 A'   21 A"   56 A'   57 A'   58 A'                 
  0.125   0.128   0.132   0.175   0.188   0.203   0.219   0.258
 22 A"   59 A'   60 A'   61 A'   62 A'   63 A'   23 A"   64 A'                 
  0.273   0.285   0.302   0.340   0.369   0.378   0.394   0.398
 65 A'   24 A"   66 A'   67 A'   25 A"   68 A'   69 A'   26 A"                 
  0.411   0.414   0.414   0.425   0.450   0.455   0.472   0.496
 70 A'   27 A"   71 A'   72 A'   73 A'   28 A"   74 A'   29 A"                 
  0.534   0.540   0.549   0.575   0.605   0.611   0.644   0.651
 75 A'   30 A"   31 A"   76 A'   77 A'   78 A'   79 A'   32 A"                 
  0.694   0.718   0.792   0.812   0.829   0.870   0.892   0.895
 33 A"   80 A'   81 A'   82 A'   34 A"   83 A'   84 A'   85 A'                 
  0.902   0.946   0.958   1.115   1.152   1.291   1.336   1.376
 35 A"   86 A'   87 A'   88 A'   89 A'   36 A"   90 A'   91 A'                 
  1.416   1.445   1.562   1.643   1.674   1.708   1.779   1.869
 37 A"   38 A"   39 A"   92 A'   93 A'   94 A'   95 A'   96 A'                 
  1.983   2.037   2.128   2.230   2.311   2.430   2.668   2.951
 40 A"   97 A'   98 A'   41 A"   99 A'  100 A'   42 A"  101 A'                 
  3.070   3.955   3.966   3.968   3.973   3.987   4.024   4.044
102 A'   43 A"  103 A'   44 A"   45 A"  104 A'  105 A'   46 A"                 
  4.114   4.133   4.321   4.330   5.983   6.018   6.029   6.586
106 A'  107 A'  108 A'  109 A'   47 A"  110 A'  111 A'  112 A'                 
  6.904   7.527   7.567   7.621   9.683  13.788  13.907  13.953
113 A'   48 A"  114 A'  115 A'  116 A'   49 A"  117 A'  118 A'                 
 23.308  25.786  25.966  26.273  27.778  28.329  28.356  28.366
119 A'   50 A"  120 A'  121 A'  122 A'   51 A"  123 A'  124 A'                 
 28.530  28.536  28.536  28.556  28.621  47.870 127.875 127.898
 52 A"   53 A"  125 A'  126 A'  127 A'  128 A'   54 A"  129 A'                 
127.908 151.589 163.040 215.666 289.723 289.758 289.8471020.656
130 A'  131 A'  132 A'  133 A'   55 A"  134 A'  135 A'  136 A'                 
*******
137 A'                                                                         

 Beta MOs, Restricted
 -- Occupied --                  
******* -482.87 -176.31 -165.72 -165.71 -165.71 -101.60  -77.11
  1 A'    2 A'    3 A'    4 A'    1 A"    5 A'    6 A'    7 A'                 
-62.521 -56.342 -56.338 -56.337 -35.809 -31.301 -31.296 -31.296
  8 A'    9 A'    2 A"   10 A'   11 A'   12 A'    3 A"   13 A'                 
-22.952 -22.951 -22.951 -22.947 -22.947 -10.317  -9.509  -8.730
 14 A'    4 A"   15 A'    5 A"   16 A'   17 A'   18 A'   19 A'                 
 -7.274  -7.264  -7.263  -6.605  -6.562  -6.548  -6.547  -6.358
 20 A'    6 A"   21 A'   22 A'   23 A'    7 A"   24 A'   25 A'                 
 -4.769  -4.767  -4.764  -4.763  -4.757  -4.756  -2.672  -2.669
 26 A'   27 A'    8 A"   28 A'    9 A"   29 A'   30 A'   10 A"                 
 -2.668  -2.657  -2.657  -2.035  -2.031  -2.031  -2.020  -2.020
 31 A'   11 A"   32 A'   33 A'   12 A"   34 A'   35 A'   13 A"                 
 -0.920  -0.828  -0.732  -0.655  -0.549  -0.474  -0.433  -0.416
 36 A'   37 A'   38 A'   39 A'   40 A'   41 A'   42 A'   14 A"                 
 -0.351  -0.340  -0.339  -0.307  -0.307  -0.279  -0.258
 43 A'   44 A'   15 A"   16 A"   45 A'   46 A'   17 A"                         
 -- Virtual --                   
 -0.105  -0.093  -0.057  -0.004   0.009   0.022   0.030   0.041
 18 A"   47 A'   48 A'   49 A'   50 A'   51 A'   52 A'   19 A"                 
  0.043   0.064   0.066   0.079   0.086   0.088   0.101   0.114
 53 A'   20 A"   54 A'   55 A'   21 A"   56 A'   57 A'   58 A'                 
  0.125   0.128   0.132   0.175   0.188   0.203   0.219   0.258
 22 A"   59 A'   60 A'   61 A'   62 A'   63 A'   23 A"   64 A'                 
  0.273   0.285   0.302   0.340   0.369   0.378   0.394   0.398
 65 A'   24 A"   66 A'   67 A'   25 A"   68 A'   69 A'   26 A"                 
  0.411   0.414   0.414   0.425   0.450   0.455   0.472   0.496
 70 A'   27 A"   71 A'   72 A'   73 A'   28 A"   74 A'   29 A"                 
  0.534   0.540   0.549   0.575   0.605   0.611   0.644   0.651
 75 A'   30 A"   31 A"   76 A'   77 A'   78 A'   79 A'   32 A"                 
  0.694   0.718   0.792   0.812   0.829   0.870   0.892   0.895
 33 A"   80 A'   81 A'   82 A'   34 A"   83 A'   84 A'   85 A'                 
  0.902   0.946   0.958   1.115   1.152   1.291   1.336   1.376
 35 A"   86 A'   87 A'   88 A'   89 A'   36 A"   90 A'   91 A'                 
  1.416   1.445   1.562   1.643   1.674   1.708   1.779   1.869
 37 A"   38 A"   39 A"   92 A'   93 A'   94 A'   95 A'   96 A'                 
  1.983   2.037   2.128   2.230   2.311   2.430   2.668   2.951
 40 A"   97 A'   98 A'   41 A"   99 A'  100 A'   42 A"  101 A'                 
  3.070   3.955   3.966   3.968   3.973   3.987   4.024   4.044
102 A'   43 A"  103 A'   44 A"   45 A"  104 A'  105 A'   46 A"                 
  4.114   4.133   4.321   4.330   5.983   6.018   6.029   6.586
106 A'  107 A'  108 A'  109 A'   47 A"  110 A'  111 A'  112 A'                 
  6.904   7.527   7.567   7.621   9.683  13.788  13.907  13.953
113 A'   48 A"  114 A'  115 A'  116 A'   49 A"  117 A'  118 A'                 
 23.308  25.786  25.966  26.273  27.778  28.329  28.356  28.366
119 A'   50 A"  120 A'  121 A'  122 A'   51 A"  123 A'  124 A'                 
 28.530  28.536  28.536  28.556  28.621  47.870 127.875 127.898
 52 A"   53 A"  125 A'  126 A'  127 A'  128 A'   54 A"  129 A'                 
127.908 151.589 163.040 215.666 289.723 289.758 289.8471020.656
130 A'  131 A'  132 A'  133 A'   55 A"  134 A'  135 A'  136 A'                 
*******
137 A'                                                                         
 --------------------------------------------------------------

          Ground-State Mulliken Net Atomic Charges

     Atom                 Charge (a.u.)
  ----------------------------------------
      1 C                    -0.171463
      2 P                    -0.042700
      3 I                    -0.135619
      4 Cl                    0.274119
      5 Br                    0.075663
  ----------------------------------------
  Sum of atomic charges =    -0.000000

 -----------------------------------------------------------------
                    Cartesian Multipole Moments
 -----------------------------------------------------------------
    Charge (ESU x 10^10)
                -0.0000
    Dipole Moment (Debye)
         X       0.3118      Y      -0.1176      Z      -0.0000
       Tot       0.3332
    Quadrupole Moments (Debye-Ang)
        XX     -77.7242     XY       0.8572     YY     -75.8096
        XZ       0.0000     YZ      -0.0000     ZZ     -79.1278
    Octopole Moments (Debye-Ang^2)
       XXX     -54.2613    XXY     -21.1396    XYY     -13.7389
       YYY     -65.5243    XXZ       0.0000    XYZ      -0.0000
       YYZ      -0.0000    XZZ     -17.5475    YZZ     -18.9132
       ZZZ       0.0000
    Hexadecapole Moments (Debye-Ang^3)
      XXXX   -1660.5699   XXXY      -7.1150   XXYY    -375.8225
      XYYY     -54.5226   YYYY    -626.9294   XXXZ       0.0000
      XXYZ      -0.0000   XYYZ       0.0000   YYYZ      -0.0000
      XXZZ    -309.3358   XYZZ     -15.7720   YYZZ    -126.9062
      XZZZ      -0.0000   YZZZ      -0.0000   ZZZZ    -106.6710
 -----------------------------------------------------------------
 Calculating analytic gradient of the SCF energy
 Gradient of SCF Energy
            1           2           3           4           5
    1  -0.0005346   0.0004827  -0.0000670   0.0000996   0.0000193
    2  -0.0001260  -0.0000849   0.0000239   0.0000720   0.0001151
    3  -0.0000000  -0.0000000   0.0000000   0.0000000  -0.0000000
 Max gradient component =       5.346E-04
 RMS gradient           =       1.959E-04
 Gradient time:  CPU 12.10 s  wall 3.13 s
 Geometry Optimization Parameters
   NAtoms,    NIC,     NZ,  NCons,   NDum,   NFix, NCnnct, MaxDiis
        5      20       5       0       0       0       0       0

 Cartesian Hessian Update
 Hessian Updated using BFGS Update


** GEOMETRY OPTIMIZATION IN DELOCALIZED INTERNAL COORDINATES **
   Searching for a Minimum

   Optimization Cycle:  10

                       Coordinates (Angstroms)
     ATOM                X               Y               Z
      1  C         1.3817802698    0.5601311000    0.0000000000
      2  P         0.0265107654    1.5771573662    0.0000000000
      3  I        -1.9406954517    0.0666322742    0.0000000000
      4  Cl        2.9202456999    1.4006276129    0.0000000000
      5  Br        1.5364031847   -1.3231802728    0.0000000000
   Point Group: cs    Number of degrees of freedom:     7


   Energy is -10333.366211759

 Hessian Updated using BFGS Update

  7 Hessian modes will be used to form the next step
  Hessian Eigenvalues:
     0.099987    0.124990    0.198219    0.218578    0.272113    0.348515
     0.412226

 Minimum Search - Taking Simple RFO Step
 Searching for Lamda that Minimizes Along All modes
 Value Taken    Lamda =  -0.00000113
 Step Taken.  Stepsize is  0.002402

                             Maximum     Tolerance    Cnvgd?
         Gradient           0.000355      0.000300      NO
         Displacement       0.002004      0.001200      NO
         Energy change     -0.000002      0.000001      NO


 New Cartesian Coordinates Obtained by Inverse Iteration

 Displacement from previous Coordinates is:  0.002953
 ----------------------------------------------------------------
             Standard Nuclear Orientation (Angstroms)
    I     Atom           X                Y                Z
 ----------------------------------------------------------------
    1      C       1.3822430781     0.5608981073     0.0000000000
    2      P       0.0260021695     1.5773182264     0.0000000000
    3      I      -1.9405791154     0.0660267264     0.0000000000
    4      Cl      2.9208462205     1.4002300456     0.0000000000
    5      Br      1.5357321155    -1.3231050251     0.0000000000
 ----------------------------------------------------------------
 Molecular Point Group                 Cs    NOp =  2
 Largest Abelian Subgroup              Cs    NOp =  2
 Nuclear Repulsion Energy =   928.7363285082 hartrees
 There are       63 alpha and       63 beta electrons
 Applying Cartesian multipole field
    Component          Value
    ---------          -----
     (2,0,0)        1.00000E-11
     (0,2,0)        2.00000E-11
     (0,0,2)       -3.00000E-11
 Nucleus-field energy     =     0.0000000252 hartrees
 Requested basis set is 6-311++G(d,p)
 There are 75 shells and 192 basis functions
 A cutoff of  1.0D-11 yielded   2111 shell pairs
 There are     14988 function pairs (     16770 Cartesian)
 Smallest overlap matrix eigenvalue = 3.68E-04
 Guess MOs from SCF MO coefficient file

 -----------------------------------------------------------------------
  General SCF calculation program by
  Eric Jon Sundstrom, Paul Horn, Yuezhi Mao, Dmitri Zuev, Alec White,
  David Stuck, Shaama M.S., Shane Yost, Joonho Lee, David Small,
  Daniel Levine, Susi Lehtola, Hugh Burton, Evgeny Epifanovsky
 -----------------------------------------------------------------------
 Exchange:     0.2000 Hartree-Fock + 0.0800 Slater + 0.7200 B88
 Correlation:  0.1900 VWN1RPA + 0.8100 LYP
 Using SG-1 standard quadrature grid
 using 4 threads for integral computing
 -------------------------------------------------------
 OpenMP Integral computing Module                
 Release: version 2.0, May 2017, Q-Chem Inc. Pleasanton 
 -------------------------------------------------------
 -------------------------------------------------------
 OpenMP BLAS3 based DFT computing Module                
 Release: version 1.0, May 2013, Q-Chem Inc. Pittsburgh 
 -------------------------------------------------------
 A restricted SCF calculation will be
 performed using DIIS
 SCF converges when DIIS error is below 1.0e-08
 ---------------------------------------
  Cycle       Energy         DIIS error
 ---------------------------------------
    1  -10333.3662118108      9.28e-06  
    2  -10333.3662123807      4.66e-06  
    3  -10333.3662121684      7.99e-06  
    4  -10333.3662124917      7.87e-07  
    5  -10333.3662124949      3.56e-07  
    6  -10333.3662124956      9.26e-08  
    7  -10333.3662124956      2.96e-08  
    8  -10333.3662124955      8.36e-09  Convergence criterion met
 ---------------------------------------
 SCF time:   CPU 27.99s  wall 8.00s 
 SCF   energy in the final basis set =   -10333.3662124955
 Total energy in the final basis set =   -10333.3662124955

 --------------------------------------------------------------
             Orbital Energies (a.u.) and Symmetries
 --------------------------------------------------------------

 Alpha MOs, Restricted
 -- Occupied --                  
******* -482.87 -176.31 -165.72 -165.71 -165.71 -101.60  -77.11
  1 A'    2 A'    3 A'    4 A'    1 A"    5 A'    6 A'    7 A'                 
-62.521 -56.341 -56.337 -56.337 -35.809 -31.301 -31.296 -31.296
  8 A'    9 A'    2 A"   10 A'   11 A'   12 A'    3 A"   13 A'                 
-22.952 -22.951 -22.951 -22.947 -22.947 -10.317  -9.509  -8.729
 14 A'    4 A"   15 A'    5 A"   16 A'   17 A'   18 A'   19 A'                 
 -7.274  -7.264  -7.263  -6.605  -6.562  -6.548  -6.547  -6.358
 20 A'    6 A"   21 A'   22 A'   23 A'    7 A"   24 A'   25 A'                 
 -4.769  -4.767  -4.764  -4.763  -4.757  -4.756  -2.672  -2.669
 26 A'   27 A'    8 A"   28 A'    9 A"   29 A'   30 A'   10 A"                 
 -2.668  -2.657  -2.657  -2.035  -2.031  -2.031  -2.020  -2.020
 31 A'   11 A"   32 A'   33 A'   12 A"   34 A'   35 A'   13 A"                 
 -0.920  -0.828  -0.732  -0.655  -0.549  -0.474  -0.433  -0.416
 36 A'   37 A'   38 A'   39 A'   40 A'   41 A'   42 A'   14 A"                 
 -0.351  -0.340  -0.339  -0.307  -0.307  -0.279  -0.258
 43 A'   44 A'   15 A"   16 A"   45 A'   46 A'   17 A"                         
 -- Virtual --                   
 -0.105  -0.093  -0.057  -0.004   0.009   0.022   0.030   0.041
 18 A"   47 A'   48 A'   49 A'   50 A'   51 A'   52 A'   19 A"                 
  0.043   0.064   0.066   0.079   0.086   0.088   0.101   0.114
 53 A'   20 A"   54 A'   55 A'   21 A"   56 A'   57 A'   58 A'                 
  0.125   0.128   0.132   0.175   0.188   0.203   0.219   0.258
 22 A"   59 A'   60 A'   61 A'   62 A'   63 A'   23 A"   64 A'                 
  0.272   0.285   0.302   0.340   0.369   0.378   0.394   0.398
 65 A'   24 A"   66 A'   67 A'   25 A"   68 A'   69 A'   26 A"                 
  0.411   0.414   0.414   0.425   0.450   0.455   0.472   0.496
 70 A'   27 A"   71 A'   72 A'   73 A'   28 A"   74 A'   29 A"                 
  0.534   0.540   0.549   0.575   0.605   0.611   0.643   0.651
 75 A'   30 A"   31 A"   76 A'   77 A'   78 A'   79 A'   32 A"                 
  0.694   0.718   0.792   0.812   0.829   0.870   0.892   0.895
 33 A"   80 A'   81 A'   82 A'   34 A"   83 A'   84 A'   85 A'                 
  0.902   0.946   0.958   1.115   1.152   1.291   1.336   1.376
 35 A"   86 A'   87 A'   88 A'   89 A'   36 A"   90 A'   91 A'                 
  1.416   1.445   1.562   1.643   1.674   1.708   1.779   1.869
 37 A"   38 A"   39 A"   92 A'   93 A'   94 A'   95 A'   96 A'                 
  1.983   2.037   2.128   2.230   2.311   2.430   2.668   2.951
 40 A"   97 A'   98 A'   41 A"   99 A'  100 A'   42 A"  101 A'                 
  3.070   3.955   3.966   3.968   3.973   3.987   4.024   4.044
102 A'   43 A"  103 A'   44 A"   45 A"  104 A'  105 A'   46 A"                 
  4.114   4.133   4.321   4.330   5.983   6.018   6.029   6.586
106 A'  107 A'  108 A'  109 A'   47 A"  110 A'  111 A'  112 A'                 
  6.903   7.528   7.567   7.621   9.683  13.788  13.907  13.953
113 A'   48 A"  114 A'  115 A'  116 A'   49 A"  117 A'  118 A'                 
 23.307  25.786  25.966  26.273  27.778  28.329  28.356  28.366
119 A'   50 A"  120 A'  121 A'  122 A'   51 A"  123 A'  124 A'                 
 28.530  28.536  28.536  28.556  28.621  47.870 127.875 127.898
 52 A"   53 A"  125 A'  126 A'  127 A'  128 A'   54 A"  129 A'                 
127.908 151.589 163.039 215.666 289.723 289.758 289.8471020.656
130 A'  131 A'  132 A'  133 A'   55 A"  134 A'  135 A'  136 A'                 
*******
137 A'                                                                         

 Beta MOs, Restricted
 -- Occupied --                  
******* -482.87 -176.31 -165.72 -165.71 -165.71 -101.60  -77.11
  1 A'    2 A'    3 A'    4 A'    1 A"    5 A'    6 A'    7 A'                 
-62.521 -56.341 -56.337 -56.337 -35.809 -31.301 -31.296 -31.296
  8 A'    9 A'    2 A"   10 A'   11 A'   12 A'    3 A"   13 A'                 
-22.952 -22.951 -22.951 -22.947 -22.947 -10.317  -9.509  -8.729
 14 A'    4 A"   15 A'    5 A"   16 A'   17 A'   18 A'   19 A'                 
 -7.274  -7.264  -7.263  -6.605  -6.562  -6.548  -6.547  -6.358
 20 A'    6 A"   21 A'   22 A'   23 A'    7 A"   24 A'   25 A'                 
 -4.769  -4.767  -4.764  -4.763  -4.757  -4.756  -2.672  -2.669
 26 A'   27 A'    8 A"   28 A'    9 A"   29 A'   30 A'   10 A"                 
 -2.668  -2.657  -2.657  -2.035  -2.031  -2.031  -2.020  -2.020
 31 A'   11 A"   32 A'   33 A'   12 A"   34 A'   35 A'   13 A"                 
 -0.920  -0.828  -0.732  -0.655  -0.549  -0.474  -0.433  -0.416
 36 A'   37 A'   38 A'   39 A'   40 A'   41 A'   42 A'   14 A"                 
 -0.351  -0.340  -0.339  -0.307  -0.307  -0.279  -0.258
 43 A'   44 A'   15 A"   16 A"   45 A'   46 A'   17 A"                         
 -- Virtual --                   
 -0.105  -0.093  -0.057  -0.004   0.009   0.022   0.030   0.041
 18 A"   47 A'   48 A'   49 A'   50 A'   51 A'   52 A'   19 A"                 
  0.043   0.064   0.066   0.079   0.086   0.088   0.101   0.114
 53 A'   20 A"   54 A'   55 A'   21 A"   56 A'   57 A'   58 A'                 
  0.125   0.128   0.132   0.175   0.188   0.203   0.219   0.258
 22 A"   59 A'   60 A'   61 A'   62 A'   63 A'   23 A"   64 A'                 
  0.272   0.285   0.302   0.340   0.369   0.378   0.394   0.398
 65 A'   24 A"   66 A'   67 A'   25 A"   68 A'   69 A'   26 A"                 
  0.411   0.414   0.414   0.425   0.450   0.455   0.472   0.496
 70 A'   27 A"   71 A'   72 A'   73 A'   28 A"   74 A'   29 A"                 
  0.534   0.540   0.549   0.575   0.605   0.611   0.643   0.651
 75 A'   30 A"   31 A"   76 A'   77 A'   78 A'   79 A'   32 A"                 
  0.694   0.718   0.792   0.812   0.829   0.870   0.892   0.895
 33 A"   80 A'   81 A'   82 A'   34 A"   83 A'   84 A'   85 A'                 
  0.902   0.946   0.958   1.115   1.152   1.291   1.336   1.376
 35 A"   86 A'   87 A'   88 A'   89 A'   36 A"   90 A'   91 A'                 
  1.416   1.445   1.562   1.643   1.674   1.708   1.779   1.869
 37 A"   38 A"   39 A"   92 A'   93 A'   94 A'   95 A'   96 A'                 
  1.983   2.037   2.128   2.230   2.311   2.430   2.668   2.951
 40 A"   97 A'   98 A'   41 A"   99 A'  100 A'   42 A"  101 A'                 
  3.070   3.955   3.966   3.968   3.973   3.987   4.024   4.044
102 A'   43 A"  103 A'   44 A"   45 A"  104 A'  105 A'   46 A"                 
  4.114   4.133   4.321   4.330   5.983   6.018   6.029   6.586
106 A'  107 A'  108 A'  109 A'   47 A"  110 A'  111 A'  112 A'                 
  6.903   7.528   7.567   7.621   9.683  13.788  13.907  13.953
113 A'   48 A"  114 A'  115 A'  116 A'   49 A"  117 A'  118 A'                 
 23.307  25.786  25.966  26.273  27.778  28.329  28.356  28.366
119 A'   50 A"  120 A'  121 A'  122 A'   51 A"  123 A'  124 A'                 
 28.530  28.536  28.536  28.556  28.621  47.870 127.875 127.898
 52 A"   53 A"  125 A'  126 A'  127 A'  128 A'   54 A"  129 A'                 
127.908 151.589 163.039 215.666 289.723 289.758 289.8471020.656
130 A'  131 A'  132 A'  133 A'   55 A"  134 A'  135 A'  136 A'                 
*******
137 A'                                                                         
 --------------------------------------------------------------

          Ground-State Mulliken Net Atomic Charges

     Atom                 Charge (a.u.)
  ----------------------------------------
      1 C                    -0.172252
      2 P                    -0.042550
      3 I                    -0.135445
      4 Cl                    0.274927
      5 Br                    0.075319
  ----------------------------------------
  Sum of atomic charges =    -0.000000

 -----------------------------------------------------------------
                    Cartesian Multipole Moments
 -----------------------------------------------------------------
    Charge (ESU x 10^10)
                -0.0000
    Dipole Moment (Debye)
         X       0.3119      Y      -0.1148      Z       0.0000
       Tot       0.3323
    Quadrupole Moments (Debye-Ang)
        XX     -77.7133     XY       0.8696     YY     -75.8126
        XZ      -0.0000     YZ       0.0000     ZZ     -79.1297
    Octopole Moments (Debye-Ang^2)
       XXX     -54.2083    XXY     -21.0940    XYY     -13.7408
       YYY     -65.4786    XXZ       0.0000    XYZ       0.0000
       YYZ       0.0000    XZZ     -17.5433    YZZ     -18.8974
       ZZZ       0.0000
    Hexadecapole Moments (Debye-Ang^3)
      XXXX   -1660.3689   XXXY      -7.1326   XXYY    -375.8133
      XYYY     -54.6056   YYYY    -626.9163   XXXZ      -0.0000
      XXYZ       0.0000   XYYZ      -0.0000   YYYZ       0.0000
      XXZZ    -309.3265   XYZZ     -15.8076   YYZZ    -126.9047
      XZZZ      -0.0000   YZZZ       0.0000   ZZZZ    -106.6779
 -----------------------------------------------------------------
 Calculating analytic gradient of the SCF energy
 Gradient of SCF Energy
            1           2           3           4           5
    1  -0.0002551   0.0002526  -0.0000758   0.0000916  -0.0000133
    2   0.0000443  -0.0000282   0.0000183   0.0000117  -0.0000462
    3   0.0000000  -0.0000000   0.0000000   0.0000000  -0.0000000
 Max gradient component =       2.551E-04
 RMS gradient           =       9.952E-05
 Gradient time:  CPU 12.07 s  wall 3.13 s
 Geometry Optimization Parameters
   NAtoms,    NIC,     NZ,  NCons,   NDum,   NFix, NCnnct, MaxDiis
        5      20       5       0       0       0       0       0

 Cartesian Hessian Update
 Hessian Updated using BFGS Update


** GEOMETRY OPTIMIZATION IN DELOCALIZED INTERNAL COORDINATES **
   Searching for a Minimum

   Optimization Cycle:  11

                       Coordinates (Angstroms)
     ATOM                X               Y               Z
      1  C         1.3822430781    0.5608981073    0.0000000000
      2  P         0.0260021695    1.5773182264    0.0000000000
      3  I        -1.9405791154    0.0660267264    0.0000000000
      4  Cl        2.9208462205    1.4002300456    0.0000000000
      5  Br        1.5357321155   -1.3231050251    0.0000000000
   Point Group: cs    Number of degrees of freedom:     7


   Energy is -10333.366212495

 Hessian Updated using BFGS Update

  7 Hessian modes will be used to form the next step
  Hessian Eigenvalues:
     0.098004    0.119480    0.191462    0.217267    0.275901    0.301690
     0.364065

 Minimum Search - Taking Simple RFO Step
 Searching for Lamda that Minimizes Along All modes
 Value Taken    Lamda =   0.00000000
 Step Taken.  Stepsize is  0.001393

                             Maximum     Tolerance    Cnvgd?
         Gradient           0.000183      0.000300     YES
         Displacement       0.001108      0.001200     YES
         Energy change     -0.000001      0.000001     YES


                       Distance Matrix (Angstroms)
             C (  1)   P (  2)   I (  3)   Cl(  4)
   P (  2)  1.694845
   I (  3)  3.359471  2.480210
   Cl(  4)  1.752649  2.900256  5.041186
   Br(  5)  1.890245  3.269823  3.743585  3.055339

 Final energy is   -10333.366212495461     


 ******************************
 **  OPTIMIZATION CONVERGED  **
 ******************************

                       Coordinates (Angstroms)
     ATOM                X               Y               Z
      1  C         1.3822430781    0.5608981073    0.0000000000
      2  P         0.0260021695    1.5773182264    0.0000000000
      3  I        -1.9405791154    0.0660267264    0.0000000000
      4  Cl        2.9208462205    1.4002300456    0.0000000000
      5  Br        1.5357321155   -1.3231050251    0.0000000000

Z-matrix Print:
$molecule
0 1
I 
P  1 2.480210
C  2 1.694845 1 105.608874
Cl 3 1.752649 2 114.537518 1 -180.000000 0
Br 3 1.890245 2 131.506908 1 -0.000000 0
$end


 --------------------------------------------------------------
             Orbital Energies (a.u.) and Symmetries
 --------------------------------------------------------------

 Alpha MOs, Restricted
 -- Occupied --                  
******* -482.87 -176.31 -165.72 -165.71 -165.71 -101.60  -77.11
  1 A'    2 A'    3 A'    4 A'    1 A"    5 A'    6 A'    7 A'                 
-62.521 -56.341 -56.337 -56.337 -35.809 -31.301 -31.296 -31.296
  8 A'    9 A'    2 A"   10 A'   11 A'   12 A'    3 A"   13 A'                 
-22.952 -22.951 -22.951 -22.947 -22.947 -10.317  -9.509  -8.729
 14 A'    4 A"   15 A'    5 A"   16 A'   17 A'   18 A'   19 A'                 
 -7.274  -7.264  -7.263  -6.605  -6.562  -6.548  -6.547  -6.358
 20 A'    6 A"   21 A'   22 A'   23 A'    7 A"   24 A'   25 A'                 
 -4.769  -4.767  -4.764  -4.763  -4.757  -4.756  -2.672  -2.669
 26 A'   27 A'    8 A"   28 A'    9 A"   29 A'   30 A'   10 A"                 
 -2.668  -2.657  -2.657  -2.035  -2.031  -2.031  -2.020  -2.020
 31 A'   11 A"   32 A'   33 A'   12 A"   34 A'   35 A'   13 A"                 
 -0.920  -0.828  -0.732  -0.655  -0.549  -0.474  -0.433  -0.416
 36 A'   37 A'   38 A'   39 A'   40 A'   41 A'   42 A'   14 A"                 
 -0.351  -0.340  -0.339  -0.307  -0.307  -0.279  -0.258
 43 A'   44 A'   15 A"   16 A"   45 A'   46 A'   17 A"                         
 -- Virtual --                   
 -0.105  -0.093  -0.057  -0.004   0.009   0.022   0.030   0.041
 18 A"   47 A'   48 A'   49 A'   50 A'   51 A'   52 A'   19 A"                 
  0.043   0.064   0.066   0.079   0.086   0.088   0.101   0.114
 53 A'   20 A"   54 A'   55 A'   21 A"   56 A'   57 A'   58 A'                 
  0.125   0.128   0.132   0.175   0.188   0.203   0.219   0.258
 22 A"   59 A'   60 A'   61 A'   62 A'   63 A'   23 A"   64 A'                 
  0.272   0.285   0.302   0.340   0.369   0.378   0.394   0.398
 65 A'   24 A"   66 A'   67 A'   25 A"   68 A'   69 A'   26 A"                 
  0.411   0.414   0.414   0.425   0.450   0.455   0.472   0.496
 70 A'   27 A"   71 A'   72 A'   73 A'   28 A"   74 A'   29 A"                 
  0.534   0.540   0.549   0.575   0.605   0.611   0.643   0.651
 75 A'   30 A"   31 A"   76 A'   77 A'   78 A'   79 A'   32 A"                 
  0.694   0.718   0.792   0.812   0.829   0.870   0.892   0.895
 33 A"   80 A'   81 A'   82 A'   34 A"   83 A'   84 A'   85 A'                 
  0.902   0.946   0.958   1.115   1.152   1.291   1.336   1.376
 35 A"   86 A'   87 A'   88 A'   89 A'   36 A"   90 A'   91 A'                 
  1.416   1.445   1.562   1.643   1.674   1.708   1.779   1.869
 37 A"   38 A"   39 A"   92 A'   93 A'   94 A'   95 A'   96 A'                 
  1.983   2.037   2.128   2.230   2.311   2.430   2.668   2.951
 40 A"   97 A'   98 A'   41 A"   99 A'  100 A'   42 A"  101 A'                 
  3.070   3.955   3.966   3.968   3.973   3.987   4.024   4.044
102 A'   43 A"  103 A'   44 A"   45 A"  104 A'  105 A'   46 A"                 
  4.114   4.133   4.321   4.330   5.983   6.018   6.029   6.586
106 A'  107 A'  108 A'  109 A'   47 A"  110 A'  111 A'  112 A'                 
  6.903   7.528   7.567   7.621   9.683  13.788  13.907  13.953
113 A'   48 A"  114 A'  115 A'  116 A'   49 A"  117 A'  118 A'                 
 23.307  25.786  25.966  26.273  27.778  28.329  28.356  28.366
119 A'   50 A"  120 A'  121 A'  122 A'   51 A"  123 A'  124 A'                 
 28.530  28.536  28.536  28.556  28.621  47.870 127.875 127.898
 52 A"   53 A"  125 A'  126 A'  127 A'  128 A'   54 A"  129 A'                 
127.908 151.589 163.039 215.666 289.723 289.758 289.8471020.656
130 A'  131 A'  132 A'  133 A'   55 A"  134 A'  135 A'  136 A'                 
*******
137 A'                                                                         

 Beta MOs, Restricted
 -- Occupied --                  
******* -482.87 -176.31 -165.72 -165.71 -165.71 -101.60  -77.11
  1 A'    2 A'    3 A'    4 A'    1 A"    5 A'    6 A'    7 A'                 
-62.521 -56.341 -56.337 -56.337 -35.809 -31.301 -31.296 -31.296
  8 A'    9 A'    2 A"   10 A'   11 A'   12 A'    3 A"   13 A'                 
-22.952 -22.951 -22.951 -22.947 -22.947 -10.317  -9.509  -8.729
 14 A'    4 A"   15 A'    5 A"   16 A'   17 A'   18 A'   19 A'                 
 -7.274  -7.264  -7.263  -6.605  -6.562  -6.548  -6.547  -6.358
 20 A'    6 A"   21 A'   22 A'   23 A'    7 A"   24 A'   25 A'                 
 -4.769  -4.767  -4.764  -4.763  -4.757  -4.756  -2.672  -2.669
 26 A'   27 A'    8 A"   28 A'    9 A"   29 A'   30 A'   10 A"                 
 -2.668  -2.657  -2.657  -2.035  -2.031  -2.031  -2.020  -2.020
 31 A'   11 A"   32 A'   33 A'   12 A"   34 A'   35 A'   13 A"                 
 -0.920  -0.828  -0.732  -0.655  -0.549  -0.474  -0.433  -0.416
 36 A'   37 A'   38 A'   39 A'   40 A'   41 A'   42 A'   14 A"                 
 -0.351  -0.340  -0.339  -0.307  -0.307  -0.279  -0.258
 43 A'   44 A'   15 A"   16 A"   45 A'   46 A'   17 A"                         
 -- Virtual --                   
 -0.105  -0.093  -0.057  -0.004   0.009   0.022   0.030   0.041
 18 A"   47 A'   48 A'   49 A'   50 A'   51 A'   52 A'   19 A"                 
  0.043   0.064   0.066   0.079   0.086   0.088   0.101   0.114
 53 A'   20 A"   54 A'   55 A'   21 A"   56 A'   57 A'   58 A'                 
  0.125   0.128   0.132   0.175   0.188   0.203   0.219   0.258
 22 A"   59 A'   60 A'   61 A'   62 A'   63 A'   23 A"   64 A'                 
  0.272   0.285   0.302   0.340   0.369   0.378   0.394   0.398
 65 A'   24 A"   66 A'   67 A'   25 A"   68 A'   69 A'   26 A"                 
  0.411   0.414   0.414   0.425   0.450   0.455   0.472   0.496
 70 A'   27 A"   71 A'   72 A'   73 A'   28 A"   74 A'   29 A"                 
  0.534   0.540   0.549   0.575   0.605   0.611   0.643   0.651
 75 A'   30 A"   31 A"   76 A'   77 A'   78 A'   79 A'   32 A"                 
  0.694   0.718   0.792   0.812   0.829   0.870   0.892   0.895
 33 A"   80 A'   81 A'   82 A'   34 A"   83 A'   84 A'   85 A'                 
  0.902   0.946   0.958   1.115   1.152   1.291   1.336   1.376
 35 A"   86 A'   87 A'   88 A'   89 A'   36 A"   90 A'   91 A'                 
  1.416   1.445   1.562   1.643   1.674   1.708   1.779   1.869
 37 A"   38 A"   39 A"   92 A'   93 A'   94 A'   95 A'   96 A'                 
  1.983   2.037   2.128   2.230   2.311   2.430   2.668   2.951
 40 A"   97 A'   98 A'   41 A"   99 A'  100 A'   42 A"  101 A'                 
  3.070   3.955   3.966   3.968   3.973   3.987   4.024   4.044
102 A'   43 A"  103 A'   44 A"   45 A"  104 A'  105 A'   46 A"                 
  4.114   4.133   4.321   4.330   5.983   6.018   6.029   6.586
106 A'  107 A'  108 A'  109 A'   47 A"  110 A'  111 A'  112 A'                 
  6.903   7.528   7.567   7.621   9.683  13.788  13.907  13.953
113 A'   48 A"  114 A'  115 A'  116 A'   49 A"  117 A'  118 A'                 
 23.307  25.786  25.966  26.273  27.778  28.329  28.356  28.366
119 A'   50 A"  120 A'  121 A'  122 A'   51 A"  123 A'  124 A'                 
 28.530  28.536  28.536  28.556  28.621  47.870 127.875 127.898
 52 A"   53 A"  125 A'  126 A'  127 A'  128 A'   54 A"  129 A'                 
127.908 151.589 163.039 215.666 289.723 289.758 289.8471020.656
130 A'  131 A'  132 A'  133 A'   55 A"  134 A'  135 A'  136 A'                 
*******
137 A'                                                                         
 --------------------------------------------------------------

          Ground-State Mulliken Net Atomic Charges

     Atom                 Charge (a.u.)
  ----------------------------------------
      1 C                    -0.172252
      2 P                    -0.042550
      3 I                    -0.135445
      4 Cl                    0.274927
      5 Br                    0.075319
  ----------------------------------------
  Sum of atomic charges =    -0.000000

 -----------------------------------------------------------------
                    Cartesian Multipole Moments
 -----------------------------------------------------------------
    Charge (ESU x 10^10)
                -0.0000
    Dipole Moment (Debye)
         X       0.3119      Y      -0.1148      Z       0.0000
       Tot       0.3323
    Quadrupole Moments (Debye-Ang)
        XX     -77.7133     XY       0.8696     YY     -75.8126
        XZ      -0.0000     YZ       0.0000     ZZ     -79.1297
    Octopole Moments (Debye-Ang^2)
       XXX     -54.2083    XXY     -21.0940    XYY     -13.7408
       YYY     -65.4786    XXZ       0.0000    XYZ       0.0000
       YYZ       0.0000    XZZ     -17.5433    YZZ     -18.8974
       ZZZ       0.0000
    Hexadecapole Moments (Debye-Ang^3)
      XXXX   -1660.3689   XXXY      -7.1326   XXYY    -375.8133
      XYYY     -54.6056   YYYY    -626.9163   XXXZ      -0.0000
      XXYZ       0.0000   XYYZ      -0.0000   YYYZ       0.0000
      XXZZ    -309.3265   XYZZ     -15.8076   YYZZ    -126.9047
      XZZZ      -0.0000   YZZZ       0.0000   ZZZZ    -106.6779
 -----------------------------------------------------------------
Archival summary:
1\1\TWL02\OPT\ProcedureUnspecified\BasisUnspecified\1r1l111\taweetha\MonNov2615:54:332018MonNov2615:54:332018\0\\#,OPT,ProcedureUnspecified,BasisUnspecified,\\0,1\I\P,1,2.48021\C,2,1.69484,1,105.609\Cl,3,1.75265,2,114.538,1,-180,0\Br,3,1.89025,2,131.507,1,-0,0\\\@

 Total job time:  146.76s(wall), 551.78s(cpu) 
 Mon Nov 26 15:54:33 2018

        *************************************************************
        *                                                           *
        *  Thank you very much for using Q-Chem.  Have a nice day.  *
        *                                                           *
        *************************************************************


 
User input: 2 of 2 
 
Q-Chem Developer Version!
                  Welcome to Q-Chem
     A Quantum Leap Into The Future Of Chemistry


 Q-Chem 5.1, Q-Chem, Inc., Pleasanton, CA (2018)

 Yihan Shao,  Zhengting Gan,  E. Epifanovsky,  A. T. B. Gilbert,  M. Wormit,  
 J. Kussmann,  A. W. Lange,  A. Behn,  Jia Deng,  Xintian Feng,  D. Ghosh,  
 M. Goldey,  P. R. Horn,  L. D. Jacobson,  I. Kaliman,  T. Kus,  A. Landau,  
 Jie Liu,  E. I. Proynov,  R. M. Richard,  R. P. Steele,  E. J. Sundstrom,  
 H. L. Woodcock III,  P. M. Zimmerman,  D. Zuev,  B. Albrecht,  E. Alguire,  
 S. A. Baeppler,  D. Barton,  Z. Benda,  Y. A. Bernard,  E. J. Berquist,  
 K. B. Bravaya,  H. Burton,  D. Casanova,  Chun-Min Chang,  Yunqing Chen,  
 A. Chien,  K. D. Closser,  M. P. Coons,  S. Coriani,  S. Dasgupta,  
 A. L. Dempwolff,  M. Diedenhofen,  Hainam Do,  R. G. Edgar,  Po-Tung Fang,  
 S. Faraji,  S. Fatehi,  Qingguo Feng,  K. D. Fenk,  J. Fosso-Tande,  
 Qinghui Ge,  A. Ghysels,  G. Gidofalvi,  J. Gomes,  J. Gonthier,  A. Gunina,  
 D. Hait,  M. W. D. Hanson-Heine,  P. H. P. Harbach,  A. W. Hauser,  
 J. E. Herr,  E. G. Hohenstein,  Z. C. Holden,  Kerwin Hui,  B. C. Huynh,  
 T.-C. Jagau,  Hyunjun Ji,  B. Kaduk,  K. Khistyaev,  Jaehoon Kim,  
 P. Klunzinger,  K. Koh,  D. Kosenkov,  L. Koulias,  T. Kowalczyk,  
 C. M. Krauter,  A. Kunitsa,  Ka Un Lao,  A. Laurent,  K. V. Lawler,  
 Joonho Lee,  D. Lefrancois,  S. Lehtola,  D. S. Levine,  Yi-Pei Li,  
 You-Sheng Lin,  Fenglai Liu,  E. Livshits,  A. Luenser,  P. Manohar,  
 E. Mansoor,  S. F. Manzer,  Shan-Ping Mao,  Yuezhi Mao,  N. Mardirossian,  
 A. V. Marenich,  T. Markovich,  L. A. Martinez-Martinez,  S. A. Maurer,  
 N. J. Mayhall,  S. C. McKenzie,  J.-M. Mewes,  A. F. Morrison,  
 J. W. Mullinax,  K. Nanda,  T. S. Nguyen-Beck,  R. Olivares-Amaya,  
 J. A. Parkhill,  T. M. Perrine,  F. Plasser,  P. Pokhilko,  S. Prager,  
 A. Prociuk,  E. Ramos,  D. R. Rehn,  F. Rob,  M. Schneider,  N. Sergueev,  
 S. M. Sharada,  S. Sharma,  D. W. Small,  T. Stauch,  T. Stein,  
 Yu-Chuan Su,  A. J. W. Thom,  A. Tkatchenko,  T. Tsuchimochi,  N. M. Tubman,  
 L. Vogt,  M. L. Vidal,  O. Vydrov,  M. A. Watson,  J. Wenzel,  
 M. de Wergifosse,  T. A. Wesolowski,  A. White,  J. Witte,  A. Yamada,  
 Jun Yang,  K. Yao,  S. Yeganeh,  S. R. Yost,  Zhi-Qiang You,  A. Zech,  
 Igor Ying Zhang,  Xing Zhang,  Yan Zhao,  Ying Zhu,  B. R. Brooks,  
 G. K. L. Chan,  C. J. Cramer,  M. S. Gordon,  W. J. Hehre,  A. Klamt,  
 M. W. Schmidt,  C. D. Sherrill,  D. G. Truhlar,  A. Aspuru-Guzik,  R. Baer,  
 A. T. Bell,  N. A. Besley,  Jeng-Da Chai,  A. E. DePrince, III,  
 R. A. DiStasio Jr.,  A. Dreuw,  B. D. Dunietz,  T. R. Furlani,  
 Chao-Ping Hsu,  Yousung Jung,  Jing Kong,  D. S. Lambrecht,  WanZhen Liang,  
 C. Ochsenfeld,  V. A. Rassolov,  L. V. Slipchenko,  J. E. Subotnik,  
 T. Van Voorhis,  J. M. Herbert,  A. I. Krylov,  P. M. W. Gill,  M. Head-Gordon

 Contributors to earlier versions of Q-Chem not listed above: 
 R. D. Adamson,  B. Austin,  J. Baker,  G. J. O. Beran,  K. Brandhorst,  
 S. T. Brown,  E. F. C. Byrd,  A. K. Chakraborty,  C.-L. Cheng,  
 Siu Hung Chien,  D. M. Chipman,  D. L. Crittenden,  H. Dachsel,  
 R. J. Doerksen,  A. D. Dutoi,  L. Fusti-Molnar,  W. A. Goddard III,  
 A. Golubeva-Zadorozhnaya,  S. R. Gwaltney,  G. Hawkins,  A. Heyden,  
 S. Hirata,  G. Kedziora,  F. J. Keil,  C. Kelley,  Jihan Kim,  R. A. King,  
 R. Z. Khaliullin,  P. P. Korambath,  W. Kurlancheek,  A. M. Lee,  M. S. Lee,  
 S. V. Levchenko,  Ching Yeh Lin,  D. Liotard,  R. C. Lochan,  I. Lotan,  
 P. E. Maslen,  N. Nair,  D. P. O'Neill,  D. Neuhauser,  E. Neuscamman,  
 C. M. Oana,  R. Olson,  B. Peters,  R. Peverati,  P. A. Pieniazek,  
 Y. M. Rhee,  J. Ritchie,  M. A. Rohrdanz,  E. Rosta,  N. J. Russ,  
 H. F. Schaefer III,  N. E. Schultz,  N. Shenvi,  A. C. Simmonett,  A. Sodt,  
 D. Stuck,  K. S. Thanthiriwatte,  V. Vanovschi,  Tao Wang,  A. Warshel,  
 C. F. Williams,  Q. Wu,  X. Xu,  W. Zhang

 Please cite Q-Chem as follows:
 Y. Shao et al., Mol. Phys. 113, 184-215 (2015)
 DOI: 10.1080/00268976.2014.952696

 Q-Chem 5.1.2 for Intel X86 EM64T Linux

 Parts of Q-Chem use Armadillo 8.300.2 (Tropical Shenanigans).
 http://arma.sourceforge.net/

 Q-Chem begins on Mon Nov 26 15:54:33 2018  

Host: 
0

     Scratch files written to /scratch/taweetham/qchem50563//
The previous job contains 0 fragments, simply inherited here
Input Ideriv = 2
Curr. Ideriv = -1
Max.  Ideriv = 2

Checking the input file for inconsistencies... 	...done.

--------------------------------------------------------------
User input:
--------------------------------------------------------------

$molecule
read
$end

$rem
   job_type 	frequency
   basis 	6-311++g**
   method	b3lyp	
$end


--------------------------------------------------------------
 ----------------------------------------------------------------
             Standard Nuclear Orientation (Angstroms)
    I     Atom           X                Y                Z
 ----------------------------------------------------------------
    1      C       1.3027850433     0.5131254844    -0.0000000000
    2      P      -0.0657128806     1.5129818205    -0.0000000000
    3      I      -2.0137751130    -0.0221069349    -0.0000000000
    4      Cl      2.8310701933     1.3711011443    -0.0000000000
    5      Br      1.4791677329    -1.3688723462     0.0000000000
 ----------------------------------------------------------------
 Molecular Point Group                 Cs    NOp =  2
 Largest Abelian Subgroup              Cs    NOp =  2
 Nuclear Repulsion Energy =   928.7363285082 hartrees
 There are       63 alpha and       63 beta electrons
 Requested basis set is 6-311++G(d,p)
 There are 75 shells and 192 basis functions

 Total QAlloc Memory Limit   2000 MB
 Mega-Array Size       188 MB
 MEM_STATIC part       192 MB

                       Distance Matrix (Angstroms)
             C (  1)   P (  2)   I (  3)   Cl(  4)
   P (  2)  1.694845
   I (  3)  3.359471  2.480210
   Cl(  4)  1.752649  2.900256  5.041186
   Br(  5)  1.890245  3.269823  3.743585  3.055339

 A cutoff of  1.0D-11 yielded   2111 shell pairs
 There are     14988 function pairs (     16770 Cartesian)

 -------------------------------------------------------
 OpenMP Integral Computing Module                       
 Release: version 1.0, May 2013, Q-Chem Inc. Pittsburgh 
 -------------------------------------------------------
 Integral Job Info:
 Integral job number is                      11
 Integral operator is                         1
 short-range coefficients                     0
 long-range coefficients              100000000
 Omega coefficients                           0
 if combine SR and LR in K                    0
 Integral screening is                        0
 Integral computing path is                   2
 max size of driver memory is            800000
 size of driver memory is                593474
 size of scratch memory is             29634545
 max col of scratch BK array               1296
 max len of scratch array in speh3          155
 max len of scratch index in speh4           18
 max int batch size is                      520
 min int batch size is                       52
 fixed nKL is                                45
 max L of basis functions is                  2
 order of int derivative is                   0
 number of shells is                         75
 number of basis is                         203
 number of cartesian basis is               203
 number of contracted shell pairs          2111
 number of primitive shell pairs           4890
 maxK2 (contraction) of shell pair           36
 max number of K2 of shell pair               1
 max number of CS2 of shell pair            322
 max number of PS2 of shell pair            322
 mem total for path MDJ                  534268
 -------------------------------------------------------
 Smallest overlap matrix eigenvalue = 3.68E-04
 Guess from superposition of atomic densities
 Warning:  Energy on first SCF cycle will be non-variational
 SAD guess density has 126.000000 electrons

 -----------------------------------------------------------------------
  General SCF calculation program by
  Eric Jon Sundstrom, Paul Horn, Yuezhi Mao, Dmitri Zuev, Alec White,
  David Stuck, Shaama M.S., Shane Yost, Joonho Lee, David Small,
  Daniel Levine, Susi Lehtola, Hugh Burton, Evgeny Epifanovsky
 -----------------------------------------------------------------------
 Exchange:     0.2000 Hartree-Fock + 0.0800 Slater + 0.7200 B88
 Correlation:  0.1900 VWN1RPA + 0.8100 LYP
 Using SG-1 standard quadrature grid
 using 4 threads for integral computing
 -------------------------------------------------------
 OpenMP Integral computing Module                
 Release: version 2.0, May 2017, Q-Chem Inc. Pleasanton 
 -------------------------------------------------------
 -------------------------------------------------------
 OpenMP BLAS3 based DFT computing Module                
 Release: version 1.0, May 2013, Q-Chem Inc. Pittsburgh 
 -------------------------------------------------------
 A restricted SCF calculation will be
 performed using DIIS
 SCF converges when DIIS error is below 1.0e-08
 ---------------------------------------
  Cycle       Energy         DIIS error
 ---------------------------------------
    1  -10333.9161499898      3.61e-02  
    2  -10333.3545642793      2.10e-03  
    3  -10333.3441906836      2.30e-03  
    4  -10333.3599878334      1.08e-03  
    5  -10333.3659089201      2.61e-04  
    6  -10333.3661377101      1.30e-04  
    7  -10333.3662181274      2.61e-05  
    8  -10333.3662211646      6.69e-06  
    9  -10333.3662214002      1.67e-06  
   10  -10333.3662214112      3.76e-07  
   11  -10333.3662214120      1.50e-07  
   12  -10333.3662214122      2.26e-08  
   13  -10333.3662214121      5.40e-09  Convergence criterion met
 ---------------------------------------
 SCF time:   CPU 45.69s  wall 12.00s 
 SCF   energy in the final basis set =   -10333.3662214121
 Total energy in the final basis set =   -10333.3662214121

 --------------------------------------------------------------
             Orbital Energies (a.u.) and Symmetries
 --------------------------------------------------------------

 Alpha MOs, Restricted
 -- Occupied --                  
******* -482.87 -176.31 -165.72 -165.71 -165.71 -101.60  -77.11
  1 A'    2 A'    3 A'    4 A'    1 A"    5 A'    6 A'    7 A'                 
-62.521 -56.341 -56.337 -56.337 -35.809 -31.301 -31.296 -31.296
  8 A'    9 A'    2 A"   10 A'   11 A'   12 A'    3 A"   13 A'                 
-22.952 -22.951 -22.951 -22.947 -22.947 -10.317  -9.509  -8.729
 14 A'    4 A"   15 A'    5 A"   16 A'   17 A'   18 A'   19 A'                 
 -7.274  -7.264  -7.263  -6.605  -6.562  -6.548  -6.547  -6.358
 20 A'    6 A"   21 A'   22 A'   23 A'    7 A"   24 A'   25 A'                 
 -4.769  -4.767  -4.764  -4.763  -4.757  -4.756  -2.672  -2.669
 26 A'   27 A'    8 A"   28 A'    9 A"   29 A'   30 A'   10 A"                 
 -2.668  -2.657  -2.657  -2.035  -2.031  -2.031  -2.020  -2.020
 31 A'   32 A'   11 A"   33 A'   12 A"   34 A'   13 A"   35 A'                 
 -0.920  -0.828  -0.732  -0.655  -0.549  -0.474  -0.433  -0.416
 36 A'   37 A'   38 A'   39 A'   40 A'   41 A'   42 A'   14 A"                 
 -0.351  -0.340  -0.339  -0.307  -0.307  -0.279  -0.258
 43 A'   44 A'   15 A"   16 A"   45 A'   46 A'   17 A"                         
 -- Virtual --                   
 -0.105  -0.093  -0.057  -0.004   0.009   0.022   0.030   0.041
 18 A"   47 A'   48 A'   49 A'   50 A'   51 A'   52 A'   19 A"                 
  0.043   0.064   0.066   0.079   0.086   0.088   0.101   0.114
 53 A'   20 A"   54 A'   55 A'   21 A"   56 A'   57 A'   58 A'                 
  0.125   0.128   0.132   0.175   0.188   0.203   0.219   0.258
 22 A"   59 A'   60 A'   61 A'   62 A'   63 A'   23 A"   64 A'                 
  0.272   0.285   0.302   0.340   0.369   0.378   0.394   0.398
 65 A'   24 A"   66 A'   67 A'   25 A"   68 A'   69 A'   26 A"                 
  0.411   0.414   0.414   0.425   0.450   0.455   0.472   0.496
 70 A'   27 A"   71 A'   72 A'   73 A'   28 A"   74 A'   29 A"                 
  0.534   0.540   0.549   0.575   0.605   0.611   0.644   0.651
 75 A'   30 A"   31 A"   76 A'   77 A'   78 A'   79 A'   32 A"                 
  0.694   0.718   0.792   0.812   0.829   0.870   0.892   0.895
 33 A"   80 A'   81 A'   82 A'   34 A"   83 A'   84 A'   85 A'                 
  0.902   0.946   0.958   1.115   1.152   1.291   1.336   1.376
 35 A"   86 A'   87 A'   88 A'   89 A'   36 A"   90 A'   91 A'                 
  1.416   1.445   1.562   1.643   1.674   1.708   1.779   1.869
 37 A"   38 A"   39 A"   92 A'   93 A'   94 A'   95 A'   96 A'                 
  1.983   2.037   2.128   2.230   2.311   2.430   2.668   2.951
 40 A"   97 A'   98 A'   41 A"   99 A'  100 A'   42 A"  101 A'                 
  3.070   3.955   3.966   3.968   3.973   3.987   4.024   4.044
102 A'   43 A"  103 A'   44 A"   45 A"  104 A'  105 A'   46 A"                 
  4.114   4.133   4.321   4.330   5.983   6.018   6.030   6.586
106 A'  107 A'  108 A'  109 A'   47 A"  110 A'  111 A'  112 A'                 
  6.903   7.528   7.567   7.621   9.683  13.788  13.907  13.953
113 A'   48 A"  114 A'  115 A'  116 A'   49 A"  117 A'  118 A'                 
 23.307  25.786  25.966  26.273  27.778  28.329  28.356  28.366
119 A'   50 A"  120 A'  121 A'  122 A'   51 A"  123 A'  124 A'                 
 28.530  28.536  28.536  28.556  28.621  47.870 127.875 127.898
 52 A"   53 A"  125 A'  126 A'  127 A'  128 A'   54 A"  129 A'                 
127.908 151.589 163.039 215.666 289.723 289.758 289.8471020.656
130 A'  131 A'  132 A'  133 A'   55 A"  134 A'  135 A'  136 A'                 
*******
137 A'                                                                         

 Beta MOs, Restricted
 -- Occupied --                  
******* -482.87 -176.31 -165.72 -165.71 -165.71 -101.60  -77.11
  1 A'    2 A'    3 A'    4 A'    1 A"    5 A'    6 A'    7 A'                 
-62.521 -56.341 -56.337 -56.337 -35.809 -31.301 -31.296 -31.296
  8 A'    9 A'    2 A"   10 A'   11 A'   12 A'    3 A"   13 A'                 
-22.952 -22.951 -22.951 -22.947 -22.947 -10.317  -9.509  -8.729
 14 A'    4 A"   15 A'    5 A"   16 A'   17 A'   18 A'   19 A'                 
 -7.274  -7.264  -7.263  -6.605  -6.562  -6.548  -6.547  -6.358
 20 A'    6 A"   21 A'   22 A'   23 A'    7 A"   24 A'   25 A'                 
 -4.769  -4.767  -4.764  -4.763  -4.757  -4.756  -2.672  -2.669
 26 A'   27 A'    8 A"   28 A'    9 A"   29 A'   30 A'   10 A"                 
 -2.668  -2.657  -2.657  -2.035  -2.031  -2.031  -2.020  -2.020
 31 A'   32 A'   11 A"   33 A'   12 A"   34 A'   13 A"   35 A'                 
 -0.920  -0.828  -0.732  -0.655  -0.549  -0.474  -0.433  -0.416
 36 A'   37 A'   38 A'   39 A'   40 A'   41 A'   42 A'   14 A"                 
 -0.351  -0.340  -0.339  -0.307  -0.307  -0.279  -0.258
 43 A'   44 A'   15 A"   16 A"   45 A'   46 A'   17 A"                         
 -- Virtual --                   
 -0.105  -0.093  -0.057  -0.004   0.009   0.022   0.030   0.041
 18 A"   47 A'   48 A'   49 A'   50 A'   51 A'   52 A'   19 A"                 
  0.043   0.064   0.066   0.079   0.086   0.088   0.101   0.114
 53 A'   20 A"   54 A'   55 A'   21 A"   56 A'   57 A'   58 A'                 
  0.125   0.128   0.132   0.175   0.188   0.203   0.219   0.258
 22 A"   59 A'   60 A'   61 A'   62 A'   63 A'   23 A"   64 A'                 
  0.272   0.285   0.302   0.340   0.369   0.378   0.394   0.398
 65 A'   24 A"   66 A'   67 A'   25 A"   68 A'   69 A'   26 A"                 
  0.411   0.414   0.414   0.425   0.450   0.455   0.472   0.496
 70 A'   27 A"   71 A'   72 A'   73 A'   28 A"   74 A'   29 A"                 
  0.534   0.540   0.549   0.575   0.605   0.611   0.644   0.651
 75 A'   30 A"   31 A"   76 A'   77 A'   78 A'   79 A'   32 A"                 
  0.694   0.718   0.792   0.812   0.829   0.870   0.892   0.895
 33 A"   80 A'   81 A'   82 A'   34 A"   83 A'   84 A'   85 A'                 
  0.902   0.946   0.958   1.115   1.152   1.291   1.336   1.376
 35 A"   86 A'   87 A'   88 A'   89 A'   36 A"   90 A'   91 A'                 
  1.416   1.445   1.562   1.643   1.674   1.708   1.779   1.869
 37 A"   38 A"   39 A"   92 A'   93 A'   94 A'   95 A'   96 A'                 
  1.983   2.037   2.128   2.230   2.311   2.430   2.668   2.951
 40 A"   97 A'   98 A'   41 A"   99 A'  100 A'   42 A"  101 A'                 
  3.070   3.955   3.966   3.968   3.973   3.987   4.024   4.044
102 A'   43 A"  103 A'   44 A"   45 A"  104 A'  105 A'   46 A"                 
  4.114   4.133   4.321   4.330   5.983   6.018   6.030   6.586
106 A'  107 A'  108 A'  109 A'   47 A"  110 A'  111 A'  112 A'                 
  6.903   7.528   7.567   7.621   9.683  13.788  13.907  13.953
113 A'   48 A"  114 A'  115 A'  116 A'   49 A"  117 A'  118 A'                 
 23.307  25.786  25.966  26.273  27.778  28.329  28.356  28.366
119 A'   50 A"  120 A'  121 A'  122 A'   51 A"  123 A'  124 A'                 
 28.530  28.536  28.536  28.556  28.621  47.870 127.875 127.898
 52 A"   53 A"  125 A'  126 A'  127 A'  128 A'   54 A"  129 A'                 
127.908 151.589 163.039 215.666 289.723 289.758 289.8471020.656
130 A'  131 A'  132 A'  133 A'   55 A"  134 A'  135 A'  136 A'                 
*******
137 A'                                                                         
 --------------------------------------------------------------

          Ground-State Mulliken Net Atomic Charges

     Atom                 Charge (a.u.)
  ----------------------------------------
      1 C                    -0.172324
      2 P                    -0.042501
      3 I                    -0.135460
      4 Cl                    0.274957
      5 Br                    0.075329
  ----------------------------------------
  Sum of atomic charges =    -0.000000

 -----------------------------------------------------------------
                    Cartesian Multipole Moments
 -----------------------------------------------------------------
    Charge (ESU x 10^10)
                -0.0000
    Dipole Moment (Debye)
         X       0.3136      Y      -0.1111      Z       0.0000
       Tot       0.3327
    Quadrupole Moments (Debye-Ang)
        XX     -77.7803     XY       0.8340     YY     -75.7771
        XZ       0.0000     YZ      -0.0000     ZZ     -79.1296
    Octopole Moments (Debye-Ang^2)
       XXX     -36.5068    XXY     -16.5233    XYY      -8.0679
       YYY     -51.3013    XXZ       0.0000    XYZ      -0.0000
       YYZ       0.0000    XZZ     -11.5720    YZZ     -14.0026
       ZZZ       0.0000
    Hexadecapole Moments (Debye-Ang^3)
      XXXX   -1646.8235   XXXY      -6.6000   XXYY    -370.6551
      XYYY     -54.3160   YYYY    -614.5775   XXXZ      -0.0000
      XXYZ      -0.0000   XYYZ      -0.0000   YYYZ      -0.0000
      XXZZ    -306.8198   XYZZ     -15.8876   YYZZ    -125.1787
      XZZZ       0.0000   YZZZ      -0.0000   ZZZZ    -106.6771
 -----------------------------------------------------------------
 Calculating MO derivatives via CPSCF
 D1JvT checksum  = 299100 19033.0094119872
 D1KAT checksum  = 753600 724.0590062060
   1         3          15      0.142982    0.052377
   2         3          15      0.017537    0.006070
   3         3          15      0.002543    0.001113
   4         3          15      0.000309    0.000132
   5        14           4      0.000025    0.000012
   6        18           0      0.000000    0.000000    Roots Converged
 Time for AOints: 13.7 s (CPU) 3.5 s (wall)
 ------------------------------------------------------------------------------
                     AOints        : Timing summary (seconds)
 ------------------------------------------------------------------------------
     job step          cpu (% of tot)      sys (% of tot)     wall (% of tot)
 ------------------------------------------------------------------------------
  cpscf_lag         0.6810E+02 (35.4)   0.1200E-04 (25.5)   0.1749E+02 (34.8)
  iterzp            0.1105E+03 (57.4)   0.3300E-04 (70.2)   0.2899E+02 (57.8)
  make_fx           0.0000E+00 ( 0.0)   0.0000E+00 ( 0.0)   0.0000E+00 ( 0.0)
  AOints            0.1368E+02 ( 7.1)   0.2000E-05 ( 4.3)   0.3463E+01 ( 6.9)
 ------------------------------------------------------------------------------
   Grand Totals     0.1926E+03          0.4700E-04          0.5018E+02
 ------------------------------------------------------------------------------
 Calculating analytic Hessian of the SCF energy
 Polarizability Matrix (a.u.)
            1           2           3
    1-149.7451785  -5.7507380   0.0000000
    2  -5.7507380-104.6598322  -0.0000000
    3   0.0000000  -0.0000000 -59.5106751

 Direct stationary perturbation theory relativistic correction:

 rels  =     114.982213198808
 relv  =    -383.800999829306
 rel2e =      52.817696340068
 E_rel =    -216.001090290430

 Hessian of the SCF Energy
            1           2           3           4           5           6
    1   0.3460369  -0.0927189   0.0000000  -0.1752604   0.1147222  -0.0000000
    2  -0.0927189   0.3247309  -0.0000000   0.1290705  -0.1286851   0.0000000
    3   0.0000000  -0.0000000   0.0622825  -0.0000000   0.0000000  -0.0213593
    4  -0.1752604   0.1290705  -0.0000000   0.2718408  -0.0765075   0.0000000
    5   0.1147222  -0.1286851   0.0000000  -0.0765075   0.2005622  -0.0000000
    6  -0.0000000   0.0000000  -0.0213593   0.0000000  -0.0000000   0.0143303
    7  -0.0109397  -0.0085496  -0.0000000  -0.0621085  -0.0405795  -0.0000000
    8   0.0021553   0.0025438  -0.0000000  -0.0525523  -0.0524235   0.0000000
    9   0.0000000  -0.0000000  -0.0009935   0.0000000   0.0000000  -0.0046763
   10  -0.1330264  -0.0449582  -0.0000000  -0.0329108  -0.0125186   0.0000000
   11  -0.0465615  -0.0516419   0.0000000  -0.0033921   0.0053328  -0.0000000
   12  -0.0000000   0.0000000  -0.0193164   0.0000000   0.0000000   0.0022174
   13  -0.0268104   0.0171561   0.0000000  -0.0015612   0.0148834   0.0000000
   14   0.0224029  -0.1469476   0.0000000   0.0033813  -0.0247863   0.0000000
   15   0.0000000   0.0000000  -0.0206133  -0.0000000   0.0000000   0.0094879
            7           8           9          10          11          12
    1  -0.0109397   0.0021553   0.0000000  -0.1330264  -0.0465615  -0.0000000
    2  -0.0085496   0.0025438  -0.0000000  -0.0449582  -0.0516419   0.0000000
    3  -0.0000000  -0.0000000  -0.0009935  -0.0000000   0.0000000  -0.0193164
    4  -0.0621085  -0.0525523   0.0000000  -0.0329108  -0.0033921   0.0000000
    5  -0.0405795  -0.0524235   0.0000000  -0.0125186   0.0053328   0.0000000
    6  -0.0000000   0.0000000  -0.0046763   0.0000000  -0.0000000   0.0022174
    7   0.0806261   0.0458762  -0.0000000  -0.0031852   0.0014222   0.0000000
    8   0.0458762   0.0461423  -0.0000000   0.0009207   0.0007662   0.0000000
    9  -0.0000000  -0.0000000   0.0038154  -0.0000000   0.0000000   0.0034388
   10  -0.0031852   0.0009207  -0.0000000   0.1719225   0.0710664   0.0000000
   11   0.0014222   0.0007662   0.0000000   0.0710664   0.0752146  -0.0000000
   12   0.0000000   0.0000000   0.0034388   0.0000000  -0.0000000   0.0094016
   13  -0.0043928   0.0036002   0.0000000  -0.0028001  -0.0225350   0.0000000
   14   0.0018307   0.0029712   0.0000000  -0.0145103  -0.0296717   0.0000000
   15   0.0000000   0.0000000  -0.0015843  -0.0000000   0.0000000   0.0042587
           13          14          15
    1  -0.0268104   0.0224029   0.0000000
    2   0.0171561  -0.1469476   0.0000000
    3   0.0000000   0.0000000  -0.0206133
    4  -0.0015612   0.0033813  -0.0000000
    5   0.0148834  -0.0247863   0.0000000
    6   0.0000000   0.0000000   0.0094879
    7  -0.0043928   0.0018307   0.0000000
    8   0.0036002   0.0029712   0.0000000
    9   0.0000000   0.0000000  -0.0015843
   10  -0.0028001  -0.0145103  -0.0000000
   11  -0.0225350  -0.0296717   0.0000000
   12   0.0000000   0.0000000   0.0042587
   13   0.0355646  -0.0131047  -0.0000000
   14  -0.0131047   0.1984345  -0.0000000
   15  -0.0000000  -0.0000000   0.0084510
 Gradient time:  CPU 286.05 s  wall 74.74 s
 **********************************************************************
 **                                                                  **
 **                       VIBRATIONAL ANALYSIS                       **
 **                       --------------------                       **
 **                                                                  **
 **        VIBRATIONAL FREQUENCIES (CM**-1) AND NORMAL MODES         **
 **     FORCE CONSTANTS (mDYN/ANGSTROM) AND REDUCED MASSES (AMU)     **
 **                  INFRARED INTENSITIES (KM/MOL)                   **
 **                                                                  **
 **********************************************************************


 Mode:                 1                      2                      3
 Frequency:        85.43                  95.86                 186.65
 Force Cnst:      0.3337                 0.1862                 0.8958
 Red. Mass:      77.6132                34.3895                43.6425
 IR Active:          YES                    YES                    YES
 IR Intens:        0.047                  0.078                  0.603
 Raman Active:       YES                    YES                    YES
               X      Y      Z        X      Y      Z        X      Y      Z
 C          0.107 -0.273 -0.000    0.000 -0.000  0.163    0.296  0.262  0.000
 P          0.044 -0.352 -0.000   -0.000 -0.000  0.808    0.086  0.051 -0.000
 I         -0.433  0.220  0.000   -0.000  0.000 -0.145   -0.247 -0.137  0.000
 Cl        -0.074  0.116  0.000    0.000 -0.000 -0.533    0.694 -0.399  0.000
 Br         0.695 -0.226 -0.000    0.000 -0.000  0.127    0.011  0.336 -0.000
 TransDip  -0.002 -0.007 -0.000   -0.000  0.000  0.009    0.024  0.006 -0.000

 Mode:                 4                      5                      6
 Frequency:       247.50                 371.60                 387.71
 Force Cnst:      1.1491                 2.8963                 1.1296
 Red. Mass:      31.8395                35.5996                12.7540
 IR Active:          YES                    YES                    YES
 IR Intens:        0.543                 15.967                  6.300
 Raman Active:       YES                    YES                    YES
               X      Y      Z        X      Y      Z        X      Y      Z
 C          0.493 -0.020 -0.000   -0.107  0.201 -0.000   -0.000  0.000  0.984
 P          0.363 -0.278  0.000    0.162  0.895  0.000   -0.000  0.000 -0.135
 I         -0.081 -0.031 -0.000   -0.090 -0.098  0.000    0.000  0.000 -0.001
 Cl         0.283  0.632 -0.000    0.097  0.120  0.000    0.000  0.000 -0.104
 Br        -0.214 -0.118  0.000    0.054 -0.277  0.000    0.000 -0.000 -0.049
 TransDip   0.019 -0.015  0.000    0.083  0.097  0.000   -0.000  0.000 -0.080

 Mode:                 7                      8                      9
 Frequency:       431.01                 785.25                1061.92
 Force Cnst:      3.4762                 4.8427                 8.9375
 Red. Mass:      31.7592                13.3298                13.4518
 IR Active:          YES                    YES                    YES
 IR Intens:       50.146                101.168                 72.061
 Raman Active:       YES                    YES                    YES
               X      Y      Z        X      Y      Z        X      Y      Z
 C          0.079 -0.351  0.000    0.630  0.742 -0.000    0.729 -0.629  0.000
 P          0.767  0.070 -0.000   -0.012 -0.037  0.000   -0.209  0.161 -0.000
 I         -0.061 -0.057 -0.000   -0.004  0.002 -0.000    0.001  0.001 -0.000
 Cl        -0.462 -0.150 -0.000   -0.191 -0.108  0.000   -0.049 -0.003 -0.000
 Br        -0.011  0.184 -0.000   -0.001 -0.054  0.000   -0.008  0.033 -0.000
 TransDip   0.227  0.005 -0.000    0.192  0.258  0.000    0.223 -0.155 -0.000

 STANDARD THERMODYNAMIC QUANTITIES AT   298.15 K  AND     1.00 ATM

   This Molecule has  0 Imaginary Frequencies
   Zero point vibrational energy:        5.222 kcal/mol

   Atom    1 Element C  Has Mass   12.00000
   Atom    2 Element P  Has Mass   30.97376
   Atom    3 Element I  Has Mass  126.90440
   Atom    4 Element Cl Has Mass   34.96885
   Atom    5 Element Br Has Mass   78.91830
   Molecular Mass:   283.765310 amu
   Principal axes and moments of inertia in amu*Bohr^2:
                             1           2           3
    Eigenvalues --     1025.25859  3520.88782  4546.14641
          X               0.99979     0.02057    -0.00000
          Y              -0.02057     0.99979     0.00000
          Z               0.00000    -0.00000     1.00000
   Rotational Symmetry Number is   1
   The Molecule is an Asymmetric Top
   Translational Enthalpy:        0.889 kcal/mol
   Rotational Enthalpy:           0.889 kcal/mol
   Vibrational Enthalpy:          7.499 kcal/mol
   gas constant (RT):             0.592 kcal/mol
   Translational Entropy:        42.827  cal/mol.K
   Rotational Entropy:           31.173  cal/mol.K
   Vibrational Entropy:          14.538  cal/mol.K

   Total Enthalpy:                9.869 kcal/mol
   Total Entropy:                88.538  cal/mol.K
Archival summary:
1\1\TWL02\FREQ\ProcedureUnspecified\BasisUnspecified\1r1l111\taweetha\MonNov2615:56:002018MonNov2615:56:002018\0\\#,FREQ,ProcedureUnspecified,BasisUnspecified,\\0,1\I\P,1,2.48021\C,2,1.69484,1,105.609\Cl,3,1.75265,2,114.538,1,180,0\Br,3,1.89025,2,131.507,1,0,0\\\@

 Total job time:  86.97s(wall), 331.93s(cpu) 
 Mon Nov 26 15:56:00 2018

        *************************************************************
        *                                                           *
        *  Thank you very much for using Q-Chem.  Have a nice day.  *
        *                                                           *
        *************************************************************
