# Supplementary material for: Geometric and energetic data from ab initio calculations of haloethene, haloimine, halomethylenephosphine, haloiminophosphine, halodiazene, halodiphosphene and halocyclopropane
Source: Data Brief. 2019 Nov 2;27:104738. doi: 10.1016/j.dib.2019.104738 (PMC6861602; doi:10.1016/j.dib.2019.104738)
Supplement: Multimedia component 5 [file mmc5.zip › CP/B3LYP/BrFCPBrE.out]

Q-Chem Developer Version!
                  Welcome to Q-Chem
     A Quantum Leap Into The Future Of Chemistry


 Q-Chem 5.1, Q-Chem, Inc., Pleasanton, CA (2018)

 Yihan Shao,  Zhengting Gan,  E. Epifanovsky,  A. T. B. Gilbert,  M. Wormit,  
 J. Kussmann,  A. W. Lange,  A. Behn,  Jia Deng,  Xintian Feng,  D. Ghosh,  
 M. Goldey,  P. R. Horn,  L. D. Jacobson,  I. Kaliman,  T. Kus,  A. Landau,  
 Jie Liu,  E. I. Proynov,  R. M. Richard,  R. P. Steele,  E. J. Sundstrom,  
 H. L. Woodcock III,  P. M. Zimmerman,  D. Zuev,  B. Albrecht,  E. Alguire,  
 S. A. Baeppler,  D. Barton,  Z. Benda,  Y. A. Bernard,  E. J. Berquist,  
 K. B. Bravaya,  H. Burton,  D. Casanova,  Chun-Min Chang,  Yunqing Chen,  
 A. Chien,  K. D. Closser,  M. P. Coons,  S. Coriani,  S. Dasgupta,  
 A. L. Dempwolff,  M. Diedenhofen,  Hainam Do,  R. G. Edgar,  Po-Tung Fang,  
 S. Faraji,  S. Fatehi,  Qingguo Feng,  K. D. Fenk,  J. Fosso-Tande,  
 Qinghui Ge,  A. Ghysels,  G. Gidofalvi,  J. Gomes,  J. Gonthier,  A. Gunina,  
 D. Hait,  M. W. D. Hanson-Heine,  P. H. P. Harbach,  A. W. Hauser,  
 J. E. Herr,  E. G. Hohenstein,  Z. C. Holden,  Kerwin Hui,  B. C. Huynh,  
 T.-C. Jagau,  Hyunjun Ji,  B. Kaduk,  K. Khistyaev,  Jaehoon Kim,  
 P. Klunzinger,  K. Koh,  D. Kosenkov,  L. Koulias,  T. Kowalczyk,  
 C. M. Krauter,  A. Kunitsa,  Ka Un Lao,  A. Laurent,  K. V. Lawler,  
 Joonho Lee,  D. Lefrancois,  S. Lehtola,  D. S. Levine,  Yi-Pei Li,  
 You-Sheng Lin,  Fenglai Liu,  E. Livshits,  A. Luenser,  P. Manohar,  
 E. Mansoor,  S. F. Manzer,  Shan-Ping Mao,  Yuezhi Mao,  N. Mardirossian,  
 A. V. Marenich,  T. Markovich,  L. A. Martinez-Martinez,  S. A. Maurer,  
 N. J. Mayhall,  S. C. McKenzie,  J.-M. Mewes,  A. F. Morrison,  
 J. W. Mullinax,  K. Nanda,  T. S. Nguyen-Beck,  R. Olivares-Amaya,  
 J. A. Parkhill,  T. M. Perrine,  F. Plasser,  P. Pokhilko,  S. Prager,  
 A. Prociuk,  E. Ramos,  D. R. Rehn,  F. Rob,  M. Schneider,  N. Sergueev,  
 S. M. Sharada,  S. Sharma,  D. W. Small,  T. Stauch,  T. Stein,  
 Yu-Chuan Su,  A. J. W. Thom,  A. Tkatchenko,  T. Tsuchimochi,  N. M. Tubman,  
 L. Vogt,  M. L. Vidal,  O. Vydrov,  M. A. Watson,  J. Wenzel,  
 M. de Wergifosse,  T. A. Wesolowski,  A. White,  J. Witte,  A. Yamada,  
 Jun Yang,  K. Yao,  S. Yeganeh,  S. R. Yost,  Zhi-Qiang You,  A. Zech,  
 Igor Ying Zhang,  Xing Zhang,  Yan Zhao,  Ying Zhu,  B. R. Brooks,  
 G. K. L. Chan,  C. J. Cramer,  M. S. Gordon,  W. J. Hehre,  A. Klamt,  
 M. W. Schmidt,  C. D. Sherrill,  D. G. Truhlar,  A. Aspuru-Guzik,  R. Baer,  
 A. T. Bell,  N. A. Besley,  Jeng-Da Chai,  A. E. DePrince, III,  
 R. A. DiStasio Jr.,  A. Dreuw,  B. D. Dunietz,  T. R. Furlani,  
 Chao-Ping Hsu,  Yousung Jung,  Jing Kong,  D. S. Lambrecht,  WanZhen Liang,  
 C. Ochsenfeld,  V. A. Rassolov,  L. V. Slipchenko,  J. E. Subotnik,  
 T. Van Voorhis,  J. M. Herbert,  A. I. Krylov,  P. M. W. Gill,  M. Head-Gordon

 Contributors to earlier versions of Q-Chem not listed above: 
 R. D. Adamson,  B. Austin,  J. Baker,  G. J. O. Beran,  K. Brandhorst,  
 S. T. Brown,  E. F. C. Byrd,  A. K. Chakraborty,  C.-L. Cheng,  
 Siu Hung Chien,  D. M. Chipman,  D. L. Crittenden,  H. Dachsel,  
 R. J. Doerksen,  A. D. Dutoi,  L. Fusti-Molnar,  W. A. Goddard III,  
 A. Golubeva-Zadorozhnaya,  S. R. Gwaltney,  G. Hawkins,  A. Heyden,  
 S. Hirata,  G. Kedziora,  F. J. Keil,  C. Kelley,  Jihan Kim,  R. A. King,  
 R. Z. Khaliullin,  P. P. Korambath,  W. Kurlancheek,  A. M. Lee,  M. S. Lee,  
 S. V. Levchenko,  Ching Yeh Lin,  D. Liotard,  R. C. Lochan,  I. Lotan,  
 P. E. Maslen,  N. Nair,  D. P. O'Neill,  D. Neuhauser,  E. Neuscamman,  
 C. M. Oana,  R. Olson,  B. Peters,  R. Peverati,  P. A. Pieniazek,  
 Y. M. Rhee,  J. Ritchie,  M. A. Rohrdanz,  E. Rosta,  N. J. Russ,  
 H. F. Schaefer III,  N. E. Schultz,  N. Shenvi,  A. C. Simmonett,  A. Sodt,  
 D. Stuck,  K. S. Thanthiriwatte,  V. Vanovschi,  Tao Wang,  A. Warshel,  
 C. F. Williams,  Q. Wu,  X. Xu,  W. Zhang

 Please cite Q-Chem as follows:
 Y. Shao et al., Mol. Phys. 113, 184-215 (2015)
 DOI: 10.1080/00268976.2014.952696

 Q-Chem 5.1.2 for Intel X86 EM64T Linux

 Parts of Q-Chem use Armadillo 8.300.2 (Tropical Shenanigans).
 http://arma.sourceforge.net/

 Q-Chem begins on Mon Nov 26 11:49:55 2018  

Host: 
0

     Scratch files written to /scratch/taweetham/qchem44696//
Input Ideriv = 2
Curr. Ideriv = -1
Max.  Ideriv = 2

Checking the input file for inconsistencies... 	...done.

--------------------------------------------------------------
User input:
--------------------------------------------------------------
$molecule
0 1
C 
P 1 1.5 
Br 2 PBr 1 120. 
F 1 PF 2 120.  3 180.0
Br 1 PBr 2 120.  3 0.0

PH=1.44
PF=1.54
PCl=2.03
PBr=2.5
PI=2.6
$end

$rem
   job_type	optimization
   basis	6-311++g**
   method	b3lyp
$end

--------------------------------------------------------------
 ----------------------------------------------------------------
             Standard Nuclear Orientation (Angstroms)
    I     Atom           X                Y                Z
 ----------------------------------------------------------------
    1      C       0.9009819971    -1.2645320877     0.0000000000
    2      P      -0.5785849597    -1.5112740997     0.0000000000
    3      Br     -2.1676988412     0.4186785089     0.0000000000
    4      F       1.8798761481    -2.4533828947     0.0000000000
    5      Br      1.7778130435     1.0766572075    -0.0000000000
 ----------------------------------------------------------------
 Molecular Point Group                 Cs    NOp =  2
 Largest Abelian Subgroup              Cs    NOp =  2
 Nuclear Repulsion Energy =   586.9937862623 hartrees
 There are       50 alpha and       50 beta electrons
 Requested basis set is 6-311++G(d,p)
 There are 63 shells and 170 basis functions

 Total QAlloc Memory Limit   2000 MB
 Mega-Array Size       188 MB
 MEM_STATIC part       192 MB
 A cutoff of  1.0D-11 yielded   1531 shell pairs
 There are     12016 function pairs (     13316 Cartesian)

 -------------------------------------------------------
 OpenMP Integral Computing Module                       
 Release: version 1.0, May 2013, Q-Chem Inc. Pittsburgh 
 -------------------------------------------------------
 Integral Job Info:
 Integral job number is                      11
 Integral operator is                         1
 short-range coefficients                     0
 long-range coefficients              100000000
 Omega coefficients                           0
 if combine SR and LR in K                    0
 Integral screening is                        0
 Integral computing path is                   2
 max size of driver memory is            800000
 size of driver memory is                593474
 size of scratch memory is             29623520
 max col of scratch BK array               1296
 max len of scratch array in speh3          155
 max len of scratch index in speh4           18
 max int batch size is                      520
 min int batch size is                       52
 fixed nKL is                                45
 max L of basis functions is                  2
 order of int derivative is                   0
 number of shells is                         63
 number of basis is                         179
 number of cartesian basis is               179
 number of contracted shell pairs          1531
 number of primitive shell pairs           4056
 maxK2 (contraction) of shell pair           36
 max number of K2 of shell pair               1
 max number of CS2 of shell pair            157
 max number of PS2 of shell pair            255
 mem total for path MDJ                  526822
 -------------------------------------------------------
 Smallest overlap matrix eigenvalue = 6.43E-04

 Scale SEOQF with 1.000000e-01/1.000000e-01/1.000000e-01

 Standard Electronic Orientation quadrupole field applied
 Nucleus-field energy     =     0.0000000216 hartrees
 Guess from superposition of atomic densities
 Warning:  Energy on first SCF cycle will be non-variational
 SAD guess density has 100.000000 electrons

 -----------------------------------------------------------------------
  General SCF calculation program by
  Eric Jon Sundstrom, Paul Horn, Yuezhi Mao, Dmitri Zuev, Alec White,
  David Stuck, Shaama M.S., Shane Yost, Joonho Lee, David Small,
  Daniel Levine, Susi Lehtola, Hugh Burton, Evgeny Epifanovsky
 -----------------------------------------------------------------------
 Exchange:     0.2000 Hartree-Fock + 0.0800 Slater + 0.7200 B88
 Correlation:  0.1900 VWN1RPA + 0.8100 LYP
 Using SG-1 standard quadrature grid
 using 4 threads for integral computing
 -------------------------------------------------------
 OpenMP Integral computing Module                
 Release: version 2.0, May 2017, Q-Chem Inc. Pleasanton 
 -------------------------------------------------------
 -------------------------------------------------------
 OpenMP BLAS3 based DFT computing Module                
 Release: version 1.0, May 2013, Q-Chem Inc. Pittsburgh 
 -------------------------------------------------------
 A restricted SCF calculation will be
 performed using DIIS
 SCF converges when DIIS error is below 1.0e-08
 ---------------------------------------
  Cycle       Energy         DIIS error
 ---------------------------------------
    1   -5627.7579192352      3.30e-02  
    2   -5627.4661059049      3.62e-03  
    3   -5627.3313601549      6.30e-03  
    4   -5627.4938619805      2.24e-03  
    5   -5627.5062354631      9.63e-04  
    6   -5627.5097678993      2.80e-04  
    7   -5627.5100119787      6.20e-05  
    8   -5627.5100267996      3.21e-05  
    9   -5627.5100300140      5.37e-06  
   10   -5627.5100301293      1.79e-06  
   11   -5627.5100301426      9.12e-07  
   12   -5627.5100301460      1.59e-07  
   13   -5627.5100301462      4.14e-08  
   14   -5627.5100301461      8.35e-09  Convergence criterion met
 ---------------------------------------
 SCF time:   CPU 35.61s  wall 13.00s 
 SCF   energy in the final basis set =    -5627.5100301461
 Total energy in the final basis set =    -5627.5100301461

 --------------------------------------------------------------
             Orbital Energies (a.u.) and Symmetries
 --------------------------------------------------------------

 Alpha MOs, Restricted
 -- Occupied --                  
-482.86 -482.86  -77.14  -62.52  -62.51  -56.34  -56.33  -56.33
  1 A'    2 A'    3 A'    4 A'    5 A'    6 A'    1 A"    7 A'                 
-56.328 -56.323 -56.323 -24.747 -10.358  -8.723  -8.714  -6.642
  8 A'    9 A'    2 A"   10 A'   11 A'   12 A'   13 A'   14 A'                 
 -6.555  -6.547  -6.542  -6.541  -6.531  -6.531  -4.804  -4.800
 15 A'   16 A'    3 A"   17 A'   18 A'    4 A"   19 A'    5 A"                 
 -4.800  -2.666  -2.662  -2.662  -2.657  -2.653  -2.653  -2.651
 20 A'   21 A'    6 A"   22 A'   23 A'   24 A'    7 A"    8 A"                 
 -2.651  -2.640  -2.640  -1.226  -0.833  -0.787  -0.767  -0.587
 25 A'    9 A"   26 A'   27 A'   28 A'   29 A'   30 A'   31 A'                 
 -0.491  -0.484  -0.475  -0.401  -0.368  -0.341  -0.321  -0.316
 32 A'   10 A"   33 A'   34 A'   11 A"   35 A'   12 A"   36 A'                 
 -0.306  -0.305
 37 A'   13 A"                                                                 
 -- Virtual --                   
 -0.193  -0.156  -0.104  -0.005  -0.001   0.020   0.029   0.036
 38 A'   39 A'   14 A"   40 A'   41 A'   42 A'   43 A'   15 A"                 
  0.051   0.057   0.068   0.071   0.072   0.080   0.098   0.107
 44 A'   45 A'   16 A"   46 A'   17 A"   47 A'   48 A'   49 A'                 
  0.110   0.116   0.130   0.152   0.179   0.247   0.252   0.269
 18 A"   50 A'   51 A'   52 A'   53 A'   54 A'   19 A"   20 A"                 
  0.286   0.323   0.358   0.371   0.383   0.390   0.398   0.411
 55 A'   56 A'   57 A'   58 A'   59 A'   60 A'   61 A'   21 A"                 
  0.432   0.448   0.456   0.490   0.508   0.520   0.525   0.545
 22 A"   62 A'   63 A'   23 A"   24 A"   64 A'   65 A'   66 A'                 
  0.547   0.561   0.567   0.590   0.592   0.616   0.629   0.646
 25 A"   26 A"   67 A'   68 A'   27 A"   69 A'   70 A'   71 A'                 
  0.664   0.666   0.677   0.719   0.838   0.918   0.981   1.111
 28 A"   72 A'   29 A"   73 A'   74 A'   75 A'   76 A'   77 A'                 
  1.186   1.327   1.371   1.402   1.480   1.485   1.551   1.557
 30 A"   78 A'   79 A'   31 A"   80 A'   32 A"   81 A'   33 A"                 
  1.615   1.643   1.917   1.972   1.984   1.989   2.002   2.012
 82 A'   83 A'   84 A'   34 A"   85 A'   35 A"   86 A'   87 A'                 
  2.028   2.079   2.634   2.719   3.079   3.741   3.744   3.804
 88 A'   89 A'   36 A"   90 A'   91 A'   37 A"   92 A'   38 A"                 
  3.823   3.973   3.976   3.982   3.987   3.995   3.996   4.001
 93 A'   39 A"   40 A"   94 A'   41 A"   95 A'   42 A"   96 A'                 
  4.046   4.106   4.147   4.428   6.252   6.297   6.332   6.528
 97 A'   98 A'   99 A'  100 A'   43 A"  101 A'  102 A'  103 A'                 
  6.562   6.949   7.526   7.538   7.542   7.556   7.563   7.585
104 A'  105 A'   44 A"  106 A'   45 A"  107 A'  108 A'  109 A'                 
 13.745  13.862  14.058  23.389  47.821  47.854  66.704 163.103
 46 A"  110 A'  111 A'  112 A'  113 A'  114 A'  115 A'  116 A'                 
289.719 289.725 289.733 289.752 289.764 289.7931020.5911020.635
 47 A"  117 A'   48 A"  118 A'  119 A'  120 A'  121 A'  122 A'                 

 Beta MOs, Restricted
 -- Occupied --                  
-482.86 -482.86  -77.14  -62.52  -62.51  -56.34  -56.33  -56.33
  1 A'    2 A'    3 A'    4 A'    5 A'    6 A'    1 A"    7 A'                 
-56.328 -56.323 -56.323 -24.747 -10.358  -8.723  -8.714  -6.642
  8 A'    9 A'    2 A"   10 A'   11 A'   12 A'   13 A'   14 A'                 
 -6.555  -6.547  -6.542  -6.541  -6.531  -6.531  -4.804  -4.800
 15 A'   16 A'    3 A"   17 A'   18 A'    4 A"   19 A'    5 A"                 
 -4.800  -2.666  -2.662  -2.662  -2.657  -2.653  -2.653  -2.651
 20 A'   21 A'    6 A"   22 A'   23 A'   24 A'    7 A"    8 A"                 
 -2.651  -2.640  -2.640  -1.226  -0.833  -0.787  -0.767  -0.587
 25 A'    9 A"   26 A'   27 A'   28 A'   29 A'   30 A'   31 A'                 
 -0.491  -0.484  -0.475  -0.401  -0.368  -0.341  -0.321  -0.316
 32 A'   10 A"   33 A'   34 A'   11 A"   35 A'   12 A"   36 A'                 
 -0.306  -0.305
 37 A'   13 A"                                                                 
 -- Virtual --                   
 -0.193  -0.156  -0.104  -0.005  -0.001   0.020   0.029   0.036
 38 A'   39 A'   14 A"   40 A'   41 A'   42 A'   43 A'   15 A"                 
  0.051   0.057   0.068   0.071   0.072   0.080   0.098   0.107
 44 A'   45 A'   16 A"   46 A'   17 A"   47 A'   48 A'   49 A'                 
  0.110   0.116   0.130   0.152   0.179   0.247   0.252   0.269
 18 A"   50 A'   51 A'   52 A'   53 A'   54 A'   19 A"   20 A"                 
  0.286   0.323   0.358   0.371   0.383   0.390   0.398   0.411
 55 A'   56 A'   57 A'   58 A'   59 A'   60 A'   61 A'   21 A"                 
  0.432   0.448   0.456   0.490   0.508   0.520   0.525   0.545
 22 A"   62 A'   63 A'   23 A"   24 A"   64 A'   65 A'   66 A'                 
  0.547   0.561   0.567   0.590   0.592   0.616   0.629   0.646
 25 A"   26 A"   67 A'   68 A'   27 A"   69 A'   70 A'   71 A'                 
  0.664   0.666   0.677   0.719   0.838   0.918   0.981   1.111
 28 A"   72 A'   29 A"   73 A'   74 A'   75 A'   76 A'   77 A'                 
  1.186   1.327   1.371   1.402   1.480   1.485   1.551   1.557
 30 A"   78 A'   79 A'   31 A"   80 A'   32 A"   81 A'   33 A"                 
  1.615   1.643   1.917   1.972   1.984   1.989   2.002   2.012
 82 A'   83 A'   84 A'   34 A"   85 A'   35 A"   86 A'   87 A'                 
  2.028   2.079   2.634   2.719   3.079   3.741   3.744   3.804
 88 A'   89 A'   36 A"   90 A'   91 A'   37 A"   92 A'   38 A"                 
  3.823   3.973   3.976   3.982   3.987   3.995   3.996   4.001
 93 A'   39 A"   40 A"   94 A'   41 A"   95 A'   42 A"   96 A'                 
  4.046   4.106   4.147   4.428   6.252   6.297   6.332   6.528
 97 A'   98 A'   99 A'  100 A'   43 A"  101 A'  102 A'  103 A'                 
  6.562   6.949   7.526   7.538   7.542   7.556   7.563   7.585
104 A'  105 A'   44 A"  106 A'   45 A"  107 A'  108 A'  109 A'                 
 13.745  13.862  14.058  23.389  47.821  47.854  66.704 163.103
 46 A"  110 A'  111 A'  112 A'  113 A'  114 A'  115 A'  116 A'                 
289.719 289.725 289.733 289.752 289.764 289.7931020.5911020.635
 47 A"  117 A'   48 A"  118 A'  119 A'  120 A'  121 A'  122 A'                 
 --------------------------------------------------------------

          Ground-State Mulliken Net Atomic Charges

     Atom                 Charge (a.u.)
  ----------------------------------------
      1 C                     0.110146
      2 P                     0.168174
      3 Br                   -0.113093
      4 F                    -0.106160
      5 Br                   -0.059066
  ----------------------------------------
  Sum of atomic charges =     0.000000

 -----------------------------------------------------------------
                    Cartesian Multipole Moments
 -----------------------------------------------------------------
    Charge (ESU x 10^10)
                 0.0000
    Dipole Moment (Debye)
         X      -1.4355      Y      -0.7559      Z       0.0000
       Tot       1.6224
    Quadrupole Moments (Debye-Ang)
        XX     -64.2097     XY       2.5284     YY     -58.9088
        XZ       0.0000     YZ       0.0000     ZZ     -60.9703
    Octopole Moments (Debye-Ang^2)
       XXX      -9.8301    XXY      21.1646    XYY      -5.5029
       YYY      41.4848    XXZ       0.0000    XYZ       0.0000
       YYZ       0.0000    XZZ      -0.8802    YZZ       8.5926
       ZZZ       0.0000
    Hexadecapole Moments (Debye-Ang^3)
      XXXX   -1116.9071   XXXY      -4.0607   XXYY    -283.2581
      XYYY      24.1345   YYYY    -619.3546   XXXZ       0.0000
      XXYZ       0.0000   XYYZ       0.0000   YYYZ       0.0000
      XXZZ    -202.2505   XYZZ      -0.4576   YYZZ    -116.0818
      XZZZ       0.0000   YZZZ       0.0000   ZZZZ     -76.0245
 -----------------------------------------------------------------
 Calculating analytic gradient of the SCF energy
 Gradient of SCF Energy
            1           2           3           4           5
    1  -0.2221609   0.1880697  -0.0284310   0.0522733   0.0102488
    2  -0.0172531   0.0232074   0.0217714  -0.0773713   0.0496456
    3   0.0000000  -0.0000000   0.0000000   0.0000000  -0.0000000
 Max gradient component =       2.222E-01
 RMS gradient           =       8.088E-02
 Gradient time:  CPU 8.04 s  wall 2.84 s
 Geometry Optimization Parameters
   NAtoms,    NIC,     NZ,  NCons,   NDum,   NFix, NCnnct, MaxDiis
        5      20       5       0       0       0       0       0


** GEOMETRY OPTIMIZATION IN DELOCALIZED INTERNAL COORDINATES **
   Searching for a Minimum

   Optimization Cycle:   1

                       Coordinates (Angstroms)
     ATOM                X               Y               Z
      1  C         0.9009819971   -1.2645320877    0.0000000000
      2  P        -0.5785849597   -1.5112740997    0.0000000000
      3  Br       -2.1676988412    0.4186785089    0.0000000000
      4  F         1.8798761481   -2.4533828947    0.0000000000
      5  Br        1.7778130435    1.0766572075    0.0000000000
   Point Group: cs    Number of degrees of freedom:     7


   Energy is  -5627.510030146


 Attempting to Generate Delocalized Internal Coordinates

  7 Hessian modes will be used to form the next step
  Hessian Eigenvalues:
     0.052803    0.092515    0.250000    0.250000    0.250000    0.285189
     0.766766

 Minimum Search - Taking Simple RFO Step
 Searching for Lamda that Minimizes Along All modes
 Value Taken    Lamda =  -0.08653235
 Calculated Step too Large.  Step scaled by  0.560167
 Step Taken.  Stepsize is  0.300000

                             Maximum     Tolerance    Cnvgd?
         Gradient           0.175414      0.000300      NO
         Displacement       0.219933      0.001200      NO
         Energy change     *********      0.000001      NO


 New Cartesian Coordinates Obtained by Inverse Iteration

 Displacement from previous Coordinates is:  0.310465
 ----------------------------------------------------------------
             Standard Nuclear Orientation (Angstroms)
    I     Atom           X                Y                Z
 ----------------------------------------------------------------
    1      C       0.9057583547    -1.2469880389     0.0000000000
    2      P      -0.6240506232    -1.5380749352     0.0000000000
    3      Br     -2.0961761322     0.4107474139     0.0000000000
    4      F       1.8712744612    -2.3499701612     0.0000000000
    5      Br      1.7555813272     0.9904323557     0.0000000000
 ----------------------------------------------------------------
 Molecular Point Group                 Cs    NOp =  2
 Largest Abelian Subgroup              Cs    NOp =  2
 Nuclear Repulsion Energy =   600.6834469549 hartrees
 There are       50 alpha and       50 beta electrons
 Applying Cartesian multipole field
    Component          Value
    ---------          -----
     (2,0,0)        1.00000E-11
     (0,2,0)        2.00000E-11
     (0,0,2)       -3.00000E-11
 Nucleus-field energy     =     0.0000000205 hartrees
 Requested basis set is 6-311++G(d,p)
 There are 63 shells and 170 basis functions
 A cutoff of  1.0D-11 yielded   1547 shell pairs
 There are     12139 function pairs (     13451 Cartesian)
 Smallest overlap matrix eigenvalue = 6.50E-04
 Guess MOs from SCF MO coefficient file

 -----------------------------------------------------------------------
  General SCF calculation program by
  Eric Jon Sundstrom, Paul Horn, Yuezhi Mao, Dmitri Zuev, Alec White,
  David Stuck, Shaama M.S., Shane Yost, Joonho Lee, David Small,
  Daniel Levine, Susi Lehtola, Hugh Burton, Evgeny Epifanovsky
 -----------------------------------------------------------------------
 Exchange:     0.2000 Hartree-Fock + 0.0800 Slater + 0.7200 B88
 Correlation:  0.1900 VWN1RPA + 0.8100 LYP
 Using SG-1 standard quadrature grid
 using 4 threads for integral computing
 -------------------------------------------------------
 OpenMP Integral computing Module                
 Release: version 2.0, May 2017, Q-Chem Inc. Pleasanton 
 -------------------------------------------------------
 -------------------------------------------------------
 OpenMP BLAS3 based DFT computing Module                
 Release: version 1.0, May 2013, Q-Chem Inc. Pittsburgh 
 -------------------------------------------------------
 A restricted SCF calculation will be
 performed using DIIS
 SCF converges when DIIS error is below 1.0e-08
 ---------------------------------------
  Cycle       Energy         DIIS error
 ---------------------------------------
    1   -5627.5486480276      9.86e-04  
    2   -5627.5525923144      5.86e-04  
    3   -5627.5506950647      9.06e-04  
    4   -5627.5539059814      1.43e-04  
    5   -5627.5539755141      6.73e-05  
    6   -5627.5539916393      9.72e-06  
    7   -5627.5539919417      6.58e-06  
    8   -5627.5539920744      1.65e-06  
    9   -5627.5539920812      4.79e-07  
   10   -5627.5539920819      2.40e-07  
   11   -5627.5539920820      6.40e-08  
   12   -5627.5539920821      1.40e-08  
   13   -5627.5539920822      2.32e-09  Convergence criterion met
 ---------------------------------------
 SCF time:   CPU 33.87s  wall 13.00s 
 SCF   energy in the final basis set =    -5627.5539920822
 Total energy in the final basis set =    -5627.5539920822

 --------------------------------------------------------------
             Orbital Energies (a.u.) and Symmetries
 --------------------------------------------------------------

 Alpha MOs, Restricted
 -- Occupied --                  
-482.86 -482.86  -77.14  -62.51  -62.51  -56.33  -56.33  -56.33
  1 A'    2 A'    3 A'    4 A'    5 A'    6 A'    1 A"    7 A'                 
-56.328 -56.323 -56.323 -24.754 -10.361  -8.720  -8.714  -6.637
  8 A'    2 A"    9 A'   10 A'   11 A'   12 A'   13 A'   14 A'                 
 -6.552  -6.547  -6.539  -6.538  -6.531  -6.531  -4.799  -4.796
 15 A'   16 A'    3 A"   17 A'   18 A'    4 A"   19 A'    5 A"                 
 -4.795  -2.662  -2.659  -2.659  -2.657  -2.653  -2.653  -2.648
 20 A'   21 A'    6 A"   22 A'   23 A'   24 A'    7 A"   25 A'                 
 -2.648  -2.641  -2.640  -1.250  -0.824  -0.785  -0.764  -0.604
  8 A"    9 A"   26 A'   27 A'   28 A'   29 A'   30 A'   31 A'                 
 -0.505  -0.499  -0.477  -0.402  -0.360  -0.344  -0.319  -0.315
 32 A'   10 A"   33 A'   34 A'   11 A"   35 A'   12 A"   36 A'                 
 -0.305  -0.301
 37 A'   13 A"                                                                 
 -- Virtual --                   
 -0.173  -0.134  -0.105  -0.002   0.011   0.022   0.031   0.037
 38 A'   39 A'   14 A"   40 A'   41 A'   42 A'   43 A'   15 A"                 
  0.051   0.056   0.068   0.071   0.073   0.085   0.099   0.110
 44 A'   45 A'   16 A"   46 A'   17 A"   47 A'   48 A'   18 A"                 
  0.111   0.118   0.130   0.151   0.178   0.246   0.255   0.271
 49 A'   50 A'   51 A'   52 A'   53 A'   54 A'   19 A"   20 A"                 
  0.278   0.318   0.359   0.369   0.378   0.390   0.401   0.411
 55 A'   56 A'   57 A'   58 A'   59 A'   60 A'   61 A'   21 A"                 
  0.435   0.445   0.452   0.483   0.499   0.514   0.540   0.548
 22 A"   62 A'   63 A'   23 A"   24 A"   64 A'   65 A'   25 A"                 
  0.558   0.561   0.573   0.584   0.593   0.615   0.640   0.656
 66 A'   26 A"   67 A'   27 A"   68 A'   69 A'   70 A'   71 A'                 
  0.677   0.681   0.697   0.736   0.847   0.928   1.002   1.047
 72 A'   28 A"   29 A"   73 A'   74 A'   75 A'   76 A'   77 A'                 
  1.192   1.336   1.363   1.396   1.476   1.492   1.538   1.576
 30 A"   78 A'   79 A'   31 A"   32 A"   80 A'   33 A"   81 A'                 
  1.638   1.674   1.887   1.956   1.973   1.990   1.996   2.009
 82 A'   83 A'   84 A'   85 A'   34 A"   35 A"   86 A'   87 A'                 
  2.053   2.092   2.624   2.741   3.052   3.731   3.734   3.836
 88 A'   89 A'   36 A"   90 A'   91 A'   37 A"   92 A'   38 A"                 
  3.854   3.977   3.980   3.985   3.987   3.997   4.001   4.010
 93 A'   39 A"   40 A"   94 A'   41 A"   95 A'   42 A"   96 A'                 
  4.062   4.132   4.175   4.524   6.245   6.298   6.366   6.532
 97 A'   98 A'   99 A'  100 A'   43 A"  101 A'  102 A'  103 A'                 
  6.569   6.934   7.528   7.543   7.547   7.554   7.581   7.599
104 A'  105 A'   44 A"   45 A"  106 A'  107 A'  108 A'  109 A'                 
 13.750  13.871  14.015  23.352  47.825  47.861  66.695 163.068
 46 A"  110 A'  111 A'  112 A'  113 A'  114 A'  115 A'  116 A'                 
289.720 289.735 289.735 289.750 289.781 289.8041020.5971020.643
 47 A"  117 A'   48 A"  118 A'  119 A'  120 A'  121 A'  122 A'                 

 Beta MOs, Restricted
 -- Occupied --                  
-482.86 -482.86  -77.14  -62.51  -62.51  -56.33  -56.33  -56.33
  1 A'    2 A'    3 A'    4 A'    5 A'    6 A'    1 A"    7 A'                 
-56.328 -56.323 -56.323 -24.754 -10.361  -8.720  -8.714  -6.637
  8 A'    2 A"    9 A'   10 A'   11 A'   12 A'   13 A'   14 A'                 
 -6.552  -6.547  -6.539  -6.538  -6.531  -6.531  -4.799  -4.796
 15 A'   16 A'    3 A"   17 A'   18 A'    4 A"   19 A'    5 A"                 
 -4.795  -2.662  -2.659  -2.659  -2.657  -2.653  -2.653  -2.648
 20 A'   21 A'    6 A"   22 A'   23 A'   24 A'    7 A"   25 A'                 
 -2.648  -2.641  -2.640  -1.250  -0.824  -0.785  -0.764  -0.604
  8 A"    9 A"   26 A'   27 A'   28 A'   29 A'   30 A'   31 A'                 
 -0.505  -0.499  -0.477  -0.402  -0.360  -0.344  -0.319  -0.315
 32 A'   10 A"   33 A'   34 A'   11 A"   35 A'   12 A"   36 A'                 
 -0.305  -0.301
 37 A'   13 A"                                                                 
 -- Virtual --                   
 -0.173  -0.134  -0.105  -0.002   0.011   0.022   0.031   0.037
 38 A'   39 A'   14 A"   40 A'   41 A'   42 A'   43 A'   15 A"                 
  0.051   0.056   0.068   0.071   0.073   0.085   0.099   0.110
 44 A'   45 A'   16 A"   46 A'   17 A"   47 A'   48 A'   18 A"                 
  0.111   0.118   0.130   0.151   0.178   0.246   0.255   0.271
 49 A'   50 A'   51 A'   52 A'   53 A'   54 A'   19 A"   20 A"                 
  0.278   0.318   0.359   0.369   0.378   0.390   0.401   0.411
 55 A'   56 A'   57 A'   58 A'   59 A'   60 A'   61 A'   21 A"                 
  0.435   0.445   0.452   0.483   0.499   0.514   0.540   0.548
 22 A"   62 A'   63 A'   23 A"   24 A"   64 A'   65 A'   25 A"                 
  0.558   0.561   0.573   0.584   0.593   0.615   0.640   0.656
 66 A'   26 A"   67 A'   27 A"   68 A'   69 A'   70 A'   71 A'                 
  0.677   0.681   0.697   0.736   0.847   0.928   1.002   1.047
 72 A'   28 A"   29 A"   73 A'   74 A'   75 A'   76 A'   77 A'                 
  1.192   1.336   1.363   1.396   1.476   1.492   1.538   1.576
 30 A"   78 A'   79 A'   31 A"   32 A"   80 A'   33 A"   81 A'                 
  1.638   1.674   1.887   1.956   1.973   1.990   1.996   2.009
 82 A'   83 A'   84 A'   85 A'   34 A"   35 A"   86 A'   87 A'                 
  2.053   2.092   2.624   2.741   3.052   3.731   3.734   3.836
 88 A'   89 A'   36 A"   90 A'   91 A'   37 A"   92 A'   38 A"                 
  3.854   3.977   3.980   3.985   3.987   3.997   4.001   4.010
 93 A'   39 A"   40 A"   94 A'   41 A"   95 A'   42 A"   96 A'                 
  4.062   4.132   4.175   4.524   6.245   6.298   6.366   6.532
 97 A'   98 A'   99 A'  100 A'   43 A"  101 A'  102 A'  103 A'                 
  6.569   6.934   7.528   7.543   7.547   7.554   7.581   7.599
104 A'  105 A'   44 A"   45 A"  106 A'  107 A'  108 A'  109 A'                 
 13.750  13.871  14.015  23.352  47.825  47.861  66.695 163.068
 46 A"  110 A'  111 A'  112 A'  113 A'  114 A'  115 A'  116 A'                 
289.720 289.735 289.735 289.750 289.781 289.8041020.5971020.643
 47 A"  117 A'   48 A"  118 A'  119 A'  120 A'  121 A'  122 A'                 
 --------------------------------------------------------------

          Ground-State Mulliken Net Atomic Charges

     Atom                 Charge (a.u.)
  ----------------------------------------
      1 C                     0.073536
      2 P                     0.155873
      3 Br                   -0.122532
      4 F                    -0.066175
      5 Br                   -0.040702
  ----------------------------------------
  Sum of atomic charges =     0.000000

 -----------------------------------------------------------------
                    Cartesian Multipole Moments
 -----------------------------------------------------------------
    Charge (ESU x 10^10)
                 0.0000
    Dipole Moment (Debye)
         X      -1.1123      Y      -0.8166      Z       0.0000
       Tot       1.3799
    Quadrupole Moments (Debye-Ang)
        XX     -63.7691     XY       2.0027     YY     -58.3263
        XZ      -0.0000     YZ      -0.0000     ZZ     -61.0685
    Octopole Moments (Debye-Ang^2)
       XXX      -8.5242    XXY      21.4249    XYY      -3.9738
       YYY      44.2626    XXZ      -0.0000    XYZ      -0.0000
       YYZ       0.0000    XZZ      -0.9025    YZZ      10.4260
       ZZZ       0.0000
    Hexadecapole Moments (Debye-Ang^3)
      XXXX   -1077.5700   XXXY      -3.2458   XXYY    -268.9971
      XYYY      17.8290   YYYY    -585.5514   XXXZ      -0.0000
      XXYZ      -0.0000   XYYZ      -0.0000   YYYZ      -0.0000
      XXZZ    -194.9745   XYZZ      -0.6619   YYZZ    -111.1107
      XZZZ      -0.0000   YZZZ       0.0000   ZZZZ     -76.5084
 -----------------------------------------------------------------
 Calculating analytic gradient of the SCF energy
 Gradient of SCF Energy
            1           2           3           4           5
    1  -0.1496881   0.1179473  -0.0255570   0.0455482   0.0117496
    2  -0.0235586   0.0129748   0.0216036  -0.0650080   0.0539883
    3   0.0000000   0.0000000  -0.0000000  -0.0000000   0.0000000
 Max gradient component =       1.497E-01
 RMS gradient           =       5.628E-02
 Gradient time:  CPU 8.18 s  wall 2.90 s
 Geometry Optimization Parameters
   NAtoms,    NIC,     NZ,  NCons,   NDum,   NFix, NCnnct, MaxDiis
        5      20       5       0       0       0       0       0

 Cartesian Hessian Update
 Hessian Updated using BFGS Update


** GEOMETRY OPTIMIZATION IN DELOCALIZED INTERNAL COORDINATES **
   Searching for a Minimum

   Optimization Cycle:   2

                       Coordinates (Angstroms)
     ATOM                X               Y               Z
      1  C         0.9057583547   -1.2469880389    0.0000000000
      2  P        -0.6240506232   -1.5380749352    0.0000000000
      3  Br       -2.0961761322    0.4107474139    0.0000000000
      4  F         1.8712744612   -2.3499701612    0.0000000000
      5  Br        1.7555813272    0.9904323557    0.0000000000
   Point Group: cs    Number of degrees of freedom:     7


   Energy is  -5627.553992082

 Hessian Updated using BFGS Update

  6 Hessian modes will be used to form the next step
  Hessian Eigenvalues:
     0.028735    0.087308    0.196030    0.250510    0.264198    0.942937

 Minimum Search - Taking Simple RFO Step
 Searching for Lamda that Minimizes Along All modes
 Value Taken    Lamda =  -0.09789427
 Calculated Step too Large.  Step scaled by  0.376815
 Step Taken.  Stepsize is  0.300000

                             Maximum     Tolerance    Cnvgd?
         Gradient           0.121141      0.000300      NO
         Displacement       0.190022      0.001200      NO
         Energy change     -0.043962      0.000001      NO


 New Cartesian Coordinates Obtained by Inverse Iteration

 Displacement from previous Coordinates is:  0.328858
 ----------------------------------------------------------------
             Standard Nuclear Orientation (Angstroms)
    I     Atom           X                Y                Z
 ----------------------------------------------------------------
    1      C       0.9017241744    -1.2241601815     0.0000000000
    2      P      -0.6553238393    -1.5650775611     0.0000000000
    3      Br     -2.0163244971     0.3980856497     0.0000000000
    4      F       1.8519343018    -2.2406750094     0.0000000000
    5      Br      1.7303772480     0.8979737366     0.0000000000
 ----------------------------------------------------------------
 Molecular Point Group                 Cs    NOp =  2
 Largest Abelian Subgroup              Cs    NOp =  2
 Nuclear Repulsion Energy =   617.4757559410 hartrees
 There are       50 alpha and       50 beta electrons
 Applying Cartesian multipole field
    Component          Value
    ---------          -----
     (2,0,0)        1.00000E-11
     (0,2,0)        2.00000E-11
     (0,0,2)       -3.00000E-11
 Nucleus-field energy     =     0.0000000192 hartrees
 Requested basis set is 6-311++G(d,p)
 There are 63 shells and 170 basis functions
 A cutoff of  1.0D-11 yielded   1564 shell pairs
 There are     12235 function pairs (     13552 Cartesian)
 Smallest overlap matrix eigenvalue = 6.45E-04
 Guess MOs from SCF MO coefficient file

 -----------------------------------------------------------------------
  General SCF calculation program by
  Eric Jon Sundstrom, Paul Horn, Yuezhi Mao, Dmitri Zuev, Alec White,
  David Stuck, Shaama M.S., Shane Yost, Joonho Lee, David Small,
  Daniel Levine, Susi Lehtola, Hugh Burton, Evgeny Epifanovsky
 -----------------------------------------------------------------------
 Exchange:     0.2000 Hartree-Fock + 0.0800 Slater + 0.7200 B88
 Correlation:  0.1900 VWN1RPA + 0.8100 LYP
 Using SG-1 standard quadrature grid
 using 4 threads for integral computing
 -------------------------------------------------------
 OpenMP Integral computing Module                
 Release: version 2.0, May 2017, Q-Chem Inc. Pleasanton 
 -------------------------------------------------------
 -------------------------------------------------------
 OpenMP BLAS3 based DFT computing Module                
 Release: version 1.0, May 2013, Q-Chem Inc. Pittsburgh 
 -------------------------------------------------------
 A restricted SCF calculation will be
 performed using DIIS
 SCF converges when DIIS error is below 1.0e-08
 ---------------------------------------
  Cycle       Energy         DIIS error
 ---------------------------------------
    1   -5627.5823526992      1.01e-03  
    2   -5627.5873813513      2.63e-04  
    3   -5627.5868741280      4.38e-04  
    4   -5627.5876556295      1.12e-04  
    5   -5627.5876932353      5.17e-05  
    6   -5627.5877040358      9.19e-06  
    7   -5627.5877042750      4.71e-06  
    8   -5627.5877043339      1.44e-06  
    9   -5627.5877043405      2.05e-07  
   10   -5627.5877043406      7.93e-08  
   11   -5627.5877043407      1.93e-08  
   12   -5627.5877043407      1.09e-08  
   13   -5627.5877043406      2.44e-09  Convergence criterion met
 ---------------------------------------
 SCF time:   CPU 34.52s  wall 13.00s 
 SCF   energy in the final basis set =    -5627.5877043406
 Total energy in the final basis set =    -5627.5877043406

 --------------------------------------------------------------
             Orbital Energies (a.u.) and Symmetries
 --------------------------------------------------------------

 Alpha MOs, Restricted
 -- Occupied --                  
-482.86 -482.86  -77.13  -62.51  -62.51  -56.33  -56.33  -56.33
  1 A'    2 A'    3 A'    4 A'    5 A'    6 A'    7 A'    1 A"                 
-56.325 -56.323 -56.323 -24.762 -10.360  -8.717  -8.714  -6.630
  8 A'    2 A"    9 A'   10 A'   11 A'   12 A'   13 A'   14 A'                 
 -6.548  -6.547  -6.535  -6.535  -6.532  -6.531  -4.792  -4.788
 15 A'   16 A'    3 A"   17 A'    4 A"   18 A'   19 A'    5 A"                 
 -4.788  -2.659  -2.657  -2.655  -2.655  -2.653  -2.653  -2.645
 20 A'   21 A'   22 A'    6 A"   23 A'    7 A"   24 A'   25 A'                 
 -2.645  -2.641  -2.641  -1.278  -0.822  -0.787  -0.758  -0.621
  8 A"    9 A"   26 A'   27 A'   28 A'   29 A'   30 A'   31 A'                 
 -0.523  -0.517  -0.478  -0.403  -0.356  -0.348  -0.318  -0.314
 32 A'   10 A"   33 A'   34 A'   11 A"   35 A'   12 A"   36 A'                 
 -0.304  -0.293
 37 A'   13 A"                                                                 
 -- Virtual --                   
 -0.150  -0.109  -0.102  -0.001   0.018   0.026   0.038   0.038
 38 A'   39 A'   14 A"   40 A'   41 A'   42 A'   15 A"   43 A'                 
  0.051   0.054   0.069   0.070   0.073   0.090   0.102   0.110
 44 A'   45 A'   16 A"   46 A'   17 A"   47 A'   48 A'   18 A"                 
  0.114   0.121   0.138   0.153   0.176   0.246   0.258   0.272
 49 A'   50 A'   51 A'   52 A'   53 A'   54 A'   19 A"   55 A'                 
  0.273   0.314   0.356   0.370   0.376   0.394   0.402   0.411
 20 A"   56 A'   57 A'   58 A'   59 A'   60 A'   61 A'   21 A"                 
  0.438   0.439   0.450   0.477   0.490   0.509   0.549   0.555
 22 A"   62 A'   63 A'   23 A"   24 A"   64 A'   25 A"   65 A'                 
  0.560   0.575   0.579   0.584   0.596   0.616   0.651   0.670
 26 A"   66 A'   27 A"   67 A'   68 A'   69 A'   70 A'   71 A'                 
  0.698   0.700   0.719   0.759   0.857   0.936   1.012   1.022
 72 A'   28 A"   29 A"   73 A'   74 A'   75 A'   76 A'   77 A'                 
  1.204   1.321   1.385   1.389   1.463   1.505   1.535   1.601
 30 A"   78 A'   79 A'   31 A"   32 A"   80 A'   33 A"   81 A'                 
  1.659   1.730   1.858   1.917   1.975   1.991   2.002   2.018
 82 A'   83 A'   84 A'   85 A'   34 A"   35 A"   86 A'   87 A'                 
  2.077   2.115   2.618   2.785   3.059   3.719   3.724   3.880
 88 A'   89 A'   36 A"   90 A'   91 A'   37 A"   92 A'   38 A"                 
  3.898   3.981   3.985   3.987   3.990   4.000   4.010   4.022
 93 A'   39 A"   40 A"   41 A"   94 A'   95 A'   42 A"   96 A'                 
  4.082   4.157   4.219   4.602   6.236   6.300   6.412   6.541
 97 A'   98 A'   99 A'  100 A'   43 A"  101 A'  102 A'  103 A'                 
  6.578   6.930   7.530   7.544   7.549   7.561   7.598   7.622
104 A'  105 A'   44 A"   45 A"  106 A'  107 A'  108 A'  109 A'                 
 13.758  13.885  13.998  23.361  47.828  47.869  66.687 163.052
 46 A"  110 A'  111 A'  112 A'  113 A'  114 A'  115 A'  116 A'                 
289.723 289.738 289.747 289.749 289.802 289.8221020.6011020.653
 47 A"   48 A"  117 A'  118 A'  119 A'  120 A'  121 A'  122 A'                 

 Beta MOs, Restricted
 -- Occupied --                  
-482.86 -482.86  -77.13  -62.51  -62.51  -56.33  -56.33  -56.33
  1 A'    2 A'    3 A'    4 A'    5 A'    6 A'    7 A'    1 A"                 
-56.325 -56.323 -56.323 -24.762 -10.360  -8.717  -8.714  -6.630
  8 A'    2 A"    9 A'   10 A'   11 A'   12 A'   13 A'   14 A'                 
 -6.548  -6.547  -6.535  -6.535  -6.532  -6.531  -4.792  -4.788
 15 A'   16 A'    3 A"   17 A'    4 A"   18 A'   19 A'    5 A"                 
 -4.788  -2.659  -2.657  -2.655  -2.655  -2.653  -2.653  -2.645
 20 A'   21 A'   22 A'    6 A"   23 A'    7 A"   24 A'   25 A'                 
 -2.645  -2.641  -2.641  -1.278  -0.822  -0.787  -0.758  -0.621
  8 A"    9 A"   26 A'   27 A'   28 A'   29 A'   30 A'   31 A'                 
 -0.523  -0.517  -0.478  -0.403  -0.356  -0.348  -0.318  -0.314
 32 A'   10 A"   33 A'   34 A'   11 A"   35 A'   12 A"   36 A'                 
 -0.304  -0.293
 37 A'   13 A"                                                                 
 -- Virtual --                   
 -0.150  -0.109  -0.102  -0.001   0.018   0.026   0.038   0.038
 38 A'   39 A'   14 A"   40 A'   41 A'   42 A'   15 A"   43 A'                 
  0.051   0.054   0.069   0.070   0.073   0.090   0.102   0.110
 44 A'   45 A'   16 A"   46 A'   17 A"   47 A'   48 A'   18 A"                 
  0.114   0.121   0.138   0.153   0.176   0.246   0.258   0.272
 49 A'   50 A'   51 A'   52 A'   53 A'   54 A'   19 A"   55 A'                 
  0.273   0.314   0.356   0.370   0.376   0.394   0.402   0.411
 20 A"   56 A'   57 A'   58 A'   59 A'   60 A'   61 A'   21 A"                 
  0.438   0.439   0.450   0.477   0.490   0.509   0.549   0.555
 22 A"   62 A'   63 A'   23 A"   24 A"   64 A'   25 A"   65 A'                 
  0.560   0.575   0.579   0.584   0.596   0.616   0.651   0.670
 26 A"   66 A'   27 A"   67 A'   68 A'   69 A'   70 A'   71 A'                 
  0.698   0.700   0.719   0.759   0.857   0.936   1.012   1.022
 72 A'   28 A"   29 A"   73 A'   74 A'   75 A'   76 A'   77 A'                 
  1.204   1.321   1.385   1.389   1.463   1.505   1.535   1.601
 30 A"   78 A'   79 A'   31 A"   32 A"   80 A'   33 A"   81 A'                 
  1.659   1.730   1.858   1.917   1.975   1.991   2.002   2.018
 82 A'   83 A'   84 A'   85 A'   34 A"   35 A"   86 A'   87 A'                 
  2.077   2.115   2.618   2.785   3.059   3.719   3.724   3.880
 88 A'   89 A'   36 A"   90 A'   91 A'   37 A"   92 A'   38 A"                 
  3.898   3.981   3.985   3.987   3.990   4.000   4.010   4.022
 93 A'   39 A"   40 A"   41 A"   94 A'   95 A'   42 A"   96 A'                 
  4.082   4.157   4.219   4.602   6.236   6.300   6.412   6.541
 97 A'   98 A'   99 A'  100 A'   43 A"  101 A'  102 A'  103 A'                 
  6.578   6.930   7.530   7.544   7.549   7.561   7.598   7.622
104 A'  105 A'   44 A"   45 A"  106 A'  107 A'  108 A'  109 A'                 
 13.758  13.885  13.998  23.361  47.828  47.869  66.687 163.052
 46 A"  110 A'  111 A'  112 A'  113 A'  114 A'  115 A'  116 A'                 
289.723 289.738 289.747 289.749 289.802 289.8221020.6011020.653
 47 A"   48 A"  117 A'  118 A'  119 A'  120 A'  121 A'  122 A'                 
 --------------------------------------------------------------

          Ground-State Mulliken Net Atomic Charges

     Atom                 Charge (a.u.)
  ----------------------------------------
      1 C                     0.027124
      2 P                     0.140138
      3 Br                   -0.132448
      4 F                    -0.016369
      5 Br                   -0.018444
  ----------------------------------------
  Sum of atomic charges =     0.000000

 -----------------------------------------------------------------
                    Cartesian Multipole Moments
 -----------------------------------------------------------------
    Charge (ESU x 10^10)
                 0.0000
    Dipole Moment (Debye)
         X      -0.7191      Y      -0.8621      Z      -0.0000
       Tot       1.1226
    Quadrupole Moments (Debye-Ang)
        XX     -63.2238     XY       1.4272     YY     -57.8118
        XZ      -0.0000     YZ      -0.0000     ZZ     -61.0657
    Octopole Moments (Debye-Ang^2)
       XXX      -7.2817    XXY      21.6891    XYY      -2.5645
       YYY      47.4755    XXZ      -0.0000    XYZ      -0.0000
       YYZ      -0.0000    XZZ      -0.9560    YZZ      12.3225
       ZZZ      -0.0000
    Hexadecapole Moments (Debye-Ang^3)
      XXXX   -1030.7758   XXXY      -2.6011   XXYY    -253.7627
      XYYY      11.2862   YYYY    -552.3002   XXXZ      -0.0000
      XXYZ      -0.0000   XYYZ      -0.0000   YYYZ       0.0000
      XXZZ    -186.5132   XYZZ      -0.9830   YYZZ    -106.0028
      XZZZ      -0.0000   YZZZ       0.0000   ZZZZ     -76.7572
 -----------------------------------------------------------------
 Calculating analytic gradient of the SCF energy
 Gradient of SCF Energy
            1           2           3           4           5
    1  -0.1031297   0.0818990  -0.0207107   0.0287885   0.0131530
    2  -0.0386901   0.0072381   0.0195930  -0.0425247   0.0543837
    3  -0.0000000  -0.0000000   0.0000000   0.0000000   0.0000000
 Max gradient component =       1.031E-01
 RMS gradient           =       4.121E-02
 Gradient time:  CPU 8.32 s  wall 3.07 s
 Geometry Optimization Parameters
   NAtoms,    NIC,     NZ,  NCons,   NDum,   NFix, NCnnct, MaxDiis
        5      20       5       0       0       0       0       0

 Cartesian Hessian Update
 Hessian Updated using BFGS Update


** GEOMETRY OPTIMIZATION IN DELOCALIZED INTERNAL COORDINATES **
   Searching for a Minimum

   Optimization Cycle:   3

                       Coordinates (Angstroms)
     ATOM                X               Y               Z
      1  C         0.9017241744   -1.2241601815    0.0000000000
      2  P        -0.6553238393   -1.5650775611    0.0000000000
      3  Br       -2.0163244971    0.3980856497    0.0000000000
      4  F         1.8519343018   -2.2406750094    0.0000000000
      5  Br        1.7303772480    0.8979737366    0.0000000000
   Point Group: cs    Number of degrees of freedom:     7


   Energy is  -5627.587704341

 Hessian Updated using BFGS Update

  7 Hessian modes will be used to form the next step
  Hessian Eigenvalues:
     0.032655    0.090690    0.213473    0.250157    0.250616    0.300637
     0.907161

 Minimum Search - Taking Simple RFO Step
 Searching for Lamda that Minimizes Along All modes
 Value Taken    Lamda =  -0.07160399
 Calculated Step too Large.  Step scaled by  0.388196
 Step Taken.  Stepsize is  0.300000

                             Maximum     Tolerance    Cnvgd?
         Gradient           0.087192      0.000300      NO
         Displacement       0.170344      0.001200      NO
         Energy change     -0.033712      0.000001      NO


 New Cartesian Coordinates Obtained by Inverse Iteration

 Displacement from previous Coordinates is:  0.310713
 ----------------------------------------------------------------
             Standard Nuclear Orientation (Angstroms)
    I     Atom           X                Y                Z
 ----------------------------------------------------------------
    1      C       0.8971258878    -1.1928157337     0.0000000000
    2      P      -0.6808218681    -1.5796318812     0.0000000000
    3      Br     -1.9483591163     0.3875925599     0.0000000000
    4      F       1.8452074927    -2.1453229016     0.0000000000
    5      Br      1.6992349918     0.7963245910     0.0000000000
 ----------------------------------------------------------------
 Molecular Point Group                 Cs    NOp =  2
 Largest Abelian Subgroup              Cs    NOp =  2
 Nuclear Repulsion Energy =   635.2054029564 hartrees
 There are       50 alpha and       50 beta electrons
 Applying Cartesian multipole field
    Component          Value
    ---------          -----
     (2,0,0)        1.00000E-11
     (0,2,0)        2.00000E-11
     (0,0,2)       -3.00000E-11
 Nucleus-field energy     =     0.0000000181 hartrees
 Requested basis set is 6-311++G(d,p)
 There are 63 shells and 170 basis functions
 A cutoff of  1.0D-11 yielded   1575 shell pairs
 There are     12355 function pairs (     13703 Cartesian)
 Smallest overlap matrix eigenvalue = 6.40E-04
 Guess MOs from SCF MO coefficient file

 -----------------------------------------------------------------------
  General SCF calculation program by
  Eric Jon Sundstrom, Paul Horn, Yuezhi Mao, Dmitri Zuev, Alec White,
  David Stuck, Shaama M.S., Shane Yost, Joonho Lee, David Small,
  Daniel Levine, Susi Lehtola, Hugh Burton, Evgeny Epifanovsky
 -----------------------------------------------------------------------
 Exchange:     0.2000 Hartree-Fock + 0.0800 Slater + 0.7200 B88
 Correlation:  0.1900 VWN1RPA + 0.8100 LYP
 Using SG-1 standard quadrature grid
 using 4 threads for integral computing
 -------------------------------------------------------
 OpenMP Integral computing Module                
 Release: version 2.0, May 2017, Q-Chem Inc. Pleasanton 
 -------------------------------------------------------
 -------------------------------------------------------
 OpenMP BLAS3 based DFT computing Module                
 Release: version 1.0, May 2013, Q-Chem Inc. Pittsburgh 
 -------------------------------------------------------
 A restricted SCF calculation will be
 performed using DIIS
 SCF converges when DIIS error is below 1.0e-08
 ---------------------------------------
  Cycle       Energy         DIIS error
 ---------------------------------------
    1   -5627.6072643026      9.09e-04  
    2   -5627.6115437621      2.20e-04  
    3   -5627.6114911286      2.55e-04  
    4   -5627.6117622982      6.62e-05  
    5   -5627.6117750668      2.00e-05  
    6   -5627.6117762141      6.62e-06  
    7   -5627.6117762851      2.75e-06  
    8   -5627.6117763029      1.90e-06  
    9   -5627.6117763166      2.02e-07  
   10   -5627.6117763167      8.40e-08  
   11   -5627.6117763168      3.39e-08  
   12   -5627.6117763168      9.29e-09  Convergence criterion met
 ---------------------------------------
 SCF time:   CPU 32.66s  wall 12.00s 
 SCF   energy in the final basis set =    -5627.6117763168
 Total energy in the final basis set =    -5627.6117763168

 --------------------------------------------------------------
             Orbital Energies (a.u.) and Symmetries
 --------------------------------------------------------------

 Alpha MOs, Restricted
 -- Occupied --                  
-482.86 -482.85  -77.13  -62.51  -62.51  -56.33  -56.33  -56.33
  1 A'    2 A'    3 A'    4 A'    5 A'    6 A'    7 A'    1 A"                 
-56.326 -56.322 -56.322 -24.764 -10.357  -8.717  -8.713  -6.622
  8 A'    2 A"    9 A'   10 A'   11 A'   12 A'   13 A'   14 A'                 
 -6.549  -6.545  -6.535  -6.534  -6.532  -6.532  -4.784  -4.780
 15 A'   16 A'    3 A"   17 A'    4 A"   18 A'   19 A'    5 A"                 
 -4.780  -2.660  -2.656  -2.655  -2.655  -2.652  -2.652  -2.644
 20 A'   21 A'    6 A"   22 A'   23 A'    7 A"   24 A'    8 A"                 
 -2.644  -2.642  -2.642  -1.297  -0.825  -0.793  -0.750  -0.630
 25 A'   26 A'    9 A"   27 A'   28 A'   29 A'   30 A'   31 A'                 
 -0.535  -0.529  -0.479  -0.406  -0.355  -0.352  -0.321  -0.314
 32 A'   10 A"   33 A'   34 A'   11 A"   35 A'   12 A"   36 A'                 
 -0.303  -0.284
 37 A'   13 A"                                                                 
 -- Virtual --                   
 -0.127  -0.098  -0.084  -0.001   0.020   0.028   0.039   0.044
 38 A'   14 A"   39 A'   40 A'   41 A'   42 A'   15 A"   43 A'                 
  0.050   0.054   0.068   0.070   0.073   0.093   0.104   0.110
 44 A'   45 A'   16 A"   46 A'   17 A"   47 A'   48 A'   18 A"                 
  0.115   0.122   0.145   0.161   0.176   0.247   0.260   0.271
 49 A'   50 A'   51 A'   52 A'   53 A'   54 A'   19 A"   55 A'                 
  0.276   0.310   0.350   0.371   0.376   0.401   0.402   0.411
 20 A"   56 A'   57 A'   58 A'   59 A'   60 A'   61 A'   21 A"                 
  0.434   0.439   0.448   0.473   0.482   0.505   0.547   0.558
 62 A'   22 A"   63 A'   23 A"   24 A"   64 A'   25 A"   26 A"                 
  0.568   0.574   0.582   0.595   0.602   0.621   0.661   0.682
 65 A'   27 A"   66 A'   67 A'   68 A'   69 A'   70 A'   71 A'                 
  0.720   0.730   0.739   0.786   0.865   0.943   0.989   1.040
 28 A"   72 A'   29 A"   73 A'   74 A'   75 A'   76 A'   77 A'                 
  1.219   1.313   1.385   1.407   1.452   1.538   1.539   1.625
 30 A"   78 A'   31 A"   79 A'   32 A"   33 A"   80 A'   81 A'                 
  1.678   1.769   1.837   1.891   1.977   1.991   2.001   2.036
 82 A'   83 A'   84 A'   85 A'   34 A"   35 A"   86 A'   87 A'                 
  2.090   2.150   2.616   2.826   3.075   3.715   3.721   3.916
 88 A'   89 A'   36 A"   90 A'   91 A'   37 A"   92 A'   38 A"                 
  3.931   3.984   3.986   3.992   3.994   4.003   4.021   4.036
 93 A'   39 A"   40 A"   41 A"   94 A'   95 A'   42 A"   96 A'                 
  4.108   4.178   4.277   4.637   6.233   6.303   6.435   6.564
 97 A'   98 A'   99 A'  100 A'   43 A"  101 A'  102 A'  103 A'                 
  6.588   6.926   7.531   7.545   7.546   7.572   7.612   7.641
104 A'  105 A'   44 A"   45 A"  106 A'  107 A'  108 A'  109 A'                 
 13.768  13.898  13.989  23.383  47.831  47.878  66.687 163.041
 46 A"  110 A'  111 A'  112 A'  113 A'  114 A'  115 A'  116 A'                 
289.723 289.741 289.744 289.761 289.817 289.8471020.6051020.664
 47 A"   48 A"  117 A'  118 A'  119 A'  120 A'  121 A'  122 A'                 

 Beta MOs, Restricted
 -- Occupied --                  
-482.86 -482.85  -77.13  -62.51  -62.51  -56.33  -56.33  -56.33
  1 A'    2 A'    3 A'    4 A'    5 A'    6 A'    7 A'    1 A"                 
-56.326 -56.322 -56.322 -24.764 -10.357  -8.717  -8.713  -6.622
  8 A'    2 A"    9 A'   10 A'   11 A'   12 A'   13 A'   14 A'                 
 -6.549  -6.545  -6.535  -6.534  -6.532  -6.532  -4.784  -4.780
 15 A'   16 A'    3 A"   17 A'    4 A"   18 A'   19 A'    5 A"                 
 -4.780  -2.660  -2.656  -2.655  -2.655  -2.652  -2.652  -2.644
 20 A'   21 A'    6 A"   22 A'   23 A'    7 A"   24 A'    8 A"                 
 -2.644  -2.642  -2.642  -1.297  -0.825  -0.793  -0.750  -0.630
 25 A'   26 A'    9 A"   27 A'   28 A'   29 A'   30 A'   31 A'                 
 -0.535  -0.529  -0.479  -0.406  -0.355  -0.352  -0.321  -0.314
 32 A'   10 A"   33 A'   34 A'   11 A"   35 A'   12 A"   36 A'                 
 -0.303  -0.284
 37 A'   13 A"                                                                 
 -- Virtual --                   
 -0.127  -0.098  -0.084  -0.001   0.020   0.028   0.039   0.044
 38 A'   14 A"   39 A'   40 A'   41 A'   42 A'   15 A"   43 A'                 
  0.050   0.054   0.068   0.070   0.073   0.093   0.104   0.110
 44 A'   45 A'   16 A"   46 A'   17 A"   47 A'   48 A'   18 A"                 
  0.115   0.122   0.145   0.161   0.176   0.247   0.260   0.271
 49 A'   50 A'   51 A'   52 A'   53 A'   54 A'   19 A"   55 A'                 
  0.276   0.310   0.350   0.371   0.376   0.401   0.402   0.411
 20 A"   56 A'   57 A'   58 A'   59 A'   60 A'   61 A'   21 A"                 
  0.434   0.439   0.448   0.473   0.482   0.505   0.547   0.558
 62 A'   22 A"   63 A'   23 A"   24 A"   64 A'   25 A"   26 A"                 
  0.568   0.574   0.582   0.595   0.602   0.621   0.661   0.682
 65 A'   27 A"   66 A'   67 A'   68 A'   69 A'   70 A'   71 A'                 
  0.720   0.730   0.739   0.786   0.865   0.943   0.989   1.040
 28 A"   72 A'   29 A"   73 A'   74 A'   75 A'   76 A'   77 A'                 
  1.219   1.313   1.385   1.407   1.452   1.538   1.539   1.625
 30 A"   78 A'   31 A"   79 A'   32 A"   33 A"   80 A'   81 A'                 
  1.678   1.769   1.837   1.891   1.977   1.991   2.001   2.036
 82 A'   83 A'   84 A'   85 A'   34 A"   35 A"   86 A'   87 A'                 
  2.090   2.150   2.616   2.826   3.075   3.715   3.721   3.916
 88 A'   89 A'   36 A"   90 A'   91 A'   37 A"   92 A'   38 A"                 
  3.931   3.984   3.986   3.992   3.994   4.003   4.021   4.036
 93 A'   39 A"   40 A"   41 A"   94 A'   95 A'   42 A"   96 A'                 
  4.108   4.178   4.277   4.637   6.233   6.303   6.435   6.564
 97 A'   98 A'   99 A'  100 A'   43 A"  101 A'  102 A'  103 A'                 
  6.588   6.926   7.531   7.545   7.546   7.572   7.612   7.641
104 A'  105 A'   44 A"   45 A"  106 A'  107 A'  108 A'  109 A'                 
 13.768  13.898  13.989  23.383  47.831  47.878  66.687 163.041
 46 A"  110 A'  111 A'  112 A'  113 A'  114 A'  115 A'  116 A'                 
289.723 289.741 289.744 289.761 289.817 289.8471020.6051020.664
 47 A"   48 A"  117 A'  118 A'  119 A'  120 A'  121 A'  122 A'                 
 --------------------------------------------------------------

          Ground-State Mulliken Net Atomic Charges

     Atom                 Charge (a.u.)
  ----------------------------------------
      1 C                    -0.017986
      2 P                     0.126443
      3 Br                   -0.141739
      4 F                     0.018518
      5 Br                    0.014764
  ----------------------------------------
  Sum of atomic charges =     0.000000

 -----------------------------------------------------------------
                    Cartesian Multipole Moments
 -----------------------------------------------------------------
    Charge (ESU x 10^10)
                 0.0000
    Dipole Moment (Debye)
         X      -0.3406      Y      -0.7136      Z      -0.0000
       Tot       0.7907
    Quadrupole Moments (Debye-Ang)
        XX     -62.6874     XY       1.2057     YY     -57.7595
        XZ      -0.0000     YZ      -0.0000     ZZ     -60.9949
    Octopole Moments (Debye-Ang^2)
       XXX      -5.6154    XXY      22.6908    XYY      -1.6308
       YYY      51.9974    XXZ      -0.0000    XYZ      -0.0000
       YYZ      -0.0000    XZZ      -0.7257    YZZ      14.3283
       ZZZ      -0.0000
    Hexadecapole Moments (Debye-Ang^3)
      XXXX    -987.7957   XXXY       2.1622   XXYY    -241.0600
      XYYY       9.9413   YYYY    -522.3519   XXXZ      -0.0000
      XXYZ      -0.0000   XYYZ      -0.0000   YYYZ      -0.0000
      XXZZ    -178.8430   XYZZ      -0.1297   YYZZ    -101.0538
      XZZZ      -0.0000   YZZZ      -0.0000   ZZZZ     -76.7608
 -----------------------------------------------------------------
 Calculating analytic gradient of the SCF energy
 Gradient of SCF Energy
            1           2           3           4           5
    1  -0.0621454   0.0546758  -0.0144636   0.0112032   0.0107301
    2  -0.0477079   0.0057823   0.0150974  -0.0174800   0.0443081
    3   0.0000000  -0.0000000   0.0000000   0.0000000   0.0000000
 Max gradient component =       6.215E-02
 RMS gradient           =       2.841E-02
 Gradient time:  CPU 8.61 s  wall 3.15 s
 Geometry Optimization Parameters
   NAtoms,    NIC,     NZ,  NCons,   NDum,   NFix, NCnnct, MaxDiis
        5      20       5       0       0       0       0       0

 Cartesian Hessian Update
 Hessian Updated using BFGS Update


** GEOMETRY OPTIMIZATION IN DELOCALIZED INTERNAL COORDINATES **
   Searching for a Minimum

   Optimization Cycle:   4

                       Coordinates (Angstroms)
     ATOM                X               Y               Z
      1  C         0.8971258878   -1.1928157337    0.0000000000
      2  P        -0.6808218681   -1.5796318812    0.0000000000
      3  Br       -1.9483591163    0.3875925599    0.0000000000
      4  F         1.8452074927   -2.1453229016    0.0000000000
      5  Br        1.6992349918    0.7963245910    0.0000000000
   Point Group: cs    Number of degrees of freedom:     7


   Energy is  -5627.611776317

 Hessian Updated using BFGS Update

  7 Hessian modes will be used to form the next step
  Hessian Eigenvalues:
     0.052127    0.091187    0.212578    0.250452    0.252543    0.365794
     0.862006

 Minimum Search - Taking Simple RFO Step
 Searching for Lamda that Minimizes Along All modes
 Value Taken    Lamda =  -0.03886900
 Calculated Step too Large.  Step scaled by  0.488319
 Step Taken.  Stepsize is  0.300000

                             Maximum     Tolerance    Cnvgd?
         Gradient           0.056543      0.000300      NO
         Displacement       0.170166      0.001200      NO
         Energy change     -0.024072      0.000001      NO


 New Cartesian Coordinates Obtained by Inverse Iteration

 Displacement from previous Coordinates is:  0.273637
 ----------------------------------------------------------------
             Standard Nuclear Orientation (Angstroms)
    I     Atom           X                Y                Z
 ----------------------------------------------------------------
    1      C       0.8931125832    -1.1464363977     0.0000000000
    2      P      -0.7025387290    -1.5822226653     0.0000000000
    3      Br     -1.9034780651     0.3710220860     0.0000000000
    4      F       1.8456037255    -2.0715225907     0.0000000000
    5      Br      1.6796878731     0.6953062020     0.0000000000
 ----------------------------------------------------------------
 Molecular Point Group                 Cs    NOp =  2
 Largest Abelian Subgroup              Cs    NOp =  2
 Nuclear Repulsion Energy =   651.2896876534 hartrees
 There are       50 alpha and       50 beta electrons
 Applying Cartesian multipole field
    Component          Value
    ---------          -----
     (2,0,0)        1.00000E-11
     (0,2,0)        2.00000E-11
     (0,0,2)       -3.00000E-11
 Nucleus-field energy     =     0.0000000171 hartrees
 Requested basis set is 6-311++G(d,p)
 There are 63 shells and 170 basis functions
 A cutoff of  1.0D-11 yielded   1591 shell pairs
 There are     12458 function pairs (     13817 Cartesian)
 Smallest overlap matrix eigenvalue = 5.75E-04
 Guess MOs from SCF MO coefficient file

 -----------------------------------------------------------------------
  General SCF calculation program by
  Eric Jon Sundstrom, Paul Horn, Yuezhi Mao, Dmitri Zuev, Alec White,
  David Stuck, Shaama M.S., Shane Yost, Joonho Lee, David Small,
  Daniel Levine, Susi Lehtola, Hugh Burton, Evgeny Epifanovsky
 -----------------------------------------------------------------------
 Exchange:     0.2000 Hartree-Fock + 0.0800 Slater + 0.7200 B88
 Correlation:  0.1900 VWN1RPA + 0.8100 LYP
 Using SG-1 standard quadrature grid
 using 4 threads for integral computing
 -------------------------------------------------------
 OpenMP Integral computing Module                
 Release: version 2.0, May 2017, Q-Chem Inc. Pleasanton 
 -------------------------------------------------------
 -------------------------------------------------------
 OpenMP BLAS3 based DFT computing Module                
 Release: version 1.0, May 2013, Q-Chem Inc. Pittsburgh 
 -------------------------------------------------------
 A restricted SCF calculation will be
 performed using DIIS
 SCF converges when DIIS error is below 1.0e-08
 ---------------------------------------
  Cycle       Energy         DIIS error
 ---------------------------------------
    1   -5627.6230786131      8.35e-04  
    2   -5627.6269180280      2.79e-04  
    3   -5627.6268175146      3.43e-04  
    4   -5627.6272093800      8.78e-05  
    5   -5627.6272344924      3.89e-05  
    6   -5627.6272399275      1.03e-05  
    7   -5627.6272402579      3.95e-06  
    8   -5627.6272402915      6.85e-07  
    9   -5627.6272402923      1.85e-07  
   10   -5627.6272402924      5.72e-08  
   11   -5627.6272402924      2.36e-08  
   12   -5627.6272402924      5.88e-09  Convergence criterion met
 ---------------------------------------
 SCF time:   CPU 33.40s  wall 13.00s 
 SCF   energy in the final basis set =    -5627.6272402924
 Total energy in the final basis set =    -5627.6272402924

 --------------------------------------------------------------
             Orbital Energies (a.u.) and Symmetries
 --------------------------------------------------------------

 Alpha MOs, Restricted
 -- Occupied --                  
-482.86 -482.85  -77.12  -62.51  -62.50  -56.34  -56.33  -56.33
  1 A'    2 A'    3 A'    4 A'    5 A'    6 A'    1 A"    7 A'                 
-56.323 -56.320 -56.320 -24.757 -10.351  -8.723  -8.711  -6.614
  8 A'    2 A"    9 A'   10 A'   11 A'   12 A'   13 A'   14 A'                 
 -6.555  -6.542  -6.541  -6.540  -6.530  -6.530  -4.777  -4.772
 15 A'   16 A'    3 A"   17 A'    4 A"   18 A'   19 A'    5 A"                 
 -4.772  -2.666  -2.662  -2.661  -2.653  -2.650  -2.650  -2.650
 20 A'   21 A'    6 A"   22 A'   23 A'    7 A"   24 A'    8 A"                 
 -2.650  -2.640  -2.640  -1.300  -0.837  -0.802  -0.740  -0.629
 25 A'   26 A'    9 A"   27 A'   28 A'   29 A'   30 A'   31 A'                 
 -0.538  -0.529  -0.482  -0.409  -0.358  -0.357  -0.326  -0.316
 32 A'   10 A"   33 A'   34 A'   11 A"   35 A'   12 A"   36 A'                 
 -0.303  -0.275
 37 A'   13 A"                                                                 
 -- Virtual --                   
 -0.105  -0.095  -0.059  -0.001   0.022   0.031   0.040   0.046
 38 A'   14 A"   39 A'   40 A'   41 A'   42 A'   15 A"   43 A'                 
  0.051   0.055   0.067   0.069   0.074   0.094   0.105   0.112
 44 A'   45 A'   16 A"   46 A'   17 A"   47 A'   48 A'   18 A"                 
  0.115   0.123   0.146   0.167   0.177   0.248   0.261   0.273
 49 A'   50 A'   51 A'   52 A'   53 A'   54 A'   19 A"   55 A'                 
  0.279   0.306   0.344   0.374   0.376   0.399   0.408   0.409
 20 A"   56 A'   57 A'   58 A'   59 A'   60 A'   61 A'   21 A"                 
  0.433   0.436   0.448   0.472   0.478   0.500   0.541   0.554
 62 A'   22 A"   63 A'   23 A"   24 A"   64 A'   25 A"   26 A"                 
  0.570   0.577   0.586   0.603   0.604   0.630   0.674   0.692
 27 A"   65 A'   66 A'   67 A'   68 A'   69 A'   70 A'   71 A'                 
  0.739   0.757   0.764   0.808   0.875   0.952   0.977   1.057
 28 A"   29 A"   72 A'   73 A'   74 A'   75 A'   76 A'   77 A'                 
  1.232   1.316   1.390   1.413   1.445   1.544   1.597   1.644
 30 A"   78 A'   31 A"   79 A'   32 A"   33 A"   80 A'   81 A'                 
  1.694   1.786   1.815   1.894   1.977   1.991   2.003   2.048
 82 A'   83 A'   84 A'   85 A'   34 A"   35 A"   86 A'   87 A'                 
  2.100   2.173   2.617   2.863   3.072   3.718   3.725   3.932
 88 A'   89 A'   36 A"   90 A'   91 A'   37 A"   92 A'   38 A"                 
  3.945   3.984   3.987   3.995   3.998   4.004   4.035   4.048
 93 A'   39 A"   40 A"   94 A'   41 A"   95 A'   42 A"   96 A'                 
  4.133   4.197   4.326   4.651   6.237   6.306   6.433   6.593
 97 A'   98 A'   99 A'  100 A'   43 A"  101 A'  102 A'  103 A'                 
  6.603   6.922   7.528   7.544   7.545   7.578   7.622   7.643
104 A'  105 A'   44 A"  106 A'   45 A"  107 A'  108 A'  109 A'                 
 13.776  13.909  13.983  23.394  47.840  47.885  66.696 163.034
 46 A"  110 A'  111 A'  112 A'  113 A'  114 A'  115 A'  116 A'                 
289.722 289.742 289.743 289.770 289.829 289.8621020.6171020.672
 47 A"  117 A'   48 A"  118 A'  119 A'  120 A'  121 A'  122 A'                 

 Beta MOs, Restricted
 -- Occupied --                  
-482.86 -482.85  -77.12  -62.51  -62.50  -56.34  -56.33  -56.33
  1 A'    2 A'    3 A'    4 A'    5 A'    6 A'    1 A"    7 A'                 
-56.323 -56.320 -56.320 -24.757 -10.351  -8.723  -8.711  -6.614
  8 A'    2 A"    9 A'   10 A'   11 A'   12 A'   13 A'   14 A'                 
 -6.555  -6.542  -6.541  -6.540  -6.530  -6.530  -4.777  -4.772
 15 A'   16 A'    3 A"   17 A'    4 A"   18 A'   19 A'    5 A"                 
 -4.772  -2.666  -2.662  -2.661  -2.653  -2.650  -2.650  -2.650
 20 A'   21 A'    6 A"   22 A'   23 A'    7 A"   24 A'    8 A"                 
 -2.650  -2.640  -2.640  -1.300  -0.837  -0.802  -0.740  -0.629
 25 A'   26 A'    9 A"   27 A'   28 A'   29 A'   30 A'   31 A'                 
 -0.538  -0.529  -0.482  -0.409  -0.358  -0.357  -0.326  -0.316
 32 A'   10 A"   33 A'   34 A'   11 A"   35 A'   12 A"   36 A'                 
 -0.303  -0.275
 37 A'   13 A"                                                                 
 -- Virtual --                   
 -0.105  -0.095  -0.059  -0.001   0.022   0.031   0.040   0.046
 38 A'   14 A"   39 A'   40 A'   41 A'   42 A'   15 A"   43 A'                 
  0.051   0.055   0.067   0.069   0.074   0.094   0.105   0.112
 44 A'   45 A'   16 A"   46 A'   17 A"   47 A'   48 A'   18 A"                 
  0.115   0.123   0.146   0.167   0.177   0.248   0.261   0.273
 49 A'   50 A'   51 A'   52 A'   53 A'   54 A'   19 A"   55 A'                 
  0.279   0.306   0.344   0.374   0.376   0.399   0.408   0.409
 20 A"   56 A'   57 A'   58 A'   59 A'   60 A'   61 A'   21 A"                 
  0.433   0.436   0.448   0.472   0.478   0.500   0.541   0.554
 62 A'   22 A"   63 A'   23 A"   24 A"   64 A'   25 A"   26 A"                 
  0.570   0.577   0.586   0.603   0.604   0.630   0.674   0.692
 27 A"   65 A'   66 A'   67 A'   68 A'   69 A'   70 A'   71 A'                 
  0.739   0.757   0.764   0.808   0.875   0.952   0.977   1.057
 28 A"   29 A"   72 A'   73 A'   74 A'   75 A'   76 A'   77 A'                 
  1.232   1.316   1.390   1.413   1.445   1.544   1.597   1.644
 30 A"   78 A'   31 A"   79 A'   32 A"   33 A"   80 A'   81 A'                 
  1.694   1.786   1.815   1.894   1.977   1.991   2.003   2.048
 82 A'   83 A'   84 A'   85 A'   34 A"   35 A"   86 A'   87 A'                 
  2.100   2.173   2.617   2.863   3.072   3.718   3.725   3.932
 88 A'   89 A'   36 A"   90 A'   91 A'   37 A"   92 A'   38 A"                 
  3.945   3.984   3.987   3.995   3.998   4.004   4.035   4.048
 93 A'   39 A"   40 A"   94 A'   41 A"   95 A'   42 A"   96 A'                 
  4.133   4.197   4.326   4.651   6.237   6.306   6.433   6.593
 97 A'   98 A'   99 A'  100 A'   43 A"  101 A'  102 A'  103 A'                 
  6.603   6.922   7.528   7.544   7.545   7.578   7.622   7.643
104 A'  105 A'   44 A"  106 A'   45 A"  107 A'  108 A'  109 A'                 
 13.776  13.909  13.983  23.394  47.840  47.885  66.696 163.034
 46 A"  110 A'  111 A'  112 A'  113 A'  114 A'  115 A'  116 A'                 
289.722 289.742 289.743 289.770 289.829 289.8621020.6171020.672
 47 A"  117 A'   48 A"  118 A'  119 A'  120 A'  121 A'  122 A'                 
 --------------------------------------------------------------

          Ground-State Mulliken Net Atomic Charges

     Atom                 Charge (a.u.)
  ----------------------------------------
      1 C                    -0.052539
      2 P                     0.113946
      3 Br                   -0.149914
      4 F                     0.025632
      5 Br                    0.062874
  ----------------------------------------
  Sum of atomic charges =     0.000000

 -----------------------------------------------------------------
                    Cartesian Multipole Moments
 -----------------------------------------------------------------
    Charge (ESU x 10^10)
                 0.0000
    Dipole Moment (Debye)
         X      -0.0399      Y      -0.3506      Z       0.0000
       Tot       0.3529
    Quadrupole Moments (Debye-Ang)
        XX     -62.1462     XY       1.4508     YY     -58.2273
        XZ       0.0000     YZ       0.0000     ZZ     -60.8500
    Octopole Moments (Debye-Ang^2)
       XXX      -4.0197    XXY      24.6555    XYY      -1.4834
       YYY      57.7414    XXZ      -0.0000    XYZ       0.0000
       YYZ       0.0000    XZZ      -0.3547    YZZ      16.4176
       ZZZ       0.0000
    Hexadecapole Moments (Debye-Ang^3)
      XXXX    -958.6430   XXXY       8.7574   XXYY    -232.7927
      XYYY      11.9062   YYYY    -497.1386   XXXZ      -0.0000
      XXYZ       0.0000   XYYZ       0.0000   YYYZ       0.0000
      XXZZ    -173.6867   XYZZ       1.0861   YYZZ     -96.5234
      XZZZ       0.0000   YZZZ       0.0000   ZZZZ     -76.4648
 -----------------------------------------------------------------
 Calculating analytic gradient of the SCF energy
 Gradient of SCF Energy
            1           2           3           4           5
    1  -0.0325638   0.0301609  -0.0075758   0.0018485   0.0081302
    2  -0.0438881   0.0072660   0.0079252   0.0005992   0.0280977
    3   0.0000000  -0.0000000   0.0000000  -0.0000000  -0.0000000
 Max gradient component =       4.389E-02
 RMS gradient           =       1.813E-02
 Gradient time:  CPU 8.82 s  wall 4.38 s
 Geometry Optimization Parameters
   NAtoms,    NIC,     NZ,  NCons,   NDum,   NFix, NCnnct, MaxDiis
        5      20       5       0       0       0       0       0

 Cartesian Hessian Update
 Hessian Updated using BFGS Update


** GEOMETRY OPTIMIZATION IN DELOCALIZED INTERNAL COORDINATES **
   Searching for a Minimum

   Optimization Cycle:   5

                       Coordinates (Angstroms)
     ATOM                X               Y               Z
      1  C         0.8931125832   -1.1464363977    0.0000000000
      2  P        -0.7025387290   -1.5822226653    0.0000000000
      3  Br       -1.9034780651    0.3710220860    0.0000000000
      4  F         1.8456037255   -2.0715225907    0.0000000000
      5  Br        1.6796878731    0.6953062020    0.0000000000
   Point Group: cs    Number of degrees of freedom:     7


   Energy is  -5627.627240292

 Hessian Updated using BFGS Update

  7 Hessian modes will be used to form the next step
  Hessian Eigenvalues:
     0.059808    0.094173    0.210685    0.251222    0.260179    0.408170
     0.842762

 Minimum Search - Taking Simple RFO Step
 Searching for Lamda that Minimizes Along All modes
 Value Taken    Lamda =  -0.01684785
 Calculated Step too Large.  Step scaled by  0.674321
 Step Taken.  Stepsize is  0.300000

                             Maximum     Tolerance    Cnvgd?
         Gradient           0.030737      0.000300      NO
         Displacement       0.215915      0.001200      NO
         Energy change     -0.015464      0.000001      NO


 New Cartesian Coordinates Obtained by Inverse Iteration

 Displacement from previous Coordinates is:  0.233266
 ----------------------------------------------------------------
             Standard Nuclear Orientation (Angstroms)
    I     Atom           X                Y                Z
 ----------------------------------------------------------------
    1      C       0.8962272504    -1.0870803553     0.0000000000
    2      P      -0.7118991728    -1.5807120574     0.0000000000
    3      Br     -1.8736748540     0.3555593374     0.0000000000
    4      F       1.8432765731    -2.0271417740     0.0000000000
    5      Br      1.6584575912     0.6055214837     0.0000000000
 ----------------------------------------------------------------
 Molecular Point Group                 Cs    NOp =  2
 Largest Abelian Subgroup              Cs    NOp =  2
 Nuclear Repulsion Energy =   665.8887877892 hartrees
 There are       50 alpha and       50 beta electrons
 Applying Cartesian multipole field
    Component          Value
    ---------          -----
     (2,0,0)        1.00000E-11
     (0,2,0)        2.00000E-11
     (0,0,2)       -3.00000E-11
 Nucleus-field energy     =     0.0000000164 hartrees
 Requested basis set is 6-311++G(d,p)
 There are 63 shells and 170 basis functions
 A cutoff of  1.0D-11 yielded   1603 shell pairs
 There are     12565 function pairs (     13932 Cartesian)
 Smallest overlap matrix eigenvalue = 3.93E-04
 Guess MOs from SCF MO coefficient file

 -----------------------------------------------------------------------
  General SCF calculation program by
  Eric Jon Sundstrom, Paul Horn, Yuezhi Mao, Dmitri Zuev, Alec White,
  David Stuck, Shaama M.S., Shane Yost, Joonho Lee, David Small,
  Daniel Levine, Susi Lehtola, Hugh Burton, Evgeny Epifanovsky
 -----------------------------------------------------------------------
 Exchange:     0.2000 Hartree-Fock + 0.0800 Slater + 0.7200 B88
 Correlation:  0.1900 VWN1RPA + 0.8100 LYP
 Using SG-1 standard quadrature grid
 using 4 threads for integral computing
 -------------------------------------------------------
 OpenMP Integral computing Module                
 Release: version 2.0, May 2017, Q-Chem Inc. Pleasanton 
 -------------------------------------------------------
 -------------------------------------------------------
 OpenMP BLAS3 based DFT computing Module                
 Release: version 1.0, May 2013, Q-Chem Inc. Pittsburgh 
 -------------------------------------------------------
 A restricted SCF calculation will be
 performed using DIIS
 SCF converges when DIIS error is below 1.0e-08
 ---------------------------------------
  Cycle       Energy         DIIS error
 ---------------------------------------
    1   -5627.6271718080      9.75e-04  
    2   -5627.6319055355      4.17e-04  
    3   -5627.6315286530      5.32e-04  
    4   -5627.6324548903      1.27e-04  
    5   -5627.6325196430      4.78e-05  
    6   -5627.6325272434      9.89e-06  
    7   -5627.6325275237      4.02e-06  
    8   -5627.6325275521      5.93e-07  
    9   -5627.6325275526      2.18e-07  
   10   -5627.6325275527      7.96e-08  
   11   -5627.6325275527      1.99e-08  
   12   -5627.6325275527      4.65e-09  Convergence criterion met
 ---------------------------------------
 SCF time:   CPU 34.04s  wall 13.00s 
 SCF   energy in the final basis set =    -5627.6325275527
 Total energy in the final basis set =    -5627.6325275527

 --------------------------------------------------------------
             Orbital Energies (a.u.) and Symmetries
 --------------------------------------------------------------

 Alpha MOs, Restricted
 -- Occupied --                  
-482.87 -482.85  -77.11  -62.52  -62.50  -56.34  -56.34  -56.34
  1 A'    2 A'    3 A'    4 A'    5 A'    6 A'    1 A"    7 A'                 
-56.321 -56.317 -56.317 -24.746 -10.344  -8.732  -8.709  -6.608
  8 A'    2 A"    9 A'   10 A'   11 A'   12 A'   13 A'   14 A'                 
 -6.564  -6.551  -6.550  -6.540  -6.528  -6.528  -4.770  -4.766
 15 A'    3 A"   16 A'   17 A'    4 A"   18 A'   19 A'    5 A"                 
 -4.765  -2.675  -2.671  -2.671  -2.660  -2.660  -2.651  -2.648
 20 A'   21 A'    6 A"   22 A'    7 A"   23 A'   24 A'    8 A"                 
 -2.647  -2.638  -2.638  -1.289  -0.862  -0.808  -0.728  -0.621
 25 A'   26 A'    9 A"   27 A'   28 A'   29 A'   30 A'   31 A'                 
 -0.537  -0.522  -0.486  -0.410  -0.366  -0.363  -0.331  -0.319
 32 A'   10 A"   33 A'   34 A'   11 A"   35 A'   12 A"   36 A'                 
 -0.303  -0.265
 37 A'   13 A"                                                                 
 -- Virtual --                   
 -0.094  -0.087  -0.032  -0.000   0.022   0.035   0.040   0.044
 14 A"   38 A'   39 A'   40 A'   41 A'   42 A'   15 A"   43 A'                 
  0.053   0.057   0.066   0.069   0.074   0.095   0.104   0.113
 44 A'   45 A'   16 A"   46 A'   17 A"   47 A'   48 A'   18 A"                 
  0.116   0.124   0.147   0.165   0.180   0.251   0.260   0.276
 49 A'   50 A'   51 A'   52 A'   53 A'   54 A'   19 A"   55 A'                 
  0.283   0.302   0.339   0.371   0.380   0.396   0.406   0.410
 20 A"   56 A'   57 A'   58 A'   59 A'   60 A'   21 A"   61 A'                 
  0.431   0.435   0.451   0.469   0.486   0.495   0.532   0.547
 22 A"   62 A'   63 A'   23 A"   24 A"   64 A'   25 A"   26 A"                 
  0.568   0.580   0.590   0.602   0.613   0.637   0.682   0.705
 27 A"   65 A'   66 A'   67 A'   68 A'   69 A'   70 A'   71 A'                 
  0.755   0.771   0.798   0.814   0.889   0.960   0.988   1.072
 28 A"   29 A"   72 A'   73 A'   74 A'   75 A'   76 A'   77 A'                 
  1.240   1.325   1.409   1.416   1.443   1.552   1.641   1.669
 30 A"   78 A'   31 A"   79 A'   32 A"   33 A"   80 A'   81 A'                 
  1.704   1.776   1.807   1.926   1.976   1.991   2.008   2.056
 82 A'   83 A'   84 A'   85 A'   34 A"   35 A"   86 A'   87 A'                 
  2.109   2.162   2.619   2.906   3.052   3.728   3.734   3.930
 88 A'   89 A'   36 A"   90 A'   91 A'   37 A"   92 A'   38 A"                 
  3.950   3.980   3.989   3.994   4.003   4.005   4.049   4.059
 93 A'   39 A"   40 A"   94 A'   41 A"   95 A'   42 A"   96 A'                 
  4.154   4.211   4.331   4.653   6.247   6.314   6.430   6.601
 97 A'   98 A'   99 A'  100 A'   43 A"  101 A'  102 A'  103 A'                 
  6.649   6.918   7.522   7.542   7.546   7.581   7.630   7.637
104 A'  105 A'   44 A"  106 A'   45 A"  107 A'  108 A'  109 A'                 
 13.784  13.917  13.978  23.395  47.864  47.893  66.710 163.029
 46 A"  110 A'  111 A'  112 A'  113 A'  114 A'  115 A'  116 A'                 
289.718 289.740 289.745 289.775 289.839 289.8601020.6491020.682
 47 A"  117 A'   48 A"  118 A'  119 A'  120 A'  121 A'  122 A'                 

 Beta MOs, Restricted
 -- Occupied --                  
-482.87 -482.85  -77.11  -62.52  -62.50  -56.34  -56.34  -56.34
  1 A'    2 A'    3 A'    4 A'    5 A'    6 A'    1 A"    7 A'                 
-56.321 -56.317 -56.317 -24.746 -10.344  -8.732  -8.709  -6.608
  8 A'    2 A"    9 A'   10 A'   11 A'   12 A'   13 A'   14 A'                 
 -6.564  -6.551  -6.550  -6.540  -6.528  -6.528  -4.770  -4.766
 15 A'    3 A"   16 A'   17 A'    4 A"   18 A'   19 A'    5 A"                 
 -4.765  -2.675  -2.671  -2.671  -2.660  -2.660  -2.651  -2.648
 20 A'   21 A'    6 A"   22 A'    7 A"   23 A'   24 A'    8 A"                 
 -2.647  -2.638  -2.638  -1.289  -0.862  -0.808  -0.728  -0.621
 25 A'   26 A'    9 A"   27 A'   28 A'   29 A'   30 A'   31 A'                 
 -0.537  -0.522  -0.486  -0.410  -0.366  -0.363  -0.331  -0.319
 32 A'   10 A"   33 A'   34 A'   11 A"   35 A'   12 A"   36 A'                 
 -0.303  -0.265
 37 A'   13 A"                                                                 
 -- Virtual --                   
 -0.094  -0.087  -0.032  -0.000   0.022   0.035   0.040   0.044
 14 A"   38 A'   39 A'   40 A'   41 A'   42 A'   15 A"   43 A'                 
  0.053   0.057   0.066   0.069   0.074   0.095   0.104   0.113
 44 A'   45 A'   16 A"   46 A'   17 A"   47 A'   48 A'   18 A"                 
  0.116   0.124   0.147   0.165   0.180   0.251   0.260   0.276
 49 A'   50 A'   51 A'   52 A'   53 A'   54 A'   19 A"   55 A'                 
  0.283   0.302   0.339   0.371   0.380   0.396   0.406   0.410
 20 A"   56 A'   57 A'   58 A'   59 A'   60 A'   21 A"   61 A'                 
  0.431   0.435   0.451   0.469   0.486   0.495   0.532   0.547
 22 A"   62 A'   63 A'   23 A"   24 A"   64 A'   25 A"   26 A"                 
  0.568   0.580   0.590   0.602   0.613   0.637   0.682   0.705
 27 A"   65 A'   66 A'   67 A'   68 A'   69 A'   70 A'   71 A'                 
  0.755   0.771   0.798   0.814   0.889   0.960   0.988   1.072
 28 A"   29 A"   72 A'   73 A'   74 A'   75 A'   76 A'   77 A'                 
  1.240   1.325   1.409   1.416   1.443   1.552   1.641   1.669
 30 A"   78 A'   31 A"   79 A'   32 A"   33 A"   80 A'   81 A'                 
  1.704   1.776   1.807   1.926   1.976   1.991   2.008   2.056
 82 A'   83 A'   84 A'   85 A'   34 A"   35 A"   86 A'   87 A'                 
  2.109   2.162   2.619   2.906   3.052   3.728   3.734   3.930
 88 A'   89 A'   36 A"   90 A'   91 A'   37 A"   92 A'   38 A"                 
  3.950   3.980   3.989   3.994   4.003   4.005   4.049   4.059
 93 A'   39 A"   40 A"   94 A'   41 A"   95 A'   42 A"   96 A'                 
  4.154   4.211   4.331   4.653   6.247   6.314   6.430   6.601
 97 A'   98 A'   99 A'  100 A'   43 A"  101 A'  102 A'  103 A'                 
  6.649   6.918   7.522   7.542   7.546   7.581   7.630   7.637
104 A'  105 A'   44 A"  106 A'   45 A"  107 A'  108 A'  109 A'                 
 13.784  13.917  13.978  23.395  47.864  47.893  66.710 163.029
 46 A"  110 A'  111 A'  112 A'  113 A'  114 A'  115 A'  116 A'                 
289.718 289.740 289.745 289.775 289.839 289.8601020.6491020.682
 47 A"  117 A'   48 A"  118 A'  119 A'  120 A'  121 A'  122 A'                 
 --------------------------------------------------------------

          Ground-State Mulliken Net Atomic Charges

     Atom                 Charge (a.u.)
  ----------------------------------------
      1 C                    -0.082265
      2 P                     0.097481
      3 Br                   -0.160074
      4 F                     0.010728
      5 Br                    0.134131
  ----------------------------------------
  Sum of atomic charges =     0.000000

 -----------------------------------------------------------------
                    Cartesian Multipole Moments
 -----------------------------------------------------------------
    Charge (ESU x 10^10)
                 0.0000
    Dipole Moment (Debye)
         X       0.2690      Y       0.1295      Z       0.0000
       Tot       0.2986
    Quadrupole Moments (Debye-Ang)
        XX     -61.6908     XY       2.0147     YY     -58.9662
        XZ      -0.0000     YZ       0.0000     ZZ     -60.6476
    Octopole Moments (Debye-Ang^2)
       XXX      -2.0284    XXY      26.8404    XYY      -1.9024
       YYY      63.5733    XXZ       0.0000    XYZ      -0.0000
       YYZ       0.0000    XZZ       0.2559    YZZ      18.3300
       ZZZ       0.0000
    Hexadecapole Moments (Debye-Ang^3)
      XXXX    -934.7884   XXXY      16.7499   XXYY    -227.5380
      XYYY      16.9622   YYYY    -479.0681   XXXZ      -0.0000
      XXYZ       0.0000   XYYZ       0.0000   YYYZ      -0.0000
      XXZZ    -169.3757   XYZZ       2.7635   YYZZ     -93.0808
      XZZZ       0.0000   YZZZ       0.0000   ZZZZ     -75.9755
 -----------------------------------------------------------------
 Calculating analytic gradient of the SCF energy
 Gradient of SCF Energy
            1           2           3           4           5
    1  -0.0017369   0.0099194  -0.0011070  -0.0004912  -0.0065844
    2  -0.0041389   0.0075443   0.0009472   0.0088411  -0.0131936
    3   0.0000000   0.0000000   0.0000000  -0.0000000  -0.0000000
 Max gradient component =       1.319E-02
 RMS gradient           =       5.618E-03
 Gradient time:  CPU 9.13 s  wall 3.23 s
 Geometry Optimization Parameters
   NAtoms,    NIC,     NZ,  NCons,   NDum,   NFix, NCnnct, MaxDiis
        5      20       5       0       0       0       0       0

 Cartesian Hessian Update
 Hessian Updated using BFGS Update


** GEOMETRY OPTIMIZATION IN DELOCALIZED INTERNAL COORDINATES **
   Searching for a Minimum

   Optimization Cycle:   6

                       Coordinates (Angstroms)
     ATOM                X               Y               Z
      1  C         0.8962272504   -1.0870803553    0.0000000000
      2  P        -0.7118991728   -1.5807120574    0.0000000000
      3  Br       -1.8736748540    0.3555593374    0.0000000000
      4  F         1.8432765731   -2.0271417740    0.0000000000
      5  Br        1.6584575912    0.6055214837    0.0000000000
   Point Group: cs    Number of degrees of freedom:     7


   Energy is  -5627.632527553

 Hessian Updated using BFGS Update

  7 Hessian modes will be used to form the next step
  Hessian Eigenvalues:
     0.089480    0.141337    0.199868    0.251274    0.273011    0.424776
     0.819986

 Minimum Search - Taking Simple RFO Step
 Searching for Lamda that Minimizes Along All modes
 Value Taken    Lamda =  -0.00199318
 Step Taken.  Stepsize is  0.102535

                             Maximum     Tolerance    Cnvgd?
         Gradient           0.020618      0.000300      NO
         Displacement       0.067472      0.001200      NO
         Energy change     -0.005287      0.000001      NO


 New Cartesian Coordinates Obtained by Inverse Iteration

 Displacement from previous Coordinates is:  0.130921
 ----------------------------------------------------------------
             Standard Nuclear Orientation (Angstroms)
    I     Atom           X                Y                Z
 ----------------------------------------------------------------
    1      C       0.8867394829    -1.0737498398     0.0000000000
    2      P      -0.7221241201    -1.5917483104     0.0000000000
    3      Br     -1.8629311562     0.3287388988     0.0000000000
    4      F       1.8155533579    -2.0378487599     0.0000000000
    5      Br      1.6951498233     0.6407546456     0.0000000000
 ----------------------------------------------------------------
 Molecular Point Group                 Cs    NOp =  2
 Largest Abelian Subgroup              Cs    NOp =  2
 Nuclear Repulsion Energy =   662.4491785108 hartrees
 There are       50 alpha and       50 beta electrons
 Applying Cartesian multipole field
    Component          Value
    ---------          -----
     (2,0,0)        1.00000E-11
     (0,2,0)        2.00000E-11
     (0,0,2)       -3.00000E-11
 Nucleus-field energy     =     0.0000000166 hartrees
 Requested basis set is 6-311++G(d,p)
 There are 63 shells and 170 basis functions
 A cutoff of  1.0D-11 yielded   1602 shell pairs
 There are     12551 function pairs (     13918 Cartesian)
 Smallest overlap matrix eigenvalue = 4.33E-04
 Guess MOs from SCF MO coefficient file

 -----------------------------------------------------------------------
  General SCF calculation program by
  Eric Jon Sundstrom, Paul Horn, Yuezhi Mao, Dmitri Zuev, Alec White,
  David Stuck, Shaama M.S., Shane Yost, Joonho Lee, David Small,
  Daniel Levine, Susi Lehtola, Hugh Burton, Evgeny Epifanovsky
 -----------------------------------------------------------------------
 Exchange:     0.2000 Hartree-Fock + 0.0800 Slater + 0.7200 B88
 Correlation:  0.1900 VWN1RPA + 0.8100 LYP
 Using SG-1 standard quadrature grid
 using 4 threads for integral computing
 -------------------------------------------------------
 OpenMP Integral computing Module                
 Release: version 2.0, May 2017, Q-Chem Inc. Pleasanton 
 -------------------------------------------------------
 -------------------------------------------------------
 OpenMP BLAS3 based DFT computing Module                
 Release: version 1.0, May 2013, Q-Chem Inc. Pittsburgh 
 -------------------------------------------------------
 A restricted SCF calculation will be
 performed using DIIS
 SCF converges when DIIS error is below 1.0e-08
 ---------------------------------------
  Cycle       Energy         DIIS error
 ---------------------------------------
    1   -5627.6324040662      4.14e-04  
    2   -5627.6329541485      2.99e-04  
    3   -5627.6328479427      3.32e-04  
    4   -5627.6332842980      4.41e-05  
    5   -5627.6332926071      1.31e-05  
    6   -5627.6332929577      3.25e-06  
    7   -5627.6332929867      1.78e-06  
    8   -5627.6332929943      2.33e-07  
    9   -5627.6332929945      5.61e-08  
   10   -5627.6332929945      3.85e-08  
   11   -5627.6332929945      6.61e-09  Convergence criterion met
 ---------------------------------------
 SCF time:   CPU 31.16s  wall 12.00s 
 SCF   energy in the final basis set =    -5627.6332929945
 Total energy in the final basis set =    -5627.6332929945

 --------------------------------------------------------------
             Orbital Energies (a.u.) and Symmetries
 --------------------------------------------------------------

 Alpha MOs, Restricted
 -- Occupied --                  
-482.87 -482.85  -77.11  -62.52  -62.50  -56.34  -56.34  -56.34
  1 A'    2 A'    3 A'    4 A'    5 A'    6 A'    1 A"    7 A'                 
-56.322 -56.318 -56.318 -24.744 -10.345  -8.731  -8.710  -6.609
  8 A'    2 A"    9 A'   10 A'   11 A'   12 A'   13 A'   14 A'                 
 -6.563  -6.550  -6.549  -6.541  -6.529  -6.529  -4.771  -4.767
 15 A'    3 A"   16 A'   17 A'    4 A"   18 A'   19 A'    5 A"                 
 -4.766  -2.674  -2.670  -2.669  -2.659  -2.659  -2.652  -2.649
 20 A'   21 A'    6 A"   22 A'    7 A"   23 A'   24 A'    8 A"                 
 -2.648  -2.639  -2.639  -1.287  -0.854  -0.811  -0.727  -0.618
 25 A'   26 A'    9 A"   27 A'   28 A'   29 A'   30 A'   31 A'                 
 -0.534  -0.519  -0.486  -0.408  -0.363  -0.363  -0.332  -0.320
 32 A'   10 A"   33 A'   34 A'   35 A'   11 A"   12 A"   36 A'                 
 -0.304  -0.265
 37 A'   13 A"                                                                 
 -- Virtual --                   
 -0.095  -0.083  -0.040  -0.000   0.021   0.035   0.040   0.044
 14 A"   38 A'   39 A'   40 A'   41 A'   42 A'   15 A"   43 A'                 
  0.053   0.056   0.066   0.068   0.075   0.093   0.104   0.113
 44 A'   45 A'   16 A"   46 A'   17 A"   47 A'   48 A'   18 A"                 
  0.115   0.123   0.147   0.164   0.181   0.250   0.259   0.276
 49 A'   50 A'   51 A'   52 A'   53 A'   54 A'   19 A"   55 A'                 
  0.283   0.302   0.339   0.371   0.379   0.397   0.408   0.408
 20 A"   56 A'   57 A'   58 A'   59 A'   60 A'   21 A"   61 A'                 
  0.432   0.435   0.447   0.465   0.484   0.495   0.530   0.547
 22 A"   62 A'   63 A'   23 A"   24 A"   64 A'   25 A"   26 A"                 
  0.569   0.580   0.587   0.601   0.614   0.636   0.680   0.710
 27 A"   65 A'   66 A'   67 A'   68 A'   69 A'   70 A'   71 A'                 
  0.760   0.771   0.787   0.814   0.888   0.950   0.986   1.076
 28 A"   29 A"   72 A'   73 A'   74 A'   75 A'   76 A'   77 A'                 
  1.235   1.327   1.408   1.416   1.437   1.552   1.640   1.649
 30 A"   78 A'   31 A"   79 A'   32 A"   33 A"   80 A'   81 A'                 
  1.706   1.765   1.813   1.921   1.976   1.991   2.006   2.052
 82 A'   83 A'   84 A'   85 A'   34 A"   35 A"   86 A'   87 A'                 
  2.109   2.174   2.619   2.895   3.037   3.729   3.735   3.929
 88 A'   89 A'   36 A"   90 A'   91 A'   37 A"   92 A'   38 A"                 
  3.945   3.979   3.988   3.994   4.004   4.004   4.044   4.061
 93 A'   39 A"   40 A"   94 A'   95 A'   41 A"   42 A"   96 A'                 
  4.146   4.217   4.334   4.651   6.247   6.315   6.427   6.603
 97 A'   98 A'   99 A'  100 A'   43 A"  101 A'  102 A'  103 A'                 
  6.633   6.914   7.522   7.541   7.546   7.579   7.632   7.639
104 A'  105 A'   44 A"  106 A'   45 A"  107 A'  108 A'  109 A'                 
 13.783  13.912  13.970  23.386  47.856  47.892  66.710 163.026
 46 A"  110 A'  111 A'  112 A'  113 A'  114 A'  115 A'  116 A'                 
289.718 289.739 289.745 289.772 289.841 289.8611020.6381020.681
 47 A"  117 A'   48 A"  118 A'  119 A'  120 A'  121 A'  122 A'                 

 Beta MOs, Restricted
 -- Occupied --                  
-482.87 -482.85  -77.11  -62.52  -62.50  -56.34  -56.34  -56.34
  1 A'    2 A'    3 A'    4 A'    5 A'    6 A'    1 A"    7 A'                 
-56.322 -56.318 -56.318 -24.744 -10.345  -8.731  -8.710  -6.609
  8 A'    2 A"    9 A'   10 A'   11 A'   12 A'   13 A'   14 A'                 
 -6.563  -6.550  -6.549  -6.541  -6.529  -6.529  -4.771  -4.767
 15 A'    3 A"   16 A'   17 A'    4 A"   18 A'   19 A'    5 A"                 
 -4.766  -2.674  -2.670  -2.669  -2.659  -2.659  -2.652  -2.649
 20 A'   21 A'    6 A"   22 A'    7 A"   23 A'   24 A'    8 A"                 
 -2.648  -2.639  -2.639  -1.287  -0.854  -0.811  -0.727  -0.618
 25 A'   26 A'    9 A"   27 A'   28 A'   29 A'   30 A'   31 A'                 
 -0.534  -0.519  -0.486  -0.408  -0.363  -0.363  -0.332  -0.320
 32 A'   10 A"   33 A'   34 A'   35 A'   11 A"   12 A"   36 A'                 
 -0.304  -0.265
 37 A'   13 A"                                                                 
 -- Virtual --                   
 -0.095  -0.083  -0.040  -0.000   0.021   0.035   0.040   0.044
 14 A"   38 A'   39 A'   40 A'   41 A'   42 A'   15 A"   43 A'                 
  0.053   0.056   0.066   0.068   0.075   0.093   0.104   0.113
 44 A'   45 A'   16 A"   46 A'   17 A"   47 A'   48 A'   18 A"                 
  0.115   0.123   0.147   0.164   0.181   0.250   0.259   0.276
 49 A'   50 A'   51 A'   52 A'   53 A'   54 A'   19 A"   55 A'                 
  0.283   0.302   0.339   0.371   0.379   0.397   0.408   0.408
 20 A"   56 A'   57 A'   58 A'   59 A'   60 A'   21 A"   61 A'                 
  0.432   0.435   0.447   0.465   0.484   0.495   0.530   0.547
 22 A"   62 A'   63 A'   23 A"   24 A"   64 A'   25 A"   26 A"                 
  0.569   0.580   0.587   0.601   0.614   0.636   0.680   0.710
 27 A"   65 A'   66 A'   67 A'   68 A'   69 A'   70 A'   71 A'                 
  0.760   0.771   0.787   0.814   0.888   0.950   0.986   1.076
 28 A"   29 A"   72 A'   73 A'   74 A'   75 A'   76 A'   77 A'                 
  1.235   1.327   1.408   1.416   1.437   1.552   1.640   1.649
 30 A"   78 A'   31 A"   79 A'   32 A"   33 A"   80 A'   81 A'                 
  1.706   1.765   1.813   1.921   1.976   1.991   2.006   2.052
 82 A'   83 A'   84 A'   85 A'   34 A"   35 A"   86 A'   87 A'                 
  2.109   2.174   2.619   2.895   3.037   3.729   3.735   3.929
 88 A'   89 A'   36 A"   90 A'   91 A'   37 A"   92 A'   38 A"                 
  3.945   3.979   3.988   3.994   4.004   4.004   4.044   4.061
 93 A'   39 A"   40 A"   94 A'   95 A'   41 A"   42 A"   96 A'                 
  4.146   4.217   4.334   4.651   6.247   6.315   6.427   6.603
 97 A'   98 A'   99 A'  100 A'   43 A"  101 A'  102 A'  103 A'                 
  6.633   6.914   7.522   7.541   7.546   7.579   7.632   7.639
104 A'  105 A'   44 A"  106 A'   45 A"  107 A'  108 A'  109 A'                 
 13.783  13.912  13.970  23.386  47.856  47.892  66.710 163.026
 46 A"  110 A'  111 A'  112 A'  113 A'  114 A'  115 A'  116 A'                 
289.718 289.739 289.745 289.772 289.841 289.8611020.6381020.681
 47 A"  117 A'   48 A"  118 A'  119 A'  120 A'  121 A'  122 A'                 
 --------------------------------------------------------------

          Ground-State Mulliken Net Atomic Charges

     Atom                 Charge (a.u.)
  ----------------------------------------
      1 C                    -0.074295
      2 P                     0.101006
      3 Br                   -0.155525
      4 F                     0.008998
      5 Br                    0.119816
  ----------------------------------------
  Sum of atomic charges =     0.000000

 -----------------------------------------------------------------
                    Cartesian Multipole Moments
 -----------------------------------------------------------------
    Charge (ESU x 10^10)
                 0.0000
    Dipole Moment (Debye)
         X       0.1181      Y       0.1076      Z      -0.0000
       Tot       0.1598
    Quadrupole Moments (Debye-Ang)
        XX     -61.5482     XY       2.1822     YY     -58.8811
        XZ      -0.0000     YZ      -0.0000     ZZ     -60.6959
    Octopole Moments (Debye-Ang^2)
       XXX      -4.2057    XXY      26.8135    XYY      -2.7650
       YYY      63.3972    XXZ      -0.0000    XYZ      -0.0000
       YYZ      -0.0000    XZZ      -0.6037    YZZ      18.2716
       ZZZ      -0.0000
    Hexadecapole Moments (Debye-Ang^3)
      XXXX    -940.5217   XXXY       8.9297   XXYY    -228.5975
      XYYY       9.0295   YYYY    -484.2226   XXXZ      -0.0000
      XXYZ      -0.0000   XYYZ      -0.0000   YYYZ      -0.0000
      XXZZ    -170.5267   XYZZ      -0.2649   YYZZ     -93.9738
      XZZZ      -0.0000   YZZZ      -0.0000   ZZZZ     -76.0690
 -----------------------------------------------------------------
 Calculating analytic gradient of the SCF energy
 Gradient of SCF Energy
            1           2           3           4           5
    1  -0.0051052   0.0015289   0.0029757  -0.0014648   0.0020653
    2  -0.0069620   0.0045283  -0.0036775   0.0028122   0.0032990
    3   0.0000000  -0.0000000   0.0000000  -0.0000000  -0.0000000
 Max gradient component =       6.962E-03
 RMS gradient           =       3.109E-03
 Gradient time:  CPU 9.00 s  wall 3.27 s
 Geometry Optimization Parameters
   NAtoms,    NIC,     NZ,  NCons,   NDum,   NFix, NCnnct, MaxDiis
        5      20       5       0       0       0       0       0

 Cartesian Hessian Update
 Hessian Updated using BFGS Update


** GEOMETRY OPTIMIZATION IN DELOCALIZED INTERNAL COORDINATES **
   Searching for a Minimum

   Optimization Cycle:   7

                       Coordinates (Angstroms)
     ATOM                X               Y               Z
      1  C         0.8867394829   -1.0737498398    0.0000000000
      2  P        -0.7221241201   -1.5917483104    0.0000000000
      3  Br       -1.8629311562    0.3287388988    0.0000000000
      4  F         1.8155533579   -2.0378487599    0.0000000000
      5  Br        1.6951498233    0.6407546456    0.0000000000
   Point Group: cs    Number of degrees of freedom:     7


   Energy is  -5627.633292995

 Hessian Updated using BFGS Update

  7 Hessian modes will be used to form the next step
  Hessian Eigenvalues:
     0.104888    0.158313    0.221034    0.248160    0.267835    0.387168
     0.783544

 Minimum Search - Taking Simple RFO Step
 Searching for Lamda that Minimizes Along All modes
 Value Taken    Lamda =  -0.00033126
 Step Taken.  Stepsize is  0.043862

                             Maximum     Tolerance    Cnvgd?
         Gradient           0.005457      0.000300      NO
         Displacement       0.027892      0.001200      NO
         Energy change     -0.000765      0.000001      NO


 New Cartesian Coordinates Obtained by Inverse Iteration

 Displacement from previous Coordinates is:  0.049867
 ----------------------------------------------------------------
             Standard Nuclear Orientation (Angstroms)
    I     Atom           X                Y                Z
 ----------------------------------------------------------------
    1      C       0.8943790067    -1.0695511250     0.0000000000
    2      P      -0.7169841431    -1.5915947027     0.0000000000
    3      Br     -1.8842847810     0.3351650371     0.0000000000
    4      F       1.8190283562    -2.0427510889     0.0000000000
    5      Br      1.7002489490     0.6348785138     0.0000000000
 ----------------------------------------------------------------
 Molecular Point Group                 Cs    NOp =  2
 Largest Abelian Subgroup              Cs    NOp =  2
 Nuclear Repulsion Energy =   659.9146129833 hartrees
 There are       50 alpha and       50 beta electrons
 Applying Cartesian multipole field
    Component          Value
    ---------          -----
     (2,0,0)        1.00000E-11
     (0,2,0)        2.00000E-11
     (0,0,2)       -3.00000E-11
 Nucleus-field energy     =     0.0000000167 hartrees
 Requested basis set is 6-311++G(d,p)
 There are 63 shells and 170 basis functions
 A cutoff of  1.0D-11 yielded   1600 shell pairs
 There are     12545 function pairs (     13912 Cartesian)
 Smallest overlap matrix eigenvalue = 4.20E-04
 Guess MOs from SCF MO coefficient file

 -----------------------------------------------------------------------
  General SCF calculation program by
  Eric Jon Sundstrom, Paul Horn, Yuezhi Mao, Dmitri Zuev, Alec White,
  David Stuck, Shaama M.S., Shane Yost, Joonho Lee, David Small,
  Daniel Levine, Susi Lehtola, Hugh Burton, Evgeny Epifanovsky
 -----------------------------------------------------------------------
 Exchange:     0.2000 Hartree-Fock + 0.0800 Slater + 0.7200 B88
 Correlation:  0.1900 VWN1RPA + 0.8100 LYP
 Using SG-1 standard quadrature grid
 using 4 threads for integral computing
 -------------------------------------------------------
 OpenMP Integral computing Module                
 Release: version 2.0, May 2017, Q-Chem Inc. Pleasanton 
 -------------------------------------------------------
 -------------------------------------------------------
 OpenMP BLAS3 based DFT computing Module                
 Release: version 1.0, May 2013, Q-Chem Inc. Pittsburgh 
 -------------------------------------------------------
 A restricted SCF calculation will be
 performed using DIIS
 SCF converges when DIIS error is below 1.0e-08
 ---------------------------------------
  Cycle       Energy         DIIS error
 ---------------------------------------
    1   -5627.6333405870      1.50e-04  
    2   -5627.6334658755      5.05e-05  
    3   -5627.6334478973      8.38e-05  
    4   -5627.6334751136      1.77e-05  
    5   -5627.6334763669      3.04e-06  
    6   -5627.6334763889      1.40e-06  
    7   -5627.6334763941      4.51e-07  
    8   -5627.6334763944      8.28e-08  
    9   -5627.6334763945      2.46e-08  
   10   -5627.6334763944      1.01e-08  
   11   -5627.6334763945      3.15e-09  Convergence criterion met
 ---------------------------------------
 SCF time:   CPU 30.79s  wall 12.00s 
 SCF   energy in the final basis set =    -5627.6334763945
 Total energy in the final basis set =    -5627.6334763945

 --------------------------------------------------------------
             Orbital Energies (a.u.) and Symmetries
 --------------------------------------------------------------

 Alpha MOs, Restricted
 -- Occupied --                  
-482.87 -482.85  -77.11  -62.52  -62.50  -56.34  -56.34  -56.34
  1 A'    2 A'    3 A'    4 A'    5 A'    6 A'    1 A"    7 A'                 
-56.321 -56.317 -56.317 -24.744 -10.346  -8.733  -8.709  -6.609
  8 A'    2 A"    9 A'   10 A'   11 A'   12 A'   13 A'   14 A'                 
 -6.565  -6.551  -6.550  -6.540  -6.528  -6.528  -4.772  -4.767
 15 A'    3 A"   16 A'   17 A'    4 A"   18 A'   19 A'    5 A"                 
 -4.767  -2.676  -2.672  -2.671  -2.660  -2.660  -2.651  -2.648
 20 A'   21 A'    6 A"   22 A'    7 A"   23 A'   24 A'    8 A"                 
 -2.647  -2.638  -2.638  -1.285  -0.856  -0.809  -0.727  -0.617
 25 A'   26 A'    9 A"   27 A'   28 A'   29 A'   30 A'   31 A'                 
 -0.534  -0.519  -0.485  -0.408  -0.363  -0.363  -0.332  -0.321
 32 A'   10 A"   33 A'   34 A'   11 A"   35 A'   12 A"   36 A'                 
 -0.304  -0.265
 37 A'   13 A"                                                                 
 -- Virtual --                   
 -0.096  -0.085  -0.040  -0.000   0.021   0.035   0.040   0.044
 14 A"   38 A'   39 A'   40 A'   41 A'   42 A'   15 A"   43 A'                 
  0.052   0.057   0.066   0.068   0.075   0.092   0.103   0.113
 44 A'   45 A'   16 A"   46 A'   17 A"   47 A'   48 A'   18 A"                 
  0.115   0.123   0.147   0.163   0.182   0.251   0.258   0.275
 49 A'   50 A'   51 A'   52 A'   53 A'   54 A'   19 A"   55 A'                 
  0.283   0.302   0.339   0.371   0.379   0.397   0.407   0.408
 20 A"   56 A'   57 A'   58 A'   59 A'   60 A'   21 A"   61 A'                 
  0.432   0.435   0.449   0.468   0.484   0.495   0.531   0.546
 22 A"   62 A'   63 A'   23 A"   24 A"   64 A'   25 A"   26 A"                 
  0.569   0.580   0.585   0.599   0.614   0.636   0.677   0.704
 27 A"   65 A'   66 A'   67 A'   68 A'   69 A'   70 A'   71 A'                 
  0.756   0.770   0.788   0.813   0.885   0.950   0.985   1.070
 28 A"   29 A"   72 A'   73 A'   74 A'   75 A'   76 A'   77 A'                 
  1.234   1.326   1.409   1.416   1.436   1.552   1.640   1.651
 30 A"   78 A'   31 A"   79 A'   32 A"   33 A"   80 A'   81 A'                 
  1.703   1.759   1.812   1.923   1.975   1.991   2.007   2.050
 82 A'   83 A'   84 A'   85 A'   34 A"   35 A"   86 A'   87 A'                 
  2.108   2.170   2.619   2.894   3.029   3.729   3.735   3.926
 88 A'   89 A'   36 A"   90 A'   91 A'   37 A"   92 A'   38 A"                 
  3.942   3.978   3.989   3.992   4.003   4.004   4.044   4.057
 93 A'   39 A"   40 A"   94 A'   95 A'   41 A"   42 A"   96 A'                 
  4.146   4.212   4.333   4.648   6.247   6.315   6.424   6.601
 97 A'   98 A'   99 A'  100 A'   43 A"  101 A'  102 A'  103 A'                 
  6.635   6.911   7.521   7.541   7.546   7.577   7.630   7.637
104 A'  105 A'   44 A"  106 A'   45 A"  107 A'  108 A'  109 A'                 
 13.782  13.910  13.967  23.382  47.857  47.890  66.711 163.023
 46 A"  110 A'  111 A'  112 A'  113 A'  114 A'  115 A'  116 A'                 
289.716 289.739 289.745 289.770 289.838 289.8591020.6401020.679
 47 A"  117 A'   48 A"  118 A'  119 A'  120 A'  121 A'  122 A'                 

 Beta MOs, Restricted
 -- Occupied --                  
-482.87 -482.85  -77.11  -62.52  -62.50  -56.34  -56.34  -56.34
  1 A'    2 A'    3 A'    4 A'    5 A'    6 A'    1 A"    7 A'                 
-56.321 -56.317 -56.317 -24.744 -10.346  -8.733  -8.709  -6.609
  8 A'    2 A"    9 A'   10 A'   11 A'   12 A'   13 A'   14 A'                 
 -6.565  -6.551  -6.550  -6.540  -6.528  -6.528  -4.772  -4.767
 15 A'    3 A"   16 A'   17 A'    4 A"   18 A'   19 A'    5 A"                 
 -4.767  -2.676  -2.672  -2.671  -2.660  -2.660  -2.651  -2.648
 20 A'   21 A'    6 A"   22 A'    7 A"   23 A'   24 A'    8 A"                 
 -2.647  -2.638  -2.638  -1.285  -0.856  -0.809  -0.727  -0.617
 25 A'   26 A'    9 A"   27 A'   28 A'   29 A'   30 A'   31 A'                 
 -0.534  -0.519  -0.485  -0.408  -0.363  -0.363  -0.332  -0.321
 32 A'   10 A"   33 A'   34 A'   11 A"   35 A'   12 A"   36 A'                 
 -0.304  -0.265
 37 A'   13 A"                                                                 
 -- Virtual --                   
 -0.096  -0.085  -0.040  -0.000   0.021   0.035   0.040   0.044
 14 A"   38 A'   39 A'   40 A'   41 A'   42 A'   15 A"   43 A'                 
  0.052   0.057   0.066   0.068   0.075   0.092   0.103   0.113
 44 A'   45 A'   16 A"   46 A'   17 A"   47 A'   48 A'   18 A"                 
  0.115   0.123   0.147   0.163   0.182   0.251   0.258   0.275
 49 A'   50 A'   51 A'   52 A'   53 A'   54 A'   19 A"   55 A'                 
  0.283   0.302   0.339   0.371   0.379   0.397   0.407   0.408
 20 A"   56 A'   57 A'   58 A'   59 A'   60 A'   21 A"   61 A'                 
  0.432   0.435   0.449   0.468   0.484   0.495   0.531   0.546
 22 A"   62 A'   63 A'   23 A"   24 A"   64 A'   25 A"   26 A"                 
  0.569   0.580   0.585   0.599   0.614   0.636   0.677   0.704
 27 A"   65 A'   66 A'   67 A'   68 A'   69 A'   70 A'   71 A'                 
  0.756   0.770   0.788   0.813   0.885   0.950   0.985   1.070
 28 A"   29 A"   72 A'   73 A'   74 A'   75 A'   76 A'   77 A'                 
  1.234   1.326   1.409   1.416   1.436   1.552   1.640   1.651
 30 A"   78 A'   31 A"   79 A'   32 A"   33 A"   80 A'   81 A'                 
  1.703   1.759   1.812   1.923   1.975   1.991   2.007   2.050
 82 A'   83 A'   84 A'   85 A'   34 A"   35 A"   86 A'   87 A'                 
  2.108   2.170   2.619   2.894   3.029   3.729   3.735   3.926
 88 A'   89 A'   36 A"   90 A'   91 A'   37 A"   92 A'   38 A"                 
  3.942   3.978   3.989   3.992   4.003   4.004   4.044   4.057
 93 A'   39 A"   40 A"   94 A'   95 A'   41 A"   42 A"   96 A'                 
  4.146   4.212   4.333   4.648   6.247   6.315   6.424   6.601
 97 A'   98 A'   99 A'  100 A'   43 A"  101 A'  102 A'  103 A'                 
  6.635   6.911   7.521   7.541   7.546   7.577   7.630   7.637
104 A'  105 A'   44 A"  106 A'   45 A"  107 A'  108 A'  109 A'                 
 13.782  13.910  13.967  23.382  47.857  47.890  66.711 163.023
 46 A"  110 A'  111 A'  112 A'  113 A'  114 A'  115 A'  116 A'                 
289.716 289.739 289.745 289.770 289.838 289.8591020.6401020.679
 47 A"  117 A'   48 A"  118 A'  119 A'  120 A'  121 A'  122 A'                 
 --------------------------------------------------------------

          Ground-State Mulliken Net Atomic Charges

     Atom                 Charge (a.u.)
  ----------------------------------------
      1 C                    -0.072195
      2 P                     0.097838
      3 Br                   -0.160904
      4 F                     0.006849
      5 Br                    0.128412
  ----------------------------------------
  Sum of atomic charges =     0.000000

 -----------------------------------------------------------------
                    Cartesian Multipole Moments
 -----------------------------------------------------------------
    Charge (ESU x 10^10)
                 0.0000
    Dipole Moment (Debye)
         X       0.2098      Y       0.1190      Z       0.0000
       Tot       0.2412
    Quadrupole Moments (Debye-Ang)
        XX     -61.5989     XY       2.2773     YY     -58.9137
        XZ       0.0000     YZ       0.0000     ZZ     -60.7237
    Octopole Moments (Debye-Ang^2)
       XXX      -3.1523    XXY      27.0029    XYY      -2.6256
       YYY      63.3933    XXZ       0.0000    XYZ       0.0000
       YYZ       0.0000    XZZ      -0.2748    YZZ      18.2985
       ZZZ       0.0000
    Hexadecapole Moments (Debye-Ang^3)
      XXXX    -951.6310   XXXY      11.0806   XXYY    -230.4980
      XYYY      11.5909   YYYY    -484.2535   XXXZ       0.0000
      XXYZ       0.0000   XYYZ       0.0000   YYYZ       0.0000
      XXZZ    -172.4760   XYZZ       0.4843   YYZZ     -94.0015
      XZZZ       0.0000   YZZZ       0.0000   ZZZZ     -76.1559
 -----------------------------------------------------------------
 Calculating analytic gradient of the SCF energy
 Gradient of SCF Energy
            1           2           3           4           5
    1  -0.0021012   0.0019838  -0.0001640  -0.0004231   0.0007045
    2  -0.0025941   0.0008650  -0.0000063   0.0010263   0.0007090
    3   0.0000000   0.0000000  -0.0000000  -0.0000000  -0.0000000
 Max gradient component =       2.594E-03
 RMS gradient           =       1.098E-03
 Gradient time:  CPU 9.07 s  wall 3.16 s
 Geometry Optimization Parameters
   NAtoms,    NIC,     NZ,  NCons,   NDum,   NFix, NCnnct, MaxDiis
        5      20       5       0       0       0       0       0

 Cartesian Hessian Update
 Hessian Updated using BFGS Update


** GEOMETRY OPTIMIZATION IN DELOCALIZED INTERNAL COORDINATES **
   Searching for a Minimum

   Optimization Cycle:   8

                       Coordinates (Angstroms)
     ATOM                X               Y               Z
      1  C         0.8943790067   -1.0695511250    0.0000000000
      2  P        -0.7169841431   -1.5915947027    0.0000000000
      3  Br       -1.8842847810    0.3351650371    0.0000000000
      4  F         1.8190283562   -2.0427510889    0.0000000000
      5  Br        1.7002489490    0.6348785138    0.0000000000
   Point Group: cs    Number of degrees of freedom:     7


   Energy is  -5627.633476394

 Hessian Updated using BFGS Update

  7 Hessian modes will be used to form the next step
  Hessian Eigenvalues:
     0.116880    0.129543    0.212065    0.256942    0.283256    0.373011
     0.752497

 Minimum Search - Taking Simple RFO Step
 Searching for Lamda that Minimizes Along All modes
 Value Taken    Lamda =  -0.00003011
 Step Taken.  Stepsize is  0.013509

                             Maximum     Tolerance    Cnvgd?
         Gradient           0.001640      0.000300      NO
         Displacement       0.011937      0.001200      NO
         Energy change     -0.000183      0.000001      NO


 New Cartesian Coordinates Obtained by Inverse Iteration

 Displacement from previous Coordinates is:  0.011936
 ----------------------------------------------------------------
             Standard Nuclear Orientation (Angstroms)
    I     Atom           X                Y                Z
 ----------------------------------------------------------------
    1      C       0.8951194322    -1.0668602348     0.0000000000
    2      P      -0.7174930143    -1.5931662711     0.0000000000
    3      Br     -1.8807631563     0.3359267048     0.0000000000
    4      F       1.8190563836    -2.0440950952     0.0000000000
    5      Br      1.6964677426     0.6343415306     0.0000000000
 ----------------------------------------------------------------
 Molecular Point Group                 Cs    NOp =  2
 Largest Abelian Subgroup              Cs    NOp =  2
 Nuclear Repulsion Energy =   660.4319737218 hartrees
 There are       50 alpha and       50 beta electrons
 Applying Cartesian multipole field
    Component          Value
    ---------          -----
     (2,0,0)        1.00000E-11
     (0,2,0)        2.00000E-11
     (0,0,2)       -3.00000E-11
 Nucleus-field energy     =     0.0000000167 hartrees
 Requested basis set is 6-311++G(d,p)
 There are 63 shells and 170 basis functions
 A cutoff of  1.0D-11 yielded   1600 shell pairs
 There are     12545 function pairs (     13912 Cartesian)
 Smallest overlap matrix eigenvalue = 4.15E-04
 Guess MOs from SCF MO coefficient file

 -----------------------------------------------------------------------
  General SCF calculation program by
  Eric Jon Sundstrom, Paul Horn, Yuezhi Mao, Dmitri Zuev, Alec White,
  David Stuck, Shaama M.S., Shane Yost, Joonho Lee, David Small,
  Daniel Levine, Susi Lehtola, Hugh Burton, Evgeny Epifanovsky
 -----------------------------------------------------------------------
 Exchange:     0.2000 Hartree-Fock + 0.0800 Slater + 0.7200 B88
 Correlation:  0.1900 VWN1RPA + 0.8100 LYP
 Using SG-1 standard quadrature grid
 using 4 threads for integral computing
 -------------------------------------------------------
 OpenMP Integral computing Module                
 Release: version 2.0, May 2017, Q-Chem Inc. Pleasanton 
 -------------------------------------------------------
 -------------------------------------------------------
 OpenMP BLAS3 based DFT computing Module                
 Release: version 1.0, May 2013, Q-Chem Inc. Pittsburgh 
 -------------------------------------------------------
 A restricted SCF calculation will be
 performed using DIIS
 SCF converges when DIIS error is below 1.0e-08
 ---------------------------------------
  Cycle       Energy         DIIS error
 ---------------------------------------
    1   -5627.6334710545      5.73e-05  
    2   -5627.6334881900      1.27e-05  
    3   -5627.6334874782      1.76e-05  
    4   -5627.6334886590      6.83e-06  
    5   -5627.6334888380      1.84e-06  
    6   -5627.6334888492      5.18e-07  
    7   -5627.6334888501      1.53e-07  
    8   -5627.6334888501      4.84e-08  
    9   -5627.6334888502      7.82e-09  Convergence criterion met
 ---------------------------------------
 SCF time:   CPU 25.18s  wall 10.00s 
 SCF   energy in the final basis set =    -5627.6334888502
 Total energy in the final basis set =    -5627.6334888502

 --------------------------------------------------------------
             Orbital Energies (a.u.) and Symmetries
 --------------------------------------------------------------

 Alpha MOs, Restricted
 -- Occupied --                  
-482.87 -482.85  -77.11  -62.52  -62.50  -56.35  -56.34  -56.34
  1 A'    2 A'    3 A'    4 A'    5 A'    6 A'    1 A"    7 A'                 
-56.321 -56.317 -56.317 -24.743 -10.346  -8.733  -8.709  -6.609
  8 A'    2 A"    9 A'   10 A'   11 A'   12 A'   13 A'   14 A'                 
 -6.565  -6.552  -6.551  -6.540  -6.528  -6.527  -4.772  -4.767
 15 A'    3 A"   16 A'   17 A'    4 A"   18 A'   19 A'    5 A"                 
 -4.767  -2.676  -2.672  -2.672  -2.661  -2.661  -2.651  -2.647
 20 A'   21 A'    6 A"   22 A'    7 A"   23 A'   24 A'    8 A"                 
 -2.647  -2.638  -2.638  -1.284  -0.857  -0.809  -0.726  -0.616
 25 A'   26 A'    9 A"   27 A'   28 A'   29 A'   30 A'   31 A'                 
 -0.533  -0.518  -0.485  -0.408  -0.364  -0.363  -0.332  -0.321
 32 A'   10 A"   33 A'   34 A'   11 A"   35 A'   12 A"   36 A'                 
 -0.304  -0.265
 37 A'   13 A"                                                                 
 -- Virtual --                   
 -0.097  -0.085  -0.040  -0.000   0.021   0.035   0.040   0.043
 14 A"   38 A'   39 A'   40 A'   41 A'   42 A'   15 A"   43 A'                 
  0.052   0.057   0.065   0.068   0.075   0.092   0.103   0.113
 44 A'   45 A'   16 A"   46 A'   17 A"   47 A'   48 A'   18 A"                 
  0.115   0.123   0.147   0.163   0.182   0.251   0.258   0.275
 49 A'   50 A'   51 A'   52 A'   53 A'   54 A'   19 A"   55 A'                 
  0.283   0.302   0.339   0.370   0.379   0.397   0.407   0.408
 20 A"   56 A'   57 A'   58 A'   59 A'   60 A'   21 A"   61 A'                 
  0.432   0.435   0.449   0.468   0.484   0.495   0.530   0.546
 22 A"   62 A'   63 A'   23 A"   24 A"   64 A'   25 A"   26 A"                 
  0.569   0.580   0.585   0.599   0.614   0.636   0.677   0.705
 27 A"   65 A'   66 A'   67 A'   68 A'   69 A'   70 A'   71 A'                 
  0.756   0.771   0.789   0.813   0.885   0.949   0.986   1.070
 28 A"   29 A"   72 A'   73 A'   74 A'   75 A'   76 A'   77 A'                 
  1.234   1.328   1.411   1.417   1.435   1.552   1.640   1.652
 30 A"   78 A'   31 A"   79 A'   32 A"   33 A"   80 A'   81 A'                 
  1.703   1.757   1.813   1.923   1.975   1.992   2.006   2.051
 82 A'   83 A'   84 A'   85 A'   34 A"   35 A"   86 A'   87 A'                 
  2.108   2.169   2.619   2.895   3.025   3.730   3.736   3.924
 88 A'   89 A'   36 A"   90 A'   91 A'   37 A"   92 A'   38 A"                 
  3.941   3.977   3.989   3.992   4.004   4.004   4.044   4.058
 93 A'   39 A"   40 A"   94 A'   95 A'   41 A"   42 A"   96 A'                 
  4.146   4.212   4.332   4.646   6.248   6.316   6.423   6.601
 97 A'   98 A'   99 A'  100 A'   43 A"  101 A'  102 A'  103 A'                 
  6.636   6.909   7.521   7.541   7.546   7.577   7.631   7.637
104 A'  105 A'   44 A"  106 A'   45 A"  107 A'  108 A'  109 A'                 
 13.783  13.910  13.966  23.380  47.858  47.891  66.711 163.021
 46 A"  110 A'  111 A'  112 A'  113 A'  114 A'  115 A'  116 A'                 
289.716 289.739 289.745 289.771 289.839 289.8591020.6411020.680
 47 A"  117 A'   48 A"  118 A'  119 A'  120 A'  121 A'  122 A'                 

 Beta MOs, Restricted
 -- Occupied --                  
-482.87 -482.85  -77.11  -62.52  -62.50  -56.35  -56.34  -56.34
  1 A'    2 A'    3 A'    4 A'    5 A'    6 A'    1 A"    7 A'                 
-56.321 -56.317 -56.317 -24.743 -10.346  -8.733  -8.709  -6.609
  8 A'    2 A"    9 A'   10 A'   11 A'   12 A'   13 A'   14 A'                 
 -6.565  -6.552  -6.551  -6.540  -6.528  -6.527  -4.772  -4.767
 15 A'    3 A"   16 A'   17 A'    4 A"   18 A'   19 A'    5 A"                 
 -4.767  -2.676  -2.672  -2.672  -2.661  -2.661  -2.651  -2.647
 20 A'   21 A'    6 A"   22 A'    7 A"   23 A'   24 A'    8 A"                 
 -2.647  -2.638  -2.638  -1.284  -0.857  -0.809  -0.726  -0.616
 25 A'   26 A'    9 A"   27 A'   28 A'   29 A'   30 A'   31 A'                 
 -0.533  -0.518  -0.485  -0.408  -0.364  -0.363  -0.332  -0.321
 32 A'   10 A"   33 A'   34 A'   11 A"   35 A'   12 A"   36 A'                 
 -0.304  -0.265
 37 A'   13 A"                                                                 
 -- Virtual --                   
 -0.097  -0.085  -0.040  -0.000   0.021   0.035   0.040   0.043
 14 A"   38 A'   39 A'   40 A'   41 A'   42 A'   15 A"   43 A'                 
  0.052   0.057   0.065   0.068   0.075   0.092   0.103   0.113
 44 A'   45 A'   16 A"   46 A'   17 A"   47 A'   48 A'   18 A"                 
  0.115   0.123   0.147   0.163   0.182   0.251   0.258   0.275
 49 A'   50 A'   51 A'   52 A'   53 A'   54 A'   19 A"   55 A'                 
  0.283   0.302   0.339   0.370   0.379   0.397   0.407   0.408
 20 A"   56 A'   57 A'   58 A'   59 A'   60 A'   21 A"   61 A'                 
  0.432   0.435   0.449   0.468   0.484   0.495   0.530   0.546
 22 A"   62 A'   63 A'   23 A"   24 A"   64 A'   25 A"   26 A"                 
  0.569   0.580   0.585   0.599   0.614   0.636   0.677   0.705
 27 A"   65 A'   66 A'   67 A'   68 A'   69 A'   70 A'   71 A'                 
  0.756   0.771   0.789   0.813   0.885   0.949   0.986   1.070
 28 A"   29 A"   72 A'   73 A'   74 A'   75 A'   76 A'   77 A'                 
  1.234   1.328   1.411   1.417   1.435   1.552   1.640   1.652
 30 A"   78 A'   31 A"   79 A'   32 A"   33 A"   80 A'   81 A'                 
  1.703   1.757   1.813   1.923   1.975   1.992   2.006   2.051
 82 A'   83 A'   84 A'   85 A'   34 A"   35 A"   86 A'   87 A'                 
  2.108   2.169   2.619   2.895   3.025   3.730   3.736   3.924
 88 A'   89 A'   36 A"   90 A'   91 A'   37 A"   92 A'   38 A"                 
  3.941   3.977   3.989   3.992   4.004   4.004   4.044   4.058
 93 A'   39 A"   40 A"   94 A'   95 A'   41 A"   42 A"   96 A'                 
  4.146   4.212   4.332   4.646   6.248   6.316   6.423   6.601
 97 A'   98 A'   99 A'  100 A'   43 A"  101 A'  102 A'  103 A'                 
  6.636   6.909   7.521   7.541   7.546   7.577   7.631   7.637
104 A'  105 A'   44 A"  106 A'   45 A"  107 A'  108 A'  109 A'                 
 13.783  13.910  13.966  23.380  47.858  47.891  66.711 163.021
 46 A"  110 A'  111 A'  112 A'  113 A'  114 A'  115 A'  116 A'                 
289.716 289.739 289.745 289.771 289.839 289.8591020.6411020.680
 47 A"  117 A'   48 A"  118 A'  119 A'  120 A'  121 A'  122 A'                 
 --------------------------------------------------------------

          Ground-State Mulliken Net Atomic Charges

     Atom                 Charge (a.u.)
  ----------------------------------------
      1 C                    -0.073099
      2 P                     0.097910
      3 Br                   -0.161431
      4 F                     0.004486
      5 Br                    0.132134
  ----------------------------------------
  Sum of atomic charges =     0.000000

 -----------------------------------------------------------------
                    Cartesian Multipole Moments
 -----------------------------------------------------------------
    Charge (ESU x 10^10)
                 0.0000
    Dipole Moment (Debye)
         X       0.2199      Y       0.1426      Z       0.0000
       Tot       0.2621
    Quadrupole Moments (Debye-Ang)
        XX     -61.6104     XY       2.3375     YY     -58.9291
        XZ       0.0000     YZ       0.0000     ZZ     -60.7227
    Octopole Moments (Debye-Ang^2)
       XXX      -3.0572    XXY      27.0447    XYY      -2.7025
       YYY      63.5322    XXZ       0.0000    XYZ       0.0000
       YYZ       0.0000    XZZ      -0.2418    YZZ      18.3354
       ZZZ       0.0000
    Hexadecapole Moments (Debye-Ang^3)
      XXXX    -949.1013   XXXY      11.4870   XXYY    -230.2512
      XYYY      11.9992   YYYY    -484.6799   XXXZ       0.0000
      XXYZ       0.0000   XYYZ       0.0000   YYYZ       0.0000
      XXZZ    -171.9929   XYZZ       0.5654   YYZZ     -94.0865
      XZZZ       0.0000   YZZZ       0.0000   ZZZZ     -76.1529
 -----------------------------------------------------------------
 Calculating analytic gradient of the SCF energy
 Gradient of SCF Energy
            1           2           3           4           5
    1  -0.0006321   0.0005533   0.0001518   0.0001494  -0.0002223
    2   0.0006229   0.0000825   0.0000004  -0.0002639  -0.0004419
    3   0.0000000  -0.0000000  -0.0000000   0.0000000  -0.0000000
 Max gradient component =       6.321E-04
 RMS gradient           =       3.120E-04
 Gradient time:  CPU 9.05 s  wall 3.25 s
 Geometry Optimization Parameters
   NAtoms,    NIC,     NZ,  NCons,   NDum,   NFix, NCnnct, MaxDiis
        5      20       5       0       0       0       0       0

 Cartesian Hessian Update
 Hessian Updated using BFGS Update


** GEOMETRY OPTIMIZATION IN DELOCALIZED INTERNAL COORDINATES **
   Searching for a Minimum

   Optimization Cycle:   9

                       Coordinates (Angstroms)
     ATOM                X               Y               Z
      1  C         0.8951194322   -1.0668602348    0.0000000000
      2  P        -0.7174930143   -1.5931662711    0.0000000000
      3  Br       -1.8807631563    0.3359267048    0.0000000000
      4  F         1.8190563836   -2.0440950952    0.0000000000
      5  Br        1.6964677426    0.6343415306    0.0000000000
   Point Group: cs    Number of degrees of freedom:     7


   Energy is  -5627.633488850

 Hessian Updated using BFGS Update

  7 Hessian modes will be used to form the next step
  Hessian Eigenvalues:
     0.116693    0.147590    0.217593    0.266560    0.302963    0.369153
     0.689411

 Minimum Search - Taking Simple RFO Step
 Searching for Lamda that Minimizes Along All modes
 Value Taken    Lamda =  -0.00000241
 Step Taken.  Stepsize is  0.002748

                             Maximum     Tolerance    Cnvgd?
         Gradient           0.000533      0.000300      NO
         Displacement       0.001998      0.001200      NO
         Energy change     -0.000012      0.000001      NO


 New Cartesian Coordinates Obtained by Inverse Iteration

 Displacement from previous Coordinates is:  0.005368
 ----------------------------------------------------------------
             Standard Nuclear Orientation (Angstroms)
    I     Atom           X                Y                Z
 ----------------------------------------------------------------
    1      C       0.8955276410    -1.0670964769     0.0000000000
    2      P      -0.7176621826    -1.5927308778     0.0000000000
    3      Br     -1.8827791918     0.3355690489     0.0000000000
    4      F       1.8190135030    -2.0442489574     0.0000000000
    5      Br      1.6982876182     0.6346538974     0.0000000000
 ----------------------------------------------------------------
 Molecular Point Group                 Cs    NOp =  2
 Largest Abelian Subgroup              Cs    NOp =  2
 Nuclear Repulsion Energy =   660.1033852327 hartrees
 There are       50 alpha and       50 beta electrons
 Applying Cartesian multipole field
    Component          Value
    ---------          -----
     (2,0,0)        1.00000E-11
     (0,2,0)        2.00000E-11
     (0,0,2)       -3.00000E-11
 Nucleus-field energy     =     0.0000000167 hartrees
 Requested basis set is 6-311++G(d,p)
 There are 63 shells and 170 basis functions
 A cutoff of  1.0D-11 yielded   1599 shell pairs
 There are     12541 function pairs (     13908 Cartesian)
 Smallest overlap matrix eigenvalue = 4.16E-04
 Guess MOs from SCF MO coefficient file

 -----------------------------------------------------------------------
  General SCF calculation program by
  Eric Jon Sundstrom, Paul Horn, Yuezhi Mao, Dmitri Zuev, Alec White,
  David Stuck, Shaama M.S., Shane Yost, Joonho Lee, David Small,
  Daniel Levine, Susi Lehtola, Hugh Burton, Evgeny Epifanovsky
 -----------------------------------------------------------------------
 Exchange:     0.2000 Hartree-Fock + 0.0800 Slater + 0.7200 B88
 Correlation:  0.1900 VWN1RPA + 0.8100 LYP
 Using SG-1 standard quadrature grid
 using 4 threads for integral computing
 -------------------------------------------------------
 OpenMP Integral computing Module                
 Release: version 2.0, May 2017, Q-Chem Inc. Pleasanton 
 -------------------------------------------------------
 -------------------------------------------------------
 OpenMP BLAS3 based DFT computing Module                
 Release: version 1.0, May 2013, Q-Chem Inc. Pittsburgh 
 -------------------------------------------------------
 A restricted SCF calculation will be
 performed using DIIS
 SCF converges when DIIS error is below 1.0e-08
 ---------------------------------------
  Cycle       Energy         DIIS error
 ---------------------------------------
    1   -5627.6334894556      1.19e-05  
    2   -5627.6334901580      6.41e-06  
    3   -5627.6334899884      9.22e-06  
    4   -5627.6334903048      1.49e-06  
    5   -5627.6334903135      4.23e-07  
    6   -5627.6334903141      1.09e-07  
    7   -5627.6334903141      4.46e-08  
    8   -5627.6334903141      9.47e-09  Convergence criterion met
 ---------------------------------------
 SCF time:   CPU 22.34s  wall 8.00s 
 SCF   energy in the final basis set =    -5627.6334903141
 Total energy in the final basis set =    -5627.6334903141

 --------------------------------------------------------------
             Orbital Energies (a.u.) and Symmetries
 --------------------------------------------------------------

 Alpha MOs, Restricted
 -- Occupied --                  
-482.87 -482.85  -77.11  -62.52  -62.50  -56.35  -56.34  -56.34
  1 A'    2 A'    3 A'    4 A'    5 A'    6 A'    1 A"    7 A'                 
-56.321 -56.317 -56.317 -24.743 -10.346  -8.733  -8.709  -6.609
  8 A'    2 A"    9 A'   10 A'   11 A'   12 A'   13 A'   14 A'                 
 -6.565  -6.552  -6.551  -6.540  -6.528  -6.527  -4.772  -4.767
 15 A'    3 A"   16 A'   17 A'    4 A"   18 A'   19 A'    5 A"                 
 -4.767  -2.676  -2.672  -2.672  -2.661  -2.661  -2.651  -2.647
 20 A'   21 A'    6 A"   22 A'    7 A"   23 A'   24 A'    8 A"                 
 -2.647  -2.638  -2.638  -1.284  -0.856  -0.809  -0.726  -0.616
 25 A'   26 A'    9 A"   27 A'   28 A'   29 A'   30 A'   31 A'                 
 -0.533  -0.518  -0.485  -0.408  -0.364  -0.363  -0.332  -0.321
 32 A'   10 A"   33 A'   34 A'   11 A"   35 A'   12 A"   36 A'                 
 -0.304  -0.265
 37 A'   13 A"                                                                 
 -- Virtual --                   
 -0.097  -0.085  -0.040  -0.000   0.021   0.035   0.040   0.043
 14 A"   38 A'   39 A'   40 A'   41 A'   42 A'   15 A"   43 A'                 
  0.052   0.057   0.065   0.068   0.075   0.092   0.103   0.113
 44 A'   45 A'   16 A"   46 A'   17 A"   47 A'   48 A'   18 A"                 
  0.115   0.123   0.147   0.163   0.182   0.251   0.258   0.275
 49 A'   50 A'   51 A'   52 A'   53 A'   54 A'   19 A"   55 A'                 
  0.283   0.302   0.339   0.370   0.379   0.397   0.407   0.408
 20 A"   56 A'   57 A'   58 A'   59 A'   60 A'   21 A"   61 A'                 
  0.432   0.435   0.449   0.468   0.484   0.495   0.530   0.546
 22 A"   62 A'   63 A'   23 A"   24 A"   64 A'   25 A"   26 A"                 
  0.569   0.580   0.585   0.599   0.614   0.636   0.677   0.705
 27 A"   65 A'   66 A'   67 A'   68 A'   69 A'   70 A'   71 A'                 
  0.756   0.771   0.788   0.813   0.885   0.949   0.986   1.070
 28 A"   29 A"   72 A'   73 A'   74 A'   75 A'   76 A'   77 A'                 
  1.234   1.327   1.410   1.417   1.435   1.552   1.640   1.652
 30 A"   78 A'   31 A"   79 A'   32 A"   33 A"   80 A'   81 A'                 
  1.703   1.757   1.813   1.923   1.975   1.992   2.007   2.050
 82 A'   83 A'   84 A'   85 A'   34 A"   35 A"   86 A'   87 A'                 
  2.108   2.169   2.619   2.894   3.025   3.730   3.736   3.924
 88 A'   89 A'   36 A"   90 A'   91 A'   37 A"   92 A'   38 A"                 
  3.941   3.977   3.989   3.992   4.004   4.004   4.044   4.058
 93 A'   39 A"   40 A"   94 A'   95 A'   41 A"   42 A"   96 A'                 
  4.146   4.212   4.332   4.646   6.248   6.316   6.423   6.601
 97 A'   98 A'   99 A'  100 A'   43 A"  101 A'  102 A'  103 A'                 
  6.635   6.909   7.521   7.541   7.546   7.577   7.630   7.637
104 A'  105 A'   44 A"  106 A'   45 A"  107 A'  108 A'  109 A'                 
 13.782  13.910  13.966  23.380  47.857  47.891  66.711 163.021
 46 A"  110 A'  111 A'  112 A'  113 A'  114 A'  115 A'  116 A'                 
289.716 289.739 289.745 289.771 289.839 289.8591020.6411020.680
 47 A"  117 A'   48 A"  118 A'  119 A'  120 A'  121 A'  122 A'                 

 Beta MOs, Restricted
 -- Occupied --                  
-482.87 -482.85  -77.11  -62.52  -62.50  -56.35  -56.34  -56.34
  1 A'    2 A'    3 A'    4 A'    5 A'    6 A'    1 A"    7 A'                 
-56.321 -56.317 -56.317 -24.743 -10.346  -8.733  -8.709  -6.609
  8 A'    2 A"    9 A'   10 A'   11 A'   12 A'   13 A'   14 A'                 
 -6.565  -6.552  -6.551  -6.540  -6.528  -6.527  -4.772  -4.767
 15 A'    3 A"   16 A'   17 A'    4 A"   18 A'   19 A'    5 A"                 
 -4.767  -2.676  -2.672  -2.672  -2.661  -2.661  -2.651  -2.647
 20 A'   21 A'    6 A"   22 A'    7 A"   23 A'   24 A'    8 A"                 
 -2.647  -2.638  -2.638  -1.284  -0.856  -0.809  -0.726  -0.616
 25 A'   26 A'    9 A"   27 A'   28 A'   29 A'   30 A'   31 A'                 
 -0.533  -0.518  -0.485  -0.408  -0.364  -0.363  -0.332  -0.321
 32 A'   10 A"   33 A'   34 A'   11 A"   35 A'   12 A"   36 A'                 
 -0.304  -0.265
 37 A'   13 A"                                                                 
 -- Virtual --                   
 -0.097  -0.085  -0.040  -0.000   0.021   0.035   0.040   0.043
 14 A"   38 A'   39 A'   40 A'   41 A'   42 A'   15 A"   43 A'                 
  0.052   0.057   0.065   0.068   0.075   0.092   0.103   0.113
 44 A'   45 A'   16 A"   46 A'   17 A"   47 A'   48 A'   18 A"                 
  0.115   0.123   0.147   0.163   0.182   0.251   0.258   0.275
 49 A'   50 A'   51 A'   52 A'   53 A'   54 A'   19 A"   55 A'                 
  0.283   0.302   0.339   0.370   0.379   0.397   0.407   0.408
 20 A"   56 A'   57 A'   58 A'   59 A'   60 A'   21 A"   61 A'                 
  0.432   0.435   0.449   0.468   0.484   0.495   0.530   0.546
 22 A"   62 A'   63 A'   23 A"   24 A"   64 A'   25 A"   26 A"                 
  0.569   0.580   0.585   0.599   0.614   0.636   0.677   0.705
 27 A"   65 A'   66 A'   67 A'   68 A'   69 A'   70 A'   71 A'                 
  0.756   0.771   0.788   0.813   0.885   0.949   0.986   1.070
 28 A"   29 A"   72 A'   73 A'   74 A'   75 A'   76 A'   77 A'                 
  1.234   1.327   1.410   1.417   1.435   1.552   1.640   1.652
 30 A"   78 A'   31 A"   79 A'   32 A"   33 A"   80 A'   81 A'                 
  1.703   1.757   1.813   1.923   1.975   1.992   2.007   2.050
 82 A'   83 A'   84 A'   85 A'   34 A"   35 A"   86 A'   87 A'                 
  2.108   2.169   2.619   2.894   3.025   3.730   3.736   3.924
 88 A'   89 A'   36 A"   90 A'   91 A'   37 A"   92 A'   38 A"                 
  3.941   3.977   3.989   3.992   4.004   4.004   4.044   4.058
 93 A'   39 A"   40 A"   94 A'   95 A'   41 A"   42 A"   96 A'                 
  4.146   4.212   4.332   4.646   6.248   6.316   6.423   6.601
 97 A'   98 A'   99 A'  100 A'   43 A"  101 A'  102 A'  103 A'                 
  6.635   6.909   7.521   7.541   7.546   7.577   7.630   7.637
104 A'  105 A'   44 A"  106 A'   45 A"  107 A'  108 A'  109 A'                 
 13.782  13.910  13.966  23.380  47.857  47.891  66.711 163.021
 46 A"  110 A'  111 A'  112 A'  113 A'  114 A'  115 A'  116 A'                 
289.716 289.739 289.745 289.771 289.839 289.8591020.6411020.680
 47 A"  117 A'   48 A"  118 A'  119 A'  120 A'  121 A'  122 A'                 
 --------------------------------------------------------------

          Ground-State Mulliken Net Atomic Charges

     Atom                 Charge (a.u.)
  ----------------------------------------
      1 C                    -0.072883
      2 P                     0.097851
      3 Br                   -0.161364
      4 F                     0.004960
      5 Br                    0.131436
  ----------------------------------------
  Sum of atomic charges =     0.000000

 -----------------------------------------------------------------
                    Cartesian Multipole Moments
 -----------------------------------------------------------------
    Charge (ESU x 10^10)
                 0.0000
    Dipole Moment (Debye)
         X       0.2200      Y       0.1390      Z       0.0000
       Tot       0.2602
    Quadrupole Moments (Debye-Ang)
        XX     -61.6047     XY       2.3283     YY     -58.9297
        XZ       0.0000     YZ       0.0000     ZZ     -60.7267
    Octopole Moments (Debye-Ang^2)
       XXX      -3.0511    XXY      27.0442    XYY      -2.6812
       YYY      63.5074    XXZ       0.0000    XYZ       0.0000
       YYZ       0.0000    XZZ      -0.2409    YZZ      18.3324
       ZZZ       0.0000
    Hexadecapole Moments (Debye-Ang^3)
      XXXX    -950.5571   XXXY      11.3624   XXYY    -230.4548
      XYYY      11.8937   YYYY    -484.6286   XXXZ       0.0000
      XXYZ       0.0000   XYYZ       0.0000   YYYZ       0.0000
      XXZZ    -172.2608   XYZZ       0.5326   YYZZ     -94.0806
      XZZZ       0.0000   YZZZ       0.0000   ZZZZ     -76.1654
 -----------------------------------------------------------------
 Calculating analytic gradient of the SCF energy
 Gradient of SCF Energy
            1           2           3           4           5
    1  -0.0005014   0.0004098  -0.0000005   0.0000676   0.0000246
    2   0.0001642   0.0000459   0.0000375  -0.0001456  -0.0001021
    3  -0.0000000   0.0000000  -0.0000000   0.0000000  -0.0000000
 Max gradient component =       5.014E-04
 RMS gradient           =       1.801E-04
 Gradient time:  CPU 9.12 s  wall 3.15 s
 Geometry Optimization Parameters
   NAtoms,    NIC,     NZ,  NCons,   NDum,   NFix, NCnnct, MaxDiis
        5      20       5       0       0       0       0       0

 Cartesian Hessian Update
 Hessian Updated using BFGS Update


** GEOMETRY OPTIMIZATION IN DELOCALIZED INTERNAL COORDINATES **
   Searching for a Minimum

   Optimization Cycle:  10

                       Coordinates (Angstroms)
     ATOM                X               Y               Z
      1  C         0.8955276410   -1.0670964769    0.0000000000
      2  P        -0.7176621826   -1.5927308778    0.0000000000
      3  Br       -1.8827791918    0.3355690489    0.0000000000
      4  F         1.8190135030   -2.0442489574    0.0000000000
      5  Br        1.6982876182    0.6346538974    0.0000000000
   Point Group: cs    Number of degrees of freedom:     7


   Energy is  -5627.633490314

 Hessian Updated using BFGS Update

  7 Hessian modes will be used to form the next step
  Hessian Eigenvalues:
     0.116885    0.133081    0.220860    0.262227    0.346159    0.377550
     0.514546

 Minimum Search - Taking Simple RFO Step
 Searching for Lamda that Minimizes Along All modes
 Value Taken    Lamda =   0.00000000
 Step Taken.  Stepsize is  0.001376

                             Maximum     Tolerance    Cnvgd?
         Gradient           0.000353      0.000300      NO
         Displacement       0.001007      0.001200     YES
         Energy change     -0.000001      0.000001      NO


 New Cartesian Coordinates Obtained by Inverse Iteration

 Displacement from previous Coordinates is:  0.001217
 ----------------------------------------------------------------
             Standard Nuclear Orientation (Angstroms)
    I     Atom           X                Y                Z
 ----------------------------------------------------------------
    1      C       0.8957321037    -1.0674678195     0.0000000000
    2      P      -0.7179720765    -1.5927494496     0.0000000000
    3      Br     -1.8827853905     0.3357412854     0.0000000000
    4      F       1.8192436271    -2.0442364912     0.0000000000
    5      Br      1.6981691240     0.6348591092     0.0000000000
 ----------------------------------------------------------------
 Molecular Point Group                 Cs    NOp =  2
 Largest Abelian Subgroup              Cs    NOp =  2
 Nuclear Repulsion Energy =   660.0688937413 hartrees
 There are       50 alpha and       50 beta electrons
 Applying Cartesian multipole field
    Component          Value
    ---------          -----
     (2,0,0)        1.00000E-11
     (0,2,0)        2.00000E-11
     (0,0,2)       -3.00000E-11
 Nucleus-field energy     =     0.0000000167 hartrees
 Requested basis set is 6-311++G(d,p)
 There are 63 shells and 170 basis functions
 A cutoff of  1.0D-11 yielded   1599 shell pairs
 There are     12541 function pairs (     13908 Cartesian)
 Smallest overlap matrix eigenvalue = 4.17E-04
 Guess MOs from SCF MO coefficient file

 -----------------------------------------------------------------------
  General SCF calculation program by
  Eric Jon Sundstrom, Paul Horn, Yuezhi Mao, Dmitri Zuev, Alec White,
  David Stuck, Shaama M.S., Shane Yost, Joonho Lee, David Small,
  Daniel Levine, Susi Lehtola, Hugh Burton, Evgeny Epifanovsky
 -----------------------------------------------------------------------
 Exchange:     0.2000 Hartree-Fock + 0.0800 Slater + 0.7200 B88
 Correlation:  0.1900 VWN1RPA + 0.8100 LYP
 Using SG-1 standard quadrature grid
 using 4 threads for integral computing
 -------------------------------------------------------
 OpenMP Integral computing Module                
 Release: version 2.0, May 2017, Q-Chem Inc. Pleasanton 
 -------------------------------------------------------
 -------------------------------------------------------
 OpenMP BLAS3 based DFT computing Module                
 Release: version 1.0, May 2013, Q-Chem Inc. Pittsburgh 
 -------------------------------------------------------
 A restricted SCF calculation will be
 performed using DIIS
 SCF converges when DIIS error is below 1.0e-08
 ---------------------------------------
  Cycle       Energy         DIIS error
 ---------------------------------------
    1   -5627.6334904929      6.28e-06  
    2   -5627.6334906146      4.85e-06  
    3   -5627.6334906051      4.92e-06  
    4   -5627.6334906968      1.02e-06  
    5   -5627.6334906998      2.70e-07  
    6   -5627.6334907000      4.15e-08  
    7   -5627.6334907000      9.37e-09  Convergence criterion met
 ---------------------------------------
 SCF time:   CPU 20.30s  wall 7.00s 
 SCF   energy in the final basis set =    -5627.6334907000
 Total energy in the final basis set =    -5627.6334907000

 --------------------------------------------------------------
             Orbital Energies (a.u.) and Symmetries
 --------------------------------------------------------------

 Alpha MOs, Restricted
 -- Occupied --                  
-482.87 -482.85  -77.11  -62.52  -62.50  -56.35  -56.34  -56.34
  1 A'    2 A'    3 A'    4 A'    5 A'    6 A'    1 A"    7 A'                 
-56.321 -56.317 -56.317 -24.744 -10.346  -8.733  -8.709  -6.609
  8 A'    2 A"    9 A'   10 A'   11 A'   12 A'   13 A'   14 A'                 
 -6.565  -6.552  -6.551  -6.540  -6.528  -6.527  -4.772  -4.767
 15 A'    3 A"   16 A'   17 A'    4 A"   18 A'   19 A'    5 A"                 
 -4.767  -2.676  -2.672  -2.672  -2.661  -2.661  -2.651  -2.647
 20 A'   21 A'    6 A"   22 A'    7 A"   23 A'   24 A'    8 A"                 
 -2.647  -2.638  -2.638  -1.284  -0.856  -0.809  -0.726  -0.616
 25 A'   26 A'    9 A"   27 A'   28 A'   29 A'   30 A'   31 A'                 
 -0.534  -0.518  -0.485  -0.408  -0.364  -0.363  -0.332  -0.321
 32 A'   10 A"   33 A'   34 A'   11 A"   35 A'   12 A"   36 A'                 
 -0.304  -0.265
 37 A'   13 A"                                                                 
 -- Virtual --                   
 -0.097  -0.085  -0.040  -0.000   0.021   0.035   0.040   0.043
 14 A"   38 A'   39 A'   40 A'   41 A'   42 A'   15 A"   43 A'                 
  0.052   0.057   0.065   0.068   0.075   0.092   0.103   0.113
 44 A'   45 A'   16 A"   46 A'   17 A"   47 A'   48 A'   18 A"                 
  0.115   0.123   0.147   0.163   0.182   0.251   0.258   0.275
 49 A'   50 A'   51 A'   52 A'   53 A'   54 A'   19 A"   55 A'                 
  0.283   0.302   0.339   0.370   0.379   0.397   0.407   0.408
 20 A"   56 A'   57 A'   58 A'   59 A'   60 A'   21 A"   61 A'                 
  0.432   0.435   0.449   0.468   0.484   0.495   0.530   0.546
 22 A"   62 A'   63 A'   23 A"   24 A"   64 A'   25 A"   26 A"                 
  0.569   0.580   0.585   0.599   0.614   0.636   0.677   0.705
 27 A"   65 A'   66 A'   67 A'   68 A'   69 A'   70 A'   71 A'                 
  0.756   0.771   0.788   0.813   0.884   0.949   0.985   1.070
 28 A"   29 A"   72 A'   73 A'   74 A'   75 A'   76 A'   77 A'                 
  1.234   1.327   1.410   1.417   1.435   1.552   1.640   1.651
 30 A"   78 A'   31 A"   79 A'   32 A"   33 A"   80 A'   81 A'                 
  1.703   1.757   1.812   1.923   1.975   1.992   2.006   2.050
 82 A'   83 A'   84 A'   85 A'   34 A"   35 A"   86 A'   87 A'                 
  2.108   2.169   2.619   2.894   3.025   3.730   3.736   3.925
 88 A'   89 A'   36 A"   90 A'   91 A'   37 A"   92 A'   38 A"                 
  3.941   3.977   3.989   3.992   4.004   4.004   4.044   4.058
 93 A'   39 A"   40 A"   94 A'   95 A'   41 A"   42 A"   96 A'                 
  4.146   4.212   4.332   4.646   6.248   6.316   6.423   6.601
 97 A'   98 A'   99 A'  100 A'   43 A"  101 A'  102 A'  103 A'                 
  6.635   6.909   7.521   7.541   7.546   7.577   7.630   7.637
104 A'  105 A'   44 A"  106 A'   45 A"  107 A'  108 A'  109 A'                 
 13.782  13.910  13.965  23.381  47.857  47.891  66.711 163.021
 46 A"  110 A'  111 A'  112 A'  113 A'  114 A'  115 A'  116 A'                 
289.716 289.739 289.745 289.771 289.839 289.8591020.6411020.680
 47 A"  117 A'   48 A"  118 A'  119 A'  120 A'  121 A'  122 A'                 

 Beta MOs, Restricted
 -- Occupied --                  
-482.87 -482.85  -77.11  -62.52  -62.50  -56.35  -56.34  -56.34
  1 A'    2 A'    3 A'    4 A'    5 A'    6 A'    1 A"    7 A'                 
-56.321 -56.317 -56.317 -24.744 -10.346  -8.733  -8.709  -6.609
  8 A'    2 A"    9 A'   10 A'   11 A'   12 A'   13 A'   14 A'                 
 -6.565  -6.552  -6.551  -6.540  -6.528  -6.527  -4.772  -4.767
 15 A'    3 A"   16 A'   17 A'    4 A"   18 A'   19 A'    5 A"                 
 -4.767  -2.676  -2.672  -2.672  -2.661  -2.661  -2.651  -2.647
 20 A'   21 A'    6 A"   22 A'    7 A"   23 A'   24 A'    8 A"                 
 -2.647  -2.638  -2.638  -1.284  -0.856  -0.809  -0.726  -0.616
 25 A'   26 A'    9 A"   27 A'   28 A'   29 A'   30 A'   31 A'                 
 -0.534  -0.518  -0.485  -0.408  -0.364  -0.363  -0.332  -0.321
 32 A'   10 A"   33 A'   34 A'   11 A"   35 A'   12 A"   36 A'                 
 -0.304  -0.265
 37 A'   13 A"                                                                 
 -- Virtual --                   
 -0.097  -0.085  -0.040  -0.000   0.021   0.035   0.040   0.043
 14 A"   38 A'   39 A'   40 A'   41 A'   42 A'   15 A"   43 A'                 
  0.052   0.057   0.065   0.068   0.075   0.092   0.103   0.113
 44 A'   45 A'   16 A"   46 A'   17 A"   47 A'   48 A'   18 A"                 
  0.115   0.123   0.147   0.163   0.182   0.251   0.258   0.275
 49 A'   50 A'   51 A'   52 A'   53 A'   54 A'   19 A"   55 A'                 
  0.283   0.302   0.339   0.370   0.379   0.397   0.407   0.408
 20 A"   56 A'   57 A'   58 A'   59 A'   60 A'   21 A"   61 A'                 
  0.432   0.435   0.449   0.468   0.484   0.495   0.530   0.546
 22 A"   62 A'   63 A'   23 A"   24 A"   64 A'   25 A"   26 A"                 
  0.569   0.580   0.585   0.599   0.614   0.636   0.677   0.705
 27 A"   65 A'   66 A'   67 A'   68 A'   69 A'   70 A'   71 A'                 
  0.756   0.771   0.788   0.813   0.884   0.949   0.985   1.070
 28 A"   29 A"   72 A'   73 A'   74 A'   75 A'   76 A'   77 A'                 
  1.234   1.327   1.410   1.417   1.435   1.552   1.640   1.651
 30 A"   78 A'   31 A"   79 A'   32 A"   33 A"   80 A'   81 A'                 
  1.703   1.757   1.812   1.923   1.975   1.992   2.006   2.050
 82 A'   83 A'   84 A'   85 A'   34 A"   35 A"   86 A'   87 A'                 
  2.108   2.169   2.619   2.894   3.025   3.730   3.736   3.925
 88 A'   89 A'   36 A"   90 A'   91 A'   37 A"   92 A'   38 A"                 
  3.941   3.977   3.989   3.992   4.004   4.004   4.044   4.058
 93 A'   39 A"   40 A"   94 A'   95 A'   41 A"   42 A"   96 A'                 
  4.146   4.212   4.332   4.646   6.248   6.316   6.423   6.601
 97 A'   98 A'   99 A'  100 A'   43 A"  101 A'  102 A'  103 A'                 
  6.635   6.909   7.521   7.541   7.546   7.577   7.630   7.637
104 A'  105 A'   44 A"  106 A'   45 A"  107 A'  108 A'  109 A'                 
 13.782  13.910  13.965  23.381  47.857  47.891  66.711 163.021
 46 A"  110 A'  111 A'  112 A'  113 A'  114 A'  115 A'  116 A'                 
289.716 289.739 289.745 289.771 289.839 289.8591020.6411020.680
 47 A"  117 A'   48 A"  118 A'  119 A'  120 A'  121 A'  122 A'                 
 --------------------------------------------------------------

          Ground-State Mulliken Net Atomic Charges

     Atom                 Charge (a.u.)
  ----------------------------------------
      1 C                    -0.072986
      2 P                     0.097917
      3 Br                   -0.161267
      4 F                     0.005213
      5 Br                    0.131123
  ----------------------------------------
  Sum of atomic charges =     0.000000

 -----------------------------------------------------------------
                    Cartesian Multipole Moments
 -----------------------------------------------------------------
    Charge (ESU x 10^10)
                 0.0000
    Dipole Moment (Debye)
         X       0.2201      Y       0.1370      Z       0.0000
       Tot       0.2592
    Quadrupole Moments (Debye-Ang)
        XX     -61.6050     XY       2.3223     YY     -58.9259
        XZ       0.0000     YZ       0.0000     ZZ     -60.7290
    Octopole Moments (Debye-Ang^2)
       XXX      -3.0458    XXY      27.0289    XYY      -2.6680
       YYY      63.4860    XXZ       0.0000    XYZ       0.0000
       YYZ       0.0000    XZZ      -0.2372    YZZ      18.3291
       ZZZ       0.0000
    Hexadecapole Moments (Debye-Ang^3)
      XXXX    -950.6059   XXXY      11.3326   XXYY    -230.4600
      XYYY      11.8646   YYYY    -484.6700   XXXZ       0.0000
      XXYZ       0.0000   XYYZ       0.0000   YYYZ       0.0000
      XXZZ    -172.2685   XYZZ       0.5275   YYZZ     -94.0966
      XZZZ       0.0000   YZZZ       0.0000   ZZZZ     -76.1740
 -----------------------------------------------------------------
 Calculating analytic gradient of the SCF energy
 Gradient of SCF Energy
            1           2           3           4           5
    1  -0.0002731   0.0002050  -0.0000144   0.0000205   0.0000621
    2   0.0000025   0.0000117   0.0000437  -0.0000721   0.0000142
    3  -0.0000000  -0.0000000   0.0000000   0.0000000   0.0000000
 Max gradient component =       2.731E-04
 RMS gradient           =       9.258E-05
 Gradient time:  CPU 9.32 s  wall 3.21 s
 Geometry Optimization Parameters
   NAtoms,    NIC,     NZ,  NCons,   NDum,   NFix, NCnnct, MaxDiis
        5      20       5       0       0       0       0       0

 Cartesian Hessian Update
 Hessian Updated using BFGS Update


** GEOMETRY OPTIMIZATION IN DELOCALIZED INTERNAL COORDINATES **
   Searching for a Minimum

   Optimization Cycle:  11

                       Coordinates (Angstroms)
     ATOM                X               Y               Z
      1  C         0.8957321037   -1.0674678195    0.0000000000
      2  P        -0.7179720765   -1.5927494496    0.0000000000
      3  Br       -1.8827853905    0.3357412854    0.0000000000
      4  F         1.8192436271   -2.0442364912    0.0000000000
      5  Br        1.6981691240    0.6348591092    0.0000000000
   Point Group: cs    Number of degrees of freedom:     7


   Energy is  -5627.633490700

 Hessian Updated using BFGS Update

  7 Hessian modes will be used to form the next step
  Hessian Eigenvalues:
     0.114158    0.131270    0.215375    0.267823    0.299454    0.365558
     0.393814

 Minimum Search - Taking Simple RFO Step
 Searching for Lamda that Minimizes Along All modes
 Value Taken    Lamda =   0.00000000
 Step Taken.  Stepsize is  0.001033

                             Maximum     Tolerance    Cnvgd?
         Gradient           0.000199      0.000300     YES
         Displacement       0.000771      0.001200     YES
         Energy change     -0.000000      0.000001     YES


                       Distance Matrix (Angstroms)
             C (  1)   P (  2)   Br(  3)   F (  4)
   P (  2)  1.697045
   Br(  3)  3.112741  2.252968
   F (  4)  1.344229  2.577073  4.401058
   Br(  5)  1.881973  3.286332  3.593425  2.681830

 Final energy is   -5627.6334906999800     


 ******************************
 **  OPTIMIZATION CONVERGED  **
 ******************************

                       Coordinates (Angstroms)
     ATOM                X               Y               Z
      1  C         0.8957321037   -1.0674678195    0.0000000000
      2  P        -0.7179720765   -1.5927494496    0.0000000000
      3  Br       -1.8827853905    0.3357412854    0.0000000000
      4  F         1.8192436271   -2.0442364912    0.0000000000
      5  Br        1.6981691240    0.6348591092    0.0000000000

Z-matrix Print:
$molecule
0 1
Br
C  1 1.881973
F  2 1.344229 1 111.367257
P  2 1.697045 1 133.268832 3 -180.000000 0
Br 4 2.252968 2 103.101343 1 -0.000000 0
$end


 --------------------------------------------------------------
             Orbital Energies (a.u.) and Symmetries
 --------------------------------------------------------------

 Alpha MOs, Restricted
 -- Occupied --                  
-482.87 -482.85  -77.11  -62.52  -62.50  -56.35  -56.34  -56.34
  1 A'    2 A'    3 A'    4 A'    5 A'    6 A'    1 A"    7 A'                 
-56.321 -56.317 -56.317 -24.744 -10.346  -8.733  -8.709  -6.609
  8 A'    2 A"    9 A'   10 A'   11 A'   12 A'   13 A'   14 A'                 
 -6.565  -6.552  -6.551  -6.540  -6.528  -6.527  -4.772  -4.767
 15 A'    3 A"   16 A'   17 A'    4 A"   18 A'   19 A'    5 A"                 
 -4.767  -2.676  -2.672  -2.672  -2.661  -2.661  -2.651  -2.647
 20 A'   21 A'    6 A"   22 A'    7 A"   23 A'   24 A'    8 A"                 
 -2.647  -2.638  -2.638  -1.284  -0.856  -0.809  -0.726  -0.616
 25 A'   26 A'    9 A"   27 A'   28 A'   29 A'   30 A'   31 A'                 
 -0.534  -0.518  -0.485  -0.408  -0.364  -0.363  -0.332  -0.321
 32 A'   10 A"   33 A'   34 A'   11 A"   35 A'   12 A"   36 A'                 
 -0.304  -0.265
 37 A'   13 A"                                                                 
 -- Virtual --                   
 -0.097  -0.085  -0.040  -0.000   0.021   0.035   0.040   0.043
 14 A"   38 A'   39 A'   40 A'   41 A'   42 A'   15 A"   43 A'                 
  0.052   0.057   0.065   0.068   0.075   0.092   0.103   0.113
 44 A'   45 A'   16 A"   46 A'   17 A"   47 A'   48 A'   18 A"                 
  0.115   0.123   0.147   0.163   0.182   0.251   0.258   0.275
 49 A'   50 A'   51 A'   52 A'   53 A'   54 A'   19 A"   55 A'                 
  0.283   0.302   0.339   0.370   0.379   0.397   0.407   0.408
 20 A"   56 A'   57 A'   58 A'   59 A'   60 A'   21 A"   61 A'                 
  0.432   0.435   0.449   0.468   0.484   0.495   0.530   0.546
 22 A"   62 A'   63 A'   23 A"   24 A"   64 A'   25 A"   26 A"                 
  0.569   0.580   0.585   0.599   0.614   0.636   0.677   0.705
 27 A"   65 A'   66 A'   67 A'   68 A'   69 A'   70 A'   71 A'                 
  0.756   0.771   0.788   0.813   0.884   0.949   0.985   1.070
 28 A"   29 A"   72 A'   73 A'   74 A'   75 A'   76 A'   77 A'                 
  1.234   1.327   1.410   1.417   1.435   1.552   1.640   1.651
 30 A"   78 A'   31 A"   79 A'   32 A"   33 A"   80 A'   81 A'                 
  1.703   1.757   1.812   1.923   1.975   1.992   2.006   2.050
 82 A'   83 A'   84 A'   85 A'   34 A"   35 A"   86 A'   87 A'                 
  2.108   2.169   2.619   2.894   3.025   3.730   3.736   3.925
 88 A'   89 A'   36 A"   90 A'   91 A'   37 A"   92 A'   38 A"                 
  3.941   3.977   3.989   3.992   4.004   4.004   4.044   4.058
 93 A'   39 A"   40 A"   94 A'   95 A'   41 A"   42 A"   96 A'                 
  4.146   4.212   4.332   4.646   6.248   6.316   6.423   6.601
 97 A'   98 A'   99 A'  100 A'   43 A"  101 A'  102 A'  103 A'                 
  6.635   6.909   7.521   7.541   7.546   7.577   7.630   7.637
104 A'  105 A'   44 A"  106 A'   45 A"  107 A'  108 A'  109 A'                 
 13.782  13.910  13.965  23.381  47.857  47.891  66.711 163.021
 46 A"  110 A'  111 A'  112 A'  113 A'  114 A'  115 A'  116 A'                 
289.716 289.739 289.745 289.771 289.839 289.8591020.6411020.680
 47 A"  117 A'   48 A"  118 A'  119 A'  120 A'  121 A'  122 A'                 

 Beta MOs, Restricted
 -- Occupied --                  
-482.87 -482.85  -77.11  -62.52  -62.50  -56.35  -56.34  -56.34
  1 A'    2 A'    3 A'    4 A'    5 A'    6 A'    1 A"    7 A'                 
-56.321 -56.317 -56.317 -24.744 -10.346  -8.733  -8.709  -6.609
  8 A'    2 A"    9 A'   10 A'   11 A'   12 A'   13 A'   14 A'                 
 -6.565  -6.552  -6.551  -6.540  -6.528  -6.527  -4.772  -4.767
 15 A'    3 A"   16 A'   17 A'    4 A"   18 A'   19 A'    5 A"                 
 -4.767  -2.676  -2.672  -2.672  -2.661  -2.661  -2.651  -2.647
 20 A'   21 A'    6 A"   22 A'    7 A"   23 A'   24 A'    8 A"                 
 -2.647  -2.638  -2.638  -1.284  -0.856  -0.809  -0.726  -0.616
 25 A'   26 A'    9 A"   27 A'   28 A'   29 A'   30 A'   31 A'                 
 -0.534  -0.518  -0.485  -0.408  -0.364  -0.363  -0.332  -0.321
 32 A'   10 A"   33 A'   34 A'   11 A"   35 A'   12 A"   36 A'                 
 -0.304  -0.265
 37 A'   13 A"                                                                 
 -- Virtual --                   
 -0.097  -0.085  -0.040  -0.000   0.021   0.035   0.040   0.043
 14 A"   38 A'   39 A'   40 A'   41 A'   42 A'   15 A"   43 A'                 
  0.052   0.057   0.065   0.068   0.075   0.092   0.103   0.113
 44 A'   45 A'   16 A"   46 A'   17 A"   47 A'   48 A'   18 A"                 
  0.115   0.123   0.147   0.163   0.182   0.251   0.258   0.275
 49 A'   50 A'   51 A'   52 A'   53 A'   54 A'   19 A"   55 A'                 
  0.283   0.302   0.339   0.370   0.379   0.397   0.407   0.408
 20 A"   56 A'   57 A'   58 A'   59 A'   60 A'   21 A"   61 A'                 
  0.432   0.435   0.449   0.468   0.484   0.495   0.530   0.546
 22 A"   62 A'   63 A'   23 A"   24 A"   64 A'   25 A"   26 A"                 
  0.569   0.580   0.585   0.599   0.614   0.636   0.677   0.705
 27 A"   65 A'   66 A'   67 A'   68 A'   69 A'   70 A'   71 A'                 
  0.756   0.771   0.788   0.813   0.884   0.949   0.985   1.070
 28 A"   29 A"   72 A'   73 A'   74 A'   75 A'   76 A'   77 A'                 
  1.234   1.327   1.410   1.417   1.435   1.552   1.640   1.651
 30 A"   78 A'   31 A"   79 A'   32 A"   33 A"   80 A'   81 A'                 
  1.703   1.757   1.812   1.923   1.975   1.992   2.006   2.050
 82 A'   83 A'   84 A'   85 A'   34 A"   35 A"   86 A'   87 A'                 
  2.108   2.169   2.619   2.894   3.025   3.730   3.736   3.925
 88 A'   89 A'   36 A"   90 A'   91 A'   37 A"   92 A'   38 A"                 
  3.941   3.977   3.989   3.992   4.004   4.004   4.044   4.058
 93 A'   39 A"   40 A"   94 A'   95 A'   41 A"   42 A"   96 A'                 
  4.146   4.212   4.332   4.646   6.248   6.316   6.423   6.601
 97 A'   98 A'   99 A'  100 A'   43 A"  101 A'  102 A'  103 A'                 
  6.635   6.909   7.521   7.541   7.546   7.577   7.630   7.637
104 A'  105 A'   44 A"  106 A'   45 A"  107 A'  108 A'  109 A'                 
 13.782  13.910  13.965  23.381  47.857  47.891  66.711 163.021
 46 A"  110 A'  111 A'  112 A'  113 A'  114 A'  115 A'  116 A'                 
289.716 289.739 289.745 289.771 289.839 289.8591020.6411020.680
 47 A"  117 A'   48 A"  118 A'  119 A'  120 A'  121 A'  122 A'                 
 --------------------------------------------------------------

          Ground-State Mulliken Net Atomic Charges

     Atom                 Charge (a.u.)
  ----------------------------------------
      1 C                    -0.072986
      2 P                     0.097917
      3 Br                   -0.161267
      4 F                     0.005213
      5 Br                    0.131123
  ----------------------------------------
  Sum of atomic charges =     0.000000

 -----------------------------------------------------------------
                    Cartesian Multipole Moments
 -----------------------------------------------------------------
    Charge (ESU x 10^10)
                 0.0000
    Dipole Moment (Debye)
         X       0.2201      Y       0.1370      Z       0.0000
       Tot       0.2592
    Quadrupole Moments (Debye-Ang)
        XX     -61.6050     XY       2.3223     YY     -58.9259
        XZ       0.0000     YZ       0.0000     ZZ     -60.7290
    Octopole Moments (Debye-Ang^2)
       XXX      -3.0458    XXY      27.0289    XYY      -2.6680
       YYY      63.4860    XXZ       0.0000    XYZ       0.0000
       YYZ       0.0000    XZZ      -0.2372    YZZ      18.3291
       ZZZ       0.0000
    Hexadecapole Moments (Debye-Ang^3)
      XXXX    -950.6059   XXXY      11.3326   XXYY    -230.4600
      XYYY      11.8646   YYYY    -484.6700   XXXZ       0.0000
      XXYZ       0.0000   XYYZ       0.0000   YYYZ       0.0000
      XXZZ    -172.2685   XYZZ       0.5275   YYZZ     -94.0966
      XZZZ       0.0000   YZZZ       0.0000   ZZZZ     -76.1740
 -----------------------------------------------------------------
Archival summary:
1\1\TWL02\OPT\ProcedureUnspecified\BasisUnspecified\r2111\taweetha\MonNov2611:52:372018MonNov2611:52:372018\0\\#,OPT,ProcedureUnspecified,BasisUnspecified,\\0,1\Br\C,1,1.88197\F,2,1.34423,1,111.367\P,2,1.69705,1,133.269,3,-180,0\Br,4,2.25297,2,103.101,1,-0,0\\\@

 Total job time:  162.13s(wall), 432.30s(cpu) 
 Mon Nov 26 11:52:37 2018

        *************************************************************
        *                                                           *
        *  Thank you very much for using Q-Chem.  Have a nice day.  *
        *                                                           *
        *************************************************************


 
User input: 2 of 2 
 
Q-Chem Developer Version!
                  Welcome to Q-Chem
     A Quantum Leap Into The Future Of Chemistry


 Q-Chem 5.1, Q-Chem, Inc., Pleasanton, CA (2018)

 Yihan Shao,  Zhengting Gan,  E. Epifanovsky,  A. T. B. Gilbert,  M. Wormit,  
 J. Kussmann,  A. W. Lange,  A. Behn,  Jia Deng,  Xintian Feng,  D. Ghosh,  
 M. Goldey,  P. R. Horn,  L. D. Jacobson,  I. Kaliman,  T. Kus,  A. Landau,  
 Jie Liu,  E. I. Proynov,  R. M. Richard,  R. P. Steele,  E. J. Sundstrom,  
 H. L. Woodcock III,  P. M. Zimmerman,  D. Zuev,  B. Albrecht,  E. Alguire,  
 S. A. Baeppler,  D. Barton,  Z. Benda,  Y. A. Bernard,  E. J. Berquist,  
 K. B. Bravaya,  H. Burton,  D. Casanova,  Chun-Min Chang,  Yunqing Chen,  
 A. Chien,  K. D. Closser,  M. P. Coons,  S. Coriani,  S. Dasgupta,  
 A. L. Dempwolff,  M. Diedenhofen,  Hainam Do,  R. G. Edgar,  Po-Tung Fang,  
 S. Faraji,  S. Fatehi,  Qingguo Feng,  K. D. Fenk,  J. Fosso-Tande,  
 Qinghui Ge,  A. Ghysels,  G. Gidofalvi,  J. Gomes,  J. Gonthier,  A. Gunina,  
 D. Hait,  M. W. D. Hanson-Heine,  P. H. P. Harbach,  A. W. Hauser,  
 J. E. Herr,  E. G. Hohenstein,  Z. C. Holden,  Kerwin Hui,  B. C. Huynh,  
 T.-C. Jagau,  Hyunjun Ji,  B. Kaduk,  K. Khistyaev,  Jaehoon Kim,  
 P. Klunzinger,  K. Koh,  D. Kosenkov,  L. Koulias,  T. Kowalczyk,  
 C. M. Krauter,  A. Kunitsa,  Ka Un Lao,  A. Laurent,  K. V. Lawler,  
 Joonho Lee,  D. Lefrancois,  S. Lehtola,  D. S. Levine,  Yi-Pei Li,  
 You-Sheng Lin,  Fenglai Liu,  E. Livshits,  A. Luenser,  P. Manohar,  
 E. Mansoor,  S. F. Manzer,  Shan-Ping Mao,  Yuezhi Mao,  N. Mardirossian,  
 A. V. Marenich,  T. Markovich,  L. A. Martinez-Martinez,  S. A. Maurer,  
 N. J. Mayhall,  S. C. McKenzie,  J.-M. Mewes,  A. F. Morrison,  
 J. W. Mullinax,  K. Nanda,  T. S. Nguyen-Beck,  R. Olivares-Amaya,  
 J. A. Parkhill,  T. M. Perrine,  F. Plasser,  P. Pokhilko,  S. Prager,  
 A. Prociuk,  E. Ramos,  D. R. Rehn,  F. Rob,  M. Schneider,  N. Sergueev,  
 S. M. Sharada,  S. Sharma,  D. W. Small,  T. Stauch,  T. Stein,  
 Yu-Chuan Su,  A. J. W. Thom,  A. Tkatchenko,  T. Tsuchimochi,  N. M. Tubman,  
 L. Vogt,  M. L. Vidal,  O. Vydrov,  M. A. Watson,  J. Wenzel,  
 M. de Wergifosse,  T. A. Wesolowski,  A. White,  J. Witte,  A. Yamada,  
 Jun Yang,  K. Yao,  S. Yeganeh,  S. R. Yost,  Zhi-Qiang You,  A. Zech,  
 Igor Ying Zhang,  Xing Zhang,  Yan Zhao,  Ying Zhu,  B. R. Brooks,  
 G. K. L. Chan,  C. J. Cramer,  M. S. Gordon,  W. J. Hehre,  A. Klamt,  
 M. W. Schmidt,  C. D. Sherrill,  D. G. Truhlar,  A. Aspuru-Guzik,  R. Baer,  
 A. T. Bell,  N. A. Besley,  Jeng-Da Chai,  A. E. DePrince, III,  
 R. A. DiStasio Jr.,  A. Dreuw,  B. D. Dunietz,  T. R. Furlani,  
 Chao-Ping Hsu,  Yousung Jung,  Jing Kong,  D. S. Lambrecht,  WanZhen Liang,  
 C. Ochsenfeld,  V. A. Rassolov,  L. V. Slipchenko,  J. E. Subotnik,  
 T. Van Voorhis,  J. M. Herbert,  A. I. Krylov,  P. M. W. Gill,  M. Head-Gordon

 Contributors to earlier versions of Q-Chem not listed above: 
 R. D. Adamson,  B. Austin,  J. Baker,  G. J. O. Beran,  K. Brandhorst,  
 S. T. Brown,  E. F. C. Byrd,  A. K. Chakraborty,  C.-L. Cheng,  
 Siu Hung Chien,  D. M. Chipman,  D. L. Crittenden,  H. Dachsel,  
 R. J. Doerksen,  A. D. Dutoi,  L. Fusti-Molnar,  W. A. Goddard III,  
 A. Golubeva-Zadorozhnaya,  S. R. Gwaltney,  G. Hawkins,  A. Heyden,  
 S. Hirata,  G. Kedziora,  F. J. Keil,  C. Kelley,  Jihan Kim,  R. A. King,  
 R. Z. Khaliullin,  P. P. Korambath,  W. Kurlancheek,  A. M. Lee,  M. S. Lee,  
 S. V. Levchenko,  Ching Yeh Lin,  D. Liotard,  R. C. Lochan,  I. Lotan,  
 P. E. Maslen,  N. Nair,  D. P. O'Neill,  D. Neuhauser,  E. Neuscamman,  
 C. M. Oana,  R. Olson,  B. Peters,  R. Peverati,  P. A. Pieniazek,  
 Y. M. Rhee,  J. Ritchie,  M. A. Rohrdanz,  E. Rosta,  N. J. Russ,  
 H. F. Schaefer III,  N. E. Schultz,  N. Shenvi,  A. C. Simmonett,  A. Sodt,  
 D. Stuck,  K. S. Thanthiriwatte,  V. Vanovschi,  Tao Wang,  A. Warshel,  
 C. F. Williams,  Q. Wu,  X. Xu,  W. Zhang

 Please cite Q-Chem as follows:
 Y. Shao et al., Mol. Phys. 113, 184-215 (2015)
 DOI: 10.1080/00268976.2014.952696

 Q-Chem 5.1.2 for Intel X86 EM64T Linux

 Parts of Q-Chem use Armadillo 8.300.2 (Tropical Shenanigans).
 http://arma.sourceforge.net/

 Q-Chem begins on Mon Nov 26 11:52:37 2018  

Host: 
0

     Scratch files written to /scratch/taweetham/qchem44696//
The previous job contains 0 fragments, simply inherited here
Input Ideriv = 2
Curr. Ideriv = -1
Max.  Ideriv = 2

Checking the input file for inconsistencies... 	...done.

--------------------------------------------------------------
User input:
--------------------------------------------------------------

$molecule
read
$end

$rem
   job_type 	frequency
   basis 	6-311++g**
   method	b3lyp	
$end


--------------------------------------------------------------
 ----------------------------------------------------------------
             Standard Nuclear Orientation (Angstroms)
    I     Atom           X                Y                Z
 ----------------------------------------------------------------
    1      C       0.8815380493    -0.8906126061     0.0000000000
    2      P      -0.7132602387    -1.4707680963     0.0000000000
    3      Br     -1.9433376089     0.4167636874     0.0000000000
    4      F       1.8379103505    -1.8352303031     0.0000000000
    5      Br      1.6252942412     0.8381583071    -0.0000000000
 ----------------------------------------------------------------
 Molecular Point Group                 Cs    NOp =  2
 Largest Abelian Subgroup              Cs    NOp =  2
 Nuclear Repulsion Energy =   660.0688937413 hartrees
 There are       50 alpha and       50 beta electrons
 Requested basis set is 6-311++G(d,p)
 There are 63 shells and 170 basis functions

 Total QAlloc Memory Limit   2000 MB
 Mega-Array Size       188 MB
 MEM_STATIC part       192 MB

                       Distance Matrix (Angstroms)
             C (  1)   P (  2)   Br(  3)   F (  4)
   P (  2)  1.697045
   Br(  3)  3.112741  2.252968
   F (  4)  1.344229  2.577073  4.401058
   Br(  5)  1.881973  3.286332  3.593425  2.681830

 A cutoff of  1.0D-11 yielded   1599 shell pairs
 There are     12541 function pairs (     13908 Cartesian)

 -------------------------------------------------------
 OpenMP Integral Computing Module                       
 Release: version 1.0, May 2013, Q-Chem Inc. Pittsburgh 
 -------------------------------------------------------
 Integral Job Info:
 Integral job number is                      11
 Integral operator is                         1
 short-range coefficients                     0
 long-range coefficients              100000000
 Omega coefficients                           0
 if combine SR and LR in K                    0
 Integral screening is                        0
 Integral computing path is                   2
 max size of driver memory is            800000
 size of driver memory is                593474
 size of scratch memory is             29623520
 max col of scratch BK array               1296
 max len of scratch array in speh3          155
 max len of scratch index in speh4           18
 max int batch size is                      520
 min int batch size is                       52
 fixed nKL is                                45
 max L of basis functions is                  2
 order of int derivative is                   0
 number of shells is                         63
 number of basis is                         179
 number of cartesian basis is               179
 number of contracted shell pairs          1599
 number of primitive shell pairs           4252
 maxK2 (contraction) of shell pair           36
 max number of K2 of shell pair               1
 max number of CS2 of shell pair            159
 max number of PS2 of shell pair            267
 mem total for path MDJ                  526822
 -------------------------------------------------------
 Smallest overlap matrix eigenvalue = 4.17E-04
 Guess from superposition of atomic densities
 Warning:  Energy on first SCF cycle will be non-variational
 SAD guess density has 100.000000 electrons

 -----------------------------------------------------------------------
  General SCF calculation program by
  Eric Jon Sundstrom, Paul Horn, Yuezhi Mao, Dmitri Zuev, Alec White,
  David Stuck, Shaama M.S., Shane Yost, Joonho Lee, David Small,
  Daniel Levine, Susi Lehtola, Hugh Burton, Evgeny Epifanovsky
 -----------------------------------------------------------------------
 Exchange:     0.2000 Hartree-Fock + 0.0800 Slater + 0.7200 B88
 Correlation:  0.1900 VWN1RPA + 0.8100 LYP
 Using SG-1 standard quadrature grid
 using 4 threads for integral computing
 -------------------------------------------------------
 OpenMP Integral computing Module                
 Release: version 2.0, May 2017, Q-Chem Inc. Pleasanton 
 -------------------------------------------------------
 -------------------------------------------------------
 OpenMP BLAS3 based DFT computing Module                
 Release: version 1.0, May 2013, Q-Chem Inc. Pittsburgh 
 -------------------------------------------------------
 A restricted SCF calculation will be
 performed using DIIS
 SCF converges when DIIS error is below 1.0e-08
 ---------------------------------------
  Cycle       Energy         DIIS error
 ---------------------------------------
    1   -5628.1962709155      3.97e-02  
    2   -5627.6148990541      3.29e-03  
    3   -5627.5986943445      3.92e-03  
    4   -5627.6304367074      1.15e-03  
    5   -5627.6333610133      2.08e-04  
    6   -5627.6333691319      1.68e-04  
    7   -5627.6334788218      3.06e-05  
    8   -5627.6334820915      6.16e-06  
    9   -5627.6334821501      1.55e-06  
   10   -5627.6334821543      5.98e-07  
   11   -5627.6334821558      2.06e-07  
   12   -5627.6334821559      5.02e-08  
   13   -5627.6334821559      8.70e-09  Convergence criterion met
 ---------------------------------------
 SCF time:   CPU 37.71s  wall 13.00s 
 SCF   energy in the final basis set =    -5627.6334821559
 Total energy in the final basis set =    -5627.6334821559

 --------------------------------------------------------------
             Orbital Energies (a.u.) and Symmetries
 --------------------------------------------------------------

 Alpha MOs, Restricted
 -- Occupied --                  
-482.87 -482.85  -77.11  -62.52  -62.50  -56.35  -56.34  -56.34
  1 A'    2 A'    3 A'    4 A'    5 A'    6 A'    1 A"    7 A'                 
-56.321 -56.317 -56.317 -24.744 -10.346  -8.733  -8.709  -6.609
  8 A'    2 A"    9 A'   10 A'   11 A'   12 A'   13 A'   14 A'                 
 -6.565  -6.552  -6.551  -6.540  -6.528  -6.527  -4.772  -4.767
 15 A'    3 A"   16 A'   17 A'    4 A"   18 A'   19 A'    5 A"                 
 -4.767  -2.676  -2.672  -2.671  -2.661  -2.661  -2.651  -2.647
 20 A'   21 A'    6 A"   22 A'    7 A"   23 A'   24 A'    8 A"                 
 -2.647  -2.638  -2.638  -1.284  -0.856  -0.809  -0.726  -0.616
 25 A'   26 A'    9 A"   27 A'   28 A'   29 A'   30 A'   31 A'                 
 -0.534  -0.518  -0.485  -0.408  -0.364  -0.363  -0.332  -0.321
 32 A'   10 A"   33 A'   34 A'   11 A"   35 A'   12 A"   36 A'                 
 -0.304  -0.265
 37 A'   13 A"                                                                 
 -- Virtual --                   
 -0.097  -0.085  -0.040  -0.000   0.021   0.035   0.040   0.043
 14 A"   38 A'   39 A'   40 A'   41 A'   42 A'   15 A"   43 A'                 
  0.052   0.057   0.066   0.068   0.075   0.092   0.103   0.113
 44 A'   45 A'   16 A"   46 A'   17 A"   47 A'   48 A'   18 A"                 
  0.115   0.123   0.147   0.163   0.182   0.251   0.258   0.275
 49 A'   50 A'   51 A'   52 A'   53 A'   54 A'   19 A"   55 A'                 
  0.283   0.302   0.339   0.370   0.379   0.397   0.407   0.408
 20 A"   56 A'   57 A'   58 A'   59 A'   60 A'   21 A"   61 A'                 
  0.432   0.435   0.449   0.468   0.484   0.495   0.530   0.546
 22 A"   62 A'   63 A'   23 A"   24 A"   64 A'   25 A"   26 A"                 
  0.569   0.580   0.585   0.599   0.614   0.636   0.677   0.705
 27 A"   65 A'   66 A'   67 A'   68 A'   69 A'   70 A'   71 A'                 
  0.756   0.771   0.788   0.813   0.884   0.949   0.985   1.070
 28 A"   29 A"   72 A'   73 A'   74 A'   75 A'   76 A'   77 A'                 
  1.234   1.327   1.410   1.417   1.435   1.552   1.640   1.651
 30 A"   78 A'   31 A"   79 A'   32 A"   33 A"   80 A'   81 A'                 
  1.703   1.757   1.812   1.923   1.975   1.991   2.006   2.050
 82 A'   83 A'   84 A'   85 A'   34 A"   35 A"   86 A'   87 A'                 
  2.108   2.169   2.619   2.894   3.025   3.730   3.736   3.925
 88 A'   89 A'   36 A"   90 A'   91 A'   37 A"   92 A'   38 A"                 
  3.941   3.977   3.989   3.992   4.004   4.004   4.044   4.058
 93 A'   39 A"   40 A"   94 A'   95 A'   41 A"   42 A"   96 A'                 
  4.146   4.212   4.332   4.646   6.248   6.316   6.423   6.601
 97 A'   98 A'   99 A'  100 A'   43 A"  101 A'  102 A'  103 A'                 
  6.635   6.909   7.521   7.540   7.546   7.577   7.631   7.637
104 A'  105 A'   44 A"  106 A'   45 A"  107 A'  108 A'  109 A'                 
 13.782  13.910  13.965  23.381  47.857  47.891  66.711 163.021
 46 A"  110 A'  111 A'  112 A'  113 A'  114 A'  115 A'  116 A'                 
289.716 289.739 289.745 289.771 289.839 289.8591020.6411020.680
 47 A"  117 A'   48 A"  118 A'  119 A'  120 A'  121 A'  122 A'                 

 Beta MOs, Restricted
 -- Occupied --                  
-482.87 -482.85  -77.11  -62.52  -62.50  -56.35  -56.34  -56.34
  1 A'    2 A'    3 A'    4 A'    5 A'    6 A'    1 A"    7 A'                 
-56.321 -56.317 -56.317 -24.744 -10.346  -8.733  -8.709  -6.609
  8 A'    2 A"    9 A'   10 A'   11 A'   12 A'   13 A'   14 A'                 
 -6.565  -6.552  -6.551  -6.540  -6.528  -6.527  -4.772  -4.767
 15 A'    3 A"   16 A'   17 A'    4 A"   18 A'   19 A'    5 A"                 
 -4.767  -2.676  -2.672  -2.671  -2.661  -2.661  -2.651  -2.647
 20 A'   21 A'    6 A"   22 A'    7 A"   23 A'   24 A'    8 A"                 
 -2.647  -2.638  -2.638  -1.284  -0.856  -0.809  -0.726  -0.616
 25 A'   26 A'    9 A"   27 A'   28 A'   29 A'   30 A'   31 A'                 
 -0.534  -0.518  -0.485  -0.408  -0.364  -0.363  -0.332  -0.321
 32 A'   10 A"   33 A'   34 A'   11 A"   35 A'   12 A"   36 A'                 
 -0.304  -0.265
 37 A'   13 A"                                                                 
 -- Virtual --                   
 -0.097  -0.085  -0.040  -0.000   0.021   0.035   0.040   0.043
 14 A"   38 A'   39 A'   40 A'   41 A'   42 A'   15 A"   43 A'                 
  0.052   0.057   0.066   0.068   0.075   0.092   0.103   0.113
 44 A'   45 A'   16 A"   46 A'   17 A"   47 A'   48 A'   18 A"                 
  0.115   0.123   0.147   0.163   0.182   0.251   0.258   0.275
 49 A'   50 A'   51 A'   52 A'   53 A'   54 A'   19 A"   55 A'                 
  0.283   0.302   0.339   0.370   0.379   0.397   0.407   0.408
 20 A"   56 A'   57 A'   58 A'   59 A'   60 A'   21 A"   61 A'                 
  0.432   0.435   0.449   0.468   0.484   0.495   0.530   0.546
 22 A"   62 A'   63 A'   23 A"   24 A"   64 A'   25 A"   26 A"                 
  0.569   0.580   0.585   0.599   0.614   0.636   0.677   0.705
 27 A"   65 A'   66 A'   67 A'   68 A'   69 A'   70 A'   71 A'                 
  0.756   0.771   0.788   0.813   0.884   0.949   0.985   1.070
 28 A"   29 A"   72 A'   73 A'   74 A'   75 A'   76 A'   77 A'                 
  1.234   1.327   1.410   1.417   1.435   1.552   1.640   1.651
 30 A"   78 A'   31 A"   79 A'   32 A"   33 A"   80 A'   81 A'                 
  1.703   1.757   1.812   1.923   1.975   1.991   2.006   2.050
 82 A'   83 A'   84 A'   85 A'   34 A"   35 A"   86 A'   87 A'                 
  2.108   2.169   2.619   2.894   3.025   3.730   3.736   3.925
 88 A'   89 A'   36 A"   90 A'   91 A'   37 A"   92 A'   38 A"                 
  3.941   3.977   3.989   3.992   4.004   4.004   4.044   4.058
 93 A'   39 A"   40 A"   94 A'   95 A'   41 A"   42 A"   96 A'                 
  4.146   4.212   4.332   4.646   6.248   6.316   6.423   6.601
 97 A'   98 A'   99 A'  100 A'   43 A"  101 A'  102 A'  103 A'                 
  6.635   6.909   7.521   7.540   7.546   7.577   7.631   7.637
104 A'  105 A'   44 A"  106 A'   45 A"  107 A'  108 A'  109 A'                 
 13.782  13.910  13.965  23.381  47.857  47.891  66.711 163.021
 46 A"  110 A'  111 A'  112 A'  113 A'  114 A'  115 A'  116 A'                 
289.716 289.739 289.745 289.771 289.839 289.8591020.6411020.680
 47 A"  117 A'   48 A"  118 A'  119 A'  120 A'  121 A'  122 A'                 
 --------------------------------------------------------------

          Ground-State Mulliken Net Atomic Charges

     Atom                 Charge (a.u.)
  ----------------------------------------
      1 C                    -0.073197
      2 P                     0.098412
      3 Br                   -0.161293
      4 F                     0.005210
      5 Br                    0.130867
  ----------------------------------------
  Sum of atomic charges =     0.000000

 -----------------------------------------------------------------
                    Cartesian Multipole Moments
 -----------------------------------------------------------------
    Charge (ESU x 10^10)
                 0.0000
    Dipole Moment (Debye)
         X       0.2144      Y       0.1436      Z       0.0000
       Tot       0.2581
    Quadrupole Moments (Debye-Ang)
        XX     -61.7830     XY       2.2496     YY     -58.7278
        XZ      -0.0000     YZ      -0.0000     ZZ     -60.7289
    Octopole Moments (Debye-Ang^2)
       XXX       3.4660    XXY      17.8493    XYY       0.6144
       YYY      37.5302    XXZ      -0.0000    XYZ       0.0000
       YYZ      -0.0000    XZZ       2.1823    YZZ       9.4674
       ZZZ      -0.0000
    Hexadecapole Moments (Debye-Ang^3)
      XXXX    -951.3195   XXXY      -1.1027   XXYY    -223.8978
      XYYY       1.7266   YYYY    -454.1922   XXXZ       0.0000
      XXYZ      -0.0000   XYYZ      -0.0000   YYYZ      -0.0000
      XXZZ    -172.2786   XYZZ      -2.7458   YYZZ     -90.1065
      XZZZ      -0.0000   YZZZ      -0.0000   ZZZZ     -76.1735
 -----------------------------------------------------------------
 Calculating MO derivatives via CPSCF
 D1JvT checksum  = 238320 17891.7536225028
 D1KAT checksum  = 559680 830.2817900103
   1         3          15      0.144056    0.056620
   2         3          15      0.018092    0.006386
   3         3          15      0.002464    0.000909
   4         4          14      0.000281    0.000128
   5        16           2      0.000018    0.000010
   6        18           0      0.000000    0.000000    Roots Converged
 Time for AOints: 9.6 s (CPU) 3.2 s (wall)
 ------------------------------------------------------------------------------
                     AOints        : Timing summary (seconds)
 ------------------------------------------------------------------------------
     job step          cpu (% of tot)      sys (% of tot)     wall (% of tot)
 ------------------------------------------------------------------------------
  cpscf_lag         0.5092E+02 (34.2)   0.4000E-05 (13.3)   0.1726E+02 (33.8)
  iterzp            0.8838E+02 (59.3)   0.2500E-04 (83.3)   0.3041E+02 (59.5)
  make_fx           0.0000E+00 ( 0.0)   0.0000E+00 ( 0.0)   0.0000E+00 ( 0.0)
  AOints            0.9595E+01 ( 6.4)   0.1000E-05 ( 3.3)   0.3230E+01 ( 6.3)
 ------------------------------------------------------------------------------
   Grand Totals     0.1491E+03          0.3000E-04          0.5108E+02
 ------------------------------------------------------------------------------
 Calculating analytic Hessian of the SCF energy
 Polarizability Matrix (a.u.)
            1           2           3
    1-102.5939378  -4.9587872  -0.0000000
    2  -4.9587872 -83.2481310  -0.0000000
    3  -0.0000000  -0.0000000 -47.5710844

 Direct stationary perturbation theory relativistic correction:

 rels  =      34.098337942739
 relv  =    -116.012036636326
 rel2e =      18.839566195086
 E_rel =     -63.074132498500

 Hessian of the SCF Energy
            1           2           3           4           5           6
    1   0.5037646   0.0315686  -0.0000000  -0.2354551  -0.0848429  -0.0000000
    2   0.0315686   0.3579372  -0.0000000  -0.1072249  -0.0727630  -0.0000000
    3  -0.0000000  -0.0000000   0.0737768   0.0000000   0.0000000  -0.0205423
    4  -0.2354551  -0.1072249   0.0000000   0.3140186   0.0425176   0.0000000
    5  -0.0848429  -0.0727630   0.0000000   0.0425176   0.1774912   0.0000000
    6  -0.0000000  -0.0000000  -0.0205423   0.0000000   0.0000000   0.0140217
    7  -0.0072710   0.0169715   0.0000000  -0.0375988   0.0347853   0.0000000
    8  -0.0029955  -0.0019347   0.0000000   0.0545377  -0.0909831  -0.0000000
    9  -0.0000000  -0.0000000  -0.0034337   0.0000000   0.0000000  -0.0047095
   10  -0.1998138   0.1177099   0.0000000  -0.0344646   0.0254936   0.0000000
   11   0.1225770  -0.1607683  -0.0000000   0.0155330   0.0033360   0.0000000
   12  -0.0000000  -0.0000000  -0.0310766   0.0000000  -0.0000000   0.0018169
   13  -0.0612248  -0.0590251   0.0000000  -0.0065002  -0.0179536   0.0000000
   14  -0.0663072  -0.1224712   0.0000000  -0.0053634  -0.0170811   0.0000000
   15   0.0000000   0.0000000  -0.0187242  -0.0000000  -0.0000000   0.0094132
            7           8           9          10          11          12
    1  -0.0072710  -0.0029955  -0.0000000  -0.1998138   0.1225770  -0.0000000
    2   0.0169715  -0.0019347  -0.0000000   0.1177099  -0.1607683  -0.0000000
    3   0.0000000   0.0000000  -0.0034337   0.0000000  -0.0000000  -0.0310766
    4  -0.0375988   0.0545377   0.0000000  -0.0344646   0.0155330   0.0000000
    5   0.0347853  -0.0909831   0.0000000   0.0254936   0.0033360  -0.0000000
    6   0.0000000  -0.0000000  -0.0047095   0.0000000   0.0000000   0.0018169
    7   0.0549196  -0.0519741  -0.0000000  -0.0056679   0.0004223  -0.0000000
    8  -0.0519741   0.0884584  -0.0000000   0.0011916  -0.0004290   0.0000000
    9  -0.0000000  -0.0000000   0.0041049   0.0000000  -0.0000000   0.0057711
   10  -0.0056679   0.0011916   0.0000000   0.2298668  -0.1507484   0.0000000
   11   0.0004223  -0.0004290  -0.0000000  -0.1507484   0.2080790  -0.0000000
   12  -0.0000000   0.0000000   0.0057711   0.0000000  -0.0000000   0.0183727
   13  -0.0043820  -0.0007597   0.0000000   0.0100794   0.0122160   0.0000000
   14  -0.0002050   0.0048883   0.0000000   0.0063532  -0.0502176   0.0000000
   15  -0.0000000   0.0000000  -0.0017328  -0.0000000   0.0000000   0.0051158
           13          14          15
    1  -0.0612248  -0.0663072   0.0000000
    2  -0.0590251  -0.1224712   0.0000000
    3   0.0000000   0.0000000  -0.0187242
    4  -0.0065002  -0.0053634  -0.0000000
    5  -0.0179536  -0.0170811  -0.0000000
    6   0.0000000   0.0000000   0.0094132
    7  -0.0043820  -0.0002050  -0.0000000
    8  -0.0007597   0.0048883   0.0000000
    9   0.0000000   0.0000000  -0.0017328
   10   0.0100794   0.0063532  -0.0000000
   11   0.0122160  -0.0502176   0.0000000
   12   0.0000000   0.0000000   0.0051158
   13   0.0620276   0.0655224  -0.0000000
   14   0.0655224   0.1848815  -0.0000000
   15  -0.0000000  -0.0000000   0.0059279
 Gradient time:  CPU 224.40 s  wall 85.79 s
 **********************************************************************
 **                                                                  **
 **                       VIBRATIONAL ANALYSIS                       **
 **                       --------------------                       **
 **                                                                  **
 **        VIBRATIONAL FREQUENCIES (CM**-1) AND NORMAL MODES         **
 **     FORCE CONSTANTS (mDYN/ANGSTROM) AND REDUCED MASSES (AMU)     **
 **                  INFRARED INTENSITIES (KM/MOL)                   **
 **                                                                  **
 **********************************************************************


 Mode:                 1                      2                      3
 Frequency:        95.97                 127.71                 257.20
 Force Cnst:      0.3776                 0.2525                 1.0492
 Red. Mass:      69.5826                26.2739                26.9187
 IR Active:          YES                    YES                    YES
 IR Intens:        0.252                  1.117                  1.949
 Raman Active:       YES                    YES                    YES
               X      Y      Z        X      Y      Z        X      Y      Z
 C          0.063  0.258  0.000    0.000 -0.000 -0.124    0.448 -0.268 -0.000
 P          0.050  0.268  0.000    0.000 -0.000  0.636    0.325  0.075 -0.000
 Br        -0.636 -0.158 -0.000    0.000  0.000 -0.170   -0.218  0.202  0.000
 F         -0.130  0.026 -0.000    0.000 -0.000 -0.733    0.687 -0.042  0.000
 Br         0.638  0.007  0.000   -0.000 -0.000  0.116   -0.143 -0.181 -0.000
 TransDip   0.007  0.014  0.000   -0.000  0.000  0.034    0.044 -0.007  0.000

 Mode:                 4                      5                      6
 Frequency:       340.00                 402.68                 432.78
 Force Cnst:      1.4856                 3.2419                 1.4041
 Red. Mass:      21.8115                33.9327                12.7238
 IR Active:          YES                    YES                    YES
 IR Intens:        4.853                 25.478                  2.195
 Raman Active:       YES                    YES                    YES
               X      Y      Z        X      Y      Z        X      Y      Z
 C         -0.291  0.125  0.000   -0.015  0.277  0.000    0.000  0.000  0.962
 P         -0.266 -0.283 -0.000   -0.007  0.824 -0.000    0.000 -0.000 -0.095
 Br         0.002  0.046 -0.000    0.105 -0.207 -0.000   -0.000  0.000 -0.010
 F          0.305  0.792 -0.000   -0.005  0.349 -0.000   -0.000 -0.000 -0.253
 Br         0.074 -0.145 -0.000   -0.099 -0.242 -0.000   -0.000 -0.000 -0.038
 TransDip   0.001 -0.071 -0.000   -0.082  0.139 -0.000    0.000  0.000 -0.047

 Mode:                 7                      8                      9
 Frequency:       501.33                1025.70                1183.16
 Force Cnst:      3.3680                 8.4832                11.0244
 Red. Mass:      22.7442                13.6857                13.3664
 IR Active:          YES                    YES                    YES
 IR Intens:       42.742                136.952                232.700
 Raman Active:       YES                    YES                    YES
               X      Y      Z        X      Y      Z        X      Y      Z
 C         -0.113  0.531 -0.000    0.164  0.896 -0.000    0.923 -0.045 -0.000
 P          0.564 -0.187  0.000   -0.164 -0.076  0.000   -0.152 -0.060  0.000
 Br        -0.026  0.072  0.000    0.005 -0.001  0.000   -0.000 -0.001 -0.000
 F         -0.524  0.225  0.000    0.227 -0.291  0.000   -0.279  0.201  0.000
 Br        -0.052 -0.133  0.000   -0.021 -0.035  0.000   -0.013 -0.017  0.000
 TransDip   0.209 -0.010  0.000   -0.008  0.375  0.000    0.477 -0.106  0.000

 STANDARD THERMODYNAMIC QUANTITIES AT   298.15 K  AND     1.00 ATM

   This Molecule has  0 Imaginary Frequencies
   Zero point vibrational energy:        6.242 kcal/mol

   Atom    1 Element C  Has Mass   12.00000
   Atom    2 Element P  Has Mass   30.97376
   Atom    3 Element Br Has Mass   78.91830
   Atom    4 Element F  Has Mass   18.99840
   Atom    5 Element Br Has Mass   78.91830
   Molecular Mass:   219.808760 amu
   Principal axes and moments of inertia in amu*Bohr^2:
                             1           2           3
    Eigenvalues --      747.60874  2127.53948  2875.14822
          X               0.99998    -0.00683     0.00000
          Y               0.00683     0.99998     0.00000
          Z              -0.00000    -0.00000     1.00000
   Rotational Symmetry Number is   1
   The Molecule is an Asymmetric Top
   Translational Enthalpy:        0.889 kcal/mol
   Rotational Enthalpy:           0.889 kcal/mol
   Vibrational Enthalpy:          8.209 kcal/mol
   gas constant (RT):             0.592 kcal/mol
   Translational Entropy:        42.066  cal/mol.K
   Rotational Entropy:           29.904  cal/mol.K
   Vibrational Entropy:          11.993  cal/mol.K

   Total Enthalpy:               10.579 kcal/mol
   Total Entropy:                83.963  cal/mol.K
Archival summary:
1\1\TWL02\FREQ\ProcedureUnspecified\BasisUnspecified\r2111\taweetha\MonNov2611:54:162018MonNov2611:54:162018\0\\#,FREQ,ProcedureUnspecified,BasisUnspecified,\\0,1\Br\C,1,1.88197\F,2,1.34423,1,111.367\P,2,1.69705,1,133.269,3,-180,0\Br,4,2.25297,2,103.101,1,-0,0\\\@

 Total job time:  99.07s(wall), 262.32s(cpu) 
 Mon Nov 26 11:54:16 2018

        *************************************************************
        *                                                           *
        *  Thank you very much for using Q-Chem.  Have a nice day.  *
        *                                                           *
        *************************************************************
