# Supplementary material for: Geometric and energetic data from ab initio calculations of haloethene, haloimine, halomethylenephosphine, haloiminophosphine, halodiazene, halodiphosphene and halocyclopropane
Source: Data Brief. 2019 Nov 2;27:104738. doi: 10.1016/j.dib.2019.104738 (PMC6861602; doi:10.1016/j.dib.2019.104738)
Supplement: Multimedia component 5 [file mmc5.zip › CP/B3LYP/BrFCPClE.out]

Q-Chem Developer Version!
                  Welcome to Q-Chem
     A Quantum Leap Into The Future Of Chemistry


 Q-Chem 5.1, Q-Chem, Inc., Pleasanton, CA (2018)

 Yihan Shao,  Zhengting Gan,  E. Epifanovsky,  A. T. B. Gilbert,  M. Wormit,  
 J. Kussmann,  A. W. Lange,  A. Behn,  Jia Deng,  Xintian Feng,  D. Ghosh,  
 M. Goldey,  P. R. Horn,  L. D. Jacobson,  I. Kaliman,  T. Kus,  A. Landau,  
 Jie Liu,  E. I. Proynov,  R. M. Richard,  R. P. Steele,  E. J. Sundstrom,  
 H. L. Woodcock III,  P. M. Zimmerman,  D. Zuev,  B. Albrecht,  E. Alguire,  
 S. A. Baeppler,  D. Barton,  Z. Benda,  Y. A. Bernard,  E. J. Berquist,  
 K. B. Bravaya,  H. Burton,  D. Casanova,  Chun-Min Chang,  Yunqing Chen,  
 A. Chien,  K. D. Closser,  M. P. Coons,  S. Coriani,  S. Dasgupta,  
 A. L. Dempwolff,  M. Diedenhofen,  Hainam Do,  R. G. Edgar,  Po-Tung Fang,  
 S. Faraji,  S. Fatehi,  Qingguo Feng,  K. D. Fenk,  J. Fosso-Tande,  
 Qinghui Ge,  A. Ghysels,  G. Gidofalvi,  J. Gomes,  J. Gonthier,  A. Gunina,  
 D. Hait,  M. W. D. Hanson-Heine,  P. H. P. Harbach,  A. W. Hauser,  
 J. E. Herr,  E. G. Hohenstein,  Z. C. Holden,  Kerwin Hui,  B. C. Huynh,  
 T.-C. Jagau,  Hyunjun Ji,  B. Kaduk,  K. Khistyaev,  Jaehoon Kim,  
 P. Klunzinger,  K. Koh,  D. Kosenkov,  L. Koulias,  T. Kowalczyk,  
 C. M. Krauter,  A. Kunitsa,  Ka Un Lao,  A. Laurent,  K. V. Lawler,  
 Joonho Lee,  D. Lefrancois,  S. Lehtola,  D. S. Levine,  Yi-Pei Li,  
 You-Sheng Lin,  Fenglai Liu,  E. Livshits,  A. Luenser,  P. Manohar,  
 E. Mansoor,  S. F. Manzer,  Shan-Ping Mao,  Yuezhi Mao,  N. Mardirossian,  
 A. V. Marenich,  T. Markovich,  L. A. Martinez-Martinez,  S. A. Maurer,  
 N. J. Mayhall,  S. C. McKenzie,  J.-M. Mewes,  A. F. Morrison,  
 J. W. Mullinax,  K. Nanda,  T. S. Nguyen-Beck,  R. Olivares-Amaya,  
 J. A. Parkhill,  T. M. Perrine,  F. Plasser,  P. Pokhilko,  S. Prager,  
 A. Prociuk,  E. Ramos,  D. R. Rehn,  F. Rob,  M. Schneider,  N. Sergueev,  
 S. M. Sharada,  S. Sharma,  D. W. Small,  T. Stauch,  T. Stein,  
 Yu-Chuan Su,  A. J. W. Thom,  A. Tkatchenko,  T. Tsuchimochi,  N. M. Tubman,  
 L. Vogt,  M. L. Vidal,  O. Vydrov,  M. A. Watson,  J. Wenzel,  
 M. de Wergifosse,  T. A. Wesolowski,  A. White,  J. Witte,  A. Yamada,  
 Jun Yang,  K. Yao,  S. Yeganeh,  S. R. Yost,  Zhi-Qiang You,  A. Zech,  
 Igor Ying Zhang,  Xing Zhang,  Yan Zhao,  Ying Zhu,  B. R. Brooks,  
 G. K. L. Chan,  C. J. Cramer,  M. S. Gordon,  W. J. Hehre,  A. Klamt,  
 M. W. Schmidt,  C. D. Sherrill,  D. G. Truhlar,  A. Aspuru-Guzik,  R. Baer,  
 A. T. Bell,  N. A. Besley,  Jeng-Da Chai,  A. E. DePrince, III,  
 R. A. DiStasio Jr.,  A. Dreuw,  B. D. Dunietz,  T. R. Furlani,  
 Chao-Ping Hsu,  Yousung Jung,  Jing Kong,  D. S. Lambrecht,  WanZhen Liang,  
 C. Ochsenfeld,  V. A. Rassolov,  L. V. Slipchenko,  J. E. Subotnik,  
 T. Van Voorhis,  J. M. Herbert,  A. I. Krylov,  P. M. W. Gill,  M. Head-Gordon

 Contributors to earlier versions of Q-Chem not listed above: 
 R. D. Adamson,  B. Austin,  J. Baker,  G. J. O. Beran,  K. Brandhorst,  
 S. T. Brown,  E. F. C. Byrd,  A. K. Chakraborty,  C.-L. Cheng,  
 Siu Hung Chien,  D. M. Chipman,  D. L. Crittenden,  H. Dachsel,  
 R. J. Doerksen,  A. D. Dutoi,  L. Fusti-Molnar,  W. A. Goddard III,  
 A. Golubeva-Zadorozhnaya,  S. R. Gwaltney,  G. Hawkins,  A. Heyden,  
 S. Hirata,  G. Kedziora,  F. J. Keil,  C. Kelley,  Jihan Kim,  R. A. King,  
 R. Z. Khaliullin,  P. P. Korambath,  W. Kurlancheek,  A. M. Lee,  M. S. Lee,  
 S. V. Levchenko,  Ching Yeh Lin,  D. Liotard,  R. C. Lochan,  I. Lotan,  
 P. E. Maslen,  N. Nair,  D. P. O'Neill,  D. Neuhauser,  E. Neuscamman,  
 C. M. Oana,  R. Olson,  B. Peters,  R. Peverati,  P. A. Pieniazek,  
 Y. M. Rhee,  J. Ritchie,  M. A. Rohrdanz,  E. Rosta,  N. J. Russ,  
 H. F. Schaefer III,  N. E. Schultz,  N. Shenvi,  A. C. Simmonett,  A. Sodt,  
 D. Stuck,  K. S. Thanthiriwatte,  V. Vanovschi,  Tao Wang,  A. Warshel,  
 C. F. Williams,  Q. Wu,  X. Xu,  W. Zhang

 Please cite Q-Chem as follows:
 Y. Shao et al., Mol. Phys. 113, 184-215 (2015)
 DOI: 10.1080/00268976.2014.952696

 Q-Chem 5.1.2 for Intel X86 EM64T Linux

 Parts of Q-Chem use Armadillo 8.300.2 (Tropical Shenanigans).
 http://arma.sourceforge.net/

 Q-Chem begins on Mon Nov 26 13:18:40 2018  

Host: 
0

     Scratch files written to /scratch/taweetham/qchem46280//
Input Ideriv = 2
Curr. Ideriv = -1
Max.  Ideriv = 2

Checking the input file for inconsistencies... 	...done.

--------------------------------------------------------------
User input:
--------------------------------------------------------------
$molecule
0 1
C 
P 1 1.5 
Cl 2 PCl 1 120. 
F 1 PF 2 120.  3 180.0
Br 1 PBr 2 120.  3 0.0

PH=1.44
PF=1.54
PCl=2.03
PBr=2.5
PI=2.6
$end

$rem
   job_type	optimization
   basis	6-311++g**
   method	b3lyp
$end

--------------------------------------------------------------
 ----------------------------------------------------------------
             Standard Nuclear Orientation (Angstroms)
    I     Atom           X                Y                Z
 ----------------------------------------------------------------
    1      C      -0.1881291808    -1.1405384864    -0.0000000000
    2      P      -1.6129923279    -0.6717474753     0.0000000000
    3      Cl     -2.0277167927     1.3154373722     0.0000000000
    4      F       0.1264893787    -2.6480580259    -0.0000000000
    5      Br      1.6758983163     0.5254151415    -0.0000000000
 ----------------------------------------------------------------
 Molecular Point Group                 Cs    NOp =  2
 Largest Abelian Subgroup              Cs    NOp =  2
 Nuclear Repulsion Energy =   433.6236668687 hartrees
 There are       41 alpha and       41 beta electrons
 Requested basis set is 6-311++G(d,p)
 There are 57 shells and 152 basis functions

 Total QAlloc Memory Limit   2000 MB
 Mega-Array Size       188 MB
 MEM_STATIC part       192 MB
 A cutoff of  1.0D-11 yielded   1314 shell pairs
 There are     10078 function pairs (     11034 Cartesian)

 -------------------------------------------------------
 OpenMP Integral Computing Module                       
 Release: version 1.0, May 2013, Q-Chem Inc. Pittsburgh 
 -------------------------------------------------------
 Integral Job Info:
 Integral job number is                      11
 Integral operator is                         1
 short-range coefficients                     0
 long-range coefficients              100000000
 Omega coefficients                           0
 if combine SR and LR in K                    0
 Integral screening is                        0
 Integral computing path is                   2
 max size of driver memory is            800000
 size of driver memory is                593474
 size of scratch memory is             29634545
 max col of scratch BK array               1296
 max len of scratch array in speh3          155
 max len of scratch index in speh4           18
 max int batch size is                      520
 min int batch size is                       52
 fixed nKL is                                45
 max L of basis functions is                  2
 order of int derivative is                   0
 number of shells is                         57
 number of basis is                         159
 number of cartesian basis is               159
 number of contracted shell pairs          1314
 number of primitive shell pairs           3562
 maxK2 (contraction) of shell pair           36
 max number of K2 of shell pair               1
 max number of CS2 of shell pair            131
 max number of PS2 of shell pair            258
 mem total for path MDJ                  517624
 -------------------------------------------------------
 Smallest overlap matrix eigenvalue = 6.38E-04

 Scale SEOQF with 1.000000e-01/1.000000e-01/1.000000e-01

 Standard Electronic Orientation quadrupole field applied
 Nucleus-field energy     =     0.0000000158 hartrees
 Guess from superposition of atomic densities
 Warning:  Energy on first SCF cycle will be non-variational
 SAD guess density has 82.000000 electrons

 -----------------------------------------------------------------------
  General SCF calculation program by
  Eric Jon Sundstrom, Paul Horn, Yuezhi Mao, Dmitri Zuev, Alec White,
  David Stuck, Shaama M.S., Shane Yost, Joonho Lee, David Small,
  Daniel Levine, Susi Lehtola, Hugh Burton, Evgeny Epifanovsky
 -----------------------------------------------------------------------
 Exchange:     0.2000 Hartree-Fock + 0.0800 Slater + 0.7200 B88
 Correlation:  0.1900 VWN1RPA + 0.8100 LYP
 Using SG-1 standard quadrature grid
 using 4 threads for integral computing
 -------------------------------------------------------
 OpenMP Integral computing Module                
 Release: version 2.0, May 2017, Q-Chem Inc. Pleasanton 
 -------------------------------------------------------
 -------------------------------------------------------
 OpenMP BLAS3 based DFT computing Module                
 Release: version 1.0, May 2013, Q-Chem Inc. Pittsburgh 
 -------------------------------------------------------
 A restricted SCF calculation will be
 performed using DIIS
 SCF converges when DIIS error is below 1.0e-08
 ---------------------------------------
  Cycle       Energy         DIIS error
 ---------------------------------------
    1   -3514.0686220033      3.73e-02  
    2   -3513.5530512937      3.71e-03  
    3   -3513.4346296016      6.73e-03  
    4   -3513.5874564366      1.98e-03  
    5   -3513.5930196770      1.06e-03  
    6   -3513.5964911974      2.76e-04  
    7   -3513.5966758808      7.37e-05  
    8   -3513.5966930317      3.47e-05  
    9   -3513.5966956211      8.07e-06  
   10   -3513.5966958076      3.27e-06  
   11   -3513.5966958513      5.00e-07  
   12   -3513.5966958521      1.07e-07  
   13   -3513.5966958522      2.62e-08  
   14   -3513.5966958522      5.19e-09  Convergence criterion met
 ---------------------------------------
 SCF time:   CPU 26.04s  wall 9.00s 
 SCF   energy in the final basis set =    -3513.5966958522
 Total energy in the final basis set =    -3513.5966958522

 --------------------------------------------------------------
             Orbital Energies (a.u.) and Symmetries
 --------------------------------------------------------------

 Alpha MOs, Restricted
 -- Occupied --                  
-482.85 -101.61  -77.14  -62.50  -56.32  -56.32  -56.32  -24.74
  1 A'    2 A'    3 A'    4 A'    5 A'    6 A'    1 A"    7 A'                 
-10.352  -9.525  -8.706  -7.289  -7.280  -7.280  -6.640  -6.539
  8 A'    9 A'   10 A'   11 A'    2 A"   12 A'   13 A'   14 A'                 
 -6.524  -6.523  -4.802  -4.798  -4.797  -2.649  -2.645  -2.645
 15 A'    3 A"   16 A'    4 A"   17 A'   18 A'   19 A'    5 A"                 
 -2.633  -2.633  -1.220  -0.910  -0.807  -0.760  -0.589  -0.512
  6 A"   20 A'   21 A'   22 A'   23 A'   24 A'   25 A'   26 A'                 
 -0.486  -0.479  -0.417  -0.410  -0.382  -0.337  -0.318  -0.304
 27 A'    7 A"   28 A'    8 A"   29 A'    9 A"   30 A'   31 A'                 
 -0.300
 10 A"                                                                         
 -- Virtual --                   
 -0.175  -0.120  -0.096  -0.003   0.013   0.025   0.034   0.035
 32 A'   33 A'   11 A"   34 A'   35 A'   36 A'   12 A"   37 A'                 
  0.057   0.066   0.071   0.083   0.083   0.086   0.109   0.113
 38 A'   39 A'   13 A"   14 A"   40 A'   41 A'   42 A'   15 A"                 
  0.115   0.130   0.142   0.156   0.178   0.253   0.259   0.268
 43 A'   44 A'   45 A'   46 A'   47 A'   48 A'   16 A"   17 A"                 
  0.287   0.320   0.367   0.373   0.385   0.395   0.425   0.431
 49 A'   50 A'   51 A'   52 A'   53 A'   54 A'   18 A"   55 A'                 
  0.443   0.450   0.483   0.502   0.555   0.555   0.568   0.576
 19 A"   56 A'   57 A'   20 A"   58 A'   21 A"   22 A"   59 A'                 
  0.589   0.594   0.602   0.621   0.676   0.680   0.738   0.814
 60 A'   23 A"   61 A'   62 A'   24 A"   63 A'   64 A'   25 A"                 
  0.821   0.833   0.860   0.881   0.901   0.973   1.121   1.192
 65 A'   66 A'   67 A'   26 A"   68 A'   69 A'   70 A'   27 A"                 
  1.201   1.345   1.379   1.409   1.493   1.498   1.562   1.565
 71 A'   72 A'   73 A'   28 A"   29 A"   74 A'   30 A"   75 A'                 
  1.654   1.734   1.928   1.989   2.003   2.007   2.054   2.211
 76 A'   77 A'   78 A'   31 A"   79 A'   80 A'   81 A'   32 A"                 
  2.245   2.349   2.640   2.726   3.088   3.747   3.751   3.810
 82 A'   83 A'   33 A"   84 A'   85 A'   34 A"   86 A'   35 A"                 
  3.830   3.994   4.002   4.005   4.057   4.141   4.434   6.258
 87 A'   36 A"   37 A"   88 A'   89 A'   90 A'   91 A'   38 A"                 
  6.306   6.343   6.537   6.947   7.543   7.555   7.581   9.624
 92 A'   93 A'   94 A'   95 A'   39 A"   96 A'   97 A'   98 A'                 
 13.750  13.876  14.073  23.397  25.777  25.850  26.151  47.830
 40 A"   99 A'  100 A'  101 A'   41 A"  102 A'  103 A'  104 A'                 
 66.710 163.108 215.607 289.735 289.746 289.7831020.600
105 A'  106 A'  107 A'   42 A"  108 A'  109 A'  110 A'                         

 Beta MOs, Restricted
 -- Occupied --                  
-482.85 -101.61  -77.14  -62.50  -56.32  -56.32  -56.32  -24.74
  1 A'    2 A'    3 A'    4 A'    5 A'    6 A'    1 A"    7 A'                 
-10.352  -9.525  -8.706  -7.289  -7.280  -7.280  -6.640  -6.539
  8 A'    9 A'   10 A'   11 A'    2 A"   12 A'   13 A'   14 A'                 
 -6.524  -6.523  -4.802  -4.798  -4.797  -2.649  -2.645  -2.645
 15 A'    3 A"   16 A'    4 A"   17 A'   18 A'   19 A'    5 A"                 
 -2.633  -2.633  -1.220  -0.910  -0.807  -0.760  -0.589  -0.512
  6 A"   20 A'   21 A'   22 A'   23 A'   24 A'   25 A'   26 A'                 
 -0.486  -0.479  -0.417  -0.410  -0.382  -0.337  -0.318  -0.304
 27 A'    7 A"   28 A'    8 A"   29 A'    9 A"   30 A'   31 A'                 
 -0.300
 10 A"                                                                         
 -- Virtual --                   
 -0.175  -0.120  -0.096  -0.003   0.013   0.025   0.034   0.035
 32 A'   33 A'   11 A"   34 A'   35 A'   36 A'   12 A"   37 A'                 
  0.057   0.066   0.071   0.083   0.083   0.086   0.109   0.113
 38 A'   39 A'   13 A"   14 A"   40 A'   41 A'   42 A'   15 A"                 
  0.115   0.130   0.142   0.156   0.178   0.253   0.259   0.268
 43 A'   44 A'   45 A'   46 A'   47 A'   48 A'   16 A"   17 A"                 
  0.287   0.320   0.367   0.373   0.385   0.395   0.425   0.431
 49 A'   50 A'   51 A'   52 A'   53 A'   54 A'   18 A"   55 A'                 
  0.443   0.450   0.483   0.502   0.555   0.555   0.568   0.576
 19 A"   56 A'   57 A'   20 A"   58 A'   21 A"   22 A"   59 A'                 
  0.589   0.594   0.602   0.621   0.676   0.680   0.738   0.814
 60 A'   23 A"   61 A'   62 A'   24 A"   63 A'   64 A'   25 A"                 
  0.821   0.833   0.860   0.881   0.901   0.973   1.121   1.192
 65 A'   66 A'   67 A'   26 A"   68 A'   69 A'   70 A'   27 A"                 
  1.201   1.345   1.379   1.409   1.493   1.498   1.562   1.565
 71 A'   72 A'   73 A'   28 A"   29 A"   74 A'   30 A"   75 A'                 
  1.654   1.734   1.928   1.989   2.003   2.007   2.054   2.211
 76 A'   77 A'   78 A'   31 A"   79 A'   80 A'   81 A'   32 A"                 
  2.245   2.349   2.640   2.726   3.088   3.747   3.751   3.810
 82 A'   83 A'   33 A"   84 A'   85 A'   34 A"   86 A'   35 A"                 
  3.830   3.994   4.002   4.005   4.057   4.141   4.434   6.258
 87 A'   36 A"   37 A"   88 A'   89 A'   90 A'   91 A'   38 A"                 
  6.306   6.343   6.537   6.947   7.543   7.555   7.581   9.624
 92 A'   93 A'   94 A'   95 A'   39 A"   96 A'   97 A'   98 A'                 
 13.750  13.876  14.073  23.397  25.777  25.850  26.151  47.830
 40 A"   99 A'  100 A'  101 A'   41 A"  102 A'  103 A'  104 A'                 
 66.710 163.108 215.607 289.735 289.746 289.7831020.600
105 A'  106 A'  107 A'   42 A"  108 A'  109 A'  110 A'                         
 --------------------------------------------------------------

          Ground-State Mulliken Net Atomic Charges

     Atom                 Charge (a.u.)
  ----------------------------------------
      1 C                     0.011737
      2 P                     0.171595
      3 Cl                    0.026055
      4 F                    -0.110992
      5 Br                   -0.098395
  ----------------------------------------
  Sum of atomic charges =     0.000000

 -----------------------------------------------------------------
                    Cartesian Multipole Moments
 -----------------------------------------------------------------
    Charge (ESU x 10^10)
                 0.0000
    Dipole Moment (Debye)
         X      -2.2445      Y       0.6584      Z      -0.0000
       Tot       2.3391
    Quadrupole Moments (Debye-Ang)
        XX     -53.2840     XY       1.4197     YY     -57.1483
        XZ      -0.0000     YZ       0.0000     ZZ     -54.6603
    Octopole Moments (Debye-Ang^2)
       XXX      43.2285    XXY       6.7874    XYY      13.8985
       YYY      20.2048    XXZ       0.0000    XYZ       0.0000
       YYZ      -0.0000    XZZ      12.4141    YZZ       1.1147
       ZZZ       0.0000
    Hexadecapole Moments (Debye-Ang^3)
      XXXX    -877.7948   XXXY      19.4794   XXYY    -222.6984
      XYYY       8.8851   YYYY    -528.5461   XXXZ       0.0000
      XXYZ       0.0000   XYYZ       0.0000   YYYZ       0.0000
      XXZZ    -159.6493   XYZZ       4.4483   YYZZ     -97.6553
      XZZZ       0.0000   YZZZ       0.0000   ZZZZ     -66.8161
 -----------------------------------------------------------------
 Calculating analytic gradient of the SCF energy
 Gradient of SCF Energy
            1           2           3           4           5
    1  -0.2099264   0.1775481  -0.0124239   0.0123769   0.0324253
    2   0.0859893  -0.0193494  -0.0099547  -0.0948291   0.0381439
    3  -0.0000000  -0.0000000  -0.0000000   0.0000000  -0.0000000
 Max gradient component =       2.099E-01
 RMS gradient           =       7.969E-02
 Gradient time:  CPU 6.07 s  wall 2.12 s
 Geometry Optimization Parameters
   NAtoms,    NIC,     NZ,  NCons,   NDum,   NFix, NCnnct, MaxDiis
        5      20       5       0       0       0       0       0


** GEOMETRY OPTIMIZATION IN DELOCALIZED INTERNAL COORDINATES **
   Searching for a Minimum

   Optimization Cycle:   1

                       Coordinates (Angstroms)
     ATOM                X               Y               Z
      1  C        -0.1881291808   -1.1405384864    0.0000000000
      2  P        -1.6129923279   -0.6717474753    0.0000000000
      3  Cl       -2.0277167927    1.3154373722    0.0000000000
      4  F         0.1264893787   -2.6480580259    0.0000000000
      5  Br        1.6758983163    0.5254151415    0.0000000000
   Point Group: cs    Number of degrees of freedom:     7


   Energy is  -3513.596695852


 Attempting to Generate Delocalized Internal Coordinates

  7 Hessian modes will be used to form the next step
  Hessian Eigenvalues:
     0.052803    0.250000    0.250000    0.250000    0.285189    0.313687
     0.766766

 Minimum Search - Taking Simple RFO Step
 Searching for Lamda that Minimizes Along All modes
 Value Taken    Lamda =  -0.08542837
 Calculated Step too Large.  Step scaled by  0.582759
 Step Taken.  Stepsize is  0.300000

                             Maximum     Tolerance    Cnvgd?
         Gradient           0.159779      0.000300      NO
         Displacement       0.175454      0.001200      NO
         Energy change     *********      0.000001      NO


 New Cartesian Coordinates Obtained by Inverse Iteration

 Displacement from previous Coordinates is:  0.325509
 ----------------------------------------------------------------
             Standard Nuclear Orientation (Angstroms)
    I     Atom           X                Y                Z
 ----------------------------------------------------------------
    1      C      -0.1740358788    -1.1401051058     0.0000000000
    2      P      -1.6703507298    -0.6987074199     0.0000000000
    3      Cl     -1.9572391798     1.3165913261     0.0000000000
    4      F       0.1757461094    -2.5582647675     0.0000000000
    5      Br      1.5994290728     0.4609944931     0.0000000000
 ----------------------------------------------------------------
 Molecular Point Group                 Cs    NOp =  2
 Largest Abelian Subgroup              Cs    NOp =  2
 Nuclear Repulsion Energy =   442.3262303400 hartrees
 There are       41 alpha and       41 beta electrons
 Applying Cartesian multipole field
    Component          Value
    ---------          -----
     (2,0,0)        1.00000E-11
     (0,2,0)        2.00000E-11
     (0,0,2)       -3.00000E-11
 Nucleus-field energy     =     0.0000000150 hartrees
 Requested basis set is 6-311++G(d,p)
 There are 57 shells and 152 basis functions
 A cutoff of  1.0D-11 yielded   1329 shell pairs
 There are     10162 function pairs (     11123 Cartesian)
 Smallest overlap matrix eigenvalue = 6.84E-04
 Guess MOs from SCF MO coefficient file

 -----------------------------------------------------------------------
  General SCF calculation program by
  Eric Jon Sundstrom, Paul Horn, Yuezhi Mao, Dmitri Zuev, Alec White,
  David Stuck, Shaama M.S., Shane Yost, Joonho Lee, David Small,
  Daniel Levine, Susi Lehtola, Hugh Burton, Evgeny Epifanovsky
 -----------------------------------------------------------------------
 Exchange:     0.2000 Hartree-Fock + 0.0800 Slater + 0.7200 B88
 Correlation:  0.1900 VWN1RPA + 0.8100 LYP
 Using SG-1 standard quadrature grid
 using 4 threads for integral computing
 -------------------------------------------------------
 OpenMP Integral computing Module                
 Release: version 2.0, May 2017, Q-Chem Inc. Pleasanton 
 -------------------------------------------------------
 -------------------------------------------------------
 OpenMP BLAS3 based DFT computing Module                
 Release: version 1.0, May 2013, Q-Chem Inc. Pittsburgh 
 -------------------------------------------------------
 A restricted SCF calculation will be
 performed using DIIS
 SCF converges when DIIS error is below 1.0e-08
 ---------------------------------------
  Cycle       Energy         DIIS error
 ---------------------------------------
    1   -3513.6340430831      1.23e-03  
    2   -3513.6396965240      6.28e-04  
    3   -3513.6374143313      1.06e-03  
    4   -3513.6408620650      1.61e-04  
    5   -3513.6409319774      8.08e-05  
    6   -3513.6409503400      9.61e-06  
    7   -3513.6409505716      6.31e-06  
    8   -3513.6409506758      2.32e-06  
    9   -3513.6409506868      4.69e-07  
   10   -3513.6409506874      1.93e-07  
   11   -3513.6409506875      4.01e-08  
   12   -3513.6409506875      9.82e-09  Convergence criterion met
 ---------------------------------------
 SCF time:   CPU 22.84s  wall 9.00s 
 SCF   energy in the final basis set =    -3513.6409506875
 Total energy in the final basis set =    -3513.6409506875

 --------------------------------------------------------------
             Orbital Energies (a.u.) and Symmetries
 --------------------------------------------------------------

 Alpha MOs, Restricted
 -- Occupied --                  
-482.85 -101.60  -77.14  -62.50  -56.32  -56.32  -56.32  -24.75
  1 A'    2 A'    3 A'    4 A'    5 A'    1 A"    6 A'    7 A'                 
-10.354  -9.515  -8.709  -7.279  -7.270  -7.269  -6.634  -6.542
  8 A'    9 A'   10 A'   11 A'    2 A"   12 A'   13 A'   14 A'                 
 -6.526  -6.526  -4.797  -4.793  -4.792  -2.652  -2.648  -2.648
  3 A"   15 A'   16 A'    4 A"   17 A'   18 A'   19 A'    5 A"                 
 -2.636  -2.636  -1.246  -0.900  -0.796  -0.760  -0.604  -0.511
  6 A"   20 A'   21 A'   22 A'   23 A'   24 A'   25 A'   26 A'                 
 -0.499  -0.495  -0.415  -0.401  -0.380  -0.327  -0.322  -0.306
 27 A'    7 A"   28 A'    8 A"   29 A'    9 A"   30 A'   31 A'                 
 -0.297
 10 A"                                                                         
 -- Virtual --                   
 -0.157  -0.098  -0.094  -0.001   0.017   0.028   0.035   0.038
 32 A'   11 A"   33 A'   34 A'   35 A'   36 A'   12 A"   37 A'                 
  0.058   0.062   0.071   0.080   0.084   0.092   0.111   0.113
 38 A'   39 A'   13 A"   40 A'   14 A"   41 A'   42 A'   15 A"                 
  0.117   0.131   0.143   0.158   0.176   0.252   0.263   0.269
 43 A'   44 A'   45 A'   46 A'   47 A'   48 A'   16 A"   17 A"                 
  0.280   0.320   0.363   0.375   0.382   0.399   0.424   0.430
 49 A'   50 A'   51 A'   52 A'   53 A'   54 A'   18 A"   55 A'                 
  0.444   0.448   0.481   0.491   0.557   0.558   0.565   0.573
 56 A'   19 A"   57 A'   20 A"   21 A"   58 A'   22 A"   59 A'                 
  0.589   0.592   0.602   0.632   0.697   0.698   0.753   0.823
 23 A"   60 A'   61 A'   62 A'   24 A"   63 A'   64 A'   25 A"                 
  0.826   0.841   0.872   0.889   0.912   0.979   1.053   1.198
 65 A'   66 A'   67 A'   26 A"   68 A'   69 A'   70 A'   27 A"                 
  1.214   1.348   1.369   1.403   1.481   1.508   1.545   1.588
 71 A'   72 A'   73 A'   28 A"   29 A"   74 A'   30 A"   75 A'                 
  1.690   1.742   1.890   1.961   1.986   2.008   2.073   2.219
 76 A'   77 A'   78 A'   79 A'   31 A"   80 A'   81 A'   32 A"                 
  2.260   2.355   2.629   2.752   3.062   3.735   3.739   3.844
 82 A'   83 A'   33 A"   84 A'   85 A'   34 A"   86 A'   35 A"                 
  3.863   3.991   4.005   4.005   4.071   4.172   4.536   6.249
 87 A'   36 A"   88 A'   37 A"   89 A'   90 A'   91 A'   38 A"                 
  6.306   6.381   6.541   6.935   7.541   7.556   7.596   9.631
 92 A'   93 A'   94 A'   95 A'   39 A"   96 A'   97 A'   98 A'                 
 13.755  13.882  14.023  23.359  25.785  25.872  26.152  47.833
 40 A"   99 A'  100 A'  101 A'   41 A"  102 A'  103 A'  104 A'                 
 66.701 163.074 215.615 289.732 289.747 289.7961020.605
105 A'  106 A'  107 A'   42 A"  108 A'  109 A'  110 A'                         

 Beta MOs, Restricted
 -- Occupied --                  
-482.85 -101.60  -77.14  -62.50  -56.32  -56.32  -56.32  -24.75
  1 A'    2 A'    3 A'    4 A'    5 A'    1 A"    6 A'    7 A'                 
-10.354  -9.515  -8.709  -7.279  -7.270  -7.269  -6.634  -6.542
  8 A'    9 A'   10 A'   11 A'    2 A"   12 A'   13 A'   14 A'                 
 -6.526  -6.526  -4.797  -4.793  -4.792  -2.652  -2.648  -2.648
  3 A"   15 A'   16 A'    4 A"   17 A'   18 A'   19 A'    5 A"                 
 -2.636  -2.636  -1.246  -0.900  -0.796  -0.760  -0.604  -0.511
  6 A"   20 A'   21 A'   22 A'   23 A'   24 A'   25 A'   26 A'                 
 -0.499  -0.495  -0.415  -0.401  -0.380  -0.327  -0.322  -0.306
 27 A'    7 A"   28 A'    8 A"   29 A'    9 A"   30 A'   31 A'                 
 -0.297
 10 A"                                                                         
 -- Virtual --                   
 -0.157  -0.098  -0.094  -0.001   0.017   0.028   0.035   0.038
 32 A'   11 A"   33 A'   34 A'   35 A'   36 A'   12 A"   37 A'                 
  0.058   0.062   0.071   0.080   0.084   0.092   0.111   0.113
 38 A'   39 A'   13 A"   40 A'   14 A"   41 A'   42 A'   15 A"                 
  0.117   0.131   0.143   0.158   0.176   0.252   0.263   0.269
 43 A'   44 A'   45 A'   46 A'   47 A'   48 A'   16 A"   17 A"                 
  0.280   0.320   0.363   0.375   0.382   0.399   0.424   0.430
 49 A'   50 A'   51 A'   52 A'   53 A'   54 A'   18 A"   55 A'                 
  0.444   0.448   0.481   0.491   0.557   0.558   0.565   0.573
 56 A'   19 A"   57 A'   20 A"   21 A"   58 A'   22 A"   59 A'                 
  0.589   0.592   0.602   0.632   0.697   0.698   0.753   0.823
 23 A"   60 A'   61 A'   62 A'   24 A"   63 A'   64 A'   25 A"                 
  0.826   0.841   0.872   0.889   0.912   0.979   1.053   1.198
 65 A'   66 A'   67 A'   26 A"   68 A'   69 A'   70 A'   27 A"                 
  1.214   1.348   1.369   1.403   1.481   1.508   1.545   1.588
 71 A'   72 A'   73 A'   28 A"   29 A"   74 A'   30 A"   75 A'                 
  1.690   1.742   1.890   1.961   1.986   2.008   2.073   2.219
 76 A'   77 A'   78 A'   79 A'   31 A"   80 A'   81 A'   32 A"                 
  2.260   2.355   2.629   2.752   3.062   3.735   3.739   3.844
 82 A'   83 A'   33 A"   84 A'   85 A'   34 A"   86 A'   35 A"                 
  3.863   3.991   4.005   4.005   4.071   4.172   4.536   6.249
 87 A'   36 A"   88 A'   37 A"   89 A'   90 A'   91 A'   38 A"                 
  6.306   6.381   6.541   6.935   7.541   7.556   7.596   9.631
 92 A'   93 A'   94 A'   95 A'   39 A"   96 A'   97 A'   98 A'                 
 13.755  13.882  14.023  23.359  25.785  25.872  26.152  47.833
 40 A"   99 A'  100 A'  101 A'   41 A"  102 A'  103 A'  104 A'                 
 66.701 163.074 215.615 289.732 289.747 289.7961020.605
105 A'  106 A'  107 A'   42 A"  108 A'  109 A'  110 A'                         
 --------------------------------------------------------------

          Ground-State Mulliken Net Atomic Charges

     Atom                 Charge (a.u.)
  ----------------------------------------
      1 C                    -0.010379
      2 P                     0.147337
      3 Cl                    0.002387
      4 F                    -0.071013
      5 Br                   -0.068333
  ----------------------------------------
  Sum of atomic charges =    -0.000000

 -----------------------------------------------------------------
                    Cartesian Multipole Moments
 -----------------------------------------------------------------
    Charge (ESU x 10^10)
                -0.0000
    Dipole Moment (Debye)
         X      -1.7595      Y       0.2425      Z      -0.0000
       Tot       1.7762
    Quadrupole Moments (Debye-Ang)
        XX     -53.5040     XY       1.9603     YY     -56.2801
        XZ      -0.0000     YZ      -0.0000     ZZ     -54.8227
    Octopole Moments (Debye-Ang^2)
       XXX      48.7346    XXY       6.7292    XYY      15.6914
       YYY      19.8629    XXZ      -0.0000    XYZ       0.0000
       YYZ       0.0000    XZZ      14.1530    YZZ       2.1051
       ZZZ      -0.0000
    Hexadecapole Moments (Debye-Ang^3)
      XXXX    -846.1755   XXXY      25.3737   XXYY    -216.9076
      XYYY      14.3146   YYYY    -501.5601   XXXZ      -0.0000
      XXYZ      -0.0000   XYYZ      -0.0000   YYYZ       0.0000
      XXZZ    -154.3356   XYZZ       5.6571   YYZZ     -94.3002
      XZZZ      -0.0000   YZZZ       0.0000   ZZZZ     -67.4287
 -----------------------------------------------------------------
 Calculating analytic gradient of the SCF energy
 Gradient of SCF Energy
            1           2           3           4           5
    1  -0.1431707   0.1066223  -0.0092267   0.0110264   0.0347487
    2   0.0463196  -0.0021745  -0.0078966  -0.0780435   0.0417948
    3  -0.0000000  -0.0000000   0.0000000  -0.0000000   0.0000000
 Max gradient component =       1.432E-01
 RMS gradient           =       5.375E-02
 Gradient time:  CPU 6.21 s  wall 2.16 s
 Geometry Optimization Parameters
   NAtoms,    NIC,     NZ,  NCons,   NDum,   NFix, NCnnct, MaxDiis
        5      20       5       0       0       0       0       0

 Cartesian Hessian Update
 Hessian Updated using BFGS Update


** GEOMETRY OPTIMIZATION IN DELOCALIZED INTERNAL COORDINATES **
   Searching for a Minimum

   Optimization Cycle:   2

                       Coordinates (Angstroms)
     ATOM                X               Y               Z
      1  C        -0.1740358788   -1.1401051058    0.0000000000
      2  P        -1.6703507298   -0.6987074199    0.0000000000
      3  Cl       -1.9572391798    1.3165913261    0.0000000000
      4  F         0.1757461094   -2.5582647675    0.0000000000
      5  Br        1.5994290728    0.4609944931    0.0000000000
   Point Group: cs    Number of degrees of freedom:     7


   Energy is  -3513.640950687

 Hessian Updated using BFGS Update

  6 Hessian modes will be used to form the next step
  Hessian Eigenvalues:
     0.032345    0.196438    0.256732    0.261859    0.313548    0.870765

 Minimum Search - Taking Simple RFO Step
 Searching for Lamda that Minimizes Along All modes
 Value Taken    Lamda =  -0.08900307
 Calculated Step too Large.  Step scaled by  0.396910
 Step Taken.  Stepsize is  0.300000

                             Maximum     Tolerance    Cnvgd?
         Gradient           0.103444      0.000300      NO
         Displacement       0.154753      0.001200      NO
         Energy change     -0.044255      0.000001      NO


 New Cartesian Coordinates Obtained by Inverse Iteration

 Displacement from previous Coordinates is:  0.316494
 ----------------------------------------------------------------
             Standard Nuclear Orientation (Angstroms)
    I     Atom           X                Y                Z
 ----------------------------------------------------------------
    1      C      -0.1612219312    -1.1279894773     0.0000000000
    2      P      -1.7068207727    -0.7217334983     0.0000000000
    3      Cl     -1.9077144967     1.3102981916     0.0000000000
    4      F       0.2187783108    -2.4584503559     0.0000000000
    5      Br      1.5305282836     0.3783836660     0.0000000000
 ----------------------------------------------------------------
 Molecular Point Group                 Cs    NOp =  2
 Largest Abelian Subgroup              Cs    NOp =  2
 Nuclear Repulsion Energy =   452.8264727341 hartrees
 There are       41 alpha and       41 beta electrons
 Applying Cartesian multipole field
    Component          Value
    ---------          -----
     (2,0,0)        1.00000E-11
     (0,2,0)        2.00000E-11
     (0,0,2)       -3.00000E-11
 Nucleus-field energy     =     0.0000000141 hartrees
 Requested basis set is 6-311++G(d,p)
 There are 57 shells and 152 basis functions
 A cutoff of  1.0D-11 yielded   1337 shell pairs
 There are     10198 function pairs (     11160 Cartesian)
 Smallest overlap matrix eigenvalue = 6.91E-04
 Guess MOs from SCF MO coefficient file

 -----------------------------------------------------------------------
  General SCF calculation program by
  Eric Jon Sundstrom, Paul Horn, Yuezhi Mao, Dmitri Zuev, Alec White,
  David Stuck, Shaama M.S., Shane Yost, Joonho Lee, David Small,
  Daniel Levine, Susi Lehtola, Hugh Burton, Evgeny Epifanovsky
 -----------------------------------------------------------------------
 Exchange:     0.2000 Hartree-Fock + 0.0800 Slater + 0.7200 B88
 Correlation:  0.1900 VWN1RPA + 0.8100 LYP
 Using SG-1 standard quadrature grid
 using 4 threads for integral computing
 -------------------------------------------------------
 OpenMP Integral computing Module                
 Release: version 2.0, May 2017, Q-Chem Inc. Pleasanton 
 -------------------------------------------------------
 -------------------------------------------------------
 OpenMP BLAS3 based DFT computing Module                
 Release: version 1.0, May 2013, Q-Chem Inc. Pittsburgh 
 -------------------------------------------------------
 A restricted SCF calculation will be
 performed using DIIS
 SCF converges when DIIS error is below 1.0e-08
 ---------------------------------------
  Cycle       Energy         DIIS error
 ---------------------------------------
    1   -3513.6667726387      1.20e-03  
    2   -3513.6724306092      2.62e-04  
    3   -3513.6722195047      3.58e-04  
    4   -3513.6726298772      1.23e-04  
    5   -3513.6726635301      5.76e-05  
    6   -3513.6726744576      8.14e-06  
    7   -3513.6726745831      2.94e-06  
    8   -3513.6726746057      1.49e-06  
    9   -3513.6726746107      2.92e-07  
   10   -3513.6726746108      1.55e-07  
   11   -3513.6726746108      3.62e-08  
   12   -3513.6726746109      7.56e-09  Convergence criterion met
 ---------------------------------------
 SCF time:   CPU 23.09s  wall 8.00s 
 SCF   energy in the final basis set =    -3513.6726746109
 Total energy in the final basis set =    -3513.6726746109

 --------------------------------------------------------------
             Orbital Energies (a.u.) and Symmetries
 --------------------------------------------------------------

 Alpha MOs, Restricted
 -- Occupied --                  
-482.85 -101.59  -77.13  -62.50  -56.33  -56.32  -56.32  -24.76
  1 A'    2 A'    3 A'    4 A'    5 A'    1 A"    6 A'    7 A'                 
-10.354  -9.505  -8.711  -7.269  -7.260  -7.260  -6.627  -6.544
  8 A'    9 A'   10 A'   11 A'    2 A"   12 A'   13 A'   14 A'                 
 -6.529  -6.529  -4.790  -4.786  -4.785  -2.654  -2.650  -2.650
  3 A"   15 A'   16 A'    4 A"   17 A'   18 A'    5 A"   19 A'                 
 -2.638  -2.638  -1.277  -0.890  -0.796  -0.755  -0.620  -0.524
  6 A"   20 A'   21 A'   22 A'   23 A'   24 A'   25 A'   26 A'                 
 -0.515  -0.501  -0.415  -0.393  -0.379  -0.325  -0.322  -0.308
  7 A"   27 A'   28 A'    8 A"   29 A'    9 A"   30 A'   31 A'                 
 -0.290
 10 A"                                                                         
 -- Virtual --                   
 -0.134  -0.096  -0.073  -0.000   0.020   0.032   0.036   0.044
 32 A'   11 A"   33 A'   34 A'   35 A'   36 A'   12 A"   37 A'                 
  0.057   0.060   0.070   0.079   0.084   0.097   0.113   0.114
 38 A'   39 A'   13 A"   40 A'   14 A"   41 A'   15 A"   42 A'                 
  0.122   0.131   0.148   0.165   0.176   0.253   0.265   0.271
 43 A'   44 A'   45 A'   46 A'   47 A'   48 A'   16 A"   17 A"                 
  0.277   0.319   0.358   0.374   0.381   0.411   0.423   0.431
 49 A'   50 A'   51 A'   52 A'   53 A'   54 A'   18 A"   55 A'                 
  0.439   0.452   0.480   0.483   0.551   0.555   0.566   0.580
 56 A'   19 A"   20 A"   57 A'   58 A'   21 A"   22 A"   59 A'                 
  0.589   0.600   0.606   0.654   0.717   0.719   0.770   0.824
 23 A"   60 A'   61 A'   62 A'   63 A'   24 A"   64 A'   65 A'                 
  0.832   0.851   0.886   0.897   0.925   0.979   1.017   1.210
 25 A"   66 A'   67 A'   26 A"   68 A'   69 A'   70 A'   27 A"                 
  1.224   1.330   1.392   1.394   1.465   1.518   1.543   1.611
 71 A'   72 A'   73 A'   28 A"   29 A"   74 A'   30 A"   75 A'                 
  1.747   1.750   1.859   1.922   1.984   2.017   2.102   2.227
 76 A'   77 A'   78 A'   79 A'   31 A"   80 A'   81 A'   32 A"                 
  2.275   2.360   2.622   2.799   3.072   3.722   3.728   3.890
 82 A'   83 A'   33 A"   84 A'   85 A'   34 A"   86 A'   35 A"                 
  3.908   3.990   4.006   4.012   4.092   4.223   4.613   6.239
 87 A'   36 A"   88 A'   37 A"   89 A'   90 A'   91 A'   38 A"                 
  6.307   6.430   6.550   6.932   7.539   7.559   7.619   9.639
 92 A'   93 A'   94 A'   95 A'   39 A"   96 A'   97 A'   98 A'                 
 13.762  13.891  14.003  23.369  25.793  25.892  26.154  47.836
 40 A"   99 A'  100 A'  101 A'   41 A"  102 A'  103 A'  104 A'                 
 66.691 163.058 215.623 289.730 289.750 289.8191020.610
105 A'  106 A'  107 A'   42 A"  108 A'  109 A'  110 A'                         

 Beta MOs, Restricted
 -- Occupied --                  
-482.85 -101.59  -77.13  -62.50  -56.33  -56.32  -56.32  -24.76
  1 A'    2 A'    3 A'    4 A'    5 A'    1 A"    6 A'    7 A'                 
-10.354  -9.505  -8.711  -7.269  -7.260  -7.260  -6.627  -6.544
  8 A'    9 A'   10 A'   11 A'    2 A"   12 A'   13 A'   14 A'                 
 -6.529  -6.529  -4.790  -4.786  -4.785  -2.654  -2.650  -2.650
  3 A"   15 A'   16 A'    4 A"   17 A'   18 A'    5 A"   19 A'                 
 -2.638  -2.638  -1.277  -0.890  -0.796  -0.755  -0.620  -0.524
  6 A"   20 A'   21 A'   22 A'   23 A'   24 A'   25 A'   26 A'                 
 -0.515  -0.501  -0.415  -0.393  -0.379  -0.325  -0.322  -0.308
  7 A"   27 A'   28 A'    8 A"   29 A'    9 A"   30 A'   31 A'                 
 -0.290
 10 A"                                                                         
 -- Virtual --                   
 -0.134  -0.096  -0.073  -0.000   0.020   0.032   0.036   0.044
 32 A'   11 A"   33 A'   34 A'   35 A'   36 A'   12 A"   37 A'                 
  0.057   0.060   0.070   0.079   0.084   0.097   0.113   0.114
 38 A'   39 A'   13 A"   40 A'   14 A"   41 A'   15 A"   42 A'                 
  0.122   0.131   0.148   0.165   0.176   0.253   0.265   0.271
 43 A'   44 A'   45 A'   46 A'   47 A'   48 A'   16 A"   17 A"                 
  0.277   0.319   0.358   0.374   0.381   0.411   0.423   0.431
 49 A'   50 A'   51 A'   52 A'   53 A'   54 A'   18 A"   55 A'                 
  0.439   0.452   0.480   0.483   0.551   0.555   0.566   0.580
 56 A'   19 A"   20 A"   57 A'   58 A'   21 A"   22 A"   59 A'                 
  0.589   0.600   0.606   0.654   0.717   0.719   0.770   0.824
 23 A"   60 A'   61 A'   62 A'   63 A'   24 A"   64 A'   65 A'                 
  0.832   0.851   0.886   0.897   0.925   0.979   1.017   1.210
 25 A"   66 A'   67 A'   26 A"   68 A'   69 A'   70 A'   27 A"                 
  1.224   1.330   1.392   1.394   1.465   1.518   1.543   1.611
 71 A'   72 A'   73 A'   28 A"   29 A"   74 A'   30 A"   75 A'                 
  1.747   1.750   1.859   1.922   1.984   2.017   2.102   2.227
 76 A'   77 A'   78 A'   79 A'   31 A"   80 A'   81 A'   32 A"                 
  2.275   2.360   2.622   2.799   3.072   3.722   3.728   3.890
 82 A'   83 A'   33 A"   84 A'   85 A'   34 A"   86 A'   35 A"                 
  3.908   3.990   4.006   4.012   4.092   4.223   4.613   6.239
 87 A'   36 A"   88 A'   37 A"   89 A'   90 A'   91 A'   38 A"                 
  6.307   6.430   6.550   6.932   7.539   7.559   7.619   9.639
 92 A'   93 A'   94 A'   95 A'   39 A"   96 A'   97 A'   98 A'                 
 13.762  13.891  14.003  23.369  25.793  25.892  26.154  47.836
 40 A"   99 A'  100 A'  101 A'   41 A"  102 A'  103 A'  104 A'                 
 66.691 163.058 215.623 289.730 289.750 289.8191020.610
105 A'  106 A'  107 A'   42 A"  108 A'  109 A'  110 A'                         
 --------------------------------------------------------------

          Ground-State Mulliken Net Atomic Charges

     Atom                 Charge (a.u.)
  ----------------------------------------
      1 C                    -0.041920
      2 P                     0.122532
      3 Cl                   -0.021350
      4 F                    -0.020335
      5 Br                   -0.038927
  ----------------------------------------
  Sum of atomic charges =     0.000000

 -----------------------------------------------------------------
                    Cartesian Multipole Moments
 -----------------------------------------------------------------
    Charge (ESU x 10^10)
                 0.0000
    Dipole Moment (Debye)
         X      -1.2660      Y      -0.1614      Z      -0.0000
       Tot       1.2763
    Quadrupole Moments (Debye-Ang)
        XX     -53.7752     XY       2.2484     YY     -55.4750
        XZ      -0.0000     YZ       0.0000     ZZ     -54.8857
    Octopole Moments (Debye-Ang^2)
       XXX      53.7078    XXY       7.1256    XYY      17.3417
       YYY      20.1115    XXZ      -0.0000    XYZ       0.0000
       YYZ       0.0000    XZZ      15.8030    YZZ       3.2960
       ZZZ      -0.0000
    Hexadecapole Moments (Debye-Ang^3)
      XXXX    -819.7045   XXXY      31.4105   XXYY    -211.3575
      XYYY      20.2687   YYYY    -471.1681   XXXZ      -0.0000
      XXYZ       0.0000   XYYZ       0.0000   YYYZ       0.0000
      XXZZ    -150.0845   XYZZ       7.2995   YYZZ     -90.2007
      XZZZ      -0.0000   YZZZ       0.0000   ZZZZ     -67.8404
 -----------------------------------------------------------------
 Calculating analytic gradient of the SCF energy
 Gradient of SCF Energy
            1           2           3           4           5
    1  -0.1057907   0.0702390  -0.0058111   0.0052301   0.0361327
    2   0.0106562   0.0023011  -0.0068947  -0.0471291   0.0410664
    3   0.0000000  -0.0000000   0.0000000   0.0000000  -0.0000000
 Max gradient component =       1.058E-01
 RMS gradient           =       3.792E-02
 Gradient time:  CPU 6.52 s  wall 3.23 s
 Geometry Optimization Parameters
   NAtoms,    NIC,     NZ,  NCons,   NDum,   NFix, NCnnct, MaxDiis
        5      20       5       0       0       0       0       0

 Cartesian Hessian Update
 Hessian Updated using BFGS Update


** GEOMETRY OPTIMIZATION IN DELOCALIZED INTERNAL COORDINATES **
   Searching for a Minimum

   Optimization Cycle:   3

                       Coordinates (Angstroms)
     ATOM                X               Y               Z
      1  C        -0.1612219312   -1.1279894773    0.0000000000
      2  P        -1.7068207727   -0.7217334983    0.0000000000
      3  Cl       -1.9077144967    1.3102981916    0.0000000000
      4  F         0.2187783108   -2.4584503559    0.0000000000
      5  Br        1.5305282836    0.3783836660    0.0000000000
   Point Group: cs    Number of degrees of freedom:     7


   Energy is  -3513.672674611

 Hessian Updated using BFGS Update

  7 Hessian modes will be used to form the next step
  Hessian Eigenvalues:
     0.033368    0.225509    0.250206    0.257435    0.302076    0.319621
     0.835720

 Minimum Search - Taking Simple RFO Step
 Searching for Lamda that Minimizes Along All modes
 Value Taken    Lamda =  -0.06276770
 Calculated Step too Large.  Step scaled by  0.398399
 Step Taken.  Stepsize is  0.300000

                             Maximum     Tolerance    Cnvgd?
         Gradient           0.068922      0.000300      NO
         Displacement       0.168135      0.001200      NO
         Energy change     -0.031724      0.000001      NO


 New Cartesian Coordinates Obtained by Inverse Iteration

 Displacement from previous Coordinates is:  0.295195
 ----------------------------------------------------------------
             Standard Nuclear Orientation (Angstroms)
    I     Atom           X                Y                Z
 ----------------------------------------------------------------
    1      C      -0.1430981716    -1.1083946961     0.0000000000
    2      P      -1.7281699397    -0.7312597611     0.0000000000
    3      Cl     -1.8753425980     1.3129325336     0.0000000000
    4      F       0.2672945913    -2.3822735131     0.0000000000
    5      Br      1.4528655117     0.2895039628     0.0000000000
 ----------------------------------------------------------------
 Molecular Point Group                 Cs    NOp =  2
 Largest Abelian Subgroup              Cs    NOp =  2
 Nuclear Repulsion Energy =   464.0810150012 hartrees
 There are       41 alpha and       41 beta electrons
 Applying Cartesian multipole field
    Component          Value
    ---------          -----
     (2,0,0)        1.00000E-11
     (0,2,0)        2.00000E-11
     (0,0,2)       -3.00000E-11
 Nucleus-field energy     =     0.0000000135 hartrees
 Requested basis set is 6-311++G(d,p)
 There are 57 shells and 152 basis functions
 A cutoff of  1.0D-11 yielded   1350 shell pairs
 There are     10332 function pairs (     11326 Cartesian)
 Smallest overlap matrix eigenvalue = 6.56E-04
 Guess MOs from SCF MO coefficient file

 -----------------------------------------------------------------------
  General SCF calculation program by
  Eric Jon Sundstrom, Paul Horn, Yuezhi Mao, Dmitri Zuev, Alec White,
  David Stuck, Shaama M.S., Shane Yost, Joonho Lee, David Small,
  Daniel Levine, Susi Lehtola, Hugh Burton, Evgeny Epifanovsky
 -----------------------------------------------------------------------
 Exchange:     0.2000 Hartree-Fock + 0.0800 Slater + 0.7200 B88
 Correlation:  0.1900 VWN1RPA + 0.8100 LYP
 Using SG-1 standard quadrature grid
 using 4 threads for integral computing
 -------------------------------------------------------
 OpenMP Integral computing Module                
 Release: version 2.0, May 2017, Q-Chem Inc. Pleasanton 
 -------------------------------------------------------
 -------------------------------------------------------
 OpenMP BLAS3 based DFT computing Module                
 Release: version 1.0, May 2013, Q-Chem Inc. Pittsburgh 
 -------------------------------------------------------
 A restricted SCF calculation will be
 performed using DIIS
 SCF converges when DIIS error is below 1.0e-08
 ---------------------------------------
  Cycle       Energy         DIIS error
 ---------------------------------------
    1   -3513.6893544688      1.03e-03  
    2   -3513.6937431877      2.60e-04  
    3   -3513.6936185149      3.39e-04  
    4   -3513.6939411668      1.08e-04  
    5   -3513.6939718128      4.45e-05  
    6   -3513.6939780439      9.28e-06  
    7   -3513.6939782507      3.10e-06  
    8   -3513.6939782729      1.28e-06  
    9   -3513.6939782756      2.81e-07  
   10   -3513.6939782758      1.12e-07  
   11   -3513.6939782758      2.65e-08  
   12   -3513.6939782758      5.17e-09  Convergence criterion met
 ---------------------------------------
 SCF time:   CPU 22.97s  wall 12.00s 
 SCF   energy in the final basis set =    -3513.6939782758
 Total energy in the final basis set =    -3513.6939782758

 --------------------------------------------------------------
             Orbital Energies (a.u.) and Symmetries
 --------------------------------------------------------------

 Alpha MOs, Restricted
 -- Occupied --                  
-482.86 -101.58  -77.12  -62.51  -56.33  -56.32  -56.32  -24.76
  1 A'    2 A'    3 A'    4 A'    5 A'    1 A"    6 A'    7 A'                 
-10.351  -9.498  -8.716  -7.262  -7.253  -7.252  -6.620  -6.548
  8 A'    9 A'   10 A'   11 A'    2 A"   12 A'   13 A'   14 A'                 
 -6.534  -6.534  -4.783  -4.779  -4.778  -2.659  -2.655  -2.655
  3 A"   15 A'   16 A'    4 A"   17 A'   18 A'    5 A"   19 A'                 
 -2.643  -2.643  -1.296  -0.883  -0.808  -0.748  -0.629  -0.535
  6 A"   20 A'   21 A'   22 A'   23 A'   24 A'   25 A'   26 A'                 
 -0.527  -0.498  -0.417  -0.386  -0.379  -0.330  -0.321  -0.312
  7 A"   27 A'   28 A'    8 A"   29 A'    9 A"   30 A'   31 A'                 
 -0.282
 10 A"                                                                         
 -- Virtual --                   
 -0.108  -0.093  -0.059   0.000   0.022   0.035   0.038   0.049
 32 A'   11 A"   33 A'   34 A'   35 A'   36 A'   12 A"   37 A'                 
  0.055   0.061   0.069   0.079   0.085   0.099   0.114   0.115
 38 A'   39 A'   13 A"   40 A'   14 A"   41 A'   15 A"   42 A'                 
  0.126   0.131   0.150   0.172   0.178   0.254   0.266   0.274
 43 A'   44 A'   45 A'   46 A'   47 A'   48 A'   16 A"   17 A"                 
  0.278   0.318   0.352   0.375   0.381   0.421   0.422   0.427
 49 A'   50 A'   51 A'   52 A'   53 A'   18 A"   54 A'   55 A'                 
  0.439   0.455   0.473   0.488   0.543   0.547   0.563   0.588
 56 A'   19 A"   20 A"   57 A'   58 A'   21 A"   22 A"   59 A'                 
  0.593   0.604   0.611   0.684   0.738   0.740   0.789   0.816
 23 A"   60 A'   61 A'   62 A'   63 A'   24 A"   64 A'   65 A'                 
  0.839   0.861   0.898   0.902   0.940   0.974   0.998   1.225
 25 A"   66 A'   67 A'   26 A"   68 A'   69 A'   70 A'   27 A"                 
  1.228   1.322   1.388   1.412   1.453   1.546   1.555   1.633
 71 A'   72 A'   28 A"   73 A'   29 A"   30 A"   74 A'   75 A'                 
  1.749   1.789   1.837   1.897   1.982   2.026   2.134   2.233
 76 A'   77 A'   78 A'   79 A'   31 A"   80 A'   81 A'   32 A"                 
  2.287   2.365   2.619   2.840   3.087   3.717   3.724   3.924
 82 A'   83 A'   33 A"   84 A'   85 A'   34 A"   86 A'   35 A"                 
  3.939   3.987   4.006   4.023   4.118   4.286   4.644   6.236
 87 A'   36 A"   88 A'   37 A"   89 A'   90 A'   91 A'   38 A"                 
  6.309   6.451   6.575   6.929   7.536   7.562   7.635   9.645
 92 A'   93 A'   94 A'   95 A'   39 A"   96 A'   97 A'   98 A'                 
 13.770  13.900  13.991  23.391  25.799  25.905  26.155  47.839
 40 A"   99 A'  100 A'  101 A'   41 A"  102 A'  103 A'  104 A'                 
 66.690 163.046 215.630 289.728 289.753 289.8451020.615
105 A'  106 A'  107 A'   42 A"  108 A'  109 A'  110 A'                         

 Beta MOs, Restricted
 -- Occupied --                  
-482.86 -101.58  -77.12  -62.51  -56.33  -56.32  -56.32  -24.76
  1 A'    2 A'    3 A'    4 A'    5 A'    1 A"    6 A'    7 A'                 
-10.351  -9.498  -8.716  -7.262  -7.253  -7.252  -6.620  -6.548
  8 A'    9 A'   10 A'   11 A'    2 A"   12 A'   13 A'   14 A'                 
 -6.534  -6.534  -4.783  -4.779  -4.778  -2.659  -2.655  -2.655
  3 A"   15 A'   16 A'    4 A"   17 A'   18 A'    5 A"   19 A'                 
 -2.643  -2.643  -1.296  -0.883  -0.808  -0.748  -0.629  -0.535
  6 A"   20 A'   21 A'   22 A'   23 A'   24 A'   25 A'   26 A'                 
 -0.527  -0.498  -0.417  -0.386  -0.379  -0.330  -0.321  -0.312
  7 A"   27 A'   28 A'    8 A"   29 A'    9 A"   30 A'   31 A'                 
 -0.282
 10 A"                                                                         
 -- Virtual --                   
 -0.108  -0.093  -0.059   0.000   0.022   0.035   0.038   0.049
 32 A'   11 A"   33 A'   34 A'   35 A'   36 A'   12 A"   37 A'                 
  0.055   0.061   0.069   0.079   0.085   0.099   0.114   0.115
 38 A'   39 A'   13 A"   40 A'   14 A"   41 A'   15 A"   42 A'                 
  0.126   0.131   0.150   0.172   0.178   0.254   0.266   0.274
 43 A'   44 A'   45 A'   46 A'   47 A'   48 A'   16 A"   17 A"                 
  0.278   0.318   0.352   0.375   0.381   0.421   0.422   0.427
 49 A'   50 A'   51 A'   52 A'   53 A'   18 A"   54 A'   55 A'                 
  0.439   0.455   0.473   0.488   0.543   0.547   0.563   0.588
 56 A'   19 A"   20 A"   57 A'   58 A'   21 A"   22 A"   59 A'                 
  0.593   0.604   0.611   0.684   0.738   0.740   0.789   0.816
 23 A"   60 A'   61 A'   62 A'   63 A'   24 A"   64 A'   65 A'                 
  0.839   0.861   0.898   0.902   0.940   0.974   0.998   1.225
 25 A"   66 A'   67 A'   26 A"   68 A'   69 A'   70 A'   27 A"                 
  1.228   1.322   1.388   1.412   1.453   1.546   1.555   1.633
 71 A'   72 A'   28 A"   73 A'   29 A"   30 A"   74 A'   75 A'                 
  1.749   1.789   1.837   1.897   1.982   2.026   2.134   2.233
 76 A'   77 A'   78 A'   79 A'   31 A"   80 A'   81 A'   32 A"                 
  2.287   2.365   2.619   2.840   3.087   3.717   3.724   3.924
 82 A'   83 A'   33 A"   84 A'   85 A'   34 A"   86 A'   35 A"                 
  3.939   3.987   4.006   4.023   4.118   4.286   4.644   6.236
 87 A'   36 A"   88 A'   37 A"   89 A'   90 A'   91 A'   38 A"                 
  6.309   6.451   6.575   6.929   7.536   7.562   7.635   9.645
 92 A'   93 A'   94 A'   95 A'   39 A"   96 A'   97 A'   98 A'                 
 13.770  13.900  13.991  23.391  25.799  25.905  26.155  47.839
 40 A"   99 A'  100 A'  101 A'   41 A"  102 A'  103 A'  104 A'                 
 66.690 163.046 215.630 289.728 289.753 289.8451020.615
105 A'  106 A'  107 A'   42 A"  108 A'  109 A'  110 A'                         
 --------------------------------------------------------------

          Ground-State Mulliken Net Atomic Charges

     Atom                 Charge (a.u.)
  ----------------------------------------
      1 C                    -0.073307
      2 P                     0.102326
      3 Cl                   -0.040814
      4 F                     0.012578
      5 Br                   -0.000783
  ----------------------------------------
  Sum of atomic charges =     0.000000

 -----------------------------------------------------------------
                    Cartesian Multipole Moments
 -----------------------------------------------------------------
    Charge (ESU x 10^10)
                 0.0000
    Dipole Moment (Debye)
         X      -0.7281      Y      -0.3319      Z      -0.0000
       Tot       0.8002
    Quadrupole Moments (Debye-Ang)
        XX     -53.9647     XY       2.3895     YY     -55.2355
        XZ      -0.0000     YZ      -0.0000     ZZ     -54.8759
    Octopole Moments (Debye-Ang^2)
       XXX      59.2224    XXY       7.7672    XYY      19.0500
       YYY      21.8476    XXZ      -0.0000    XYZ      -0.0000
       YYZ      -0.0000    XZZ      17.6583    YZZ       4.5258
       ZZZ      -0.0000
    Hexadecapole Moments (Debye-Ang^3)
      XXXX    -792.5722   XXXY      39.1358   XXYY    -206.3324
      XYYY      28.8130   YYYY    -450.8434   XXXZ      -0.0000
      XXYZ      -0.0000   XYYZ      -0.0000   YYYZ      -0.0000
      XXZZ    -145.6605   XYZZ       9.8596   YYZZ     -87.2267
      XZZZ      -0.0000   YZZZ      -0.0000   ZZZZ     -67.9915
 -----------------------------------------------------------------
 Calculating analytic gradient of the SCF energy
 Gradient of SCF Energy
            1           2           3           4           5
    1  -0.0712744   0.0459431  -0.0033730   0.0009786   0.0277257
    2  -0.0162622   0.0061652  -0.0062976  -0.0161499   0.0325444
    3  -0.0000000  -0.0000000   0.0000000  -0.0000000   0.0000000
 Max gradient component =       7.127E-02
 RMS gradient           =       2.534E-02
 Gradient time:  CPU 6.43 s  wall 3.32 s
 Geometry Optimization Parameters
   NAtoms,    NIC,     NZ,  NCons,   NDum,   NFix, NCnnct, MaxDiis
        5      20       5       0       0       0       0       0

 Cartesian Hessian Update
 Hessian Updated using BFGS Update


** GEOMETRY OPTIMIZATION IN DELOCALIZED INTERNAL COORDINATES **
   Searching for a Minimum

   Optimization Cycle:   4

                       Coordinates (Angstroms)
     ATOM                X               Y               Z
      1  C        -0.1430981716   -1.1083946961    0.0000000000
      2  P        -1.7281699397   -0.7312597611    0.0000000000
      3  Cl       -1.8753425980    1.3129325336    0.0000000000
      4  F         0.2672945913   -2.3822735131    0.0000000000
      5  Br        1.4528655117    0.2895039628    0.0000000000
   Point Group: cs    Number of degrees of freedom:     7


   Energy is  -3513.693978276

 Hessian Updated using BFGS Update

  7 Hessian modes will be used to form the next step
  Hessian Eigenvalues:
     0.053452    0.218844    0.253598    0.257545    0.310191    0.387968
     0.790357

 Minimum Search - Taking Simple RFO Step
 Searching for Lamda that Minimizes Along All modes
 Value Taken    Lamda =  -0.03202271
 Calculated Step too Large.  Step scaled by  0.516581
 Step Taken.  Stepsize is  0.300000

                             Maximum     Tolerance    Cnvgd?
         Gradient           0.039813      0.000300      NO
         Displacement       0.207738      0.001200      NO
         Energy change     -0.021304      0.000001      NO


 New Cartesian Coordinates Obtained by Inverse Iteration

 Displacement from previous Coordinates is:  0.265964
 ----------------------------------------------------------------
             Standard Nuclear Orientation (Angstroms)
    I     Atom           X                Y                Z
 ----------------------------------------------------------------
    1      C      -0.1180398241    -1.0731714590     0.0000000000
    2      P      -1.7427269709    -0.7355405333     0.0000000000
    3      Cl     -1.8679284547     1.3198653427     0.0000000000
    4      F       0.3117704998    -2.3269873008     0.0000000000
    5      Br      1.3904741436     0.1963424766     0.0000000000
 ----------------------------------------------------------------
 Molecular Point Group                 Cs    NOp =  2
 Largest Abelian Subgroup              Cs    NOp =  2
 Nuclear Repulsion Energy =   473.9905918738 hartrees
 There are       41 alpha and       41 beta electrons
 Applying Cartesian multipole field
    Component          Value
    ---------          -----
     (2,0,0)        1.00000E-11
     (0,2,0)        2.00000E-11
     (0,0,2)       -3.00000E-11
 Nucleus-field energy     =     0.0000000130 hartrees
 Requested basis set is 6-311++G(d,p)
 There are 57 shells and 152 basis functions
 A cutoff of  1.0D-11 yielded   1360 shell pairs
 There are     10396 function pairs (     11397 Cartesian)
 Smallest overlap matrix eigenvalue = 5.24E-04
 Guess MOs from SCF MO coefficient file

 -----------------------------------------------------------------------
  General SCF calculation program by
  Eric Jon Sundstrom, Paul Horn, Yuezhi Mao, Dmitri Zuev, Alec White,
  David Stuck, Shaama M.S., Shane Yost, Joonho Lee, David Small,
  Daniel Levine, Susi Lehtola, Hugh Burton, Evgeny Epifanovsky
 -----------------------------------------------------------------------
 Exchange:     0.2000 Hartree-Fock + 0.0800 Slater + 0.7200 B88
 Correlation:  0.1900 VWN1RPA + 0.8100 LYP
 Using SG-1 standard quadrature grid
 using 4 threads for integral computing
 -------------------------------------------------------
 OpenMP Integral computing Module                
 Release: version 2.0, May 2017, Q-Chem Inc. Pleasanton 
 -------------------------------------------------------
 -------------------------------------------------------
 OpenMP BLAS3 based DFT computing Module                
 Release: version 1.0, May 2013, Q-Chem Inc. Pittsburgh 
 -------------------------------------------------------
 A restricted SCF calculation will be
 performed using DIIS
 SCF converges when DIIS error is below 1.0e-08
 ---------------------------------------
  Cycle       Energy         DIIS error
 ---------------------------------------
    1   -3513.7024434228      9.79e-04  
    2   -3513.7065527743      3.65e-04  
    3   -3513.7062581307      4.94e-04  
    4   -3513.7069085283      1.23e-04  
    5   -3513.7069571970      4.49e-05  
    6   -3513.7069626010      8.31e-06  
    7   -3513.7069627444      3.59e-06  
    8   -3513.7069627724      9.89e-07  
    9   -3513.7069627738      2.81e-07  
   10   -3513.7069627739      8.84e-08  
   11   -3513.7069627740      1.94e-08  
   12   -3513.7069627740      2.77e-09  Convergence criterion met
 ---------------------------------------
 SCF time:   CPU 23.45s  wall 12.00s 
 SCF   energy in the final basis set =    -3513.7069627740
 Total energy in the final basis set =    -3513.7069627740

 --------------------------------------------------------------
             Orbital Energies (a.u.) and Symmetries
 --------------------------------------------------------------

 Alpha MOs, Restricted
 -- Occupied --                  
-482.86 -101.58  -77.12  -62.52  -56.34  -56.33  -56.33  -24.75
  1 A'    2 A'    3 A'    4 A'    5 A'    1 A"    6 A'    7 A'                 
-10.347  -9.492  -8.724  -7.256  -7.247  -7.247  -6.615  -6.556
  8 A'    9 A'   10 A'   11 A'    2 A"   12 A'   13 A'   14 A'                 
 -6.542  -6.542  -4.778  -4.773  -4.772  -2.667  -2.663  -2.662
  3 A"   15 A'   16 A'    4 A"   17 A'   18 A'    5 A"   19 A'                 
 -2.651  -2.651  -1.298  -0.878  -0.829  -0.739  -0.628  -0.538
  6 A"   20 A'   21 A'   22 A'   23 A'   24 A'   25 A'   26 A'                 
 -0.528  -0.497  -0.419  -0.382  -0.380  -0.340  -0.320  -0.318
  7 A"   27 A'   28 A'    8 A"   29 A'    9 A"   30 A'   31 A'                 
 -0.273
 10 A"                                                                         
 -- Virtual --                   
 -0.092  -0.085  -0.043   0.000   0.023   0.037   0.038   0.050
 11 A"   32 A'   33 A'   34 A'   35 A'   36 A'   12 A"   37 A'                 
  0.055   0.063   0.067   0.079   0.086   0.100   0.115   0.115
 38 A'   39 A'   13 A"   40 A'   14 A"   41 A'   42 A'   15 A"                 
  0.128   0.132   0.152   0.174   0.181   0.255   0.266   0.278
 43 A'   44 A'   45 A'   46 A'   47 A'   48 A'   16 A"   17 A"                 
  0.279   0.315   0.346   0.379   0.380   0.416   0.419   0.427
 49 A'   50 A'   51 A'   52 A'   53 A'   18 A"   54 A'   55 A'                 
  0.443   0.454   0.476   0.497   0.532   0.537   0.557   0.595
 56 A'   19 A"   20 A"   57 A'   58 A'   21 A"   22 A"   59 A'                 
  0.599   0.605   0.613   0.705   0.758   0.767   0.799   0.809
 23 A"   60 A'   61 A'   62 A'   24 A"   63 A'   64 A'   65 A'                 
  0.844   0.871   0.904   0.905   0.958   0.961   0.996   1.229
 25 A"   66 A'   67 A'   26 A"   68 A'   69 A'   70 A'   71 A'                 
  1.237   1.324   1.394   1.416   1.445   1.551   1.613   1.651
 27 A"   72 A'   28 A"   73 A'   29 A"   30 A"   74 A'   75 A'                 
  1.750   1.802   1.815   1.904   1.980   2.034   2.151   2.237
 76 A'   77 A'   78 A'   79 A'   31 A"   80 A'   81 A'   32 A"                 
  2.292   2.368   2.618   2.877   3.078   3.721   3.728   3.936
 82 A'   83 A'   33 A"   84 A'   85 A'   34 A"   86 A'   35 A"                 
  3.950   3.984   4.003   4.037   4.143   4.330   4.655   6.240
 87 A'   36 A"   88 A'   37 A"   89 A'   90 A'   91 A'   38 A"                 
  6.310   6.446   6.614   6.924   7.530   7.561   7.632   9.650
 92 A'   93 A'   94 A'   95 A'   39 A"   96 A'   97 A'   98 A'                 
 13.776  13.907  13.982  23.399  25.803  25.910  26.152  47.850
 40 A"   99 A'  100 A'  101 A'   41 A"  102 A'  103 A'  104 A'                 
 66.699 163.035 215.634 289.724 289.754 289.8551020.629
105 A'  106 A'  107 A'   42 A"  108 A'  109 A'  110 A'                         

 Beta MOs, Restricted
 -- Occupied --                  
-482.86 -101.58  -77.12  -62.52  -56.34  -56.33  -56.33  -24.75
  1 A'    2 A'    3 A'    4 A'    5 A'    1 A"    6 A'    7 A'                 
-10.347  -9.492  -8.724  -7.256  -7.247  -7.247  -6.615  -6.556
  8 A'    9 A'   10 A'   11 A'    2 A"   12 A'   13 A'   14 A'                 
 -6.542  -6.542  -4.778  -4.773  -4.772  -2.667  -2.663  -2.662
  3 A"   15 A'   16 A'    4 A"   17 A'   18 A'    5 A"   19 A'                 
 -2.651  -2.651  -1.298  -0.878  -0.829  -0.739  -0.628  -0.538
  6 A"   20 A'   21 A'   22 A'   23 A'   24 A'   25 A'   26 A'                 
 -0.528  -0.497  -0.419  -0.382  -0.380  -0.340  -0.320  -0.318
  7 A"   27 A'   28 A'    8 A"   29 A'    9 A"   30 A'   31 A'                 
 -0.273
 10 A"                                                                         
 -- Virtual --                   
 -0.092  -0.085  -0.043   0.000   0.023   0.037   0.038   0.050
 11 A"   32 A'   33 A'   34 A'   35 A'   36 A'   12 A"   37 A'                 
  0.055   0.063   0.067   0.079   0.086   0.100   0.115   0.115
 38 A'   39 A'   13 A"   40 A'   14 A"   41 A'   42 A'   15 A"                 
  0.128   0.132   0.152   0.174   0.181   0.255   0.266   0.278
 43 A'   44 A'   45 A'   46 A'   47 A'   48 A'   16 A"   17 A"                 
  0.279   0.315   0.346   0.379   0.380   0.416   0.419   0.427
 49 A'   50 A'   51 A'   52 A'   53 A'   18 A"   54 A'   55 A'                 
  0.443   0.454   0.476   0.497   0.532   0.537   0.557   0.595
 56 A'   19 A"   20 A"   57 A'   58 A'   21 A"   22 A"   59 A'                 
  0.599   0.605   0.613   0.705   0.758   0.767   0.799   0.809
 23 A"   60 A'   61 A'   62 A'   24 A"   63 A'   64 A'   65 A'                 
  0.844   0.871   0.904   0.905   0.958   0.961   0.996   1.229
 25 A"   66 A'   67 A'   26 A"   68 A'   69 A'   70 A'   71 A'                 
  1.237   1.324   1.394   1.416   1.445   1.551   1.613   1.651
 27 A"   72 A'   28 A"   73 A'   29 A"   30 A"   74 A'   75 A'                 
  1.750   1.802   1.815   1.904   1.980   2.034   2.151   2.237
 76 A'   77 A'   78 A'   79 A'   31 A"   80 A'   81 A'   32 A"                 
  2.292   2.368   2.618   2.877   3.078   3.721   3.728   3.936
 82 A'   83 A'   33 A"   84 A'   85 A'   34 A"   86 A'   35 A"                 
  3.950   3.984   4.003   4.037   4.143   4.330   4.655   6.240
 87 A'   36 A"   88 A'   37 A"   89 A'   90 A'   91 A'   38 A"                 
  6.310   6.446   6.614   6.924   7.530   7.561   7.632   9.650
 92 A'   93 A'   94 A'   95 A'   39 A"   96 A'   97 A'   98 A'                 
 13.776  13.907  13.982  23.399  25.803  25.910  26.152  47.850
 40 A"   99 A'  100 A'  101 A'   41 A"  102 A'  103 A'  104 A'                 
 66.699 163.035 215.634 289.724 289.754 289.8551020.629
105 A'  106 A'  107 A'   42 A"  108 A'  109 A'  110 A'                         
 --------------------------------------------------------------

          Ground-State Mulliken Net Atomic Charges

     Atom                 Charge (a.u.)
  ----------------------------------------
      1 C                    -0.092378
      2 P                     0.083059
      3 Cl                   -0.061546
      4 F                     0.017605
      5 Br                    0.053260
  ----------------------------------------
  Sum of atomic charges =     0.000000

 -----------------------------------------------------------------
                    Cartesian Multipole Moments
 -----------------------------------------------------------------
    Charge (ESU x 10^10)
                 0.0000
    Dipole Moment (Debye)
         X      -0.1783      Y      -0.2875      Z       0.0000
       Tot       0.3383
    Quadrupole Moments (Debye-Ang)
        XX     -53.9072     XY       2.5311     YY     -55.6410
        XZ       0.0000     YZ       0.0000     ZZ     -54.7974
    Octopole Moments (Debye-Ang^2)
       XXX      64.5539    XXY       8.4250    XYY      20.4883
       YYY      25.2522    XXZ       0.0000    XYZ       0.0000
       YYZ       0.0000    XZZ      19.4787    YZZ       5.8359
       ZZZ       0.0000
    Hexadecapole Moments (Debye-Ang^3)
      XXXX    -774.7537   XXXY      48.3515   XXYY    -203.5097
      XYYY      38.7905   YYYY    -439.7664   XXXZ      -0.0000
      XXYZ       0.0000   XYYZ      -0.0000   YYYZ       0.0000
      XXZZ    -142.9320   XYZZ      12.9118   YYZZ     -85.2450
      XZZZ      -0.0000   YZZZ       0.0000   ZZZZ     -67.8622
 -----------------------------------------------------------------
 Calculating analytic gradient of the SCF energy
 Gradient of SCF Energy
            1           2           3           4           5
    1  -0.0407116   0.0256549  -0.0019095   0.0016800   0.0152862
    2  -0.0228855   0.0090203  -0.0054513   0.0034228   0.0158937
    3  -0.0000000  -0.0000000   0.0000000  -0.0000000   0.0000000
 Max gradient component =       4.071E-02
 RMS gradient           =       1.518E-02
 Gradient time:  CPU 6.60 s  wall 2.31 s
 Geometry Optimization Parameters
   NAtoms,    NIC,     NZ,  NCons,   NDum,   NFix, NCnnct, MaxDiis
        5      20       5       0       0       0       0       0

 Cartesian Hessian Update
 Hessian Updated using BFGS Update


** GEOMETRY OPTIMIZATION IN DELOCALIZED INTERNAL COORDINATES **
   Searching for a Minimum

   Optimization Cycle:   5

                       Coordinates (Angstroms)
     ATOM                X               Y               Z
      1  C        -0.1180398241   -1.0731714590    0.0000000000
      2  P        -1.7427269709   -0.7355405333    0.0000000000
      3  Cl       -1.8679284547    1.3198653427    0.0000000000
      4  F         0.3117704998   -2.3269873008    0.0000000000
      5  Br        1.3904741436    0.1963424766    0.0000000000
   Point Group: cs    Number of degrees of freedom:     7


   Energy is  -3513.706962774

 Hessian Updated using BFGS Update

  7 Hessian modes will be used to form the next step
  Hessian Eigenvalues:
     0.069611    0.216704    0.255462    0.268510    0.309422    0.423917
     0.768119

 Minimum Search - Taking Simple RFO Step
 Searching for Lamda that Minimizes Along All modes
 Value Taken    Lamda =  -0.01008829
 Calculated Step too Large.  Step scaled by  0.885460
 Step Taken.  Stepsize is  0.300000

                             Maximum     Tolerance    Cnvgd?
         Gradient           0.026880      0.000300      NO
         Displacement       0.252222      0.001200      NO
         Energy change     -0.012984      0.000001      NO


 New Cartesian Coordinates Obtained by Inverse Iteration

 Displacement from previous Coordinates is:  0.221235
 ----------------------------------------------------------------
             Standard Nuclear Orientation (Angstroms)
    I     Atom           X                Y                Z
 ----------------------------------------------------------------
    1      C      -0.0847394977    -1.0261190223     0.0000000000
    2      P      -1.7511909327    -0.7491514620     0.0000000000
    3      Cl     -1.8512734551     1.3226327566     0.0000000000
    4      F       0.3334435113    -2.2964800507     0.0000000000
    5      Br      1.3273097679     0.1296263045     0.0000000000
 ----------------------------------------------------------------
 Molecular Point Group                 Cs    NOp =  2
 Largest Abelian Subgroup              Cs    NOp =  2
 Nuclear Repulsion Energy =   483.6486501765 hartrees
 There are       41 alpha and       41 beta electrons
 Applying Cartesian multipole field
    Component          Value
    ---------          -----
     (2,0,0)        1.00000E-11
     (0,2,0)        2.00000E-11
     (0,0,2)       -3.00000E-11
 Nucleus-field energy     =     0.0000000126 hartrees
 Requested basis set is 6-311++G(d,p)
 There are 57 shells and 152 basis functions
 A cutoff of  1.0D-11 yielded   1368 shell pairs
 There are     10465 function pairs (     11470 Cartesian)
 Smallest overlap matrix eigenvalue = 3.63E-04
 Guess MOs from SCF MO coefficient file

 -----------------------------------------------------------------------
  General SCF calculation program by
  Eric Jon Sundstrom, Paul Horn, Yuezhi Mao, Dmitri Zuev, Alec White,
  David Stuck, Shaama M.S., Shane Yost, Joonho Lee, David Small,
  Daniel Levine, Susi Lehtola, Hugh Burton, Evgeny Epifanovsky
 -----------------------------------------------------------------------
 Exchange:     0.2000 Hartree-Fock + 0.0800 Slater + 0.7200 B88
 Correlation:  0.1900 VWN1RPA + 0.8100 LYP
 Using SG-1 standard quadrature grid
 using 4 threads for integral computing
 -------------------------------------------------------
 OpenMP Integral computing Module                
 Release: version 2.0, May 2017, Q-Chem Inc. Pleasanton 
 -------------------------------------------------------
 -------------------------------------------------------
 OpenMP BLAS3 based DFT computing Module                
 Release: version 1.0, May 2013, Q-Chem Inc. Pittsburgh 
 -------------------------------------------------------
 A restricted SCF calculation will be
 performed using DIIS
 SCF converges when DIIS error is below 1.0e-08
 ---------------------------------------
  Cycle       Energy         DIIS error
 ---------------------------------------
    1   -3513.7030255027      1.17e-03  
    2   -3513.7083171094      5.17e-04  
    3   -3513.7077567556      6.77e-04  
    4   -3513.7089866654      1.52e-04  
    5   -3513.7090630080      5.56e-05  
    6   -3513.7090710485      9.12e-06  
    7   -3513.7090712446      4.23e-06  
    8   -3513.7090712820      8.99e-07  
    9   -3513.7090712829      3.32e-07  
   10   -3513.7090712831      8.86e-08  
   11   -3513.7090712832      1.44e-08  
   12   -3513.7090712832      2.54e-09  Convergence criterion met
 ---------------------------------------
 SCF time:   CPU 24.16s  wall 9.00s 
 SCF   energy in the final basis set =    -3513.7090712832
 Total energy in the final basis set =    -3513.7090712832

 --------------------------------------------------------------
             Orbital Energies (a.u.) and Symmetries
 --------------------------------------------------------------

 Alpha MOs, Restricted
 -- Occupied --                  
-482.87 -101.57  -77.12  -62.53  -56.35  -56.34  -56.34  -24.74
  1 A'    2 A'    3 A'    4 A'    5 A'    1 A"    6 A'    7 A'                 
-10.341  -9.485  -8.735  -7.249  -7.241  -7.240  -6.610  -6.567
  8 A'    9 A'   10 A'   11 A'    2 A"   12 A'   13 A'   14 A'                 
 -6.554  -6.553  -4.773  -4.768  -4.768  -2.678  -2.674  -2.673
  3 A"   15 A'   16 A'    4 A"   17 A'   18 A'    5 A"   19 A'                 
 -2.663  -2.663  -1.287  -0.879  -0.851  -0.728  -0.620  -0.537
  6 A"   20 A'   21 A'   22 A'   23 A'   24 A'   25 A'   26 A'                 
 -0.520  -0.497  -0.419  -0.382  -0.380  -0.350  -0.325  -0.319
  7 A"   27 A'   28 A'   29 A'    8 A"    9 A"   30 A'   31 A'                 
 -0.265
 10 A"                                                                         
 -- Virtual --                   
 -0.093  -0.071  -0.023   0.001   0.023   0.039   0.041   0.046
 11 A"   32 A'   33 A'   34 A'   35 A'   12 A"   36 A'   37 A'                 
  0.057   0.065   0.065   0.079   0.087   0.101   0.114   0.117
 38 A'   39 A'   13 A"   40 A'   14 A"   41 A'   42 A'   15 A"                 
  0.127   0.133   0.153   0.172   0.183   0.257   0.265   0.280
 43 A'   44 A'   45 A'   46 A'   47 A'   48 A'   16 A"   49 A'                 
  0.281   0.312   0.343   0.375   0.389   0.408   0.413   0.428
 17 A"   50 A'   51 A'   52 A'   53 A'   18 A"   54 A'   55 A'                 
  0.445   0.453   0.487   0.507   0.520   0.524   0.549   0.596
 56 A'   19 A"   20 A"   57 A'   58 A'   21 A"   22 A"   59 A'                 
  0.606   0.609   0.620   0.714   0.771   0.780   0.803   0.819
 23 A"   60 A'   61 A'   62 A'   24 A"   63 A'   64 A'   65 A'                 
  0.850   0.882   0.907   0.910   0.952   0.982   1.010   1.226
 25 A"   66 A'   26 A"   67 A'   68 A'   69 A'   70 A'   71 A'                 
  1.242   1.333   1.415   1.419   1.443   1.557   1.641   1.683
 27 A"   72 A'   28 A"   73 A'   29 A"   30 A"   74 A'   75 A'                 
  1.746   1.777   1.817   1.940   1.976   2.042   2.133   2.242
 76 A'   77 A'   78 A'   79 A'   31 A"   80 A'   81 A'   32 A"                 
  2.295   2.369   2.619   2.919   3.050   3.730   3.735   3.928
 82 A'   83 A'   33 A"   84 A'   85 A'   34 A"   86 A'   35 A"                 
  3.951   3.979   3.997   4.050   4.159   4.324   4.652   6.249
 87 A'   36 A"   88 A'   37 A"   89 A'   90 A'   91 A'   38 A"                 
  6.317   6.440   6.660   6.916   7.520   7.557   7.627   9.656
 92 A'   93 A'   94 A'   95 A'   39 A"   96 A'   97 A'   98 A'                 
 13.781  13.911  13.973  23.395  25.808  25.919  26.145  47.879
 40 A"   99 A'  100 A'  101 A'   41 A"  102 A'  103 A'  104 A'                 
 66.712 163.026 215.641 289.717 289.752 289.8501020.668
105 A'  106 A'  107 A'   42 A"  108 A'  109 A'  110 A'                         

 Beta MOs, Restricted
 -- Occupied --                  
-482.87 -101.57  -77.12  -62.53  -56.35  -56.34  -56.34  -24.74
  1 A'    2 A'    3 A'    4 A'    5 A'    1 A"    6 A'    7 A'                 
-10.341  -9.485  -8.735  -7.249  -7.241  -7.240  -6.610  -6.567
  8 A'    9 A'   10 A'   11 A'    2 A"   12 A'   13 A'   14 A'                 
 -6.554  -6.553  -4.773  -4.768  -4.768  -2.678  -2.674  -2.673
  3 A"   15 A'   16 A'    4 A"   17 A'   18 A'    5 A"   19 A'                 
 -2.663  -2.663  -1.287  -0.879  -0.851  -0.728  -0.620  -0.537
  6 A"   20 A'   21 A'   22 A'   23 A'   24 A'   25 A'   26 A'                 
 -0.520  -0.497  -0.419  -0.382  -0.380  -0.350  -0.325  -0.319
  7 A"   27 A'   28 A'   29 A'    8 A"    9 A"   30 A'   31 A'                 
 -0.265
 10 A"                                                                         
 -- Virtual --                   
 -0.093  -0.071  -0.023   0.001   0.023   0.039   0.041   0.046
 11 A"   32 A'   33 A'   34 A'   35 A'   12 A"   36 A'   37 A'                 
  0.057   0.065   0.065   0.079   0.087   0.101   0.114   0.117
 38 A'   39 A'   13 A"   40 A'   14 A"   41 A'   42 A'   15 A"                 
  0.127   0.133   0.153   0.172   0.183   0.257   0.265   0.280
 43 A'   44 A'   45 A'   46 A'   47 A'   48 A'   16 A"   49 A'                 
  0.281   0.312   0.343   0.375   0.389   0.408   0.413   0.428
 17 A"   50 A'   51 A'   52 A'   53 A'   18 A"   54 A'   55 A'                 
  0.445   0.453   0.487   0.507   0.520   0.524   0.549   0.596
 56 A'   19 A"   20 A"   57 A'   58 A'   21 A"   22 A"   59 A'                 
  0.606   0.609   0.620   0.714   0.771   0.780   0.803   0.819
 23 A"   60 A'   61 A'   62 A'   24 A"   63 A'   64 A'   65 A'                 
  0.850   0.882   0.907   0.910   0.952   0.982   1.010   1.226
 25 A"   66 A'   26 A"   67 A'   68 A'   69 A'   70 A'   71 A'                 
  1.242   1.333   1.415   1.419   1.443   1.557   1.641   1.683
 27 A"   72 A'   28 A"   73 A'   29 A"   30 A"   74 A'   75 A'                 
  1.746   1.777   1.817   1.940   1.976   2.042   2.133   2.242
 76 A'   77 A'   78 A'   79 A'   31 A"   80 A'   81 A'   32 A"                 
  2.295   2.369   2.619   2.919   3.050   3.730   3.735   3.928
 82 A'   83 A'   33 A"   84 A'   85 A'   34 A"   86 A'   35 A"                 
  3.951   3.979   3.997   4.050   4.159   4.324   4.652   6.249
 87 A'   36 A"   88 A'   37 A"   89 A'   90 A'   91 A'   38 A"                 
  6.317   6.440   6.660   6.916   7.520   7.557   7.627   9.656
 92 A'   93 A'   94 A'   95 A'   39 A"   96 A'   97 A'   98 A'                 
 13.781  13.911  13.973  23.395  25.808  25.919  26.145  47.879
 40 A"   99 A'  100 A'  101 A'   41 A"  102 A'  103 A'  104 A'                 
 66.712 163.026 215.641 289.717 289.752 289.8501020.668
105 A'  106 A'  107 A'   42 A"  108 A'  109 A'  110 A'                         
 --------------------------------------------------------------

          Ground-State Mulliken Net Atomic Charges

     Atom                 Charge (a.u.)
  ----------------------------------------
      1 C                    -0.106800
      2 P                     0.060579
      3 Cl                   -0.086629
      4 F                    -0.000719
      5 Br                    0.133569
  ----------------------------------------
  Sum of atomic charges =     0.000000

 -----------------------------------------------------------------
                    Cartesian Multipole Moments
 -----------------------------------------------------------------
    Charge (ESU x 10^10)
                 0.0000
    Dipole Moment (Debye)
         X       0.3815      Y      -0.1392      Z       0.0000
       Tot       0.4061
    Quadrupole Moments (Debye-Ang)
        XX     -53.7051     XY       2.8243     YY     -56.4253
        XZ      -0.0000     YZ      -0.0000     ZZ     -54.6631
    Octopole Moments (Debye-Ang^2)
       XXX      69.0238    XXY       8.4436    XYY      21.8416
       YYY      29.0289    XXZ       0.0000    XYZ      -0.0000
       YYZ      -0.0000    XZZ      21.2293    YZZ       6.9015
       ZZZ       0.0000
    Hexadecapole Moments (Debye-Ang^3)
      XXXX    -752.5107   XXXY      54.2644   XXYY    -200.6967
      XYYY      45.3536   YYYY    -437.5599   XXXZ      -0.0000
      XXYZ      -0.0000   XYYZ      -0.0000   YYYZ      -0.0000
      XXZZ    -139.4474   XYZZ      14.5950   YYZZ     -84.4215
      XZZZ      -0.0000   YZZZ      -0.0000   ZZZZ     -67.5335
 -----------------------------------------------------------------
 Calculating analytic gradient of the SCF energy
 Gradient of SCF Energy
            1           2           3           4           5
    1   0.0107368   0.0068683   0.0008311   0.0033084  -0.0217446
    2   0.0066338   0.0064469  -0.0037740   0.0082958  -0.0176024
    3  -0.0000000   0.0000000   0.0000000   0.0000000   0.0000000
 Max gradient component =       2.174E-02
 RMS gradient           =       8.662E-03
 Gradient time:  CPU 6.69 s  wall 2.33 s
 Geometry Optimization Parameters
   NAtoms,    NIC,     NZ,  NCons,   NDum,   NFix, NCnnct, MaxDiis
        5      20       5       0       0       0       0       0

 Cartesian Hessian Update
 Hessian Updated using BFGS Update


** GEOMETRY OPTIMIZATION IN DELOCALIZED INTERNAL COORDINATES **
   Searching for a Minimum

   Optimization Cycle:   6

                       Coordinates (Angstroms)
     ATOM                X               Y               Z
      1  C        -0.0847394977   -1.0261190223    0.0000000000
      2  P        -1.7511909327   -0.7491514620    0.0000000000
      3  Cl       -1.8512734551    1.3226327566    0.0000000000
      4  F         0.3334435113   -2.2964800507    0.0000000000
      5  Br        1.3273097679    0.1296263045    0.0000000000
   Point Group: cs    Number of degrees of freedom:     7


   Energy is  -3513.709071283

 Hessian Updated using BFGS Update

  7 Hessian modes will be used to form the next step
  Hessian Eigenvalues:
     0.152202    0.205812    0.260415    0.281030    0.308676    0.438062
     0.738668

 Minimum Search - Taking Simple RFO Step
 Searching for Lamda that Minimizes Along All modes
 Value Taken    Lamda =  -0.00386011
 Step Taken.  Stepsize is  0.129444

                             Maximum     Tolerance    Cnvgd?
         Gradient           0.026601      0.000300      NO
         Displacement       0.089450      0.001200      NO
         Energy change     -0.002109      0.000001      NO


 New Cartesian Coordinates Obtained by Inverse Iteration

 Displacement from previous Coordinates is:  0.139290
 ----------------------------------------------------------------
             Standard Nuclear Orientation (Angstroms)
    I     Atom           X                Y                Z
 ----------------------------------------------------------------
    1      C      -0.0912099688    -1.0283733101     0.0000000000
    2      P      -1.7597877307    -0.7567855018     0.0000000000
    3      Cl     -1.8727979449     1.3184797523     0.0000000000
    4      F       0.3094786197    -2.3041790645     0.0000000000
    5      Br      1.3878664185     0.1513666503     0.0000000000
 ----------------------------------------------------------------
 Molecular Point Group                 Cs    NOp =  2
 Largest Abelian Subgroup              Cs    NOp =  2
 Nuclear Repulsion Energy =   476.1876927726 hartrees
 There are       41 alpha and       41 beta electrons
 Applying Cartesian multipole field
    Component          Value
    ---------          -----
     (2,0,0)        1.00000E-11
     (0,2,0)        2.00000E-11
     (0,0,2)       -3.00000E-11
 Nucleus-field energy     =     0.0000000129 hartrees
 Requested basis set is 6-311++G(d,p)
 There are 57 shells and 152 basis functions
 A cutoff of  1.0D-11 yielded   1362 shell pairs
 There are     10423 function pairs (     11428 Cartesian)
 Smallest overlap matrix eigenvalue = 4.27E-04
 Guess MOs from SCF MO coefficient file

 -----------------------------------------------------------------------
  General SCF calculation program by
  Eric Jon Sundstrom, Paul Horn, Yuezhi Mao, Dmitri Zuev, Alec White,
  David Stuck, Shaama M.S., Shane Yost, Joonho Lee, David Small,
  Daniel Levine, Susi Lehtola, Hugh Burton, Evgeny Epifanovsky
 -----------------------------------------------------------------------
 Exchange:     0.2000 Hartree-Fock + 0.0800 Slater + 0.7200 B88
 Correlation:  0.1900 VWN1RPA + 0.8100 LYP
 Using SG-1 standard quadrature grid
 using 4 threads for integral computing
 -------------------------------------------------------
 OpenMP Integral computing Module                
 Release: version 2.0, May 2017, Q-Chem Inc. Pleasanton 
 -------------------------------------------------------
 -------------------------------------------------------
 OpenMP BLAS3 based DFT computing Module                
 Release: version 1.0, May 2013, Q-Chem Inc. Pittsburgh 
 -------------------------------------------------------
 A restricted SCF calculation will be
 performed using DIIS
 SCF converges when DIIS error is below 1.0e-08
 ---------------------------------------
  Cycle       Energy         DIIS error
 ---------------------------------------
    1   -3513.7094916812      5.64e-04  
    2   -3513.7103245404      3.79e-04  
    3   -3513.7101802094      4.29e-04  
    4   -3513.7107304731      7.79e-05  
    5   -3513.7107522259      1.88e-05  
    6   -3513.7107528513      5.51e-06  
    7   -3513.7107529201      1.86e-06  
    8   -3513.7107529259      4.82e-07  
    9   -3513.7107529262      1.61e-07  
   10   -3513.7107529263      4.51e-08  
   11   -3513.7107529262      1.01e-08  
   12   -3513.7107529262      1.18e-09  Convergence criterion met
 ---------------------------------------
 SCF time:   CPU 24.24s  wall 9.00s 
 SCF   energy in the final basis set =    -3513.7107529262
 Total energy in the final basis set =    -3513.7107529262

 --------------------------------------------------------------
             Orbital Energies (a.u.) and Symmetries
 --------------------------------------------------------------

 Alpha MOs, Restricted
 -- Occupied --                  
-482.87 -101.57  -77.12  -62.52  -56.34  -56.34  -56.34  -24.75
  1 A'    2 A'    3 A'    4 A'    5 A'    1 A"    6 A'    7 A'                 
-10.346  -9.486  -8.732  -7.250  -7.242  -7.241  -6.614  -6.564
  8 A'    9 A'   10 A'   11 A'    2 A"   12 A'   13 A'   14 A'                 
 -6.551  -6.550  -4.777  -4.771  -4.771  -2.675  -2.671  -2.670
  3 A"   15 A'   16 A'    4 A"   17 A'   18 A'    5 A"   19 A'                 
 -2.660  -2.660  -1.289  -0.873  -0.842  -0.731  -0.621  -0.536
  6 A"   20 A'   21 A'   22 A'   23 A'   24 A'   25 A'   26 A'                 
 -0.521  -0.495  -0.418  -0.380  -0.378  -0.346  -0.324  -0.321
  7 A"   27 A'   28 A'   29 A'    8 A"    9 A"   30 A'   31 A'                 
 -0.268
 10 A"                                                                         
 -- Virtual --                   
 -0.095  -0.077  -0.036   0.000   0.022   0.039   0.039   0.047
 11 A"   32 A'   33 A'   34 A'   35 A'   12 A"   36 A'   37 A'                 
  0.055   0.064   0.066   0.078   0.087   0.098   0.114   0.116
 38 A'   39 A'   13 A"   40 A'   14 A"   41 A'   42 A'   15 A"                 
  0.126   0.133   0.153   0.172   0.183   0.256   0.264   0.279
 43 A'   44 A'   45 A'   46 A'   47 A'   48 A'   16 A"   49 A'                 
  0.280   0.312   0.342   0.375   0.386   0.412   0.415   0.427
 17 A"   50 A'   51 A'   52 A'   53 A'   18 A"   54 A'   55 A'                 
  0.446   0.453   0.481   0.505   0.523   0.528   0.550   0.592
 56 A'   19 A"   20 A"   57 A'   58 A'   21 A"   22 A"   59 A'                 
  0.605   0.606   0.615   0.707   0.766   0.779   0.795   0.809
 23 A"   60 A'   61 A'   62 A'   24 A"   63 A'   64 A'   65 A'                 
  0.849   0.876   0.905   0.908   0.946   0.972   0.999   1.223
 25 A"   66 A'   26 A"   67 A'   68 A'   69 A'   70 A'   71 A'                 
  1.235   1.329   1.407   1.417   1.436   1.554   1.638   1.654
 27 A"   72 A'   28 A"   73 A'   29 A"   30 A"   74 A'   75 A'                 
  1.743   1.773   1.819   1.925   1.977   2.035   2.145   2.241
 76 A'   77 A'   78 A'   79 A'   31 A"   80 A'   81 A'   32 A"                 
  2.294   2.367   2.617   2.897   3.039   3.727   3.734   3.928
 82 A'   83 A'   33 A"   84 A'   85 A'   34 A"   86 A'   35 A"                 
  3.945   3.979   3.997   4.043   4.145   4.331   4.650   6.245
 87 A'   36 A"   88 A'   37 A"   89 A'   90 A'   91 A'   38 A"                 
  6.314   6.436   6.633   6.912   7.523   7.554   7.626   9.656
 92 A'   93 A'   94 A'   95 A'   39 A"   96 A'   97 A'   98 A'                 
 13.777  13.904  13.965  23.386  25.806  25.912  26.141  47.859
 40 A"   99 A'  100 A'  101 A'   41 A"  102 A'  103 A'  104 A'                 
 66.708 163.021 215.639 289.718 289.748 289.8511020.643
105 A'  106 A'  107 A'   42 A"  108 A'  109 A'  110 A'                         

 Beta MOs, Restricted
 -- Occupied --                  
-482.87 -101.57  -77.12  -62.52  -56.34  -56.34  -56.34  -24.75
  1 A'    2 A'    3 A'    4 A'    5 A'    1 A"    6 A'    7 A'                 
-10.346  -9.486  -8.732  -7.250  -7.242  -7.241  -6.614  -6.564
  8 A'    9 A'   10 A'   11 A'    2 A"   12 A'   13 A'   14 A'                 
 -6.551  -6.550  -4.777  -4.771  -4.771  -2.675  -2.671  -2.670
  3 A"   15 A'   16 A'    4 A"   17 A'   18 A'    5 A"   19 A'                 
 -2.660  -2.660  -1.289  -0.873  -0.842  -0.731  -0.621  -0.536
  6 A"   20 A'   21 A'   22 A'   23 A'   24 A'   25 A'   26 A'                 
 -0.521  -0.495  -0.418  -0.380  -0.378  -0.346  -0.324  -0.321
  7 A"   27 A'   28 A'   29 A'    8 A"    9 A"   30 A'   31 A'                 
 -0.268
 10 A"                                                                         
 -- Virtual --                   
 -0.095  -0.077  -0.036   0.000   0.022   0.039   0.039   0.047
 11 A"   32 A'   33 A'   34 A'   35 A'   12 A"   36 A'   37 A'                 
  0.055   0.064   0.066   0.078   0.087   0.098   0.114   0.116
 38 A'   39 A'   13 A"   40 A'   14 A"   41 A'   42 A'   15 A"                 
  0.126   0.133   0.153   0.172   0.183   0.256   0.264   0.279
 43 A'   44 A'   45 A'   46 A'   47 A'   48 A'   16 A"   49 A'                 
  0.280   0.312   0.342   0.375   0.386   0.412   0.415   0.427
 17 A"   50 A'   51 A'   52 A'   53 A'   18 A"   54 A'   55 A'                 
  0.446   0.453   0.481   0.505   0.523   0.528   0.550   0.592
 56 A'   19 A"   20 A"   57 A'   58 A'   21 A"   22 A"   59 A'                 
  0.605   0.606   0.615   0.707   0.766   0.779   0.795   0.809
 23 A"   60 A'   61 A'   62 A'   24 A"   63 A'   64 A'   65 A'                 
  0.849   0.876   0.905   0.908   0.946   0.972   0.999   1.223
 25 A"   66 A'   26 A"   67 A'   68 A'   69 A'   70 A'   71 A'                 
  1.235   1.329   1.407   1.417   1.436   1.554   1.638   1.654
 27 A"   72 A'   28 A"   73 A'   29 A"   30 A"   74 A'   75 A'                 
  1.743   1.773   1.819   1.925   1.977   2.035   2.145   2.241
 76 A'   77 A'   78 A'   79 A'   31 A"   80 A'   81 A'   32 A"                 
  2.294   2.367   2.617   2.897   3.039   3.727   3.734   3.928
 82 A'   83 A'   33 A"   84 A'   85 A'   34 A"   86 A'   35 A"                 
  3.945   3.979   3.997   4.043   4.145   4.331   4.650   6.245
 87 A'   36 A"   88 A'   37 A"   89 A'   90 A'   91 A'   38 A"                 
  6.314   6.436   6.633   6.912   7.523   7.554   7.626   9.656
 92 A'   93 A'   94 A'   95 A'   39 A"   96 A'   97 A'   98 A'                 
 13.777  13.904  13.965  23.386  25.806  25.912  26.141  47.859
 40 A"   99 A'  100 A'  101 A'   41 A"  102 A'  103 A'  104 A'                 
 66.708 163.021 215.639 289.718 289.748 289.8511020.643
105 A'  106 A'  107 A'   42 A"  108 A'  109 A'  110 A'                         
 --------------------------------------------------------------

          Ground-State Mulliken Net Atomic Charges

     Atom                 Charge (a.u.)
  ----------------------------------------
      1 C                    -0.087998
      2 P                     0.065065
      3 Cl                   -0.086827
      4 F                     0.004511
      5 Br                    0.105249
  ----------------------------------------
  Sum of atomic charges =     0.000000

 -----------------------------------------------------------------
                    Cartesian Multipole Moments
 -----------------------------------------------------------------
    Charge (ESU x 10^10)
                 0.0000
    Dipole Moment (Debye)
         X       0.1859      Y      -0.2458      Z       0.0000
       Tot       0.3082
    Quadrupole Moments (Debye-Ang)
        XX     -53.5003     XY       2.9535     YY     -56.2775
        XZ      -0.0000     YZ      -0.0000     ZZ     -54.7951
    Octopole Moments (Debye-Ang^2)
       XXX      66.5489    XXY       8.1259    XYY      21.0442
       YYY      28.0898    XXZ       0.0000    XYZ      -0.0000
       YYZ      -0.0000    XZZ      20.3451    YZZ       6.6540
       ZZZ       0.0000
    Hexadecapole Moments (Debye-Ang^3)
      XXXX    -775.4096   XXXY      53.2086   XXYY    -204.6397
      XYYY      42.2858   YYYY    -438.2417   XXXZ      -0.0000
      XXYZ      -0.0000   XYYZ      -0.0000   YYYZ       0.0000
      XXZZ    -143.8066   XYZZ      13.7777   YYZZ     -84.6910
      XZZZ       0.0000   YZZZ      -0.0000   ZZZZ     -67.8626
 -----------------------------------------------------------------
 Calculating analytic gradient of the SCF energy
 Gradient of SCF Energy
            1           2           3           4           5
    1  -0.0068983   0.0033540   0.0003352   0.0004636   0.0027455
    2  -0.0044745   0.0019496  -0.0019449   0.0034427   0.0010272
    3   0.0000000  -0.0000000  -0.0000000  -0.0000000   0.0000000
 Max gradient component =       6.898E-03
 RMS gradient           =       2.673E-03
 Gradient time:  CPU 6.61 s  wall 2.29 s
 Geometry Optimization Parameters
   NAtoms,    NIC,     NZ,  NCons,   NDum,   NFix, NCnnct, MaxDiis
        5      20       5       0       0       0       0       0

 Cartesian Hessian Update
 Hessian Updated using BFGS Update


** GEOMETRY OPTIMIZATION IN DELOCALIZED INTERNAL COORDINATES **
   Searching for a Minimum

   Optimization Cycle:   7

                       Coordinates (Angstroms)
     ATOM                X               Y               Z
      1  C        -0.0912099688   -1.0283733101    0.0000000000
      2  P        -1.7597877307   -0.7567855018    0.0000000000
      3  Cl       -1.8727979449    1.3184797523    0.0000000000
      4  F         0.3094786197   -2.3041790645    0.0000000000
      5  Br        1.3878664185    0.1513666503    0.0000000000
   Point Group: cs    Number of degrees of freedom:     7


   Energy is  -3513.710752926

 Hessian Updated using BFGS Update

  7 Hessian modes will be used to form the next step
  Hessian Eigenvalues:
     0.171157    0.221946    0.262312    0.272913    0.308586    0.411123
     0.729053

 Minimum Search - Taking Simple RFO Step
 Searching for Lamda that Minimizes Along All modes
 Value Taken    Lamda =  -0.00015568
 Step Taken.  Stepsize is  0.025826

                             Maximum     Tolerance    Cnvgd?
         Gradient           0.004995      0.000300      NO
         Displacement       0.023106      0.001200      NO
         Energy change     -0.001682      0.000001      NO


 New Cartesian Coordinates Obtained by Inverse Iteration

 Displacement from previous Coordinates is:  0.019085
 ----------------------------------------------------------------
             Standard Nuclear Orientation (Angstroms)
    I     Atom           X                Y                Z
 ----------------------------------------------------------------
    1      C      -0.0850510765    -1.0249488335     0.0000000000
    2      P      -1.7582708897    -0.7579310176     0.0000000000
    3      Cl     -1.8763956248     1.3213400146     0.0000000000
    4      F       0.3068005220    -2.3083703179     0.0000000000
    5      Br      1.3864664628     0.1504186805     0.0000000000
 ----------------------------------------------------------------
 Molecular Point Group                 Cs    NOp =  2
 Largest Abelian Subgroup              Cs    NOp =  2
 Nuclear Repulsion Energy =   476.0407951795 hartrees
 There are       41 alpha and       41 beta electrons
 Applying Cartesian multipole field
    Component          Value
    ---------          -----
     (2,0,0)        1.00000E-11
     (0,2,0)        2.00000E-11
     (0,0,2)       -3.00000E-11
 Nucleus-field energy     =     0.0000000129 hartrees
 Requested basis set is 6-311++G(d,p)
 There are 57 shells and 152 basis functions
 A cutoff of  1.0D-11 yielded   1362 shell pairs
 There are     10423 function pairs (     11428 Cartesian)
 Smallest overlap matrix eigenvalue = 4.17E-04
 Guess MOs from SCF MO coefficient file

 -----------------------------------------------------------------------
  General SCF calculation program by
  Eric Jon Sundstrom, Paul Horn, Yuezhi Mao, Dmitri Zuev, Alec White,
  David Stuck, Shaama M.S., Shane Yost, Joonho Lee, David Small,
  Daniel Levine, Susi Lehtola, Hugh Burton, Evgeny Epifanovsky
 -----------------------------------------------------------------------
 Exchange:     0.2000 Hartree-Fock + 0.0800 Slater + 0.7200 B88
 Correlation:  0.1900 VWN1RPA + 0.8100 LYP
 Using SG-1 standard quadrature grid
 using 4 threads for integral computing
 -------------------------------------------------------
 OpenMP Integral computing Module                
 Release: version 2.0, May 2017, Q-Chem Inc. Pleasanton 
 -------------------------------------------------------
 -------------------------------------------------------
 OpenMP BLAS3 based DFT computing Module                
 Release: version 1.0, May 2013, Q-Chem Inc. Pittsburgh 
 -------------------------------------------------------
 A restricted SCF calculation will be
 performed using DIIS
 SCF converges when DIIS error is below 1.0e-08
 ---------------------------------------
  Cycle       Energy         DIIS error
 ---------------------------------------
    1   -3513.7107741142      1.34e-04  
    2   -3513.7108508694      2.57e-05  
    3   -3513.7108511223      2.42e-05  
    4   -3513.7108521374      1.36e-05  
    5   -3513.7108526239      3.42e-06  
    6   -3513.7108526583      1.39e-06  
    7   -3513.7108526630      1.73e-07  
    8   -3513.7108526630      1.01e-07  
    9   -3513.7108526630      1.45e-08  
   10   -3513.7108526630      7.06e-09  Convergence criterion met
 ---------------------------------------
 SCF time:   CPU 20.00s  wall 7.00s 
 SCF   energy in the final basis set =    -3513.7108526630
 Total energy in the final basis set =    -3513.7108526630

 --------------------------------------------------------------
             Orbital Energies (a.u.) and Symmetries
 --------------------------------------------------------------

 Alpha MOs, Restricted
 -- Occupied --                  
-482.87 -101.57  -77.12  -62.52  -56.35  -56.34  -56.34  -24.75
  1 A'    2 A'    3 A'    4 A'    5 A'    1 A"    6 A'    7 A'                 
-10.346  -9.486  -8.733  -7.250  -7.241  -7.241  -6.614  -6.565
  8 A'    9 A'   10 A'   11 A'    2 A"   12 A'   13 A'   14 A'                 
 -6.552  -6.551  -4.777  -4.772  -4.771  -2.676  -2.672  -2.672
  3 A"   15 A'   16 A'    4 A"   17 A'   18 A'    5 A"   19 A'                 
 -2.661  -2.661  -1.286  -0.873  -0.844  -0.730  -0.619  -0.535
  6 A"   20 A'   21 A'   22 A'   23 A'   24 A'   25 A'   26 A'                 
 -0.519  -0.495  -0.418  -0.380  -0.377  -0.347  -0.325  -0.321
  7 A"   27 A'   28 A'   29 A'    8 A"    9 A"   30 A'   31 A'                 
 -0.267
 10 A"                                                                         
 -- Virtual --                   
 -0.096  -0.076  -0.036   0.000   0.022   0.039   0.039   0.047
 11 A"   32 A'   33 A'   34 A'   35 A'   12 A"   36 A'   37 A'                 
  0.055   0.064   0.066   0.078   0.087   0.097   0.114   0.116
 38 A'   39 A'   13 A"   40 A'   14 A"   41 A'   42 A'   15 A"                 
  0.126   0.133   0.153   0.171   0.182   0.256   0.264   0.279
 43 A'   44 A'   45 A'   46 A'   47 A'   48 A'   16 A"   49 A'                 
  0.280   0.312   0.343   0.375   0.386   0.411   0.415   0.426
 17 A"   50 A'   51 A'   52 A'   53 A'   18 A"   54 A'   55 A'                 
  0.445   0.453   0.481   0.505   0.522   0.528   0.549   0.592
 56 A'   19 A"   20 A"   57 A'   58 A'   21 A"   22 A"   59 A'                 
  0.605   0.606   0.616   0.707   0.766   0.779   0.795   0.810
 60 A'   23 A"   61 A'   62 A'   24 A"   63 A'   64 A'   65 A'                 
  0.850   0.876   0.904   0.908   0.944   0.972   1.000   1.221
 25 A"   66 A'   26 A"   67 A'   68 A'   69 A'   70 A'   71 A'                 
  1.235   1.330   1.409   1.418   1.435   1.554   1.638   1.657
 27 A"   72 A'   28 A"   73 A'   29 A"   30 A"   74 A'   75 A'                 
  1.742   1.768   1.820   1.926   1.976   2.035   2.144   2.242
 76 A'   77 A'   78 A'   79 A'   31 A"   80 A'   81 A'   32 A"                 
  2.294   2.366   2.617   2.898   3.032   3.728   3.735   3.925
 82 A'   83 A'   33 A"   84 A'   85 A'   34 A"   86 A'   35 A"                 
  3.942   3.978   3.996   4.043   4.146   4.330   4.647   6.247
 87 A'   36 A"   88 A'   37 A"   89 A'   90 A'   91 A'   38 A"                 
  6.316   6.433   6.635   6.910   7.522   7.553   7.625   9.656
 92 A'   93 A'   94 A'   95 A'   39 A"   96 A'   97 A'   98 A'                 
 13.777  13.903  13.963  23.382  25.806  25.911  26.138  47.861
 40 A"   99 A'  100 A'  101 A'   41 A"  102 A'  103 A'  104 A'                 
 66.709 163.019 215.640 289.717 289.747 289.8501020.645
105 A'  106 A'  107 A'   42 A"  108 A'  109 A'  110 A'                         

 Beta MOs, Restricted
 -- Occupied --                  
-482.87 -101.57  -77.12  -62.52  -56.35  -56.34  -56.34  -24.75
  1 A'    2 A'    3 A'    4 A'    5 A'    1 A"    6 A'    7 A'                 
-10.346  -9.486  -8.733  -7.250  -7.241  -7.241  -6.614  -6.565
  8 A'    9 A'   10 A'   11 A'    2 A"   12 A'   13 A'   14 A'                 
 -6.552  -6.551  -4.777  -4.772  -4.771  -2.676  -2.672  -2.672
  3 A"   15 A'   16 A'    4 A"   17 A'   18 A'    5 A"   19 A'                 
 -2.661  -2.661  -1.286  -0.873  -0.844  -0.730  -0.619  -0.535
  6 A"   20 A'   21 A'   22 A'   23 A'   24 A'   25 A'   26 A'                 
 -0.519  -0.495  -0.418  -0.380  -0.377  -0.347  -0.325  -0.321
  7 A"   27 A'   28 A'   29 A'    8 A"    9 A"   30 A'   31 A'                 
 -0.267
 10 A"                                                                         
 -- Virtual --                   
 -0.096  -0.076  -0.036   0.000   0.022   0.039   0.039   0.047
 11 A"   32 A'   33 A'   34 A'   35 A'   12 A"   36 A'   37 A'                 
  0.055   0.064   0.066   0.078   0.087   0.097   0.114   0.116
 38 A'   39 A'   13 A"   40 A'   14 A"   41 A'   42 A'   15 A"                 
  0.126   0.133   0.153   0.171   0.182   0.256   0.264   0.279
 43 A'   44 A'   45 A'   46 A'   47 A'   48 A'   16 A"   49 A'                 
  0.280   0.312   0.343   0.375   0.386   0.411   0.415   0.426
 17 A"   50 A'   51 A'   52 A'   53 A'   18 A"   54 A'   55 A'                 
  0.445   0.453   0.481   0.505   0.522   0.528   0.549   0.592
 56 A'   19 A"   20 A"   57 A'   58 A'   21 A"   22 A"   59 A'                 
  0.605   0.606   0.616   0.707   0.766   0.779   0.795   0.810
 60 A'   23 A"   61 A'   62 A'   24 A"   63 A'   64 A'   65 A'                 
  0.850   0.876   0.904   0.908   0.944   0.972   1.000   1.221
 25 A"   66 A'   26 A"   67 A'   68 A'   69 A'   70 A'   71 A'                 
  1.235   1.330   1.409   1.418   1.435   1.554   1.638   1.657
 27 A"   72 A'   28 A"   73 A'   29 A"   30 A"   74 A'   75 A'                 
  1.742   1.768   1.820   1.926   1.976   2.035   2.144   2.242
 76 A'   77 A'   78 A'   79 A'   31 A"   80 A'   81 A'   32 A"                 
  2.294   2.366   2.617   2.898   3.032   3.728   3.735   3.925
 82 A'   83 A'   33 A"   84 A'   85 A'   34 A"   86 A'   35 A"                 
  3.942   3.978   3.996   4.043   4.146   4.330   4.647   6.247
 87 A'   36 A"   88 A'   37 A"   89 A'   90 A'   91 A'   38 A"                 
  6.316   6.433   6.635   6.910   7.522   7.553   7.625   9.656
 92 A'   93 A'   94 A'   95 A'   39 A"   96 A'   97 A'   98 A'                 
 13.777  13.903  13.963  23.382  25.806  25.911  26.138  47.861
 40 A"   99 A'  100 A'  101 A'   41 A"  102 A'  103 A'  104 A'                 
 66.709 163.019 215.640 289.717 289.747 289.8501020.645
105 A'  106 A'  107 A'   42 A"  108 A'  109 A'  110 A'                         
 --------------------------------------------------------------

          Ground-State Mulliken Net Atomic Charges

     Atom                 Charge (a.u.)
  ----------------------------------------
      1 C                    -0.087949
      2 P                     0.064634
      3 Cl                   -0.089704
      4 F                     0.000707
      5 Br                    0.112312
  ----------------------------------------
  Sum of atomic charges =     0.000000

 -----------------------------------------------------------------
                    Cartesian Multipole Moments
 -----------------------------------------------------------------
    Charge (ESU x 10^10)
                 0.0000
    Dipole Moment (Debye)
         X       0.2385      Y      -0.2228      Z       0.0000
       Tot       0.3264
    Quadrupole Moments (Debye-Ang)
        XX     -53.4854     XY       3.0105     YY     -56.3896
        XZ       0.0000     YZ      -0.0000     ZZ     -54.7969
    Octopole Moments (Debye-Ang^2)
       XXX      66.8545    XXY       8.0279    XYY      21.1496
       YYY      28.3099    XXZ       0.0000    XYZ      -0.0000
       YYZ      -0.0000    XZZ      20.4549    YZZ       6.6671
       ZZZ       0.0000
    Hexadecapole Moments (Debye-Ang^3)
      XXXX    -775.5657   XXXY      54.0215   XXYY    -204.8912
      XYYY      42.9799   YYYY    -440.1263   XXXZ       0.0000
      XXYZ      -0.0000   XYYZ       0.0000   YYYZ      -0.0000
      XXZZ    -143.8371   XYZZ      13.9764   YYZZ     -84.9300
      XZZZ       0.0000   YZZZ      -0.0000   ZZZZ     -67.8573
 -----------------------------------------------------------------
 Calculating analytic gradient of the SCF energy
 Gradient of SCF Energy
            1           2           3           4           5
    1  -0.0022482   0.0011920   0.0002185   0.0002030   0.0006348
    2  -0.0008083   0.0010060  -0.0008475   0.0006045   0.0000453
    3  -0.0000000   0.0000000  -0.0000000   0.0000000   0.0000000
 Max gradient component =       2.248E-03
 RMS gradient           =       8.049E-04
 Gradient time:  CPU 6.70 s  wall 2.32 s
 Geometry Optimization Parameters
   NAtoms,    NIC,     NZ,  NCons,   NDum,   NFix, NCnnct, MaxDiis
        5      20       5       0       0       0       0       0

 Cartesian Hessian Update
 Hessian Updated using BFGS Update


** GEOMETRY OPTIMIZATION IN DELOCALIZED INTERNAL COORDINATES **
   Searching for a Minimum

   Optimization Cycle:   8

                       Coordinates (Angstroms)
     ATOM                X               Y               Z
      1  C        -0.0850510765   -1.0249488335    0.0000000000
      2  P        -1.7582708897   -0.7579310176    0.0000000000
      3  Cl       -1.8763956248    1.3213400146    0.0000000000
      4  F         0.3068005220   -2.3083703179    0.0000000000
      5  Br        1.3864664628    0.1504186805    0.0000000000
   Point Group: cs    Number of degrees of freedom:     7


   Energy is  -3513.710852663

 Hessian Updated using BFGS Update

  7 Hessian modes will be used to form the next step
  Hessian Eigenvalues:
     0.139164    0.214144    0.258587    0.275512    0.296052    0.406620
     0.707760

 Minimum Search - Taking Simple RFO Step
 Searching for Lamda that Minimizes Along All modes
 Value Taken    Lamda =  -0.00001966
 Step Taken.  Stepsize is  0.010897

                             Maximum     Tolerance    Cnvgd?
         Gradient           0.001227      0.000300      NO
         Displacement       0.008761      0.001200      NO
         Energy change     -0.000100      0.000001      NO


 New Cartesian Coordinates Obtained by Inverse Iteration

 Displacement from previous Coordinates is:  0.008999
 ----------------------------------------------------------------
             Standard Nuclear Orientation (Angstroms)
    I     Atom           X                Y                Z
 ----------------------------------------------------------------
    1      C      -0.0822705131    -1.0236693631     0.0000000000
    2      P      -1.7578269418    -0.7589889282     0.0000000000
    3      Cl     -1.8785790237     1.3229105517     0.0000000000
    4      F       0.3052031611    -2.3096484077     0.0000000000
    5      Br      1.3870227112     0.1499046735     0.0000000000
 ----------------------------------------------------------------
 Molecular Point Group                 Cs    NOp =  2
 Largest Abelian Subgroup              Cs    NOp =  2
 Nuclear Repulsion Energy =   475.8482206286 hartrees
 There are       41 alpha and       41 beta electrons
 Applying Cartesian multipole field
    Component          Value
    ---------          -----
     (2,0,0)        1.00000E-11
     (0,2,0)        2.00000E-11
     (0,0,2)       -3.00000E-11
 Nucleus-field energy     =     0.0000000129 hartrees
 Requested basis set is 6-311++G(d,p)
 There are 57 shells and 152 basis functions
 A cutoff of  1.0D-11 yielded   1362 shell pairs
 There are     10423 function pairs (     11428 Cartesian)
 Smallest overlap matrix eigenvalue = 4.14E-04
 Guess MOs from SCF MO coefficient file

 -----------------------------------------------------------------------
  General SCF calculation program by
  Eric Jon Sundstrom, Paul Horn, Yuezhi Mao, Dmitri Zuev, Alec White,
  David Stuck, Shaama M.S., Shane Yost, Joonho Lee, David Small,
  Daniel Levine, Susi Lehtola, Hugh Burton, Evgeny Epifanovsky
 -----------------------------------------------------------------------
 Exchange:     0.2000 Hartree-Fock + 0.0800 Slater + 0.7200 B88
 Correlation:  0.1900 VWN1RPA + 0.8100 LYP
 Using SG-1 standard quadrature grid
 using 4 threads for integral computing
 -------------------------------------------------------
 OpenMP Integral computing Module                
 Release: version 2.0, May 2017, Q-Chem Inc. Pleasanton 
 -------------------------------------------------------
 -------------------------------------------------------
 OpenMP BLAS3 based DFT computing Module                
 Release: version 1.0, May 2013, Q-Chem Inc. Pittsburgh 
 -------------------------------------------------------
 A restricted SCF calculation will be
 performed using DIIS
 SCF converges when DIIS error is below 1.0e-08
 ---------------------------------------
  Cycle       Energy         DIIS error
 ---------------------------------------
    1   -3513.7108489981      5.44e-05  
    2   -3513.7108624680      1.06e-05  
    3   -3513.7108626359      7.34e-06  
    4   -3513.7108627320      3.97e-06  
    5   -3513.7108627731      1.11e-06  
    6   -3513.7108627764      5.14e-07  
    7   -3513.7108627770      7.12e-08  
    8   -3513.7108627770      2.46e-08  
    9   -3513.7108627770      5.62e-09  Convergence criterion met
 ---------------------------------------
 SCF time:   CPU 17.94s  wall 6.00s 
 SCF   energy in the final basis set =    -3513.7108627770
 Total energy in the final basis set =    -3513.7108627770

 --------------------------------------------------------------
             Orbital Energies (a.u.) and Symmetries
 --------------------------------------------------------------

 Alpha MOs, Restricted
 -- Occupied --                  
-482.87 -101.57  -77.12  -62.53  -56.35  -56.34  -56.34  -24.74
  1 A'    2 A'    3 A'    4 A'    5 A'    1 A"    6 A'    7 A'                 
-10.346  -9.485  -8.734  -7.249  -7.241  -7.240  -6.614  -6.566
  8 A'    9 A'   10 A'   11 A'    2 A"   12 A'   13 A'   14 A'                 
 -6.552  -6.551  -4.777  -4.772  -4.771  -2.677  -2.673  -2.672
  3 A"   15 A'   16 A'    4 A"   17 A'   18 A'    5 A"   19 A'                 
 -2.661  -2.661  -1.285  -0.872  -0.844  -0.730  -0.619  -0.535
  6 A"   20 A'   21 A'   22 A'   23 A'   24 A'   25 A'   26 A'                 
 -0.519  -0.495  -0.417  -0.380  -0.377  -0.347  -0.325  -0.321
  7 A"   27 A'   28 A'   29 A'    8 A"    9 A"   30 A'   31 A'                 
 -0.267
 10 A"                                                                         
 -- Virtual --                   
 -0.096  -0.076  -0.036   0.000   0.022   0.039   0.039   0.047
 11 A"   32 A'   33 A'   34 A'   35 A'   12 A"   36 A'   37 A'                 
  0.055   0.064   0.066   0.078   0.087   0.097   0.113   0.116
 38 A'   39 A'   13 A"   40 A'   14 A"   41 A'   42 A'   15 A"                 
  0.126   0.133   0.153   0.171   0.182   0.256   0.264   0.278
 43 A'   44 A'   45 A'   46 A'   47 A'   48 A'   16 A"   49 A'                 
  0.280   0.312   0.343   0.374   0.386   0.411   0.414   0.426
 17 A"   50 A'   51 A'   52 A'   53 A'   18 A"   54 A'   55 A'                 
  0.445   0.453   0.481   0.505   0.522   0.527   0.548   0.591
 56 A'   19 A"   20 A"   57 A'   58 A'   21 A"   22 A"   59 A'                 
  0.604   0.607   0.617   0.706   0.766   0.780   0.795   0.810
 60 A'   23 A"   61 A'   62 A'   24 A"   63 A'   64 A'   65 A'                 
  0.850   0.876   0.904   0.908   0.942   0.972   1.000   1.220
 25 A"   66 A'   26 A"   67 A'   68 A'   69 A'   70 A'   71 A'                 
  1.234   1.331   1.410   1.418   1.434   1.554   1.638   1.658
 27 A"   72 A'   28 A"   73 A'   29 A"   30 A"   74 A'   75 A'                 
  1.742   1.766   1.820   1.927   1.976   2.035   2.144   2.242
 76 A'   77 A'   78 A'   79 A'   31 A"   80 A'   81 A'   32 A"                 
  2.294   2.366   2.617   2.898   3.028   3.728   3.735   3.925
 82 A'   83 A'   33 A"   84 A'   85 A'   34 A"   86 A'   35 A"                 
  3.941   3.977   3.995   4.043   4.146   4.329   4.646   6.247
 87 A'   36 A"   88 A'   37 A"   89 A'   90 A'   91 A'   38 A"                 
  6.316   6.432   6.636   6.908   7.521   7.553   7.625   9.656
 92 A'   93 A'   94 A'   95 A'   39 A"   96 A'   97 A'   98 A'                 
 13.777  13.903  13.962  23.381  25.806  25.911  26.136  47.861
 40 A"   99 A'  100 A'  101 A'   41 A"  102 A'  103 A'  104 A'                 
 66.710 163.018 215.640 289.716 289.746 289.8491020.645
105 A'  106 A'  107 A'   42 A"  108 A'  109 A'  110 A'                         

 Beta MOs, Restricted
 -- Occupied --                  
-482.87 -101.57  -77.12  -62.53  -56.35  -56.34  -56.34  -24.74
  1 A'    2 A'    3 A'    4 A'    5 A'    1 A"    6 A'    7 A'                 
-10.346  -9.485  -8.734  -7.249  -7.241  -7.240  -6.614  -6.566
  8 A'    9 A'   10 A'   11 A'    2 A"   12 A'   13 A'   14 A'                 
 -6.552  -6.551  -4.777  -4.772  -4.771  -2.677  -2.673  -2.672
  3 A"   15 A'   16 A'    4 A"   17 A'   18 A'    5 A"   19 A'                 
 -2.661  -2.661  -1.285  -0.872  -0.844  -0.730  -0.619  -0.535
  6 A"   20 A'   21 A'   22 A'   23 A'   24 A'   25 A'   26 A'                 
 -0.519  -0.495  -0.417  -0.380  -0.377  -0.347  -0.325  -0.321
  7 A"   27 A'   28 A'   29 A'    8 A"    9 A"   30 A'   31 A'                 
 -0.267
 10 A"                                                                         
 -- Virtual --                   
 -0.096  -0.076  -0.036   0.000   0.022   0.039   0.039   0.047
 11 A"   32 A'   33 A'   34 A'   35 A'   12 A"   36 A'   37 A'                 
  0.055   0.064   0.066   0.078   0.087   0.097   0.113   0.116
 38 A'   39 A'   13 A"   40 A'   14 A"   41 A'   42 A'   15 A"                 
  0.126   0.133   0.153   0.171   0.182   0.256   0.264   0.278
 43 A'   44 A'   45 A'   46 A'   47 A'   48 A'   16 A"   49 A'                 
  0.280   0.312   0.343   0.374   0.386   0.411   0.414   0.426
 17 A"   50 A'   51 A'   52 A'   53 A'   18 A"   54 A'   55 A'                 
  0.445   0.453   0.481   0.505   0.522   0.527   0.548   0.591
 56 A'   19 A"   20 A"   57 A'   58 A'   21 A"   22 A"   59 A'                 
  0.604   0.607   0.617   0.706   0.766   0.780   0.795   0.810
 60 A'   23 A"   61 A'   62 A'   24 A"   63 A'   64 A'   65 A'                 
  0.850   0.876   0.904   0.908   0.942   0.972   1.000   1.220
 25 A"   66 A'   26 A"   67 A'   68 A'   69 A'   70 A'   71 A'                 
  1.234   1.331   1.410   1.418   1.434   1.554   1.638   1.658
 27 A"   72 A'   28 A"   73 A'   29 A"   30 A"   74 A'   75 A'                 
  1.742   1.766   1.820   1.927   1.976   2.035   2.144   2.242
 76 A'   77 A'   78 A'   79 A'   31 A"   80 A'   81 A'   32 A"                 
  2.294   2.366   2.617   2.898   3.028   3.728   3.735   3.925
 82 A'   83 A'   33 A"   84 A'   85 A'   34 A"   86 A'   35 A"                 
  3.941   3.977   3.995   4.043   4.146   4.329   4.646   6.247
 87 A'   36 A"   88 A'   37 A"   89 A'   90 A'   91 A'   38 A"                 
  6.316   6.432   6.636   6.908   7.521   7.553   7.625   9.656
 92 A'   93 A'   94 A'   95 A'   39 A"   96 A'   97 A'   98 A'                 
 13.777  13.903  13.962  23.381  25.806  25.911  26.136  47.861
 40 A"   99 A'  100 A'  101 A'   41 A"  102 A'  103 A'  104 A'                 
 66.710 163.018 215.640 289.716 289.746 289.8491020.645
105 A'  106 A'  107 A'   42 A"  108 A'  109 A'  110 A'                         
 --------------------------------------------------------------

          Ground-State Mulliken Net Atomic Charges

     Atom                 Charge (a.u.)
  ----------------------------------------
      1 C                    -0.087605
      2 P                     0.064195
      3 Cl                   -0.091464
      4 F                    -0.000115
      5 Br                    0.114988
  ----------------------------------------
  Sum of atomic charges =     0.000000

 -----------------------------------------------------------------
                    Cartesian Multipole Moments
 -----------------------------------------------------------------
    Charge (ESU x 10^10)
                 0.0000
    Dipole Moment (Debye)
         X       0.2633      Y      -0.2237      Z      -0.0000
       Tot       0.3455
    Quadrupole Moments (Debye-Ang)
        XX     -53.4840     XY       3.0415     YY     -56.4259
        XZ       0.0000     YZ      -0.0000     ZZ     -54.8022
    Octopole Moments (Debye-Ang^2)
       XXX      66.9762    XXY       7.9664    XYY      21.1949
       YYY      28.3540    XXZ       0.0000    XYZ       0.0000
       YYZ       0.0000    XZZ      20.4990    YZZ       6.6693
       ZZZ       0.0000
    Hexadecapole Moments (Debye-Ang^3)
      XXXX    -776.2284   XXXY      54.4408   XXYY    -205.1167
      XYYY      43.2806   YYYY    -440.8970   XXXZ       0.0000
      XXYZ      -0.0000   XYYZ       0.0000   YYYZ      -0.0000
      XXZZ    -143.9664   XYZZ      14.0652   YYZZ     -85.0419
      XZZZ       0.0000   YZZZ       0.0000   ZZZZ     -67.8706
 -----------------------------------------------------------------
 Calculating analytic gradient of the SCF energy
 Gradient of SCF Energy
            1           2           3           4           5
    1  -0.0001013   0.0001225   0.0001421  -0.0001490  -0.0000142
    2   0.0001887   0.0002658  -0.0001234  -0.0000840  -0.0002471
    3  -0.0000000  -0.0000000   0.0000000   0.0000000   0.0000000
 Max gradient component =       2.658E-04
 RMS gradient           =       1.310E-04
 Gradient time:  CPU 6.82 s  wall 2.37 s
 Geometry Optimization Parameters
   NAtoms,    NIC,     NZ,  NCons,   NDum,   NFix, NCnnct, MaxDiis
        5      20       5       0       0       0       0       0

 Cartesian Hessian Update
 Hessian Updated using BFGS Update


** GEOMETRY OPTIMIZATION IN DELOCALIZED INTERNAL COORDINATES **
   Searching for a Minimum

   Optimization Cycle:   9

                       Coordinates (Angstroms)
     ATOM                X               Y               Z
      1  C        -0.0822705131   -1.0236693631    0.0000000000
      2  P        -1.7578269418   -0.7589889282    0.0000000000
      3  Cl       -1.8785790237    1.3229105517    0.0000000000
      4  F         0.3052031611   -2.3096484077    0.0000000000
      5  Br        1.3870227112    0.1499046735    0.0000000000
   Point Group: cs    Number of degrees of freedom:     7


   Energy is  -3513.710862777

 Hessian Updated using BFGS Update

  7 Hessian modes will be used to form the next step
  Hessian Eigenvalues:
     0.145774    0.213449    0.252732    0.273380    0.286981    0.408829
     0.696196

 Minimum Search - Taking Simple RFO Step
 Searching for Lamda that Minimizes Along All modes
 Value Taken    Lamda =   0.00000000
 Step Taken.  Stepsize is  0.001213

                             Maximum     Tolerance    Cnvgd?
         Gradient           0.000220      0.000300     YES
         Displacement       0.000782      0.001200     YES
         Energy change     -0.000010      0.000001      NO


                       Distance Matrix (Angstroms)
             C (  1)   P (  2)   Cl(  3)   F (  4)
   P (  2)  1.696333
   Cl(  3)  2.955192  2.085398
   F (  4)  1.343085  2.580821  4.238442
   Br(  5)  1.880452  3.273556  3.469884  2.686956

 Final energy is   -3513.7108627770153     


 ******************************
 **  OPTIMIZATION CONVERGED  **
 ******************************

                       Coordinates (Angstroms)
     ATOM                X               Y               Z
      1  C        -0.0822705131   -1.0236693631    0.0000000000
      2  P        -1.7578269418   -0.7589889282    0.0000000000
      3  Cl       -1.8785790237    1.3229105517    0.0000000000
      4  F         0.3052031611   -2.3096484077    0.0000000000
      5  Br        1.3870227112    0.1499046735    0.0000000000

Z-matrix Print:
$molecule
0 1
Br
C  1 1.880452
F  2 1.343085 1 111.847653
P  2 1.696333 1 132.407865 3 -180.000000 0
Cl 4 2.085398 2 102.296082 1 -0.000000 0
$end


 --------------------------------------------------------------
             Orbital Energies (a.u.) and Symmetries
 --------------------------------------------------------------

 Alpha MOs, Restricted
 -- Occupied --                  
-482.87 -101.57  -77.12  -62.53  -56.35  -56.34  -56.34  -24.74
  1 A'    2 A'    3 A'    4 A'    5 A'    1 A"    6 A'    7 A'                 
-10.346  -9.485  -8.734  -7.249  -7.241  -7.240  -6.614  -6.566
  8 A'    9 A'   10 A'   11 A'    2 A"   12 A'   13 A'   14 A'                 
 -6.552  -6.551  -4.777  -4.772  -4.771  -2.677  -2.673  -2.672
  3 A"   15 A'   16 A'    4 A"   17 A'   18 A'    5 A"   19 A'                 
 -2.661  -2.661  -1.285  -0.872  -0.844  -0.730  -0.619  -0.535
  6 A"   20 A'   21 A'   22 A'   23 A'   24 A'   25 A'   26 A'                 
 -0.519  -0.495  -0.417  -0.380  -0.377  -0.347  -0.325  -0.321
  7 A"   27 A'   28 A'   29 A'    8 A"    9 A"   30 A'   31 A'                 
 -0.267
 10 A"                                                                         
 -- Virtual --                   
 -0.096  -0.076  -0.036   0.000   0.022   0.039   0.039   0.047
 11 A"   32 A'   33 A'   34 A'   35 A'   12 A"   36 A'   37 A'                 
  0.055   0.064   0.066   0.078   0.087   0.097   0.113   0.116
 38 A'   39 A'   13 A"   40 A'   14 A"   41 A'   42 A'   15 A"                 
  0.126   0.133   0.153   0.171   0.182   0.256   0.264   0.278
 43 A'   44 A'   45 A'   46 A'   47 A'   48 A'   16 A"   49 A'                 
  0.280   0.312   0.343   0.374   0.386   0.411   0.414   0.426
 17 A"   50 A'   51 A'   52 A'   53 A'   18 A"   54 A'   55 A'                 
  0.445   0.453   0.481   0.505   0.522   0.527   0.548   0.591
 56 A'   19 A"   20 A"   57 A'   58 A'   21 A"   22 A"   59 A'                 
  0.604   0.607   0.617   0.706   0.766   0.780   0.795   0.810
 60 A'   23 A"   61 A'   62 A'   24 A"   63 A'   64 A'   65 A'                 
  0.850   0.876   0.904   0.908   0.942   0.972   1.000   1.220
 25 A"   66 A'   26 A"   67 A'   68 A'   69 A'   70 A'   71 A'                 
  1.234   1.331   1.410   1.418   1.434   1.554   1.638   1.658
 27 A"   72 A'   28 A"   73 A'   29 A"   30 A"   74 A'   75 A'                 
  1.742   1.766   1.820   1.927   1.976   2.035   2.144   2.242
 76 A'   77 A'   78 A'   79 A'   31 A"   80 A'   81 A'   32 A"                 
  2.294   2.366   2.617   2.898   3.028   3.728   3.735   3.925
 82 A'   83 A'   33 A"   84 A'   85 A'   34 A"   86 A'   35 A"                 
  3.941   3.977   3.995   4.043   4.146   4.329   4.646   6.247
 87 A'   36 A"   88 A'   37 A"   89 A'   90 A'   91 A'   38 A"                 
  6.316   6.432   6.636   6.908   7.521   7.553   7.625   9.656
 92 A'   93 A'   94 A'   95 A'   39 A"   96 A'   97 A'   98 A'                 
 13.777  13.903  13.962  23.381  25.806  25.911  26.136  47.861
 40 A"   99 A'  100 A'  101 A'   41 A"  102 A'  103 A'  104 A'                 
 66.710 163.018 215.640 289.716 289.746 289.8491020.645
105 A'  106 A'  107 A'   42 A"  108 A'  109 A'  110 A'                         

 Beta MOs, Restricted
 -- Occupied --                  
-482.87 -101.57  -77.12  -62.53  -56.35  -56.34  -56.34  -24.74
  1 A'    2 A'    3 A'    4 A'    5 A'    1 A"    6 A'    7 A'                 
-10.346  -9.485  -8.734  -7.249  -7.241  -7.240  -6.614  -6.566
  8 A'    9 A'   10 A'   11 A'    2 A"   12 A'   13 A'   14 A'                 
 -6.552  -6.551  -4.777  -4.772  -4.771  -2.677  -2.673  -2.672
  3 A"   15 A'   16 A'    4 A"   17 A'   18 A'    5 A"   19 A'                 
 -2.661  -2.661  -1.285  -0.872  -0.844  -0.730  -0.619  -0.535
  6 A"   20 A'   21 A'   22 A'   23 A'   24 A'   25 A'   26 A'                 
 -0.519  -0.495  -0.417  -0.380  -0.377  -0.347  -0.325  -0.321
  7 A"   27 A'   28 A'   29 A'    8 A"    9 A"   30 A'   31 A'                 
 -0.267
 10 A"                                                                         
 -- Virtual --                   
 -0.096  -0.076  -0.036   0.000   0.022   0.039   0.039   0.047
 11 A"   32 A'   33 A'   34 A'   35 A'   12 A"   36 A'   37 A'                 
  0.055   0.064   0.066   0.078   0.087   0.097   0.113   0.116
 38 A'   39 A'   13 A"   40 A'   14 A"   41 A'   42 A'   15 A"                 
  0.126   0.133   0.153   0.171   0.182   0.256   0.264   0.278
 43 A'   44 A'   45 A'   46 A'   47 A'   48 A'   16 A"   49 A'                 
  0.280   0.312   0.343   0.374   0.386   0.411   0.414   0.426
 17 A"   50 A'   51 A'   52 A'   53 A'   18 A"   54 A'   55 A'                 
  0.445   0.453   0.481   0.505   0.522   0.527   0.548   0.591
 56 A'   19 A"   20 A"   57 A'   58 A'   21 A"   22 A"   59 A'                 
  0.604   0.607   0.617   0.706   0.766   0.780   0.795   0.810
 60 A'   23 A"   61 A'   62 A'   24 A"   63 A'   64 A'   65 A'                 
  0.850   0.876   0.904   0.908   0.942   0.972   1.000   1.220
 25 A"   66 A'   26 A"   67 A'   68 A'   69 A'   70 A'   71 A'                 
  1.234   1.331   1.410   1.418   1.434   1.554   1.638   1.658
 27 A"   72 A'   28 A"   73 A'   29 A"   30 A"   74 A'   75 A'                 
  1.742   1.766   1.820   1.927   1.976   2.035   2.144   2.242
 76 A'   77 A'   78 A'   79 A'   31 A"   80 A'   81 A'   32 A"                 
  2.294   2.366   2.617   2.898   3.028   3.728   3.735   3.925
 82 A'   83 A'   33 A"   84 A'   85 A'   34 A"   86 A'   35 A"                 
  3.941   3.977   3.995   4.043   4.146   4.329   4.646   6.247
 87 A'   36 A"   88 A'   37 A"   89 A'   90 A'   91 A'   38 A"                 
  6.316   6.432   6.636   6.908   7.521   7.553   7.625   9.656
 92 A'   93 A'   94 A'   95 A'   39 A"   96 A'   97 A'   98 A'                 
 13.777  13.903  13.962  23.381  25.806  25.911  26.136  47.861
 40 A"   99 A'  100 A'  101 A'   41 A"  102 A'  103 A'  104 A'                 
 66.710 163.018 215.640 289.716 289.746 289.8491020.645
105 A'  106 A'  107 A'   42 A"  108 A'  109 A'  110 A'                         
 --------------------------------------------------------------

          Ground-State Mulliken Net Atomic Charges

     Atom                 Charge (a.u.)
  ----------------------------------------
      1 C                    -0.087605
      2 P                     0.064195
      3 Cl                   -0.091464
      4 F                    -0.000115
      5 Br                    0.114988
  ----------------------------------------
  Sum of atomic charges =     0.000000

 -----------------------------------------------------------------
                    Cartesian Multipole Moments
 -----------------------------------------------------------------
    Charge (ESU x 10^10)
                 0.0000
    Dipole Moment (Debye)
         X       0.2633      Y      -0.2237      Z      -0.0000
       Tot       0.3455
    Quadrupole Moments (Debye-Ang)
        XX     -53.4840     XY       3.0415     YY     -56.4259
        XZ       0.0000     YZ      -0.0000     ZZ     -54.8022
    Octopole Moments (Debye-Ang^2)
       XXX      66.9762    XXY       7.9664    XYY      21.1949
       YYY      28.3540    XXZ       0.0000    XYZ       0.0000
       YYZ       0.0000    XZZ      20.4990    YZZ       6.6693
       ZZZ       0.0000
    Hexadecapole Moments (Debye-Ang^3)
      XXXX    -776.2284   XXXY      54.4408   XXYY    -205.1167
      XYYY      43.2806   YYYY    -440.8970   XXXZ       0.0000
      XXYZ      -0.0000   XYYZ       0.0000   YYYZ      -0.0000
      XXZZ    -143.9664   XYZZ      14.0652   YYZZ     -85.0419
      XZZZ       0.0000   YZZZ       0.0000   ZZZZ     -67.8706
 -----------------------------------------------------------------
Archival summary:
1\1\TWL02\OPT\ProcedureUnspecified\BasisUnspecified\r1l1111\taweetha\MonNov2613:20:252018MonNov2613:20:252018\0\\#,OPT,ProcedureUnspecified,BasisUnspecified,\\0,1\Br\C,1,1.88045\F,2,1.34309,1,111.848\P,2,1.69633,1,132.408,3,-180,0\Cl,4,2.0854,2,102.296,1,-0,0\\\@

 Total job time:  105.35s(wall), 264.77s(cpu) 
 Mon Nov 26 13:20:25 2018

        *************************************************************
        *                                                           *
        *  Thank you very much for using Q-Chem.  Have a nice day.  *
        *                                                           *
        *************************************************************


 
User input: 2 of 2 
 
Q-Chem Developer Version!
                  Welcome to Q-Chem
     A Quantum Leap Into The Future Of Chemistry


 Q-Chem 5.1, Q-Chem, Inc., Pleasanton, CA (2018)

 Yihan Shao,  Zhengting Gan,  E. Epifanovsky,  A. T. B. Gilbert,  M. Wormit,  
 J. Kussmann,  A. W. Lange,  A. Behn,  Jia Deng,  Xintian Feng,  D. Ghosh,  
 M. Goldey,  P. R. Horn,  L. D. Jacobson,  I. Kaliman,  T. Kus,  A. Landau,  
 Jie Liu,  E. I. Proynov,  R. M. Richard,  R. P. Steele,  E. J. Sundstrom,  
 H. L. Woodcock III,  P. M. Zimmerman,  D. Zuev,  B. Albrecht,  E. Alguire,  
 S. A. Baeppler,  D. Barton,  Z. Benda,  Y. A. Bernard,  E. J. Berquist,  
 K. B. Bravaya,  H. Burton,  D. Casanova,  Chun-Min Chang,  Yunqing Chen,  
 A. Chien,  K. D. Closser,  M. P. Coons,  S. Coriani,  S. Dasgupta,  
 A. L. Dempwolff,  M. Diedenhofen,  Hainam Do,  R. G. Edgar,  Po-Tung Fang,  
 S. Faraji,  S. Fatehi,  Qingguo Feng,  K. D. Fenk,  J. Fosso-Tande,  
 Qinghui Ge,  A. Ghysels,  G. Gidofalvi,  J. Gomes,  J. Gonthier,  A. Gunina,  
 D. Hait,  M. W. D. Hanson-Heine,  P. H. P. Harbach,  A. W. Hauser,  
 J. E. Herr,  E. G. Hohenstein,  Z. C. Holden,  Kerwin Hui,  B. C. Huynh,  
 T.-C. Jagau,  Hyunjun Ji,  B. Kaduk,  K. Khistyaev,  Jaehoon Kim,  
 P. Klunzinger,  K. Koh,  D. Kosenkov,  L. Koulias,  T. Kowalczyk,  
 C. M. Krauter,  A. Kunitsa,  Ka Un Lao,  A. Laurent,  K. V. Lawler,  
 Joonho Lee,  D. Lefrancois,  S. Lehtola,  D. S. Levine,  Yi-Pei Li,  
 You-Sheng Lin,  Fenglai Liu,  E. Livshits,  A. Luenser,  P. Manohar,  
 E. Mansoor,  S. F. Manzer,  Shan-Ping Mao,  Yuezhi Mao,  N. Mardirossian,  
 A. V. Marenich,  T. Markovich,  L. A. Martinez-Martinez,  S. A. Maurer,  
 N. J. Mayhall,  S. C. McKenzie,  J.-M. Mewes,  A. F. Morrison,  
 J. W. Mullinax,  K. Nanda,  T. S. Nguyen-Beck,  R. Olivares-Amaya,  
 J. A. Parkhill,  T. M. Perrine,  F. Plasser,  P. Pokhilko,  S. Prager,  
 A. Prociuk,  E. Ramos,  D. R. Rehn,  F. Rob,  M. Schneider,  N. Sergueev,  
 S. M. Sharada,  S. Sharma,  D. W. Small,  T. Stauch,  T. Stein,  
 Yu-Chuan Su,  A. J. W. Thom,  A. Tkatchenko,  T. Tsuchimochi,  N. M. Tubman,  
 L. Vogt,  M. L. Vidal,  O. Vydrov,  M. A. Watson,  J. Wenzel,  
 M. de Wergifosse,  T. A. Wesolowski,  A. White,  J. Witte,  A. Yamada,  
 Jun Yang,  K. Yao,  S. Yeganeh,  S. R. Yost,  Zhi-Qiang You,  A. Zech,  
 Igor Ying Zhang,  Xing Zhang,  Yan Zhao,  Ying Zhu,  B. R. Brooks,  
 G. K. L. Chan,  C. J. Cramer,  M. S. Gordon,  W. J. Hehre,  A. Klamt,  
 M. W. Schmidt,  C. D. Sherrill,  D. G. Truhlar,  A. Aspuru-Guzik,  R. Baer,  
 A. T. Bell,  N. A. Besley,  Jeng-Da Chai,  A. E. DePrince, III,  
 R. A. DiStasio Jr.,  A. Dreuw,  B. D. Dunietz,  T. R. Furlani,  
 Chao-Ping Hsu,  Yousung Jung,  Jing Kong,  D. S. Lambrecht,  WanZhen Liang,  
 C. Ochsenfeld,  V. A. Rassolov,  L. V. Slipchenko,  J. E. Subotnik,  
 T. Van Voorhis,  J. M. Herbert,  A. I. Krylov,  P. M. W. Gill,  M. Head-Gordon

 Contributors to earlier versions of Q-Chem not listed above: 
 R. D. Adamson,  B. Austin,  J. Baker,  G. J. O. Beran,  K. Brandhorst,  
 S. T. Brown,  E. F. C. Byrd,  A. K. Chakraborty,  C.-L. Cheng,  
 Siu Hung Chien,  D. M. Chipman,  D. L. Crittenden,  H. Dachsel,  
 R. J. Doerksen,  A. D. Dutoi,  L. Fusti-Molnar,  W. A. Goddard III,  
 A. Golubeva-Zadorozhnaya,  S. R. Gwaltney,  G. Hawkins,  A. Heyden,  
 S. Hirata,  G. Kedziora,  F. J. Keil,  C. Kelley,  Jihan Kim,  R. A. King,  
 R. Z. Khaliullin,  P. P. Korambath,  W. Kurlancheek,  A. M. Lee,  M. S. Lee,  
 S. V. Levchenko,  Ching Yeh Lin,  D. Liotard,  R. C. Lochan,  I. Lotan,  
 P. E. Maslen,  N. Nair,  D. P. O'Neill,  D. Neuhauser,  E. Neuscamman,  
 C. M. Oana,  R. Olson,  B. Peters,  R. Peverati,  P. A. Pieniazek,  
 Y. M. Rhee,  J. Ritchie,  M. A. Rohrdanz,  E. Rosta,  N. J. Russ,  
 H. F. Schaefer III,  N. E. Schultz,  N. Shenvi,  A. C. Simmonett,  A. Sodt,  
 D. Stuck,  K. S. Thanthiriwatte,  V. Vanovschi,  Tao Wang,  A. Warshel,  
 C. F. Williams,  Q. Wu,  X. Xu,  W. Zhang

 Please cite Q-Chem as follows:
 Y. Shao et al., Mol. Phys. 113, 184-215 (2015)
 DOI: 10.1080/00268976.2014.952696

 Q-Chem 5.1.2 for Intel X86 EM64T Linux

 Parts of Q-Chem use Armadillo 8.300.2 (Tropical Shenanigans).
 http://arma.sourceforge.net/

 Q-Chem begins on Mon Nov 26 13:20:25 2018  

Host: 
0

     Scratch files written to /scratch/taweetham/qchem46280//
The previous job contains 0 fragments, simply inherited here
Input Ideriv = 2
Curr. Ideriv = -1
Max.  Ideriv = 2

Checking the input file for inconsistencies... 	...done.

--------------------------------------------------------------
User input:
--------------------------------------------------------------

$molecule
read
$end

$rem
   job_type 	frequency
   basis 	6-311++g**
   method	b3lyp	
$end


--------------------------------------------------------------
 ----------------------------------------------------------------
             Standard Nuclear Orientation (Angstroms)
    I     Atom           X                Y                Z
 ----------------------------------------------------------------
    1      C       0.2256572854    -0.8657987639     0.0000000000
    2      P      -1.4641177241    -1.0148138500     0.0000000000
    3      Cl     -2.0855050333     0.9758554650     0.0000000000
    4      F       0.9130553331    -2.0196453201     0.0000000000
    5      Br      1.3669688491     0.6286932946    -0.0000000000
 ----------------------------------------------------------------
 Molecular Point Group                 Cs    NOp =  2
 Largest Abelian Subgroup              Cs    NOp =  2
 Nuclear Repulsion Energy =   475.8482206286 hartrees
 There are       41 alpha and       41 beta electrons
 Requested basis set is 6-311++G(d,p)
 There are 57 shells and 152 basis functions

 Total QAlloc Memory Limit   2000 MB
 Mega-Array Size       188 MB
 MEM_STATIC part       192 MB

                       Distance Matrix (Angstroms)
             C (  1)   P (  2)   Cl(  3)   F (  4)
   P (  2)  1.696333
   Cl(  3)  2.955192  2.085398
   F (  4)  1.343085  2.580821  4.238442
   Br(  5)  1.880452  3.273556  3.469884  2.686956

 A cutoff of  1.0D-11 yielded   1362 shell pairs
 There are     10423 function pairs (     11428 Cartesian)

 -------------------------------------------------------
 OpenMP Integral Computing Module                       
 Release: version 1.0, May 2013, Q-Chem Inc. Pittsburgh 
 -------------------------------------------------------
 Integral Job Info:
 Integral job number is                      11
 Integral operator is                         1
 short-range coefficients                     0
 long-range coefficients              100000000
 Omega coefficients                           0
 if combine SR and LR in K                    0
 Integral screening is                        0
 Integral computing path is                   2
 max size of driver memory is            800000
 size of driver memory is                593474
 size of scratch memory is             29634545
 max col of scratch BK array               1296
 max len of scratch array in speh3          155
 max len of scratch index in speh4           18
 max int batch size is                      520
 min int batch size is                       52
 fixed nKL is                                45
 max L of basis functions is                  2
 order of int derivative is                   0
 number of shells is                         57
 number of basis is                         159
 number of cartesian basis is               159
 number of contracted shell pairs          1362
 number of primitive shell pairs           3709
 maxK2 (contraction) of shell pair           36
 max number of K2 of shell pair               1
 max number of CS2 of shell pair            132
 max number of PS2 of shell pair            264
 mem total for path MDJ                  518500
 -------------------------------------------------------
 Smallest overlap matrix eigenvalue = 4.14E-04
 Guess from superposition of atomic densities
 Warning:  Energy on first SCF cycle will be non-variational
 SAD guess density has 82.000000 electrons

 -----------------------------------------------------------------------
  General SCF calculation program by
  Eric Jon Sundstrom, Paul Horn, Yuezhi Mao, Dmitri Zuev, Alec White,
  David Stuck, Shaama M.S., Shane Yost, Joonho Lee, David Small,
  Daniel Levine, Susi Lehtola, Hugh Burton, Evgeny Epifanovsky
 -----------------------------------------------------------------------
 Exchange:     0.2000 Hartree-Fock + 0.0800 Slater + 0.7200 B88
 Correlation:  0.1900 VWN1RPA + 0.8100 LYP
 Using SG-1 standard quadrature grid
 using 4 threads for integral computing
 -------------------------------------------------------
 OpenMP Integral computing Module                
 Release: version 2.0, May 2017, Q-Chem Inc. Pleasanton 
 -------------------------------------------------------
 -------------------------------------------------------
 OpenMP BLAS3 based DFT computing Module                
 Release: version 1.0, May 2013, Q-Chem Inc. Pittsburgh 
 -------------------------------------------------------
 A restricted SCF calculation will be
 performed using DIIS
 SCF converges when DIIS error is below 1.0e-08
 ---------------------------------------
  Cycle       Energy         DIIS error
 ---------------------------------------
    1   -3514.3313495507      4.16e-02  
    2   -3513.6885707267      3.51e-03  
    3   -3513.6653650105      4.67e-03  
    4   -3513.7085966515      9.87e-04  
    5   -3513.7103355970      3.60e-04  
    6   -3513.7105882535      1.77e-04  
    7   -3513.7106776652      3.78e-05  
    8   -3513.7106817386      1.06e-05  
    9   -3513.7106820474      2.59e-06  
   10   -3513.7106820616      9.01e-07  
   11   -3513.7106820647      1.97e-07  
   12   -3513.7106820648      4.22e-08  
   13   -3513.7106820648      5.97e-09  Convergence criterion met
 ---------------------------------------
 SCF time:   CPU 25.92s  wall 9.00s 
 SCF   energy in the final basis set =    -3513.7106820648
 Total energy in the final basis set =    -3513.7106820648

 --------------------------------------------------------------
             Orbital Energies (a.u.) and Symmetries
 --------------------------------------------------------------

 Alpha MOs, Restricted
 -- Occupied --                  
-482.87 -101.57  -77.12  -62.53  -56.35  -56.34  -56.34  -24.74
  1 A'    2 A'    3 A'    4 A'    5 A'    1 A"    6 A'    7 A'                 
-10.346  -9.486  -8.734  -7.249  -7.241  -7.240  -6.614  -6.566
  8 A'    9 A'   10 A'   11 A'    2 A"   12 A'   13 A'   14 A'                 
 -6.552  -6.551  -4.777  -4.772  -4.771  -2.677  -2.673  -2.672
  3 A"   15 A'   16 A'    4 A"   17 A'   18 A'    5 A"   19 A'                 
 -2.662  -2.662  -1.285  -0.872  -0.844  -0.730  -0.619  -0.535
 20 A'    6 A"   21 A'   22 A'   23 A'   24 A'   25 A'   26 A'                 
 -0.519  -0.495  -0.417  -0.380  -0.377  -0.347  -0.325  -0.321
  7 A"   27 A'   28 A'   29 A'    8 A"    9 A"   30 A'   31 A'                 
 -0.267
 10 A"                                                                         
 -- Virtual --                   
 -0.096  -0.076  -0.036   0.000   0.022   0.039   0.039   0.047
 11 A"   32 A'   33 A'   34 A'   35 A'   12 A"   36 A'   37 A'                 
  0.055   0.064   0.066   0.078   0.088   0.097   0.113   0.116
 38 A'   39 A'   13 A"   40 A'   14 A"   41 A'   42 A'   15 A"                 
  0.126   0.133   0.153   0.171   0.182   0.256   0.264   0.278
 43 A'   44 A'   45 A'   46 A'   47 A'   48 A'   16 A"   49 A'                 
  0.280   0.312   0.343   0.375   0.386   0.411   0.415   0.426
 17 A"   50 A'   51 A'   52 A'   53 A'   18 A"   54 A'   55 A'                 
  0.445   0.453   0.481   0.505   0.522   0.527   0.548   0.591
 56 A'   19 A"   20 A"   57 A'   58 A'   21 A"   22 A"   59 A'                 
  0.605   0.607   0.617   0.706   0.766   0.780   0.795   0.810
 60 A'   23 A"   61 A'   62 A'   24 A"   63 A'   64 A'   65 A'                 
  0.850   0.876   0.904   0.908   0.942   0.972   1.000   1.220
 25 A"   66 A'   26 A"   67 A'   68 A'   69 A'   70 A'   71 A'                 
  1.234   1.331   1.410   1.418   1.434   1.554   1.637   1.658
 27 A"   72 A'   28 A"   73 A'   29 A"   30 A"   74 A'   75 A'                 
  1.742   1.766   1.820   1.927   1.975   2.036   2.144   2.242
 76 A'   77 A'   78 A'   79 A'   31 A"   80 A'   81 A'   32 A"                 
  2.294   2.366   2.617   2.898   3.028   3.728   3.735   3.924
 82 A'   83 A'   33 A"   84 A'   85 A'   34 A"   86 A'   35 A"                 
  3.941   3.977   3.995   4.043   4.146   4.329   4.646   6.247
 87 A'   36 A"   88 A'   37 A"   89 A'   90 A'   91 A'   38 A"                 
  6.316   6.432   6.635   6.909   7.521   7.552   7.625   9.656
 92 A'   93 A'   94 A'   95 A'   39 A"   96 A'   97 A'   98 A'                 
 13.777  13.903  13.962  23.381  25.806  25.911  26.136  47.861
 40 A"   99 A'  100 A'  101 A'   41 A"  102 A'  103 A'  104 A'                 
 66.710 163.018 215.640 289.716 289.746 289.8491020.645
105 A'  106 A'  107 A'   42 A"  108 A'  109 A'  110 A'                         

 Beta MOs, Restricted
 -- Occupied --                  
-482.87 -101.57  -77.12  -62.53  -56.35  -56.34  -56.34  -24.74
  1 A'    2 A'    3 A'    4 A'    5 A'    1 A"    6 A'    7 A'                 
-10.346  -9.486  -8.734  -7.249  -7.241  -7.240  -6.614  -6.566
  8 A'    9 A'   10 A'   11 A'    2 A"   12 A'   13 A'   14 A'                 
 -6.552  -6.551  -4.777  -4.772  -4.771  -2.677  -2.673  -2.672
  3 A"   15 A'   16 A'    4 A"   17 A'   18 A'    5 A"   19 A'                 
 -2.662  -2.662  -1.285  -0.872  -0.844  -0.730  -0.619  -0.535
 20 A'    6 A"   21 A'   22 A'   23 A'   24 A'   25 A'   26 A'                 
 -0.519  -0.495  -0.417  -0.380  -0.377  -0.347  -0.325  -0.321
  7 A"   27 A'   28 A'   29 A'    8 A"    9 A"   30 A'   31 A'                 
 -0.267
 10 A"                                                                         
 -- Virtual --                   
 -0.096  -0.076  -0.036   0.000   0.022   0.039   0.039   0.047
 11 A"   32 A'   33 A'   34 A'   35 A'   12 A"   36 A'   37 A'                 
  0.055   0.064   0.066   0.078   0.088   0.097   0.113   0.116
 38 A'   39 A'   13 A"   40 A'   14 A"   41 A'   42 A'   15 A"                 
  0.126   0.133   0.153   0.171   0.182   0.256   0.264   0.278
 43 A'   44 A'   45 A'   46 A'   47 A'   48 A'   16 A"   49 A'                 
  0.280   0.312   0.343   0.375   0.386   0.411   0.415   0.426
 17 A"   50 A'   51 A'   52 A'   53 A'   18 A"   54 A'   55 A'                 
  0.445   0.453   0.481   0.505   0.522   0.527   0.548   0.591
 56 A'   19 A"   20 A"   57 A'   58 A'   21 A"   22 A"   59 A'                 
  0.605   0.607   0.617   0.706   0.766   0.780   0.795   0.810
 60 A'   23 A"   61 A'   62 A'   24 A"   63 A'   64 A'   65 A'                 
  0.850   0.876   0.904   0.908   0.942   0.972   1.000   1.220
 25 A"   66 A'   26 A"   67 A'   68 A'   69 A'   70 A'   71 A'                 
  1.234   1.331   1.410   1.418   1.434   1.554   1.637   1.658
 27 A"   72 A'   28 A"   73 A'   29 A"   30 A"   74 A'   75 A'                 
  1.742   1.766   1.820   1.927   1.975   2.036   2.144   2.242
 76 A'   77 A'   78 A'   79 A'   31 A"   80 A'   81 A'   32 A"                 
  2.294   2.366   2.617   2.898   3.028   3.728   3.735   3.924
 82 A'   83 A'   33 A"   84 A'   85 A'   34 A"   86 A'   35 A"                 
  3.941   3.977   3.995   4.043   4.146   4.329   4.646   6.247
 87 A'   36 A"   88 A'   37 A"   89 A'   90 A'   91 A'   38 A"                 
  6.316   6.432   6.635   6.909   7.521   7.552   7.625   9.656
 92 A'   93 A'   94 A'   95 A'   39 A"   96 A'   97 A'   98 A'                 
 13.777  13.903  13.962  23.381  25.806  25.911  26.136  47.861
 40 A"   99 A'  100 A'  101 A'   41 A"  102 A'  103 A'  104 A'                 
 66.710 163.018 215.640 289.716 289.746 289.8491020.645
105 A'  106 A'  107 A'   42 A"  108 A'  109 A'  110 A'                         
 --------------------------------------------------------------

          Ground-State Mulliken Net Atomic Charges

     Atom                 Charge (a.u.)
  ----------------------------------------
      1 C                    -0.088315
      2 P                     0.065805
      3 Cl                   -0.091656
      4 F                     0.000174
      5 Br                    0.113992
  ----------------------------------------
  Sum of atomic charges =     0.000000

 -----------------------------------------------------------------
                    Cartesian Multipole Moments
 -----------------------------------------------------------------
    Charge (ESU x 10^10)
                 0.0000
    Dipole Moment (Debye)
         X       0.3078      Y      -0.1548      Z       0.0000
       Tot       0.3446
    Quadrupole Moments (Debye-Ang)
        XX     -55.0572     XY       3.4148     YY     -54.8695
        XZ       0.0000     YZ       0.0000     ZZ     -54.8018
    Octopole Moments (Debye-Ang^2)
       XXX      49.4128    XXY       6.1616    XYY      15.6533
       YYY      18.4547    XXZ       0.0000    XYZ       0.0000
       YYZ      -0.0000    XZZ      15.1175    YZZ       3.3602
       ZZZ       0.0000
    Hexadecapole Moments (Debye-Ang^3)
      XXXX    -795.4525   XXXY      17.9671   XXYY    -194.8641
      XYYY       8.3681   YYYY    -402.0123   XXXZ       0.0000
      XXYZ       0.0000   XYYZ       0.0000   YYYZ       0.0000
      XXZZ    -145.2002   XYZZ       1.4568   YYZZ     -79.7075
      XZZZ       0.0000   YZZZ       0.0000   ZZZZ     -67.8656
 -----------------------------------------------------------------
 Calculating MO derivatives via CPSCF
 D1JvT checksum  = 195900 14990.7229029463
 D1KAT checksum  = 441600 794.2279023799
   1         3          15      0.154243    0.060552
   2         3          15      0.018166    0.006641
   3         3          15      0.002441    0.000899
   4         3          15      0.000266    0.000124
   5        15           3      0.000017    0.000011
   6        18           0      0.000000    0.000000    Roots Converged
 Time for AOints: 6.6 s (CPU) 2.2 s (wall)
 ------------------------------------------------------------------------------
                     AOints        : Timing summary (seconds)
 ------------------------------------------------------------------------------
     job step          cpu (% of tot)      sys (% of tot)     wall (% of tot)
 ------------------------------------------------------------------------------
  cpscf_lag         0.3486E+02 (32.1)   0.5000E-05 (26.3)   0.1187E+02 (31.8)
  iterzp            0.6704E+02 (61.7)   0.1300E-04 (68.4)   0.2308E+02 (61.9)
  make_fx           0.0000E+00 ( 0.0)   0.0000E+00 ( 0.0)   0.0000E+00 ( 0.0)
  AOints            0.6641E+01 ( 6.1)   0.1000E-05 ( 5.3)   0.2237E+01 ( 6.0)
 ------------------------------------------------------------------------------
   Grand Totals     0.1087E+03          0.1900E-04          0.3730E+02
 ------------------------------------------------------------------------------
 Calculating analytic Hessian of the SCF energy
 Polarizability Matrix (a.u.)
            1           2           3
    1 -94.6807366  -4.7651344   0.0000000
    2  -4.7651344 -72.0485458   0.0000000
    3   0.0000000   0.0000000 -42.7016289

 Direct stationary perturbation theory relativistic correction:

 rels  =      18.081481959645
 relv  =     -61.652937905332
 rel2e =      10.185259332858
 E_rel =     -33.386196612829

 Hessian of the SCF Energy
            1           2           3           4           5           6
    1   0.5023541  -0.0169545   0.0000000  -0.2733804  -0.0291548   0.0000000
    2  -0.0169545   0.3581295   0.0000000  -0.0568062  -0.0362745  -0.0000000
    3   0.0000000   0.0000000   0.0717762   0.0000000  -0.0000000  -0.0204436
    4  -0.2733804  -0.0568062   0.0000000   0.3300325  -0.0000588  -0.0000000
    5  -0.0291548  -0.0362745  -0.0000000  -0.0000588   0.1865136  -0.0000000
    6   0.0000000  -0.0000000  -0.0204436  -0.0000000  -0.0000000   0.0156185
    7  -0.0033261   0.0217205   0.0000000  -0.0241743   0.0176906  -0.0000000
    8  -0.0041793  -0.0081313   0.0000000   0.0422775  -0.1299141   0.0000000
    9   0.0000000  -0.0000000  -0.0036541  -0.0000000   0.0000000  -0.0061022
   10  -0.1376505   0.1131945   0.0000000  -0.0195568   0.0316433  -0.0000000
   11   0.1193322  -0.2214539  -0.0000000   0.0212437  -0.0084495  -0.0000000
   12   0.0000000  -0.0000000  -0.0272971   0.0000000  -0.0000000   0.0011604
   13  -0.0879971  -0.0611544  -0.0000000  -0.0129210  -0.0201202   0.0000000
   14  -0.0690435  -0.0922698  -0.0000000  -0.0066563  -0.0118755   0.0000000
   15  -0.0000000  -0.0000000  -0.0203814  -0.0000000   0.0000000   0.0097669
            7           8           9          10          11          12
    1  -0.0033261  -0.0041793   0.0000000  -0.1376505   0.1193322   0.0000000
    2   0.0217205  -0.0081313  -0.0000000   0.1131945  -0.2214539  -0.0000000
    3   0.0000000   0.0000000  -0.0036541   0.0000000  -0.0000000  -0.0272971
    4  -0.0241743   0.0422775  -0.0000000  -0.0195568   0.0212437   0.0000000
    5   0.0176906  -0.1299141   0.0000000   0.0316433  -0.0084495  -0.0000000
    6  -0.0000000   0.0000000  -0.0061022  -0.0000000  -0.0000000   0.0011604
    7   0.0375421  -0.0432728   0.0000000  -0.0059514   0.0017332  -0.0000000
    8  -0.0432728   0.1339599  -0.0000000   0.0033540  -0.0015238   0.0000000
    9   0.0000000  -0.0000000   0.0053395   0.0000000   0.0000000   0.0064914
   10  -0.0059514   0.0033540   0.0000000   0.1511095  -0.1386584  -0.0000000
   11   0.0017332  -0.0015238   0.0000000  -0.1386584   0.2814480   0.0000000
   12  -0.0000000   0.0000000   0.0064914  -0.0000000   0.0000000   0.0147234
   13  -0.0040904   0.0018206  -0.0000000   0.0120492  -0.0036507   0.0000000
   14   0.0021285   0.0056093   0.0000000  -0.0095335  -0.0500207   0.0000000
   15  -0.0000000  -0.0000000  -0.0020747   0.0000000   0.0000000   0.0049219
           13          14          15
    1  -0.0879971  -0.0690435  -0.0000000
    2  -0.0611544  -0.0922698  -0.0000000
    3  -0.0000000  -0.0000000  -0.0203814
    4  -0.0129210  -0.0066563  -0.0000000
    5  -0.0201202  -0.0118755   0.0000000
    6   0.0000000   0.0000000   0.0097669
    7  -0.0040904   0.0021285  -0.0000000
    8   0.0018206   0.0056093  -0.0000000
    9  -0.0000000   0.0000000  -0.0020747
   10   0.0120492  -0.0095335   0.0000000
   11  -0.0036507  -0.0500207   0.0000000
   12   0.0000000   0.0000000   0.0049219
   13   0.0929592   0.0831048   0.0000000
   14   0.0831048   0.1485566   0.0000000
   15   0.0000000   0.0000000   0.0077672
 Gradient time:  CPU 162.66 s  wall 56.29 s
 **********************************************************************
 **                                                                  **
 **                       VIBRATIONAL ANALYSIS                       **
 **                       --------------------                       **
 **                                                                  **
 **        VIBRATIONAL FREQUENCIES (CM**-1) AND NORMAL MODES         **
 **     FORCE CONSTANTS (mDYN/ANGSTROM) AND REDUCED MASSES (AMU)     **
 **                  INFRARED INTENSITIES (KM/MOL)                   **
 **                                                                  **
 **********************************************************************


 Mode:                 1                      2                      3
 Frequency:       123.25                 138.22                 296.37
 Force Cnst:      0.3613                 0.2978                 1.3887
 Red. Mass:      40.3679                26.4539                26.8332
 IR Active:          YES                    YES                    YES
 IR Intens:        0.565                  1.806                  2.274
 Raman Active:       YES                    YES                    YES
               X      Y      Z        X      Y      Z        X      Y      Z
 C          0.022 -0.258 -0.000    0.000  0.000 -0.083    0.323 -0.234 -0.000
 P          0.021 -0.119  0.000    0.000  0.000  0.609    0.282  0.254  0.000
 Cl         0.811  0.144 -0.000   -0.000 -0.000 -0.385   -0.329  0.316  0.000
 F          0.214 -0.117 -0.000   -0.000  0.000 -0.680    0.648 -0.061  0.000
 Br        -0.422  0.050  0.000    0.000 -0.000  0.108   -0.170 -0.190  0.000
 TransDip  -0.016 -0.018  0.000    0.000  0.000  0.043    0.046  0.013  0.000

 Mode:                 4                      5                      6
 Frequency:       337.39                 423.74                 454.79
 Force Cnst:      1.4502                 1.3469                 3.1628
 Red. Mass:      21.6230                12.7313                25.9544
 IR Active:          YES                    YES                    YES
 IR Intens:        5.600                  2.355                 21.608
 Raman Active:       YES                    YES                    YES
               X      Y      Z        X      Y      Z        X      Y      Z
 C         -0.282  0.190 -0.000    0.000 -0.000  0.964    0.006  0.500  0.000
 P         -0.367 -0.153  0.000   -0.000 -0.000 -0.106    0.352  0.411 -0.000
 Cl         0.069  0.029 -0.000   -0.000  0.000 -0.015    0.117 -0.364 -0.000
 F          0.461  0.696 -0.000    0.000 -0.000 -0.240   -0.278  0.430 -0.000
 Br         0.045 -0.149  0.000    0.000  0.000 -0.040   -0.124 -0.180 -0.000
 TransDip  -0.036 -0.067  0.000   -0.000 -0.000 -0.049    0.016  0.148 -0.000

 Mode:                 7                      8                      9
 Frequency:       526.72                1022.78                1183.61
 Force Cnst:      4.3010                 8.4236                11.0553
 Red. Mass:      26.3123                13.6674                13.3937
 IR Active:          YES                    YES                    YES
 IR Intens:       73.365                139.008                208.510
 Raman Active:       YES                    YES                    YES
               X      Y      Z        X      Y      Z        X      Y      Z
 C         -0.036 -0.412 -0.000    0.428  0.812  0.000    0.860 -0.326 -0.000
 P         -0.403  0.563  0.000   -0.192 -0.032 -0.000   -0.157 -0.015 -0.000
 Cl         0.075 -0.377 -0.000    0.014 -0.010 -0.000   -0.002 -0.004  0.000
 F          0.360 -0.255  0.000    0.133 -0.317 -0.000   -0.224  0.280  0.000
 Br         0.044  0.070  0.000   -0.028 -0.030 -0.000   -0.014 -0.010 -0.000
 TransDip  -0.228  0.153  0.000    0.090  0.367 -0.000    0.405 -0.223 -0.000

 STANDARD THERMODYNAMIC QUANTITIES AT   298.15 K  AND     1.00 ATM

   This Molecule has  0 Imaginary Frequencies
   Zero point vibrational energy:        6.443 kcal/mol

   Atom    1 Element C  Has Mass   12.00000
   Atom    2 Element P  Has Mass   30.97376
   Atom    3 Element Cl Has Mass   34.96885
   Atom    4 Element F  Has Mass   18.99840
   Atom    5 Element Br Has Mass   78.91830
   Molecular Mass:   175.859310 amu
   Principal axes and moments of inertia in amu*Bohr^2:
                             1           2           3
    Eigenvalues --      652.35693  1364.16370  2016.52063
          X               0.99967    -0.02561     0.00000
          Y               0.02561     0.99967     0.00000
          Z              -0.00000    -0.00000     1.00000
   Rotational Symmetry Number is   1
   The Molecule is an Asymmetric Top
   Translational Enthalpy:        0.889 kcal/mol
   Rotational Enthalpy:           0.889 kcal/mol
   Vibrational Enthalpy:          8.300 kcal/mol
   gas constant (RT):             0.592 kcal/mol
   Translational Entropy:        41.401  cal/mol.K
   Rotational Entropy:           28.974  cal/mol.K
   Vibrational Entropy:          10.924  cal/mol.K

   Total Enthalpy:               10.669 kcal/mol
   Total Entropy:                81.299  cal/mol.K
Archival summary:
1\1\TWL02\FREQ\ProcedureUnspecified\BasisUnspecified\r1l1111\taweetha\MonNov2613:21:312018MonNov2613:21:312018\0\\#,FREQ,ProcedureUnspecified,BasisUnspecified,\\0,1\Br\C,1,1.88045\F,2,1.34309,1,111.848\P,2,1.69633,1,132.408,3,-180,0\Cl,4,2.0854,2,102.296,1,-0,0\\\@

 Total job time:  65.47s(wall), 188.78s(cpu) 
 Mon Nov 26 13:21:31 2018

        *************************************************************
        *                                                           *
        *  Thank you very much for using Q-Chem.  Have a nice day.  *
        *                                                           *
        *************************************************************
