# Supplementary material for: Geometric and energetic data from ab initio calculations of haloethene, haloimine, halomethylenephosphine, haloiminophosphine, halodiazene, halodiphosphene and halocyclopropane
Source: Data Brief. 2019 Nov 2;27:104738. doi: 10.1016/j.dib.2019.104738 (PMC6861602; doi:10.1016/j.dib.2019.104738)
Supplement: Multimedia component 5 [file mmc5.zip › CP/B3LYP/BrFCPFE.out]

Q-Chem Developer Version!
                  Welcome to Q-Chem
     A Quantum Leap Into The Future Of Chemistry


 Q-Chem 5.1, Q-Chem, Inc., Pleasanton, CA (2018)

 Yihan Shao,  Zhengting Gan,  E. Epifanovsky,  A. T. B. Gilbert,  M. Wormit,  
 J. Kussmann,  A. W. Lange,  A. Behn,  Jia Deng,  Xintian Feng,  D. Ghosh,  
 M. Goldey,  P. R. Horn,  L. D. Jacobson,  I. Kaliman,  T. Kus,  A. Landau,  
 Jie Liu,  E. I. Proynov,  R. M. Richard,  R. P. Steele,  E. J. Sundstrom,  
 H. L. Woodcock III,  P. M. Zimmerman,  D. Zuev,  B. Albrecht,  E. Alguire,  
 S. A. Baeppler,  D. Barton,  Z. Benda,  Y. A. Bernard,  E. J. Berquist,  
 K. B. Bravaya,  H. Burton,  D. Casanova,  Chun-Min Chang,  Yunqing Chen,  
 A. Chien,  K. D. Closser,  M. P. Coons,  S. Coriani,  S. Dasgupta,  
 A. L. Dempwolff,  M. Diedenhofen,  Hainam Do,  R. G. Edgar,  Po-Tung Fang,  
 S. Faraji,  S. Fatehi,  Qingguo Feng,  K. D. Fenk,  J. Fosso-Tande,  
 Qinghui Ge,  A. Ghysels,  G. Gidofalvi,  J. Gomes,  J. Gonthier,  A. Gunina,  
 D. Hait,  M. W. D. Hanson-Heine,  P. H. P. Harbach,  A. W. Hauser,  
 J. E. Herr,  E. G. Hohenstein,  Z. C. Holden,  Kerwin Hui,  B. C. Huynh,  
 T.-C. Jagau,  Hyunjun Ji,  B. Kaduk,  K. Khistyaev,  Jaehoon Kim,  
 P. Klunzinger,  K. Koh,  D. Kosenkov,  L. Koulias,  T. Kowalczyk,  
 C. M. Krauter,  A. Kunitsa,  Ka Un Lao,  A. Laurent,  K. V. Lawler,  
 Joonho Lee,  D. Lefrancois,  S. Lehtola,  D. S. Levine,  Yi-Pei Li,  
 You-Sheng Lin,  Fenglai Liu,  E. Livshits,  A. Luenser,  P. Manohar,  
 E. Mansoor,  S. F. Manzer,  Shan-Ping Mao,  Yuezhi Mao,  N. Mardirossian,  
 A. V. Marenich,  T. Markovich,  L. A. Martinez-Martinez,  S. A. Maurer,  
 N. J. Mayhall,  S. C. McKenzie,  J.-M. Mewes,  A. F. Morrison,  
 J. W. Mullinax,  K. Nanda,  T. S. Nguyen-Beck,  R. Olivares-Amaya,  
 J. A. Parkhill,  T. M. Perrine,  F. Plasser,  P. Pokhilko,  S. Prager,  
 A. Prociuk,  E. Ramos,  D. R. Rehn,  F. Rob,  M. Schneider,  N. Sergueev,  
 S. M. Sharada,  S. Sharma,  D. W. Small,  T. Stauch,  T. Stein,  
 Yu-Chuan Su,  A. J. W. Thom,  A. Tkatchenko,  T. Tsuchimochi,  N. M. Tubman,  
 L. Vogt,  M. L. Vidal,  O. Vydrov,  M. A. Watson,  J. Wenzel,  
 M. de Wergifosse,  T. A. Wesolowski,  A. White,  J. Witte,  A. Yamada,  
 Jun Yang,  K. Yao,  S. Yeganeh,  S. R. Yost,  Zhi-Qiang You,  A. Zech,  
 Igor Ying Zhang,  Xing Zhang,  Yan Zhao,  Ying Zhu,  B. R. Brooks,  
 G. K. L. Chan,  C. J. Cramer,  M. S. Gordon,  W. J. Hehre,  A. Klamt,  
 M. W. Schmidt,  C. D. Sherrill,  D. G. Truhlar,  A. Aspuru-Guzik,  R. Baer,  
 A. T. Bell,  N. A. Besley,  Jeng-Da Chai,  A. E. DePrince, III,  
 R. A. DiStasio Jr.,  A. Dreuw,  B. D. Dunietz,  T. R. Furlani,  
 Chao-Ping Hsu,  Yousung Jung,  Jing Kong,  D. S. Lambrecht,  WanZhen Liang,  
 C. Ochsenfeld,  V. A. Rassolov,  L. V. Slipchenko,  J. E. Subotnik,  
 T. Van Voorhis,  J. M. Herbert,  A. I. Krylov,  P. M. W. Gill,  M. Head-Gordon

 Contributors to earlier versions of Q-Chem not listed above: 
 R. D. Adamson,  B. Austin,  J. Baker,  G. J. O. Beran,  K. Brandhorst,  
 S. T. Brown,  E. F. C. Byrd,  A. K. Chakraborty,  C.-L. Cheng,  
 Siu Hung Chien,  D. M. Chipman,  D. L. Crittenden,  H. Dachsel,  
 R. J. Doerksen,  A. D. Dutoi,  L. Fusti-Molnar,  W. A. Goddard III,  
 A. Golubeva-Zadorozhnaya,  S. R. Gwaltney,  G. Hawkins,  A. Heyden,  
 S. Hirata,  G. Kedziora,  F. J. Keil,  C. Kelley,  Jihan Kim,  R. A. King,  
 R. Z. Khaliullin,  P. P. Korambath,  W. Kurlancheek,  A. M. Lee,  M. S. Lee,  
 S. V. Levchenko,  Ching Yeh Lin,  D. Liotard,  R. C. Lochan,  I. Lotan,  
 P. E. Maslen,  N. Nair,  D. P. O'Neill,  D. Neuhauser,  E. Neuscamman,  
 C. M. Oana,  R. Olson,  B. Peters,  R. Peverati,  P. A. Pieniazek,  
 Y. M. Rhee,  J. Ritchie,  M. A. Rohrdanz,  E. Rosta,  N. J. Russ,  
 H. F. Schaefer III,  N. E. Schultz,  N. Shenvi,  A. C. Simmonett,  A. Sodt,  
 D. Stuck,  K. S. Thanthiriwatte,  V. Vanovschi,  Tao Wang,  A. Warshel,  
 C. F. Williams,  Q. Wu,  X. Xu,  W. Zhang

 Please cite Q-Chem as follows:
 Y. Shao et al., Mol. Phys. 113, 184-215 (2015)
 DOI: 10.1080/00268976.2014.952696

 Q-Chem 5.1.2 for Intel X86 EM64T Linux

 Parts of Q-Chem use Armadillo 8.300.2 (Tropical Shenanigans).
 http://arma.sourceforge.net/

 Q-Chem begins on Mon Nov 26 14:24:27 2018  

Host: 
0

     Scratch files written to /scratch/taweetham/qchem47946//
Input Ideriv = 2
Curr. Ideriv = -1
Max.  Ideriv = 2

Checking the input file for inconsistencies... 	...done.

--------------------------------------------------------------
User input:
--------------------------------------------------------------
$molecule
0 1
C 
P 1 1.5 
F 2 PF 1 120. 
F 1 PF 2 120.  3 180.0
Br 1 PBr 2 120.  3 0.0

PH=1.44
PF=1.54
PCl=2.03
PBr=2.5
PI=2.6
$end

$rem
   job_type	optimization
   basis	6-311++g**
   method	b3lyp
$end

--------------------------------------------------------------
 ----------------------------------------------------------------
             Standard Nuclear Orientation (Angstroms)
    I     Atom           X                Y                Z
 ----------------------------------------------------------------
    1      C      -0.7276481580    -0.7280840044    -0.0000000000
    2      P      -1.8910023282     0.2188093765    -0.0000000000
    3      F      -1.6462895138     1.7392420907    -0.0000000000
    4      F      -0.9723609724    -2.2485167186     0.0000000000
    5      Br      1.6085365213     0.1619952865     0.0000000000
 ----------------------------------------------------------------
 Molecular Point Group                 Cs    NOp =  2
 Largest Abelian Subgroup              Cs    NOp =  2
 Nuclear Repulsion Energy =   362.3972369205 hartrees
 There are       37 alpha and       37 beta electrons
 Requested basis set is 6-311++G(d,p)
 There are 50 shells and 144 basis functions

 Total QAlloc Memory Limit   2000 MB
 Mega-Array Size       188 MB
 MEM_STATIC part       192 MB
 A cutoff of  1.0D-11 yielded   1038 shell pairs
 There are      9145 function pairs (     10044 Cartesian)

 -------------------------------------------------------
 OpenMP Integral Computing Module                       
 Release: version 1.0, May 2013, Q-Chem Inc. Pittsburgh 
 -------------------------------------------------------
 Integral Job Info:
 Integral job number is                      11
 Integral operator is                         1
 short-range coefficients                     0
 long-range coefficients              100000000
 Omega coefficients                           0
 if combine SR and LR in K                    0
 Integral screening is                        0
 Integral computing path is                   2
 max size of driver memory is            800000
 size of driver memory is                593474
 size of scratch memory is             29623520
 max col of scratch BK array               1296
 max len of scratch array in speh3          155
 max len of scratch index in speh4           18
 max int batch size is                      520
 min int batch size is                       52
 fixed nKL is                                45
 max L of basis functions is                  2
 order of int derivative is                   0
 number of shells is                         50
 number of basis is                         151
 number of cartesian basis is               151
 number of contracted shell pairs          1038
 number of primitive shell pairs           2908
 maxK2 (contraction) of shell pair           36
 max number of K2 of shell pair               1
 max number of CS2 of shell pair            105
 max number of PS2 of shell pair            300
 mem total for path MDJ                  517914
 -------------------------------------------------------
 Smallest overlap matrix eigenvalue = 6.90E-04

 Scale SEOQF with 1.000000e-01/1.000000e-01/1.000000e-01

 Standard Electronic Orientation quadrupole field applied
 Nucleus-field energy     =     0.0000000120 hartrees
 Guess from superposition of atomic densities
 Warning:  Energy on first SCF cycle will be non-variational
 SAD guess density has 74.000000 electrons

 -----------------------------------------------------------------------
  General SCF calculation program by
  Eric Jon Sundstrom, Paul Horn, Yuezhi Mao, Dmitri Zuev, Alec White,
  David Stuck, Shaama M.S., Shane Yost, Joonho Lee, David Small,
  Daniel Levine, Susi Lehtola, Hugh Burton, Evgeny Epifanovsky
 -----------------------------------------------------------------------
 Exchange:     0.2000 Hartree-Fock + 0.0800 Slater + 0.7200 B88
 Correlation:  0.1900 VWN1RPA + 0.8100 LYP
 Using SG-1 standard quadrature grid
 using 4 threads for integral computing
 -------------------------------------------------------
 OpenMP Integral computing Module                
 Release: version 2.0, May 2017, Q-Chem Inc. Pleasanton 
 -------------------------------------------------------
 -------------------------------------------------------
 OpenMP BLAS3 based DFT computing Module                
 Release: version 1.0, May 2013, Q-Chem Inc. Pittsburgh 
 -------------------------------------------------------
 A restricted SCF calculation will be
 performed using DIIS
 SCF converges when DIIS error is below 1.0e-08
 ---------------------------------------
  Cycle       Energy         DIIS error
 ---------------------------------------
    1   -3153.7415715777      4.09e-02  
    2   -3153.1876876853      4.76e-03  
    3   -3153.0781273501      7.81e-03  
    4   -3153.2240489543      2.50e-03  
    5   -3153.2353926285      1.08e-03  
    6   -3153.2385777132      2.75e-04  
    7   -3153.2387217595      1.21e-04  
    8   -3153.2387469039      3.71e-05  
    9   -3153.2387495364      6.99e-06  
   10   -3153.2387495974      4.94e-06  
   11   -3153.2387496831      6.12e-07  
   12   -3153.2387496843      1.00e-07  
   13   -3153.2387496843      2.27e-08  
   14   -3153.2387496843      3.63e-09  Convergence criterion met
 ---------------------------------------
 SCF time:   CPU 20.89s  wall 8.00s 
 SCF   energy in the final basis set =    -3153.2387496843
 Total energy in the final basis set =    -3153.2387496843

 --------------------------------------------------------------
             Orbital Energies (a.u.) and Symmetries
 --------------------------------------------------------------

 Alpha MOs, Restricted
 -- Occupied --                  
-482.85  -77.16  -62.50  -56.32  -56.32  -56.32  -24.76  -24.74
  1 A'    2 A'    3 A'    4 A'    5 A'    1 A"    6 A'    7 A'                 
-10.349  -8.710  -6.656  -6.543  -6.528  -6.527  -4.819  -4.814
  8 A'    9 A'   10 A'   11 A'   12 A'    2 A"   13 A'    3 A"                 
 -4.813  -2.653  -2.649  -2.649  -2.637  -2.637  -1.303  -1.223
 14 A'   15 A'   16 A'    4 A"    5 A"   17 A'   18 A'   19 A'                 
 -0.822  -0.765  -0.637  -0.560  -0.538  -0.533  -0.482  -0.479
 20 A'   21 A'   22 A'   23 A'    6 A"   24 A'   25 A'    7 A"                 
 -0.407  -0.346  -0.328  -0.308  -0.302
 26 A'    8 A"   27 A'   28 A'    9 A"                                         
 -- Virtual --                   
 -0.177  -0.112  -0.085   0.000   0.021   0.031   0.035   0.041
 29 A'   30 A'   10 A"   31 A'   32 A'   33 A'   11 A"   34 A'                 
  0.066   0.072   0.087   0.096   0.100   0.109   0.132   0.144
 35 A'   12 A"   36 A'   37 A'   13 A"   38 A'   39 A'   40 A'                 
  0.157   0.208   0.236   0.243   0.259   0.271   0.275   0.315
 41 A'   14 A"   42 A'   43 A'   15 A"   44 A'   16 A"   45 A'                 
  0.340   0.348   0.371   0.388   0.400   0.431   0.447   0.483
 46 A'   47 A'   48 A'   49 A'   50 A'   17 A"   51 A'   52 A'                 
  0.491   0.551   0.563   0.579   0.587   0.588   0.625   0.628
 18 A"   53 A'   19 A"   54 A'   55 A'   20 A"   56 A'   21 A"                 
  0.643   0.672   0.695   0.841   0.880   0.991   1.104   1.181
 57 A'   22 A"   58 A'   59 A'   60 A'   61 A'   62 A'   23 A"                 
  1.268   1.300   1.314   1.339   1.378   1.419   1.480   1.492
 24 A"   63 A'   64 A'   65 A'   66 A'   25 A"   26 A"   67 A'                 
  1.554   1.558   1.622   1.675   1.902   1.940   1.986   1.997
 68 A'   27 A"   69 A'   70 A'   71 A'   72 A'   28 A"   73 A'                 
  2.001   2.051   2.635   2.721   3.088   3.691   3.697   3.741
 74 A'   75 A'   29 A"   76 A'   77 A'   30 A"   78 A'   31 A"                 
  3.745   3.746   3.771   3.808   3.828   3.990   3.998   4.000
 32 A"   79 A'   80 A'   33 A"   81 A'   34 A"   35 A"   82 A'                 
  4.053   4.110   4.147   4.438   6.199   6.227   6.254   6.255
 83 A'   84 A'   85 A'   86 A'   36 A"   87 A'   88 A'   37 A"                 
  6.305   6.351   6.528   7.035   7.540   7.548   7.575  13.735
 89 A'   90 A'   91 A'   92 A'   38 A"   93 A'   94 A'   39 A"                 
 13.881  14.064  23.403  47.820  66.701  66.706 163.165 289.730
 95 A'   96 A'   97 A'   98 A'   99 A'  100 A'  101 A'   40 A"                 
289.738 289.7761020.589
102 A'  103 A'  104 A'                                                         

 Beta MOs, Restricted
 -- Occupied --                  
-482.85  -77.16  -62.50  -56.32  -56.32  -56.32  -24.76  -24.74
  1 A'    2 A'    3 A'    4 A'    5 A'    1 A"    6 A'    7 A'                 
-10.349  -8.710  -6.656  -6.543  -6.528  -6.527  -4.819  -4.814
  8 A'    9 A'   10 A'   11 A'   12 A'    2 A"   13 A'    3 A"                 
 -4.813  -2.653  -2.649  -2.649  -2.637  -2.637  -1.303  -1.223
 14 A'   15 A'   16 A'    4 A"    5 A"   17 A'   18 A'   19 A'                 
 -0.822  -0.765  -0.637  -0.560  -0.538  -0.533  -0.482  -0.479
 20 A'   21 A'   22 A'   23 A'    6 A"   24 A'   25 A'    7 A"                 
 -0.407  -0.346  -0.328  -0.308  -0.302
 26 A'    8 A"   27 A'   28 A'    9 A"                                         
 -- Virtual --                   
 -0.177  -0.112  -0.085   0.000   0.021   0.031   0.035   0.041
 29 A'   30 A'   10 A"   31 A'   32 A'   33 A'   11 A"   34 A'                 
  0.066   0.072   0.087   0.096   0.100   0.109   0.132   0.144
 35 A'   12 A"   36 A'   37 A'   13 A"   38 A'   39 A'   40 A'                 
  0.157   0.208   0.236   0.243   0.259   0.271   0.275   0.315
 41 A'   14 A"   42 A'   43 A'   15 A"   44 A'   16 A"   45 A'                 
  0.340   0.348   0.371   0.388   0.400   0.431   0.447   0.483
 46 A'   47 A'   48 A'   49 A'   50 A'   17 A"   51 A'   52 A'                 
  0.491   0.551   0.563   0.579   0.587   0.588   0.625   0.628
 18 A"   53 A'   19 A"   54 A'   55 A'   20 A"   56 A'   21 A"                 
  0.643   0.672   0.695   0.841   0.880   0.991   1.104   1.181
 57 A'   22 A"   58 A'   59 A'   60 A'   61 A'   62 A'   23 A"                 
  1.268   1.300   1.314   1.339   1.378   1.419   1.480   1.492
 24 A"   63 A'   64 A'   65 A'   66 A'   25 A"   26 A"   67 A'                 
  1.554   1.558   1.622   1.675   1.902   1.940   1.986   1.997
 68 A'   27 A"   69 A'   70 A'   71 A'   72 A'   28 A"   73 A'                 
  2.001   2.051   2.635   2.721   3.088   3.691   3.697   3.741
 74 A'   75 A'   29 A"   76 A'   77 A'   30 A"   78 A'   31 A"                 
  3.745   3.746   3.771   3.808   3.828   3.990   3.998   4.000
 32 A"   79 A'   80 A'   33 A"   81 A'   34 A"   35 A"   82 A'                 
  4.053   4.110   4.147   4.438   6.199   6.227   6.254   6.255
 83 A'   84 A'   85 A'   86 A'   36 A"   87 A'   88 A'   37 A"                 
  6.305   6.351   6.528   7.035   7.540   7.548   7.575  13.735
 89 A'   90 A'   91 A'   92 A'   38 A"   93 A'   94 A'   39 A"                 
 13.881  14.064  23.403  47.820  66.701  66.706 163.165 289.730
 95 A'   96 A'   97 A'   98 A'   99 A'  100 A'  101 A'   40 A"                 
289.738 289.7761020.589
102 A'  103 A'  104 A'                                                         
 --------------------------------------------------------------

          Ground-State Mulliken Net Atomic Charges

     Atom                 Charge (a.u.)
  ----------------------------------------
      1 C                    -0.106630
      2 P                     0.374780
      3 F                    -0.072788
      4 F                    -0.114400
      5 Br                   -0.080961
  ----------------------------------------
  Sum of atomic charges =     0.000000

 -----------------------------------------------------------------
                    Cartesian Multipole Moments
 -----------------------------------------------------------------
    Charge (ESU x 10^10)
                 0.0000
    Dipole Moment (Debye)
         X      -1.6970      Y       0.9163      Z      -0.0000
       Tot       1.9286
    Quadrupole Moments (Debye-Ang)
        XX     -44.0401     XY      -0.3259     YY     -51.1032
        XZ       0.0000     YZ       0.0000     ZZ     -46.5489
    Octopole Moments (Debye-Ang^2)
       XXX      34.7447    XXY       6.1928    XYY      14.5774
       YYY       6.8906    XXZ      -0.0000    XYZ       0.0000
       YYZ       0.0000    XZZ       7.6375    YZZ       2.2011
       ZZZ       0.0000
    Hexadecapole Moments (Debye-Ang^3)
      XXXX    -710.9341   XXXY       4.0338   XXYY    -177.7569
      XYYY       0.9819   YYYY    -339.1048   XXXZ       0.0000
      XXYZ       0.0000   XYYZ       0.0000   YYYZ       0.0000
      XXZZ    -130.5622   XYZZ      -1.4394   YYZZ     -61.5664
      XZZZ       0.0000   YZZZ       0.0000   ZZZZ     -54.7079
 -----------------------------------------------------------------
 Calculating analytic gradient of the SCF energy
 Gradient of SCF Energy
            1           2           3           4           5
    1  -0.1697366   0.1739325  -0.0295055  -0.0209887   0.0462984
    2   0.1569983  -0.0442170  -0.0404131  -0.0949283   0.0225601
    3   0.0000000  -0.0000000   0.0000000   0.0000000  -0.0000000
 Max gradient component =       1.739E-01
 RMS gradient           =       8.176E-02
 Gradient time:  CPU 5.03 s  wall 1.76 s
 Geometry Optimization Parameters
   NAtoms,    NIC,     NZ,  NCons,   NDum,   NFix, NCnnct, MaxDiis
        5      20       5       0       0       0       0       0


** GEOMETRY OPTIMIZATION IN DELOCALIZED INTERNAL COORDINATES **
   Searching for a Minimum

   Optimization Cycle:   1

                       Coordinates (Angstroms)
     ATOM                X               Y               Z
      1  C        -0.7276481580   -0.7280840044    0.0000000000
      2  P        -1.8910023282    0.2188093765    0.0000000000
      3  F        -1.6462895138    1.7392420907    0.0000000000
      4  F        -0.9723609724   -2.2485167186    0.0000000000
      5  Br        1.6085365213    0.1619952865    0.0000000000
   Point Group: cs    Number of degrees of freedom:     7


   Energy is  -3153.238749684


 Attempting to Generate Delocalized Internal Coordinates

  7 Hessian modes will be used to form the next step
  Hessian Eigenvalues:
     0.052803    0.250000    0.250000    0.250000    0.285189    0.648207
     0.766766

 Minimum Search - Taking Simple RFO Step
 Searching for Lamda that Minimizes Along All modes
 Value Taken    Lamda =  -0.09145692
 Calculated Step too Large.  Step scaled by  0.573541
 Step Taken.  Stepsize is  0.300000

                             Maximum     Tolerance    Cnvgd?
         Gradient           0.144863      0.000300      NO
         Displacement       0.157412      0.001200      NO
         Energy change     *********      0.000001      NO


 New Cartesian Coordinates Obtained by Inverse Iteration

 Displacement from previous Coordinates is:  0.317614
 ----------------------------------------------------------------
             Standard Nuclear Orientation (Angstroms)
    I     Atom           X                Y                Z
 ----------------------------------------------------------------
    1      C      -0.7161178706    -0.7394880048     0.0000000000
    2      P      -1.9494147886     0.2133509985     0.0000000000
    3      F      -1.5707069617     1.7249446572     0.0000000000
    4      F      -0.9033089186    -2.1892455883     0.0000000000
    5      Br      1.5107840885     0.1338839683     0.0000000000
 ----------------------------------------------------------------
 Molecular Point Group                 Cs    NOp =  2
 Largest Abelian Subgroup              Cs    NOp =  2
 Nuclear Repulsion Energy =   369.5073068769 hartrees
 There are       37 alpha and       37 beta electrons
 Applying Cartesian multipole field
    Component          Value
    ---------          -----
     (2,0,0)        1.00000E-11
     (0,2,0)        2.00000E-11
     (0,0,2)       -3.00000E-11
 Nucleus-field energy     =     0.0000000114 hartrees
 Requested basis set is 6-311++G(d,p)
 There are 50 shells and 144 basis functions
 A cutoff of  1.0D-11 yielded   1048 shell pairs
 There are      9213 function pairs (     10117 Cartesian)
 Smallest overlap matrix eigenvalue = 7.32E-04
 Guess MOs from SCF MO coefficient file

 -----------------------------------------------------------------------
  General SCF calculation program by
  Eric Jon Sundstrom, Paul Horn, Yuezhi Mao, Dmitri Zuev, Alec White,
  David Stuck, Shaama M.S., Shane Yost, Joonho Lee, David Small,
  Daniel Levine, Susi Lehtola, Hugh Burton, Evgeny Epifanovsky
 -----------------------------------------------------------------------
 Exchange:     0.2000 Hartree-Fock + 0.0800 Slater + 0.7200 B88
 Correlation:  0.1900 VWN1RPA + 0.8100 LYP
 Using SG-1 standard quadrature grid
 using 4 threads for integral computing
 -------------------------------------------------------
 OpenMP Integral computing Module                
 Release: version 2.0, May 2017, Q-Chem Inc. Pleasanton 
 -------------------------------------------------------
 -------------------------------------------------------
 OpenMP BLAS3 based DFT computing Module                
 Release: version 1.0, May 2013, Q-Chem Inc. Pittsburgh 
 -------------------------------------------------------
 A restricted SCF calculation will be
 performed using DIIS
 SCF converges when DIIS error is below 1.0e-08
 ---------------------------------------
  Cycle       Energy         DIIS error
 ---------------------------------------
    1   -3153.2764957015      1.51e-03  
    2   -3153.2838847224      7.03e-04  
    3   -3153.2816750840      1.15e-03  
    4   -3153.2850844528      2.21e-04  
    5   -3153.2851951386      8.85e-05  
    6   -3153.2852137072      1.60e-05  
    7   -3153.2852140513      8.15e-06  
    8   -3153.2852141754      1.97e-06  
    9   -3153.2852141833      4.35e-07  
   10   -3153.2852141835      2.55e-07  
   11   -3153.2852141837      4.89e-08  
   12   -3153.2852141837      1.08e-08  
   13   -3153.2852141837      1.96e-09  Convergence criterion met
 ---------------------------------------
 SCF time:   CPU 20.23s  wall 8.00s 
 SCF   energy in the final basis set =    -3153.2852141837
 Total energy in the final basis set =    -3153.2852141837

 --------------------------------------------------------------
             Orbital Energies (a.u.) and Symmetries
 --------------------------------------------------------------

 Alpha MOs, Restricted
 -- Occupied --                  
-482.85  -77.15  -62.51  -56.33  -56.32  -56.32  -24.75  -24.75
  1 A'    2 A'    3 A'    4 A'    5 A'    1 A"    6 A'    7 A'                 
-10.350  -8.712  -6.649  -6.545  -6.530  -6.529  -4.812  -4.807
  8 A'    9 A'   10 A'   11 A'   12 A'    2 A"   13 A'    3 A"                 
 -4.806  -2.655  -2.651  -2.651  -2.639  -2.639  -1.284  -1.247
 14 A'   15 A'   16 A'    4 A"    5 A"   17 A'   18 A'   19 A'                 
 -0.808  -0.765  -0.632  -0.565  -0.523  -0.523  -0.493  -0.492
 20 A'   21 A'   22 A'   23 A'   24 A'    6 A"    7 A"   25 A'                 
 -0.411  -0.335  -0.334  -0.310  -0.299
 26 A'    8 A"   27 A'   28 A'    9 A"                                         
 -- Virtual --                   
 -0.159  -0.089  -0.082   0.002   0.022   0.035   0.036   0.043
 29 A'   10 A"   30 A'   31 A'   32 A'   33 A'   11 A"   34 A'                 
  0.064   0.072   0.088   0.096   0.099   0.108   0.132   0.148
 35 A'   12 A"   36 A'   37 A'   13 A"   38 A'   39 A'   40 A'                 
  0.156   0.209   0.240   0.245   0.263   0.276   0.278   0.315
 41 A'   14 A"   42 A'   43 A'   15 A"   44 A'   16 A"   45 A'                 
  0.332   0.349   0.365   0.385   0.397   0.431   0.439   0.483
 46 A'   47 A'   48 A'   49 A'   50 A'   17 A"   51 A'   18 A"                 
  0.490   0.559   0.561   0.573   0.578   0.596   0.615   0.636
 52 A'   53 A'   19 A"   54 A'   20 A"   55 A'   56 A'   21 A"                 
  0.660   0.692   0.715   0.853   0.881   0.997   1.045   1.190
 57 A'   22 A"   58 A'   59 A'   60 A'   61 A'   62 A'   23 A"                 
  1.276   1.317   1.327   1.348   1.369   1.411   1.472   1.505
 24 A"   63 A'   64 A'   65 A'   66 A'   25 A"   26 A"   67 A'                 
  1.541   1.581   1.641   1.698   1.878   1.928   1.958   1.984
 27 A"   68 A'   69 A'   70 A'   71 A'   72 A'   73 A'   28 A"                 
  2.002   2.073   2.625   2.749   3.064   3.707   3.714   3.734
 74 A'   75 A'   29 A"   76 A'   77 A'   30 A"   78 A'   31 A"                 
  3.737   3.751   3.780   3.843   3.863   3.988   4.002   4.002
 79 A'   32 A"   80 A'   33 A"   81 A'   34 A"   82 A'   35 A"                 
  4.070   4.106   4.175   4.539   6.213   6.245   6.249   6.269
 83 A'   84 A'   85 A'   86 A'   36 A"   87 A'   37 A"   88 A'                 
  6.306   6.397   6.531   7.013   7.538   7.551   7.591  13.741
 89 A'   90 A'   91 A'   92 A'   38 A"   93 A'   94 A'   39 A"                 
 13.884  14.007  23.366  47.822  66.696  66.712 163.130 289.729
 95 A'   96 A'   97 A'   98 A'   99 A'  100 A'  101 A'   40 A"                 
289.740 289.7901020.592
102 A'  103 A'  104 A'                                                         

 Beta MOs, Restricted
 -- Occupied --                  
-482.85  -77.15  -62.51  -56.33  -56.32  -56.32  -24.75  -24.75
  1 A'    2 A'    3 A'    4 A'    5 A'    1 A"    6 A'    7 A'                 
-10.350  -8.712  -6.649  -6.545  -6.530  -6.529  -4.812  -4.807
  8 A'    9 A'   10 A'   11 A'   12 A'    2 A"   13 A'    3 A"                 
 -4.806  -2.655  -2.651  -2.651  -2.639  -2.639  -1.284  -1.247
 14 A'   15 A'   16 A'    4 A"    5 A"   17 A'   18 A'   19 A'                 
 -0.808  -0.765  -0.632  -0.565  -0.523  -0.523  -0.493  -0.492
 20 A'   21 A'   22 A'   23 A'   24 A'    6 A"    7 A"   25 A'                 
 -0.411  -0.335  -0.334  -0.310  -0.299
 26 A'    8 A"   27 A'   28 A'    9 A"                                         
 -- Virtual --                   
 -0.159  -0.089  -0.082   0.002   0.022   0.035   0.036   0.043
 29 A'   10 A"   30 A'   31 A'   32 A'   33 A'   11 A"   34 A'                 
  0.064   0.072   0.088   0.096   0.099   0.108   0.132   0.148
 35 A'   12 A"   36 A'   37 A'   13 A"   38 A'   39 A'   40 A'                 
  0.156   0.209   0.240   0.245   0.263   0.276   0.278   0.315
 41 A'   14 A"   42 A'   43 A'   15 A"   44 A'   16 A"   45 A'                 
  0.332   0.349   0.365   0.385   0.397   0.431   0.439   0.483
 46 A'   47 A'   48 A'   49 A'   50 A'   17 A"   51 A'   18 A"                 
  0.490   0.559   0.561   0.573   0.578   0.596   0.615   0.636
 52 A'   53 A'   19 A"   54 A'   20 A"   55 A'   56 A'   21 A"                 
  0.660   0.692   0.715   0.853   0.881   0.997   1.045   1.190
 57 A'   22 A"   58 A'   59 A'   60 A'   61 A'   62 A'   23 A"                 
  1.276   1.317   1.327   1.348   1.369   1.411   1.472   1.505
 24 A"   63 A'   64 A'   65 A'   66 A'   25 A"   26 A"   67 A'                 
  1.541   1.581   1.641   1.698   1.878   1.928   1.958   1.984
 27 A"   68 A'   69 A'   70 A'   71 A'   72 A'   73 A'   28 A"                 
  2.002   2.073   2.625   2.749   3.064   3.707   3.714   3.734
 74 A'   75 A'   29 A"   76 A'   77 A'   30 A"   78 A'   31 A"                 
  3.737   3.751   3.780   3.843   3.863   3.988   4.002   4.002
 79 A'   32 A"   80 A'   33 A"   81 A'   34 A"   82 A'   35 A"                 
  4.070   4.106   4.175   4.539   6.213   6.245   6.249   6.269
 83 A'   84 A'   85 A'   86 A'   36 A"   87 A'   37 A"   88 A'                 
  6.306   6.397   6.531   7.013   7.538   7.551   7.591  13.741
 89 A'   90 A'   91 A'   92 A'   38 A"   93 A'   94 A'   39 A"                 
 13.884  14.007  23.366  47.822  66.696  66.712 163.130 289.729
 95 A'   96 A'   97 A'   98 A'   99 A'  100 A'  101 A'   40 A"                 
289.740 289.7901020.592
102 A'  103 A'  104 A'                                                         
 --------------------------------------------------------------

          Ground-State Mulliken Net Atomic Charges

     Atom                 Charge (a.u.)
  ----------------------------------------
      1 C                    -0.121204
      2 P                     0.365875
      3 F                    -0.110274
      4 F                    -0.081047
      5 Br                   -0.053351
  ----------------------------------------
  Sum of atomic charges =     0.000000

 -----------------------------------------------------------------
                    Cartesian Multipole Moments
 -----------------------------------------------------------------
    Charge (ESU x 10^10)
                 0.0000
    Dipole Moment (Debye)
         X      -1.5381      Y       0.4355      Z       0.0000
       Tot       1.5985
    Quadrupole Moments (Debye-Ang)
        XX     -43.5024     XY       0.3271     YY     -50.7444
        XZ       0.0000     YZ       0.0000     ZZ     -46.6769
    Octopole Moments (Debye-Ang^2)
       XXX      39.9407    XXY       5.7131    XYY      15.9428
       YYY       6.0051    XXZ       0.0000    XYZ       0.0000
       YYZ       0.0000    XZZ      10.0601    YZZ       2.3134
       ZZZ       0.0000
    Hexadecapole Moments (Debye-Ang^3)
      XXXX    -682.2756   XXXY       8.9760   XXYY    -169.6873
      XYYY       7.8317   YYYY    -326.5955   XXXZ       0.0000
      XXYZ       0.0000   XYYZ       0.0000   YYYZ       0.0000
      XXZZ    -126.1764   XYZZ       0.4370   YYZZ     -59.6398
      XZZZ       0.0000   YZZZ       0.0000   ZZZZ     -55.2061
 -----------------------------------------------------------------
 Calculating analytic gradient of the SCF energy
 Gradient of SCF Energy
            1           2           3           4           5
    1  -0.1197672   0.1097644  -0.0233080  -0.0170675   0.0503783
    2   0.0978289  -0.0162115  -0.0289983  -0.0776530   0.0250340
    3  -0.0000000   0.0000000  -0.0000000  -0.0000000  -0.0000000
 Max gradient component =       1.198E-01
 RMS gradient           =       5.603E-02
 Gradient time:  CPU 5.18 s  wall 1.82 s
 Geometry Optimization Parameters
   NAtoms,    NIC,     NZ,  NCons,   NDum,   NFix, NCnnct, MaxDiis
        5      20       5       0       0       0       0       0

 Cartesian Hessian Update
 Hessian Updated using BFGS Update


** GEOMETRY OPTIMIZATION IN DELOCALIZED INTERNAL COORDINATES **
   Searching for a Minimum

   Optimization Cycle:   2

                       Coordinates (Angstroms)
     ATOM                X               Y               Z
      1  C        -0.7161178706   -0.7394880048    0.0000000000
      2  P        -1.9494147886    0.2133509985    0.0000000000
      3  F        -1.5707069617    1.7249446572    0.0000000000
      4  F        -0.9033089186   -2.1892455883    0.0000000000
      5  Br        1.5107840885    0.1338839683    0.0000000000
   Point Group: cs    Number of degrees of freedom:     7


   Energy is  -3153.285214184

 Hessian Updated using BFGS Update

  6 Hessian modes will be used to form the next step
  Hessian Eigenvalues:
     0.033371    0.209059    0.256507    0.261992    0.635778    0.856739

 Minimum Search - Taking Simple RFO Step
 Searching for Lamda that Minimizes Along All modes
 Value Taken    Lamda =  -0.09168348
 Calculated Step too Large.  Step scaled by  0.399142
 Step Taken.  Stepsize is  0.300000

                             Maximum     Tolerance    Cnvgd?
         Gradient           0.093079      0.000300      NO
         Displacement       0.149277      0.001200      NO
         Energy change     -0.046464      0.000001      NO


 New Cartesian Coordinates Obtained by Inverse Iteration

 Displacement from previous Coordinates is:  0.311709
 ----------------------------------------------------------------
             Standard Nuclear Orientation (Angstroms)
    I     Atom           X                Y                Z
 ----------------------------------------------------------------
    1      C      -0.7022909909    -0.7418339527     0.0000000000
    2      P      -1.9848773211     0.2065207128     0.0000000000
    3      F      -1.5137688269     1.7101036886     0.0000000000
    4      F      -0.8334216409    -2.1224301253     0.0000000000
    5      Br      1.4055943287     0.0910857076     0.0000000000
 ----------------------------------------------------------------
 Molecular Point Group                 Cs    NOp =  2
 Largest Abelian Subgroup              Cs    NOp =  2
 Nuclear Repulsion Energy =   379.1759569204 hartrees
 There are       37 alpha and       37 beta electrons
 Applying Cartesian multipole field
    Component          Value
    ---------          -----
     (2,0,0)        1.00000E-11
     (0,2,0)        2.00000E-11
     (0,0,2)       -3.00000E-11
 Nucleus-field energy     =     0.0000000107 hartrees
 Requested basis set is 6-311++G(d,p)
 There are 50 shells and 144 basis functions
 A cutoff of  1.0D-11 yielded   1057 shell pairs
 There are      9285 function pairs (     10193 Cartesian)
 Smallest overlap matrix eigenvalue = 7.31E-04
 Guess MOs from SCF MO coefficient file

 -----------------------------------------------------------------------
  General SCF calculation program by
  Eric Jon Sundstrom, Paul Horn, Yuezhi Mao, Dmitri Zuev, Alec White,
  David Stuck, Shaama M.S., Shane Yost, Joonho Lee, David Small,
  Daniel Levine, Susi Lehtola, Hugh Burton, Evgeny Epifanovsky
 -----------------------------------------------------------------------
 Exchange:     0.2000 Hartree-Fock + 0.0800 Slater + 0.7200 B88
 Correlation:  0.1900 VWN1RPA + 0.8100 LYP
 Using SG-1 standard quadrature grid
 using 4 threads for integral computing
 -------------------------------------------------------
 OpenMP Integral computing Module                
 Release: version 2.0, May 2017, Q-Chem Inc. Pleasanton 
 -------------------------------------------------------
 -------------------------------------------------------
 OpenMP BLAS3 based DFT computing Module                
 Release: version 1.0, May 2013, Q-Chem Inc. Pittsburgh 
 -------------------------------------------------------
 A restricted SCF calculation will be
 performed using DIIS
 SCF converges when DIIS error is below 1.0e-08
 ---------------------------------------
  Cycle       Energy         DIIS error
 ---------------------------------------
    1   -3153.3116243855      1.34e-03  
    2   -3153.3177818168      3.43e-04  
    3   -3153.3175739244      4.46e-04  
    4   -3153.3180567492      1.18e-04  
    5   -3153.3180798267      6.49e-05  
    6   -3153.3180911884      1.00e-05  
    7   -3153.3180913416      4.30e-06  
    8   -3153.3180913762      2.16e-06  
    9   -3153.3180913850      1.80e-07  
   10   -3153.3180913850      9.01e-08  
   11   -3153.3180913851      4.33e-08  
   12   -3153.3180913851      8.67e-09  Convergence criterion met
 ---------------------------------------
 SCF time:   CPU 18.97s  wall 6.00s 
 SCF   energy in the final basis set =    -3153.3180913851
 Total energy in the final basis set =    -3153.3180913851

 --------------------------------------------------------------
             Orbital Energies (a.u.) and Symmetries
 --------------------------------------------------------------

 Alpha MOs, Restricted
 -- Occupied --                  
-482.85  -77.15  -62.51  -56.33  -56.32  -56.32  -24.76  -24.73
  1 A'    2 A'    3 A'    4 A'    5 A'    1 A"    6 A'    7 A'                 
-10.348  -8.713  -6.641  -6.546  -6.531  -6.531  -4.805  -4.799
  8 A'    9 A'   10 A'   11 A'   12 A'    2 A"   13 A'    3 A"                 
 -4.798  -2.656  -2.652  -2.652  -2.640  -2.640  -1.276  -1.266
 14 A'   15 A'   16 A'    4 A"    5 A"   17 A'   18 A'   19 A'                 
 -0.805  -0.761  -0.636  -0.567  -0.525  -0.518  -0.502  -0.493
 20 A'   21 A'   22 A'   23 A'   24 A'    6 A"    7 A"   25 A'                 
 -0.416  -0.337  -0.331  -0.312  -0.292
 26 A'   27 A'    8 A"   28 A'    9 A"                                         
 -- Virtual --                   
 -0.135  -0.088  -0.059   0.002   0.022   0.037   0.042   0.047
 29 A'   10 A"   30 A'   31 A'   32 A'   11 A"   33 A'   34 A'                 
  0.061   0.072   0.086   0.099   0.099   0.109   0.132   0.151
 35 A'   12 A"   36 A'   13 A"   37 A'   38 A'   39 A'   40 A'                 
  0.162   0.212   0.245   0.247   0.267   0.281   0.281   0.314
 41 A'   14 A"   42 A'   43 A'   15 A"   44 A'   16 A"   45 A'                 
  0.326   0.351   0.363   0.384   0.397   0.432   0.433   0.476
 46 A'   47 A'   48 A'   49 A'   50 A'   17 A"   51 A'   18 A"                 
  0.503   0.556   0.557   0.572   0.583   0.601   0.609   0.644
 52 A'   53 A'   19 A"   20 A"   54 A'   55 A'   56 A'   21 A"                 
  0.692   0.714   0.741   0.860   0.884   0.998   1.014   1.204
 57 A'   22 A"   58 A'   59 A'   60 A'   61 A'   62 A'   23 A"                 
  1.284   1.329   1.336   1.349   1.389   1.401   1.462   1.516
 24 A"   63 A'   64 A'   65 A'   66 A'   25 A"   26 A"   67 A'                 
  1.539   1.606   1.653   1.748   1.851   1.915   1.935   1.983
 27 A"   68 A'   69 A'   70 A'   71 A'   72 A'   73 A'   28 A"                 
  2.014   2.110   2.619   2.795   3.075   3.721   3.724   3.726
 74 A'   75 A'   29 A"   76 A'   77 A'   30 A"   31 A"   78 A'                 
  3.732   3.761   3.794   3.889   3.909   3.988   4.006   4.011
 79 A'   32 A"   80 A'   33 A"   81 A'   34 A"   82 A'   35 A"                 
  4.091   4.104   4.226   4.614   6.226   6.241   6.260   6.284
 83 A'   84 A'   85 A'   86 A'   36 A"   37 A"   87 A'   88 A'                 
  6.309   6.452   6.540   7.004   7.537   7.556   7.616  13.749
 89 A'   90 A'   91 A'   92 A'   38 A"   93 A'   94 A'   39 A"                 
 13.889  13.984  23.376  47.825  66.688  66.723 163.111 289.728
 95 A'   96 A'   97 A'   98 A'   99 A'  100 A'  101 A'   40 A"                 
289.745 289.8151020.596
102 A'  103 A'  104 A'                                                         

 Beta MOs, Restricted
 -- Occupied --                  
-482.85  -77.15  -62.51  -56.33  -56.32  -56.32  -24.76  -24.73
  1 A'    2 A'    3 A'    4 A'    5 A'    1 A"    6 A'    7 A'                 
-10.348  -8.713  -6.641  -6.546  -6.531  -6.531  -4.805  -4.799
  8 A'    9 A'   10 A'   11 A'   12 A'    2 A"   13 A'    3 A"                 
 -4.798  -2.656  -2.652  -2.652  -2.640  -2.640  -1.276  -1.266
 14 A'   15 A'   16 A'    4 A"    5 A"   17 A'   18 A'   19 A'                 
 -0.805  -0.761  -0.636  -0.567  -0.525  -0.518  -0.502  -0.493
 20 A'   21 A'   22 A'   23 A'   24 A'    6 A"    7 A"   25 A'                 
 -0.416  -0.337  -0.331  -0.312  -0.292
 26 A'   27 A'    8 A"   28 A'    9 A"                                         
 -- Virtual --                   
 -0.135  -0.088  -0.059   0.002   0.022   0.037   0.042   0.047
 29 A'   10 A"   30 A'   31 A'   32 A'   11 A"   33 A'   34 A'                 
  0.061   0.072   0.086   0.099   0.099   0.109   0.132   0.151
 35 A'   12 A"   36 A'   13 A"   37 A'   38 A'   39 A'   40 A'                 
  0.162   0.212   0.245   0.247   0.267   0.281   0.281   0.314
 41 A'   14 A"   42 A'   43 A'   15 A"   44 A'   16 A"   45 A'                 
  0.326   0.351   0.363   0.384   0.397   0.432   0.433   0.476
 46 A'   47 A'   48 A'   49 A'   50 A'   17 A"   51 A'   18 A"                 
  0.503   0.556   0.557   0.572   0.583   0.601   0.609   0.644
 52 A'   53 A'   19 A"   20 A"   54 A'   55 A'   56 A'   21 A"                 
  0.692   0.714   0.741   0.860   0.884   0.998   1.014   1.204
 57 A'   22 A"   58 A'   59 A'   60 A'   61 A'   62 A'   23 A"                 
  1.284   1.329   1.336   1.349   1.389   1.401   1.462   1.516
 24 A"   63 A'   64 A'   65 A'   66 A'   25 A"   26 A"   67 A'                 
  1.539   1.606   1.653   1.748   1.851   1.915   1.935   1.983
 27 A"   68 A'   69 A'   70 A'   71 A'   72 A'   73 A'   28 A"                 
  2.014   2.110   2.619   2.795   3.075   3.721   3.724   3.726
 74 A'   75 A'   29 A"   76 A'   77 A'   30 A"   31 A"   78 A'                 
  3.732   3.761   3.794   3.889   3.909   3.988   4.006   4.011
 79 A'   32 A"   80 A'   33 A"   81 A'   34 A"   82 A'   35 A"                 
  4.091   4.104   4.226   4.614   6.226   6.241   6.260   6.284
 83 A'   84 A'   85 A'   86 A'   36 A"   37 A"   87 A'   88 A'                 
  6.309   6.452   6.540   7.004   7.537   7.556   7.616  13.749
 89 A'   90 A'   91 A'   92 A'   38 A"   93 A'   94 A'   39 A"                 
 13.889  13.984  23.376  47.825  66.688  66.723 163.111 289.728
 95 A'   96 A'   97 A'   98 A'   99 A'  100 A'  101 A'   40 A"                 
289.745 289.8151020.596
102 A'  103 A'  104 A'                                                         
 --------------------------------------------------------------

          Ground-State Mulliken Net Atomic Charges

     Atom                 Charge (a.u.)
  ----------------------------------------
      1 C                    -0.149027
      2 P                     0.353365
      3 F                    -0.139786
      4 F                    -0.035819
      5 Br                   -0.028733
  ----------------------------------------
  Sum of atomic charges =     0.000000

 -----------------------------------------------------------------
                    Cartesian Multipole Moments
 -----------------------------------------------------------------
    Charge (ESU x 10^10)
                 0.0000
    Dipole Moment (Debye)
         X      -1.3247      Y      -0.0385      Z      -0.0000
       Tot       1.3252
    Quadrupole Moments (Debye-Ang)
        XX     -43.3760     XY       0.8796     YY     -50.2466
        XZ      -0.0000     YZ       0.0000     ZZ     -46.7122
    Octopole Moments (Debye-Ang^2)
       XXX      45.4131    XXY       5.3041    XYY      17.1753
       YYY       5.5155    XXZ      -0.0000    XYZ       0.0000
       YYZ      -0.0000    XZZ      12.4146    YZZ       2.5900
       ZZZ      -0.0000
    Hexadecapole Moments (Debye-Ang^3)
      XXXX    -652.2999   XXXY      14.5263   XXYY    -161.2326
      XYYY      15.7594   YYYY    -311.9256   XXXZ      -0.0000
      XXYZ       0.0000   XYYZ      -0.0000   YYYZ       0.0000
      XXZZ    -121.2859   XYZZ       2.6827   YYZZ     -57.4066
      XZZZ      -0.0000   YZZZ       0.0000   ZZZZ     -55.5426
 -----------------------------------------------------------------
 Calculating analytic gradient of the SCF energy
 Gradient of SCF Energy
            1           2           3           4           5
    1  -0.0952801   0.0740904  -0.0169173  -0.0120814   0.0501883
    2   0.0511140  -0.0081731  -0.0209951  -0.0473091   0.0253633
    3  -0.0000000  -0.0000000   0.0000000  -0.0000000   0.0000000
 Max gradient component =       9.528E-02
 RMS gradient           =       3.960E-02
 Gradient time:  CPU 5.34 s  wall 1.88 s
 Geometry Optimization Parameters
   NAtoms,    NIC,     NZ,  NCons,   NDum,   NFix, NCnnct, MaxDiis
        5      20       5       0       0       0       0       0

 Cartesian Hessian Update
 Hessian Updated using BFGS Update


** GEOMETRY OPTIMIZATION IN DELOCALIZED INTERNAL COORDINATES **
   Searching for a Minimum

   Optimization Cycle:   3

                       Coordinates (Angstroms)
     ATOM                X               Y               Z
      1  C        -0.7022909909   -0.7418339527    0.0000000000
      2  P        -1.9848773211    0.2065207128    0.0000000000
      3  F        -1.5137688269    1.7101036886    0.0000000000
      4  F        -0.8334216409   -2.1224301253    0.0000000000
      5  Br        1.4055943287    0.0910857076    0.0000000000
   Point Group: cs    Number of degrees of freedom:     7


   Energy is  -3153.318091385

 Hessian Updated using BFGS Update

  7 Hessian modes will be used to form the next step
  Hessian Eigenvalues:
     0.034842    0.228297    0.250002    0.261567    0.309035    0.622795
     0.830750

 Minimum Search - Taking Simple RFO Step
 Searching for Lamda that Minimizes Along All modes
 Value Taken    Lamda =  -0.06486145
 Calculated Step too Large.  Step scaled by  0.401474
 Step Taken.  Stepsize is  0.300000

                             Maximum     Tolerance    Cnvgd?
         Gradient           0.060862      0.000300      NO
         Displacement       0.165779      0.001200      NO
         Energy change     -0.032877      0.000001      NO


 New Cartesian Coordinates Obtained by Inverse Iteration

 Displacement from previous Coordinates is:  0.295933
 ----------------------------------------------------------------
             Standard Nuclear Orientation (Angstroms)
    I     Atom           X                Y                Z
 ----------------------------------------------------------------
    1      C      -0.6810884624    -0.7359434538     0.0000000000
    2      P      -2.0048894165     0.2073083887     0.0000000000
    3      F      -1.4756133971     1.7079013708     0.0000000000
    4      F      -0.7624759666    -2.0748164501     0.0000000000
    5      Br      1.2953027916     0.0389961752     0.0000000000
 ----------------------------------------------------------------
 Molecular Point Group                 Cs    NOp =  2
 Largest Abelian Subgroup              Cs    NOp =  2
 Nuclear Repulsion Energy =   389.7056389458 hartrees
 There are       37 alpha and       37 beta electrons
 Applying Cartesian multipole field
    Component          Value
    ---------          -----
     (2,0,0)        1.00000E-11
     (0,2,0)        2.00000E-11
     (0,0,2)       -3.00000E-11
 Nucleus-field energy     =     0.0000000102 hartrees
 Requested basis set is 6-311++G(d,p)
 There are 50 shells and 144 basis functions
 A cutoff of  1.0D-11 yielded   1067 shell pairs
 There are      9367 function pairs (     10289 Cartesian)
 Smallest overlap matrix eigenvalue = 6.85E-04
 Guess MOs from SCF MO coefficient file

 -----------------------------------------------------------------------
  General SCF calculation program by
  Eric Jon Sundstrom, Paul Horn, Yuezhi Mao, Dmitri Zuev, Alec White,
  David Stuck, Shaama M.S., Shane Yost, Joonho Lee, David Small,
  Daniel Levine, Susi Lehtola, Hugh Burton, Evgeny Epifanovsky
 -----------------------------------------------------------------------
 Exchange:     0.2000 Hartree-Fock + 0.0800 Slater + 0.7200 B88
 Correlation:  0.1900 VWN1RPA + 0.8100 LYP
 Using SG-1 standard quadrature grid
 using 4 threads for integral computing
 -------------------------------------------------------
 OpenMP Integral computing Module                
 Release: version 2.0, May 2017, Q-Chem Inc. Pleasanton 
 -------------------------------------------------------
 -------------------------------------------------------
 OpenMP BLAS3 based DFT computing Module                
 Release: version 1.0, May 2013, Q-Chem Inc. Pittsburgh 
 -------------------------------------------------------
 A restricted SCF calculation will be
 performed using DIIS
 SCF converges when DIIS error is below 1.0e-08
 ---------------------------------------
  Cycle       Energy         DIIS error
 ---------------------------------------
    1   -3153.3354348678      1.13e-03  
    2   -3153.3400486781      2.94e-04  
    3   -3153.3399445207      3.71e-04  
    4   -3153.3402592180      1.16e-04  
    5   -3153.3402882245      4.69e-05  
    6   -3153.3402944117      8.99e-06  
    7   -3153.3402945807      2.79e-06  
    8   -3153.3402945978      1.51e-06  
    9   -3153.3402946014      1.74e-07  
   10   -3153.3402946015      4.55e-08  
   11   -3153.3402946015      9.04e-09  Convergence criterion met
 ---------------------------------------
 SCF time:   CPU 17.70s  wall 6.00s 
 SCF   energy in the final basis set =    -3153.3402946015
 Total energy in the final basis set =    -3153.3402946015

 --------------------------------------------------------------
             Orbital Energies (a.u.) and Symmetries
 --------------------------------------------------------------

 Alpha MOs, Restricted
 -- Occupied --                  
-482.86  -77.14  -62.51  -56.33  -56.33  -56.33  -24.76  -24.72
  1 A'    2 A'    3 A'    4 A'    1 A"    5 A'    6 A'    7 A'                 
-10.345  -8.717  -6.634  -6.549  -6.535  -6.534  -4.797  -4.792
  8 A'    9 A'   10 A'   11 A'    2 A"   12 A'   13 A'    3 A"                 
 -4.791  -2.660  -2.656  -2.655  -2.644  -2.644  -1.294  -1.252
 14 A'   15 A'    4 A"   16 A'    5 A"   17 A'   18 A'   19 A'                 
 -0.814  -0.755  -0.640  -0.563  -0.532  -0.527  -0.493  -0.485
 20 A'   21 A'   22 A'   23 A'   24 A'    6 A"    7 A"   25 A'                 
 -0.423  -0.338  -0.335  -0.315  -0.283
 26 A'   27 A'    8 A"   28 A'    9 A"                                         
 -- Virtual --                   
 -0.107  -0.087  -0.046   0.002   0.023   0.039   0.044   0.053
 29 A'   10 A"   30 A'   31 A'   32 A'   11 A"   33 A'   34 A'                 
  0.059   0.071   0.086   0.099   0.101   0.111   0.132   0.153
 35 A'   12 A"   36 A'   13 A"   37 A'   38 A'   39 A'   40 A'                 
  0.171   0.215   0.248   0.249   0.271   0.283   0.283   0.312
 41 A'   14 A"   42 A'   43 A'   15 A"   16 A"   44 A'   45 A'                 
  0.321   0.352   0.364   0.384   0.399   0.428   0.429   0.472
 46 A'   47 A'   48 A'   49 A'   50 A'   51 A'   17 A"   18 A"                 
  0.516   0.548   0.549   0.566   0.597   0.601   0.610   0.652
 52 A'   53 A'   19 A"   20 A"   54 A'   55 A'   56 A'   21 A"                 
  0.733   0.735   0.769   0.857   0.894   0.985   1.001   1.221
 57 A'   22 A"   58 A'   59 A'   60 A'   61 A'   62 A'   23 A"                 
  1.291   1.324   1.349   1.359   1.394   1.411   1.453   1.542
 24 A"   63 A'   64 A'   65 A'   25 A"   66 A'   26 A"   27 A"                 
  1.553   1.628   1.660   1.783   1.835   1.893   1.936   1.982
 67 A'   68 A'   69 A'   70 A'   71 A'   72 A'   73 A'   28 A"                 
  2.028   2.146   2.616   2.836   3.090   3.718   3.724   3.733
 74 A'   75 A'   29 A"   76 A'   77 A'   30 A"   78 A'   31 A"                 
  3.744   3.768   3.804   3.923   3.940   3.986   4.009   4.023
 79 A'   32 A"   80 A'   33 A"   81 A'   34 A"   82 A'   35 A"                 
  4.093   4.126   4.289   4.646   6.236   6.238   6.273   6.293
 83 A'   84 A'   85 A'   86 A'   36 A"   37 A"   87 A'   88 A'                 
  6.313   6.475   6.568   6.997   7.535   7.561   7.632  13.758
 89 A'   90 A'   91 A'   92 A'   38 A"   93 A'   94 A'   39 A"                 
 13.893  13.974  23.397  47.828  66.688  66.732 163.097 289.727
 95 A'   96 A'   97 A'   98 A'   99 A'  100 A'  101 A'   40 A"                 
289.751 289.8411020.601
102 A'  103 A'  104 A'                                                         

 Beta MOs, Restricted
 -- Occupied --                  
-482.86  -77.14  -62.51  -56.33  -56.33  -56.33  -24.76  -24.72
  1 A'    2 A'    3 A'    4 A'    1 A"    5 A'    6 A'    7 A'                 
-10.345  -8.717  -6.634  -6.549  -6.535  -6.534  -4.797  -4.792
  8 A'    9 A'   10 A'   11 A'    2 A"   12 A'   13 A'    3 A"                 
 -4.791  -2.660  -2.656  -2.655  -2.644  -2.644  -1.294  -1.252
 14 A'   15 A'    4 A"   16 A'    5 A"   17 A'   18 A'   19 A'                 
 -0.814  -0.755  -0.640  -0.563  -0.532  -0.527  -0.493  -0.485
 20 A'   21 A'   22 A'   23 A'   24 A'    6 A"    7 A"   25 A'                 
 -0.423  -0.338  -0.335  -0.315  -0.283
 26 A'   27 A'    8 A"   28 A'    9 A"                                         
 -- Virtual --                   
 -0.107  -0.087  -0.046   0.002   0.023   0.039   0.044   0.053
 29 A'   10 A"   30 A'   31 A'   32 A'   11 A"   33 A'   34 A'                 
  0.059   0.071   0.086   0.099   0.101   0.111   0.132   0.153
 35 A'   12 A"   36 A'   13 A"   37 A'   38 A'   39 A'   40 A'                 
  0.171   0.215   0.248   0.249   0.271   0.283   0.283   0.312
 41 A'   14 A"   42 A'   43 A'   15 A"   16 A"   44 A'   45 A'                 
  0.321   0.352   0.364   0.384   0.399   0.428   0.429   0.472
 46 A'   47 A'   48 A'   49 A'   50 A'   51 A'   17 A"   18 A"                 
  0.516   0.548   0.549   0.566   0.597   0.601   0.610   0.652
 52 A'   53 A'   19 A"   20 A"   54 A'   55 A'   56 A'   21 A"                 
  0.733   0.735   0.769   0.857   0.894   0.985   1.001   1.221
 57 A'   22 A"   58 A'   59 A'   60 A'   61 A'   62 A'   23 A"                 
  1.291   1.324   1.349   1.359   1.394   1.411   1.453   1.542
 24 A"   63 A'   64 A'   65 A'   25 A"   66 A'   26 A"   27 A"                 
  1.553   1.628   1.660   1.783   1.835   1.893   1.936   1.982
 67 A'   68 A'   69 A'   70 A'   71 A'   72 A'   73 A'   28 A"                 
  2.028   2.146   2.616   2.836   3.090   3.718   3.724   3.733
 74 A'   75 A'   29 A"   76 A'   77 A'   30 A"   78 A'   31 A"                 
  3.744   3.768   3.804   3.923   3.940   3.986   4.009   4.023
 79 A'   32 A"   80 A'   33 A"   81 A'   34 A"   82 A'   35 A"                 
  4.093   4.126   4.289   4.646   6.236   6.238   6.273   6.293
 83 A'   84 A'   85 A'   86 A'   36 A"   37 A"   87 A'   88 A'                 
  6.313   6.475   6.568   6.997   7.535   7.561   7.632  13.758
 89 A'   90 A'   91 A'   92 A'   38 A"   93 A'   94 A'   39 A"                 
 13.893  13.974  23.397  47.828  66.688  66.732 163.097 289.727
 95 A'   96 A'   97 A'   98 A'   99 A'  100 A'  101 A'   40 A"                 
289.751 289.8411020.601
102 A'  103 A'  104 A'                                                         
 --------------------------------------------------------------

          Ground-State Mulliken Net Atomic Charges

     Atom                 Charge (a.u.)
  ----------------------------------------
      1 C                    -0.178784
      2 P                     0.343694
      3 F                    -0.161558
      4 F                    -0.004840
      5 Br                    0.001489
  ----------------------------------------
  Sum of atomic charges =     0.000000

 -----------------------------------------------------------------
                    Cartesian Multipole Moments
 -----------------------------------------------------------------
    Charge (ESU x 10^10)
                 0.0000
    Dipole Moment (Debye)
         X      -0.9660      Y      -0.3292      Z       0.0000
       Tot       1.0206
    Quadrupole Moments (Debye-Ang)
        XX     -43.4818     XY       1.1983     YY     -50.0521
        XZ      -0.0000     YZ       0.0000     ZZ     -46.6852
    Octopole Moments (Debye-Ang^2)
       XXX      51.5638    XXY       5.1027    XYY      18.8011
       YYY       6.1247    XXZ       0.0000    XYZ       0.0000
       YYZ       0.0000    XZZ      14.8292    YZZ       3.0364
       ZZZ       0.0000
    Hexadecapole Moments (Debye-Ang^3)
      XXXX    -622.1586   XXXY      20.7270   XXYY    -153.9592
      XYYY      23.9171   YYYY    -303.5950   XXXZ      -0.0000
      XXYZ       0.0000   XYYZ      -0.0000   YYYZ       0.0000
      XXZZ    -116.1764   XYZZ       5.1685   YYZZ     -55.9976
      XZZZ      -0.0000   YZZZ       0.0000   ZZZZ     -55.6610
 -----------------------------------------------------------------
 Calculating analytic gradient of the SCF energy
 Gradient of SCF Energy
            1           2           3           4           5
    1  -0.0716734   0.0504394  -0.0122552  -0.0055543   0.0390435
    2   0.0146998  -0.0016841  -0.0153547  -0.0173746   0.0197137
    3   0.0000000   0.0000000  -0.0000000   0.0000000  -0.0000000
 Max gradient component =       7.167E-02
 RMS gradient           =       2.650E-02
 Gradient time:  CPU 5.51 s  wall 1.93 s
 Geometry Optimization Parameters
   NAtoms,    NIC,     NZ,  NCons,   NDum,   NFix, NCnnct, MaxDiis
        5      20       5       0       0       0       0       0

 Cartesian Hessian Update
 Hessian Updated using BFGS Update


** GEOMETRY OPTIMIZATION IN DELOCALIZED INTERNAL COORDINATES **
   Searching for a Minimum

   Optimization Cycle:   4

                       Coordinates (Angstroms)
     ATOM                X               Y               Z
      1  C        -0.6810884624   -0.7359434538    0.0000000000
      2  P        -2.0048894165    0.2073083887    0.0000000000
      3  F        -1.4756133971    1.7079013708    0.0000000000
      4  F        -0.7624759666   -2.0748164501    0.0000000000
      5  Br        1.2953027916    0.0389961752    0.0000000000
   Point Group: cs    Number of degrees of freedom:     7


   Energy is  -3153.340294601

 Hessian Updated using BFGS Update

  7 Hessian modes will be used to form the next step
  Hessian Eigenvalues:
     0.055095    0.229423    0.250842    0.264165    0.367523    0.603221
     0.799699

 Minimum Search - Taking Simple RFO Step
 Searching for Lamda that Minimizes Along All modes
 Value Taken    Lamda =  -0.03285402
 Calculated Step too Large.  Step scaled by  0.520945
 Step Taken.  Stepsize is  0.300000

                             Maximum     Tolerance    Cnvgd?
         Gradient           0.036839      0.000300      NO
         Displacement       0.209988      0.001200      NO
         Energy change     -0.022203      0.000001      NO


 New Cartesian Coordinates Obtained by Inverse Iteration

 Displacement from previous Coordinates is:  0.276746
 ----------------------------------------------------------------
             Standard Nuclear Orientation (Angstroms)
    I     Atom           X                Y                Z
 ----------------------------------------------------------------
    1      C      -0.6533192118    -0.7199578683     0.0000000000
    2      P      -2.0209430541     0.2098243614     0.0000000000
    3      F      -1.4403016669     1.7084403376     0.0000000000
    4      F      -0.6997184809    -2.0473462500     0.0000000000
    5      Br      1.1855179627    -0.0075145499     0.0000000000
 ----------------------------------------------------------------
 Molecular Point Group                 Cs    NOp =  2
 Largest Abelian Subgroup              Cs    NOp =  2
 Nuclear Repulsion Energy =   400.4188411166 hartrees
 There are       37 alpha and       37 beta electrons
 Applying Cartesian multipole field
    Component          Value
    ---------          -----
     (2,0,0)        1.00000E-11
     (0,2,0)        2.00000E-11
     (0,0,2)       -3.00000E-11
 Nucleus-field energy     =     0.0000000097 hartrees
 Requested basis set is 6-311++G(d,p)
 There are 50 shells and 144 basis functions
 A cutoff of  1.0D-11 yielded   1075 shell pairs
 There are      9412 function pairs (     10339 Cartesian)
 Smallest overlap matrix eigenvalue = 5.69E-04
 Guess MOs from SCF MO coefficient file

 -----------------------------------------------------------------------
  General SCF calculation program by
  Eric Jon Sundstrom, Paul Horn, Yuezhi Mao, Dmitri Zuev, Alec White,
  David Stuck, Shaama M.S., Shane Yost, Joonho Lee, David Small,
  Daniel Levine, Susi Lehtola, Hugh Burton, Evgeny Epifanovsky
 -----------------------------------------------------------------------
 Exchange:     0.2000 Hartree-Fock + 0.0800 Slater + 0.7200 B88
 Correlation:  0.1900 VWN1RPA + 0.8100 LYP
 Using SG-1 standard quadrature grid
 using 4 threads for integral computing
 -------------------------------------------------------
 OpenMP Integral computing Module                
 Release: version 2.0, May 2017, Q-Chem Inc. Pleasanton 
 -------------------------------------------------------
 -------------------------------------------------------
 OpenMP BLAS3 based DFT computing Module                
 Release: version 1.0, May 2013, Q-Chem Inc. Pittsburgh 
 -------------------------------------------------------
 A restricted SCF calculation will be
 performed using DIIS
 SCF converges when DIIS error is below 1.0e-08
 ---------------------------------------
  Cycle       Energy         DIIS error
 ---------------------------------------
    1   -3153.3490802555      1.09e-03  
    2   -3153.3535561115      3.81e-04  
    3   -3153.3532961207      5.19e-04  
    4   -3153.3539031214      1.31e-04  
    5   -3153.3539501649      4.46e-05  
    6   -3153.3539549600      8.71e-06  
    7   -3153.3539550789      3.94e-06  
    8   -3153.3539551075      1.18e-06  
    9   -3153.3539551093      1.78e-07  
   10   -3153.3539551094      3.81e-08  
   11   -3153.3539551094      1.40e-08  
   12   -3153.3539551094      6.44e-09  Convergence criterion met
 ---------------------------------------
 SCF time:   CPU 19.61s  wall 7.00s 
 SCF   energy in the final basis set =    -3153.3539551094
 Total energy in the final basis set =    -3153.3539551094

 --------------------------------------------------------------
             Orbital Energies (a.u.) and Symmetries
 --------------------------------------------------------------

 Alpha MOs, Restricted
 -- Occupied --                  
-482.86  -77.13  -62.52  -56.34  -56.33  -56.33  -24.75  -24.71
  1 A'    2 A'    3 A'    4 A'    1 A"    5 A'    6 A'    7 A'                 
-10.341  -8.723  -6.627  -6.555  -6.541  -6.541  -4.791  -4.785
  8 A'    9 A'   10 A'   11 A'    2 A"   12 A'   13 A'    3 A"                 
 -4.784  -2.666  -2.662  -2.662  -2.651  -2.651  -1.296  -1.240
 14 A'   15 A'    4 A"   16 A'    5 A"   17 A'   18 A'   19 A'                 
 -0.835  -0.745  -0.638  -0.556  -0.534  -0.526  -0.482  -0.476
 20 A'   21 A'   22 A'   23 A'   24 A'    6 A"    7 A"   25 A'                 
 -0.432  -0.345  -0.340  -0.321  -0.274
 26 A'    8 A"   27 A'   28 A'    9 A"                                         
 -- Virtual --                   
 -0.086  -0.080  -0.033   0.002   0.024   0.040   0.046   0.054
 10 A"   29 A'   30 A'   31 A'   32 A'   11 A"   33 A'   34 A'                 
  0.058   0.069   0.086   0.099   0.102   0.112   0.132   0.157
 35 A'   12 A"   36 A'   13 A"   37 A'   38 A'   39 A'   40 A'                 
  0.173   0.217   0.247   0.253   0.274   0.283   0.284   0.310
 41 A'   14 A"   42 A'   43 A'   15 A"   44 A'   16 A"   45 A'                 
  0.317   0.349   0.367   0.387   0.403   0.422   0.425   0.477
 46 A'   47 A'   48 A'   49 A'   50 A'   17 A"   51 A'   18 A"                 
  0.522   0.536   0.543   0.560   0.597   0.609   0.617   0.659
 52 A'   19 A"   53 A'   20 A"   54 A'   55 A'   56 A'   21 A"                 
  0.751   0.774   0.793   0.855   0.905   0.965   1.004   1.237
 22 A"   57 A'   58 A'   59 A'   60 A'   61 A'   62 A'   23 A"                 
  1.296   1.328   1.360   1.368   1.398   1.421   1.447   1.546
 24 A"   63 A'   64 A'   65 A'   25 A"   66 A'   26 A"   27 A"                 
  1.609   1.651   1.666   1.789   1.823   1.892   1.943   1.980
 67 A'   68 A'   69 A'   70 A'   71 A'   72 A'   73 A'   28 A"                 
  2.040   2.164   2.616   2.876   3.083   3.721   3.728   3.743
 74 A'   75 A'   29 A"   76 A'   77 A'   30 A"   78 A'   31 A"                 
  3.756   3.775   3.814   3.935   3.950   3.985   4.008   4.039
 79 A'   32 A"   80 A'   33 A"   81 A'   34 A"   82 A'   35 A"                 
  4.087   4.156   4.334   4.656   6.242   6.245   6.285   6.297
 83 A'   84 A'   85 A'   86 A'   36 A"   37 A"   87 A'   88 A'                 
  6.318   6.476   6.608   6.988   7.530   7.563   7.630  13.765
 89 A'   90 A'   91 A'   92 A'   38 A"   93 A'   94 A'   39 A"                 
 13.894  13.967  23.405  47.838  66.697  66.740 163.084 289.724
 95 A'   96 A'   97 A'   98 A'   99 A'  100 A'  101 A'   40 A"                 
289.755 289.8521020.615
102 A'  103 A'  104 A'                                                         

 Beta MOs, Restricted
 -- Occupied --                  
-482.86  -77.13  -62.52  -56.34  -56.33  -56.33  -24.75  -24.71
  1 A'    2 A'    3 A'    4 A'    1 A"    5 A'    6 A'    7 A'                 
-10.341  -8.723  -6.627  -6.555  -6.541  -6.541  -4.791  -4.785
  8 A'    9 A'   10 A'   11 A'    2 A"   12 A'   13 A'    3 A"                 
 -4.784  -2.666  -2.662  -2.662  -2.651  -2.651  -1.296  -1.240
 14 A'   15 A'    4 A"   16 A'    5 A"   17 A'   18 A'   19 A'                 
 -0.835  -0.745  -0.638  -0.556  -0.534  -0.526  -0.482  -0.476
 20 A'   21 A'   22 A'   23 A'   24 A'    6 A"    7 A"   25 A'                 
 -0.432  -0.345  -0.340  -0.321  -0.274
 26 A'    8 A"   27 A'   28 A'    9 A"                                         
 -- Virtual --                   
 -0.086  -0.080  -0.033   0.002   0.024   0.040   0.046   0.054
 10 A"   29 A'   30 A'   31 A'   32 A'   11 A"   33 A'   34 A'                 
  0.058   0.069   0.086   0.099   0.102   0.112   0.132   0.157
 35 A'   12 A"   36 A'   13 A"   37 A'   38 A'   39 A'   40 A'                 
  0.173   0.217   0.247   0.253   0.274   0.283   0.284   0.310
 41 A'   14 A"   42 A'   43 A'   15 A"   44 A'   16 A"   45 A'                 
  0.317   0.349   0.367   0.387   0.403   0.422   0.425   0.477
 46 A'   47 A'   48 A'   49 A'   50 A'   17 A"   51 A'   18 A"                 
  0.522   0.536   0.543   0.560   0.597   0.609   0.617   0.659
 52 A'   19 A"   53 A'   20 A"   54 A'   55 A'   56 A'   21 A"                 
  0.751   0.774   0.793   0.855   0.905   0.965   1.004   1.237
 22 A"   57 A'   58 A'   59 A'   60 A'   61 A'   62 A'   23 A"                 
  1.296   1.328   1.360   1.368   1.398   1.421   1.447   1.546
 24 A"   63 A'   64 A'   65 A'   25 A"   66 A'   26 A"   27 A"                 
  1.609   1.651   1.666   1.789   1.823   1.892   1.943   1.980
 67 A'   68 A'   69 A'   70 A'   71 A'   72 A'   73 A'   28 A"                 
  2.040   2.164   2.616   2.876   3.083   3.721   3.728   3.743
 74 A'   75 A'   29 A"   76 A'   77 A'   30 A"   78 A'   31 A"                 
  3.756   3.775   3.814   3.935   3.950   3.985   4.008   4.039
 79 A'   32 A"   80 A'   33 A"   81 A'   34 A"   82 A'   35 A"                 
  4.087   4.156   4.334   4.656   6.242   6.245   6.285   6.297
 83 A'   84 A'   85 A'   86 A'   36 A"   37 A"   87 A'   88 A'                 
  6.318   6.476   6.608   6.988   7.530   7.563   7.630  13.765
 89 A'   90 A'   91 A'   92 A'   38 A"   93 A'   94 A'   39 A"                 
 13.894  13.967  23.405  47.838  66.697  66.740 163.084 289.724
 95 A'   96 A'   97 A'   98 A'   99 A'  100 A'  101 A'   40 A"                 
289.755 289.8521020.615
102 A'  103 A'  104 A'                                                         
 --------------------------------------------------------------

          Ground-State Mulliken Net Atomic Charges

     Atom                 Charge (a.u.)
  ----------------------------------------
      1 C                    -0.199187
      2 P                     0.338377
      3 F                    -0.181026
      4 F                    -0.002037
      5 Br                    0.043873
  ----------------------------------------
  Sum of atomic charges =     0.000000

 -----------------------------------------------------------------
                    Cartesian Multipole Moments
 -----------------------------------------------------------------
    Charge (ESU x 10^10)
                 0.0000
    Dipole Moment (Debye)
         X      -0.5218      Y      -0.4259      Z      -0.0000
       Tot       0.6736
    Quadrupole Moments (Debye-Ang)
        XX     -43.5136     XY       1.3011     YY     -50.2778
        XZ      -0.0000     YZ       0.0000     ZZ     -46.5849
    Octopole Moments (Debye-Ang^2)
       XXX      57.5219    XXY       5.0398    XYY      20.8664
       YYY       7.5669    XXZ      -0.0000    XYZ      -0.0000
       YYZ      -0.0000    XZZ      17.2625    YZZ       3.4897
       ZZZ      -0.0000
    Hexadecapole Moments (Debye-Ang^3)
      XXXX    -593.2237   XXXY      25.4946   XXYY    -148.0253
      XYYY      29.8764   YYYY    -301.1064   XXXZ      -0.0000
      XXYZ       0.0000   XYYZ      -0.0000   YYYZ       0.0000
      XXZZ    -111.3463   XYZZ       7.1196   YYZZ     -55.3064
      XZZZ      -0.0000   YZZZ      -0.0000   ZZZZ     -55.4795
 -----------------------------------------------------------------
 Calculating analytic gradient of the SCF energy
 Gradient of SCF Energy
            1           2           3           4           5
    1  -0.0454406   0.0310183  -0.0075471   0.0011727   0.0207967
    2  -0.0031588   0.0034546  -0.0108132  -0.0005805   0.0110980
    3  -0.0000000  -0.0000000  -0.0000000   0.0000000  -0.0000000
 Max gradient component =       4.544E-02
 RMS gradient           =       1.587E-02
 Gradient time:  CPU 5.54 s  wall 1.94 s
 Geometry Optimization Parameters
   NAtoms,    NIC,     NZ,  NCons,   NDum,   NFix, NCnnct, MaxDiis
        5      20       5       0       0       0       0       0

 Cartesian Hessian Update
 Hessian Updated using BFGS Update


** GEOMETRY OPTIMIZATION IN DELOCALIZED INTERNAL COORDINATES **
   Searching for a Minimum

   Optimization Cycle:   5

                       Coordinates (Angstroms)
     ATOM                X               Y               Z
      1  C        -0.6533192118   -0.7199578683    0.0000000000
      2  P        -2.0209430541    0.2098243614    0.0000000000
      3  F        -1.4403016669    1.7084403376    0.0000000000
      4  F        -0.6997184809   -2.0473462500    0.0000000000
      5  Br        1.1855179627   -0.0075145499    0.0000000000
   Point Group: cs    Number of degrees of freedom:     7


   Energy is  -3153.353955109

 Hessian Updated using BFGS Update

  7 Hessian modes will be used to form the next step
  Hessian Eigenvalues:
     0.070577    0.226288    0.258205    0.266140    0.396844    0.585198
     0.786102

 Minimum Search - Taking Simple RFO Step
 Searching for Lamda that Minimizes Along All modes
 Value Taken    Lamda =  -0.01088398
 Calculated Step too Large.  Step scaled by  0.867360
 Step Taken.  Stepsize is  0.300000

                             Maximum     Tolerance    Cnvgd?
         Gradient           0.027862      0.000300      NO
         Displacement       0.248017      0.001200      NO
         Energy change     -0.013661      0.000001      NO


 New Cartesian Coordinates Obtained by Inverse Iteration

 Displacement from previous Coordinates is:  0.231721
 ----------------------------------------------------------------
             Standard Nuclear Orientation (Angstroms)
    I     Atom           X                Y                Z
 ----------------------------------------------------------------
    1      C      -0.6093201365    -0.6917275697     0.0000000000
    2      P      -2.0341377698     0.2055861609     0.0000000000
    3      F      -1.4268415089     1.7145799202     0.0000000000
    4      F      -0.6591081942    -2.0264587903     0.0000000000
    5      Br      1.1006431584    -0.0585336903     0.0000000000
 ----------------------------------------------------------------
 Molecular Point Group                 Cs    NOp =  2
 Largest Abelian Subgroup              Cs    NOp =  2
 Nuclear Repulsion Energy =   409.7025318135 hartrees
 There are       37 alpha and       37 beta electrons
 Applying Cartesian multipole field
    Component          Value
    ---------          -----
     (2,0,0)        1.00000E-11
     (0,2,0)        2.00000E-11
     (0,0,2)       -3.00000E-11
 Nucleus-field energy     =     0.0000000094 hartrees
 Requested basis set is 6-311++G(d,p)
 There are 50 shells and 144 basis functions
 A cutoff of  1.0D-11 yielded   1086 shell pairs
 There are      9512 function pairs (     10454 Cartesian)
 Smallest overlap matrix eigenvalue = 4.01E-04
 Guess MOs from SCF MO coefficient file

 -----------------------------------------------------------------------
  General SCF calculation program by
  Eric Jon Sundstrom, Paul Horn, Yuezhi Mao, Dmitri Zuev, Alec White,
  David Stuck, Shaama M.S., Shane Yost, Joonho Lee, David Small,
  Daniel Levine, Susi Lehtola, Hugh Burton, Evgeny Epifanovsky
 -----------------------------------------------------------------------
 Exchange:     0.2000 Hartree-Fock + 0.0800 Slater + 0.7200 B88
 Correlation:  0.1900 VWN1RPA + 0.8100 LYP
 Using SG-1 standard quadrature grid
 using 4 threads for integral computing
 -------------------------------------------------------
 OpenMP Integral computing Module                
 Release: version 2.0, May 2017, Q-Chem Inc. Pleasanton 
 -------------------------------------------------------
 -------------------------------------------------------
 OpenMP BLAS3 based DFT computing Module                
 Release: version 1.0, May 2013, Q-Chem Inc. Pittsburgh 
 -------------------------------------------------------
 A restricted SCF calculation will be
 performed using DIIS
 SCF converges when DIIS error is below 1.0e-08
 ---------------------------------------
  Cycle       Energy         DIIS error
 ---------------------------------------
    1   -3153.3500155781      1.23e-03  
    2   -3153.3551839144      5.39e-04  
    3   -3153.3547622169      6.87e-04  
    4   -3153.3558205996      1.61e-04  
    5   -3153.3558964036      5.40e-05  
    6   -3153.3559028165      1.07e-05  
    7   -3153.3559030211      4.91e-06  
    8   -3153.3559030639      1.01e-06  
    9   -3153.3559030650      2.13e-07  
   10   -3153.3559030651      3.00e-08  
   11   -3153.3559030651      9.53e-09  Convergence criterion met
 ---------------------------------------
 SCF time:   CPU 18.22s  wall 7.00s 
 SCF   energy in the final basis set =    -3153.3559030651
 Total energy in the final basis set =    -3153.3559030651

 --------------------------------------------------------------
             Orbital Energies (a.u.) and Symmetries
 --------------------------------------------------------------

 Alpha MOs, Restricted
 -- Occupied --                  
-482.87  -77.13  -62.52  -56.34  -56.34  -56.34  -24.74  -24.70
  1 A'    2 A'    3 A'    4 A'    1 A"    5 A'    6 A'    7 A'                 
-10.335  -8.733  -6.622  -6.565  -6.552  -6.551  -4.785  -4.779
  8 A'    9 A'   10 A'   11 A'    2 A"   12 A'   13 A'    3 A"                 
 -4.779  -2.676  -2.672  -2.671  -2.661  -2.661  -1.286  -1.227
 14 A'   15 A'    4 A"   16 A'    5 A"   17 A'   18 A'   19 A'                 
 -0.865  -0.735  -0.630  -0.547  -0.534  -0.520  -0.472  -0.466
 20 A'   21 A'   22 A'   23 A'   24 A'    6 A"    7 A"   25 A'                 
 -0.438  -0.359  -0.344  -0.326  -0.265
 26 A'    8 A"   27 A'   28 A'    9 A"                                         
 -- Virtual --                   
 -0.087  -0.062  -0.016   0.002   0.024   0.041   0.050   0.051
 10 A"   29 A'   30 A'   31 A'   32 A'   11 A"   33 A'   34 A'                 
  0.061   0.067   0.087   0.101   0.102   0.114   0.132   0.163
 35 A'   12 A"   36 A'   13 A"   37 A'   38 A'   39 A'   40 A'                 
  0.172   0.218   0.245   0.256   0.277   0.281   0.286   0.307
 41 A'   14 A"   42 A'   43 A'   15 A"   44 A'   16 A"   45 A'                 
  0.315   0.345   0.368   0.394   0.409   0.412   0.423   0.488
 46 A'   47 A'   48 A'   49 A'   50 A'   17 A"   51 A'   18 A"                 
  0.511   0.523   0.552   0.553   0.594   0.615   0.624   0.664
 52 A'   19 A"   20 A"   53 A'   54 A'   55 A'   56 A'   21 A"                 
  0.765   0.797   0.804   0.875   0.904   0.956   1.016   1.246
 22 A"   57 A'   58 A'   59 A'   60 A'   61 A'   62 A'   23 A"                 
  1.300   1.334   1.369   1.377   1.419   1.425   1.444   1.552
 24 A"   63 A'   64 A'   65 A'   25 A"   66 A'   26 A"   27 A"                 
  1.635   1.669   1.690   1.790   1.791   1.909   1.968   1.977
 67 A'   68 A'   69 A'   70 A'   71 A'   72 A'   73 A'   28 A"                 
  2.046   2.146   2.617   2.924   3.055   3.730   3.735   3.753
 74 A'   75 A'   29 A"   76 A'   77 A'   30 A"   78 A'   31 A"                 
  3.767   3.781   3.823   3.931   3.952   3.982   4.003   4.054
 79 A'   32 A"   80 A'   33 A"   81 A'   34 A"   82 A'   35 A"                 
  4.078   4.175   4.327   4.656   6.250   6.254   6.296   6.302
 83 A'   84 A'   85 A'   86 A'   36 A"   37 A"   87 A'   88 A'                 
  6.326   6.476   6.655   6.976   7.522   7.560   7.625  13.771
 89 A'   90 A'   91 A'   92 A'   38 A"   93 A'   94 A'   39 A"                 
 13.891  13.962  23.405  47.867  66.709  66.747 163.069 289.719
 95 A'   96 A'   97 A'   98 A'   99 A'  100 A'  101 A'   40 A"                 
289.756 289.8481020.653
102 A'  103 A'  104 A'                                                         

 Beta MOs, Restricted
 -- Occupied --                  
-482.87  -77.13  -62.52  -56.34  -56.34  -56.34  -24.74  -24.70
  1 A'    2 A'    3 A'    4 A'    1 A"    5 A'    6 A'    7 A'                 
-10.335  -8.733  -6.622  -6.565  -6.552  -6.551  -4.785  -4.779
  8 A'    9 A'   10 A'   11 A'    2 A"   12 A'   13 A'    3 A"                 
 -4.779  -2.676  -2.672  -2.671  -2.661  -2.661  -1.286  -1.227
 14 A'   15 A'    4 A"   16 A'    5 A"   17 A'   18 A'   19 A'                 
 -0.865  -0.735  -0.630  -0.547  -0.534  -0.520  -0.472  -0.466
 20 A'   21 A'   22 A'   23 A'   24 A'    6 A"    7 A"   25 A'                 
 -0.438  -0.359  -0.344  -0.326  -0.265
 26 A'    8 A"   27 A'   28 A'    9 A"                                         
 -- Virtual --                   
 -0.087  -0.062  -0.016   0.002   0.024   0.041   0.050   0.051
 10 A"   29 A'   30 A'   31 A'   32 A'   11 A"   33 A'   34 A'                 
  0.061   0.067   0.087   0.101   0.102   0.114   0.132   0.163
 35 A'   12 A"   36 A'   13 A"   37 A'   38 A'   39 A'   40 A'                 
  0.172   0.218   0.245   0.256   0.277   0.281   0.286   0.307
 41 A'   14 A"   42 A'   43 A'   15 A"   44 A'   16 A"   45 A'                 
  0.315   0.345   0.368   0.394   0.409   0.412   0.423   0.488
 46 A'   47 A'   48 A'   49 A'   50 A'   17 A"   51 A'   18 A"                 
  0.511   0.523   0.552   0.553   0.594   0.615   0.624   0.664
 52 A'   19 A"   20 A"   53 A'   54 A'   55 A'   56 A'   21 A"                 
  0.765   0.797   0.804   0.875   0.904   0.956   1.016   1.246
 22 A"   57 A'   58 A'   59 A'   60 A'   61 A'   62 A'   23 A"                 
  1.300   1.334   1.369   1.377   1.419   1.425   1.444   1.552
 24 A"   63 A'   64 A'   65 A'   25 A"   66 A'   26 A"   27 A"                 
  1.635   1.669   1.690   1.790   1.791   1.909   1.968   1.977
 67 A'   68 A'   69 A'   70 A'   71 A'   72 A'   73 A'   28 A"                 
  2.046   2.146   2.617   2.924   3.055   3.730   3.735   3.753
 74 A'   75 A'   29 A"   76 A'   77 A'   30 A"   78 A'   31 A"                 
  3.767   3.781   3.823   3.931   3.952   3.982   4.003   4.054
 79 A'   32 A"   80 A'   33 A"   81 A'   34 A"   82 A'   35 A"                 
  4.078   4.175   4.327   4.656   6.250   6.254   6.296   6.302
 83 A'   84 A'   85 A'   86 A'   36 A"   37 A"   87 A'   88 A'                 
  6.326   6.476   6.655   6.976   7.522   7.560   7.625  13.771
 89 A'   90 A'   91 A'   92 A'   38 A"   93 A'   94 A'   39 A"                 
 13.891  13.962  23.405  47.867  66.709  66.747 163.069 289.719
 95 A'   96 A'   97 A'   98 A'   99 A'  100 A'  101 A'   40 A"                 
289.756 289.8481020.653
102 A'  103 A'  104 A'                                                         
 --------------------------------------------------------------

          Ground-State Mulliken Net Atomic Charges

     Atom                 Charge (a.u.)
  ----------------------------------------
      1 C                    -0.212461
      2 P                     0.325984
      3 F                    -0.202629
      4 F                    -0.018219
      5 Br                    0.107326
  ----------------------------------------
  Sum of atomic charges =     0.000000

 -----------------------------------------------------------------
                    Cartesian Multipole Moments
 -----------------------------------------------------------------
    Charge (ESU x 10^10)
                -0.0000
    Dipole Moment (Debye)
         X       0.0026      Y      -0.4325      Z       0.0000
       Tot       0.4325
    Quadrupole Moments (Debye-Ang)
        XX     -43.5042     XY       1.2806     YY     -50.8365
        XZ       0.0000     YZ      -0.0000     ZZ     -46.4311
    Octopole Moments (Debye-Ang^2)
       XXX      62.2142    XXY       5.1662    XYY      23.0332
       YYY       9.7824    XXZ      -0.0000    XYZ       0.0000
       YYZ       0.0000    XZZ      19.3767    YZZ       4.0845
       ZZZ       0.0000
    Hexadecapole Moments (Debye-Ang^3)
      XXXX    -572.2580   XXXY      29.4000   XXYY    -144.7267
      XYYY      35.0362   YYYY    -301.8453   XXXZ       0.0000
      XXYZ      -0.0000   XYYZ       0.0000   YYYZ      -0.0000
      XXZZ    -108.1861   XYZZ       8.7999   YYZZ     -54.9847
      XZZZ       0.0000   YZZZ       0.0000   ZZZZ     -55.1146
 -----------------------------------------------------------------
 Calculating analytic gradient of the SCF energy
 Gradient of SCF Energy
            1           2           3           4           5
    1   0.0136153   0.0108638  -0.0024496   0.0058867  -0.0279162
    2   0.0048345   0.0053799  -0.0056745   0.0060136  -0.0105535
    3  -0.0000000  -0.0000000   0.0000000   0.0000000   0.0000000
 Max gradient component =       2.792E-02
 RMS gradient           =       9.506E-03
 Gradient time:  CPU 5.70 s  wall 2.00 s
 Geometry Optimization Parameters
   NAtoms,    NIC,     NZ,  NCons,   NDum,   NFix, NCnnct, MaxDiis
        5      20       5       0       0       0       0       0

 Cartesian Hessian Update
 Hessian Updated using BFGS Update


** GEOMETRY OPTIMIZATION IN DELOCALIZED INTERNAL COORDINATES **
   Searching for a Minimum

   Optimization Cycle:   6

                       Coordinates (Angstroms)
     ATOM                X               Y               Z
      1  C        -0.6093201365   -0.6917275697    0.0000000000
      2  P        -2.0341377698    0.2055861609    0.0000000000
      3  F        -1.4268415089    1.7145799202    0.0000000000
      4  F        -0.6591081942   -2.0264587903    0.0000000000
      5  Br        1.1006431584   -0.0585336903    0.0000000000
   Point Group: cs    Number of degrees of freedom:     7


   Energy is  -3153.355903065

 Hessian Updated using BFGS Update

  7 Hessian modes will be used to form the next step
  Hessian Eigenvalues:
     0.164108    0.215180    0.260079    0.284189    0.410217    0.558213
     0.771539

 Minimum Search - Taking Simple RFO Step
 Searching for Lamda that Minimizes Along All modes
 Value Taken    Lamda =  -0.00418447
 Step Taken.  Stepsize is  0.133919

                             Maximum     Tolerance    Cnvgd?
         Gradient           0.027918      0.000300      NO
         Displacement       0.093581      0.001200      NO
         Energy change     -0.001948      0.000001      NO


 New Cartesian Coordinates Obtained by Inverse Iteration

 Displacement from previous Coordinates is:  0.130951
 ----------------------------------------------------------------
             Standard Nuclear Orientation (Angstroms)
    I     Atom           X                Y                Z
 ----------------------------------------------------------------
    1      C      -0.6194998745    -0.6930917248     0.0000000000
    2      P      -2.0478636728     0.1998746347     0.0000000000
    3      F      -1.4391774813     1.7116140532     0.0000000000
    4      F      -0.6831245015    -2.0267426650     0.0000000000
    5      Br      1.1609010790    -0.0482082673     0.0000000000
 ----------------------------------------------------------------
 Molecular Point Group                 Cs    NOp =  2
 Largest Abelian Subgroup              Cs    NOp =  2
 Nuclear Repulsion Energy =   403.0848823445 hartrees
 There are       37 alpha and       37 beta electrons
 Applying Cartesian multipole field
    Component          Value
    ---------          -----
     (2,0,0)        1.00000E-11
     (0,2,0)        2.00000E-11
     (0,0,2)       -3.00000E-11
 Nucleus-field energy     =     0.0000000096 hartrees
 Requested basis set is 6-311++G(d,p)
 There are 50 shells and 144 basis functions
 A cutoff of  1.0D-11 yielded   1076 shell pairs
 There are      9424 function pairs (     10351 Cartesian)
 Smallest overlap matrix eigenvalue = 4.68E-04
 Guess MOs from SCF MO coefficient file

 -----------------------------------------------------------------------
  General SCF calculation program by
  Eric Jon Sundstrom, Paul Horn, Yuezhi Mao, Dmitri Zuev, Alec White,
  David Stuck, Shaama M.S., Shane Yost, Joonho Lee, David Small,
  Daniel Levine, Susi Lehtola, Hugh Burton, Evgeny Epifanovsky
 -----------------------------------------------------------------------
 Exchange:     0.2000 Hartree-Fock + 0.0800 Slater + 0.7200 B88
 Correlation:  0.1900 VWN1RPA + 0.8100 LYP
 Using SG-1 standard quadrature grid
 using 4 threads for integral computing
 -------------------------------------------------------
 OpenMP Integral computing Module                
 Release: version 2.0, May 2017, Q-Chem Inc. Pleasanton 
 -------------------------------------------------------
 -------------------------------------------------------
 OpenMP BLAS3 based DFT computing Module                
 Release: version 1.0, May 2013, Q-Chem Inc. Pittsburgh 
 -------------------------------------------------------
 A restricted SCF calculation will be
 performed using DIIS
 SCF converges when DIIS error is below 1.0e-08
 ---------------------------------------
  Cycle       Energy         DIIS error
 ---------------------------------------
    1   -3153.3565690787      5.97e-04  
    2   -3153.3573830312      4.03e-04  
    3   -3153.3572730438      4.44e-04  
    4   -3153.3577946965      8.87e-05  
    5   -3153.3578160302      1.87e-05  
    6   -3153.3578164749      5.69e-06  
    7   -3153.3578165483      2.31e-06  
    8   -3153.3578165577      4.79e-07  
    9   -3153.3578165580      1.26e-07  
   10   -3153.3578165580      5.56e-08  
   11   -3153.3578165580      1.44e-08  
   12   -3153.3578165580      1.22e-09  Convergence criterion met
 ---------------------------------------
 SCF time:   CPU 19.71s  wall 7.00s 
 SCF   energy in the final basis set =    -3153.3578165580
 Total energy in the final basis set =    -3153.3578165580

 --------------------------------------------------------------
             Orbital Energies (a.u.) and Symmetries
 --------------------------------------------------------------

 Alpha MOs, Restricted
 -- Occupied --                  
-482.87  -77.13  -62.52  -56.34  -56.34  -56.34  -24.75  -24.70
  1 A'    2 A'    3 A'    4 A'    1 A"    5 A'    6 A'    7 A'                 
-10.339  -8.730  -6.625  -6.562  -6.548  -6.547  -4.789  -4.783
  8 A'    9 A'   10 A'   11 A'    2 A"   12 A'   13 A'    3 A"                 
 -4.782  -2.673  -2.668  -2.668  -2.657  -2.657  -1.289  -1.226
 14 A'   15 A'    4 A"   16 A'    5 A"   17 A'   18 A'   19 A'                 
 -0.849  -0.738  -0.631  -0.547  -0.532  -0.521  -0.472  -0.466
 20 A'   21 A'   22 A'   23 A'   24 A'    6 A"    7 A"   25 A'                 
 -0.435  -0.352  -0.344  -0.325  -0.268
 26 A'    8 A"   27 A'   28 A'    9 A"                                         
 -- Virtual --                   
 -0.089  -0.071  -0.027   0.002   0.023   0.040   0.048   0.052
 10 A"   29 A'   30 A'   31 A'   32 A'   11 A"   33 A'   34 A'                 
  0.060   0.068   0.085   0.101   0.101   0.113   0.131   0.161
 35 A'   12 A"   36 A'   37 A'   13 A"   38 A'   39 A'   40 A'                 
  0.171   0.216   0.246   0.255   0.276   0.279   0.285   0.307
 41 A'   14 A"   42 A'   43 A'   15 A"   44 A'   16 A"   45 A'                 
  0.316   0.346   0.366   0.388   0.407   0.417   0.423   0.482
 46 A'   47 A'   48 A'   49 A'   50 A'   17 A"   51 A'   18 A"                 
  0.516   0.527   0.550   0.554   0.593   0.610   0.616   0.661
 52 A'   19 A"   53 A'   20 A"   54 A'   55 A'   56 A'   21 A"                 
  0.760   0.786   0.800   0.861   0.900   0.948   1.004   1.239
 22 A"   57 A'   58 A'   59 A'   60 A'   61 A'   62 A'   23 A"                 
  1.299   1.330   1.368   1.377   1.409   1.423   1.440   1.549
 24 A"   63 A'   64 A'   65 A'   25 A"   66 A'   26 A"   27 A"                 
  1.633   1.659   1.666   1.788   1.794   1.902   1.955   1.978
 67 A'   68 A'   69 A'   70 A'   71 A'   72 A'   73 A'   28 A"                 
  2.041   2.162   2.616   2.898   3.048   3.727   3.733   3.753
 74 A'   75 A'   29 A"   76 A'   77 A'   30 A"   78 A'   31 A"                 
  3.766   3.780   3.822   3.931   3.946   3.982   4.003   4.046
 79 A'   32 A"   80 A'   33 A"   81 A'   34 A"   82 A'   35 A"                 
  4.073   4.161   4.335   4.654   6.247   6.253   6.296   6.303
 83 A'   84 A'   85 A'   86 A'   36 A"   37 A"   87 A'   88 A'                 
  6.324   6.469   6.628   6.971   7.525   7.559   7.625  13.767
 89 A'   90 A'   91 A'   92 A'   38 A"   93 A'   94 A'   39 A"                 
 13.884  13.954  23.395  47.848  66.705  66.746 163.064 289.720
 95 A'   96 A'   97 A'   98 A'   99 A'  100 A'  101 A'   40 A"                 
289.753 289.8491020.628
102 A'  103 A'  104 A'                                                         

 Beta MOs, Restricted
 -- Occupied --                  
-482.87  -77.13  -62.52  -56.34  -56.34  -56.34  -24.75  -24.70
  1 A'    2 A'    3 A'    4 A'    1 A"    5 A'    6 A'    7 A'                 
-10.339  -8.730  -6.625  -6.562  -6.548  -6.547  -4.789  -4.783
  8 A'    9 A'   10 A'   11 A'    2 A"   12 A'   13 A'    3 A"                 
 -4.782  -2.673  -2.668  -2.668  -2.657  -2.657  -1.289  -1.226
 14 A'   15 A'    4 A"   16 A'    5 A"   17 A'   18 A'   19 A'                 
 -0.849  -0.738  -0.631  -0.547  -0.532  -0.521  -0.472  -0.466
 20 A'   21 A'   22 A'   23 A'   24 A'    6 A"    7 A"   25 A'                 
 -0.435  -0.352  -0.344  -0.325  -0.268
 26 A'    8 A"   27 A'   28 A'    9 A"                                         
 -- Virtual --                   
 -0.089  -0.071  -0.027   0.002   0.023   0.040   0.048   0.052
 10 A"   29 A'   30 A'   31 A'   32 A'   11 A"   33 A'   34 A'                 
  0.060   0.068   0.085   0.101   0.101   0.113   0.131   0.161
 35 A'   12 A"   36 A'   37 A'   13 A"   38 A'   39 A'   40 A'                 
  0.171   0.216   0.246   0.255   0.276   0.279   0.285   0.307
 41 A'   14 A"   42 A'   43 A'   15 A"   44 A'   16 A"   45 A'                 
  0.316   0.346   0.366   0.388   0.407   0.417   0.423   0.482
 46 A'   47 A'   48 A'   49 A'   50 A'   17 A"   51 A'   18 A"                 
  0.516   0.527   0.550   0.554   0.593   0.610   0.616   0.661
 52 A'   19 A"   53 A'   20 A"   54 A'   55 A'   56 A'   21 A"                 
  0.760   0.786   0.800   0.861   0.900   0.948   1.004   1.239
 22 A"   57 A'   58 A'   59 A'   60 A'   61 A'   62 A'   23 A"                 
  1.299   1.330   1.368   1.377   1.409   1.423   1.440   1.549
 24 A"   63 A'   64 A'   65 A'   25 A"   66 A'   26 A"   27 A"                 
  1.633   1.659   1.666   1.788   1.794   1.902   1.955   1.978
 67 A'   68 A'   69 A'   70 A'   71 A'   72 A'   73 A'   28 A"                 
  2.041   2.162   2.616   2.898   3.048   3.727   3.733   3.753
 74 A'   75 A'   29 A"   76 A'   77 A'   30 A"   78 A'   31 A"                 
  3.766   3.780   3.822   3.931   3.946   3.982   4.003   4.046
 79 A'   32 A"   80 A'   33 A"   81 A'   34 A"   82 A'   35 A"                 
  4.073   4.161   4.335   4.654   6.247   6.253   6.296   6.303
 83 A'   84 A'   85 A'   86 A'   36 A"   37 A"   87 A'   88 A'                 
  6.324   6.469   6.628   6.971   7.525   7.559   7.625  13.767
 89 A'   90 A'   91 A'   92 A'   38 A"   93 A'   94 A'   39 A"                 
 13.884  13.954  23.395  47.848  66.705  66.746 163.064 289.720
 95 A'   96 A'   97 A'   98 A'   99 A'  100 A'  101 A'   40 A"                 
289.753 289.8491020.628
102 A'  103 A'  104 A'                                                         
 --------------------------------------------------------------

          Ground-State Mulliken Net Atomic Charges

     Atom                 Charge (a.u.)
  ----------------------------------------
      1 C                    -0.198384
      2 P                     0.331096
      3 F                    -0.203791
      4 F                    -0.012152
      5 Br                    0.083230
  ----------------------------------------
  Sum of atomic charges =     0.000000

 -----------------------------------------------------------------
                    Cartesian Multipole Moments
 -----------------------------------------------------------------
    Charge (ESU x 10^10)
                 0.0000
    Dipole Moment (Debye)
         X      -0.2415      Y      -0.4809      Z       0.0000
       Tot       0.5381
    Quadrupole Moments (Debye-Ang)
        XX     -43.0930     XY       1.3370     YY     -50.7976
        XZ      -0.0000     YZ       0.0000     ZZ     -46.5617
    Octopole Moments (Debye-Ang^2)
       XXX      58.8815    XXY       5.2578    XYY      22.1079
       YYY       9.2688    XXZ       0.0000    XYZ      -0.0000
       YYZ       0.0000    XZZ      18.3681    YZZ       4.0108
       ZZZ       0.0000
    Hexadecapole Moments (Debye-Ang^3)
      XXXX    -588.0708   XXXY      28.1211   XXYY    -148.1949
      XYYY      33.9481   YYYY    -300.6675   XXXZ      -0.0000
      XXYZ       0.0000   XYYZ       0.0000   YYYZ       0.0000
      XXZZ    -111.5216   XYZZ       8.3595   YYZZ     -54.9636
      XZZZ      -0.0000   YZZZ       0.0000   ZZZZ     -55.4328
 -----------------------------------------------------------------
 Calculating analytic gradient of the SCF energy
 Gradient of SCF Energy
            1           2           3           4           5
    1  -0.0080871   0.0051020  -0.0007807   0.0017502   0.0020156
    2  -0.0007453   0.0016413  -0.0038221   0.0022205   0.0007056
    3   0.0000000   0.0000000  -0.0000000   0.0000000  -0.0000000
 Max gradient component =       8.087E-03
 RMS gradient           =       2.857E-03
 Gradient time:  CPU 5.62 s  wall 1.98 s
 Geometry Optimization Parameters
   NAtoms,    NIC,     NZ,  NCons,   NDum,   NFix, NCnnct, MaxDiis
        5      20       5       0       0       0       0       0

 Cartesian Hessian Update
 Hessian Updated using BFGS Update


** GEOMETRY OPTIMIZATION IN DELOCALIZED INTERNAL COORDINATES **
   Searching for a Minimum

   Optimization Cycle:   7

                       Coordinates (Angstroms)
     ATOM                X               Y               Z
      1  C        -0.6194998745   -0.6930917248    0.0000000000
      2  P        -2.0478636728    0.1998746347    0.0000000000
      3  F        -1.4391774813    1.7116140532    0.0000000000
      4  F        -0.6831245015   -2.0267426650    0.0000000000
      5  Br        1.1609010790   -0.0482082673    0.0000000000
   Point Group: cs    Number of degrees of freedom:     7


   Energy is  -3153.357816558

 Hessian Updated using BFGS Update

  7 Hessian modes will be used to form the next step
  Hessian Eigenvalues:
     0.190895    0.220373    0.253802    0.283475    0.397751    0.533106
     0.768341

 Minimum Search - Taking Simple RFO Step
 Searching for Lamda that Minimizes Along All modes
 Value Taken    Lamda =  -0.00018312
 Step Taken.  Stepsize is  0.025502

                             Maximum     Tolerance    Cnvgd?
         Gradient           0.004781      0.000300      NO
         Displacement       0.019910      0.001200      NO
         Energy change     -0.001913      0.000001      NO


 New Cartesian Coordinates Obtained by Inverse Iteration

 Displacement from previous Coordinates is:  0.037569
 ----------------------------------------------------------------
             Standard Nuclear Orientation (Angstroms)
    I     Atom           X                Y                Z
 ----------------------------------------------------------------
    1      C      -0.6106108501    -0.6913944076     0.0000000000
    2      P      -2.0469353657     0.1984366708     0.0000000000
    3      F      -1.4507948220     1.7200062333     0.0000000000
    4      F      -0.6867522190    -2.0275336447     0.0000000000
    5      Br      1.1663288057    -0.0560688209     0.0000000000
 ----------------------------------------------------------------
 Molecular Point Group                 Cs    NOp =  2
 Largest Abelian Subgroup              Cs    NOp =  2
 Nuclear Repulsion Energy =   402.4258559047 hartrees
 There are       37 alpha and       37 beta electrons
 Applying Cartesian multipole field
    Component          Value
    ---------          -----
     (2,0,0)        1.00000E-11
     (0,2,0)        2.00000E-11
     (0,0,2)       -3.00000E-11
 Nucleus-field energy     =     0.0000000097 hartrees
 Requested basis set is 6-311++G(d,p)
 There are 50 shells and 144 basis functions
 A cutoff of  1.0D-11 yielded   1076 shell pairs
 There are      9424 function pairs (     10351 Cartesian)
 Smallest overlap matrix eigenvalue = 4.57E-04
 Guess MOs from SCF MO coefficient file

 -----------------------------------------------------------------------
  General SCF calculation program by
  Eric Jon Sundstrom, Paul Horn, Yuezhi Mao, Dmitri Zuev, Alec White,
  David Stuck, Shaama M.S., Shane Yost, Joonho Lee, David Small,
  Daniel Levine, Susi Lehtola, Hugh Burton, Evgeny Epifanovsky
 -----------------------------------------------------------------------
 Exchange:     0.2000 Hartree-Fock + 0.0800 Slater + 0.7200 B88
 Correlation:  0.1900 VWN1RPA + 0.8100 LYP
 Using SG-1 standard quadrature grid
 using 4 threads for integral computing
 -------------------------------------------------------
 OpenMP Integral computing Module                
 Release: version 2.0, May 2017, Q-Chem Inc. Pleasanton 
 -------------------------------------------------------
 -------------------------------------------------------
 OpenMP BLAS3 based DFT computing Module                
 Release: version 1.0, May 2013, Q-Chem Inc. Pittsburgh 
 -------------------------------------------------------
 A restricted SCF calculation will be
 performed using DIIS
 SCF converges when DIIS error is below 1.0e-08
 ---------------------------------------
  Cycle       Energy         DIIS error
 ---------------------------------------
    1   -3153.3578192200      1.70e-04  
    2   -3153.3579359414      4.12e-05  
    3   -3153.3579346027      5.37e-05  
    4   -3153.3579388160      9.76e-06  
    5   -3153.3579389563      3.22e-06  
    6   -3153.3579389726      1.67e-06  
    7   -3153.3579389802      3.17e-07  
    8   -3153.3579389804      1.14e-07  
    9   -3153.3579389804      3.54e-08  
   10   -3153.3579389805      7.47e-09  Convergence criterion met
 ---------------------------------------
 SCF time:   CPU 16.37s  wall 6.00s 
 SCF   energy in the final basis set =    -3153.3579389805
 Total energy in the final basis set =    -3153.3579389805

 --------------------------------------------------------------
             Orbital Energies (a.u.) and Symmetries
 --------------------------------------------------------------

 Alpha MOs, Restricted
 -- Occupied --                  
-482.87  -77.13  -62.52  -56.34  -56.34  -56.34  -24.75  -24.70
  1 A'    2 A'    3 A'    4 A'    1 A"    5 A'    6 A'    7 A'                 
-10.340  -8.731  -6.625  -6.563  -6.549  -6.549  -4.789  -4.783
  8 A'    9 A'   10 A'   11 A'    2 A"   12 A'   13 A'    3 A"                 
 -4.783  -2.674  -2.670  -2.669  -2.659  -2.658  -1.287  -1.224
 14 A'   15 A'    4 A"   16 A'    5 A"   17 A'   18 A'   19 A'                 
 -0.851  -0.737  -0.630  -0.546  -0.531  -0.520  -0.470  -0.465
 20 A'   21 A'   22 A'   23 A'   24 A'    6 A"    7 A"   25 A'                 
 -0.436  -0.353  -0.345  -0.326  -0.268
 26 A'    8 A"   27 A'   28 A'    9 A"                                         
 -- Virtual --                   
 -0.090  -0.070  -0.027   0.002   0.023   0.040   0.048   0.052
 10 A"   29 A'   30 A'   31 A'   32 A'   11 A"   33 A'   34 A'                 
  0.059   0.068   0.085   0.101   0.101   0.113   0.130   0.161
 35 A'   12 A"   36 A'   37 A'   13 A"   38 A'   39 A'   40 A'                 
  0.171   0.216   0.245   0.255   0.277   0.278   0.285   0.306
 41 A'   14 A"   42 A'   43 A'   15 A"   44 A'   16 A"   45 A'                 
  0.316   0.346   0.365   0.387   0.407   0.416   0.423   0.482
 46 A'   47 A'   48 A'   49 A'   50 A'   17 A"   51 A'   18 A"                 
  0.516   0.526   0.549   0.552   0.592   0.610   0.613   0.661
 52 A'   19 A"   53 A'   20 A"   54 A'   55 A'   56 A'   21 A"                 
  0.760   0.786   0.800   0.862   0.898   0.945   1.004   1.238
 22 A"   57 A'   58 A'   59 A'   60 A'   61 A'   62 A'   23 A"                 
  1.299   1.330   1.368   1.378   1.411   1.424   1.438   1.549
 24 A"   63 A'   64 A'   65 A'   25 A"   66 A'   26 A"   27 A"                 
  1.633   1.660   1.667   1.782   1.794   1.903   1.957   1.978
 67 A'   68 A'   69 A'   70 A'   71 A'   72 A'   73 A'   28 A"                 
  2.040   2.160   2.615   2.899   3.040   3.728   3.733   3.754
 74 A'   75 A'   29 A"   76 A'   77 A'   30 A"   78 A'   31 A"                 
  3.766   3.780   3.821   3.929   3.944   3.981   4.002   4.045
 79 A'   32 A"   80 A'   33 A"   81 A'   34 A"   82 A'   35 A"                 
  4.070   4.160   4.334   4.652   6.247   6.254   6.297   6.304
 83 A'   84 A'   85 A'   86 A'   36 A"   37 A"   87 A'   88 A'                 
  6.325   6.464   6.629   6.967   7.524   7.558   7.624  13.767
 89 A'   90 A'   91 A'   92 A'   38 A"   93 A'   94 A'   39 A"                 
 13.882  13.951  23.392  47.848  66.705  66.746 163.059 289.719
 95 A'   96 A'   97 A'   98 A'   99 A'  100 A'  101 A'   40 A"                 
289.752 289.8481020.629
102 A'  103 A'  104 A'                                                         

 Beta MOs, Restricted
 -- Occupied --                  
-482.87  -77.13  -62.52  -56.34  -56.34  -56.34  -24.75  -24.70
  1 A'    2 A'    3 A'    4 A'    1 A"    5 A'    6 A'    7 A'                 
-10.340  -8.731  -6.625  -6.563  -6.549  -6.549  -4.789  -4.783
  8 A'    9 A'   10 A'   11 A'    2 A"   12 A'   13 A'    3 A"                 
 -4.783  -2.674  -2.670  -2.669  -2.659  -2.658  -1.287  -1.224
 14 A'   15 A'    4 A"   16 A'    5 A"   17 A'   18 A'   19 A'                 
 -0.851  -0.737  -0.630  -0.546  -0.531  -0.520  -0.470  -0.465
 20 A'   21 A'   22 A'   23 A'   24 A'    6 A"    7 A"   25 A'                 
 -0.436  -0.353  -0.345  -0.326  -0.268
 26 A'    8 A"   27 A'   28 A'    9 A"                                         
 -- Virtual --                   
 -0.090  -0.070  -0.027   0.002   0.023   0.040   0.048   0.052
 10 A"   29 A'   30 A'   31 A'   32 A'   11 A"   33 A'   34 A'                 
  0.059   0.068   0.085   0.101   0.101   0.113   0.130   0.161
 35 A'   12 A"   36 A'   37 A'   13 A"   38 A'   39 A'   40 A'                 
  0.171   0.216   0.245   0.255   0.277   0.278   0.285   0.306
 41 A'   14 A"   42 A'   43 A'   15 A"   44 A'   16 A"   45 A'                 
  0.316   0.346   0.365   0.387   0.407   0.416   0.423   0.482
 46 A'   47 A'   48 A'   49 A'   50 A'   17 A"   51 A'   18 A"                 
  0.516   0.526   0.549   0.552   0.592   0.610   0.613   0.661
 52 A'   19 A"   53 A'   20 A"   54 A'   55 A'   56 A'   21 A"                 
  0.760   0.786   0.800   0.862   0.898   0.945   1.004   1.238
 22 A"   57 A'   58 A'   59 A'   60 A'   61 A'   62 A'   23 A"                 
  1.299   1.330   1.368   1.378   1.411   1.424   1.438   1.549
 24 A"   63 A'   64 A'   65 A'   25 A"   66 A'   26 A"   27 A"                 
  1.633   1.660   1.667   1.782   1.794   1.903   1.957   1.978
 67 A'   68 A'   69 A'   70 A'   71 A'   72 A'   73 A'   28 A"                 
  2.040   2.160   2.615   2.899   3.040   3.728   3.733   3.754
 74 A'   75 A'   29 A"   76 A'   77 A'   30 A"   78 A'   31 A"                 
  3.766   3.780   3.821   3.929   3.944   3.981   4.002   4.045
 79 A'   32 A"   80 A'   33 A"   81 A'   34 A"   82 A'   35 A"                 
  4.070   4.160   4.334   4.652   6.247   6.254   6.297   6.304
 83 A'   84 A'   85 A'   86 A'   36 A"   37 A"   87 A'   88 A'                 
  6.325   6.464   6.629   6.967   7.524   7.558   7.624  13.767
 89 A'   90 A'   91 A'   92 A'   38 A"   93 A'   94 A'   39 A"                 
 13.882  13.951  23.392  47.848  66.705  66.746 163.059 289.719
 95 A'   96 A'   97 A'   98 A'   99 A'  100 A'  101 A'   40 A"                 
289.752 289.8481020.629
102 A'  103 A'  104 A'                                                         
 --------------------------------------------------------------

          Ground-State Mulliken Net Atomic Charges

     Atom                 Charge (a.u.)
  ----------------------------------------
      1 C                    -0.197487
      2 P                     0.330227
      3 F                    -0.207247
      4 F                    -0.013958
      5 Br                    0.088465
  ----------------------------------------
  Sum of atomic charges =     0.000000

 -----------------------------------------------------------------
                    Cartesian Multipole Moments
 -----------------------------------------------------------------
    Charge (ESU x 10^10)
                 0.0000
    Dipole Moment (Debye)
         X      -0.1780      Y      -0.4874      Z       0.0000
       Tot       0.5189
    Quadrupole Moments (Debye-Ang)
        XX     -43.1017     XY       1.3561     YY     -50.9179
        XZ      -0.0000     YZ       0.0000     ZZ     -46.5670
    Octopole Moments (Debye-Ang^2)
       XXX      58.8232    XXY       5.2869    XYY      22.2646
       YYY       9.5410    XXZ       0.0000    XYZ       0.0000
       YYZ      -0.0000    XZZ      18.3498    YZZ       4.1241
       ZZZ       0.0000
    Hexadecapole Moments (Debye-Ang^3)
      XXXX    -589.4146   XXXY      29.0066   XXYY    -149.0951
      XYYY      35.0888   YYYY    -302.3214   XXXZ      -0.0000
      XXYZ       0.0000   XYYZ      -0.0000   YYYZ       0.0000
      XXZZ    -111.8470   XYZZ       8.6622   YYZZ     -55.1685
      XZZZ      -0.0000   YZZZ       0.0000   ZZZZ     -55.4352
 -----------------------------------------------------------------
 Calculating analytic gradient of the SCF energy
 Gradient of SCF Energy
            1           2           3           4           5
    1  -0.0027687   0.0019423  -0.0005080   0.0008590   0.0004755
    2  -0.0006485   0.0010508  -0.0013105   0.0007274   0.0001807
    3   0.0000000   0.0000000  -0.0000000  -0.0000000  -0.0000000
 Max gradient component =       2.769E-03
 RMS gradient           =       1.048E-03
 Gradient time:  CPU 5.51 s  wall 1.93 s
 Geometry Optimization Parameters
   NAtoms,    NIC,     NZ,  NCons,   NDum,   NFix, NCnnct, MaxDiis
        5      20       5       0       0       0       0       0

 Cartesian Hessian Update
 Hessian Updated using BFGS Update


** GEOMETRY OPTIMIZATION IN DELOCALIZED INTERNAL COORDINATES **
   Searching for a Minimum

   Optimization Cycle:   8

                       Coordinates (Angstroms)
     ATOM                X               Y               Z
      1  C        -0.6106108501   -0.6913944076    0.0000000000
      2  P        -2.0469353657    0.1984366708    0.0000000000
      3  F        -1.4507948220    1.7200062333    0.0000000000
      4  F        -0.6867522190   -2.0275336447    0.0000000000
      5  Br        1.1663288057   -0.0560688209    0.0000000000
   Point Group: cs    Number of degrees of freedom:     7


   Energy is  -3153.357938980

 Hessian Updated using BFGS Update

  7 Hessian modes will be used to form the next step
  Hessian Eigenvalues:
     0.137282    0.220823    0.245482    0.294422    0.389101    0.496926
     0.768687

 Minimum Search - Taking Simple RFO Step
 Searching for Lamda that Minimizes Along All modes
 Value Taken    Lamda =  -0.00003925
 Step Taken.  Stepsize is  0.015972

                             Maximum     Tolerance    Cnvgd?
         Gradient           0.001831      0.000300      NO
         Displacement       0.013100      0.001200      NO
         Energy change     -0.000122      0.000001      NO


 New Cartesian Coordinates Obtained by Inverse Iteration

 Displacement from previous Coordinates is:  0.017527
 ----------------------------------------------------------------
             Standard Nuclear Orientation (Angstroms)
    I     Atom           X                Y                Z
 ----------------------------------------------------------------
    1      C      -0.6057104246    -0.6892498807     0.0000000000
    2      P      -2.0478037225     0.1963064598     0.0000000000
    3      F      -1.4548407956     1.7220919456     0.0000000000
    4      F      -0.6900598136    -2.0266836086     0.0000000000
    5      Br      1.1696503054    -0.0590188852     0.0000000000
 ----------------------------------------------------------------
 Molecular Point Group                 Cs    NOp =  2
 Largest Abelian Subgroup              Cs    NOp =  2
 Nuclear Repulsion Energy =   402.1002659826 hartrees
 There are       37 alpha and       37 beta electrons
 Applying Cartesian multipole field
    Component          Value
    ---------          -----
     (2,0,0)        1.00000E-11
     (0,2,0)        2.00000E-11
     (0,0,2)       -3.00000E-11
 Nucleus-field energy     =     0.0000000097 hartrees
 Requested basis set is 6-311++G(d,p)
 There are 50 shells and 144 basis functions
 A cutoff of  1.0D-11 yielded   1076 shell pairs
 There are      9424 function pairs (     10351 Cartesian)
 Smallest overlap matrix eigenvalue = 4.51E-04
 Guess MOs from SCF MO coefficient file

 -----------------------------------------------------------------------
  General SCF calculation program by
  Eric Jon Sundstrom, Paul Horn, Yuezhi Mao, Dmitri Zuev, Alec White,
  David Stuck, Shaama M.S., Shane Yost, Joonho Lee, David Small,
  Daniel Levine, Susi Lehtola, Hugh Burton, Evgeny Epifanovsky
 -----------------------------------------------------------------------
 Exchange:     0.2000 Hartree-Fock + 0.0800 Slater + 0.7200 B88
 Correlation:  0.1900 VWN1RPA + 0.8100 LYP
 Using SG-1 standard quadrature grid
 using 4 threads for integral computing
 -------------------------------------------------------
 OpenMP Integral computing Module                
 Release: version 2.0, May 2017, Q-Chem Inc. Pleasanton 
 -------------------------------------------------------
 -------------------------------------------------------
 OpenMP BLAS3 based DFT computing Module                
 Release: version 1.0, May 2013, Q-Chem Inc. Pittsburgh 
 -------------------------------------------------------
 A restricted SCF calculation will be
 performed using DIIS
 SCF converges when DIIS error is below 1.0e-08
 ---------------------------------------
  Cycle       Energy         DIIS error
 ---------------------------------------
    1   -3153.3579213457      9.61e-05  
    2   -3153.3579569751      2.81e-05  
    3   -3153.3579556990      3.77e-05  
    4   -3153.3579582354      7.13e-06  
    5   -3153.3579583275      4.52e-06  
    6   -3153.3579583767      6.59e-07  
    7   -3153.3579583776      1.58e-07  
    8   -3153.3579583775      8.47e-08  
    9   -3153.3579583776      1.58e-08  
   10   -3153.3579583776      3.66e-09  Convergence criterion met
 ---------------------------------------
 SCF time:   CPU 16.46s  wall 6.00s 
 SCF   energy in the final basis set =    -3153.3579583776
 Total energy in the final basis set =    -3153.3579583776

 --------------------------------------------------------------
             Orbital Energies (a.u.) and Symmetries
 --------------------------------------------------------------

 Alpha MOs, Restricted
 -- Occupied --                  
-482.87  -77.13  -62.52  -56.34  -56.34  -56.34  -24.75  -24.70
  1 A'    2 A'    3 A'    4 A'    1 A"    5 A'    6 A'    7 A'                 
-10.340  -8.732  -6.625  -6.564  -6.550  -6.549  -4.789  -4.783
  8 A'    9 A'   10 A'   11 A'    2 A"   12 A'   13 A'    3 A"                 
 -4.783  -2.675  -2.670  -2.670  -2.659  -2.659  -1.286  -1.223
 14 A'   15 A'    4 A"   16 A'    5 A"   17 A'   18 A'   19 A'                 
 -0.852  -0.737  -0.630  -0.545  -0.531  -0.520  -0.469  -0.464
 20 A'   21 A'   22 A'   23 A'   24 A'    6 A"    7 A"   25 A'                 
 -0.436  -0.354  -0.345  -0.326  -0.268
 26 A'    8 A"   27 A'   28 A'    9 A"                                         
 -- Virtual --                   
 -0.090  -0.070  -0.027   0.002   0.023   0.040   0.048   0.052
 10 A"   29 A'   30 A'   31 A'   32 A'   11 A"   33 A'   34 A'                 
  0.059   0.068   0.085   0.101   0.102   0.113   0.130   0.161
 35 A'   12 A"   36 A'   37 A'   13 A"   38 A'   39 A'   40 A'                 
  0.171   0.216   0.245   0.255   0.277   0.277   0.286   0.306
 41 A'   14 A"   42 A'   43 A'   15 A"   44 A'   16 A"   45 A'                 
  0.316   0.346   0.365   0.387   0.407   0.416   0.423   0.482
 46 A'   47 A'   48 A'   49 A'   50 A'   17 A"   51 A'   18 A"                 
  0.515   0.526   0.549   0.552   0.592   0.610   0.612   0.661
 52 A'   19 A"   53 A'   20 A"   54 A'   55 A'   56 A'   21 A"                 
  0.761   0.786   0.800   0.862   0.896   0.944   1.004   1.238
 22 A"   57 A'   58 A'   59 A'   60 A'   61 A'   62 A'   23 A"                 
  1.299   1.330   1.368   1.379   1.412   1.424   1.437   1.549
 24 A"   63 A'   64 A'   65 A'   25 A"   66 A'   26 A"   27 A"                 
  1.633   1.659   1.667   1.778   1.794   1.904   1.958   1.977
 67 A'   68 A'   69 A'   70 A'   71 A'   72 A'   73 A'   28 A"                 
  2.040   2.160   2.615   2.900   3.035   3.728   3.734   3.755
 74 A'   75 A'   29 A"   76 A'   77 A'   30 A"   78 A'   31 A"                 
  3.767   3.780   3.821   3.928   3.942   3.980   4.001   4.045
 79 A'   32 A"   80 A'   33 A"   81 A'   34 A"   82 A'   35 A"                 
  4.068   4.160   4.334   4.651   6.248   6.255   6.298   6.305
 83 A'   84 A'   85 A'   86 A'   36 A"   37 A"   87 A'   88 A'                 
  6.325   6.463   6.630   6.965   7.523   7.557   7.623  13.767
 89 A'   90 A'   91 A'   92 A'   38 A"   93 A'   94 A'   39 A"                 
 13.881  13.949  23.390  47.848  66.706  66.747 163.057 289.719
 95 A'   96 A'   97 A'   98 A'   99 A'  100 A'  101 A'   40 A"                 
289.751 289.8481020.629
102 A'  103 A'  104 A'                                                         

 Beta MOs, Restricted
 -- Occupied --                  
-482.87  -77.13  -62.52  -56.34  -56.34  -56.34  -24.75  -24.70
  1 A'    2 A'    3 A'    4 A'    1 A"    5 A'    6 A'    7 A'                 
-10.340  -8.732  -6.625  -6.564  -6.550  -6.549  -4.789  -4.783
  8 A'    9 A'   10 A'   11 A'    2 A"   12 A'   13 A'    3 A"                 
 -4.783  -2.675  -2.670  -2.670  -2.659  -2.659  -1.286  -1.223
 14 A'   15 A'    4 A"   16 A'    5 A"   17 A'   18 A'   19 A'                 
 -0.852  -0.737  -0.630  -0.545  -0.531  -0.520  -0.469  -0.464
 20 A'   21 A'   22 A'   23 A'   24 A'    6 A"    7 A"   25 A'                 
 -0.436  -0.354  -0.345  -0.326  -0.268
 26 A'    8 A"   27 A'   28 A'    9 A"                                         
 -- Virtual --                   
 -0.090  -0.070  -0.027   0.002   0.023   0.040   0.048   0.052
 10 A"   29 A'   30 A'   31 A'   32 A'   11 A"   33 A'   34 A'                 
  0.059   0.068   0.085   0.101   0.102   0.113   0.130   0.161
 35 A'   12 A"   36 A'   37 A'   13 A"   38 A'   39 A'   40 A'                 
  0.171   0.216   0.245   0.255   0.277   0.277   0.286   0.306
 41 A'   14 A"   42 A'   43 A'   15 A"   44 A'   16 A"   45 A'                 
  0.316   0.346   0.365   0.387   0.407   0.416   0.423   0.482
 46 A'   47 A'   48 A'   49 A'   50 A'   17 A"   51 A'   18 A"                 
  0.515   0.526   0.549   0.552   0.592   0.610   0.612   0.661
 52 A'   19 A"   53 A'   20 A"   54 A'   55 A'   56 A'   21 A"                 
  0.761   0.786   0.800   0.862   0.896   0.944   1.004   1.238
 22 A"   57 A'   58 A'   59 A'   60 A'   61 A'   62 A'   23 A"                 
  1.299   1.330   1.368   1.379   1.412   1.424   1.437   1.549
 24 A"   63 A'   64 A'   65 A'   25 A"   66 A'   26 A"   27 A"                 
  1.633   1.659   1.667   1.778   1.794   1.904   1.958   1.977
 67 A'   68 A'   69 A'   70 A'   71 A'   72 A'   73 A'   28 A"                 
  2.040   2.160   2.615   2.900   3.035   3.728   3.734   3.755
 74 A'   75 A'   29 A"   76 A'   77 A'   30 A"   78 A'   31 A"                 
  3.767   3.780   3.821   3.928   3.942   3.980   4.001   4.045
 79 A'   32 A"   80 A'   33 A"   81 A'   34 A"   82 A'   35 A"                 
  4.068   4.160   4.334   4.651   6.248   6.255   6.298   6.305
 83 A'   84 A'   85 A'   86 A'   36 A"   37 A"   87 A'   88 A'                 
  6.325   6.463   6.630   6.965   7.523   7.557   7.623  13.767
 89 A'   90 A'   91 A'   92 A'   38 A"   93 A'   94 A'   39 A"                 
 13.881  13.949  23.390  47.848  66.706  66.747 163.057 289.719
 95 A'   96 A'   97 A'   98 A'   99 A'  100 A'  101 A'   40 A"                 
289.751 289.8481020.629
102 A'  103 A'  104 A'                                                         
 --------------------------------------------------------------

          Ground-State Mulliken Net Atomic Charges

     Atom                 Charge (a.u.)
  ----------------------------------------
      1 C                    -0.196506
      2 P                     0.329569
      3 F                    -0.209653
      4 F                    -0.015250
      5 Br                    0.091841
  ----------------------------------------
  Sum of atomic charges =     0.000000

 -----------------------------------------------------------------
                    Cartesian Multipole Moments
 -----------------------------------------------------------------
    Charge (ESU x 10^10)
                 0.0000
    Dipole Moment (Debye)
         X      -0.1484      Y      -0.4923      Z       0.0000
       Tot       0.5142
    Quadrupole Moments (Debye-Ang)
        XX     -43.0685     XY       1.3670     YY     -50.9857
        XZ       0.0000     YZ       0.0000     ZZ     -46.5691
    Octopole Moments (Debye-Ang^2)
       XXX      58.7070    XXY       5.3086    XYY      22.3489
       YYY       9.6786    XXZ       0.0000    XYZ      -0.0000
       YYZ      -0.0000    XZZ      18.3442    YZZ       4.1747
       ZZZ       0.0000
    Hexadecapole Moments (Debye-Ang^3)
      XXXX    -590.1509   XXXY      29.1758   XXYY    -149.5228
      XYYY      35.3942   YYYY    -302.7021   XXXZ       0.0000
      XXYZ       0.0000   XYYZ       0.0000   YYYZ      -0.0000
      XXZZ    -112.0731   XYZZ       8.7313   YYZZ     -55.2005
      XZZZ       0.0000   YZZZ      -0.0000   ZZZZ     -55.4335
 -----------------------------------------------------------------
 Calculating analytic gradient of the SCF energy
 Gradient of SCF Energy
            1           2           3           4           5
    1   0.0003790  -0.0003173   0.0000194   0.0000337  -0.0001147
    2  -0.0002131   0.0002487  -0.0001719   0.0001078   0.0000284
    3  -0.0000000   0.0000000  -0.0000000   0.0000000  -0.0000000
 Max gradient component =       3.790E-04
 RMS gradient           =       1.650E-04
 Gradient time:  CPU 5.50 s  wall 2.00 s
 Geometry Optimization Parameters
   NAtoms,    NIC,     NZ,  NCons,   NDum,   NFix, NCnnct, MaxDiis
        5      20       5       0       0       0       0       0

 Cartesian Hessian Update
 Hessian Updated using BFGS Update


** GEOMETRY OPTIMIZATION IN DELOCALIZED INTERNAL COORDINATES **
   Searching for a Minimum

   Optimization Cycle:   9

                       Coordinates (Angstroms)
     ATOM                X               Y               Z
      1  C        -0.6057104246   -0.6892498807    0.0000000000
      2  P        -2.0478037225    0.1963064598    0.0000000000
      3  F        -1.4548407956    1.7220919456    0.0000000000
      4  F        -0.6900598136   -2.0266836086    0.0000000000
      5  Br        1.1696503054   -0.0590188852    0.0000000000
   Point Group: cs    Number of degrees of freedom:     7


   Energy is  -3153.357958378

 Hessian Updated using BFGS Update

  7 Hessian modes will be used to form the next step
  Hessian Eigenvalues:
     0.139522    0.221009    0.241060    0.297620    0.383668    0.499423
     0.776724

 Minimum Search - Taking Simple RFO Step
 Searching for Lamda that Minimizes Along All modes
 Value Taken    Lamda =   0.00000000
 Step Taken.  Stepsize is  0.001364

                             Maximum     Tolerance    Cnvgd?
         Gradient           0.000350      0.000300      NO
         Displacement       0.000974      0.001200     YES
         Energy change     -0.000019      0.000001      NO


 New Cartesian Coordinates Obtained by Inverse Iteration

 Displacement from previous Coordinates is:  0.003269
 ----------------------------------------------------------------
             Standard Nuclear Orientation (Angstroms)
    I     Atom           X                Y                Z
 ----------------------------------------------------------------
    1      C      -0.6054952667    -0.6892708272     0.0000000000
    2      P      -2.0473629857     0.1963071577     0.0000000000
    3      F      -1.4559960773     1.7228055055     0.0000000000
    4      F      -0.6902560352    -2.0267605746     0.0000000000
    5      Br      1.1703459138    -0.0596352307     0.0000000000
 ----------------------------------------------------------------
 Molecular Point Group                 Cs    NOp =  2
 Largest Abelian Subgroup              Cs    NOp =  2
 Nuclear Repulsion Energy =   402.0358319301 hartrees
 There are       37 alpha and       37 beta electrons
 Applying Cartesian multipole field
    Component          Value
    ---------          -----
     (2,0,0)        1.00000E-11
     (0,2,0)        2.00000E-11
     (0,0,2)       -3.00000E-11
 Nucleus-field energy     =     0.0000000097 hartrees
 Requested basis set is 6-311++G(d,p)
 There are 50 shells and 144 basis functions
 A cutoff of  1.0D-11 yielded   1076 shell pairs
 There are      9424 function pairs (     10351 Cartesian)
 Smallest overlap matrix eigenvalue = 4.51E-04
 Guess MOs from SCF MO coefficient file

 -----------------------------------------------------------------------
  General SCF calculation program by
  Eric Jon Sundstrom, Paul Horn, Yuezhi Mao, Dmitri Zuev, Alec White,
  David Stuck, Shaama M.S., Shane Yost, Joonho Lee, David Small,
  Daniel Levine, Susi Lehtola, Hugh Burton, Evgeny Epifanovsky
 -----------------------------------------------------------------------
 Exchange:     0.2000 Hartree-Fock + 0.0800 Slater + 0.7200 B88
 Correlation:  0.1900 VWN1RPA + 0.8100 LYP
 Using SG-1 standard quadrature grid
 using 4 threads for integral computing
 -------------------------------------------------------
 OpenMP Integral computing Module                
 Release: version 2.0, May 2017, Q-Chem Inc. Pleasanton 
 -------------------------------------------------------
 -------------------------------------------------------
 OpenMP BLAS3 based DFT computing Module                
 Release: version 1.0, May 2013, Q-Chem Inc. Pittsburgh 
 -------------------------------------------------------
 A restricted SCF calculation will be
 performed using DIIS
 SCF converges when DIIS error is below 1.0e-08
 ---------------------------------------
  Cycle       Energy         DIIS error
 ---------------------------------------
    1   -3153.3579581364      1.12e-05  
    2   -3153.3579586739      3.65e-06  
    3   -3153.3579585489      7.54e-06  
    4   -3153.3579587136      8.51e-07  
    5   -3153.3579587151      3.27e-07  
    6   -3153.3579587153      6.80e-08  
    7   -3153.3579587153      3.64e-08  
    8   -3153.3579587153      4.83e-09  Convergence criterion met
 ---------------------------------------
 SCF time:   CPU 13.12s  wall 5.00s 
 SCF   energy in the final basis set =    -3153.3579587153
 Total energy in the final basis set =    -3153.3579587153

 --------------------------------------------------------------
             Orbital Energies (a.u.) and Symmetries
 --------------------------------------------------------------

 Alpha MOs, Restricted
 -- Occupied --                  
-482.87  -77.13  -62.52  -56.34  -56.34  -56.34  -24.75  -24.70
  1 A'    2 A'    3 A'    4 A'    1 A"    5 A'    6 A'    7 A'                 
-10.340  -8.732  -6.625  -6.564  -6.550  -6.549  -4.789  -4.783
  8 A'    9 A'   10 A'   11 A'    2 A"   12 A'   13 A'    3 A"                 
 -4.783  -2.675  -2.670  -2.670  -2.659  -2.659  -1.286  -1.223
 14 A'   15 A'    4 A"   16 A'    5 A"   17 A'   18 A'   19 A'                 
 -0.852  -0.737  -0.630  -0.545  -0.531  -0.520  -0.469  -0.464
 20 A'   21 A'   22 A'   23 A'   24 A'    6 A"    7 A"   25 A'                 
 -0.436  -0.354  -0.345  -0.326  -0.268
 26 A'    8 A"   27 A'   28 A'    9 A"                                         
 -- Virtual --                   
 -0.090  -0.070  -0.028   0.002   0.023   0.040   0.048   0.052
 10 A"   29 A'   30 A'   31 A'   32 A'   11 A"   33 A'   34 A'                 
  0.059   0.068   0.085   0.101   0.102   0.113   0.130   0.161
 35 A'   12 A"   36 A'   37 A'   13 A"   38 A'   39 A'   40 A'                 
  0.171   0.216   0.245   0.255   0.277   0.277   0.285   0.306
 41 A'   14 A"   42 A'   43 A'   15 A"   44 A'   16 A"   45 A'                 
  0.316   0.346   0.365   0.387   0.407   0.416   0.423   0.482
 46 A'   47 A'   48 A'   49 A'   50 A'   17 A"   51 A'   18 A"                 
  0.515   0.526   0.549   0.552   0.592   0.610   0.611   0.661
 52 A'   19 A"   53 A'   20 A"   54 A'   55 A'   56 A'   21 A"                 
  0.761   0.785   0.800   0.862   0.896   0.944   1.004   1.238
 22 A"   57 A'   58 A'   59 A'   60 A'   61 A'   62 A'   23 A"                 
  1.299   1.330   1.368   1.379   1.412   1.424   1.437   1.549
 24 A"   63 A'   64 A'   65 A'   25 A"   66 A'   26 A"   27 A"                 
  1.633   1.659   1.667   1.778   1.794   1.904   1.958   1.977
 67 A'   68 A'   69 A'   70 A'   71 A'   72 A'   73 A'   28 A"                 
  2.040   2.160   2.615   2.899   3.035   3.728   3.734   3.755
 74 A'   75 A'   29 A"   76 A'   77 A'   30 A"   78 A'   31 A"                 
  3.767   3.780   3.820   3.927   3.942   3.980   4.001   4.045
 79 A'   32 A"   80 A'   33 A"   81 A'   34 A"   82 A'   35 A"                 
  4.068   4.159   4.334   4.650   6.248   6.255   6.298   6.305
 83 A'   84 A'   85 A'   86 A'   36 A"   37 A"   87 A'   88 A'                 
  6.325   6.462   6.630   6.965   7.523   7.557   7.623  13.767
 89 A'   90 A'   91 A'   92 A'   38 A"   93 A'   94 A'   39 A"                 
 13.881  13.949  23.390  47.848  66.706  66.747 163.057 289.719
 95 A'   96 A'   97 A'   98 A'   99 A'  100 A'  101 A'   40 A"                 
289.751 289.8481020.629
102 A'  103 A'  104 A'                                                         

 Beta MOs, Restricted
 -- Occupied --                  
-482.87  -77.13  -62.52  -56.34  -56.34  -56.34  -24.75  -24.70
  1 A'    2 A'    3 A'    4 A'    1 A"    5 A'    6 A'    7 A'                 
-10.340  -8.732  -6.625  -6.564  -6.550  -6.549  -4.789  -4.783
  8 A'    9 A'   10 A'   11 A'    2 A"   12 A'   13 A'    3 A"                 
 -4.783  -2.675  -2.670  -2.670  -2.659  -2.659  -1.286  -1.223
 14 A'   15 A'    4 A"   16 A'    5 A"   17 A'   18 A'   19 A'                 
 -0.852  -0.737  -0.630  -0.545  -0.531  -0.520  -0.469  -0.464
 20 A'   21 A'   22 A'   23 A'   24 A'    6 A"    7 A"   25 A'                 
 -0.436  -0.354  -0.345  -0.326  -0.268
 26 A'    8 A"   27 A'   28 A'    9 A"                                         
 -- Virtual --                   
 -0.090  -0.070  -0.028   0.002   0.023   0.040   0.048   0.052
 10 A"   29 A'   30 A'   31 A'   32 A'   11 A"   33 A'   34 A'                 
  0.059   0.068   0.085   0.101   0.102   0.113   0.130   0.161
 35 A'   12 A"   36 A'   37 A'   13 A"   38 A'   39 A'   40 A'                 
  0.171   0.216   0.245   0.255   0.277   0.277   0.285   0.306
 41 A'   14 A"   42 A'   43 A'   15 A"   44 A'   16 A"   45 A'                 
  0.316   0.346   0.365   0.387   0.407   0.416   0.423   0.482
 46 A'   47 A'   48 A'   49 A'   50 A'   17 A"   51 A'   18 A"                 
  0.515   0.526   0.549   0.552   0.592   0.610   0.611   0.661
 52 A'   19 A"   53 A'   20 A"   54 A'   55 A'   56 A'   21 A"                 
  0.761   0.785   0.800   0.862   0.896   0.944   1.004   1.238
 22 A"   57 A'   58 A'   59 A'   60 A'   61 A'   62 A'   23 A"                 
  1.299   1.330   1.368   1.379   1.412   1.424   1.437   1.549
 24 A"   63 A'   64 A'   65 A'   25 A"   66 A'   26 A"   27 A"                 
  1.633   1.659   1.667   1.778   1.794   1.904   1.958   1.977
 67 A'   68 A'   69 A'   70 A'   71 A'   72 A'   73 A'   28 A"                 
  2.040   2.160   2.615   2.899   3.035   3.728   3.734   3.755
 74 A'   75 A'   29 A"   76 A'   77 A'   30 A"   78 A'   31 A"                 
  3.767   3.780   3.820   3.927   3.942   3.980   4.001   4.045
 79 A'   32 A"   80 A'   33 A"   81 A'   34 A"   82 A'   35 A"                 
  4.068   4.159   4.334   4.650   6.248   6.255   6.298   6.305
 83 A'   84 A'   85 A'   86 A'   36 A"   37 A"   87 A'   88 A'                 
  6.325   6.462   6.630   6.965   7.523   7.557   7.623  13.767
 89 A'   90 A'   91 A'   92 A'   38 A"   93 A'   94 A'   39 A"                 
 13.881  13.949  23.390  47.848  66.706  66.747 163.057 289.719
 95 A'   96 A'   97 A'   98 A'   99 A'  100 A'  101 A'   40 A"                 
289.751 289.8481020.629
102 A'  103 A'  104 A'                                                         
 --------------------------------------------------------------

          Ground-State Mulliken Net Atomic Charges

     Atom                 Charge (a.u.)
  ----------------------------------------
      1 C                    -0.196432
      2 P                     0.329596
      3 F                    -0.209658
      4 F                    -0.015221
      5 Br                    0.091715
  ----------------------------------------
  Sum of atomic charges =     0.000000

 -----------------------------------------------------------------
                    Cartesian Multipole Moments
 -----------------------------------------------------------------
    Charge (ESU x 10^10)
                 0.0000
    Dipole Moment (Debye)
         X      -0.1467      Y      -0.4926      Z       0.0000
       Tot       0.5140
    Quadrupole Moments (Debye-Ang)
        XX     -43.0748     XY       1.3677     YY     -50.9894
        XZ       0.0000     YZ       0.0000     ZZ     -46.5688
    Octopole Moments (Debye-Ang^2)
       XXX      58.6930    XXY       5.3098    XYY      22.3456
       YYY       9.6954    XXZ       0.0000    XYZ      -0.0000
       YYZ      -0.0000    XZZ      18.3283    YZZ       4.1835
       ZZZ      -0.0000
    Hexadecapole Moments (Debye-Ang^3)
      XXXX    -590.3117   XXXY      29.2576   XXYY    -149.5929
      XYYY      35.4897   YYYY    -302.8131   XXXZ      -0.0000
      XXYZ       0.0000   XYYZ      -0.0000   YYYZ      -0.0000
      XXZZ    -112.0919   XYZZ       8.7572   YYZZ     -55.2163
      XZZZ      -0.0000   YZZZ      -0.0000   ZZZZ     -55.4310
 -----------------------------------------------------------------
 Calculating analytic gradient of the SCF energy
 Gradient of SCF Energy
            1           2           3           4           5
    1   0.0001777  -0.0001480  -0.0000496   0.0000330  -0.0000132
    2  -0.0002243   0.0001741  -0.0000442   0.0000441   0.0000502
    3   0.0000000   0.0000000  -0.0000000   0.0000000  -0.0000000
 Max gradient component =       2.243E-04
 RMS gradient           =       9.807E-05
 Gradient time:  CPU 5.60 s  wall 2.50 s
 Geometry Optimization Parameters
   NAtoms,    NIC,     NZ,  NCons,   NDum,   NFix, NCnnct, MaxDiis
        5      20       5       0       0       0       0       0

 Cartesian Hessian Update
 Hessian Updated using BFGS Update


** GEOMETRY OPTIMIZATION IN DELOCALIZED INTERNAL COORDINATES **
   Searching for a Minimum

   Optimization Cycle:  10

                       Coordinates (Angstroms)
     ATOM                X               Y               Z
      1  C        -0.6054952667   -0.6892708272    0.0000000000
      2  P        -2.0473629857    0.1963071577    0.0000000000
      3  F        -1.4559960773    1.7228055055    0.0000000000
      4  F        -0.6902560352   -2.0267605746    0.0000000000
      5  Br        1.1703459138   -0.0596352307    0.0000000000
   Point Group: cs    Number of degrees of freedom:     7


   Energy is  -3153.357958715

 Hessian Updated using BFGS Update

  7 Hessian modes will be used to form the next step
  Hessian Eigenvalues:
     0.137616    0.205937    0.252756    0.308785    0.364173    0.526232
     0.661064

 Minimum Search - Taking Simple RFO Step
 Searching for Lamda that Minimizes Along All modes
 Value Taken    Lamda =   0.00000000
 Step Taken.  Stepsize is  0.000633

                             Maximum     Tolerance    Cnvgd?
         Gradient           0.000216      0.000300     YES
         Displacement       0.000478      0.001200     YES
         Energy change     -0.000000      0.000001     YES


                       Distance Matrix (Angstroms)
             C (  1)   P (  2)   F (  3)   F (  4)
   P (  2)  1.692108
   F (  3)  2.557629  1.637044
   F (  4)  1.340173  2.604567  3.826957
   Br(  5)  1.884158  3.227872  3.174077  2.707660

 Final energy is   -3153.3579587152735     


 ******************************
 **  OPTIMIZATION CONVERGED  **
 ******************************

                       Coordinates (Angstroms)
     ATOM                X               Y               Z
      1  C        -0.6054952667   -0.6892708272    0.0000000000
      2  P        -2.0473629857    0.1963071577    0.0000000000
      3  F        -1.4559960773    1.7228055055    0.0000000000
      4  F        -0.6902560352   -2.0267605746    0.0000000000
      5  Br        1.1703459138   -0.0596352307    0.0000000000

Z-matrix Print:
$molecule
0 1
Br
C  1 1.884158
F  2 1.340173 1 113.148437
P  2 1.692108 1 128.919969 3 -180.000000 0
F  4 1.637044 2 100.381336 1 -0.000000 0
$end


 --------------------------------------------------------------
             Orbital Energies (a.u.) and Symmetries
 --------------------------------------------------------------

 Alpha MOs, Restricted
 -- Occupied --                  
-482.87  -77.13  -62.52  -56.34  -56.34  -56.34  -24.75  -24.70
  1 A'    2 A'    3 A'    4 A'    1 A"    5 A'    6 A'    7 A'                 
-10.340  -8.732  -6.625  -6.564  -6.550  -6.549  -4.789  -4.783
  8 A'    9 A'   10 A'   11 A'    2 A"   12 A'   13 A'    3 A"                 
 -4.783  -2.675  -2.670  -2.670  -2.659  -2.659  -1.286  -1.223
 14 A'   15 A'    4 A"   16 A'    5 A"   17 A'   18 A'   19 A'                 
 -0.852  -0.737  -0.630  -0.545  -0.531  -0.520  -0.469  -0.464
 20 A'   21 A'   22 A'   23 A'   24 A'    6 A"    7 A"   25 A'                 
 -0.436  -0.354  -0.345  -0.326  -0.268
 26 A'    8 A"   27 A'   28 A'    9 A"                                         
 -- Virtual --                   
 -0.090  -0.070  -0.028   0.002   0.023   0.040   0.048   0.052
 10 A"   29 A'   30 A'   31 A'   32 A'   11 A"   33 A'   34 A'                 
  0.059   0.068   0.085   0.101   0.102   0.113   0.130   0.161
 35 A'   12 A"   36 A'   37 A'   13 A"   38 A'   39 A'   40 A'                 
  0.171   0.216   0.245   0.255   0.277   0.277   0.285   0.306
 41 A'   14 A"   42 A'   43 A'   15 A"   44 A'   16 A"   45 A'                 
  0.316   0.346   0.365   0.387   0.407   0.416   0.423   0.482
 46 A'   47 A'   48 A'   49 A'   50 A'   17 A"   51 A'   18 A"                 
  0.515   0.526   0.549   0.552   0.592   0.610   0.611   0.661
 52 A'   19 A"   53 A'   20 A"   54 A'   55 A'   56 A'   21 A"                 
  0.761   0.785   0.800   0.862   0.896   0.944   1.004   1.238
 22 A"   57 A'   58 A'   59 A'   60 A'   61 A'   62 A'   23 A"                 
  1.299   1.330   1.368   1.379   1.412   1.424   1.437   1.549
 24 A"   63 A'   64 A'   65 A'   25 A"   66 A'   26 A"   27 A"                 
  1.633   1.659   1.667   1.778   1.794   1.904   1.958   1.977
 67 A'   68 A'   69 A'   70 A'   71 A'   72 A'   73 A'   28 A"                 
  2.040   2.160   2.615   2.899   3.035   3.728   3.734   3.755
 74 A'   75 A'   29 A"   76 A'   77 A'   30 A"   78 A'   31 A"                 
  3.767   3.780   3.820   3.927   3.942   3.980   4.001   4.045
 79 A'   32 A"   80 A'   33 A"   81 A'   34 A"   82 A'   35 A"                 
  4.068   4.159   4.334   4.650   6.248   6.255   6.298   6.305
 83 A'   84 A'   85 A'   86 A'   36 A"   37 A"   87 A'   88 A'                 
  6.325   6.462   6.630   6.965   7.523   7.557   7.623  13.767
 89 A'   90 A'   91 A'   92 A'   38 A"   93 A'   94 A'   39 A"                 
 13.881  13.949  23.390  47.848  66.706  66.747 163.057 289.719
 95 A'   96 A'   97 A'   98 A'   99 A'  100 A'  101 A'   40 A"                 
289.751 289.8481020.629
102 A'  103 A'  104 A'                                                         

 Beta MOs, Restricted
 -- Occupied --                  
-482.87  -77.13  -62.52  -56.34  -56.34  -56.34  -24.75  -24.70
  1 A'    2 A'    3 A'    4 A'    1 A"    5 A'    6 A'    7 A'                 
-10.340  -8.732  -6.625  -6.564  -6.550  -6.549  -4.789  -4.783
  8 A'    9 A'   10 A'   11 A'    2 A"   12 A'   13 A'    3 A"                 
 -4.783  -2.675  -2.670  -2.670  -2.659  -2.659  -1.286  -1.223
 14 A'   15 A'    4 A"   16 A'    5 A"   17 A'   18 A'   19 A'                 
 -0.852  -0.737  -0.630  -0.545  -0.531  -0.520  -0.469  -0.464
 20 A'   21 A'   22 A'   23 A'   24 A'    6 A"    7 A"   25 A'                 
 -0.436  -0.354  -0.345  -0.326  -0.268
 26 A'    8 A"   27 A'   28 A'    9 A"                                         
 -- Virtual --                   
 -0.090  -0.070  -0.028   0.002   0.023   0.040   0.048   0.052
 10 A"   29 A'   30 A'   31 A'   32 A'   11 A"   33 A'   34 A'                 
  0.059   0.068   0.085   0.101   0.102   0.113   0.130   0.161
 35 A'   12 A"   36 A'   37 A'   13 A"   38 A'   39 A'   40 A'                 
  0.171   0.216   0.245   0.255   0.277   0.277   0.285   0.306
 41 A'   14 A"   42 A'   43 A'   15 A"   44 A'   16 A"   45 A'                 
  0.316   0.346   0.365   0.387   0.407   0.416   0.423   0.482
 46 A'   47 A'   48 A'   49 A'   50 A'   17 A"   51 A'   18 A"                 
  0.515   0.526   0.549   0.552   0.592   0.610   0.611   0.661
 52 A'   19 A"   53 A'   20 A"   54 A'   55 A'   56 A'   21 A"                 
  0.761   0.785   0.800   0.862   0.896   0.944   1.004   1.238
 22 A"   57 A'   58 A'   59 A'   60 A'   61 A'   62 A'   23 A"                 
  1.299   1.330   1.368   1.379   1.412   1.424   1.437   1.549
 24 A"   63 A'   64 A'   65 A'   25 A"   66 A'   26 A"   27 A"                 
  1.633   1.659   1.667   1.778   1.794   1.904   1.958   1.977
 67 A'   68 A'   69 A'   70 A'   71 A'   72 A'   73 A'   28 A"                 
  2.040   2.160   2.615   2.899   3.035   3.728   3.734   3.755
 74 A'   75 A'   29 A"   76 A'   77 A'   30 A"   78 A'   31 A"                 
  3.767   3.780   3.820   3.927   3.942   3.980   4.001   4.045
 79 A'   32 A"   80 A'   33 A"   81 A'   34 A"   82 A'   35 A"                 
  4.068   4.159   4.334   4.650   6.248   6.255   6.298   6.305
 83 A'   84 A'   85 A'   86 A'   36 A"   37 A"   87 A'   88 A'                 
  6.325   6.462   6.630   6.965   7.523   7.557   7.623  13.767
 89 A'   90 A'   91 A'   92 A'   38 A"   93 A'   94 A'   39 A"                 
 13.881  13.949  23.390  47.848  66.706  66.747 163.057 289.719
 95 A'   96 A'   97 A'   98 A'   99 A'  100 A'  101 A'   40 A"                 
289.751 289.8481020.629
102 A'  103 A'  104 A'                                                         
 --------------------------------------------------------------

          Ground-State Mulliken Net Atomic Charges

     Atom                 Charge (a.u.)
  ----------------------------------------
      1 C                    -0.196432
      2 P                     0.329596
      3 F                    -0.209658
      4 F                    -0.015221
      5 Br                    0.091715
  ----------------------------------------
  Sum of atomic charges =     0.000000

 -----------------------------------------------------------------
                    Cartesian Multipole Moments
 -----------------------------------------------------------------
    Charge (ESU x 10^10)
                 0.0000
    Dipole Moment (Debye)
         X      -0.1467      Y      -0.4926      Z       0.0000
       Tot       0.5140
    Quadrupole Moments (Debye-Ang)
        XX     -43.0748     XY       1.3677     YY     -50.9894
        XZ       0.0000     YZ       0.0000     ZZ     -46.5688
    Octopole Moments (Debye-Ang^2)
       XXX      58.6930    XXY       5.3098    XYY      22.3456
       YYY       9.6954    XXZ       0.0000    XYZ      -0.0000
       YYZ      -0.0000    XZZ      18.3283    YZZ       4.1835
       ZZZ      -0.0000
    Hexadecapole Moments (Debye-Ang^3)
      XXXX    -590.3117   XXXY      29.2576   XXYY    -149.5929
      XYYY      35.4897   YYYY    -302.8131   XXXZ      -0.0000
      XXYZ       0.0000   XYYZ      -0.0000   YYYZ      -0.0000
      XXZZ    -112.0919   XYZZ       8.7572   YYZZ     -55.2163
      XZZZ      -0.0000   YZZZ      -0.0000   ZZZZ     -55.4310
 -----------------------------------------------------------------
Archival summary:
1\1\TWL02\OPT\ProcedureUnspecified\BasisUnspecified\r1121\taweetha\MonNov2614:25:572018MonNov2614:25:572018\0\\#,OPT,ProcedureUnspecified,BasisUnspecified,\\0,1\Br\C,1,1.88416\F,2,1.34017,1,113.148\P,2,1.69211,1,128.92,3,-180,0\F,4,1.63704,2,100.381,1,-0,0\\\@

 Total job time:  90.28s(wall), 237.26s(cpu) 
 Mon Nov 26 14:25:57 2018

        *************************************************************
        *                                                           *
        *  Thank you very much for using Q-Chem.  Have a nice day.  *
        *                                                           *
        *************************************************************


 
User input: 2 of 2 
 
Q-Chem Developer Version!
                  Welcome to Q-Chem
     A Quantum Leap Into The Future Of Chemistry


 Q-Chem 5.1, Q-Chem, Inc., Pleasanton, CA (2018)

 Yihan Shao,  Zhengting Gan,  E. Epifanovsky,  A. T. B. Gilbert,  M. Wormit,  
 J. Kussmann,  A. W. Lange,  A. Behn,  Jia Deng,  Xintian Feng,  D. Ghosh,  
 M. Goldey,  P. R. Horn,  L. D. Jacobson,  I. Kaliman,  T. Kus,  A. Landau,  
 Jie Liu,  E. I. Proynov,  R. M. Richard,  R. P. Steele,  E. J. Sundstrom,  
 H. L. Woodcock III,  P. M. Zimmerman,  D. Zuev,  B. Albrecht,  E. Alguire,  
 S. A. Baeppler,  D. Barton,  Z. Benda,  Y. A. Bernard,  E. J. Berquist,  
 K. B. Bravaya,  H. Burton,  D. Casanova,  Chun-Min Chang,  Yunqing Chen,  
 A. Chien,  K. D. Closser,  M. P. Coons,  S. Coriani,  S. Dasgupta,  
 A. L. Dempwolff,  M. Diedenhofen,  Hainam Do,  R. G. Edgar,  Po-Tung Fang,  
 S. Faraji,  S. Fatehi,  Qingguo Feng,  K. D. Fenk,  J. Fosso-Tande,  
 Qinghui Ge,  A. Ghysels,  G. Gidofalvi,  J. Gomes,  J. Gonthier,  A. Gunina,  
 D. Hait,  M. W. D. Hanson-Heine,  P. H. P. Harbach,  A. W. Hauser,  
 J. E. Herr,  E. G. Hohenstein,  Z. C. Holden,  Kerwin Hui,  B. C. Huynh,  
 T.-C. Jagau,  Hyunjun Ji,  B. Kaduk,  K. Khistyaev,  Jaehoon Kim,  
 P. Klunzinger,  K. Koh,  D. Kosenkov,  L. Koulias,  T. Kowalczyk,  
 C. M. Krauter,  A. Kunitsa,  Ka Un Lao,  A. Laurent,  K. V. Lawler,  
 Joonho Lee,  D. Lefrancois,  S. Lehtola,  D. S. Levine,  Yi-Pei Li,  
 You-Sheng Lin,  Fenglai Liu,  E. Livshits,  A. Luenser,  P. Manohar,  
 E. Mansoor,  S. F. Manzer,  Shan-Ping Mao,  Yuezhi Mao,  N. Mardirossian,  
 A. V. Marenich,  T. Markovich,  L. A. Martinez-Martinez,  S. A. Maurer,  
 N. J. Mayhall,  S. C. McKenzie,  J.-M. Mewes,  A. F. Morrison,  
 J. W. Mullinax,  K. Nanda,  T. S. Nguyen-Beck,  R. Olivares-Amaya,  
 J. A. Parkhill,  T. M. Perrine,  F. Plasser,  P. Pokhilko,  S. Prager,  
 A. Prociuk,  E. Ramos,  D. R. Rehn,  F. Rob,  M. Schneider,  N. Sergueev,  
 S. M. Sharada,  S. Sharma,  D. W. Small,  T. Stauch,  T. Stein,  
 Yu-Chuan Su,  A. J. W. Thom,  A. Tkatchenko,  T. Tsuchimochi,  N. M. Tubman,  
 L. Vogt,  M. L. Vidal,  O. Vydrov,  M. A. Watson,  J. Wenzel,  
 M. de Wergifosse,  T. A. Wesolowski,  A. White,  J. Witte,  A. Yamada,  
 Jun Yang,  K. Yao,  S. Yeganeh,  S. R. Yost,  Zhi-Qiang You,  A. Zech,  
 Igor Ying Zhang,  Xing Zhang,  Yan Zhao,  Ying Zhu,  B. R. Brooks,  
 G. K. L. Chan,  C. J. Cramer,  M. S. Gordon,  W. J. Hehre,  A. Klamt,  
 M. W. Schmidt,  C. D. Sherrill,  D. G. Truhlar,  A. Aspuru-Guzik,  R. Baer,  
 A. T. Bell,  N. A. Besley,  Jeng-Da Chai,  A. E. DePrince, III,  
 R. A. DiStasio Jr.,  A. Dreuw,  B. D. Dunietz,  T. R. Furlani,  
 Chao-Ping Hsu,  Yousung Jung,  Jing Kong,  D. S. Lambrecht,  WanZhen Liang,  
 C. Ochsenfeld,  V. A. Rassolov,  L. V. Slipchenko,  J. E. Subotnik,  
 T. Van Voorhis,  J. M. Herbert,  A. I. Krylov,  P. M. W. Gill,  M. Head-Gordon

 Contributors to earlier versions of Q-Chem not listed above: 
 R. D. Adamson,  B. Austin,  J. Baker,  G. J. O. Beran,  K. Brandhorst,  
 S. T. Brown,  E. F. C. Byrd,  A. K. Chakraborty,  C.-L. Cheng,  
 Siu Hung Chien,  D. M. Chipman,  D. L. Crittenden,  H. Dachsel,  
 R. J. Doerksen,  A. D. Dutoi,  L. Fusti-Molnar,  W. A. Goddard III,  
 A. Golubeva-Zadorozhnaya,  S. R. Gwaltney,  G. Hawkins,  A. Heyden,  
 S. Hirata,  G. Kedziora,  F. J. Keil,  C. Kelley,  Jihan Kim,  R. A. King,  
 R. Z. Khaliullin,  P. P. Korambath,  W. Kurlancheek,  A. M. Lee,  M. S. Lee,  
 S. V. Levchenko,  Ching Yeh Lin,  D. Liotard,  R. C. Lochan,  I. Lotan,  
 P. E. Maslen,  N. Nair,  D. P. O'Neill,  D. Neuhauser,  E. Neuscamman,  
 C. M. Oana,  R. Olson,  B. Peters,  R. Peverati,  P. A. Pieniazek,  
 Y. M. Rhee,  J. Ritchie,  M. A. Rohrdanz,  E. Rosta,  N. J. Russ,  
 H. F. Schaefer III,  N. E. Schultz,  N. Shenvi,  A. C. Simmonett,  A. Sodt,  
 D. Stuck,  K. S. Thanthiriwatte,  V. Vanovschi,  Tao Wang,  A. Warshel,  
 C. F. Williams,  Q. Wu,  X. Xu,  W. Zhang

 Please cite Q-Chem as follows:
 Y. Shao et al., Mol. Phys. 113, 184-215 (2015)
 DOI: 10.1080/00268976.2014.952696

 Q-Chem 5.1.2 for Intel X86 EM64T Linux

 Parts of Q-Chem use Armadillo 8.300.2 (Tropical Shenanigans).
 http://arma.sourceforge.net/

 Q-Chem begins on Mon Nov 26 14:25:57 2018  

Host: 
0

     Scratch files written to /scratch/taweetham/qchem47946//
The previous job contains 0 fragments, simply inherited here
Input Ideriv = 2
Curr. Ideriv = -1
Max.  Ideriv = 2

Checking the input file for inconsistencies... 	...done.

--------------------------------------------------------------
User input:
--------------------------------------------------------------

$molecule
read
$end

$rem
   job_type 	frequency
   basis 	6-311++g**
   method	b3lyp	
$end


--------------------------------------------------------------
 ----------------------------------------------------------------
             Standard Nuclear Orientation (Angstroms)
    I     Atom           X                Y                Z
 ----------------------------------------------------------------
    1      C      -0.2816275875    -0.6918293447     0.0000000000
    2      P      -1.8891389928    -0.1634942541    -0.0000000000
    3      F      -1.6666093118     1.4583542491    -0.0000000000
    4      F      -0.0549550792    -2.0126937535     0.0000000000
    5      Br      1.3005979982     0.3312127263     0.0000000000
 ----------------------------------------------------------------
 Molecular Point Group                 Cs    NOp =  2
 Largest Abelian Subgroup              Cs    NOp =  2
 Nuclear Repulsion Energy =   402.0358319301 hartrees
 There are       37 alpha and       37 beta electrons
 Requested basis set is 6-311++G(d,p)
 There are 50 shells and 144 basis functions

 Total QAlloc Memory Limit   2000 MB
 Mega-Array Size       188 MB
 MEM_STATIC part       192 MB

                       Distance Matrix (Angstroms)
             C (  1)   P (  2)   F (  3)   F (  4)
   P (  2)  1.692108
   F (  3)  2.557629  1.637044
   F (  4)  1.340173  2.604567  3.826957
   Br(  5)  1.884158  3.227872  3.174077  2.707660

 A cutoff of  1.0D-11 yielded   1076 shell pairs
 There are      9424 function pairs (     10351 Cartesian)

 -------------------------------------------------------
 OpenMP Integral Computing Module                       
 Release: version 1.0, May 2013, Q-Chem Inc. Pittsburgh 
 -------------------------------------------------------
 Integral Job Info:
 Integral job number is                      11
 Integral operator is                         1
 short-range coefficients                     0
 long-range coefficients              100000000
 Omega coefficients                           0
 if combine SR and LR in K                    0
 Integral screening is                        0
 Integral computing path is                   2
 max size of driver memory is            800000
 size of driver memory is                593474
 size of scratch memory is             29623520
 max col of scratch BK array               1296
 max len of scratch array in speh3          155
 max len of scratch index in speh4           18
 max int batch size is                      520
 min int batch size is                       52
 fixed nKL is                                45
 max L of basis functions is                  2
 order of int derivative is                   0
 number of shells is                         50
 number of basis is                         151
 number of cartesian basis is               151
 number of contracted shell pairs          1076
 number of primitive shell pairs           3029
 maxK2 (contraction) of shell pair           36
 max number of K2 of shell pair               1
 max number of CS2 of shell pair            109
 max number of PS2 of shell pair            306
 mem total for path MDJ                  518352
 -------------------------------------------------------
 Smallest overlap matrix eigenvalue = 4.51E-04
 Guess from superposition of atomic densities
 Warning:  Energy on first SCF cycle will be non-variational
 SAD guess density has 74.000000 electrons

 -----------------------------------------------------------------------
  General SCF calculation program by
  Eric Jon Sundstrom, Paul Horn, Yuezhi Mao, Dmitri Zuev, Alec White,
  David Stuck, Shaama M.S., Shane Yost, Joonho Lee, David Small,
  Daniel Levine, Susi Lehtola, Hugh Burton, Evgeny Epifanovsky
 -----------------------------------------------------------------------
 Exchange:     0.2000 Hartree-Fock + 0.0800 Slater + 0.7200 B88
 Correlation:  0.1900 VWN1RPA + 0.8100 LYP
 Using SG-1 standard quadrature grid
 using 4 threads for integral computing
 -------------------------------------------------------
 OpenMP Integral computing Module                
 Release: version 2.0, May 2017, Q-Chem Inc. Pleasanton 
 -------------------------------------------------------
 -------------------------------------------------------
 OpenMP BLAS3 based DFT computing Module                
 Release: version 1.0, May 2013, Q-Chem Inc. Pittsburgh 
 -------------------------------------------------------
 A restricted SCF calculation will be
 performed using DIIS
 SCF converges when DIIS error is below 1.0e-08
 ---------------------------------------
  Cycle       Energy         DIIS error
 ---------------------------------------
    1   -3153.9393654593      4.41e-02  
    2   -3153.3218537325      4.99e-03  
    3   -3153.2548768332      8.14e-03  
    4   -3153.3557882215      1.17e-03  
    5   -3153.3573167487      5.11e-04  
    6   -3153.3578543611      2.03e-04  
    7   -3153.3579553859      4.38e-05  
    8   -3153.3579590024      2.11e-05  
    9   -3153.3579597590      1.83e-06  
   10   -3153.3579597644      4.74e-07  
   11   -3153.3579597650      1.57e-07  
   12   -3153.3579597651      5.72e-08  
   13   -3153.3579597651      8.79e-09  Convergence criterion met
 ---------------------------------------
 SCF time:   CPU 20.65s  wall 11.00s 
 SCF   energy in the final basis set =    -3153.3579597651
 Total energy in the final basis set =    -3153.3579597651

 --------------------------------------------------------------
             Orbital Energies (a.u.) and Symmetries
 --------------------------------------------------------------

 Alpha MOs, Restricted
 -- Occupied --                  
-482.87  -77.13  -62.52  -56.34  -56.34  -56.34  -24.75  -24.70
  1 A'    2 A'    3 A'    4 A'    1 A"    5 A'    6 A'    7 A'                 
-10.340  -8.732  -6.625  -6.564  -6.550  -6.549  -4.789  -4.783
  8 A'    9 A'   10 A'   11 A'    2 A"   12 A'   13 A'    3 A"                 
 -4.783  -2.674  -2.671  -2.670  -2.659  -2.659  -1.286  -1.223
 14 A'   15 A'    4 A"   16 A'   17 A'    5 A"   18 A'   19 A'                 
 -0.852  -0.737  -0.630  -0.545  -0.531  -0.520  -0.469  -0.464
 20 A'   21 A'   22 A'   23 A'   24 A'    6 A"    7 A"   25 A'                 
 -0.436  -0.354  -0.345  -0.326  -0.268
 26 A'    8 A"   27 A'   28 A'    9 A"                                         
 -- Virtual --                   
 -0.090  -0.070  -0.028   0.002   0.023   0.040   0.048   0.052
 10 A"   29 A'   30 A'   31 A'   32 A'   11 A"   33 A'   34 A'                 
  0.059   0.068   0.085   0.100   0.102   0.114   0.130   0.161
 35 A'   12 A"   36 A'   37 A'   13 A"   38 A'   39 A'   40 A'                 
  0.171   0.216   0.245   0.255   0.277   0.277   0.285   0.306
 41 A'   14 A"   42 A'   43 A'   15 A"   44 A'   16 A"   45 A'                 
  0.316   0.345   0.365   0.387   0.408   0.416   0.423   0.482
 46 A'   47 A'   48 A'   49 A'   50 A'   17 A"   51 A'   18 A"                 
  0.515   0.526   0.549   0.552   0.592   0.610   0.611   0.661
 52 A'   19 A"   53 A'   20 A"   54 A'   55 A'   56 A'   21 A"                 
  0.761   0.785   0.800   0.862   0.896   0.944   1.004   1.238
 22 A"   57 A'   58 A'   59 A'   60 A'   61 A'   62 A'   23 A"                 
  1.299   1.330   1.368   1.379   1.412   1.424   1.437   1.549
 24 A"   63 A'   64 A'   65 A'   25 A"   66 A'   26 A"   27 A"                 
  1.633   1.660   1.668   1.778   1.794   1.904   1.958   1.977
 67 A'   68 A'   69 A'   70 A'   71 A'   72 A'   73 A'   28 A"                 
  2.041   2.160   2.615   2.899   3.035   3.728   3.734   3.755
 74 A'   75 A'   29 A"   76 A'   77 A'   30 A"   78 A'   31 A"                 
  3.767   3.780   3.820   3.927   3.942   3.980   4.001   4.046
 79 A'   32 A"   80 A'   33 A"   81 A'   34 A"   82 A'   35 A"                 
  4.068   4.160   4.333   4.650   6.248   6.255   6.298   6.305
 83 A'   84 A'   85 A'   86 A'   36 A"   37 A"   87 A'   88 A'                 
  6.325   6.462   6.630   6.965   7.523   7.557   7.623  13.767
 89 A'   90 A'   91 A'   92 A'   38 A"   93 A'   94 A'   39 A"                 
 13.881  13.949  23.390  47.848  66.706  66.747 163.057 289.719
 95 A'   96 A'   97 A'   98 A'   99 A'  100 A'  101 A'   40 A"                 
289.750 289.8481020.629
102 A'  103 A'  104 A'                                                         

 Beta MOs, Restricted
 -- Occupied --                  
-482.87  -77.13  -62.52  -56.34  -56.34  -56.34  -24.75  -24.70
  1 A'    2 A'    3 A'    4 A'    1 A"    5 A'    6 A'    7 A'                 
-10.340  -8.732  -6.625  -6.564  -6.550  -6.549  -4.789  -4.783
  8 A'    9 A'   10 A'   11 A'    2 A"   12 A'   13 A'    3 A"                 
 -4.783  -2.674  -2.671  -2.670  -2.659  -2.659  -1.286  -1.223
 14 A'   15 A'    4 A"   16 A'   17 A'    5 A"   18 A'   19 A'                 
 -0.852  -0.737  -0.630  -0.545  -0.531  -0.520  -0.469  -0.464
 20 A'   21 A'   22 A'   23 A'   24 A'    6 A"    7 A"   25 A'                 
 -0.436  -0.354  -0.345  -0.326  -0.268
 26 A'    8 A"   27 A'   28 A'    9 A"                                         
 -- Virtual --                   
 -0.090  -0.070  -0.028   0.002   0.023   0.040   0.048   0.052
 10 A"   29 A'   30 A'   31 A'   32 A'   11 A"   33 A'   34 A'                 
  0.059   0.068   0.085   0.100   0.102   0.114   0.130   0.161
 35 A'   12 A"   36 A'   37 A'   13 A"   38 A'   39 A'   40 A'                 
  0.171   0.216   0.245   0.255   0.277   0.277   0.285   0.306
 41 A'   14 A"   42 A'   43 A'   15 A"   44 A'   16 A"   45 A'                 
  0.316   0.345   0.365   0.387   0.408   0.416   0.423   0.482
 46 A'   47 A'   48 A'   49 A'   50 A'   17 A"   51 A'   18 A"                 
  0.515   0.526   0.549   0.552   0.592   0.610   0.611   0.661
 52 A'   19 A"   53 A'   20 A"   54 A'   55 A'   56 A'   21 A"                 
  0.761   0.785   0.800   0.862   0.896   0.944   1.004   1.238
 22 A"   57 A'   58 A'   59 A'   60 A'   61 A'   62 A'   23 A"                 
  1.299   1.330   1.368   1.379   1.412   1.424   1.437   1.549
 24 A"   63 A'   64 A'   65 A'   25 A"   66 A'   26 A"   27 A"                 
  1.633   1.660   1.668   1.778   1.794   1.904   1.958   1.977
 67 A'   68 A'   69 A'   70 A'   71 A'   72 A'   73 A'   28 A"                 
  2.041   2.160   2.615   2.899   3.035   3.728   3.734   3.755
 74 A'   75 A'   29 A"   76 A'   77 A'   30 A"   78 A'   31 A"                 
  3.767   3.780   3.820   3.927   3.942   3.980   4.001   4.046
 79 A'   32 A"   80 A'   33 A"   81 A'   34 A"   82 A'   35 A"                 
  4.068   4.160   4.333   4.650   6.248   6.255   6.298   6.305
 83 A'   84 A'   85 A'   86 A'   36 A"   37 A"   87 A'   88 A'                 
  6.325   6.462   6.630   6.965   7.523   7.557   7.623  13.767
 89 A'   90 A'   91 A'   92 A'   38 A"   93 A'   94 A'   39 A"                 
 13.881  13.949  23.390  47.848  66.706  66.747 163.057 289.719
 95 A'   96 A'   97 A'   98 A'   99 A'  100 A'  101 A'   40 A"                 
289.750 289.8481020.629
102 A'  103 A'  104 A'                                                         
 --------------------------------------------------------------

          Ground-State Mulliken Net Atomic Charges

     Atom                 Charge (a.u.)
  ----------------------------------------
      1 C                    -0.197288
      2 P                     0.331328
      3 F                    -0.209808
      4 F                    -0.015236
      5 Br                    0.091005
  ----------------------------------------
  Sum of atomic charges =     0.000000

 -----------------------------------------------------------------
                    Cartesian Multipole Moments
 -----------------------------------------------------------------
    Charge (ESU x 10^10)
                 0.0000
    Dipole Moment (Debye)
         X      -0.0312      Y      -0.5167      Z       0.0000
       Tot       0.5176
    Quadrupole Moments (Debye-Ang)
        XX     -44.1217     XY       2.9215     YY     -50.0773
        XZ       0.0000     YZ      -0.0000     ZZ     -46.5684
    Octopole Moments (Debye-Ang^2)
       XXX      34.3100    XXY       3.8137    XYY      14.7325
       YYY       7.3286    XXZ       0.0000    XYZ       0.0000
       YYZ      -0.0000    XZZ       9.9592    YZZ       2.7771
       ZZZ       0.0000
    Hexadecapole Moments (Debye-Ang^3)
      XXXX    -575.6609   XXXY       3.1003   XXYY    -145.0900
      XYYY       6.8544   YYYY    -279.0628   XXXZ      -0.0000
      XXYZ      -0.0000   XYYZ      -0.0000   YYYZ      -0.0000
      XXZZ    -109.0107   XYZZ      -2.5507   YYZZ     -52.9997
      XZZZ      -0.0000   YZZZ      -0.0000   ZZZZ     -55.4250
 -----------------------------------------------------------------
 Calculating MO derivatives via CPSCF
 D1JvT checksum  = 170580 14258.8202059497
 D1KAT checksum  = 379800 810.2218120000
   1         3          15      0.144463    0.051610
   2         3          15      0.018898    0.007087
   3         3          15      0.002557    0.001008
   4         3          15      0.000288    0.000114
   5        16           2      0.000016    0.000008
   6        18           0      0.000000    0.000000    Roots Converged
 Time for AOints: 5.4 s (CPU) 1.8 s (wall)
 ------------------------------------------------------------------------------
                     AOints        : Timing summary (seconds)
 ------------------------------------------------------------------------------
     job step          cpu (% of tot)      sys (% of tot)     wall (% of tot)
 ------------------------------------------------------------------------------
  cpscf_lag         0.2743E+02 (30.7)   0.5000E-05 (31.3)   0.1413E+02 (37.8)
  iterzp            0.5632E+02 (63.1)   0.1100E-04 (68.8)   0.2132E+02 (57.0)
  make_fx           0.0000E+00 ( 0.0)   0.0000E+00 ( 0.0)   0.0000E+00 ( 0.0)
  AOints            0.5411E+01 ( 6.1)   0.0000E+00 ( 0.0)   0.1829E+01 ( 4.9)
 ------------------------------------------------------------------------------
   Grand Totals     0.8926E+02          0.1600E-04          0.3738E+02
 ------------------------------------------------------------------------------
 Calculating analytic Hessian of the SCF energy
 Polarizability Matrix (a.u.)
            1           2           3
    1 -86.7167562  -1.9536448  -0.0000000
    2  -1.9536448 -49.6930501  -0.0000000
    3  -0.0000000  -0.0000000 -37.7718635

 Direct stationary perturbation theory relativistic correction:

 rels  =      17.354897206404
 relv  =     -58.937021935424
 rel2e =       9.506050234618
 E_rel =     -32.076074494402

 Hessian of the SCF Energy
            1           2           3           4           5           6
    1   0.4811854  -0.0820627   0.0000000  -0.2786783   0.0803597  -0.0000000
    2  -0.0820627   0.4090112   0.0000000   0.0416367  -0.0425771  -0.0000000
    3   0.0000000   0.0000000   0.0725690  -0.0000000   0.0000000  -0.0190301
    4  -0.2786783   0.0416367  -0.0000000   0.3318823  -0.0345149   0.0000000
    5   0.0803597  -0.0425771   0.0000000  -0.0345149   0.3172753   0.0000000
    6  -0.0000000  -0.0000000  -0.0190301   0.0000000   0.0000000   0.0183312
    7   0.0031060   0.0271439   0.0000000  -0.0348024  -0.0509452   0.0000000
    8  -0.0128311  -0.0212262   0.0000000  -0.0162744  -0.2468846   0.0000000
    9   0.0000000   0.0000000  -0.0042253  -0.0000000  -0.0000000  -0.0092866
   10  -0.0731651   0.0585093  -0.0000000   0.0044642   0.0239294   0.0000000
   11   0.0665359  -0.2989945  -0.0000000   0.0142274  -0.0236107   0.0000000
   12  -0.0000000  -0.0000000  -0.0291411   0.0000000  -0.0000000  -0.0004600
   13  -0.1324481  -0.0452272  -0.0000000  -0.0228659  -0.0188291  -0.0000000
   14  -0.0520018  -0.0462133  -0.0000000  -0.0050748  -0.0042030  -0.0000000
   15   0.0000000  -0.0000000  -0.0201726  -0.0000000  -0.0000000   0.0104454
            7           8           9          10          11          12
    1   0.0031060  -0.0128311   0.0000000  -0.0731651   0.0665359  -0.0000000
    2   0.0271439  -0.0212262   0.0000000   0.0585093  -0.2989945  -0.0000000
    3   0.0000000   0.0000000  -0.0042253  -0.0000000  -0.0000000  -0.0291411
    4  -0.0348024  -0.0162744  -0.0000000   0.0044642   0.0142274   0.0000000
    5  -0.0509452  -0.2468846  -0.0000000   0.0239294  -0.0236107  -0.0000000
    6   0.0000000   0.0000000  -0.0092866   0.0000000   0.0000000  -0.0004600
    7   0.0340459   0.0174097   0.0000000  -0.0053921   0.0030856  -0.0000000
    8   0.0174097   0.2711287   0.0000000   0.0064324  -0.0071106  -0.0000000
    9   0.0000000   0.0000000   0.0085044  -0.0000000  -0.0000000   0.0082770
   10  -0.0053921   0.0064324  -0.0000000   0.0718819  -0.0617100   0.0000000
   11   0.0030856  -0.0071106  -0.0000000  -0.0617100   0.3656746   0.0000000
   12  -0.0000000  -0.0000000   0.0082770   0.0000000   0.0000000   0.0168319
   13   0.0030426   0.0052634  -0.0000000   0.0022110  -0.0221388   0.0000000
   14   0.0033060   0.0040927  -0.0000000  -0.0271611  -0.0359588   0.0000000
   15  -0.0000000  -0.0000000  -0.0032696   0.0000000   0.0000000   0.0044922
           13          14          15
    1  -0.1324481  -0.0520018   0.0000000
    2  -0.0452272  -0.0462133  -0.0000000
    3  -0.0000000  -0.0000000  -0.0201726
    4  -0.0228659  -0.0050748  -0.0000000
    5  -0.0188291  -0.0042030  -0.0000000
    6  -0.0000000  -0.0000000   0.0104454
    7   0.0030426   0.0033060  -0.0000000
    8   0.0052634   0.0040927  -0.0000000
    9  -0.0000000  -0.0000000  -0.0032696
   10   0.0022110  -0.0271611   0.0000000
   11  -0.0221388  -0.0359588   0.0000000
   12   0.0000000   0.0000000   0.0044922
   13   0.1500604   0.0809316   0.0000000
   14   0.0809316   0.0822824   0.0000000
   15   0.0000000   0.0000000   0.0085045
 Gradient time:  CPU 136.79 s  wall 53.82 s
 **********************************************************************
 **                                                                  **
 **                       VIBRATIONAL ANALYSIS                       **
 **                       --------------------                       **
 **                                                                  **
 **        VIBRATIONAL FREQUENCIES (CM**-1) AND NORMAL MODES         **
 **     FORCE CONSTANTS (mDYN/ANGSTROM) AND REDUCED MASSES (AMU)     **
 **                  INFRARED INTENSITIES (KM/MOL)                   **
 **                                                                  **
 **********************************************************************


 Mode:                 1                      2                      3
 Frequency:       139.83                 174.58                 321.41
 Force Cnst:      0.2772                 0.4091                 1.4092
 Red. Mass:      24.0659                22.7808                23.1531
 IR Active:          YES                    YES                    YES
 IR Intens:        1.409                  5.150                  0.437
 Raman Active:       YES                    YES                    YES
               X      Y      Z        X      Y      Z        X      Y      Z
 C         -0.006 -0.291  0.000    0.000  0.000  0.090   -0.023  0.085 -0.000
 P          0.121  0.040 -0.000   -0.000  0.000 -0.533   -0.078  0.184  0.000
 F          0.853 -0.042  0.000   -0.000  0.000  0.681   -0.136  0.235 -0.000
 F          0.142 -0.240  0.000   -0.000  0.000  0.486    0.864  0.265 -0.000
 Br        -0.286  0.097 -0.000    0.000 -0.000 -0.086   -0.141 -0.206  0.000
 TransDip  -0.036 -0.013 -0.000    0.000  0.000 -0.073   -0.004 -0.021  0.000

 Mode:                 4                      5                      6
 Frequency:       369.70                 427.43                 484.42
 Force Cnst:      1.8252                 1.3699                 2.8780
 Red. Mass:      22.6660                12.7265                20.8157
 IR Active:          YES                    YES                    YES
 IR Intens:       15.990                  2.617                 18.314
 Raman Active:       YES                    YES                    YES
               X      Y      Z        X      Y      Z        X      Y      Z
 C          0.298 -0.280  0.000   -0.000 -0.000  0.961    0.225  0.544  0.000
 P          0.542  0.169  0.000   -0.000  0.000 -0.095    0.390 -0.183 -0.000
 F         -0.464  0.316 -0.000   -0.000  0.000 -0.041    0.077 -0.186 -0.000
 F         -0.075 -0.416 -0.000    0.000 -0.000 -0.252   -0.232  0.583 -0.000
 Br        -0.128 -0.000 -0.000    0.000  0.000 -0.038   -0.150 -0.106 -0.000
 TransDip   0.117  0.052 -0.000   -0.000 -0.000 -0.052    0.135  0.023 -0.000

 Mode:                 7                      8                      9
 Frequency:       771.67                1022.79                1220.33
 Force Cnst:      7.8001                 8.5007                11.7298
 Red. Mass:      22.2327                13.7922                13.3685
 IR Active:          YES                    YES                    YES
 IR Intens:      114.462                163.461                153.864
 Raman Active:       YES                    YES                    YES
               X      Y      Z        X      Y      Z        X      Y      Z
 C          0.132  0.057  0.000    0.698  0.587  0.000    0.668 -0.635 -0.000
 P         -0.093 -0.523 -0.000   -0.197  0.068 -0.000   -0.148  0.055 -0.000
 F          0.118  0.825  0.000    0.027 -0.068  0.000   -0.011 -0.012  0.000
 F         -0.040 -0.004 -0.000    0.007 -0.342 -0.000   -0.106  0.337  0.000
 Br        -0.002 -0.001 -0.000   -0.037 -0.018 -0.000   -0.015 -0.004 -0.000
 TransDip   0.137 -0.314 -0.000    0.166  0.374 -0.000    0.241 -0.316 -0.000

 STANDARD THERMODYNAMIC QUANTITIES AT   298.15 K  AND     1.00 ATM

   This Molecule has  0 Imaginary Frequencies
   Zero point vibrational energy:        7.051 kcal/mol

   Atom    1 Element C  Has Mass   12.00000
   Atom    2 Element P  Has Mass   30.97376
   Atom    3 Element F  Has Mass   18.99840
   Atom    4 Element F  Has Mass   18.99840
   Atom    5 Element Br Has Mass   78.91830
   Molecular Mass:   159.888860 amu
   Principal axes and moments of inertia in amu*Bohr^2:
                             1           2           3
    Eigenvalues --      473.33314  1062.13300  1535.46615
          X               0.99995    -0.01039    -0.00000
          Y               0.01039     0.99995     0.00000
          Z               0.00000    -0.00000     1.00000
   Rotational Symmetry Number is   1
   The Molecule is an Asymmetric Top
   Translational Enthalpy:        0.889 kcal/mol
   Rotational Enthalpy:           0.889 kcal/mol
   Vibrational Enthalpy:          8.715 kcal/mol
   gas constant (RT):             0.592 kcal/mol
   Translational Entropy:        41.117  cal/mol.K
   Rotational Entropy:           28.136  cal/mol.K
   Vibrational Entropy:           9.496  cal/mol.K

   Total Enthalpy:               11.085 kcal/mol
   Total Entropy:                78.749  cal/mol.K
Archival summary:
1\1\TWL02\FREQ\ProcedureUnspecified\BasisUnspecified\r1121\taweetha\MonNov2614:27:022018MonNov2614:27:022018\0\\#,FREQ,ProcedureUnspecified,BasisUnspecified,\\0,1\Br\C,1,1.88416\F,2,1.34017,1,113.148\P,2,1.69211,1,128.92,3,-180,0\F,4,1.63704,2,100.381,1,-0,0\\\@

 Total job time:  64.82s(wall), 157.58s(cpu) 
 Mon Nov 26 14:27:02 2018

        *************************************************************
        *                                                           *
        *  Thank you very much for using Q-Chem.  Have a nice day.  *
        *                                                           *
        *************************************************************
