# Supplementary material for: Geometric and energetic data from ab initio calculations of haloethene, haloimine, halomethylenephosphine, haloiminophosphine, halodiazene, halodiphosphene and halocyclopropane
Source: Data Brief. 2019 Nov 2;27:104738. doi: 10.1016/j.dib.2019.104738 (PMC6861602; doi:10.1016/j.dib.2019.104738)
Supplement: Multimedia component 5 [file mmc5.zip › CP/B3LYP/BrFCPHE.out]

Q-Chem Developer Version!
                  Welcome to Q-Chem
     A Quantum Leap Into The Future Of Chemistry


 Q-Chem 5.1, Q-Chem, Inc., Pleasanton, CA (2018)

 Yihan Shao,  Zhengting Gan,  E. Epifanovsky,  A. T. B. Gilbert,  M. Wormit,  
 J. Kussmann,  A. W. Lange,  A. Behn,  Jia Deng,  Xintian Feng,  D. Ghosh,  
 M. Goldey,  P. R. Horn,  L. D. Jacobson,  I. Kaliman,  T. Kus,  A. Landau,  
 Jie Liu,  E. I. Proynov,  R. M. Richard,  R. P. Steele,  E. J. Sundstrom,  
 H. L. Woodcock III,  P. M. Zimmerman,  D. Zuev,  B. Albrecht,  E. Alguire,  
 S. A. Baeppler,  D. Barton,  Z. Benda,  Y. A. Bernard,  E. J. Berquist,  
 K. B. Bravaya,  H. Burton,  D. Casanova,  Chun-Min Chang,  Yunqing Chen,  
 A. Chien,  K. D. Closser,  M. P. Coons,  S. Coriani,  S. Dasgupta,  
 A. L. Dempwolff,  M. Diedenhofen,  Hainam Do,  R. G. Edgar,  Po-Tung Fang,  
 S. Faraji,  S. Fatehi,  Qingguo Feng,  K. D. Fenk,  J. Fosso-Tande,  
 Qinghui Ge,  A. Ghysels,  G. Gidofalvi,  J. Gomes,  J. Gonthier,  A. Gunina,  
 D. Hait,  M. W. D. Hanson-Heine,  P. H. P. Harbach,  A. W. Hauser,  
 J. E. Herr,  E. G. Hohenstein,  Z. C. Holden,  Kerwin Hui,  B. C. Huynh,  
 T.-C. Jagau,  Hyunjun Ji,  B. Kaduk,  K. Khistyaev,  Jaehoon Kim,  
 P. Klunzinger,  K. Koh,  D. Kosenkov,  L. Koulias,  T. Kowalczyk,  
 C. M. Krauter,  A. Kunitsa,  Ka Un Lao,  A. Laurent,  K. V. Lawler,  
 Joonho Lee,  D. Lefrancois,  S. Lehtola,  D. S. Levine,  Yi-Pei Li,  
 You-Sheng Lin,  Fenglai Liu,  E. Livshits,  A. Luenser,  P. Manohar,  
 E. Mansoor,  S. F. Manzer,  Shan-Ping Mao,  Yuezhi Mao,  N. Mardirossian,  
 A. V. Marenich,  T. Markovich,  L. A. Martinez-Martinez,  S. A. Maurer,  
 N. J. Mayhall,  S. C. McKenzie,  J.-M. Mewes,  A. F. Morrison,  
 J. W. Mullinax,  K. Nanda,  T. S. Nguyen-Beck,  R. Olivares-Amaya,  
 J. A. Parkhill,  T. M. Perrine,  F. Plasser,  P. Pokhilko,  S. Prager,  
 A. Prociuk,  E. Ramos,  D. R. Rehn,  F. Rob,  M. Schneider,  N. Sergueev,  
 S. M. Sharada,  S. Sharma,  D. W. Small,  T. Stauch,  T. Stein,  
 Yu-Chuan Su,  A. J. W. Thom,  A. Tkatchenko,  T. Tsuchimochi,  N. M. Tubman,  
 L. Vogt,  M. L. Vidal,  O. Vydrov,  M. A. Watson,  J. Wenzel,  
 M. de Wergifosse,  T. A. Wesolowski,  A. White,  J. Witte,  A. Yamada,  
 Jun Yang,  K. Yao,  S. Yeganeh,  S. R. Yost,  Zhi-Qiang You,  A. Zech,  
 Igor Ying Zhang,  Xing Zhang,  Yan Zhao,  Ying Zhu,  B. R. Brooks,  
 G. K. L. Chan,  C. J. Cramer,  M. S. Gordon,  W. J. Hehre,  A. Klamt,  
 M. W. Schmidt,  C. D. Sherrill,  D. G. Truhlar,  A. Aspuru-Guzik,  R. Baer,  
 A. T. Bell,  N. A. Besley,  Jeng-Da Chai,  A. E. DePrince, III,  
 R. A. DiStasio Jr.,  A. Dreuw,  B. D. Dunietz,  T. R. Furlani,  
 Chao-Ping Hsu,  Yousung Jung,  Jing Kong,  D. S. Lambrecht,  WanZhen Liang,  
 C. Ochsenfeld,  V. A. Rassolov,  L. V. Slipchenko,  J. E. Subotnik,  
 T. Van Voorhis,  J. M. Herbert,  A. I. Krylov,  P. M. W. Gill,  M. Head-Gordon

 Contributors to earlier versions of Q-Chem not listed above: 
 R. D. Adamson,  B. Austin,  J. Baker,  G. J. O. Beran,  K. Brandhorst,  
 S. T. Brown,  E. F. C. Byrd,  A. K. Chakraborty,  C.-L. Cheng,  
 Siu Hung Chien,  D. M. Chipman,  D. L. Crittenden,  H. Dachsel,  
 R. J. Doerksen,  A. D. Dutoi,  L. Fusti-Molnar,  W. A. Goddard III,  
 A. Golubeva-Zadorozhnaya,  S. R. Gwaltney,  G. Hawkins,  A. Heyden,  
 S. Hirata,  G. Kedziora,  F. J. Keil,  C. Kelley,  Jihan Kim,  R. A. King,  
 R. Z. Khaliullin,  P. P. Korambath,  W. Kurlancheek,  A. M. Lee,  M. S. Lee,  
 S. V. Levchenko,  Ching Yeh Lin,  D. Liotard,  R. C. Lochan,  I. Lotan,  
 P. E. Maslen,  N. Nair,  D. P. O'Neill,  D. Neuhauser,  E. Neuscamman,  
 C. M. Oana,  R. Olson,  B. Peters,  R. Peverati,  P. A. Pieniazek,  
 Y. M. Rhee,  J. Ritchie,  M. A. Rohrdanz,  E. Rosta,  N. J. Russ,  
 H. F. Schaefer III,  N. E. Schultz,  N. Shenvi,  A. C. Simmonett,  A. Sodt,  
 D. Stuck,  K. S. Thanthiriwatte,  V. Vanovschi,  Tao Wang,  A. Warshel,  
 C. F. Williams,  Q. Wu,  X. Xu,  W. Zhang

 Please cite Q-Chem as follows:
 Y. Shao et al., Mol. Phys. 113, 184-215 (2015)
 DOI: 10.1080/00268976.2014.952696

 Q-Chem 5.1.2 for Intel X86 EM64T Linux

 Parts of Q-Chem use Armadillo 8.300.2 (Tropical Shenanigans).
 http://arma.sourceforge.net/

 Q-Chem begins on Mon Nov 26 15:13:49 2018  

Host: 
0

     Scratch files written to /scratch/taweetham/qchem49402//
Input Ideriv = 2
Curr. Ideriv = -1
Max.  Ideriv = 2

Checking the input file for inconsistencies... 	...done.

--------------------------------------------------------------
User input:
--------------------------------------------------------------
$molecule
0 1
C 
P 1 1.5 
H 2 PH 1 120. 
F 1 PF 2 120.  3 180.0
Br 1 PBr 2 120.  3 0.0

PH=1.44
PF=1.54
PCl=2.03
PBr=2.5
PI=2.6
$end

$rem
   job_type	optimization
   basis	6-311++g**
   method	b3lyp
$end

--------------------------------------------------------------
 ----------------------------------------------------------------
             Standard Nuclear Orientation (Angstroms)
    I     Atom           X                Y                Z
 ----------------------------------------------------------------
    1      C       1.0191976982    -0.2941192211    -0.0000000000
    2      P       1.9398323138     0.8901239569     0.0000000000
    3      H       1.3971756400     2.2239619284     0.0000000000
    4      F       1.5995388633    -1.7205848296    -0.0000000000
    5      Br     -1.4573056087     0.0478330718    -0.0000000000
 ----------------------------------------------------------------
 Molecular Point Group                 Cs    NOp =  2
 Largest Abelian Subgroup              Cs    NOp =  2
 Nuclear Repulsion Energy =   261.5938806487 hartrees
 There are       33 alpha and       33 beta electrons
 Requested basis set is 6-311++G(d,p)
 There are 49 shells and 129 basis functions

 Total QAlloc Memory Limit   2000 MB
 Mega-Array Size       188 MB
 MEM_STATIC part       192 MB
 A cutoff of  1.0D-11 yielded   1033 shell pairs
 There are      7551 function pairs (      8282 Cartesian)

 -------------------------------------------------------
 OpenMP Integral Computing Module                       
 Release: version 1.0, May 2013, Q-Chem Inc. Pittsburgh 
 -------------------------------------------------------
 Integral Job Info:
 Integral job number is                      11
 Integral operator is                         1
 short-range coefficients                     0
 long-range coefficients              100000000
 Omega coefficients                           0
 if combine SR and LR in K                    0
 Integral screening is                        0
 Integral computing path is                   2
 max size of driver memory is            800000
 size of driver memory is                593474
 size of scratch memory is             29623520
 max col of scratch BK array               1296
 max len of scratch array in speh3          155
 max len of scratch index in speh4           18
 max int batch size is                      520
 min int batch size is                       52
 fixed nKL is                                45
 max L of basis functions is                  2
 order of int derivative is                   0
 number of shells is                         49
 number of basis is                         135
 number of cartesian basis is               135
 number of contracted shell pairs          1033
 number of primitive shell pairs           2772
 maxK2 (contraction) of shell pair           36
 max number of K2 of shell pair               1
 max number of CS2 of shell pair            102
 max number of PS2 of shell pair            228
 mem total for path MDJ                  515062
 -------------------------------------------------------
 Smallest overlap matrix eigenvalue = 6.22E-04

 Scale SEOQF with 1.000000e-01/1.000000e-01/1.000000e-01

 Standard Electronic Orientation quadrupole field applied
 Nucleus-field energy     =     0.0000000089 hartrees
 Guess from superposition of atomic densities
 Warning:  Energy on first SCF cycle will be non-variational
 SAD guess density has 66.000000 electrons

 -----------------------------------------------------------------------
  General SCF calculation program by
  Eric Jon Sundstrom, Paul Horn, Yuezhi Mao, Dmitri Zuev, Alec White,
  David Stuck, Shaama M.S., Shane Yost, Joonho Lee, David Small,
  Daniel Levine, Susi Lehtola, Hugh Burton, Evgeny Epifanovsky
 -----------------------------------------------------------------------
 Exchange:     0.2000 Hartree-Fock + 0.0800 Slater + 0.7200 B88
 Correlation:  0.1900 VWN1RPA + 0.8100 LYP
 Using SG-1 standard quadrature grid
 using 4 threads for integral computing
 -------------------------------------------------------
 OpenMP Integral computing Module                
 Release: version 2.0, May 2017, Q-Chem Inc. Pleasanton 
 -------------------------------------------------------
 -------------------------------------------------------
 OpenMP BLAS3 based DFT computing Module                
 Release: version 1.0, May 2013, Q-Chem Inc. Pittsburgh 
 -------------------------------------------------------
 A restricted SCF calculation will be
 performed using DIIS
 SCF converges when DIIS error is below 1.0e-08
 ---------------------------------------
  Cycle       Energy         DIIS error
 ---------------------------------------
    1   -3054.2206006540      3.98e-02  
    2   -3053.9116077649      4.10e-03  
    3   -3053.8108601246      7.41e-03  
    4   -3053.9447696279      2.10e-03  
    5   -3053.9488862559      1.13e-03  
    6   -3053.9517504616      2.88e-04  
    7   -3053.9519087161      4.94e-05  
    8   -3053.9519146318      3.38e-05  
    9   -3053.9519170902      5.55e-06  
   10   -3053.9519171678      1.32e-06  
   11   -3053.9519171724      2.36e-07  
   12   -3053.9519171725      6.22e-08  
   13   -3053.9519171726      1.93e-08  
   14   -3053.9519171726      3.85e-09  Convergence criterion met
 ---------------------------------------
 SCF time:   CPU 16.19s  wall 5.00s 
 SCF   energy in the final basis set =    -3053.9519171726
 Total energy in the final basis set =    -3053.9519171726

 --------------------------------------------------------------
             Orbital Energies (a.u.) and Symmetries
 --------------------------------------------------------------

 Alpha MOs, Restricted
 -- Occupied --                  
-482.84  -77.10  -62.49  -56.31  -56.31  -56.31  -24.73  -10.35
  1 A'    2 A'    3 A'    4 A'    5 A'    1 A"    6 A'    7 A'                 
 -8.696  -6.606  -6.528  -6.514  -6.514  -4.766  -4.765  -4.763
  8 A'    9 A'   10 A'   11 A'    2 A"   12 A'    3 A"   13 A'                 
 -2.638  -2.635  -2.634  -2.623  -2.623  -1.211  -0.812  -0.752
 14 A'   15 A'    4 A"   16 A'    5 A"   17 A'   18 A'   19 A'                 
 -0.596  -0.508  -0.475  -0.469  -0.392  -0.346  -0.311  -0.293
 20 A'   21 A'   22 A'    6 A"   23 A'    7 A"   24 A'   25 A'                 
 -0.293
  8 A"                                                                         
 -- Virtual --                   
 -0.165  -0.101  -0.079  -0.003   0.006   0.031   0.037   0.051
 26 A'    9 A"   27 A'   28 A'   29 A'   30 A'   10 A"   31 A'                 
  0.055   0.075   0.077   0.088   0.101   0.102   0.115   0.139
 32 A'   11 A"   33 A'   34 A'   35 A'   12 A"   36 A'   37 A'                 
  0.154   0.175   0.251   0.262   0.276   0.288   0.313   0.370
 38 A'   39 A'   40 A'   13 A"   14 A"   41 A'   42 A'   43 A'                 
  0.381   0.397   0.412   0.438   0.456   0.461   0.498   0.556
 44 A'   45 A'   46 A'   15 A"   47 A'   48 A'   16 A"   49 A'                 
  0.570   0.574   0.576   0.594   0.608   0.621   0.634   0.686
 17 A"   50 A'   18 A"   51 A'   19 A"   52 A'   53 A'   20 A"                 
  0.701   0.804   0.849   0.985   1.096   1.193   1.312   1.340
 54 A'   55 A'   56 A'   57 A'   58 A'   21 A"   59 A'   22 A"                 
  1.376   1.383   1.445   1.485   1.517   1.570   1.578   1.606
 60 A'   61 A'   23 A"   62 A'   24 A"   25 A"   63 A'   64 A'                 
  1.721   1.919   1.962   1.997   2.005   2.047   2.086   2.540
 65 A'   66 A'   67 A'   26 A"   68 A'   69 A'   70 A'   71 A'                 
  2.636   2.735   3.100   3.757   3.760   3.819   3.839   4.002
 27 A"   72 A'   73 A'   28 A"   74 A'   29 A"   75 A'   30 A"                 
  4.007   4.011   4.065   4.150   4.445   6.267   6.314   6.349
 76 A'   31 A"   77 A'   78 A'   79 A'   32 A"   80 A'   81 A'                 
  6.538   6.997   7.552   7.559   7.591  13.779  13.869  14.096
 82 A'   83 A'   33 A"   84 A'   85 A'   34 A"   86 A'   87 A'                 
 23.397  47.834  66.718 163.164 289.745 289.752 289.7931020.603
 88 A'   89 A'   90 A'   91 A'   35 A"   92 A'   93 A'   94 A'                 

 Beta MOs, Restricted
 -- Occupied --                  
-482.84  -77.10  -62.49  -56.31  -56.31  -56.31  -24.73  -10.35
  1 A'    2 A'    3 A'    4 A'    5 A'    1 A"    6 A'    7 A'                 
 -8.696  -6.606  -6.528  -6.514  -6.514  -4.766  -4.765  -4.763
  8 A'    9 A'   10 A'   11 A'    2 A"   12 A'    3 A"   13 A'                 
 -2.638  -2.635  -2.634  -2.623  -2.623  -1.211  -0.812  -0.752
 14 A'   15 A'    4 A"   16 A'    5 A"   17 A'   18 A'   19 A'                 
 -0.596  -0.508  -0.475  -0.469  -0.392  -0.346  -0.311  -0.293
 20 A'   21 A'   22 A'    6 A"   23 A'    7 A"   24 A'   25 A'                 
 -0.293
  8 A"                                                                         
 -- Virtual --                   
 -0.165  -0.101  -0.079  -0.003   0.006   0.031   0.037   0.051
 26 A'    9 A"   27 A'   28 A'   29 A'   30 A'   10 A"   31 A'                 
  0.055   0.075   0.077   0.088   0.101   0.102   0.115   0.139
 32 A'   11 A"   33 A'   34 A'   35 A'   12 A"   36 A'   37 A'                 
  0.154   0.175   0.251   0.262   0.276   0.288   0.313   0.370
 38 A'   39 A'   40 A'   13 A"   14 A"   41 A'   42 A'   43 A'                 
  0.381   0.397   0.412   0.438   0.456   0.461   0.498   0.556
 44 A'   45 A'   46 A'   15 A"   47 A'   48 A'   16 A"   49 A'                 
  0.570   0.574   0.576   0.594   0.608   0.621   0.634   0.686
 17 A"   50 A'   18 A"   51 A'   19 A"   52 A'   53 A'   20 A"                 
  0.701   0.804   0.849   0.985   1.096   1.193   1.312   1.340
 54 A'   55 A'   56 A'   57 A'   58 A'   21 A"   59 A'   22 A"                 
  1.376   1.383   1.445   1.485   1.517   1.570   1.578   1.606
 60 A'   61 A'   23 A"   62 A'   24 A"   25 A"   63 A'   64 A'                 
  1.721   1.919   1.962   1.997   2.005   2.047   2.086   2.540
 65 A'   66 A'   67 A'   26 A"   68 A'   69 A'   70 A'   71 A'                 
  2.636   2.735   3.100   3.757   3.760   3.819   3.839   4.002
 27 A"   72 A'   73 A'   28 A"   74 A'   29 A"   75 A'   30 A"                 
  4.007   4.011   4.065   4.150   4.445   6.267   6.314   6.349
 76 A'   31 A"   77 A'   78 A'   79 A'   32 A"   80 A'   81 A'                 
  6.538   6.997   7.552   7.559   7.591  13.779  13.869  14.096
 82 A'   83 A'   33 A"   84 A'   85 A'   34 A"   86 A'   87 A'                 
 23.397  47.834  66.718 163.164 289.745 289.752 289.7931020.603
 88 A'   89 A'   90 A'   91 A'   35 A"   92 A'   93 A'   94 A'                 
 --------------------------------------------------------------

          Ground-State Mulliken Net Atomic Charges

     Atom                 Charge (a.u.)
  ----------------------------------------
      1 C                     0.000299
      2 P                     0.203074
      3 H                     0.046355
      4 F                    -0.108363
      5 Br                   -0.141365
  ----------------------------------------
  Sum of atomic charges =     0.000000

 -----------------------------------------------------------------
                    Cartesian Multipole Moments
 -----------------------------------------------------------------
    Charge (ESU x 10^10)
                 0.0000
    Dipole Moment (Debye)
         X       1.7527      Y       3.0684      Z       0.0000
       Tot       3.5337
    Quadrupole Moments (Debye-Ang)
        XX     -42.6703     XY       4.5713     YY     -40.8635
        XZ      -0.0000     YZ      -0.0000     ZZ     -43.1246
    Octopole Moments (Debye-Ang^2)
       XXX     -44.8467    XXY       5.5924    XYY      -6.6027
       YYY       3.6999    XXZ       0.0000    XYZ       0.0000
       YYZ       0.0000    XZZ      -9.7463    YZZ      -2.6193
       ZZZ       0.0000
    Hexadecapole Moments (Debye-Ang^3)
      XXXX    -700.6253   XXXY     -16.8283   XXYY    -147.0635
      XYYY       0.2882   YYYY    -210.6813   XXXZ      -0.0000
      XXYZ      -0.0000   XYYZ      -0.0000   YYYZ      -0.0000
      XXZZ    -125.5917   XYZZ      -5.7950   YYZZ     -45.8358
      XZZZ       0.0000   YZZZ      -0.0000   ZZZZ     -54.1421
 -----------------------------------------------------------------
 Calculating analytic gradient of the SCF energy
 Gradient of SCF Energy
            1           2           3           4           5
    1   0.1114940  -0.1305041   0.0177615   0.0466235  -0.0453749
    2   0.1748998  -0.1237001   0.0167012  -0.0828048   0.0149039
    3   0.0000000  -0.0000000   0.0000000  -0.0000000  -0.0000000
 Max gradient component =       1.749E-01
 RMS gradient           =       7.627E-02
 Gradient time:  CPU 3.76 s  wall 1.04 s
 Geometry Optimization Parameters
   NAtoms,    NIC,     NZ,  NCons,   NDum,   NFix, NCnnct, MaxDiis
        5      20       5       0       0       0       0       0


** GEOMETRY OPTIMIZATION IN DELOCALIZED INTERNAL COORDINATES **
   Searching for a Minimum

   Optimization Cycle:   1

                       Coordinates (Angstroms)
     ATOM                X               Y               Z
      1  C         1.0191976982   -0.2941192211    0.0000000000
      2  P         1.9398323138    0.8901239569    0.0000000000
      3  H         1.3971756400    2.2239619284    0.0000000000
      4  F         1.5995388633   -1.7205848296    0.0000000000
      5  Br       -1.4573056087    0.0478330718    0.0000000000
   Point Group: cs    Number of degrees of freedom:     7


   Energy is  -3053.951917173


 Attempting to Generate Delocalized Internal Coordinates

  7 Hessian modes will be used to form the next step
  Hessian Eigenvalues:
     0.052803    0.160000    0.198009    0.250000    0.250000    0.285189
     0.766766

 Minimum Search - Taking Simple RFO Step
 Searching for Lamda that Minimizes Along All modes
 Value Taken    Lamda =  -0.08608868
 Calculated Step too Large.  Step scaled by  0.563396
 Step Taken.  Stepsize is  0.300000

                             Maximum     Tolerance    Cnvgd?
         Gradient           0.154330      0.000300      NO
         Displacement       0.161362      0.001200      NO
         Energy change     *********      0.000001      NO


 New Cartesian Coordinates Obtained by Inverse Iteration

 Displacement from previous Coordinates is:  0.352932
 ----------------------------------------------------------------
             Standard Nuclear Orientation (Angstroms)
    I     Atom           X                Y                Z
 ----------------------------------------------------------------
    1      C       1.0193796711    -0.2924817501     0.0000000000
    2      P       2.0056646784     0.9080625172     0.0000000000
    3      H       1.3188265619     2.1631541641     0.0000000000
    4      F       1.5111986340    -1.6717145734     0.0000000000
    5      Br     -1.3566306388     0.0401945485     0.0000000000
 ----------------------------------------------------------------
 Molecular Point Group                 Cs    NOp =  2
 Largest Abelian Subgroup              Cs    NOp =  2
 Nuclear Repulsion Energy =   267.0916316871 hartrees
 There are       33 alpha and       33 beta electrons
 Applying Cartesian multipole field
    Component          Value
    ---------          -----
     (2,0,0)        1.00000E-11
     (0,2,0)        2.00000E-11
     (0,0,2)       -3.00000E-11
 Nucleus-field energy     =     0.0000000085 hartrees
 Requested basis set is 6-311++G(d,p)
 There are 49 shells and 129 basis functions
 A cutoff of  1.0D-11 yielded   1045 shell pairs
 There are      7648 function pairs (      8387 Cartesian)
 Smallest overlap matrix eigenvalue = 6.13E-04
 Guess MOs from SCF MO coefficient file

 -----------------------------------------------------------------------
  General SCF calculation program by
  Eric Jon Sundstrom, Paul Horn, Yuezhi Mao, Dmitri Zuev, Alec White,
  David Stuck, Shaama M.S., Shane Yost, Joonho Lee, David Small,
  Daniel Levine, Susi Lehtola, Hugh Burton, Evgeny Epifanovsky
 -----------------------------------------------------------------------
 Exchange:     0.2000 Hartree-Fock + 0.0800 Slater + 0.7200 B88
 Correlation:  0.1900 VWN1RPA + 0.8100 LYP
 Using SG-1 standard quadrature grid
 using 4 threads for integral computing
 -------------------------------------------------------
 OpenMP Integral computing Module                
 Release: version 2.0, May 2017, Q-Chem Inc. Pleasanton 
 -------------------------------------------------------
 -------------------------------------------------------
 OpenMP BLAS3 based DFT computing Module                
 Release: version 1.0, May 2013, Q-Chem Inc. Pittsburgh 
 -------------------------------------------------------
 A restricted SCF calculation will be
 performed using DIIS
 SCF converges when DIIS error is below 1.0e-08
 ---------------------------------------
  Cycle       Energy         DIIS error
 ---------------------------------------
    1   -3053.9898276735      1.35e-03  
    2   -3053.9942347876      7.50e-04  
    3   -3053.9922846043      1.20e-03  
    4   -3053.9955288539      1.82e-04  
    5   -3053.9955943588      9.93e-05  
    6   -3053.9956151833      1.06e-05  
    7   -3053.9956154851      6.43e-06  
    8   -3053.9956155624      3.31e-06  
    9   -3053.9956155791      2.87e-07  
   10   -3053.9956155793      1.05e-07  
   11   -3053.9956155794      2.30e-08  
   12   -3053.9956155794      3.18e-09  Convergence criterion met
 ---------------------------------------
 SCF time:   CPU 14.07s  wall 4.00s 
 SCF   energy in the final basis set =    -3053.9956155794
 Total energy in the final basis set =    -3053.9956155794

 --------------------------------------------------------------
             Orbital Energies (a.u.) and Symmetries
 --------------------------------------------------------------

 Alpha MOs, Restricted
 -- Occupied --                  
-482.84  -77.09  -62.49  -56.31  -56.31  -56.31  -24.74  -10.36
  1 A'    2 A'    3 A'    4 A'    1 A"    5 A'    6 A'    7 A'                 
 -8.700  -6.597  -6.532  -6.518  -6.518  -4.758  -4.757  -4.754
  8 A'    9 A'   10 A'   11 A'    2 A"   12 A'    3 A"   13 A'                 
 -2.643  -2.639  -2.639  -2.627  -2.627  -1.236  -0.800  -0.754
 14 A'   15 A'    4 A"   16 A'    5 A"   17 A'   18 A'   19 A'                 
 -0.607  -0.507  -0.487  -0.486  -0.395  -0.335  -0.318  -0.296
 20 A'   21 A'   22 A'    6 A"   23 A'    7 A"   24 A'   25 A'                 
 -0.293
  8 A"                                                                         
 -- Virtual --                   
 -0.149  -0.099  -0.048   0.006   0.010   0.031   0.038   0.046
 26 A'    9 A"   27 A'   28 A'   29 A'   30 A'   10 A"   31 A'                 
  0.055   0.074   0.079   0.087   0.100   0.102   0.120   0.144
 32 A'   11 A"   33 A'   34 A'   35 A'   12 A"   36 A'   37 A'                 
  0.153   0.174   0.249   0.266   0.278   0.279   0.316   0.371
 38 A'   39 A'   40 A'   13 A"   14 A"   41 A'   42 A'   43 A'                 
  0.379   0.392   0.419   0.437   0.449   0.467   0.489   0.563
 44 A'   45 A'   46 A'   15 A"   47 A'   48 A'   16 A"   49 A'                 
  0.568   0.575   0.578   0.584   0.604   0.618   0.644   0.705
 17 A"   50 A'   18 A"   51 A'   19 A"   52 A'   53 A'   20 A"                 
  0.723   0.817   0.862   0.991   1.058   1.198   1.297   1.356
 54 A'   55 A'   56 A'   57 A'   58 A'   21 A"   59 A'   22 A"                 
  1.371   1.396   1.438   1.492   1.501   1.565   1.597   1.626
 60 A'   61 A'   23 A"   62 A'   24 A"   25 A"   63 A'   64 A'                 
  1.772   1.880   1.938   1.993   2.007   2.059   2.091   2.550
 65 A'   66 A'   67 A'   26 A"   68 A'   69 A'   70 A'   71 A'                 
  2.627   2.766   3.080   3.744   3.747   3.850   3.870   3.999
 27 A"   72 A'   73 A'   28 A"   74 A'   29 A"   75 A'   30 A"                 
  4.005   4.012   4.076   4.177   4.542   6.258   6.313   6.383
 76 A'   31 A"   77 A'   78 A'   79 A'   32 A"   80 A'   81 A'                 
  6.538   6.994   7.548   7.558   7.604  13.787  13.880  14.056
 82 A'   83 A'   33 A"   84 A'   85 A'   34 A"   86 A'   87 A'                 
 23.362  47.832  66.707 163.144 289.741 289.750 289.8031020.602
 88 A'   89 A'   90 A'   91 A'   35 A"   92 A'   93 A'   94 A'                 

 Beta MOs, Restricted
 -- Occupied --                  
-482.84  -77.09  -62.49  -56.31  -56.31  -56.31  -24.74  -10.36
  1 A'    2 A'    3 A'    4 A'    1 A"    5 A'    6 A'    7 A'                 
 -8.700  -6.597  -6.532  -6.518  -6.518  -4.758  -4.757  -4.754
  8 A'    9 A'   10 A'   11 A'    2 A"   12 A'    3 A"   13 A'                 
 -2.643  -2.639  -2.639  -2.627  -2.627  -1.236  -0.800  -0.754
 14 A'   15 A'    4 A"   16 A'    5 A"   17 A'   18 A'   19 A'                 
 -0.607  -0.507  -0.487  -0.486  -0.395  -0.335  -0.318  -0.296
 20 A'   21 A'   22 A'    6 A"   23 A'    7 A"   24 A'   25 A'                 
 -0.293
  8 A"                                                                         
 -- Virtual --                   
 -0.149  -0.099  -0.048   0.006   0.010   0.031   0.038   0.046
 26 A'    9 A"   27 A'   28 A'   29 A'   30 A'   10 A"   31 A'                 
  0.055   0.074   0.079   0.087   0.100   0.102   0.120   0.144
 32 A'   11 A"   33 A'   34 A'   35 A'   12 A"   36 A'   37 A'                 
  0.153   0.174   0.249   0.266   0.278   0.279   0.316   0.371
 38 A'   39 A'   40 A'   13 A"   14 A"   41 A'   42 A'   43 A'                 
  0.379   0.392   0.419   0.437   0.449   0.467   0.489   0.563
 44 A'   45 A'   46 A'   15 A"   47 A'   48 A'   16 A"   49 A'                 
  0.568   0.575   0.578   0.584   0.604   0.618   0.644   0.705
 17 A"   50 A'   18 A"   51 A'   19 A"   52 A'   53 A'   20 A"                 
  0.723   0.817   0.862   0.991   1.058   1.198   1.297   1.356
 54 A'   55 A'   56 A'   57 A'   58 A'   21 A"   59 A'   22 A"                 
  1.371   1.396   1.438   1.492   1.501   1.565   1.597   1.626
 60 A'   61 A'   23 A"   62 A'   24 A"   25 A"   63 A'   64 A'                 
  1.772   1.880   1.938   1.993   2.007   2.059   2.091   2.550
 65 A'   66 A'   67 A'   26 A"   68 A'   69 A'   70 A'   71 A'                 
  2.627   2.766   3.080   3.744   3.747   3.850   3.870   3.999
 27 A"   72 A'   73 A'   28 A"   74 A'   29 A"   75 A'   30 A"                 
  4.005   4.012   4.076   4.177   4.542   6.258   6.313   6.383
 76 A'   31 A"   77 A'   78 A'   79 A'   32 A"   80 A'   81 A'                 
  6.538   6.994   7.548   7.558   7.604  13.787  13.880  14.056
 82 A'   83 A'   33 A"   84 A'   85 A'   34 A"   86 A'   87 A'                 
 23.362  47.832  66.707 163.144 289.741 289.750 289.8031020.602
 88 A'   89 A'   90 A'   91 A'   35 A"   92 A'   93 A'   94 A'                 
 --------------------------------------------------------------

          Ground-State Mulliken Net Atomic Charges

     Atom                 Charge (a.u.)
  ----------------------------------------
      1 C                    -0.018062
      2 P                     0.168301
      3 H                     0.029631
      4 F                    -0.068230
      5 Br                   -0.111640
  ----------------------------------------
  Sum of atomic charges =     0.000000

 -----------------------------------------------------------------
                    Cartesian Multipole Moments
 -----------------------------------------------------------------
    Charge (ESU x 10^10)
                 0.0000
    Dipole Moment (Debye)
         X       1.4023      Y       2.4533      Z       0.0000
       Tot       2.8258
    Quadrupole Moments (Debye-Ang)
        XX     -42.4266     XY       3.4533     YY     -41.1043
        XZ      -0.0000     YZ       0.0000     ZZ     -43.2623
    Octopole Moments (Debye-Ang^2)
       XXX     -52.9839    XXY       2.8831    XYY      -9.5421
       YYY      -0.0800    XXZ      -0.0000    XYZ       0.0000
       YYZ      -0.0000    XZZ     -12.6877    YZZ      -3.4088
       ZZZ      -0.0000
    Hexadecapole Moments (Debye-Ang^3)
      XXXX    -681.7468   XXXY     -28.3661   XXYY    -143.3210
      XYYY     -11.7657   YYYY    -208.8896   XXXZ      -0.0000
      XXYZ      -0.0000   XYYZ      -0.0000   YYYZ       0.0000
      XXZZ    -122.5695   XYZZ      -9.0668   YYZZ     -45.2438
      XZZZ      -0.0000   YZZZ       0.0000   ZZZZ     -54.7186
 -----------------------------------------------------------------
 Calculating analytic gradient of the SCF energy
 Gradient of SCF Energy
            1           2           3           4           5
    1   0.0834320  -0.0854278   0.0129559   0.0377334  -0.0486936
    2   0.1170544  -0.0736613   0.0130746  -0.0715476   0.0150798
    3   0.0000000   0.0000000  -0.0000000  -0.0000000  -0.0000000
 Max gradient component =       1.171E-01
 RMS gradient           =       5.346E-02
 Gradient time:  CPU 3.86 s  wall 1.06 s
 Geometry Optimization Parameters
   NAtoms,    NIC,     NZ,  NCons,   NDum,   NFix, NCnnct, MaxDiis
        5      20       5       0       0       0       0       0

 Cartesian Hessian Update
 Hessian Updated using BFGS Update


** GEOMETRY OPTIMIZATION IN DELOCALIZED INTERNAL COORDINATES **
   Searching for a Minimum

   Optimization Cycle:   2

                       Coordinates (Angstroms)
     ATOM                X               Y               Z
      1  C         1.0193796711   -0.2924817501    0.0000000000
      2  P         2.0056646784    0.9080625172    0.0000000000
      3  H         1.3188265619    2.1631541641    0.0000000000
      4  F         1.5111986340   -1.6717145734    0.0000000000
      5  Br       -1.3566306388    0.0401945485    0.0000000000
   Point Group: cs    Number of degrees of freedom:     7


   Energy is  -3053.995615579

 Hessian Updated using BFGS Update

  7 Hessian modes will be used to form the next step
  Hessian Eigenvalues:
     0.033349    0.147904    0.198455    0.213274    0.250000    0.257336
     0.850387

 Minimum Search - Taking Simple RFO Step
 Searching for Lamda that Minimizes Along All modes
 Value Taken    Lamda =  -0.09114136
 Calculated Step too Large.  Step scaled by  0.397630
 Step Taken.  Stepsize is  0.300000

                             Maximum     Tolerance    Cnvgd?
         Gradient           0.104420      0.000300      NO
         Displacement       0.145905      0.001200      NO
         Energy change     -0.043698      0.000001      NO


 New Cartesian Coordinates Obtained by Inverse Iteration

 Displacement from previous Coordinates is:  0.341080
 ----------------------------------------------------------------
             Standard Nuclear Orientation (Angstroms)
    I     Atom           X                Y                Z
 ----------------------------------------------------------------
    1      C       1.0136807958    -0.2859219008     0.0000000000
    2      P       2.0519390122     0.9181379484     0.0000000000
    3      H       1.2614660454     2.1052323592     0.0000000000
    4      F       1.4217729085    -1.6093358029     0.0000000000
    5      Br     -1.2504198553     0.0191023024     0.0000000000
 ----------------------------------------------------------------
 Molecular Point Group                 Cs    NOp =  2
 Largest Abelian Subgroup              Cs    NOp =  2
 Nuclear Repulsion Energy =   274.9378453263 hartrees
 There are       33 alpha and       33 beta electrons
 Applying Cartesian multipole field
    Component          Value
    ---------          -----
     (2,0,0)        1.00000E-11
     (0,2,0)        2.00000E-11
     (0,0,2)       -3.00000E-11
 Nucleus-field energy     =     0.0000000081 hartrees
 Requested basis set is 6-311++G(d,p)
 There are 49 shells and 129 basis functions
 A cutoff of  1.0D-11 yielded   1060 shell pairs
 There are      7733 function pairs (      8476 Cartesian)
 Smallest overlap matrix eigenvalue = 5.94E-04
 Guess MOs from SCF MO coefficient file

 -----------------------------------------------------------------------
  General SCF calculation program by
  Eric Jon Sundstrom, Paul Horn, Yuezhi Mao, Dmitri Zuev, Alec White,
  David Stuck, Shaama M.S., Shane Yost, Joonho Lee, David Small,
  Daniel Levine, Susi Lehtola, Hugh Burton, Evgeny Epifanovsky
 -----------------------------------------------------------------------
 Exchange:     0.2000 Hartree-Fock + 0.0800 Slater + 0.7200 B88
 Correlation:  0.1900 VWN1RPA + 0.8100 LYP
 Using SG-1 standard quadrature grid
 using 4 threads for integral computing
 -------------------------------------------------------
 OpenMP Integral computing Module                
 Release: version 2.0, May 2017, Q-Chem Inc. Pleasanton 
 -------------------------------------------------------
 -------------------------------------------------------
 OpenMP BLAS3 based DFT computing Module                
 Release: version 1.0, May 2013, Q-Chem Inc. Pittsburgh 
 -------------------------------------------------------
 A restricted SCF calculation will be
 performed using DIIS
 SCF converges when DIIS error is below 1.0e-08
 ---------------------------------------
  Cycle       Energy         DIIS error
 ---------------------------------------
    1   -3054.0223339991      1.41e-03  
    2   -3054.0276279037      3.64e-04  
    3   -3054.0271196998      5.76e-04  
    4   -3054.0279340553      1.57e-04  
    5   -3054.0279734973      7.75e-05  
    6   -3054.0279872725      8.50e-06  
    7   -3054.0279874057      3.30e-06  
    8   -3054.0279874268      2.31e-06  
    9   -3054.0279874343      2.01e-07  
   10   -3054.0279874344      7.07e-08  
   11   -3054.0279874345      2.13e-08  
   12   -3054.0279874344      4.24e-09  Convergence criterion met
 ---------------------------------------
 SCF time:   CPU 14.35s  wall 4.00s 
 SCF   energy in the final basis set =    -3054.0279874344
 Total energy in the final basis set =    -3054.0279874344

 --------------------------------------------------------------
             Orbital Energies (a.u.) and Symmetries
 --------------------------------------------------------------

 Alpha MOs, Restricted
 -- Occupied --                  
-482.84  -77.09  -62.50  -56.32  -56.31  -56.31  -24.75  -10.35
  1 A'    2 A'    3 A'    4 A'    1 A"    5 A'    6 A'    7 A'                 
 -8.702  -6.588  -6.535  -6.520  -6.520  -4.748  -4.747  -4.745
  8 A'    9 A'   10 A'    2 A"   11 A'   12 A'    3 A"   13 A'                 
 -2.645  -2.641  -2.641  -2.630  -2.630  -1.269  -0.797  -0.753
 14 A'    4 A"   15 A'   16 A'    5 A"   17 A'   18 A'   19 A'                 
 -0.622  -0.518  -0.507  -0.488  -0.397  -0.329  -0.322  -0.297
 20 A'   21 A'    6 A"   22 A'   23 A'    7 A"   24 A'   25 A'                 
 -0.290
  8 A"                                                                         
 -- Virtual --                   
 -0.126  -0.094  -0.027   0.013   0.022   0.031   0.040   0.043
 26 A'    9 A"   27 A'   28 A'   29 A'   30 A'   10 A"   31 A'                 
  0.056   0.073   0.080   0.089   0.100   0.101   0.122   0.151
 32 A'   11 A"   33 A'   34 A'   35 A'   12 A"   36 A'   37 A'                 
  0.160   0.174   0.249   0.268   0.277   0.281   0.314   0.366
 38 A'   39 A'   40 A'   13 A"   41 A'   14 A"   42 A'   43 A'                 
  0.379   0.390   0.429   0.436   0.449   0.473   0.480   0.559
 44 A'   45 A'   46 A'   15 A"   47 A'   48 A'   16 A"   49 A'                 
  0.565   0.580   0.580   0.588   0.604   0.617   0.670   0.727
 17 A"   18 A"   50 A'   51 A'   19 A"   52 A'   53 A'   20 A"                 
  0.751   0.825   0.873   0.995   1.031   1.211   1.282   1.366
 54 A'   55 A'   56 A'   57 A'   58 A'   21 A"   59 A'   22 A"                 
  1.391   1.412   1.428   1.482   1.506   1.574   1.608   1.653
 60 A'   61 A'   23 A"   24 A"   62 A'   25 A"   63 A'   64 A'                 
  1.820   1.853   1.908   1.990   2.013   2.075   2.118   2.566
 65 A'   66 A'   67 A'   26 A"   68 A'   69 A'   70 A'   71 A'                 
  2.621   2.816   3.097   3.730   3.735   3.897   3.916   3.997
 27 A"   72 A'   73 A'   28 A"   74 A'   29 A"   75 A'   30 A"                 
  4.006   4.018   4.094   4.222   4.619   6.247   6.314   6.434
 76 A'   31 A"   77 A'   78 A'   79 A'   32 A"   80 A'   81 A'                 
  6.545   7.000   7.546   7.560   7.625  13.797  13.891  14.041
 82 A'   83 A'   33 A"   84 A'   85 A'   34 A"   86 A'   87 A'                 
 23.373  47.832  66.696 163.139 289.739 289.752 289.8251020.603
 88 A'   89 A'   90 A'   91 A'   35 A"   92 A'   93 A'   94 A'                 

 Beta MOs, Restricted
 -- Occupied --                  
-482.84  -77.09  -62.50  -56.32  -56.31  -56.31  -24.75  -10.35
  1 A'    2 A'    3 A'    4 A'    1 A"    5 A'    6 A'    7 A'                 
 -8.702  -6.588  -6.535  -6.520  -6.520  -4.748  -4.747  -4.745
  8 A'    9 A'   10 A'    2 A"   11 A'   12 A'    3 A"   13 A'                 
 -2.645  -2.641  -2.641  -2.630  -2.630  -1.269  -0.797  -0.753
 14 A'    4 A"   15 A'   16 A'    5 A"   17 A'   18 A'   19 A'                 
 -0.622  -0.518  -0.507  -0.488  -0.397  -0.329  -0.322  -0.297
 20 A'   21 A'    6 A"   22 A'   23 A'    7 A"   24 A'   25 A'                 
 -0.290
  8 A"                                                                         
 -- Virtual --                   
 -0.126  -0.094  -0.027   0.013   0.022   0.031   0.040   0.043
 26 A'    9 A"   27 A'   28 A'   29 A'   30 A'   10 A"   31 A'                 
  0.056   0.073   0.080   0.089   0.100   0.101   0.122   0.151
 32 A'   11 A"   33 A'   34 A'   35 A'   12 A"   36 A'   37 A'                 
  0.160   0.174   0.249   0.268   0.277   0.281   0.314   0.366
 38 A'   39 A'   40 A'   13 A"   41 A'   14 A"   42 A'   43 A'                 
  0.379   0.390   0.429   0.436   0.449   0.473   0.480   0.559
 44 A'   45 A'   46 A'   15 A"   47 A'   48 A'   16 A"   49 A'                 
  0.565   0.580   0.580   0.588   0.604   0.617   0.670   0.727
 17 A"   18 A"   50 A'   51 A'   19 A"   52 A'   53 A'   20 A"                 
  0.751   0.825   0.873   0.995   1.031   1.211   1.282   1.366
 54 A'   55 A'   56 A'   57 A'   58 A'   21 A"   59 A'   22 A"                 
  1.391   1.412   1.428   1.482   1.506   1.574   1.608   1.653
 60 A'   61 A'   23 A"   24 A"   62 A'   25 A"   63 A'   64 A'                 
  1.820   1.853   1.908   1.990   2.013   2.075   2.118   2.566
 65 A'   66 A'   67 A'   26 A"   68 A'   69 A'   70 A'   71 A'                 
  2.621   2.816   3.097   3.730   3.735   3.897   3.916   3.997
 27 A"   72 A'   73 A'   28 A"   74 A'   29 A"   75 A'   30 A"                 
  4.006   4.018   4.094   4.222   4.619   6.247   6.314   6.434
 76 A'   31 A"   77 A'   78 A'   79 A'   32 A"   80 A'   81 A'                 
  6.545   7.000   7.546   7.560   7.625  13.797  13.891  14.041
 82 A'   83 A'   33 A"   84 A'   85 A'   34 A"   86 A'   87 A'                 
 23.373  47.832  66.696 163.139 289.739 289.752 289.8251020.603
 88 A'   89 A'   90 A'   91 A'   35 A"   92 A'   93 A'   94 A'                 
 --------------------------------------------------------------

          Ground-State Mulliken Net Atomic Charges

     Atom                 Charge (a.u.)
  ----------------------------------------
      1 C                    -0.054654
      2 P                     0.138203
      3 H                     0.015345
      4 F                    -0.012750
      5 Br                   -0.086145
  ----------------------------------------
  Sum of atomic charges =     0.000000

 -----------------------------------------------------------------
                    Cartesian Multipole Moments
 -----------------------------------------------------------------
    Charge (ESU x 10^10)
                 0.0000
    Dipole Moment (Debye)
         X       1.1143      Y       1.8580      Z       0.0000
       Tot       2.1666
    Quadrupole Moments (Debye-Ang)
        XX     -42.3938     XY       2.4345     YY     -41.1571
        XZ       0.0000     YZ      -0.0000     ZZ     -43.3344
    Octopole Moments (Debye-Ang^2)
       XXX     -60.2012    XXY       0.5316    XYY     -11.9991
       YYY      -2.8985    XXZ      -0.0000    XYZ       0.0000
       YYZ      -0.0000    XZZ     -15.4161    YZZ      -3.9805
       ZZZ      -0.0000
    Hexadecapole Moments (Debye-Ang^3)
      XXXX    -660.1989   XXXY     -39.2207   XXYY    -138.2654
      XYYY     -23.3181   YYYY    -203.9478   XXXZ       0.0000
      XXYZ      -0.0000   XYYZ       0.0000   YYYZ      -0.0000
      XXZZ    -119.0506   XYZZ     -12.4375   YYZZ     -44.2778
      XZZZ       0.0000   YZZZ      -0.0000   ZZZZ     -55.2063
 -----------------------------------------------------------------
 Calculating analytic gradient of the SCF energy
 Gradient of SCF Energy
            1           2           3           4           5
    1   0.0744660  -0.0575817   0.0079574   0.0247754  -0.0496171
    2   0.0702914  -0.0499077   0.0098069  -0.0442279   0.0140373
    3  -0.0000000   0.0000000  -0.0000000  -0.0000000   0.0000000
 Max gradient component =       7.447E-02
 RMS gradient           =       3.802E-02
 Gradient time:  CPU 3.92 s  wall 1.07 s
 Geometry Optimization Parameters
   NAtoms,    NIC,     NZ,  NCons,   NDum,   NFix, NCnnct, MaxDiis
        5      20       5       0       0       0       0       0

 Cartesian Hessian Update
 Hessian Updated using BFGS Update


** GEOMETRY OPTIMIZATION IN DELOCALIZED INTERNAL COORDINATES **
   Searching for a Minimum

   Optimization Cycle:   3

                       Coordinates (Angstroms)
     ATOM                X               Y               Z
      1  C         1.0136807958   -0.2859219008    0.0000000000
      2  P         2.0519390122    0.9181379484    0.0000000000
      3  H         1.2614660454    2.1052323592    0.0000000000
      4  F         1.4217729085   -1.6093358029    0.0000000000
      5  Br       -1.2504198553    0.0191023024    0.0000000000
   Point Group: cs    Number of degrees of freedom:     7


   Energy is  -3054.027987434

 Hessian Updated using BFGS Update

  7 Hessian modes will be used to form the next step
  Hessian Eigenvalues:
     0.034805    0.170132    0.198655    0.223085    0.250048    0.292773
     0.805935

 Minimum Search - Taking Simple RFO Step
 Searching for Lamda that Minimizes Along All modes
 Value Taken    Lamda =  -0.06291645
 Calculated Step too Large.  Step scaled by  0.407029
 Step Taken.  Stepsize is  0.300000

                             Maximum     Tolerance    Cnvgd?
         Gradient           0.070718      0.000300      NO
         Displacement       0.156403      0.001200      NO
         Energy change     -0.032372      0.000001      NO


 New Cartesian Coordinates Obtained by Inverse Iteration

 Displacement from previous Coordinates is:  0.313370
 ----------------------------------------------------------------
             Standard Nuclear Orientation (Angstroms)
    I     Atom           X                Y                Z
 ----------------------------------------------------------------
    1      C       0.9959006590    -0.2764283627     0.0000000000
    2      P       2.0769290667     0.9311065064     0.0000000000
    3      H       1.2219210785     2.0674515916     0.0000000000
    4      F       1.3373326719    -1.5668565839     0.0000000000
    5      Br     -1.1336445695    -0.0080582450     0.0000000000
 ----------------------------------------------------------------
 Molecular Point Group                 Cs    NOp =  2
 Largest Abelian Subgroup              Cs    NOp =  2
 Nuclear Repulsion Energy =   284.2355657870 hartrees
 There are       33 alpha and       33 beta electrons
 Applying Cartesian multipole field
    Component          Value
    ---------          -----
     (2,0,0)        1.00000E-11
     (0,2,0)        2.00000E-11
     (0,0,2)       -3.00000E-11
 Nucleus-field energy     =     0.0000000076 hartrees
 Requested basis set is 6-311++G(d,p)
 There are 49 shells and 129 basis functions
 A cutoff of  1.0D-11 yielded   1071 shell pairs
 There are      7826 function pairs (      8587 Cartesian)
 Smallest overlap matrix eigenvalue = 5.76E-04
 Guess MOs from SCF MO coefficient file

 -----------------------------------------------------------------------
  General SCF calculation program by
  Eric Jon Sundstrom, Paul Horn, Yuezhi Mao, Dmitri Zuev, Alec White,
  David Stuck, Shaama M.S., Shane Yost, Joonho Lee, David Small,
  Daniel Levine, Susi Lehtola, Hugh Burton, Evgeny Epifanovsky
 -----------------------------------------------------------------------
 Exchange:     0.2000 Hartree-Fock + 0.0800 Slater + 0.7200 B88
 Correlation:  0.1900 VWN1RPA + 0.8100 LYP
 Using SG-1 standard quadrature grid
 using 4 threads for integral computing
 -------------------------------------------------------
 OpenMP Integral computing Module                
 Release: version 2.0, May 2017, Q-Chem Inc. Pleasanton 
 -------------------------------------------------------
 -------------------------------------------------------
 OpenMP BLAS3 based DFT computing Module                
 Release: version 1.0, May 2013, Q-Chem Inc. Pittsburgh 
 -------------------------------------------------------
 A restricted SCF calculation will be
 performed using DIIS
 SCF converges when DIIS error is below 1.0e-08
 ---------------------------------------
  Cycle       Energy         DIIS error
 ---------------------------------------
    1   -3054.0451801920      1.24e-03  
    2   -3054.0495719732      3.00e-04  
    3   -3054.0495435192      3.31e-04  
    4   -3054.0498024854      9.25e-05  
    5   -3054.0498130983      3.71e-05  
    6   -3054.0498160779      1.49e-05  
    7   -3054.0498165659      2.95e-06  
    8   -3054.0498165817      1.64e-06  
    9   -3054.0498165850      2.82e-07  
   10   -3054.0498165851      6.16e-08  
   11   -3054.0498165851      1.44e-08  
   12   -3054.0498165851      3.04e-09  Convergence criterion met
 ---------------------------------------
 SCF time:   CPU 14.71s  wall 4.00s 
 SCF   energy in the final basis set =    -3054.0498165851
 Total energy in the final basis set =    -3054.0498165851

 --------------------------------------------------------------
             Orbital Energies (a.u.) and Symmetries
 --------------------------------------------------------------

 Alpha MOs, Restricted
 -- Occupied --                  
-482.85  -77.08  -62.50  -56.32  -56.32  -56.32  -24.75  -10.35
  1 A'    2 A'    3 A'    4 A'    1 A"    5 A'    6 A'    7 A'                 
 -8.707  -6.579  -6.539  -6.525  -6.525  -4.740  -4.738  -4.736
  8 A'    9 A'   10 A'    2 A"   11 A'   12 A'    3 A"   13 A'                 
 -2.649  -2.646  -2.645  -2.634  -2.634  -1.290  -0.805  -0.747
 14 A'    4 A"   15 A'   16 A'    5 A"   17 A'   18 A'   19 A'                 
 -0.632  -0.530  -0.521  -0.484  -0.401  -0.331  -0.327  -0.299
 20 A'   21 A'    6 A"   22 A'   23 A'    7 A"   24 A'   25 A'                 
 -0.283
  8 A"                                                                         
 -- Virtual --                   
 -0.098  -0.090  -0.019   0.015   0.032   0.033   0.041   0.045
 26 A'    9 A"   27 A'   28 A'   29 A'   30 A'   10 A"   31 A'                 
  0.057   0.072   0.080   0.093   0.101   0.101   0.125   0.150
 32 A'   11 A"   33 A'   34 A'   35 A'   12 A"   36 A'   37 A'                 
  0.167   0.178   0.251   0.271   0.278   0.284   0.310   0.360
 38 A'   39 A'   40 A'   13 A"   41 A'   14 A"   42 A'   43 A'                 
  0.380   0.388   0.428   0.433   0.455   0.474   0.483   0.551
 44 A'   45 A'   46 A'   15 A"   47 A'   16 A"   48 A'   49 A'                 
  0.559   0.576   0.586   0.597   0.609   0.617   0.712   0.749
 17 A"   18 A"   50 A'   51 A'   19 A"   52 A'   53 A'   20 A"                 
  0.781   0.829   0.879   0.996   1.006   1.228   1.275   1.372
 54 A'   55 A'   56 A'   57 A'   58 A'   21 A"   59 A'   22 A"                 
  1.416   1.422   1.429   1.471   1.542   1.582   1.613   1.680
 60 A'   23 A"   61 A'   24 A"   62 A'   25 A"   63 A'   64 A'                 
  1.827   1.859   1.890   1.988   2.022   2.086   2.153   2.583
 65 A'   66 A'   67 A'   26 A"   68 A'   69 A'   70 A'   71 A'                 
  2.619   2.852   3.122   3.724   3.731   3.934   3.951   3.995
 27 A"   72 A'   73 A'   28 A"   74 A'   29 A"   75 A'   30 A"                 
  4.006   4.028   4.120   4.284   4.650   6.242   6.315   6.455
 76 A'   31 A"   77 A'   78 A'   79 A'   32 A"   80 A'   81 A'                 
  6.571   7.006   7.543   7.562   7.644  13.807  13.901  14.033
 82 A'   83 A'   33 A"   84 A'   85 A'   34 A"   86 A'   87 A'                 
 23.398  47.833  66.694 163.136 289.736 289.754 289.8521020.605
 88 A'   89 A'   90 A'   91 A'   35 A"   92 A'   93 A'   94 A'                 

 Beta MOs, Restricted
 -- Occupied --                  
-482.85  -77.08  -62.50  -56.32  -56.32  -56.32  -24.75  -10.35
  1 A'    2 A'    3 A'    4 A'    1 A"    5 A'    6 A'    7 A'                 
 -8.707  -6.579  -6.539  -6.525  -6.525  -4.740  -4.738  -4.736
  8 A'    9 A'   10 A'    2 A"   11 A'   12 A'    3 A"   13 A'                 
 -2.649  -2.646  -2.645  -2.634  -2.634  -1.290  -0.805  -0.747
 14 A'    4 A"   15 A'   16 A'    5 A"   17 A'   18 A'   19 A'                 
 -0.632  -0.530  -0.521  -0.484  -0.401  -0.331  -0.327  -0.299
 20 A'   21 A'    6 A"   22 A'   23 A'    7 A"   24 A'   25 A'                 
 -0.283
  8 A"                                                                         
 -- Virtual --                   
 -0.098  -0.090  -0.019   0.015   0.032   0.033   0.041   0.045
 26 A'    9 A"   27 A'   28 A'   29 A'   30 A'   10 A"   31 A'                 
  0.057   0.072   0.080   0.093   0.101   0.101   0.125   0.150
 32 A'   11 A"   33 A'   34 A'   35 A'   12 A"   36 A'   37 A'                 
  0.167   0.178   0.251   0.271   0.278   0.284   0.310   0.360
 38 A'   39 A'   40 A'   13 A"   41 A'   14 A"   42 A'   43 A'                 
  0.380   0.388   0.428   0.433   0.455   0.474   0.483   0.551
 44 A'   45 A'   46 A'   15 A"   47 A'   16 A"   48 A'   49 A'                 
  0.559   0.576   0.586   0.597   0.609   0.617   0.712   0.749
 17 A"   18 A"   50 A'   51 A'   19 A"   52 A'   53 A'   20 A"                 
  0.781   0.829   0.879   0.996   1.006   1.228   1.275   1.372
 54 A'   55 A'   56 A'   57 A'   58 A'   21 A"   59 A'   22 A"                 
  1.416   1.422   1.429   1.471   1.542   1.582   1.613   1.680
 60 A'   23 A"   61 A'   24 A"   62 A'   25 A"   63 A'   64 A'                 
  1.827   1.859   1.890   1.988   2.022   2.086   2.153   2.583
 65 A'   66 A'   67 A'   26 A"   68 A'   69 A'   70 A'   71 A'                 
  2.619   2.852   3.122   3.724   3.731   3.934   3.951   3.995
 27 A"   72 A'   73 A'   28 A"   74 A'   29 A"   75 A'   30 A"                 
  4.006   4.028   4.120   4.284   4.650   6.242   6.315   6.455
 76 A'   31 A"   77 A'   78 A'   79 A'   32 A"   80 A'   81 A'                 
  6.571   7.006   7.543   7.562   7.644  13.807  13.901  14.033
 82 A'   83 A'   33 A"   84 A'   85 A'   34 A"   86 A'   87 A'                 
 23.398  47.833  66.694 163.136 289.736 289.754 289.8521020.605
 88 A'   89 A'   90 A'   91 A'   35 A"   92 A'   93 A'   94 A'                 
 --------------------------------------------------------------

          Ground-State Mulliken Net Atomic Charges

     Atom                 Charge (a.u.)
  ----------------------------------------
      1 C                    -0.095215
      2 P                     0.118487
      3 H                     0.002118
      4 F                     0.026732
      5 Br                   -0.052123
  ----------------------------------------
  Sum of atomic charges =     0.000000

 -----------------------------------------------------------------
                    Cartesian Multipole Moments
 -----------------------------------------------------------------
    Charge (ESU x 10^10)
                 0.0000
    Dipole Moment (Debye)
         X       0.6722      Y       1.4445      Z       0.0000
       Tot       1.5932
    Quadrupole Moments (Debye-Ang)
        XX     -42.6729     XY       1.7271     YY     -41.2673
        XZ       0.0000     YZ       0.0000     ZZ     -43.3367
    Octopole Moments (Debye-Ang^2)
       XXX     -67.9732    XXY      -1.2322    XYY     -14.6165
       YYY      -4.3768    XXZ       0.0000    XYZ       0.0000
       YYZ       0.0000    XZZ     -18.1664    YZZ      -4.3083
       ZZZ       0.0000
    Hexadecapole Moments (Debye-Ang^3)
      XXXX    -635.1421   XXXY     -48.4653   XXYY    -133.1927
      XYYY     -32.6175   YYYY    -202.0274   XXXZ       0.0000
      XXYZ       0.0000   XYYZ       0.0000   YYYZ       0.0000
      XXZZ    -114.6695   XYZZ     -15.3978   YYZZ     -43.8627
      XZZZ       0.0000   YZZZ       0.0000   ZZZZ     -55.4493
 -----------------------------------------------------------------
 Calculating analytic gradient of the SCF energy
 Gradient of SCF Energy
            1           2           3           4           5
    1   0.0644277  -0.0393534   0.0050067   0.0098479  -0.0399289
    2   0.0286965  -0.0311846   0.0064838  -0.0145759   0.0105802
    3   0.0000000  -0.0000000  -0.0000000   0.0000000   0.0000000
 Max gradient component =       6.443E-02
 RMS gradient           =       2.527E-02
 Gradient time:  CPU 4.03 s  wall 1.10 s
 Geometry Optimization Parameters
   NAtoms,    NIC,     NZ,  NCons,   NDum,   NFix, NCnnct, MaxDiis
        5      20       5       0       0       0       0       0

 Cartesian Hessian Update
 Hessian Updated using BFGS Update


** GEOMETRY OPTIMIZATION IN DELOCALIZED INTERNAL COORDINATES **
   Searching for a Minimum

   Optimization Cycle:   4

                       Coordinates (Angstroms)
     ATOM                X               Y               Z
      1  C         0.9959006590   -0.2764283627    0.0000000000
      2  P         2.0769290667    0.9311065064    0.0000000000
      3  H         1.2219210785    2.0674515916    0.0000000000
      4  F         1.3373326719   -1.5668565839    0.0000000000
      5  Br       -1.1336445695   -0.0080582450    0.0000000000
   Point Group: cs    Number of degrees of freedom:     7


   Energy is  -3054.049816585

 Hessian Updated using BFGS Update

  7 Hessian modes will be used to form the next step
  Hessian Eigenvalues:
     0.050080    0.167347    0.198670    0.232823    0.252424    0.367719
     0.759194

 Minimum Search - Taking Simple RFO Step
 Searching for Lamda that Minimizes Along All modes
 Value Taken    Lamda =  -0.03221123
 Calculated Step too Large.  Step scaled by  0.508997
 Step Taken.  Stepsize is  0.300000

                             Maximum     Tolerance    Cnvgd?
         Gradient           0.040816      0.000300      NO
         Displacement       0.208839      0.001200      NO
         Energy change     -0.021829      0.000001      NO


 New Cartesian Coordinates Obtained by Inverse Iteration

 Displacement from previous Coordinates is:  0.284347
 ----------------------------------------------------------------
             Standard Nuclear Orientation (Angstroms)
    I     Atom           X                Y                Z
 ----------------------------------------------------------------
    1      C       0.9660316294    -0.2590455694     0.0000000000
    2      P       2.0935442548     0.9438620450     0.0000000000
    3      H       1.1875329592     2.0360852368     0.0000000000
    4      F       1.2694797910    -1.5450537394     0.0000000000
    5      Br     -1.0181497279    -0.0286330667     0.0000000000
 ----------------------------------------------------------------
 Molecular Point Group                 Cs    NOp =  2
 Largest Abelian Subgroup              Cs    NOp =  2
 Nuclear Repulsion Energy =   293.7757155808 hartrees
 There are       33 alpha and       33 beta electrons
 Applying Cartesian multipole field
    Component          Value
    ---------          -----
     (2,0,0)        1.00000E-11
     (0,2,0)        2.00000E-11
     (0,0,2)       -3.00000E-11
 Nucleus-field energy     =     0.0000000072 hartrees
 Requested basis set is 6-311++G(d,p)
 There are 49 shells and 129 basis functions
 A cutoff of  1.0D-11 yielded   1080 shell pairs
 There are      7855 function pairs (      8617 Cartesian)
 Smallest overlap matrix eigenvalue = 5.53E-04
 Guess MOs from SCF MO coefficient file

 -----------------------------------------------------------------------
  General SCF calculation program by
  Eric Jon Sundstrom, Paul Horn, Yuezhi Mao, Dmitri Zuev, Alec White,
  David Stuck, Shaama M.S., Shane Yost, Joonho Lee, David Small,
  Daniel Levine, Susi Lehtola, Hugh Burton, Evgeny Epifanovsky
 -----------------------------------------------------------------------
 Exchange:     0.2000 Hartree-Fock + 0.0800 Slater + 0.7200 B88
 Correlation:  0.1900 VWN1RPA + 0.8100 LYP
 Using SG-1 standard quadrature grid
 using 4 threads for integral computing
 -------------------------------------------------------
 OpenMP Integral computing Module                
 Release: version 2.0, May 2017, Q-Chem Inc. Pleasanton 
 -------------------------------------------------------
 -------------------------------------------------------
 OpenMP BLAS3 based DFT computing Module                
 Release: version 1.0, May 2013, Q-Chem Inc. Pittsburgh 
 -------------------------------------------------------
 A restricted SCF calculation will be
 performed using DIIS
 SCF converges when DIIS error is below 1.0e-08
 ---------------------------------------
  Cycle       Energy         DIIS error
 ---------------------------------------
    1   -3054.0581076285      1.12e-03  
    2   -3054.0620340610      3.86e-04  
    3   -3054.0618712321      5.00e-04  
    4   -3054.0623415386      1.34e-04  
    5   -3054.0623827741      5.13e-05  
    6   -3054.0623883193      8.67e-06  
    7   -3054.0623884166      4.33e-06  
    8   -3054.0623884430      1.18e-06  
    9   -3054.0623884447      1.83e-07  
   10   -3054.0623884448      4.51e-08  
   11   -3054.0623884448      7.23e-09  Convergence criterion met
 ---------------------------------------
 SCF time:   CPU 13.73s  wall 4.00s 
 SCF   energy in the final basis set =    -3054.0623884448
 Total energy in the final basis set =    -3054.0623884448

 --------------------------------------------------------------
             Orbital Energies (a.u.) and Symmetries
 --------------------------------------------------------------

 Alpha MOs, Restricted
 -- Occupied --                  
-482.85  -77.07  -62.51  -56.33  -56.32  -56.32  -24.75  -10.34
  1 A'    2 A'    3 A'    4 A'    1 A"    5 A'    6 A'    7 A'                 
 -8.715  -6.571  -6.546  -6.533  -6.532  -4.732  -4.731  -4.729
  8 A'    9 A'   10 A'    2 A"   11 A'   12 A'    3 A"   13 A'                 
 -2.657  -2.653  -2.653  -2.642  -2.642  -1.292  -0.824  -0.739
 14 A'    4 A"   15 A'   16 A'    5 A"   17 A'   18 A'   19 A'                 
 -0.631  -0.533  -0.521  -0.481  -0.404  -0.339  -0.334  -0.301
 20 A'   21 A'    6 A"   22 A'   23 A'    7 A"   24 A'   25 A'                 
 -0.275
  8 A"                                                                         
 -- Virtual --                   
 -0.087  -0.067  -0.016   0.018   0.033   0.035   0.042   0.050
  9 A"   26 A'   27 A'   28 A'   29 A'   30 A'   10 A"   31 A'                 
  0.058   0.071   0.080   0.095   0.103   0.103   0.128   0.149
 32 A'   11 A"   33 A'   34 A'   12 A"   35 A'   36 A'   37 A'                 
  0.171   0.179   0.254   0.271   0.279   0.288   0.307   0.352
 38 A'   39 A'   40 A'   13 A"   41 A'   14 A"   42 A'   43 A'                 
  0.384   0.388   0.424   0.426   0.459   0.476   0.494   0.538
 44 A'   45 A'   46 A'   15 A"   47 A'   16 A"   48 A'   49 A'                 
  0.549   0.569   0.592   0.603   0.614   0.619   0.762   0.768
 17 A"   18 A"   50 A'   51 A'   19 A"   52 A'   53 A'   20 A"                 
  0.808   0.824   0.882   0.989   1.003   1.242   1.280   1.381
 54 A'   55 A'   56 A'   57 A'   58 A'   21 A"   59 A'   22 A"                 
  1.417   1.422   1.459   1.465   1.590   1.600   1.617   1.701
 60 A'   23 A"   61 A'   24 A"   25 A"   62 A'   63 A'   64 A'                 
  1.813   1.872   1.891   1.986   2.030   2.099   2.172   2.596
 65 A'   66 A'   67 A'   26 A"   68 A'   69 A'   70 A'   71 A'                 
  2.620   2.884   3.122   3.728   3.736   3.947   3.962   3.992
 27 A"   72 A'   73 A'   28 A"   74 A'   29 A"   75 A'   30 A"                 
  4.004   4.042   4.146   4.332   4.661   6.247   6.317   6.451
 76 A'   31 A"   77 A'   78 A'   79 A'   32 A"   80 A'   81 A'                 
  6.606   7.010   7.538   7.562   7.644  13.815  13.908  14.028
 82 A'   83 A'   33 A"   84 A'   85 A'   34 A"   86 A'   87 A'                 
 23.408  47.840  66.703 163.135 289.732 289.756 289.8661020.615
 88 A'   89 A'   90 A'   91 A'   35 A"   92 A'   93 A'   94 A'                 

 Beta MOs, Restricted
 -- Occupied --                  
-482.85  -77.07  -62.51  -56.33  -56.32  -56.32  -24.75  -10.34
  1 A'    2 A'    3 A'    4 A'    1 A"    5 A'    6 A'    7 A'                 
 -8.715  -6.571  -6.546  -6.533  -6.532  -4.732  -4.731  -4.729
  8 A'    9 A'   10 A'    2 A"   11 A'   12 A'    3 A"   13 A'                 
 -2.657  -2.653  -2.653  -2.642  -2.642  -1.292  -0.824  -0.739
 14 A'    4 A"   15 A'   16 A'    5 A"   17 A'   18 A'   19 A'                 
 -0.631  -0.533  -0.521  -0.481  -0.404  -0.339  -0.334  -0.301
 20 A'   21 A'    6 A"   22 A'   23 A'    7 A"   24 A'   25 A'                 
 -0.275
  8 A"                                                                         
 -- Virtual --                   
 -0.087  -0.067  -0.016   0.018   0.033   0.035   0.042   0.050
  9 A"   26 A'   27 A'   28 A'   29 A'   30 A'   10 A"   31 A'                 
  0.058   0.071   0.080   0.095   0.103   0.103   0.128   0.149
 32 A'   11 A"   33 A'   34 A'   12 A"   35 A'   36 A'   37 A'                 
  0.171   0.179   0.254   0.271   0.279   0.288   0.307   0.352
 38 A'   39 A'   40 A'   13 A"   41 A'   14 A"   42 A'   43 A'                 
  0.384   0.388   0.424   0.426   0.459   0.476   0.494   0.538
 44 A'   45 A'   46 A'   15 A"   47 A'   16 A"   48 A'   49 A'                 
  0.549   0.569   0.592   0.603   0.614   0.619   0.762   0.768
 17 A"   18 A"   50 A'   51 A'   19 A"   52 A'   53 A'   20 A"                 
  0.808   0.824   0.882   0.989   1.003   1.242   1.280   1.381
 54 A'   55 A'   56 A'   57 A'   58 A'   21 A"   59 A'   22 A"                 
  1.417   1.422   1.459   1.465   1.590   1.600   1.617   1.701
 60 A'   23 A"   61 A'   24 A"   25 A"   62 A'   63 A'   64 A'                 
  1.813   1.872   1.891   1.986   2.030   2.099   2.172   2.596
 65 A'   66 A'   67 A'   26 A"   68 A'   69 A'   70 A'   71 A'                 
  2.620   2.884   3.122   3.728   3.736   3.947   3.962   3.992
 27 A"   72 A'   73 A'   28 A"   74 A'   29 A"   75 A'   30 A"                 
  4.004   4.042   4.146   4.332   4.661   6.247   6.317   6.451
 76 A'   31 A"   77 A'   78 A'   79 A'   32 A"   80 A'   81 A'                 
  6.606   7.010   7.538   7.562   7.644  13.815  13.908  14.028
 82 A'   83 A'   33 A"   84 A'   85 A'   34 A"   86 A'   87 A'                 
 23.408  47.840  66.703 163.135 289.732 289.756 289.8661020.615
 88 A'   89 A'   90 A'   91 A'   35 A"   92 A'   93 A'   94 A'                 
 --------------------------------------------------------------

          Ground-State Mulliken Net Atomic Charges

     Atom                 Charge (a.u.)
  ----------------------------------------
      1 C                    -0.124536
      2 P                     0.105788
      3 H                    -0.011520
      4 F                     0.032075
      5 Br                   -0.001807
  ----------------------------------------
  Sum of atomic charges =     0.000000

 -----------------------------------------------------------------
                    Cartesian Multipole Moments
 -----------------------------------------------------------------
    Charge (ESU x 10^10)
                 0.0000
    Dipole Moment (Debye)
         X       0.0959      Y       1.2474      Z       0.0000
       Tot       1.2511
    Quadrupole Moments (Debye-Ang)
        XX     -42.9855     XY       1.3974     YY     -41.6169
        XZ      -0.0000     YZ      -0.0000     ZZ     -43.2516
    Octopole Moments (Debye-Ang^2)
       XXX     -75.4104    XXY      -2.3482    XYY     -17.5894
       YYY      -5.2705    XXZ       0.0000    XYZ       0.0000
       YYZ       0.0000    XZZ     -20.8584    YZZ      -4.5623
       ZZZ       0.0000
    Hexadecapole Moments (Debye-Ang^3)
      XXXX    -610.6305   XXXY     -54.7145   XXYY    -129.3173
      XYYY     -39.0173   YYYY    -203.3632   XXXZ      -0.0000
      XXYZ      -0.0000   XYYZ       0.0000   YYYZ      -0.0000
      XXZZ    -110.4629   XYZZ     -17.5443   YYZZ     -43.8878
      XZZZ      -0.0000   YZZZ      -0.0000   ZZZZ     -55.3306
 -----------------------------------------------------------------
 Calculating analytic gradient of the SCF energy
 Gradient of SCF Energy
            1           2           3           4           5
    1   0.0446036  -0.0248594   0.0023863  -0.0019021  -0.0202284
    2   0.0063647  -0.0159067   0.0030481   0.0013619   0.0051321
    3   0.0000000  -0.0000000  -0.0000000   0.0000000  -0.0000000
 Max gradient component =       4.460E-02
 RMS gradient           =       1.496E-02
 Gradient time:  CPU 4.11 s  wall 1.12 s
 Geometry Optimization Parameters
   NAtoms,    NIC,     NZ,  NCons,   NDum,   NFix, NCnnct, MaxDiis
        5      20       5       0       0       0       0       0

 Cartesian Hessian Update
 Hessian Updated using BFGS Update


** GEOMETRY OPTIMIZATION IN DELOCALIZED INTERNAL COORDINATES **
   Searching for a Minimum

   Optimization Cycle:   5

                       Coordinates (Angstroms)
     ATOM                X               Y               Z
      1  C         0.9660316294   -0.2590455694    0.0000000000
      2  P         2.0935442548    0.9438620450    0.0000000000
      3  H         1.1875329592    2.0360852368    0.0000000000
      4  F         1.2694797910   -1.5450537394    0.0000000000
      5  Br       -1.0181497279   -0.0286330667    0.0000000000
   Point Group: cs    Number of degrees of freedom:     7


   Energy is  -3054.062388445

 Hessian Updated using BFGS Update

  7 Hessian modes will be used to form the next step
  Hessian Eigenvalues:
     0.070148    0.165145    0.198657    0.232479    0.263160    0.406946
     0.725340

 Minimum Search - Taking Simple RFO Step
 Searching for Lamda that Minimizes Along All modes
 Value Taken    Lamda =  -0.00916320
 Calculated Step too Large.  Step scaled by  0.939859
 Step Taken.  Stepsize is  0.300000

                             Maximum     Tolerance    Cnvgd?
         Gradient           0.026238      0.000300      NO
         Displacement       0.252206      0.001200      NO
         Energy change     -0.012572      0.000001      NO


 New Cartesian Coordinates Obtained by Inverse Iteration

 Displacement from previous Coordinates is:  0.233897
 ----------------------------------------------------------------
             Standard Nuclear Orientation (Angstroms)
    I     Atom           X                Y                Z
 ----------------------------------------------------------------
    1      C       0.9164013414    -0.2339219980     0.0000000000
    2      P       2.1089528803     0.9493584107     0.0000000000
    3      H       1.1681791734     2.0090664317     0.0000000000
    4      F       1.2302478180    -1.5282213108     0.0000000000
    5      Br     -0.9253423065    -0.0490666273     0.0000000000
 ----------------------------------------------------------------
 Molecular Point Group                 Cs    NOp =  2
 Largest Abelian Subgroup              Cs    NOp =  2
 Nuclear Repulsion Energy =   302.4142394710 hartrees
 There are       33 alpha and       33 beta electrons
 Applying Cartesian multipole field
    Component          Value
    ---------          -----
     (2,0,0)        1.00000E-11
     (0,2,0)        2.00000E-11
     (0,0,2)       -3.00000E-11
 Nucleus-field energy     =     0.0000000070 hartrees
 Requested basis set is 6-311++G(d,p)
 There are 49 shells and 129 basis functions
 A cutoff of  1.0D-11 yielded   1087 shell pairs
 There are      7914 function pairs (      8680 Cartesian)
 Smallest overlap matrix eigenvalue = 4.35E-04
 Guess MOs from SCF MO coefficient file

 -----------------------------------------------------------------------
  General SCF calculation program by
  Eric Jon Sundstrom, Paul Horn, Yuezhi Mao, Dmitri Zuev, Alec White,
  David Stuck, Shaama M.S., Shane Yost, Joonho Lee, David Small,
  Daniel Levine, Susi Lehtola, Hugh Burton, Evgeny Epifanovsky
 -----------------------------------------------------------------------
 Exchange:     0.2000 Hartree-Fock + 0.0800 Slater + 0.7200 B88
 Correlation:  0.1900 VWN1RPA + 0.8100 LYP
 Using SG-1 standard quadrature grid
 using 4 threads for integral computing
 -------------------------------------------------------
 OpenMP Integral computing Module                
 Release: version 2.0, May 2017, Q-Chem Inc. Pleasanton 
 -------------------------------------------------------
 -------------------------------------------------------
 OpenMP BLAS3 based DFT computing Module                
 Release: version 1.0, May 2013, Q-Chem Inc. Pittsburgh 
 -------------------------------------------------------
 A restricted SCF calculation will be
 performed using DIIS
 SCF converges when DIIS error is below 1.0e-08
 ---------------------------------------
  Cycle       Energy         DIIS error
 ---------------------------------------
    1   -3054.0594260329      1.29e-03  
    2   -3054.0642948109      5.17e-04  
    3   -3054.0639646797      6.64e-04  
    4   -3054.0647828273      1.66e-04  
    5   -3054.0648501874      5.96e-05  
    6   -3054.0648571805      1.06e-05  
    7   -3054.0648573418      5.40e-06  
    8   -3054.0648573835      9.71e-07  
    9   -3054.0648573844      2.10e-07  
   10   -3054.0648573845      3.18e-08  
   11   -3054.0648573845      5.68e-09  Convergence criterion met
 ---------------------------------------
 SCF time:   CPU 13.94s  wall 4.00s 
 SCF   energy in the final basis set =    -3054.0648573845
 Total energy in the final basis set =    -3054.0648573845

 --------------------------------------------------------------
             Orbital Energies (a.u.) and Symmetries
 --------------------------------------------------------------

 Alpha MOs, Restricted
 -- Occupied --                  
-482.86  -77.07  -62.52  -56.34  -56.33  -56.33  -24.73  -10.34
  1 A'    2 A'    3 A'    4 A'    1 A"    5 A'    6 A'    7 A'                 
 -8.725  -6.565  -6.557  -6.544  -6.543  -4.726  -4.725  -4.723
  8 A'    9 A'   10 A'    2 A"   11 A'   12 A'    3 A"   13 A'                 
 -2.668  -2.664  -2.664  -2.653  -2.653  -1.280  -0.854  -0.728
 14 A'    4 A"   15 A'   16 A'    5 A"   17 A'   18 A'   19 A'                 
 -0.623  -0.530  -0.512  -0.480  -0.401  -0.353  -0.343  -0.303
 20 A'   21 A'    6 A"   22 A'   23 A'    7 A"   24 A'   25 A'                 
 -0.266
  8 A"                                                                         
 -- Virtual --                   
 -0.086  -0.040  -0.012   0.020   0.034   0.035   0.043   0.055
  9 A"   26 A'   27 A'   28 A'   29 A'   30 A'   10 A"   31 A'                 
  0.058   0.069   0.082   0.095   0.105   0.105   0.132   0.149
 32 A'   11 A"   33 A'   34 A'   35 A'   12 A"   36 A'   37 A'                 
  0.173   0.177   0.259   0.270   0.280   0.292   0.306   0.346
 38 A'   39 A'   40 A'   13 A"   41 A'   14 A"   42 A'   43 A'                 
  0.380   0.397   0.416   0.420   0.461   0.487   0.502   0.527
 44 A'   45 A'   15 A"   46 A'   47 A'   16 A"   48 A'   49 A'                 
  0.537   0.560   0.598   0.602   0.621   0.626   0.783   0.801
 17 A"   18 A"   50 A'   51 A'   19 A"   52 A'   20 A"   53 A'                 
  0.811   0.838   0.884   0.981   1.019   1.249   1.294   1.399
 54 A'   55 A'   56 A'   57 A'   58 A'   21 A"   59 A'   22 A"                 
  1.422   1.431   1.462   1.485   1.598   1.618   1.652   1.713
 60 A'   23 A"   24 A"   61 A'   25 A"   62 A'   63 A'   64 A'                 
  1.802   1.855   1.925   1.982   2.034   2.114   2.155   2.607
 65 A'   66 A'   67 A'   26 A"   68 A'   69 A'   70 A'   71 A'                 
  2.622   2.921   3.096   3.738   3.744   3.941   3.965   3.988
 27 A"   72 A'   73 A'   28 A"   74 A'   29 A"   75 A'   30 A"                 
  4.000   4.055   4.163   4.332   4.661   6.257   6.325   6.446
 76 A'   31 A"   77 A'   78 A'   79 A'   32 A"   80 A'   81 A'                 
  6.646   7.012   7.529   7.558   7.636  13.822  13.913  14.020
 82 A'   83 A'   33 A"   84 A'   85 A'   34 A"   86 A'   87 A'                 
 23.404  47.864  66.717 163.132 289.726 289.754 289.8601020.648
 88 A'   89 A'   90 A'   91 A'   35 A"   92 A'   93 A'   94 A'                 

 Beta MOs, Restricted
 -- Occupied --                  
-482.86  -77.07  -62.52  -56.34  -56.33  -56.33  -24.73  -10.34
  1 A'    2 A'    3 A'    4 A'    1 A"    5 A'    6 A'    7 A'                 
 -8.725  -6.565  -6.557  -6.544  -6.543  -4.726  -4.725  -4.723
  8 A'    9 A'   10 A'    2 A"   11 A'   12 A'    3 A"   13 A'                 
 -2.668  -2.664  -2.664  -2.653  -2.653  -1.280  -0.854  -0.728
 14 A'    4 A"   15 A'   16 A'    5 A"   17 A'   18 A'   19 A'                 
 -0.623  -0.530  -0.512  -0.480  -0.401  -0.353  -0.343  -0.303
 20 A'   21 A'    6 A"   22 A'   23 A'    7 A"   24 A'   25 A'                 
 -0.266
  8 A"                                                                         
 -- Virtual --                   
 -0.086  -0.040  -0.012   0.020   0.034   0.035   0.043   0.055
  9 A"   26 A'   27 A'   28 A'   29 A'   30 A'   10 A"   31 A'                 
  0.058   0.069   0.082   0.095   0.105   0.105   0.132   0.149
 32 A'   11 A"   33 A'   34 A'   35 A'   12 A"   36 A'   37 A'                 
  0.173   0.177   0.259   0.270   0.280   0.292   0.306   0.346
 38 A'   39 A'   40 A'   13 A"   41 A'   14 A"   42 A'   43 A'                 
  0.380   0.397   0.416   0.420   0.461   0.487   0.502   0.527
 44 A'   45 A'   15 A"   46 A'   47 A'   16 A"   48 A'   49 A'                 
  0.537   0.560   0.598   0.602   0.621   0.626   0.783   0.801
 17 A"   18 A"   50 A'   51 A'   19 A"   52 A'   20 A"   53 A'                 
  0.811   0.838   0.884   0.981   1.019   1.249   1.294   1.399
 54 A'   55 A'   56 A'   57 A'   58 A'   21 A"   59 A'   22 A"                 
  1.422   1.431   1.462   1.485   1.598   1.618   1.652   1.713
 60 A'   23 A"   24 A"   61 A'   25 A"   62 A'   63 A'   64 A'                 
  1.802   1.855   1.925   1.982   2.034   2.114   2.155   2.607
 65 A'   66 A'   67 A'   26 A"   68 A'   69 A'   70 A'   71 A'                 
  2.622   2.921   3.096   3.738   3.744   3.941   3.965   3.988
 27 A"   72 A'   73 A'   28 A"   74 A'   29 A"   75 A'   30 A"                 
  4.000   4.055   4.163   4.332   4.661   6.257   6.325   6.446
 76 A'   31 A"   77 A'   78 A'   79 A'   32 A"   80 A'   81 A'                 
  6.646   7.012   7.529   7.558   7.636  13.822  13.913  14.020
 82 A'   83 A'   33 A"   84 A'   85 A'   34 A"   86 A'   87 A'                 
 23.404  47.864  66.717 163.132 289.726 289.754 289.8601020.648
 88 A'   89 A'   90 A'   91 A'   35 A"   92 A'   93 A'   94 A'                 
 --------------------------------------------------------------

          Ground-State Mulliken Net Atomic Charges

     Atom                 Charge (a.u.)
  ----------------------------------------
      1 C                    -0.146520
      2 P                     0.087414
      3 H                    -0.026604
      4 F                     0.014330
      5 Br                    0.071380
  ----------------------------------------
  Sum of atomic charges =     0.000000

 -----------------------------------------------------------------
                    Cartesian Multipole Moments
 -----------------------------------------------------------------
    Charge (ESU x 10^10)
                 0.0000
    Dipole Moment (Debye)
         X      -0.5431      Y       1.1785      Z       0.0000
       Tot       1.2976
    Quadrupole Moments (Debye-Ang)
        XX     -43.2228     XY       1.3551     YY     -42.1522
        XZ       0.0000     YZ       0.0000     ZZ     -43.1191
    Octopole Moments (Debye-Ang^2)
       XXX     -81.1017    XXY      -2.6931    XYY     -20.3912
       YYY      -5.6397    XXZ       0.0000    XYZ       0.0000
       YYZ       0.0000    XZZ     -23.2055    YZZ      -4.6873
       ZZZ      -0.0000
    Hexadecapole Moments (Debye-Ang^3)
      XXXX    -591.5880   XXXY     -57.9008   XXYY    -126.7784
      XYYY     -43.4666   YYYY    -205.4294   XXXZ       0.0000
      XXYZ       0.0000   XYYZ       0.0000   YYYZ       0.0000
      XXZZ    -107.6610   XYZZ     -19.1212   YYZZ     -43.9630
      XZZZ       0.0000   YZZZ       0.0000   ZZZZ     -55.0538
 -----------------------------------------------------------------
 Calculating analytic gradient of the SCF energy
 Gradient of SCF Energy
            1           2           3           4           5
    1  -0.0079793  -0.0076364  -0.0003008  -0.0072586   0.0231751
    2   0.0013089  -0.0029004  -0.0012160   0.0056484  -0.0028409
    3  -0.0000000   0.0000000  -0.0000000  -0.0000000   0.0000000
 Max gradient component =       2.318E-02
 RMS gradient           =       7.134E-03
 Gradient time:  CPU 4.19 s  wall 1.14 s
 Geometry Optimization Parameters
   NAtoms,    NIC,     NZ,  NCons,   NDum,   NFix, NCnnct, MaxDiis
        5      20       5       0       0       0       0       0

 Cartesian Hessian Update
 Hessian Updated using BFGS Update


** GEOMETRY OPTIMIZATION IN DELOCALIZED INTERNAL COORDINATES **
   Searching for a Minimum

   Optimization Cycle:   6

                       Coordinates (Angstroms)
     ATOM                X               Y               Z
      1  C         0.9164013414   -0.2339219980    0.0000000000
      2  P         2.1089528803    0.9493584107    0.0000000000
      3  H         1.1681791734    2.0090664317    0.0000000000
      4  F         1.2302478180   -1.5282213108    0.0000000000
      5  Br       -0.9253423065   -0.0490666273    0.0000000000
   Point Group: cs    Number of degrees of freedom:     7


   Energy is  -3054.064857385

 Hessian Updated using BFGS Update

  7 Hessian modes will be used to form the next step
  Hessian Eigenvalues:
     0.142749    0.158595    0.198606    0.226623    0.276345    0.422867
     0.679611

 Minimum Search - Taking Simple RFO Step
 Searching for Lamda that Minimizes Along All modes
 Value Taken    Lamda =  -0.00307784
 Step Taken.  Stepsize is  0.123671

                             Maximum     Tolerance    Cnvgd?
         Gradient           0.022531      0.000300      NO
         Displacement       0.085653      0.001200      NO
         Energy change     -0.002469      0.000001      NO


 New Cartesian Coordinates Obtained by Inverse Iteration

 Displacement from previous Coordinates is:  0.124499
 ----------------------------------------------------------------
             Standard Nuclear Orientation (Angstroms)
    I     Atom           X                Y                Z
 ----------------------------------------------------------------
    1      C       0.9242442346    -0.2336102386     0.0000000000
    2      P       2.1203333910     0.9477086951     0.0000000000
    3      H       1.1839697206     2.0125016506     0.0000000000
    4      F       1.2529963610    -1.5254441411     0.0000000000
    5      Br     -0.9831048006    -0.0539410597     0.0000000000
 ----------------------------------------------------------------
 Molecular Point Group                 Cs    NOp =  2
 Largest Abelian Subgroup              Cs    NOp =  2
 Nuclear Repulsion Energy =   297.0278738350 hartrees
 There are       33 alpha and       33 beta electrons
 Applying Cartesian multipole field
    Component          Value
    ---------          -----
     (2,0,0)        1.00000E-11
     (0,2,0)        2.00000E-11
     (0,0,2)       -3.00000E-11
 Nucleus-field energy     =     0.0000000071 hartrees
 Requested basis set is 6-311++G(d,p)
 There are 49 shells and 129 basis functions
 A cutoff of  1.0D-11 yielded   1084 shell pairs
 There are      7895 function pairs (      8661 Cartesian)
 Smallest overlap matrix eigenvalue = 4.94E-04
 Guess MOs from SCF MO coefficient file

 -----------------------------------------------------------------------
  General SCF calculation program by
  Eric Jon Sundstrom, Paul Horn, Yuezhi Mao, Dmitri Zuev, Alec White,
  David Stuck, Shaama M.S., Shane Yost, Joonho Lee, David Small,
  Daniel Levine, Susi Lehtola, Hugh Burton, Evgeny Epifanovsky
 -----------------------------------------------------------------------
 Exchange:     0.2000 Hartree-Fock + 0.0800 Slater + 0.7200 B88
 Correlation:  0.1900 VWN1RPA + 0.8100 LYP
 Using SG-1 standard quadrature grid
 using 4 threads for integral computing
 -------------------------------------------------------
 OpenMP Integral computing Module                
 Release: version 2.0, May 2017, Q-Chem Inc. Pleasanton 
 -------------------------------------------------------
 -------------------------------------------------------
 OpenMP BLAS3 based DFT computing Module                
 Release: version 1.0, May 2013, Q-Chem Inc. Pittsburgh 
 -------------------------------------------------------
 A restricted SCF calculation will be
 performed using DIIS
 SCF converges when DIIS error is below 1.0e-08
 ---------------------------------------
  Cycle       Energy         DIIS error
 ---------------------------------------
    1   -3054.0650841866      5.96e-04  
    2   -3054.0657569074      4.07e-04  
    3   -3054.0656577921      4.49e-04  
    4   -3054.0660933263      8.06e-05  
    5   -3054.0661106970      1.99e-05  
    6   -3054.0661111758      4.83e-06  
    7   -3054.0661112140      2.40e-06  
    8   -3054.0661112214      3.91e-07  
    9   -3054.0661112216      6.09e-08  
   10   -3054.0661112216      1.58e-08  
   11   -3054.0661112216      2.96e-09  Convergence criterion met
 ---------------------------------------
 SCF time:   CPU 13.87s  wall 4.00s 
 SCF   energy in the final basis set =    -3054.0661112216
 Total energy in the final basis set =    -3054.0661112216

 --------------------------------------------------------------
             Orbital Energies (a.u.) and Symmetries
 --------------------------------------------------------------

 Alpha MOs, Restricted
 -- Occupied --                  
-482.86  -77.07  -62.51  -56.33  -56.33  -56.33  -24.74  -10.34
  1 A'    2 A'    3 A'    4 A'    1 A"    5 A'    6 A'    7 A'                 
 -8.722  -6.568  -6.554  -6.541  -6.540  -4.730  -4.728  -4.726
  8 A'    9 A'   10 A'    2 A"   11 A'   12 A'    3 A"   13 A'                 
 -2.665  -2.661  -2.661  -2.650  -2.650  -1.281  -0.840  -0.731
 14 A'    4 A"   15 A'   16 A'    5 A"   17 A'   18 A'   19 A'                 
 -0.624  -0.529  -0.513  -0.478  -0.400  -0.347  -0.340  -0.305
 20 A'   21 A'    6 A"   22 A'   23 A'    7 A"   24 A'   25 A'                 
 -0.269
  8 A"                                                                         
 -- Virtual --                   
 -0.088  -0.053  -0.014   0.018   0.033   0.034   0.043   0.053
  9 A"   26 A'   27 A'   28 A'   29 A'   30 A'   10 A"   31 A'                 
  0.058   0.070   0.079   0.093   0.104   0.105   0.131   0.150
 32 A'   11 A"   33 A'   34 A'   35 A'   12 A"   36 A'   37 A'                 
  0.173   0.176   0.257   0.269   0.279   0.291   0.306   0.347
 38 A'   39 A'   40 A'   13 A"   41 A'   14 A"   42 A'   43 A'                 
  0.380   0.392   0.420   0.421   0.459   0.482   0.501   0.530
 44 A'   45 A'   15 A"   46 A'   47 A'   16 A"   48 A'   49 A'                 
  0.541   0.562   0.592   0.601   0.618   0.621   0.778   0.783
 17 A"   18 A"   50 A'   51 A'   19 A"   52 A'   20 A"   53 A'                 
  0.816   0.827   0.879   0.974   1.006   1.243   1.288   1.396
 54 A'   55 A'   56 A'   57 A'   58 A'   21 A"   59 A'   22 A"                 
  1.422   1.423   1.457   1.480   1.595   1.611   1.638   1.704
 60 A'   23 A"   24 A"   61 A'   25 A"   62 A'   63 A'   64 A'                 
  1.802   1.849   1.911   1.983   2.030   2.105   2.168   2.605
 65 A'   66 A'   67 A'   26 A"   68 A'   69 A'   70 A'   71 A'                 
  2.621   2.900   3.087   3.736   3.743   3.941   3.959   3.987
 27 A"   72 A'   73 A'   28 A"   74 A'   29 A"   75 A'   30 A"                 
  4.000   4.047   4.152   4.337   4.659   6.254   6.322   6.441
 76 A'   31 A"   77 A'   78 A'   79 A'   32 A"   80 A'   81 A'                 
  6.622   7.007   7.532   7.557   7.637  13.818  13.908  14.012
 82 A'   83 A'   33 A"   84 A'   85 A'   34 A"   86 A'   87 A'                 
 23.395  47.848  66.713 163.127 289.727 289.751 289.8621020.626
 88 A'   89 A'   90 A'   91 A'   35 A"   92 A'   93 A'   94 A'                 

 Beta MOs, Restricted
 -- Occupied --                  
-482.86  -77.07  -62.51  -56.33  -56.33  -56.33  -24.74  -10.34
  1 A'    2 A'    3 A'    4 A'    1 A"    5 A'    6 A'    7 A'                 
 -8.722  -6.568  -6.554  -6.541  -6.540  -4.730  -4.728  -4.726
  8 A'    9 A'   10 A'    2 A"   11 A'   12 A'    3 A"   13 A'                 
 -2.665  -2.661  -2.661  -2.650  -2.650  -1.281  -0.840  -0.731
 14 A'    4 A"   15 A'   16 A'    5 A"   17 A'   18 A'   19 A'                 
 -0.624  -0.529  -0.513  -0.478  -0.400  -0.347  -0.340  -0.305
 20 A'   21 A'    6 A"   22 A'   23 A'    7 A"   24 A'   25 A'                 
 -0.269
  8 A"                                                                         
 -- Virtual --                   
 -0.088  -0.053  -0.014   0.018   0.033   0.034   0.043   0.053
  9 A"   26 A'   27 A'   28 A'   29 A'   30 A'   10 A"   31 A'                 
  0.058   0.070   0.079   0.093   0.104   0.105   0.131   0.150
 32 A'   11 A"   33 A'   34 A'   35 A'   12 A"   36 A'   37 A'                 
  0.173   0.176   0.257   0.269   0.279   0.291   0.306   0.347
 38 A'   39 A'   40 A'   13 A"   41 A'   14 A"   42 A'   43 A'                 
  0.380   0.392   0.420   0.421   0.459   0.482   0.501   0.530
 44 A'   45 A'   15 A"   46 A'   47 A'   16 A"   48 A'   49 A'                 
  0.541   0.562   0.592   0.601   0.618   0.621   0.778   0.783
 17 A"   18 A"   50 A'   51 A'   19 A"   52 A'   20 A"   53 A'                 
  0.816   0.827   0.879   0.974   1.006   1.243   1.288   1.396
 54 A'   55 A'   56 A'   57 A'   58 A'   21 A"   59 A'   22 A"                 
  1.422   1.423   1.457   1.480   1.595   1.611   1.638   1.704
 60 A'   23 A"   24 A"   61 A'   25 A"   62 A'   63 A'   64 A'                 
  1.802   1.849   1.911   1.983   2.030   2.105   2.168   2.605
 65 A'   66 A'   67 A'   26 A"   68 A'   69 A'   70 A'   71 A'                 
  2.621   2.900   3.087   3.736   3.743   3.941   3.959   3.987
 27 A"   72 A'   73 A'   28 A"   74 A'   29 A"   75 A'   30 A"                 
  4.000   4.047   4.152   4.337   4.659   6.254   6.322   6.441
 76 A'   31 A"   77 A'   78 A'   79 A'   32 A"   80 A'   81 A'                 
  6.622   7.007   7.532   7.557   7.637  13.818  13.908  14.012
 82 A'   83 A'   33 A"   84 A'   85 A'   34 A"   86 A'   87 A'                 
 23.395  47.848  66.713 163.127 289.727 289.751 289.8621020.626
 88 A'   89 A'   90 A'   91 A'   35 A"   92 A'   93 A'   94 A'                 
 --------------------------------------------------------------

          Ground-State Mulliken Net Atomic Charges

     Atom                 Charge (a.u.)
  ----------------------------------------
      1 C                    -0.132567
      2 P                     0.090397
      3 H                    -0.023188
      4 F                     0.018492
      5 Br                    0.046867
  ----------------------------------------
  Sum of atomic charges =     0.000000

 -----------------------------------------------------------------
                    Cartesian Multipole Moments
 -----------------------------------------------------------------
    Charge (ESU x 10^10)
                 0.0000
    Dipole Moment (Debye)
         X      -0.2989      Y       1.2170      Z       0.0000
       Tot       1.2532
    Quadrupole Moments (Debye-Ang)
        XX     -42.8220     XY       1.5215     YY     -42.0763
        XZ      -0.0000     YZ      -0.0000     ZZ     -43.2420
    Octopole Moments (Debye-Ang^2)
       XXX     -77.6533    XXY      -2.0682    XYY     -19.1333
       YYY      -5.2000    XXZ       0.0000    XYZ      -0.0000
       YYZ       0.0000    XZZ     -22.1827    YZZ      -4.5302
       ZZZ       0.0000
    Hexadecapole Moments (Debye-Ang^3)
      XXXX    -604.4579   XXXY     -56.5360   XXYY    -128.8349
      XYYY     -43.3087   YYYY    -204.4870   XXXZ      -0.0000
      XXYZ      -0.0000   XYYZ      -0.0000   YYYZ      -0.0000
      XXZZ    -110.3898   XYZZ     -19.0612   YYZZ     -43.9043
      XZZZ      -0.0000   YZZZ      -0.0000   ZZZZ     -55.3661
 -----------------------------------------------------------------
 Calculating analytic gradient of the SCF energy
 Gradient of SCF Energy
            1           2           3           4           5
    1   0.0089552  -0.0031458  -0.0003894  -0.0016517  -0.0037683
    2   0.0019926  -0.0029616  -0.0010311   0.0015962   0.0004039
    3   0.0000000   0.0000000  -0.0000000  -0.0000000  -0.0000000
 Max gradient component =       8.955E-03
 RMS gradient           =       2.872E-03
 Gradient time:  CPU 4.14 s  wall 1.13 s
 Geometry Optimization Parameters
   NAtoms,    NIC,     NZ,  NCons,   NDum,   NFix, NCnnct, MaxDiis
        5      20       5       0       0       0       0       0

 Cartesian Hessian Update
 Hessian Updated using BFGS Update


** GEOMETRY OPTIMIZATION IN DELOCALIZED INTERNAL COORDINATES **
   Searching for a Minimum

   Optimization Cycle:   7

                       Coordinates (Angstroms)
     ATOM                X               Y               Z
      1  C         0.9242442346   -0.2336102386    0.0000000000
      2  P         2.1203333910    0.9477086951    0.0000000000
      3  H         1.1839697206    2.0125016506    0.0000000000
      4  F         1.2529963610   -1.5254441411    0.0000000000
      5  Br       -0.9831048006   -0.0539410597    0.0000000000
   Point Group: cs    Number of degrees of freedom:     7


   Energy is  -3054.066111222

 Hessian Updated using BFGS Update

  7 Hessian modes will be used to form the next step
  Hessian Eigenvalues:
     0.154596    0.191411    0.198986    0.221263    0.271593    0.402511
     0.652400

 Minimum Search - Taking Simple RFO Step
 Searching for Lamda that Minimizes Along All modes
 Value Taken    Lamda =  -0.00020666
 Step Taken.  Stepsize is  0.030066

                             Maximum     Tolerance    Cnvgd?
         Gradient           0.004703      0.000300      NO
         Displacement       0.020498      0.001200      NO
         Energy change     -0.001254      0.000001      NO


 New Cartesian Coordinates Obtained by Inverse Iteration

 Displacement from previous Coordinates is:  0.045081
 ----------------------------------------------------------------
             Standard Nuclear Orientation (Angstroms)
    I     Atom           X                Y                Z
 ----------------------------------------------------------------
    1      C       0.9142794524    -0.2356146888     0.0000000000
    2      P       2.1164955383     0.9469538017     0.0000000000
    3      H       1.1959851664     2.0268423539     0.0000000000
    4      F       1.2543228499    -1.5272712729     0.0000000000
    5      Br     -0.9826441005    -0.0636952876     0.0000000000
 ----------------------------------------------------------------
 Molecular Point Group                 Cs    NOp =  2
 Largest Abelian Subgroup              Cs    NOp =  2
 Nuclear Repulsion Energy =   297.2879960243 hartrees
 There are       33 alpha and       33 beta electrons
 Applying Cartesian multipole field
    Component          Value
    ---------          -----
     (2,0,0)        1.00000E-11
     (0,2,0)        2.00000E-11
     (0,0,2)       -3.00000E-11
 Nucleus-field energy     =     0.0000000071 hartrees
 Requested basis set is 6-311++G(d,p)
 There are 49 shells and 129 basis functions
 A cutoff of  1.0D-11 yielded   1084 shell pairs
 There are      7895 function pairs (      8661 Cartesian)
 Smallest overlap matrix eigenvalue = 4.81E-04
 Guess MOs from SCF MO coefficient file

 -----------------------------------------------------------------------
  General SCF calculation program by
  Eric Jon Sundstrom, Paul Horn, Yuezhi Mao, Dmitri Zuev, Alec White,
  David Stuck, Shaama M.S., Shane Yost, Joonho Lee, David Small,
  Daniel Levine, Susi Lehtola, Hugh Burton, Evgeny Epifanovsky
 -----------------------------------------------------------------------
 Exchange:     0.2000 Hartree-Fock + 0.0800 Slater + 0.7200 B88
 Correlation:  0.1900 VWN1RPA + 0.8100 LYP
 Using SG-1 standard quadrature grid
 using 4 threads for integral computing
 -------------------------------------------------------
 OpenMP Integral computing Module                
 Release: version 2.0, May 2017, Q-Chem Inc. Pleasanton 
 -------------------------------------------------------
 -------------------------------------------------------
 OpenMP BLAS3 based DFT computing Module                
 Release: version 1.0, May 2013, Q-Chem Inc. Pittsburgh 
 -------------------------------------------------------
 A restricted SCF calculation will be
 performed using DIIS
 SCF converges when DIIS error is below 1.0e-08
 ---------------------------------------
  Cycle       Energy         DIIS error
 ---------------------------------------
    1   -3054.0661454583      1.68e-04  
    2   -3054.0662388729      3.65e-05  
    3   -3054.0662372197      4.69e-05  
    4   -3054.0662408749      1.79e-05  
    5   -3054.0662415438      5.46e-06  
    6   -3054.0662416078      1.53e-06  
    7   -3054.0662416110      2.96e-07  
    8   -3054.0662416112      1.39e-07  
    9   -3054.0662416112      2.04e-08  
   10   -3054.0662416112      4.07e-09  Convergence criterion met
 ---------------------------------------
 SCF time:   CPU 12.60s  wall 3.00s 
 SCF   energy in the final basis set =    -3054.0662416112
 Total energy in the final basis set =    -3054.0662416112

 --------------------------------------------------------------
             Orbital Energies (a.u.) and Symmetries
 --------------------------------------------------------------

 Alpha MOs, Restricted
 -- Occupied --                  
-482.86  -77.07  -62.51  -56.34  -56.33  -56.33  -24.74  -10.34
  1 A'    2 A'    3 A'    4 A'    1 A"    5 A'    6 A'    7 A'                 
 -8.724  -6.568  -6.555  -6.542  -6.541  -4.729  -4.728  -4.726
  8 A'    9 A'   10 A'    2 A"   11 A'   12 A'    3 A"   13 A'                 
 -2.666  -2.663  -2.662  -2.651  -2.651  -1.279  -0.842  -0.729
 14 A'    4 A"   15 A'   16 A'    5 A"   17 A'   18 A'   19 A'                 
 -0.622  -0.528  -0.512  -0.479  -0.400  -0.348  -0.340  -0.305
 20 A'   21 A'    6 A"   22 A'   23 A'    7 A"   24 A'   25 A'                 
 -0.268
  8 A"                                                                         
 -- Virtual --                   
 -0.089  -0.051  -0.014   0.018   0.034   0.034   0.043   0.053
  9 A"   26 A'   27 A'   28 A'   29 A'   30 A'   10 A"   31 A'                 
  0.058   0.069   0.079   0.093   0.104   0.105   0.130   0.150
 32 A'   11 A"   33 A'   34 A'   35 A'   12 A"   36 A'   37 A'                 
  0.172   0.177   0.257   0.269   0.279   0.291   0.306   0.347
 38 A'   39 A'   40 A'   13 A"   41 A'   14 A"   42 A'   43 A'                 
  0.380   0.392   0.420   0.420   0.460   0.482   0.500   0.529
 44 A'   45 A'   15 A"   46 A'   47 A'   16 A"   48 A'   49 A'                 
  0.540   0.561   0.592   0.600   0.619   0.622   0.779   0.786
 17 A"   18 A"   50 A'   51 A'   19 A"   52 A'   20 A"   53 A'                 
  0.814   0.827   0.882   0.972   1.008   1.243   1.289   1.396
 54 A'   55 A'   56 A'   57 A'   58 A'   21 A"   59 A'   22 A"                 
  1.423   1.425   1.456   1.474   1.595   1.611   1.641   1.703
 60 A'   23 A"   24 A"   61 A'   25 A"   62 A'   63 A'   64 A'                 
  1.799   1.850   1.913   1.983   2.029   2.104   2.165   2.604
 65 A'   66 A'   67 A'   26 A"   68 A'   69 A'   70 A'   71 A'                 
  2.621   2.903   3.079   3.737   3.744   3.939   3.957   3.986
 27 A"   72 A'   73 A'   28 A"   74 A'   29 A"   75 A'   30 A"                 
  3.998   4.048   4.152   4.336   4.657   6.255   6.323   6.438
 76 A'   31 A"   77 A'   78 A'   79 A'   32 A"   80 A'   81 A'                 
  6.625   7.004   7.531   7.556   7.636  13.818  13.908  14.009
 82 A'   83 A'   33 A"   84 A'   85 A'   34 A"   86 A'   87 A'                 
 23.392  47.850  66.715 163.123 289.726 289.750 289.8611020.629
 88 A'   89 A'   90 A'   91 A'   35 A"   92 A'   93 A'   94 A'                 

 Beta MOs, Restricted
 -- Occupied --                  
-482.86  -77.07  -62.51  -56.34  -56.33  -56.33  -24.74  -10.34
  1 A'    2 A'    3 A'    4 A'    1 A"    5 A'    6 A'    7 A'                 
 -8.724  -6.568  -6.555  -6.542  -6.541  -4.729  -4.728  -4.726
  8 A'    9 A'   10 A'    2 A"   11 A'   12 A'    3 A"   13 A'                 
 -2.666  -2.663  -2.662  -2.651  -2.651  -1.279  -0.842  -0.729
 14 A'    4 A"   15 A'   16 A'    5 A"   17 A'   18 A'   19 A'                 
 -0.622  -0.528  -0.512  -0.479  -0.400  -0.348  -0.340  -0.305
 20 A'   21 A'    6 A"   22 A'   23 A'    7 A"   24 A'   25 A'                 
 -0.268
  8 A"                                                                         
 -- Virtual --                   
 -0.089  -0.051  -0.014   0.018   0.034   0.034   0.043   0.053
  9 A"   26 A'   27 A'   28 A'   29 A'   30 A'   10 A"   31 A'                 
  0.058   0.069   0.079   0.093   0.104   0.105   0.130   0.150
 32 A'   11 A"   33 A'   34 A'   35 A'   12 A"   36 A'   37 A'                 
  0.172   0.177   0.257   0.269   0.279   0.291   0.306   0.347
 38 A'   39 A'   40 A'   13 A"   41 A'   14 A"   42 A'   43 A'                 
  0.380   0.392   0.420   0.420   0.460   0.482   0.500   0.529
 44 A'   45 A'   15 A"   46 A'   47 A'   16 A"   48 A'   49 A'                 
  0.540   0.561   0.592   0.600   0.619   0.622   0.779   0.786
 17 A"   18 A"   50 A'   51 A'   19 A"   52 A'   20 A"   53 A'                 
  0.814   0.827   0.882   0.972   1.008   1.243   1.289   1.396
 54 A'   55 A'   56 A'   57 A'   58 A'   21 A"   59 A'   22 A"                 
  1.423   1.425   1.456   1.474   1.595   1.611   1.641   1.703
 60 A'   23 A"   24 A"   61 A'   25 A"   62 A'   63 A'   64 A'                 
  1.799   1.850   1.913   1.983   2.029   2.104   2.165   2.604
 65 A'   66 A'   67 A'   26 A"   68 A'   69 A'   70 A'   71 A'                 
  2.621   2.903   3.079   3.737   3.744   3.939   3.957   3.986
 27 A"   72 A'   73 A'   28 A"   74 A'   29 A"   75 A'   30 A"                 
  3.998   4.048   4.152   4.336   4.657   6.255   6.323   6.438
 76 A'   31 A"   77 A'   78 A'   79 A'   32 A"   80 A'   81 A'                 
  6.625   7.004   7.531   7.556   7.636  13.818  13.908  14.009
 82 A'   83 A'   33 A"   84 A'   85 A'   34 A"   86 A'   87 A'                 
 23.392  47.850  66.715 163.123 289.726 289.750 289.8611020.629
 88 A'   89 A'   90 A'   91 A'   35 A"   92 A'   93 A'   94 A'                 
 --------------------------------------------------------------

          Ground-State Mulliken Net Atomic Charges

     Atom                 Charge (a.u.)
  ----------------------------------------
      1 C                    -0.134651
      2 P                     0.088437
      3 H                    -0.024368
      4 F                     0.016412
      5 Br                    0.054169
  ----------------------------------------
  Sum of atomic charges =     0.000000

 -----------------------------------------------------------------
                    Cartesian Multipole Moments
 -----------------------------------------------------------------
    Charge (ESU x 10^10)
                 0.0000
    Dipole Moment (Debye)
         X      -0.3798      Y       1.2248      Z       0.0000
       Tot       1.2823
    Quadrupole Moments (Debye-Ang)
        XX     -42.9220     XY       1.5537     YY     -42.0941
        XZ      -0.0000     YZ       0.0000     ZZ     -43.2404
    Octopole Moments (Debye-Ang^2)
       XXX     -77.9227    XXY      -1.8664    XYY     -19.1209
       YYY      -4.5557    XXZ       0.0000    XYZ       0.0000
       YYZ       0.0000    XZZ     -22.2042    YZZ      -4.3452
       ZZZ      -0.0000
    Hexadecapole Moments (Debye-Ang^3)
      XXXX    -603.8369   XXXY     -56.7716   XXYY    -128.6681
      XYYY     -43.5871   YYYY    -205.1207   XXXZ      -0.0000
      XXYZ       0.0000   XYYZ       0.0000   YYYZ       0.0000
      XXZZ    -110.2138   XYZZ     -19.2131   YYZZ     -44.0211
      XZZZ      -0.0000   YZZZ      -0.0000   ZZZZ     -55.3710
 -----------------------------------------------------------------
 Calculating analytic gradient of the SCF energy
 Gradient of SCF Energy
            1           2           3           4           5
    1   0.0032339  -0.0017193   0.0002529  -0.0010024  -0.0007652
    2   0.0004097  -0.0009120  -0.0001388   0.0005257   0.0001154
    3  -0.0000000   0.0000000  -0.0000000   0.0000000  -0.0000000
 Max gradient component =       3.234E-03
 RMS gradient           =       1.045E-03
 Gradient time:  CPU 4.16 s  wall 1.13 s
 Geometry Optimization Parameters
   NAtoms,    NIC,     NZ,  NCons,   NDum,   NFix, NCnnct, MaxDiis
        5      20       5       0       0       0       0       0

 Cartesian Hessian Update
 Hessian Updated using BFGS Update


** GEOMETRY OPTIMIZATION IN DELOCALIZED INTERNAL COORDINATES **
   Searching for a Minimum

   Optimization Cycle:   8

                       Coordinates (Angstroms)
     ATOM                X               Y               Z
      1  C         0.9142794524   -0.2356146888    0.0000000000
      2  P         2.1164955383    0.9469538017    0.0000000000
      3  H         1.1959851664    2.0268423539    0.0000000000
      4  F         1.2543228499   -1.5272712729    0.0000000000
      5  Br       -0.9826441005   -0.0636952876    0.0000000000
   Point Group: cs    Number of degrees of freedom:     7


   Energy is  -3054.066241611

 Hessian Updated using BFGS Update

  7 Hessian modes will be used to form the next step
  Hessian Eigenvalues:
     0.128364    0.179909    0.198262    0.220643    0.283165    0.393563
     0.611026

 Minimum Search - Taking Simple RFO Step
 Searching for Lamda that Minimizes Along All modes
 Value Taken    Lamda =  -0.00003295
 Step Taken.  Stepsize is  0.014960

                             Maximum     Tolerance    Cnvgd?
         Gradient           0.001823      0.000300      NO
         Displacement       0.013460      0.001200      NO
         Energy change     -0.000130      0.000001      NO


 New Cartesian Coordinates Obtained by Inverse Iteration

 Displacement from previous Coordinates is:  0.012438
 ----------------------------------------------------------------
             Standard Nuclear Orientation (Angstroms)
    I     Atom           X                Y                Z
 ----------------------------------------------------------------
    1      C       0.9093800414    -0.2348181084     0.0000000000
    2      P       2.1173915052     0.9460597221     0.0000000000
    3      H       1.1983241756     2.0281038378     0.0000000000
    4      F       1.2565464163    -1.5264242518     0.0000000000
    5      Br     -0.9832032319    -0.0657062933     0.0000000000
 ----------------------------------------------------------------
 Molecular Point Group                 Cs    NOp =  2
 Largest Abelian Subgroup              Cs    NOp =  2
 Nuclear Repulsion Energy =   297.2965347946 hartrees
 There are       33 alpha and       33 beta electrons
 Applying Cartesian multipole field
    Component          Value
    ---------          -----
     (2,0,0)        1.00000E-11
     (0,2,0)        2.00000E-11
     (0,0,2)       -3.00000E-11
 Nucleus-field energy     =     0.0000000071 hartrees
 Requested basis set is 6-311++G(d,p)
 There are 49 shells and 129 basis functions
 A cutoff of  1.0D-11 yielded   1084 shell pairs
 There are      7895 function pairs (      8661 Cartesian)
 Smallest overlap matrix eigenvalue = 4.75E-04
 Guess MOs from SCF MO coefficient file

 -----------------------------------------------------------------------
  General SCF calculation program by
  Eric Jon Sundstrom, Paul Horn, Yuezhi Mao, Dmitri Zuev, Alec White,
  David Stuck, Shaama M.S., Shane Yost, Joonho Lee, David Small,
  Daniel Levine, Susi Lehtola, Hugh Burton, Evgeny Epifanovsky
 -----------------------------------------------------------------------
 Exchange:     0.2000 Hartree-Fock + 0.0800 Slater + 0.7200 B88
 Correlation:  0.1900 VWN1RPA + 0.8100 LYP
 Using SG-1 standard quadrature grid
 using 4 threads for integral computing
 -------------------------------------------------------
 OpenMP Integral computing Module                
 Release: version 2.0, May 2017, Q-Chem Inc. Pleasanton 
 -------------------------------------------------------
 -------------------------------------------------------
 OpenMP BLAS3 based DFT computing Module                
 Release: version 1.0, May 2013, Q-Chem Inc. Pittsburgh 
 -------------------------------------------------------
 A restricted SCF calculation will be
 performed using DIIS
 SCF converges when DIIS error is below 1.0e-08
 ---------------------------------------
  Cycle       Energy         DIIS error
 ---------------------------------------
    1   -3054.0662306631      8.98e-05  
    2   -3054.0662561578      1.92e-05  
    3   -3054.0662556063      2.36e-05  
    4   -3054.0662565755      1.13e-05  
    5   -3054.0662568742      2.19e-06  
    6   -3054.0662568825      8.25e-07  
    7   -3054.0662568834      1.48e-07  
    8   -3054.0662568834      7.59e-08  
    9   -3054.0662568835      1.26e-08  
   10   -3054.0662568834      2.42e-09  Convergence criterion met
 ---------------------------------------
 SCF time:   CPU 12.62s  wall 4.00s 
 SCF   energy in the final basis set =    -3054.0662568834
 Total energy in the final basis set =    -3054.0662568834

 --------------------------------------------------------------
             Orbital Energies (a.u.) and Symmetries
 --------------------------------------------------------------

 Alpha MOs, Restricted
 -- Occupied --                  
-482.86  -77.07  -62.52  -56.34  -56.33  -56.33  -24.74  -10.34
  1 A'    2 A'    3 A'    4 A'    1 A"    5 A'    6 A'    7 A'                 
 -8.724  -6.568  -6.556  -6.543  -6.542  -4.729  -4.728  -4.726
  8 A'    9 A'   10 A'    2 A"   11 A'   12 A'    3 A"   13 A'                 
 -2.667  -2.663  -2.663  -2.652  -2.652  -1.278  -0.843  -0.729
 14 A'    4 A"   15 A'   16 A'    5 A"   17 A'   18 A'   19 A'                 
 -0.622  -0.528  -0.511  -0.479  -0.399  -0.349  -0.341  -0.305
 20 A'   21 A'    6 A"   22 A'   23 A'    7 A"   24 A'   25 A'                 
 -0.267
  8 A"                                                                         
 -- Virtual --                   
 -0.089  -0.051  -0.013   0.018   0.034   0.034   0.043   0.053
  9 A"   26 A'   27 A'   28 A'   29 A'   30 A'   10 A"   31 A'                 
  0.058   0.069   0.079   0.093   0.104   0.106   0.130   0.150
 32 A'   11 A"   33 A'   34 A'   35 A'   12 A"   36 A'   37 A'                 
  0.171   0.177   0.257   0.269   0.279   0.291   0.306   0.347
 38 A'   39 A'   40 A'   13 A"   41 A'   14 A"   42 A'   43 A'                 
  0.379   0.392   0.419   0.420   0.460   0.483   0.500   0.528
 44 A'   45 A'   15 A"   46 A'   47 A'   16 A"   48 A'   49 A'                 
  0.539   0.561   0.591   0.599   0.619   0.622   0.779   0.786
 17 A"   18 A"   50 A'   51 A'   19 A"   52 A'   20 A"   53 A'                 
  0.814   0.827   0.882   0.970   1.008   1.243   1.289   1.397
 54 A'   55 A'   56 A'   57 A'   58 A'   21 A"   59 A'   22 A"                 
  1.424   1.426   1.455   1.474   1.595   1.611   1.643   1.702
 60 A'   23 A"   24 A"   61 A'   25 A"   62 A'   63 A'   64 A'                 
  1.797   1.849   1.914   1.982   2.028   2.103   2.164   2.604
 65 A'   66 A'   67 A'   26 A"   68 A'   69 A'   70 A'   71 A'                 
  2.621   2.904   3.074   3.737   3.744   3.938   3.956   3.986
 27 A"   72 A'   73 A'   28 A"   74 A'   29 A"   75 A'   30 A"                 
  3.998   4.048   4.152   4.336   4.656   6.255   6.324   6.437
 76 A'   31 A"   77 A'   78 A'   79 A'   32 A"   80 A'   81 A'                 
  6.625   7.003   7.530   7.555   7.635  13.818  13.908  14.008
 82 A'   83 A'   33 A"   84 A'   85 A'   34 A"   86 A'   87 A'                 
 23.390  47.850  66.715 163.122 289.725 289.749 289.8601020.630
 88 A'   89 A'   90 A'   91 A'   35 A"   92 A'   93 A'   94 A'                 

 Beta MOs, Restricted
 -- Occupied --                  
-482.86  -77.07  -62.52  -56.34  -56.33  -56.33  -24.74  -10.34
  1 A'    2 A'    3 A'    4 A'    1 A"    5 A'    6 A'    7 A'                 
 -8.724  -6.568  -6.556  -6.543  -6.542  -4.729  -4.728  -4.726
  8 A'    9 A'   10 A'    2 A"   11 A'   12 A'    3 A"   13 A'                 
 -2.667  -2.663  -2.663  -2.652  -2.652  -1.278  -0.843  -0.729
 14 A'    4 A"   15 A'   16 A'    5 A"   17 A'   18 A'   19 A'                 
 -0.622  -0.528  -0.511  -0.479  -0.399  -0.349  -0.341  -0.305
 20 A'   21 A'    6 A"   22 A'   23 A'    7 A"   24 A'   25 A'                 
 -0.267
  8 A"                                                                         
 -- Virtual --                   
 -0.089  -0.051  -0.013   0.018   0.034   0.034   0.043   0.053
  9 A"   26 A'   27 A'   28 A'   29 A'   30 A'   10 A"   31 A'                 
  0.058   0.069   0.079   0.093   0.104   0.106   0.130   0.150
 32 A'   11 A"   33 A'   34 A'   35 A'   12 A"   36 A'   37 A'                 
  0.171   0.177   0.257   0.269   0.279   0.291   0.306   0.347
 38 A'   39 A'   40 A'   13 A"   41 A'   14 A"   42 A'   43 A'                 
  0.379   0.392   0.419   0.420   0.460   0.483   0.500   0.528
 44 A'   45 A'   15 A"   46 A'   47 A'   16 A"   48 A'   49 A'                 
  0.539   0.561   0.591   0.599   0.619   0.622   0.779   0.786
 17 A"   18 A"   50 A'   51 A'   19 A"   52 A'   20 A"   53 A'                 
  0.814   0.827   0.882   0.970   1.008   1.243   1.289   1.397
 54 A'   55 A'   56 A'   57 A'   58 A'   21 A"   59 A'   22 A"                 
  1.424   1.426   1.455   1.474   1.595   1.611   1.643   1.702
 60 A'   23 A"   24 A"   61 A'   25 A"   62 A'   63 A'   64 A'                 
  1.797   1.849   1.914   1.982   2.028   2.103   2.164   2.604
 65 A'   66 A'   67 A'   26 A"   68 A'   69 A'   70 A'   71 A'                 
  2.621   2.904   3.074   3.737   3.744   3.938   3.956   3.986
 27 A"   72 A'   73 A'   28 A"   74 A'   29 A"   75 A'   30 A"                 
  3.998   4.048   4.152   4.336   4.656   6.255   6.324   6.437
 76 A'   31 A"   77 A'   78 A'   79 A'   32 A"   80 A'   81 A'                 
  6.625   7.003   7.530   7.555   7.635  13.818  13.908  14.008
 82 A'   83 A'   33 A"   84 A'   85 A'   34 A"   86 A'   87 A'                 
 23.390  47.850  66.715 163.122 289.725 289.749 289.8601020.630
 88 A'   89 A'   90 A'   91 A'   35 A"   92 A'   93 A'   94 A'                 
 --------------------------------------------------------------

          Ground-State Mulliken Net Atomic Charges

     Atom                 Charge (a.u.)
  ----------------------------------------
      1 C                    -0.135106
      2 P                     0.087151
      3 H                    -0.025227
      4 F                     0.014920
      5 Br                    0.058262
  ----------------------------------------
  Sum of atomic charges =     0.000000

 -----------------------------------------------------------------
                    Cartesian Multipole Moments
 -----------------------------------------------------------------
    Charge (ESU x 10^10)
                 0.0000
    Dipole Moment (Debye)
         X      -0.4147      Y       1.2267      Z      -0.0000
       Tot       1.2949
    Quadrupole Moments (Debye-Ang)
        XX     -42.9180     XY       1.5719     YY     -42.1297
        XZ      -0.0000     YZ       0.0000     ZZ     -43.2428
    Octopole Moments (Debye-Ang^2)
       XXX     -77.9486    XXY      -1.7812    XYY     -19.1734
       YYY      -4.4672    XXZ      -0.0000    XYZ       0.0000
       YYZ       0.0000    XZZ     -22.2400    YZZ      -4.3158
       ZZZ      -0.0000
    Hexadecapole Moments (Debye-Ang^3)
      XXXX    -603.9107   XXXY     -56.6534   XXYY    -128.7037
      XYYY     -43.6903   YYYY    -205.2218   XXXZ      -0.0000
      XXYZ       0.0000   XYYZ       0.0000   YYYZ       0.0000
      XXZZ    -110.2954   XYZZ     -19.2540   YYZZ     -44.0246
      XZZZ      -0.0000   YZZZ       0.0000   ZZZZ     -55.3810
 -----------------------------------------------------------------
 Calculating analytic gradient of the SCF energy
 Gradient of SCF Energy
            1           2           3           4           5
    1  -0.0003037   0.0001157   0.0000434  -0.0001100   0.0002546
    2   0.0001468  -0.0001970  -0.0000911   0.0000284   0.0001130
    3   0.0000000  -0.0000000  -0.0000000   0.0000000  -0.0000000
 Max gradient component =       3.037E-04
 RMS gradient           =       1.333E-04
 Gradient time:  CPU 4.14 s  wall 1.13 s
 Geometry Optimization Parameters
   NAtoms,    NIC,     NZ,  NCons,   NDum,   NFix, NCnnct, MaxDiis
        5      20       5       0       0       0       0       0

 Cartesian Hessian Update
 Hessian Updated using BFGS Update


** GEOMETRY OPTIMIZATION IN DELOCALIZED INTERNAL COORDINATES **
   Searching for a Minimum

   Optimization Cycle:   9

                       Coordinates (Angstroms)
     ATOM                X               Y               Z
      1  C         0.9093800414   -0.2348181084    0.0000000000
      2  P         2.1173915052    0.9460597221    0.0000000000
      3  H         1.1983241756    2.0281038378    0.0000000000
      4  F         1.2565464163   -1.5264242518    0.0000000000
      5  Br       -0.9832032319   -0.0657062933    0.0000000000
   Point Group: cs    Number of degrees of freedom:     7


   Energy is  -3054.066256883

 Hessian Updated using BFGS Update

  7 Hessian modes will be used to form the next step
  Hessian Eigenvalues:
     0.144351    0.180507    0.198191    0.220705    0.281867    0.386195
     0.595480

 Minimum Search - Taking Simple RFO Step
 Searching for Lamda that Minimizes Along All modes
 Value Taken    Lamda =   0.00000000
 Step Taken.  Stepsize is  0.002126

                             Maximum     Tolerance    Cnvgd?
         Gradient           0.000240      0.000300     YES
         Displacement       0.001559      0.001200      NO
         Energy change     -0.000015      0.000001      NO


 New Cartesian Coordinates Obtained by Inverse Iteration

 Displacement from previous Coordinates is:  0.003647
 ----------------------------------------------------------------
             Standard Nuclear Orientation (Angstroms)
    I     Atom           X                Y                Z
 ----------------------------------------------------------------
    1      C       0.9094178469    -0.2351771210     0.0000000000
    2      P       2.1170500015     0.9461627166     0.0000000000
    3      H       1.1993005295     2.0293171563     0.0000000000
    4      F       1.2565902078    -1.5267181918     0.0000000000
    5      Br     -0.9839196792    -0.0663696537     0.0000000000
 ----------------------------------------------------------------
 Molecular Point Group                 Cs    NOp =  2
 Largest Abelian Subgroup              Cs    NOp =  2
 Nuclear Repulsion Energy =   297.2394574675 hartrees
 There are       33 alpha and       33 beta electrons
 Applying Cartesian multipole field
    Component          Value
    ---------          -----
     (2,0,0)        1.00000E-11
     (0,2,0)        2.00000E-11
     (0,0,2)       -3.00000E-11
 Nucleus-field energy     =     0.0000000071 hartrees
 Requested basis set is 6-311++G(d,p)
 There are 49 shells and 129 basis functions
 A cutoff of  1.0D-11 yielded   1084 shell pairs
 There are      7895 function pairs (      8661 Cartesian)
 Smallest overlap matrix eigenvalue = 4.76E-04
 Guess MOs from SCF MO coefficient file

 -----------------------------------------------------------------------
  General SCF calculation program by
  Eric Jon Sundstrom, Paul Horn, Yuezhi Mao, Dmitri Zuev, Alec White,
  David Stuck, Shaama M.S., Shane Yost, Joonho Lee, David Small,
  Daniel Levine, Susi Lehtola, Hugh Burton, Evgeny Epifanovsky
 -----------------------------------------------------------------------
 Exchange:     0.2000 Hartree-Fock + 0.0800 Slater + 0.7200 B88
 Correlation:  0.1900 VWN1RPA + 0.8100 LYP
 Using SG-1 standard quadrature grid
 using 4 threads for integral computing
 -------------------------------------------------------
 OpenMP Integral computing Module                
 Release: version 2.0, May 2017, Q-Chem Inc. Pleasanton 
 -------------------------------------------------------
 -------------------------------------------------------
 OpenMP BLAS3 based DFT computing Module                
 Release: version 1.0, May 2013, Q-Chem Inc. Pittsburgh 
 -------------------------------------------------------
 A restricted SCF calculation will be
 performed using DIIS
 SCF converges when DIIS error is below 1.0e-08
 ---------------------------------------
  Cycle       Energy         DIIS error
 ---------------------------------------
    1   -3054.0662570626      8.59e-06  
    2   -3054.0662572777      3.55e-06  
    3   -3054.0662572391      5.59e-06  
    4   -3054.0662573027      9.76e-07  
    5   -3054.0662573053      2.36e-07  
    6   -3054.0662573054      7.60e-08  
    7   -3054.0662573054      3.25e-08  
    8   -3054.0662573054      5.74e-09  Convergence criterion met
 ---------------------------------------
 SCF time:   CPU 10.09s  wall 3.00s 
 SCF   energy in the final basis set =    -3054.0662573054
 Total energy in the final basis set =    -3054.0662573054

 --------------------------------------------------------------
             Orbital Energies (a.u.) and Symmetries
 --------------------------------------------------------------

 Alpha MOs, Restricted
 -- Occupied --                  
-482.86  -77.07  -62.52  -56.34  -56.33  -56.33  -24.74  -10.34
  1 A'    2 A'    3 A'    4 A'    1 A"    5 A'    6 A'    7 A'                 
 -8.724  -6.568  -6.556  -6.543  -6.542  -4.729  -4.728  -4.726
  8 A'    9 A'   10 A'    2 A"   11 A'   12 A'    3 A"   13 A'                 
 -2.667  -2.663  -2.663  -2.652  -2.652  -1.278  -0.843  -0.729
 14 A'    4 A"   15 A'   16 A'    5 A"   17 A'   18 A'   19 A'                 
 -0.622  -0.528  -0.511  -0.480  -0.399  -0.349  -0.341  -0.305
 20 A'   21 A'    6 A"   22 A'   23 A'    7 A"   24 A'   25 A'                 
 -0.268
  8 A"                                                                         
 -- Virtual --                   
 -0.089  -0.051  -0.014   0.018   0.034   0.034   0.043   0.053
  9 A"   26 A'   27 A'   28 A'   29 A'   30 A'   10 A"   31 A'                 
  0.058   0.069   0.079   0.093   0.104   0.106   0.130   0.150
 32 A'   11 A"   33 A'   34 A'   35 A'   12 A"   36 A'   37 A'                 
  0.171   0.177   0.257   0.269   0.279   0.291   0.306   0.347
 38 A'   39 A'   40 A'   13 A"   41 A'   14 A"   42 A'   43 A'                 
  0.379   0.392   0.419   0.420   0.460   0.483   0.500   0.528
 44 A'   45 A'   15 A"   46 A'   47 A'   16 A"   48 A'   49 A'                 
  0.539   0.561   0.591   0.599   0.619   0.622   0.779   0.786
 17 A"   18 A"   50 A'   51 A'   19 A"   52 A'   20 A"   53 A'                 
  0.814   0.827   0.882   0.970   1.008   1.243   1.289   1.397
 54 A'   55 A'   56 A'   57 A'   58 A'   21 A"   59 A'   22 A"                 
  1.424   1.426   1.455   1.474   1.595   1.611   1.643   1.702
 60 A'   23 A"   24 A"   61 A'   25 A"   62 A'   63 A'   64 A'                 
  1.797   1.850   1.914   1.982   2.028   2.103   2.165   2.604
 65 A'   66 A'   67 A'   26 A"   68 A'   69 A'   70 A'   71 A'                 
  2.621   2.903   3.074   3.737   3.744   3.938   3.956   3.986
 27 A"   72 A'   73 A'   28 A"   74 A'   29 A"   75 A'   30 A"                 
  3.998   4.048   4.152   4.336   4.656   6.255   6.324   6.437
 76 A'   31 A"   77 A'   78 A'   79 A'   32 A"   80 A'   81 A'                 
  6.625   7.003   7.530   7.555   7.635  13.818  13.908  14.008
 82 A'   83 A'   33 A"   84 A'   85 A'   34 A"   86 A'   87 A'                 
 23.390  47.850  66.715 163.122 289.725 289.749 289.8601020.629
 88 A'   89 A'   90 A'   91 A'   35 A"   92 A'   93 A'   94 A'                 

 Beta MOs, Restricted
 -- Occupied --                  
-482.86  -77.07  -62.52  -56.34  -56.33  -56.33  -24.74  -10.34
  1 A'    2 A'    3 A'    4 A'    1 A"    5 A'    6 A'    7 A'                 
 -8.724  -6.568  -6.556  -6.543  -6.542  -4.729  -4.728  -4.726
  8 A'    9 A'   10 A'    2 A"   11 A'   12 A'    3 A"   13 A'                 
 -2.667  -2.663  -2.663  -2.652  -2.652  -1.278  -0.843  -0.729
 14 A'    4 A"   15 A'   16 A'    5 A"   17 A'   18 A'   19 A'                 
 -0.622  -0.528  -0.511  -0.480  -0.399  -0.349  -0.341  -0.305
 20 A'   21 A'    6 A"   22 A'   23 A'    7 A"   24 A'   25 A'                 
 -0.268
  8 A"                                                                         
 -- Virtual --                   
 -0.089  -0.051  -0.014   0.018   0.034   0.034   0.043   0.053
  9 A"   26 A'   27 A'   28 A'   29 A'   30 A'   10 A"   31 A'                 
  0.058   0.069   0.079   0.093   0.104   0.106   0.130   0.150
 32 A'   11 A"   33 A'   34 A'   35 A'   12 A"   36 A'   37 A'                 
  0.171   0.177   0.257   0.269   0.279   0.291   0.306   0.347
 38 A'   39 A'   40 A'   13 A"   41 A'   14 A"   42 A'   43 A'                 
  0.379   0.392   0.419   0.420   0.460   0.483   0.500   0.528
 44 A'   45 A'   15 A"   46 A'   47 A'   16 A"   48 A'   49 A'                 
  0.539   0.561   0.591   0.599   0.619   0.622   0.779   0.786
 17 A"   18 A"   50 A'   51 A'   19 A"   52 A'   20 A"   53 A'                 
  0.814   0.827   0.882   0.970   1.008   1.243   1.289   1.397
 54 A'   55 A'   56 A'   57 A'   58 A'   21 A"   59 A'   22 A"                 
  1.424   1.426   1.455   1.474   1.595   1.611   1.643   1.702
 60 A'   23 A"   24 A"   61 A'   25 A"   62 A'   63 A'   64 A'                 
  1.797   1.850   1.914   1.982   2.028   2.103   2.165   2.604
 65 A'   66 A'   67 A'   26 A"   68 A'   69 A'   70 A'   71 A'                 
  2.621   2.903   3.074   3.737   3.744   3.938   3.956   3.986
 27 A"   72 A'   73 A'   28 A"   74 A'   29 A"   75 A'   30 A"                 
  3.998   4.048   4.152   4.336   4.656   6.255   6.324   6.437
 76 A'   31 A"   77 A'   78 A'   79 A'   32 A"   80 A'   81 A'                 
  6.625   7.003   7.530   7.555   7.635  13.818  13.908  14.008
 82 A'   83 A'   33 A"   84 A'   85 A'   34 A"   86 A'   87 A'                 
 23.390  47.850  66.715 163.122 289.725 289.749 289.8601020.629
 88 A'   89 A'   90 A'   91 A'   35 A"   92 A'   93 A'   94 A'                 
 --------------------------------------------------------------

          Ground-State Mulliken Net Atomic Charges

     Atom                 Charge (a.u.)
  ----------------------------------------
      1 C                    -0.135032
      2 P                     0.087233
      3 H                    -0.025136
      4 F                     0.015064
      5 Br                    0.057871
  ----------------------------------------
  Sum of atomic charges =     0.000000

 -----------------------------------------------------------------
                    Cartesian Multipole Moments
 -----------------------------------------------------------------
    Charge (ESU x 10^10)
                 0.0000
    Dipole Moment (Debye)
         X      -0.4125      Y       1.2275      Z      -0.0000
       Tot       1.2950
    Quadrupole Moments (Debye-Ang)
        XX     -42.9227     XY       1.5740     YY     -42.1238
        XZ      -0.0000     YZ      -0.0000     ZZ     -43.2443
    Octopole Moments (Debye-Ang^2)
       XXX     -77.9192    XXY      -1.7684    XYY     -19.1440
       YYY      -4.4153    XXZ       0.0000    XYZ      -0.0000
       YYZ       0.0000    XZZ     -22.2211    YZZ      -4.3014
       ZZZ       0.0000
    Hexadecapole Moments (Debye-Ang^3)
      XXXX    -604.0429   XXXY     -56.6837   XXYY    -128.7151
      XYYY     -43.7021   YYYY    -205.2591   XXXZ      -0.0000
      XXYZ      -0.0000   XYYZ      -0.0000   YYYZ      -0.0000
      XXZZ    -110.3080   XYZZ     -19.2629   YYZZ     -44.0361
      XZZZ      -0.0000   YZZZ      -0.0000   ZZZZ     -55.3853
 -----------------------------------------------------------------
 Calculating analytic gradient of the SCF energy
 Gradient of SCF Energy
            1           2           3           4           5
    1  -0.0000245   0.0000060   0.0001409  -0.0001320   0.0000095
    2   0.0000271  -0.0001108  -0.0000092  -0.0000329   0.0001258
    3   0.0000000   0.0000000   0.0000000  -0.0000000  -0.0000000
 Max gradient component =       1.409E-04
 RMS gradient           =       6.734E-05
 Gradient time:  CPU 4.14 s  wall 1.13 s
 Geometry Optimization Parameters
   NAtoms,    NIC,     NZ,  NCons,   NDum,   NFix, NCnnct, MaxDiis
        5      20       5       0       0       0       0       0

 Cartesian Hessian Update
 Hessian Updated using BFGS Update


** GEOMETRY OPTIMIZATION IN DELOCALIZED INTERNAL COORDINATES **
   Searching for a Minimum

   Optimization Cycle:  10

                       Coordinates (Angstroms)
     ATOM                X               Y               Z
      1  C         0.9094178469   -0.2351771210    0.0000000000
      2  P         2.1170500015    0.9461627166    0.0000000000
      3  H         1.1993005295    2.0293171563    0.0000000000
      4  F         1.2565902078   -1.5267181918    0.0000000000
      5  Br       -0.9839196792   -0.0663696537    0.0000000000
   Point Group: cs    Number of degrees of freedom:     7


   Energy is  -3054.066257305

 Hessian Updated using BFGS Update

  7 Hessian modes will be used to form the next step
  Hessian Eigenvalues:
     0.138454    0.197857    0.199751    0.218469    0.283909    0.384792
     0.585230

 Minimum Search - Taking Simple RFO Step
 Searching for Lamda that Minimizes Along All modes
 Value Taken    Lamda =   0.00000000
 Step Taken.  Stepsize is  0.000259

                             Maximum     Tolerance    Cnvgd?
         Gradient           0.000051      0.000300     YES
         Displacement       0.000191      0.001200     YES
         Energy change     -0.000000      0.000001     YES


                       Distance Matrix (Angstroms)
             C (  1)   P (  2)   H (  3)   F (  4)
   P (  2)  1.689361
   H (  3)  2.282973  1.419679
   F (  4)  1.337388  2.618307  3.556497
   Br(  5)  1.900848  3.262091  3.026277  2.674416

 Final energy is   -3054.0662573054196     


 ******************************
 **  OPTIMIZATION CONVERGED  **
 ******************************

                       Coordinates (Angstroms)
     ATOM                X               Y               Z
      1  C         0.9094178469   -0.2351771210    0.0000000000
      2  P         2.1170500015    0.9461627166    0.0000000000
      3  H         1.1993005295    2.0293171563    0.0000000000
      4  F         1.2565902078   -1.5267181918    0.0000000000
      5  Br       -0.9839196792   -0.0663696537    0.0000000000

Z-matrix Print:
$molecule
0 1
Br
C  1 1.900848
F  2 1.337388 1 110.140670
P  2 1.689361 1 130.535611 3 -180.000000 0
H  4 1.419679 2 94.095063 1 -0.000000 0
$end


 --------------------------------------------------------------
             Orbital Energies (a.u.) and Symmetries
 --------------------------------------------------------------

 Alpha MOs, Restricted
 -- Occupied --                  
-482.86  -77.07  -62.52  -56.34  -56.33  -56.33  -24.74  -10.34
  1 A'    2 A'    3 A'    4 A'    1 A"    5 A'    6 A'    7 A'                 
 -8.724  -6.568  -6.556  -6.543  -6.542  -4.729  -4.728  -4.726
  8 A'    9 A'   10 A'    2 A"   11 A'   12 A'    3 A"   13 A'                 
 -2.667  -2.663  -2.663  -2.652  -2.652  -1.278  -0.843  -0.729
 14 A'    4 A"   15 A'   16 A'    5 A"   17 A'   18 A'   19 A'                 
 -0.622  -0.528  -0.511  -0.480  -0.399  -0.349  -0.341  -0.305
 20 A'   21 A'    6 A"   22 A'   23 A'    7 A"   24 A'   25 A'                 
 -0.268
  8 A"                                                                         
 -- Virtual --                   
 -0.089  -0.051  -0.014   0.018   0.034   0.034   0.043   0.053
  9 A"   26 A'   27 A'   28 A'   29 A'   30 A'   10 A"   31 A'                 
  0.058   0.069   0.079   0.093   0.104   0.106   0.130   0.150
 32 A'   11 A"   33 A'   34 A'   35 A'   12 A"   36 A'   37 A'                 
  0.171   0.177   0.257   0.269   0.279   0.291   0.306   0.347
 38 A'   39 A'   40 A'   13 A"   41 A'   14 A"   42 A'   43 A'                 
  0.379   0.392   0.419   0.420   0.460   0.483   0.500   0.528
 44 A'   45 A'   15 A"   46 A'   47 A'   16 A"   48 A'   49 A'                 
  0.539   0.561   0.591   0.599   0.619   0.622   0.779   0.786
 17 A"   18 A"   50 A'   51 A'   19 A"   52 A'   20 A"   53 A'                 
  0.814   0.827   0.882   0.970   1.008   1.243   1.289   1.397
 54 A'   55 A'   56 A'   57 A'   58 A'   21 A"   59 A'   22 A"                 
  1.424   1.426   1.455   1.474   1.595   1.611   1.643   1.702
 60 A'   23 A"   24 A"   61 A'   25 A"   62 A'   63 A'   64 A'                 
  1.797   1.850   1.914   1.982   2.028   2.103   2.165   2.604
 65 A'   66 A'   67 A'   26 A"   68 A'   69 A'   70 A'   71 A'                 
  2.621   2.903   3.074   3.737   3.744   3.938   3.956   3.986
 27 A"   72 A'   73 A'   28 A"   74 A'   29 A"   75 A'   30 A"                 
  3.998   4.048   4.152   4.336   4.656   6.255   6.324   6.437
 76 A'   31 A"   77 A'   78 A'   79 A'   32 A"   80 A'   81 A'                 
  6.625   7.003   7.530   7.555   7.635  13.818  13.908  14.008
 82 A'   83 A'   33 A"   84 A'   85 A'   34 A"   86 A'   87 A'                 
 23.390  47.850  66.715 163.122 289.725 289.749 289.8601020.629
 88 A'   89 A'   90 A'   91 A'   35 A"   92 A'   93 A'   94 A'                 

 Beta MOs, Restricted
 -- Occupied --                  
-482.86  -77.07  -62.52  -56.34  -56.33  -56.33  -24.74  -10.34
  1 A'    2 A'    3 A'    4 A'    1 A"    5 A'    6 A'    7 A'                 
 -8.724  -6.568  -6.556  -6.543  -6.542  -4.729  -4.728  -4.726
  8 A'    9 A'   10 A'    2 A"   11 A'   12 A'    3 A"   13 A'                 
 -2.667  -2.663  -2.663  -2.652  -2.652  -1.278  -0.843  -0.729
 14 A'    4 A"   15 A'   16 A'    5 A"   17 A'   18 A'   19 A'                 
 -0.622  -0.528  -0.511  -0.480  -0.399  -0.349  -0.341  -0.305
 20 A'   21 A'    6 A"   22 A'   23 A'    7 A"   24 A'   25 A'                 
 -0.268
  8 A"                                                                         
 -- Virtual --                   
 -0.089  -0.051  -0.014   0.018   0.034   0.034   0.043   0.053
  9 A"   26 A'   27 A'   28 A'   29 A'   30 A'   10 A"   31 A'                 
  0.058   0.069   0.079   0.093   0.104   0.106   0.130   0.150
 32 A'   11 A"   33 A'   34 A'   35 A'   12 A"   36 A'   37 A'                 
  0.171   0.177   0.257   0.269   0.279   0.291   0.306   0.347
 38 A'   39 A'   40 A'   13 A"   41 A'   14 A"   42 A'   43 A'                 
  0.379   0.392   0.419   0.420   0.460   0.483   0.500   0.528
 44 A'   45 A'   15 A"   46 A'   47 A'   16 A"   48 A'   49 A'                 
  0.539   0.561   0.591   0.599   0.619   0.622   0.779   0.786
 17 A"   18 A"   50 A'   51 A'   19 A"   52 A'   20 A"   53 A'                 
  0.814   0.827   0.882   0.970   1.008   1.243   1.289   1.397
 54 A'   55 A'   56 A'   57 A'   58 A'   21 A"   59 A'   22 A"                 
  1.424   1.426   1.455   1.474   1.595   1.611   1.643   1.702
 60 A'   23 A"   24 A"   61 A'   25 A"   62 A'   63 A'   64 A'                 
  1.797   1.850   1.914   1.982   2.028   2.103   2.165   2.604
 65 A'   66 A'   67 A'   26 A"   68 A'   69 A'   70 A'   71 A'                 
  2.621   2.903   3.074   3.737   3.744   3.938   3.956   3.986
 27 A"   72 A'   73 A'   28 A"   74 A'   29 A"   75 A'   30 A"                 
  3.998   4.048   4.152   4.336   4.656   6.255   6.324   6.437
 76 A'   31 A"   77 A'   78 A'   79 A'   32 A"   80 A'   81 A'                 
  6.625   7.003   7.530   7.555   7.635  13.818  13.908  14.008
 82 A'   83 A'   33 A"   84 A'   85 A'   34 A"   86 A'   87 A'                 
 23.390  47.850  66.715 163.122 289.725 289.749 289.8601020.629
 88 A'   89 A'   90 A'   91 A'   35 A"   92 A'   93 A'   94 A'                 
 --------------------------------------------------------------

          Ground-State Mulliken Net Atomic Charges

     Atom                 Charge (a.u.)
  ----------------------------------------
      1 C                    -0.135032
      2 P                     0.087233
      3 H                    -0.025136
      4 F                     0.015064
      5 Br                    0.057871
  ----------------------------------------
  Sum of atomic charges =     0.000000

 -----------------------------------------------------------------
                    Cartesian Multipole Moments
 -----------------------------------------------------------------
    Charge (ESU x 10^10)
                 0.0000
    Dipole Moment (Debye)
         X      -0.4125      Y       1.2275      Z      -0.0000
       Tot       1.2950
    Quadrupole Moments (Debye-Ang)
        XX     -42.9227     XY       1.5740     YY     -42.1238
        XZ      -0.0000     YZ      -0.0000     ZZ     -43.2443
    Octopole Moments (Debye-Ang^2)
       XXX     -77.9192    XXY      -1.7684    XYY     -19.1440
       YYY      -4.4153    XXZ       0.0000    XYZ      -0.0000
       YYZ       0.0000    XZZ     -22.2211    YZZ      -4.3014
       ZZZ       0.0000
    Hexadecapole Moments (Debye-Ang^3)
      XXXX    -604.0429   XXXY     -56.6837   XXYY    -128.7151
      XYYY     -43.7021   YYYY    -205.2591   XXXZ      -0.0000
      XXYZ      -0.0000   XYYZ      -0.0000   YYYZ      -0.0000
      XXZZ    -110.3080   XYZZ     -19.2629   YYZZ     -44.0361
      XZZZ      -0.0000   YZZZ      -0.0000   ZZZZ     -55.3853
 -----------------------------------------------------------------
Archival summary:
1\1\TWL02\OPT\ProcedureUnspecified\BasisUnspecified\r11111\taweetha\MonNov2615:14:382018MonNov2615:14:382018\0\\#,OPT,ProcedureUnspecified,BasisUnspecified,\\0,1\Br\C,1,1.90085\F,2,1.33739,1,110.141\P,2,1.68936,1,130.536,3,-180,0\H,4,1.41968,2,94.0951,1,-0,0\\\@

 Total job time:  48.66s(wall), 177.49s(cpu) 
 Mon Nov 26 15:14:38 2018

        *************************************************************
        *                                                           *
        *  Thank you very much for using Q-Chem.  Have a nice day.  *
        *                                                           *
        *************************************************************


 
User input: 2 of 2 
 
Q-Chem Developer Version!
                  Welcome to Q-Chem
     A Quantum Leap Into The Future Of Chemistry


 Q-Chem 5.1, Q-Chem, Inc., Pleasanton, CA (2018)

 Yihan Shao,  Zhengting Gan,  E. Epifanovsky,  A. T. B. Gilbert,  M. Wormit,  
 J. Kussmann,  A. W. Lange,  A. Behn,  Jia Deng,  Xintian Feng,  D. Ghosh,  
 M. Goldey,  P. R. Horn,  L. D. Jacobson,  I. Kaliman,  T. Kus,  A. Landau,  
 Jie Liu,  E. I. Proynov,  R. M. Richard,  R. P. Steele,  E. J. Sundstrom,  
 H. L. Woodcock III,  P. M. Zimmerman,  D. Zuev,  B. Albrecht,  E. Alguire,  
 S. A. Baeppler,  D. Barton,  Z. Benda,  Y. A. Bernard,  E. J. Berquist,  
 K. B. Bravaya,  H. Burton,  D. Casanova,  Chun-Min Chang,  Yunqing Chen,  
 A. Chien,  K. D. Closser,  M. P. Coons,  S. Coriani,  S. Dasgupta,  
 A. L. Dempwolff,  M. Diedenhofen,  Hainam Do,  R. G. Edgar,  Po-Tung Fang,  
 S. Faraji,  S. Fatehi,  Qingguo Feng,  K. D. Fenk,  J. Fosso-Tande,  
 Qinghui Ge,  A. Ghysels,  G. Gidofalvi,  J. Gomes,  J. Gonthier,  A. Gunina,  
 D. Hait,  M. W. D. Hanson-Heine,  P. H. P. Harbach,  A. W. Hauser,  
 J. E. Herr,  E. G. Hohenstein,  Z. C. Holden,  Kerwin Hui,  B. C. Huynh,  
 T.-C. Jagau,  Hyunjun Ji,  B. Kaduk,  K. Khistyaev,  Jaehoon Kim,  
 P. Klunzinger,  K. Koh,  D. Kosenkov,  L. Koulias,  T. Kowalczyk,  
 C. M. Krauter,  A. Kunitsa,  Ka Un Lao,  A. Laurent,  K. V. Lawler,  
 Joonho Lee,  D. Lefrancois,  S. Lehtola,  D. S. Levine,  Yi-Pei Li,  
 You-Sheng Lin,  Fenglai Liu,  E. Livshits,  A. Luenser,  P. Manohar,  
 E. Mansoor,  S. F. Manzer,  Shan-Ping Mao,  Yuezhi Mao,  N. Mardirossian,  
 A. V. Marenich,  T. Markovich,  L. A. Martinez-Martinez,  S. A. Maurer,  
 N. J. Mayhall,  S. C. McKenzie,  J.-M. Mewes,  A. F. Morrison,  
 J. W. Mullinax,  K. Nanda,  T. S. Nguyen-Beck,  R. Olivares-Amaya,  
 J. A. Parkhill,  T. M. Perrine,  F. Plasser,  P. Pokhilko,  S. Prager,  
 A. Prociuk,  E. Ramos,  D. R. Rehn,  F. Rob,  M. Schneider,  N. Sergueev,  
 S. M. Sharada,  S. Sharma,  D. W. Small,  T. Stauch,  T. Stein,  
 Yu-Chuan Su,  A. J. W. Thom,  A. Tkatchenko,  T. Tsuchimochi,  N. M. Tubman,  
 L. Vogt,  M. L. Vidal,  O. Vydrov,  M. A. Watson,  J. Wenzel,  
 M. de Wergifosse,  T. A. Wesolowski,  A. White,  J. Witte,  A. Yamada,  
 Jun Yang,  K. Yao,  S. Yeganeh,  S. R. Yost,  Zhi-Qiang You,  A. Zech,  
 Igor Ying Zhang,  Xing Zhang,  Yan Zhao,  Ying Zhu,  B. R. Brooks,  
 G. K. L. Chan,  C. J. Cramer,  M. S. Gordon,  W. J. Hehre,  A. Klamt,  
 M. W. Schmidt,  C. D. Sherrill,  D. G. Truhlar,  A. Aspuru-Guzik,  R. Baer,  
 A. T. Bell,  N. A. Besley,  Jeng-Da Chai,  A. E. DePrince, III,  
 R. A. DiStasio Jr.,  A. Dreuw,  B. D. Dunietz,  T. R. Furlani,  
 Chao-Ping Hsu,  Yousung Jung,  Jing Kong,  D. S. Lambrecht,  WanZhen Liang,  
 C. Ochsenfeld,  V. A. Rassolov,  L. V. Slipchenko,  J. E. Subotnik,  
 T. Van Voorhis,  J. M. Herbert,  A. I. Krylov,  P. M. W. Gill,  M. Head-Gordon

 Contributors to earlier versions of Q-Chem not listed above: 
 R. D. Adamson,  B. Austin,  J. Baker,  G. J. O. Beran,  K. Brandhorst,  
 S. T. Brown,  E. F. C. Byrd,  A. K. Chakraborty,  C.-L. Cheng,  
 Siu Hung Chien,  D. M. Chipman,  D. L. Crittenden,  H. Dachsel,  
 R. J. Doerksen,  A. D. Dutoi,  L. Fusti-Molnar,  W. A. Goddard III,  
 A. Golubeva-Zadorozhnaya,  S. R. Gwaltney,  G. Hawkins,  A. Heyden,  
 S. Hirata,  G. Kedziora,  F. J. Keil,  C. Kelley,  Jihan Kim,  R. A. King,  
 R. Z. Khaliullin,  P. P. Korambath,  W. Kurlancheek,  A. M. Lee,  M. S. Lee,  
 S. V. Levchenko,  Ching Yeh Lin,  D. Liotard,  R. C. Lochan,  I. Lotan,  
 P. E. Maslen,  N. Nair,  D. P. O'Neill,  D. Neuhauser,  E. Neuscamman,  
 C. M. Oana,  R. Olson,  B. Peters,  R. Peverati,  P. A. Pieniazek,  
 Y. M. Rhee,  J. Ritchie,  M. A. Rohrdanz,  E. Rosta,  N. J. Russ,  
 H. F. Schaefer III,  N. E. Schultz,  N. Shenvi,  A. C. Simmonett,  A. Sodt,  
 D. Stuck,  K. S. Thanthiriwatte,  V. Vanovschi,  Tao Wang,  A. Warshel,  
 C. F. Williams,  Q. Wu,  X. Xu,  W. Zhang

 Please cite Q-Chem as follows:
 Y. Shao et al., Mol. Phys. 113, 184-215 (2015)
 DOI: 10.1080/00268976.2014.952696

 Q-Chem 5.1.2 for Intel X86 EM64T Linux

 Parts of Q-Chem use Armadillo 8.300.2 (Tropical Shenanigans).
 http://arma.sourceforge.net/

 Q-Chem begins on Mon Nov 26 15:14:38 2018  

Host: 
0

     Scratch files written to /scratch/taweetham/qchem49402//
The previous job contains 0 fragments, simply inherited here
Input Ideriv = 2
Curr. Ideriv = -1
Max.  Ideriv = 2

Checking the input file for inconsistencies... 	...done.

--------------------------------------------------------------
User input:
--------------------------------------------------------------

$molecule
read
$end

$rem
   job_type 	frequency
   basis 	6-311++g**
   method	b3lyp	
$end


--------------------------------------------------------------
 ----------------------------------------------------------------
             Standard Nuclear Orientation (Angstroms)
    I     Atom           X                Y                Z
 ----------------------------------------------------------------
    1      C       0.6222594088    -0.3449792836    -0.0000000000
    2      P       2.0381854772     0.5764829250     0.0000000000
    3      H       1.3507704462     1.8186375887     0.0000000000
    4      F       0.7093029999    -1.6795317925    -0.0000000000
    5      Br     -1.2011667445     0.1919937249    -0.0000000000
 ----------------------------------------------------------------
 Molecular Point Group                 Cs    NOp =  2
 Largest Abelian Subgroup              Cs    NOp =  2
 Nuclear Repulsion Energy =   297.2394574675 hartrees
 There are       33 alpha and       33 beta electrons
 Requested basis set is 6-311++G(d,p)
 There are 49 shells and 129 basis functions

 Total QAlloc Memory Limit   2000 MB
 Mega-Array Size       188 MB
 MEM_STATIC part       192 MB

                       Distance Matrix (Angstroms)
             C (  1)   P (  2)   H (  3)   F (  4)
   P (  2)  1.689361
   H (  3)  2.282973  1.419679
   F (  4)  1.337388  2.618307  3.556497
   Br(  5)  1.900848  3.262091  3.026277  2.674416

 A cutoff of  1.0D-11 yielded   1084 shell pairs
 There are      7895 function pairs (      8661 Cartesian)

 -------------------------------------------------------
 OpenMP Integral Computing Module                       
 Release: version 1.0, May 2013, Q-Chem Inc. Pittsburgh 
 -------------------------------------------------------
 Integral Job Info:
 Integral job number is                      11
 Integral operator is                         1
 short-range coefficients                     0
 long-range coefficients              100000000
 Omega coefficients                           0
 if combine SR and LR in K                    0
 Integral screening is                        0
 Integral computing path is                   2
 max size of driver memory is            800000
 size of driver memory is                593474
 size of scratch memory is             29623520
 max col of scratch BK array               1296
 max len of scratch array in speh3          155
 max len of scratch index in speh4           18
 max int batch size is                      520
 min int batch size is                       52
 fixed nKL is                                45
 max L of basis functions is                  2
 order of int derivative is                   0
 number of shells is                         49
 number of basis is                         135
 number of cartesian basis is               135
 number of contracted shell pairs          1084
 number of primitive shell pairs           2931
 maxK2 (contraction) of shell pair           36
 max number of K2 of shell pair               1
 max number of CS2 of shell pair            107
 max number of PS2 of shell pair            240
 mem total for path MDJ                  515478
 -------------------------------------------------------
 Smallest overlap matrix eigenvalue = 4.76E-04
 Guess from superposition of atomic densities
 Warning:  Energy on first SCF cycle will be non-variational
 SAD guess density has 66.000000 electrons

 -----------------------------------------------------------------------
  General SCF calculation program by
  Eric Jon Sundstrom, Paul Horn, Yuezhi Mao, Dmitri Zuev, Alec White,
  David Stuck, Shaama M.S., Shane Yost, Joonho Lee, David Small,
  Daniel Levine, Susi Lehtola, Hugh Burton, Evgeny Epifanovsky
 -----------------------------------------------------------------------
 Exchange:     0.2000 Hartree-Fock + 0.0800 Slater + 0.7200 B88
 Correlation:  0.1900 VWN1RPA + 0.8100 LYP
 Using SG-1 standard quadrature grid
 using 4 threads for integral computing
 -------------------------------------------------------
 OpenMP Integral computing Module                
 Release: version 2.0, May 2017, Q-Chem Inc. Pleasanton 
 -------------------------------------------------------
 -------------------------------------------------------
 OpenMP BLAS3 based DFT computing Module                
 Release: version 1.0, May 2013, Q-Chem Inc. Pittsburgh 
 -------------------------------------------------------
 A restricted SCF calculation will be
 performed using DIIS
 SCF converges when DIIS error is below 1.0e-08
 ---------------------------------------
  Cycle       Energy         DIIS error
 ---------------------------------------
    1   -3054.5312639481      4.62e-02  
    2   -3054.0492500125      3.89e-03  
    3   -3054.0237088339      5.38e-03  
    4   -3054.0607890454      1.55e-03  
    5   -3054.0656133365      5.70e-04  
    6   -3054.0662432701      1.31e-04  
    7   -3054.0662638952      2.94e-05  
    8   -3054.0662650158      8.42e-06  
    9   -3054.0662651907      1.71e-06  
   10   -3054.0662651985      5.40e-07  
   11   -3054.0662651990      9.83e-08  
   12   -3054.0662651991      1.85e-08  
   13   -3054.0662651991      3.47e-09  Convergence criterion met
 ---------------------------------------
 SCF time:   CPU 16.51s  wall 5.00s 
 SCF   energy in the final basis set =    -3054.0662651991
 Total energy in the final basis set =    -3054.0662651991

 --------------------------------------------------------------
             Orbital Energies (a.u.) and Symmetries
 --------------------------------------------------------------

 Alpha MOs, Restricted
 -- Occupied --                  
-482.86  -77.07  -62.52  -56.34  -56.33  -56.33  -24.74  -10.34
  1 A'    2 A'    3 A'    4 A'    1 A"    5 A'    6 A'    7 A'                 
 -8.724  -6.568  -6.556  -6.543  -6.542  -4.729  -4.728  -4.726
  8 A'    9 A'   10 A'    2 A"   11 A'   12 A'    3 A"   13 A'                 
 -2.667  -2.663  -2.663  -2.652  -2.652  -1.278  -0.843  -0.729
 14 A'    4 A"   15 A'    5 A"   16 A'   17 A'   18 A'   19 A'                 
 -0.622  -0.528  -0.511  -0.479  -0.399  -0.349  -0.341  -0.305
 20 A'   21 A'    6 A"   22 A'   23 A'    7 A"   24 A'   25 A'                 
 -0.268
  8 A"                                                                         
 -- Virtual --                   
 -0.089  -0.051  -0.013   0.018   0.034   0.034   0.043   0.053
  9 A"   26 A'   27 A'   28 A'   29 A'   30 A'   10 A"   31 A'                 
  0.058   0.069   0.079   0.093   0.104   0.106   0.130   0.150
 32 A'   11 A"   33 A'   34 A'   35 A'   12 A"   36 A'   37 A'                 
  0.172   0.177   0.257   0.269   0.279   0.291   0.306   0.347
 38 A'   39 A'   40 A'   13 A"   41 A'   14 A"   42 A'   43 A'                 
  0.379   0.392   0.419   0.419   0.460   0.483   0.500   0.529
 44 A'   45 A'   15 A"   46 A'   47 A'   16 A"   48 A'   49 A'                 
  0.539   0.560   0.591   0.599   0.619   0.622   0.779   0.786
 17 A"   18 A"   50 A'   51 A'   19 A"   52 A'   20 A"   53 A'                 
  0.814   0.827   0.882   0.970   1.008   1.243   1.289   1.397
 54 A'   55 A'   56 A'   57 A'   58 A'   21 A"   59 A'   22 A"                 
  1.424   1.426   1.455   1.474   1.595   1.611   1.643   1.702
 60 A'   23 A"   24 A"   61 A'   25 A"   62 A'   63 A'   64 A'                 
  1.797   1.850   1.914   1.982   2.028   2.103   2.165   2.604
 65 A'   66 A'   67 A'   26 A"   68 A'   69 A'   70 A'   71 A'                 
  2.621   2.903   3.074   3.737   3.744   3.938   3.956   3.986
 27 A"   72 A'   73 A'   28 A"   74 A'   29 A"   75 A'   30 A"                 
  3.998   4.048   4.152   4.336   4.656   6.255   6.324   6.437
 76 A'   31 A"   77 A'   78 A'   79 A'   32 A"   80 A'   81 A'                 
  6.625   7.003   7.529   7.555   7.635  13.818  13.908  14.007
 82 A'   83 A'   33 A"   84 A'   85 A'   34 A"   86 A'   87 A'                 
 23.390  47.850  66.715 163.122 289.725 289.749 289.8601020.629
 88 A'   89 A'   90 A'   91 A'   35 A"   92 A'   93 A'   94 A'                 

 Beta MOs, Restricted
 -- Occupied --                  
-482.86  -77.07  -62.52  -56.34  -56.33  -56.33  -24.74  -10.34
  1 A'    2 A'    3 A'    4 A'    1 A"    5 A'    6 A'    7 A'                 
 -8.724  -6.568  -6.556  -6.543  -6.542  -4.729  -4.728  -4.726
  8 A'    9 A'   10 A'    2 A"   11 A'   12 A'    3 A"   13 A'                 
 -2.667  -2.663  -2.663  -2.652  -2.652  -1.278  -0.843  -0.729
 14 A'    4 A"   15 A'    5 A"   16 A'   17 A'   18 A'   19 A'                 
 -0.622  -0.528  -0.511  -0.479  -0.399  -0.349  -0.341  -0.305
 20 A'   21 A'    6 A"   22 A'   23 A'    7 A"   24 A'   25 A'                 
 -0.268
  8 A"                                                                         
 -- Virtual --                   
 -0.089  -0.051  -0.013   0.018   0.034   0.034   0.043   0.053
  9 A"   26 A'   27 A'   28 A'   29 A'   30 A'   10 A"   31 A'                 
  0.058   0.069   0.079   0.093   0.104   0.106   0.130   0.150
 32 A'   11 A"   33 A'   34 A'   35 A'   12 A"   36 A'   37 A'                 
  0.172   0.177   0.257   0.269   0.279   0.291   0.306   0.347
 38 A'   39 A'   40 A'   13 A"   41 A'   14 A"   42 A'   43 A'                 
  0.379   0.392   0.419   0.419   0.460   0.483   0.500   0.529
 44 A'   45 A'   15 A"   46 A'   47 A'   16 A"   48 A'   49 A'                 
  0.539   0.560   0.591   0.599   0.619   0.622   0.779   0.786
 17 A"   18 A"   50 A'   51 A'   19 A"   52 A'   20 A"   53 A'                 
  0.814   0.827   0.882   0.970   1.008   1.243   1.289   1.397
 54 A'   55 A'   56 A'   57 A'   58 A'   21 A"   59 A'   22 A"                 
  1.424   1.426   1.455   1.474   1.595   1.611   1.643   1.702
 60 A'   23 A"   24 A"   61 A'   25 A"   62 A'   63 A'   64 A'                 
  1.797   1.850   1.914   1.982   2.028   2.103   2.165   2.604
 65 A'   66 A'   67 A'   26 A"   68 A'   69 A'   70 A'   71 A'                 
  2.621   2.903   3.074   3.737   3.744   3.938   3.956   3.986
 27 A"   72 A'   73 A'   28 A"   74 A'   29 A"   75 A'   30 A"                 
  3.998   4.048   4.152   4.336   4.656   6.255   6.324   6.437
 76 A'   31 A"   77 A'   78 A'   79 A'   32 A"   80 A'   81 A'                 
  6.625   7.003   7.529   7.555   7.635  13.818  13.908  14.007
 82 A'   83 A'   33 A"   84 A'   85 A'   34 A"   86 A'   87 A'                 
 23.390  47.850  66.715 163.122 289.725 289.749 289.8601020.629
 88 A'   89 A'   90 A'   91 A'   35 A"   92 A'   93 A'   94 A'                 
 --------------------------------------------------------------

          Ground-State Mulliken Net Atomic Charges

     Atom                 Charge (a.u.)
  ----------------------------------------
      1 C                    -0.134631
      2 P                     0.086138
      3 H                    -0.025065
      4 F                     0.015025
      5 Br                    0.058533
  ----------------------------------------
  Sum of atomic charges =     0.000000

 -----------------------------------------------------------------
                    Cartesian Multipole Moments
 -----------------------------------------------------------------
    Charge (ESU x 10^10)
                 0.0000
    Dipole Moment (Debye)
         X      -0.1653      Y       1.2843      Z      -0.0000
       Tot       1.2949
    Quadrupole Moments (Debye-Ang)
        XX     -42.2128     XY       1.3108     YY     -42.5946
        XZ       0.0000     YZ      -0.0000     ZZ     -43.2441
    Octopole Moments (Debye-Ang^2)
       XXX     -48.3673    XXY       2.5581    XYY     -10.0048
       YYY      -1.1434    XXZ      -0.0000    XYZ       0.0000
       YYZ      -0.0000    XZZ     -12.9757    YZZ      -2.6292
       ZZZ      -0.0000
    Hexadecapole Moments (Debye-Ang^3)
      XXXX    -574.7161   XXXY     -16.0841   XXYY    -118.2958
      XYYY     -10.1949   YYYY    -184.4669   XXXZ       0.0000
      XXYZ      -0.0000   XYYZ       0.0000   YYYZ      -0.0000
      XXZZ    -107.2162   XYZZ      -5.8918   YYZZ     -39.3346
      XZZZ       0.0000   YZZZ      -0.0000   ZZZZ     -55.3838
 -----------------------------------------------------------------
 Calculating MO derivatives via CPSCF
 D1JvT checksum  = 149640 11506.3262943271
 D1KAT checksum  = 318660 681.4151514444
   1         3          15      0.164177    0.056204
   2         3          15      0.019957    0.006832
   3         3          15      0.002510    0.001125
   4         4          14      0.000187    0.000099
   5        16           2      0.000009    0.000007
   6        18           0      0.000000    0.000000    Roots Converged
 Time for AOints: 3.8 s (CPU) 1.0 s (wall)
 ------------------------------------------------------------------------------
                     AOints        : Timing summary (seconds)
 ------------------------------------------------------------------------------
     job step          cpu (% of tot)      sys (% of tot)     wall (% of tot)
 ------------------------------------------------------------------------------
  cpscf_lag         0.2182E+02 (32.6)   0.5000E-05 (38.5)   0.5690E+01 (32.4)
  iterzp            0.4132E+02 (61.7)   0.8000E-05 (61.5)   0.1081E+02 (61.7)
  make_fx           0.0000E+00 ( 0.0)   0.0000E+00 ( 0.0)   0.0000E+00 ( 0.0)
  AOints            0.3774E+01 ( 5.6)   0.0000E+00 ( 0.0)   0.9614E+00 ( 5.5)
 ------------------------------------------------------------------------------
   Grand Totals     0.6699E+02          0.1300E-04          0.1754E+02
 ------------------------------------------------------------------------------
 Calculating analytic Hessian of the SCF energy
 Polarizability Matrix (a.u.)
            1           2           3
    1 -87.6588909  -7.8490069  -0.0000000
    2  -7.8490069 -51.4807211  -0.0000000
    3  -0.0000000  -0.0000000 -37.6886225

 Direct stationary perturbation theory relativistic correction:

 rels  =      17.304415403988
 relv  =     -58.601641106628
 rel2e =       9.306651073018
 E_rel =     -31.990574629622

 Hessian of the SCF Energy
            1           2           3           4           5           6
    1   0.4299101   0.0960857   0.0000000  -0.2317416  -0.1183566  -0.0000000
    2   0.0960857   0.4418305  -0.0000000  -0.0965096  -0.0947423   0.0000000
    3   0.0000000  -0.0000000   0.0840566   0.0000000   0.0000000  -0.0203601
    4  -0.2317416  -0.0965096   0.0000000   0.3223247   0.0365289   0.0000000
    5  -0.1183566  -0.0947423   0.0000000   0.0365289   0.2864075  -0.0000000
    6  -0.0000000   0.0000000  -0.0203601   0.0000000  -0.0000000   0.0200107
    7   0.0066208  -0.0167069  -0.0000000  -0.0743875   0.1010242   0.0000000
    8   0.0111236  -0.0155656  -0.0000000   0.0692918  -0.1518376   0.0000000
    9   0.0000000  -0.0000000  -0.0079485  -0.0000000   0.0000000  -0.0114093
   10  -0.0603205   0.0062680  -0.0000000   0.0096179  -0.0231463  -0.0000000
   11  -0.0058687  -0.3079155  -0.0000000  -0.0049113  -0.0430376   0.0000000
   12  -0.0000000  -0.0000000  -0.0353669   0.0000000  -0.0000000   0.0011424
   13  -0.1444689   0.0108629   0.0000000  -0.0258135   0.0039497   0.0000000
   14   0.0170161  -0.0236071  -0.0000000  -0.0043998   0.0032101  -0.0000000
   15   0.0000000  -0.0000000  -0.0203810  -0.0000000   0.0000000   0.0106164
            7           8           9          10          11          12
    1   0.0066208   0.0111236   0.0000000  -0.0603205  -0.0058687  -0.0000000
    2  -0.0167069  -0.0155656  -0.0000000   0.0062680  -0.3079155  -0.0000000
    3  -0.0000000  -0.0000000  -0.0079485  -0.0000000  -0.0000000  -0.0353669
    4  -0.0743875   0.0692918  -0.0000000   0.0096179  -0.0049113   0.0000000
    5   0.1010242  -0.1518376   0.0000000  -0.0231463  -0.0430376  -0.0000000
    6   0.0000000   0.0000000  -0.0114093  -0.0000000   0.0000000   0.0011424
    7   0.0714232  -0.0760780  -0.0000000  -0.0036405  -0.0065098   0.0000000
    8  -0.0760780   0.1678756  -0.0000000  -0.0047281  -0.0021585   0.0000000
    9  -0.0000000  -0.0000000   0.0126156  -0.0000000  -0.0000000   0.0096680
   10  -0.0036405  -0.0047281  -0.0000000   0.0704189  -0.0130457   0.0000000
   11  -0.0065098  -0.0021585  -0.0000000  -0.0130457   0.3781959   0.0000000
   12   0.0000000   0.0000000   0.0096680   0.0000000   0.0000000   0.0189909
   13  -0.0000159   0.0003907   0.0000000  -0.0160759   0.0303356   0.0000000
   14  -0.0017295   0.0016862   0.0000000   0.0346521  -0.0250843   0.0000000
   15  -0.0000000   0.0000000  -0.0029259  -0.0000000   0.0000000   0.0055656
           13          14          15
    1  -0.1444689   0.0170161   0.0000000
    2   0.0108629  -0.0236071  -0.0000000
    3   0.0000000  -0.0000000  -0.0203810
    4  -0.0258135  -0.0043998  -0.0000000
    5   0.0039497   0.0032101   0.0000000
    6   0.0000000  -0.0000000   0.0106164
    7  -0.0000159  -0.0017295  -0.0000000
    8   0.0003907   0.0016862   0.0000000
    9   0.0000000   0.0000000  -0.0029259
   10  -0.0160759   0.0346521  -0.0000000
   11   0.0303356  -0.0250843   0.0000000
   12   0.0000000   0.0000000   0.0055656
   13   0.1863742  -0.0455389  -0.0000000
   14  -0.0455389   0.0437951   0.0000000
   15  -0.0000000   0.0000000   0.0071250
 Gradient time:  CPU 102.70 s  wall 26.98 s
 **********************************************************************
 **                                                                  **
 **                       VIBRATIONAL ANALYSIS                       **
 **                       --------------------                       **
 **                                                                  **
 **        VIBRATIONAL FREQUENCIES (CM**-1) AND NORMAL MODES         **
 **     FORCE CONSTANTS (mDYN/ANGSTROM) AND REDUCED MASSES (AMU)     **
 **                  INFRARED INTENSITIES (KM/MOL)                   **
 **                                                                  **
 **********************************************************************


 Mode:                 1                      2                      3
 Frequency:       244.50                 343.90                 432.05
 Force Cnst:      0.3402                 1.5654                 0.5928
 Red. Mass:       9.6587                22.4649                 5.3900
 IR Active:          YES                    YES                    YES
 IR Intens:        0.582                  0.191                  1.573
 Raman Active:       YES                    YES                    YES
               X      Y      Z        X      Y      Z        X      Y      Z
 C          0.027  0.294  0.000    0.016 -0.231  0.000   -0.000  0.000  0.584
 P          0.343 -0.128 -0.000   -0.071 -0.196 -0.000   -0.000 -0.000 -0.110
 H          0.805  0.141  0.000    0.034 -0.138  0.000    0.000  0.000  0.797
 F          0.024  0.286 -0.000    0.884 -0.199 -0.000   -0.000  0.000 -0.106
 Br        -0.155 -0.065 -0.000   -0.188  0.162 -0.000    0.000 -0.000 -0.031
 TransDip   0.024  0.004 -0.000   -0.014  0.004 -0.000   -0.000  0.000 -0.040

 Mode:                 4                      5                      6
 Frequency:       491.52                 611.40                 869.69
 Force Cnst:      2.3930                 0.2671                 0.6349
 Red. Mass:      16.8111                 1.2129                 1.4248
 IR Active:          YES                    YES                    YES
 IR Intens:       24.794                  1.560                 96.105
 Raman Active:       YES                    YES                    YES
               X      Y      Z        X      Y      Z        X      Y      Z
 C         -0.384  0.359 -0.000    0.000 -0.000 -0.108   -0.117  0.034 -0.000
 P         -0.351 -0.316  0.000   -0.000  0.000 -0.023   -0.003  0.037  0.000
 H          0.469  0.150 -0.000    0.000  0.000  0.992    0.841  0.514 -0.000
 F          0.169  0.454  0.000    0.000 -0.000  0.058    0.005 -0.107  0.000
 Br         0.149 -0.042  0.000   -0.000  0.000 -0.001    0.007 -0.001  0.000
 TransDip  -0.159  0.008  0.000    0.000  0.000  0.040   -0.212  0.231  0.000

 Mode:                 7                      8                      9
 Frequency:      1042.01                1216.07                2381.94
 Force Cnst:      2.3018                10.9927                 3.4732
 Red. Mass:       3.5982                12.6165                 1.0390
 IR Active:          YES                    YES                    YES
 IR Intens:       92.114                251.346                 39.736
 Raman Active:       YES                    YES                    YES
               X      Y      Z        X      Y      Z        X      Y      Z
 C          0.377 -0.181 -0.000    0.475  0.761 -0.000    0.003 -0.002 -0.000
 P         -0.104 -0.025  0.000   -0.126 -0.083  0.000    0.015 -0.028  0.000
 H          0.777  0.440 -0.000   -0.206 -0.124 -0.000   -0.486  0.874 -0.000
 F         -0.043  0.122 -0.000   -0.017 -0.338  0.000   -0.000  0.001  0.000
 Br        -0.016  0.002  0.000   -0.016 -0.000  0.000   -0.000  0.000  0.000
 TransDip   0.266 -0.154  0.000    0.256  0.438  0.000    0.084 -0.184  0.000

 STANDARD THERMODYNAMIC QUANTITIES AT   298.15 K  AND     1.00 ATM

   This Molecule has  0 Imaginary Frequencies
   Zero point vibrational energy:       10.912 kcal/mol

   Atom    1 Element C  Has Mass   12.00000
   Atom    2 Element P  Has Mass   30.97376
   Atom    3 Element H  Has Mass    1.00783
   Atom    4 Element F  Has Mass   18.99840
   Atom    5 Element Br Has Mass   78.91830
   Molecular Mass:   141.898290 amu
   Principal axes and moments of inertia in amu*Bohr^2:
                             1           2           3
    Eigenvalues --      255.08351   921.60360  1176.68712
          X               0.99969     0.02475     0.00000
          Y              -0.02475     0.99969     0.00000
          Z              -0.00000    -0.00000     1.00000
   Rotational Symmetry Number is   1
   The Molecule is an Asymmetric Top
   Translational Enthalpy:        0.889 kcal/mol
   Rotational Enthalpy:           0.889 kcal/mol
   Vibrational Enthalpy:         11.937 kcal/mol
   gas constant (RT):             0.592 kcal/mol
   Translational Entropy:        40.761  cal/mol.K
   Rotational Entropy:           27.116  cal/mol.K
   Vibrational Entropy:           5.201  cal/mol.K

   Total Enthalpy:               14.307 kcal/mol
   Total Entropy:                73.079  cal/mol.K
Archival summary:
1\1\TWL02\FREQ\ProcedureUnspecified\BasisUnspecified\r11111\taweetha\MonNov2615:15:102018MonNov2615:15:102018\0\\#,FREQ,ProcedureUnspecified,BasisUnspecified,\\0,1\Br\C,1,1.90085\F,2,1.33739,1,110.141\P,2,1.68936,1,130.536,3,-180,0\H,4,1.41968,2,94.0951,1,-0,0\\\@

 Total job time:  31.52s(wall), 119.32s(cpu) 
 Mon Nov 26 15:15:10 2018

        *************************************************************
        *                                                           *
        *  Thank you very much for using Q-Chem.  Have a nice day.  *
        *                                                           *
        *************************************************************
