# Supplementary material for: Geometric and energetic data from ab initio calculations of haloethene, haloimine, halomethylenephosphine, haloiminophosphine, halodiazene, halodiphosphene and halocyclopropane
Source: Data Brief. 2019 Nov 2;27:104738. doi: 10.1016/j.dib.2019.104738 (PMC6861602; doi:10.1016/j.dib.2019.104738)
Supplement: Multimedia component 5 [file mmc5.zip › CP/B3LYP/BrFCPIE.out]

Q-Chem Developer Version!
                  Welcome to Q-Chem
     A Quantum Leap Into The Future Of Chemistry


 Q-Chem 5.1, Q-Chem, Inc., Pleasanton, CA (2018)

 Yihan Shao,  Zhengting Gan,  E. Epifanovsky,  A. T. B. Gilbert,  M. Wormit,  
 J. Kussmann,  A. W. Lange,  A. Behn,  Jia Deng,  Xintian Feng,  D. Ghosh,  
 M. Goldey,  P. R. Horn,  L. D. Jacobson,  I. Kaliman,  T. Kus,  A. Landau,  
 Jie Liu,  E. I. Proynov,  R. M. Richard,  R. P. Steele,  E. J. Sundstrom,  
 H. L. Woodcock III,  P. M. Zimmerman,  D. Zuev,  B. Albrecht,  E. Alguire,  
 S. A. Baeppler,  D. Barton,  Z. Benda,  Y. A. Bernard,  E. J. Berquist,  
 K. B. Bravaya,  H. Burton,  D. Casanova,  Chun-Min Chang,  Yunqing Chen,  
 A. Chien,  K. D. Closser,  M. P. Coons,  S. Coriani,  S. Dasgupta,  
 A. L. Dempwolff,  M. Diedenhofen,  Hainam Do,  R. G. Edgar,  Po-Tung Fang,  
 S. Faraji,  S. Fatehi,  Qingguo Feng,  K. D. Fenk,  J. Fosso-Tande,  
 Qinghui Ge,  A. Ghysels,  G. Gidofalvi,  J. Gomes,  J. Gonthier,  A. Gunina,  
 D. Hait,  M. W. D. Hanson-Heine,  P. H. P. Harbach,  A. W. Hauser,  
 J. E. Herr,  E. G. Hohenstein,  Z. C. Holden,  Kerwin Hui,  B. C. Huynh,  
 T.-C. Jagau,  Hyunjun Ji,  B. Kaduk,  K. Khistyaev,  Jaehoon Kim,  
 P. Klunzinger,  K. Koh,  D. Kosenkov,  L. Koulias,  T. Kowalczyk,  
 C. M. Krauter,  A. Kunitsa,  Ka Un Lao,  A. Laurent,  K. V. Lawler,  
 Joonho Lee,  D. Lefrancois,  S. Lehtola,  D. S. Levine,  Yi-Pei Li,  
 You-Sheng Lin,  Fenglai Liu,  E. Livshits,  A. Luenser,  P. Manohar,  
 E. Mansoor,  S. F. Manzer,  Shan-Ping Mao,  Yuezhi Mao,  N. Mardirossian,  
 A. V. Marenich,  T. Markovich,  L. A. Martinez-Martinez,  S. A. Maurer,  
 N. J. Mayhall,  S. C. McKenzie,  J.-M. Mewes,  A. F. Morrison,  
 J. W. Mullinax,  K. Nanda,  T. S. Nguyen-Beck,  R. Olivares-Amaya,  
 J. A. Parkhill,  T. M. Perrine,  F. Plasser,  P. Pokhilko,  S. Prager,  
 A. Prociuk,  E. Ramos,  D. R. Rehn,  F. Rob,  M. Schneider,  N. Sergueev,  
 S. M. Sharada,  S. Sharma,  D. W. Small,  T. Stauch,  T. Stein,  
 Yu-Chuan Su,  A. J. W. Thom,  A. Tkatchenko,  T. Tsuchimochi,  N. M. Tubman,  
 L. Vogt,  M. L. Vidal,  O. Vydrov,  M. A. Watson,  J. Wenzel,  
 M. de Wergifosse,  T. A. Wesolowski,  A. White,  J. Witte,  A. Yamada,  
 Jun Yang,  K. Yao,  S. Yeganeh,  S. R. Yost,  Zhi-Qiang You,  A. Zech,  
 Igor Ying Zhang,  Xing Zhang,  Yan Zhao,  Ying Zhu,  B. R. Brooks,  
 G. K. L. Chan,  C. J. Cramer,  M. S. Gordon,  W. J. Hehre,  A. Klamt,  
 M. W. Schmidt,  C. D. Sherrill,  D. G. Truhlar,  A. Aspuru-Guzik,  R. Baer,  
 A. T. Bell,  N. A. Besley,  Jeng-Da Chai,  A. E. DePrince, III,  
 R. A. DiStasio Jr.,  A. Dreuw,  B. D. Dunietz,  T. R. Furlani,  
 Chao-Ping Hsu,  Yousung Jung,  Jing Kong,  D. S. Lambrecht,  WanZhen Liang,  
 C. Ochsenfeld,  V. A. Rassolov,  L. V. Slipchenko,  J. E. Subotnik,  
 T. Van Voorhis,  J. M. Herbert,  A. I. Krylov,  P. M. W. Gill,  M. Head-Gordon

 Contributors to earlier versions of Q-Chem not listed above: 
 R. D. Adamson,  B. Austin,  J. Baker,  G. J. O. Beran,  K. Brandhorst,  
 S. T. Brown,  E. F. C. Byrd,  A. K. Chakraborty,  C.-L. Cheng,  
 Siu Hung Chien,  D. M. Chipman,  D. L. Crittenden,  H. Dachsel,  
 R. J. Doerksen,  A. D. Dutoi,  L. Fusti-Molnar,  W. A. Goddard III,  
 A. Golubeva-Zadorozhnaya,  S. R. Gwaltney,  G. Hawkins,  A. Heyden,  
 S. Hirata,  G. Kedziora,  F. J. Keil,  C. Kelley,  Jihan Kim,  R. A. King,  
 R. Z. Khaliullin,  P. P. Korambath,  W. Kurlancheek,  A. M. Lee,  M. S. Lee,  
 S. V. Levchenko,  Ching Yeh Lin,  D. Liotard,  R. C. Lochan,  I. Lotan,  
 P. E. Maslen,  N. Nair,  D. P. O'Neill,  D. Neuhauser,  E. Neuscamman,  
 C. M. Oana,  R. Olson,  B. Peters,  R. Peverati,  P. A. Pieniazek,  
 Y. M. Rhee,  J. Ritchie,  M. A. Rohrdanz,  E. Rosta,  N. J. Russ,  
 H. F. Schaefer III,  N. E. Schultz,  N. Shenvi,  A. C. Simmonett,  A. Sodt,  
 D. Stuck,  K. S. Thanthiriwatte,  V. Vanovschi,  Tao Wang,  A. Warshel,  
 C. F. Williams,  Q. Wu,  X. Xu,  W. Zhang

 Please cite Q-Chem as follows:
 Y. Shao et al., Mol. Phys. 113, 184-215 (2015)
 DOI: 10.1080/00268976.2014.952696

 Q-Chem 5.1.2 for Intel X86 EM64T Linux

 Parts of Q-Chem use Armadillo 8.300.2 (Tropical Shenanigans).
 http://arma.sourceforge.net/

 Q-Chem begins on Mon Nov 26 16:05:33 2018  

Host: 
0

     Scratch files written to /scratch/taweetham/qchem50872//
Input Ideriv = 2
Curr. Ideriv = -1
Max.  Ideriv = 2

Checking the input file for inconsistencies... 	...done.

--------------------------------------------------------------
User input:
--------------------------------------------------------------
$molecule
0 1
C 
P 1 1.5 
I 2 PI 1 120. 
F 1 PF 2 120.  3 180.0
Br 1 PBr 2 120.  3 0.0

PH=1.44
PF=1.54
PCl=2.03
PBr=2.5
PI=2.6
$end

$rem
   job_type	optimization
   basis	6-311++g**
   method	b3lyp
$end

--------------------------------------------------------------
 ----------------------------------------------------------------
             Standard Nuclear Orientation (Angstroms)
    I     Atom           X                Y                Z
 ----------------------------------------------------------------
    1      C       1.3771756542     1.2447697880    -0.0000000000
    2      P      -0.0743579732     1.6229894706    -0.0000000000
    3      I      -1.9001033961    -0.2281327973    -0.0000000000
    4      F       2.4585787124     2.3412037467    -0.0000000000
    5      Br      2.0408739216    -1.1655216072     0.0000000000
 ----------------------------------------------------------------
 Molecular Point Group                 Cs    NOp =  2
 Largest Abelian Subgroup              Cs    NOp =  2
 Nuclear Repulsion Energy =   749.3190163730 hartrees
 There are       59 alpha and       59 beta electrons
 Requested basis set is 6-311++G(d,p)
 There are 68 shells and 184 basis functions

 Total QAlloc Memory Limit   2000 MB
 Mega-Array Size       188 MB
 MEM_STATIC part       192 MB
 A cutoff of  1.0D-11 yielded   1723 shell pairs
 There are     13549 function pairs (     15217 Cartesian)

 -------------------------------------------------------
 OpenMP Integral Computing Module                       
 Release: version 1.0, May 2013, Q-Chem Inc. Pittsburgh 
 -------------------------------------------------------
 Integral Job Info:
 Integral job number is                      11
 Integral operator is                         1
 short-range coefficients                     0
 long-range coefficients              100000000
 Omega coefficients                           0
 if combine SR and LR in K                    0
 Integral screening is                        0
 Integral computing path is                   2
 max size of driver memory is            800000
 size of driver memory is                593474
 size of scratch memory is             29623520
 max col of scratch BK array               1296
 max len of scratch array in speh3          155
 max len of scratch index in speh4           18
 max int batch size is                      520
 min int batch size is                       52
 fixed nKL is                                45
 max L of basis functions is                  2
 order of int derivative is                   0
 number of shells is                         68
 number of basis is                         195
 number of cartesian basis is               195
 number of contracted shell pairs          1723
 number of primitive shell pairs           3975
 maxK2 (contraction) of shell pair           36
 max number of K2 of shell pair               1
 max number of CS2 of shell pair            223
 max number of PS2 of shell pair            223
 mem total for path MDJ                  529276
 -------------------------------------------------------
 Smallest overlap matrix eigenvalue = 7.06E-04

 Scale SEOQF with 1.000000e-01/1.000000e-01/1.000000e-01

 Standard Electronic Orientation quadrupole field applied
 Nucleus-field energy     =     0.0000000250 hartrees
 Guess from superposition of atomic densities
 Warning:  Energy on first SCF cycle will be non-variational
 SAD guess density has 118.000000 electrons

 -----------------------------------------------------------------------
  General SCF calculation program by
  Eric Jon Sundstrom, Paul Horn, Yuezhi Mao, Dmitri Zuev, Alec White,
  David Stuck, Shaama M.S., Shane Yost, Joonho Lee, David Small,
  Daniel Levine, Susi Lehtola, Hugh Burton, Evgeny Epifanovsky
 -----------------------------------------------------------------------
 Exchange:     0.2000 Hartree-Fock + 0.0800 Slater + 0.7200 B88
 Correlation:  0.1900 VWN1RPA + 0.8100 LYP
 Using SG-1 standard quadrature grid
 using 4 threads for integral computing
 -------------------------------------------------------
 OpenMP Integral computing Module                
 Release: version 2.0, May 2017, Q-Chem Inc. Pleasanton 
 -------------------------------------------------------
 -------------------------------------------------------
 OpenMP BLAS3 based DFT computing Module                
 Release: version 1.0, May 2013, Q-Chem Inc. Pittsburgh 
 -------------------------------------------------------
 A restricted SCF calculation will be
 performed using DIIS
 SCF converges when DIIS error is below 1.0e-08
 ---------------------------------------
  Cycle       Energy         DIIS error
 ---------------------------------------
    1   -9973.1709379799      3.27e-02  
    2   -9972.8516105390      3.11e-03  
    3   -9972.7284708660      5.61e-03  
    4   -9972.8874030985      1.61e-03  
    5   -9972.8918737724      9.21e-04  
    6   -9972.8958497392      2.51e-04  
    7   -9972.8960961090      5.83e-05  
    8   -9972.8961126808      3.30e-05  
    9   -9972.8961161202      6.53e-06  
   10   -9972.8961162941      3.60e-06  
   11   -9972.8961163480      6.42e-07  
   12   -9972.8961163505      2.74e-07  
   13   -9972.8961163509      2.68e-08  
   14   -9972.8961163510      1.10e-08  
   15   -9972.8961163510      2.30e-09  Convergence criterion met
 ---------------------------------------
 SCF time:   CPU 40.84s  wall 11.00s 
 SCF   energy in the final basis set =    -9972.8961163510
 Total energy in the final basis set =    -9972.8961163510

 --------------------------------------------------------------
             Orbital Energies (a.u.) and Symmetries
 --------------------------------------------------------------

 Alpha MOs, Restricted
 -- Occupied --                  
******* -482.85 -176.34 -165.74 -165.74 -165.74  -77.13  -62.50
  1 A'    2 A'    3 A'    4 A'    1 A"    5 A'    6 A'    7 A'                 
-56.319 -56.314 -56.314 -35.835 -31.328 -31.322 -31.322 -24.738
  8 A'    9 A'    2 A"   10 A'   11 A'    3 A"   12 A'   13 A'                 
-22.979 -22.977 -22.977 -22.973 -22.973 -10.351  -8.704  -6.629
 14 A'    4 A"   15 A'    5 A"   16 A'   17 A'   18 A'   19 A'                 
 -6.537  -6.522  -6.522  -6.384  -4.797  -4.790  -4.787  -4.787
 20 A'   21 A'    6 A"   22 A'   23 A'   24 A'    7 A"   25 A'                 
 -4.781  -4.780  -2.647  -2.643  -2.643  -2.631  -2.631  -2.062
  8 A"   26 A'   27 A'   28 A'    9 A"   10 A"   29 A'   30 A'                 
 -2.057  -2.057  -2.043  -2.043  -1.218  -0.820  -0.760  -0.682
 11 A"   31 A'   12 A"   32 A'   33 A'   34 A'   35 A'   36 A'                 
 -0.576  -0.483  -0.476  -0.466  -0.392  -0.360  -0.329  -0.305
 37 A'   38 A'   13 A"   39 A'   40 A'   14 A"   41 A'   15 A"                 
 -0.302  -0.296  -0.292
 42 A'   16 A"   43 A'                                                         
 -- Virtual --                   
 -0.182  -0.147  -0.100  -0.004   0.003   0.025   0.032   0.038
 44 A'   45 A'   17 A"   46 A'   47 A'   48 A'   49 A'   18 A"                 
  0.051   0.071   0.072   0.085   0.097   0.102   0.114   0.138
 50 A'   19 A"   51 A'   52 A'   53 A'   20 A"   54 A'   55 A'                 
  0.150   0.181   0.206   0.230   0.247   0.254   0.274   0.287
 56 A'   57 A'   21 A"   58 A'   22 A"   59 A'   23 A"   60 A'                 
  0.323   0.331   0.366   0.369   0.371   0.377   0.395   0.403
 61 A'   62 A'   63 A'   24 A"   64 A'   25 A"   65 A'   66 A'                 
  0.408   0.434   0.444   0.462   0.498   0.507   0.562   0.568
 67 A'   26 A"   68 A'   69 A'   27 A"   70 A'   71 A'   28 A"                 
  0.583   0.598   0.600   0.624   0.641   0.655   0.680   0.699
 72 A'   29 A"   73 A'   74 A'   30 A"   75 A'   31 A"   76 A'                 
  0.831   0.844   0.971   1.117   1.192   1.270   1.295   1.303
 77 A'   78 A'   79 A'   80 A'   32 A"   33 A"   81 A'   82 A'                 
  1.357   1.384   1.410   1.490   1.499   1.556   1.565   1.640
 83 A'   84 A'   34 A"   35 A"   85 A'   86 A'   36 A"   87 A'                 
  1.654   1.924   1.990   2.005   2.009   2.052   2.636   2.718
 88 A'   89 A'   37 A"   90 A'   91 A'   92 A'   38 A"   93 A'                 
  3.085   3.750   3.752   3.812   3.831   3.931   3.938   3.942
 94 A'   39 A"   95 A'   40 A"   96 A'   41 A"   42 A"   97 A'                 
  3.967   3.995   4.004   4.006   4.052   4.067   4.145   4.271
 98 A'   43 A"   44 A"   99 A'  100 A'  101 A'  102 A'  103 A'                 
  4.436   5.958   5.984   5.994   6.260   6.306   6.342   6.534
104 A'   45 A"  105 A'  106 A'   46 A"  107 A'  108 A'  109 A'                 
  6.956   7.545   7.556   7.581  13.756  13.865  14.068  23.394
110 A'   47 A"  111 A'  112 A'   48 A"  113 A'  114 A'  115 A'                 
 27.724  28.302  28.322  28.331  28.504  28.507  28.509  28.519
116 A'   49 A"  117 A'  118 A'   50 A"   51 A"  119 A'  120 A'                 
 28.580  47.828  66.712 127.848 127.863 127.876 151.538 163.114
121 A'  122 A'  123 A'   52 A"  124 A'  125 A'  126 A'  127 A'                 
289.736 289.747 289.7821020.5981901.697
 53 A"  128 A'  129 A'  130 A'  131 A'                                         

 Beta MOs, Restricted
 -- Occupied --                  
******* -482.85 -176.34 -165.74 -165.74 -165.74  -77.13  -62.50
  1 A'    2 A'    3 A'    4 A'    1 A"    5 A'    6 A'    7 A'                 
-56.319 -56.314 -56.314 -35.835 -31.328 -31.322 -31.322 -24.738
  8 A'    9 A'    2 A"   10 A'   11 A'    3 A"   12 A'   13 A'                 
-22.979 -22.977 -22.977 -22.973 -22.973 -10.351  -8.704  -6.629
 14 A'    4 A"   15 A'    5 A"   16 A'   17 A'   18 A'   19 A'                 
 -6.537  -6.522  -6.522  -6.384  -4.797  -4.790  -4.787  -4.787
 20 A'   21 A'    6 A"   22 A'   23 A'   24 A'    7 A"   25 A'                 
 -4.781  -4.780  -2.647  -2.643  -2.643  -2.631  -2.631  -2.062
  8 A"   26 A'   27 A'   28 A'    9 A"   10 A"   29 A'   30 A'                 
 -2.057  -2.057  -2.043  -2.043  -1.218  -0.820  -0.760  -0.682
 11 A"   31 A'   12 A"   32 A'   33 A'   34 A'   35 A'   36 A'                 
 -0.576  -0.483  -0.476  -0.466  -0.392  -0.360  -0.329  -0.305
 37 A'   38 A'   13 A"   39 A'   40 A'   14 A"   41 A'   15 A"                 
 -0.302  -0.296  -0.292
 42 A'   16 A"   43 A'                                                         
 -- Virtual --                   
 -0.182  -0.147  -0.100  -0.004   0.003   0.025   0.032   0.038
 44 A'   45 A'   17 A"   46 A'   47 A'   48 A'   49 A'   18 A"                 
  0.051   0.071   0.072   0.085   0.097   0.102   0.114   0.138
 50 A'   19 A"   51 A'   52 A'   53 A'   20 A"   54 A'   55 A'                 
  0.150   0.181   0.206   0.230   0.247   0.254   0.274   0.287
 56 A'   57 A'   21 A"   58 A'   22 A"   59 A'   23 A"   60 A'                 
  0.323   0.331   0.366   0.369   0.371   0.377   0.395   0.403
 61 A'   62 A'   63 A'   24 A"   64 A'   25 A"   65 A'   66 A'                 
  0.408   0.434   0.444   0.462   0.498   0.507   0.562   0.568
 67 A'   26 A"   68 A'   69 A'   27 A"   70 A'   71 A'   28 A"                 
  0.583   0.598   0.600   0.624   0.641   0.655   0.680   0.699
 72 A'   29 A"   73 A'   74 A'   30 A"   75 A'   31 A"   76 A'                 
  0.831   0.844   0.971   1.117   1.192   1.270   1.295   1.303
 77 A'   78 A'   79 A'   80 A'   32 A"   33 A"   81 A'   82 A'                 
  1.357   1.384   1.410   1.490   1.499   1.556   1.565   1.640
 83 A'   84 A'   34 A"   35 A"   85 A'   86 A'   36 A"   87 A'                 
  1.654   1.924   1.990   2.005   2.009   2.052   2.636   2.718
 88 A'   89 A'   37 A"   90 A'   91 A'   92 A'   38 A"   93 A'                 
  3.085   3.750   3.752   3.812   3.831   3.931   3.938   3.942
 94 A'   39 A"   95 A'   40 A"   96 A'   41 A"   42 A"   97 A'                 
  3.967   3.995   4.004   4.006   4.052   4.067   4.145   4.271
 98 A'   43 A"   44 A"   99 A'  100 A'  101 A'  102 A'  103 A'                 
  4.436   5.958   5.984   5.994   6.260   6.306   6.342   6.534
104 A'   45 A"  105 A'  106 A'   46 A"  107 A'  108 A'  109 A'                 
  6.956   7.545   7.556   7.581  13.756  13.865  14.068  23.394
110 A'   47 A"  111 A'  112 A'   48 A"  113 A'  114 A'  115 A'                 
 27.724  28.302  28.322  28.331  28.504  28.507  28.509  28.519
116 A'   49 A"  117 A'  118 A'   50 A"   51 A"  119 A'  120 A'                 
 28.580  47.828  66.712 127.848 127.863 127.876 151.538 163.114
121 A'  122 A'  123 A'   52 A"  124 A'  125 A'  126 A'  127 A'                 
289.736 289.747 289.7821020.5981901.697
 53 A"  128 A'  129 A'  130 A'  131 A'                                         
 --------------------------------------------------------------

          Ground-State Mulliken Net Atomic Charges

     Atom                 Charge (a.u.)
  ----------------------------------------
      1 C                     0.060109
      2 P                     0.153024
      3 I                    -0.041595
      4 F                    -0.107881
      5 Br                   -0.063656
  ----------------------------------------
  Sum of atomic charges =     0.000000

 -----------------------------------------------------------------
                    Cartesian Multipole Moments
 -----------------------------------------------------------------
    Charge (ESU x 10^10)
                 0.0000
    Dipole Moment (Debye)
         X      -2.5937      Y       0.3766      Z      -0.0000
       Tot       2.6209
    Quadrupole Moments (Debye-Ang)
        XX     -74.4909     XY      -0.6373     YY     -69.5615
        XZ       0.0000     YZ      -0.0000     ZZ     -71.1552
    Octopole Moments (Debye-Ang^2)
       XXX     -36.0627    XXY     -25.4244    XYY      -9.7412
       YYY     -43.8271    XXZ       0.0000    XYZ       0.0000
       YYZ      -0.0000    XZZ      -4.1511    YZZ      -9.0965
       ZZZ       0.0000
    Hexadecapole Moments (Debye-Ang^3)
      XXXX   -1434.8052   XXXY     -10.9017   XXYY    -351.3706
      XYYY     -39.9648   YYYY    -660.3257   XXXZ       0.0000
      XXYZ       0.0000   XYYZ      -0.0000   YYYZ      -0.0000
      XXZZ    -257.8730   XYZZ      -2.8896   YYZZ    -125.8893
      XZZZ       0.0000   YZZZ      -0.0000   ZZZZ     -94.1185
 -----------------------------------------------------------------
 Calculating analytic gradient of the SCF energy
 Gradient of SCF Energy
            1           2           3           4           5
    1  -0.2165092   0.1751133  -0.0197891   0.0574851   0.0037000
    2   0.0355926  -0.0486364  -0.0102008   0.0723904  -0.0491458
    3  -0.0000000  -0.0000000   0.0000000  -0.0000000   0.0000000
 Max gradient component =       2.165E-01
 RMS gradient           =       7.859E-02
 Gradient time:  CPU 9.11 s  wall 2.38 s
 Geometry Optimization Parameters
   NAtoms,    NIC,     NZ,  NCons,   NDum,   NFix, NCnnct, MaxDiis
        5      20       5       0       0       0       0       0


** GEOMETRY OPTIMIZATION IN DELOCALIZED INTERNAL COORDINATES **
   Searching for a Minimum

   Optimization Cycle:   1

                       Coordinates (Angstroms)
     ATOM                X               Y               Z
      1  C         1.3771756542    1.2447697880    0.0000000000
      2  P        -0.0743579732    1.6229894706    0.0000000000
      3  I        -1.9001033961   -0.2281327973    0.0000000000
      4  F         2.4585787124    2.3412037467    0.0000000000
      5  Br        2.0408739216   -1.1655216072    0.0000000000
   Point Group: cs    Number of degrees of freedom:     7


   Energy is  -9972.896116351


 Attempting to Generate Delocalized Internal Coordinates

  7 Hessian modes will be used to form the next step
  Hessian Eigenvalues:
     0.052803    0.075278    0.250000    0.250000    0.250000    0.285189
     0.766766

 Minimum Search - Taking Simple RFO Step
 Searching for Lamda that Minimizes Along All modes
 Value Taken    Lamda =  -0.08196761
 Calculated Step too Large.  Step scaled by  0.580163
 Step Taken.  Stepsize is  0.300000

                             Maximum     Tolerance    Cnvgd?
         Gradient           0.167623      0.000300      NO
         Displacement       0.211565      0.001200      NO
         Energy change     *********      0.000001      NO


 New Cartesian Coordinates Obtained by Inverse Iteration

 Displacement from previous Coordinates is:  0.307941
 ----------------------------------------------------------------
             Standard Nuclear Orientation (Angstroms)
    I     Atom           X                Y                Z
 ----------------------------------------------------------------
    1      C       1.3827336749     1.2250909082     0.0000000000
    2      P      -0.1162519168     1.6561439925     0.0000000000
    3      I      -1.8489483465    -0.2266128237     0.0000000000
    4      F       2.4434501764     2.2329054285     0.0000000000
    5      Br      2.0411833308    -1.0722189046     0.0000000000
 ----------------------------------------------------------------
 Molecular Point Group                 Cs    NOp =  2
 Largest Abelian Subgroup              Cs    NOp =  2
 Nuclear Repulsion Energy =   763.2464034656 hartrees
 There are       59 alpha and       59 beta electrons
 Applying Cartesian multipole field
    Component          Value
    ---------          -----
     (2,0,0)        1.00000E-11
     (0,2,0)        2.00000E-11
     (0,0,2)       -3.00000E-11
 Nucleus-field energy     =     0.0000000239 hartrees
 Requested basis set is 6-311++G(d,p)
 There are 68 shells and 184 basis functions
 A cutoff of  1.0D-11 yielded   1749 shell pairs
 There are     13744 function pairs (     15427 Cartesian)
 Smallest overlap matrix eigenvalue = 7.24E-04
 Guess MOs from SCF MO coefficient file

 -----------------------------------------------------------------------
  General SCF calculation program by
  Eric Jon Sundstrom, Paul Horn, Yuezhi Mao, Dmitri Zuev, Alec White,
  David Stuck, Shaama M.S., Shane Yost, Joonho Lee, David Small,
  Daniel Levine, Susi Lehtola, Hugh Burton, Evgeny Epifanovsky
 -----------------------------------------------------------------------
 Exchange:     0.2000 Hartree-Fock + 0.0800 Slater + 0.7200 B88
 Correlation:  0.1900 VWN1RPA + 0.8100 LYP
 Using SG-1 standard quadrature grid
 using 4 threads for integral computing
 -------------------------------------------------------
 OpenMP Integral computing Module                
 Release: version 2.0, May 2017, Q-Chem Inc. Pleasanton 
 -------------------------------------------------------
 -------------------------------------------------------
 OpenMP BLAS3 based DFT computing Module                
 Release: version 1.0, May 2013, Q-Chem Inc. Pittsburgh 
 -------------------------------------------------------
 A restricted SCF calculation will be
 performed using DIIS
 SCF converges when DIIS error is below 1.0e-08
 ---------------------------------------
  Cycle       Energy         DIIS error
 ---------------------------------------
    1   -9972.9330842585      9.39e-04  
    2   -9972.9371331634      5.49e-04  
    3   -9972.9349840864      8.72e-04  
    4   -9972.9385219922      1.34e-04  
    5   -9972.9385929942      6.63e-05  
    6   -9972.9386119443      8.90e-06  
    7   -9972.9386122983      5.84e-06  
    8   -9972.9386124287      1.45e-06  
    9   -9972.9386124353      4.86e-07  
   10   -9972.9386124359      2.36e-07  
   11   -9972.9386124360      7.42e-08  
   12   -9972.9386124361      1.27e-08  
   13   -9972.9386124361      1.41e-09  Convergence criterion met
 ---------------------------------------
 SCF time:   CPU 35.91s  wall 9.00s 
 SCF   energy in the final basis set =    -9972.9386124361
 Total energy in the final basis set =    -9972.9386124361

 --------------------------------------------------------------
             Orbital Energies (a.u.) and Symmetries
 --------------------------------------------------------------

 Alpha MOs, Restricted
 -- Occupied --                  
******* -482.85 -176.33 -165.74 -165.74 -165.73  -77.13  -62.50
  1 A'    2 A'    3 A'    4 A'    1 A"    5 A'    6 A'    7 A'                 
-56.321 -56.316 -56.316 -35.830 -31.323 -31.317 -31.316 -24.747
  8 A'    2 A"    9 A'   10 A'   11 A'    3 A"   12 A'   13 A'                 
-22.973 -22.972 -22.972 -22.968 -22.968 -10.356  -8.707  -6.625
 14 A'    4 A"   15 A'   16 A'    5 A"   17 A'   18 A'   19 A'                 
 -6.539  -6.524  -6.524  -6.378  -4.791  -4.786  -4.783  -4.783
 20 A'    6 A"   21 A'   22 A'   23 A'   24 A'    7 A"   25 A'                 
 -4.776  -4.775  -2.650  -2.646  -2.646  -2.634  -2.634  -2.057
  8 A"   26 A'   27 A'   28 A'    9 A"   10 A"   29 A'   30 A'                 
 -2.052  -2.051  -2.039  -2.039  -1.244  -0.809  -0.761  -0.680
 11 A"   31 A'   12 A"   32 A'   33 A'   34 A'   35 A'   36 A'                 
 -0.593  -0.499  -0.493  -0.467  -0.392  -0.351  -0.333  -0.306
 37 A'   38 A'   13 A"   39 A'   40 A'   14 A"   41 A'   15 A"                 
 -0.303  -0.290  -0.290
 42 A'   43 A'   16 A"                                                         
 -- Virtual --                   
 -0.163  -0.126  -0.101   0.000   0.012   0.027   0.034   0.039
 44 A'   45 A'   17 A"   46 A'   47 A'   48 A'   49 A'   18 A"                 
  0.050   0.070   0.071   0.089   0.096   0.101   0.116   0.138
 50 A'   19 A"   51 A'   52 A'   53 A'   20 A"   54 A'   55 A'                 
  0.150   0.186   0.208   0.234   0.250   0.254   0.276   0.278
 56 A'   57 A'   21 A"   58 A'   22 A"   59 A'   23 A"   60 A'                 
  0.318   0.330   0.366   0.367   0.369   0.382   0.391   0.406
 61 A'   62 A'   63 A'   64 A'   24 A"   25 A"   65 A'   66 A'                 
  0.411   0.433   0.442   0.463   0.488   0.523   0.565   0.574
 67 A'   26 A"   68 A'   69 A'   27 A"   70 A'   28 A"   71 A'                 
  0.586   0.588   0.595   0.617   0.654   0.667   0.698   0.721
 29 A"   72 A'   73 A'   74 A'   30 A"   75 A'   31 A"   76 A'                 
  0.848   0.850   0.979   1.049   1.197   1.275   1.305   1.318
 77 A'   78 A'   79 A'   80 A'   32 A"   33 A"   81 A'   82 A'                 
  1.362   1.370   1.403   1.480   1.509   1.544   1.580   1.651
 83 A'   84 A'   34 A"   35 A"   85 A'   36 A"   86 A'   87 A'                 
  1.688   1.892   1.958   1.988   2.010   2.075   2.625   2.742
 88 A'   89 A'   90 A'   37 A"   91 A'   92 A'   38 A"   93 A'                 
  3.055   3.737   3.740   3.844   3.862   3.936   3.945   3.948
 94 A'   39 A"   95 A'   40 A"   96 A'   41 A"   42 A"   97 A'                 
  3.975   3.993   4.006   4.007   4.065   4.084   4.176   4.276
 98 A'   43 A"   99 A'   44 A"  100 A'  101 A'  102 A'  103 A'                 
  4.534   5.963   5.991   6.001   6.251   6.305   6.375   6.537
104 A'   45 A"  105 A'  106 A'   46 A"  107 A'  108 A'  109 A'                 
  6.942   7.543   7.559   7.597  13.760  13.871  14.022  23.355
110 A'   47 A"  111 A'  112 A'   48 A"  113 A'  114 A'  115 A'                 
 27.731  28.307  28.329  28.338  28.510  28.513  28.515  28.526
116 A'   49 A"  117 A'  118 A'   50 A"   51 A"  119 A'  120 A'                 
 28.590  47.829  66.701 127.853 127.870 127.883 151.544 163.077
121 A'  122 A'  123 A'   52 A"  124 A'  125 A'  126 A'  127 A'                 
289.734 289.748 289.7951020.5991901.703
 53 A"  128 A'  129 A'  130 A'  131 A'                                         

 Beta MOs, Restricted
 -- Occupied --                  
******* -482.85 -176.33 -165.74 -165.74 -165.73  -77.13  -62.50
  1 A'    2 A'    3 A'    4 A'    1 A"    5 A'    6 A'    7 A'                 
-56.321 -56.316 -56.316 -35.830 -31.323 -31.317 -31.316 -24.747
  8 A'    2 A"    9 A'   10 A'   11 A'    3 A"   12 A'   13 A'                 
-22.973 -22.972 -22.972 -22.968 -22.968 -10.356  -8.707  -6.625
 14 A'    4 A"   15 A'   16 A'    5 A"   17 A'   18 A'   19 A'                 
 -6.539  -6.524  -6.524  -6.378  -4.791  -4.786  -4.783  -4.783
 20 A'    6 A"   21 A'   22 A'   23 A'   24 A'    7 A"   25 A'                 
 -4.776  -4.775  -2.650  -2.646  -2.646  -2.634  -2.634  -2.057
  8 A"   26 A'   27 A'   28 A'    9 A"   10 A"   29 A'   30 A'                 
 -2.052  -2.051  -2.039  -2.039  -1.244  -0.809  -0.761  -0.680
 11 A"   31 A'   12 A"   32 A'   33 A'   34 A'   35 A'   36 A'                 
 -0.593  -0.499  -0.493  -0.467  -0.392  -0.351  -0.333  -0.306
 37 A'   38 A'   13 A"   39 A'   40 A'   14 A"   41 A'   15 A"                 
 -0.303  -0.290  -0.290
 42 A'   43 A'   16 A"                                                         
 -- Virtual --                   
 -0.163  -0.126  -0.101   0.000   0.012   0.027   0.034   0.039
 44 A'   45 A'   17 A"   46 A'   47 A'   48 A'   49 A'   18 A"                 
  0.050   0.070   0.071   0.089   0.096   0.101   0.116   0.138
 50 A'   19 A"   51 A'   52 A'   53 A'   20 A"   54 A'   55 A'                 
  0.150   0.186   0.208   0.234   0.250   0.254   0.276   0.278
 56 A'   57 A'   21 A"   58 A'   22 A"   59 A'   23 A"   60 A'                 
  0.318   0.330   0.366   0.367   0.369   0.382   0.391   0.406
 61 A'   62 A'   63 A'   64 A'   24 A"   25 A"   65 A'   66 A'                 
  0.411   0.433   0.442   0.463   0.488   0.523   0.565   0.574
 67 A'   26 A"   68 A'   69 A'   27 A"   70 A'   28 A"   71 A'                 
  0.586   0.588   0.595   0.617   0.654   0.667   0.698   0.721
 29 A"   72 A'   73 A'   74 A'   30 A"   75 A'   31 A"   76 A'                 
  0.848   0.850   0.979   1.049   1.197   1.275   1.305   1.318
 77 A'   78 A'   79 A'   80 A'   32 A"   33 A"   81 A'   82 A'                 
  1.362   1.370   1.403   1.480   1.509   1.544   1.580   1.651
 83 A'   84 A'   34 A"   35 A"   85 A'   36 A"   86 A'   87 A'                 
  1.688   1.892   1.958   1.988   2.010   2.075   2.625   2.742
 88 A'   89 A'   90 A'   37 A"   91 A'   92 A'   38 A"   93 A'                 
  3.055   3.737   3.740   3.844   3.862   3.936   3.945   3.948
 94 A'   39 A"   95 A'   40 A"   96 A'   41 A"   42 A"   97 A'                 
  3.975   3.993   4.006   4.007   4.065   4.084   4.176   4.276
 98 A'   43 A"   99 A'   44 A"  100 A'  101 A'  102 A'  103 A'                 
  4.534   5.963   5.991   6.001   6.251   6.305   6.375   6.537
104 A'   45 A"  105 A'  106 A'   46 A"  107 A'  108 A'  109 A'                 
  6.942   7.543   7.559   7.597  13.760  13.871  14.022  23.355
110 A'   47 A"  111 A'  112 A'   48 A"  113 A'  114 A'  115 A'                 
 27.731  28.307  28.329  28.338  28.510  28.513  28.515  28.526
116 A'   49 A"  117 A'  118 A'   50 A"   51 A"  119 A'  120 A'                 
 28.590  47.829  66.701 127.853 127.870 127.883 151.544 163.077
121 A'  122 A'  123 A'   52 A"  124 A'  125 A'  126 A'  127 A'                 
289.734 289.748 289.7951020.5991901.703
 53 A"  128 A'  129 A'  130 A'  131 A'                                         
 --------------------------------------------------------------

          Ground-State Mulliken Net Atomic Charges

     Atom                 Charge (a.u.)
  ----------------------------------------
      1 C                     0.024323
      2 P                     0.132094
      3 I                    -0.057870
      4 F                    -0.063587
      5 Br                   -0.034960
  ----------------------------------------
  Sum of atomic charges =    -0.000000

 -----------------------------------------------------------------
                    Cartesian Multipole Moments
 -----------------------------------------------------------------
    Charge (ESU x 10^10)
                -0.0000
    Dipole Moment (Debye)
         X      -2.0111      Y       0.4036      Z      -0.0000
       Tot       2.0512
    Quadrupole Moments (Debye-Ang)
        XX     -73.8457     XY      -0.2023     YY     -68.9152
        XZ      -0.0000     YZ       0.0000     ZZ     -71.2829
    Octopole Moments (Debye-Ang^2)
       XXX     -33.2591    XXY     -25.2718    XYY      -7.8977
       YYY     -47.1815    XXZ      -0.0000    XYZ      -0.0000
       YYZ       0.0000    XZZ      -4.5984    YZZ     -11.0678
       ZZZ      -0.0000
    Hexadecapole Moments (Debye-Ang^3)
      XXXX   -1398.5212   XXXY     -11.6156   XXYY    -333.7835
      XYYY     -35.0350   YYYY    -626.4600   XXXZ      -0.0000
      XXYZ       0.0000   XYYZ      -0.0000   YYYZ       0.0000
      XXZZ    -251.4218   XYZZ      -3.4236   YYZZ    -120.8124
      XZZZ      -0.0000   YZZZ       0.0000   ZZZZ     -94.7028
 -----------------------------------------------------------------
 Calculating analytic gradient of the SCF energy
 Gradient of SCF Energy
            1           2           3           4           5
    1  -0.1425477   0.1029185  -0.0157220   0.0496098   0.0057415
    2   0.0341528  -0.0330361  -0.0084122   0.0598956  -0.0526001
    3  -0.0000000   0.0000000  -0.0000000  -0.0000000  -0.0000000
 Max gradient component =       1.425E-01
 RMS gradient           =       5.313E-02
 Gradient time:  CPU 9.43 s  wall 2.46 s
 Geometry Optimization Parameters
   NAtoms,    NIC,     NZ,  NCons,   NDum,   NFix, NCnnct, MaxDiis
        5      20       5       0       0       0       0       0

 Cartesian Hessian Update
 Hessian Updated using BFGS Update


** GEOMETRY OPTIMIZATION IN DELOCALIZED INTERNAL COORDINATES **
   Searching for a Minimum

   Optimization Cycle:   2

                       Coordinates (Angstroms)
     ATOM                X               Y               Z
      1  C         1.3827336749    1.2250909082    0.0000000000
      2  P        -0.1162519168    1.6561439925    0.0000000000
      3  I        -1.8489483465   -0.2266128237    0.0000000000
      4  F         2.4434501764    2.2329054285    0.0000000000
      5  Br        2.0411833308   -1.0722189046    0.0000000000
   Point Group: cs    Number of degrees of freedom:     7


   Energy is  -9972.938612436

 Hessian Updated using BFGS Update

  6 Hessian modes will be used to form the next step
  Hessian Eigenvalues:
     0.031339    0.076017    0.191212    0.250215    0.261828    0.902212

 Minimum Search - Taking Simple RFO Step
 Searching for Lamda that Minimizes Along All modes
 Value Taken    Lamda =  -0.08811740
 Calculated Step too Large.  Step scaled by  0.393550
 Step Taken.  Stepsize is  0.300000

                             Maximum     Tolerance    Cnvgd?
         Gradient           0.110973      0.000300      NO
         Displacement       0.174963      0.001200      NO
         Energy change     -0.042496      0.000001      NO


 New Cartesian Coordinates Obtained by Inverse Iteration

 Displacement from previous Coordinates is:  0.320585
 ----------------------------------------------------------------
             Standard Nuclear Orientation (Angstroms)
    I     Atom           X                Y                Z
 ----------------------------------------------------------------
    1      C       1.3821320983     1.2024282107     0.0000000000
    2      P      -0.1395693297     1.6889707063     0.0000000000
    3      I      -1.7936835258    -0.2272707068     0.0000000000
    4      F       2.4191812540     2.1211345089     0.0000000000
    5      Br      2.0341064221    -0.9699541183     0.0000000000
 ----------------------------------------------------------------
 Molecular Point Group                 Cs    NOp =  2
 Largest Abelian Subgroup              Cs    NOp =  2
 Nuclear Repulsion Energy =   779.9608672229 hartrees
 There are       59 alpha and       59 beta electrons
 Applying Cartesian multipole field
    Component          Value
    ---------          -----
     (2,0,0)        1.00000E-11
     (0,2,0)        2.00000E-11
     (0,0,2)       -3.00000E-11
 Nucleus-field energy     =     0.0000000227 hartrees
 Requested basis set is 6-311++G(d,p)
 There are 68 shells and 184 basis functions
 A cutoff of  1.0D-11 yielded   1766 shell pairs
 There are     13810 function pairs (     15496 Cartesian)
 Smallest overlap matrix eigenvalue = 7.14E-04
 Guess MOs from SCF MO coefficient file

 -----------------------------------------------------------------------
  General SCF calculation program by
  Eric Jon Sundstrom, Paul Horn, Yuezhi Mao, Dmitri Zuev, Alec White,
  David Stuck, Shaama M.S., Shane Yost, Joonho Lee, David Small,
  Daniel Levine, Susi Lehtola, Hugh Burton, Evgeny Epifanovsky
 -----------------------------------------------------------------------
 Exchange:     0.2000 Hartree-Fock + 0.0800 Slater + 0.7200 B88
 Correlation:  0.1900 VWN1RPA + 0.8100 LYP
 Using SG-1 standard quadrature grid
 using 4 threads for integral computing
 -------------------------------------------------------
 OpenMP Integral computing Module                
 Release: version 2.0, May 2017, Q-Chem Inc. Pleasanton 
 -------------------------------------------------------
 -------------------------------------------------------
 OpenMP BLAS3 based DFT computing Module                
 Release: version 1.0, May 2013, Q-Chem Inc. Pittsburgh 
 -------------------------------------------------------
 A restricted SCF calculation will be
 performed using DIIS
 SCF converges when DIIS error is below 1.0e-08
 ---------------------------------------
  Cycle       Energy         DIIS error
 ---------------------------------------
    1   -9972.9643953668      9.70e-04  
    2   -9972.9696518183      2.29e-04  
    3   -9972.9692546710      3.61e-04  
    4   -9972.9699003305      1.05e-04  
    5   -9972.9699372962      5.05e-05  
    6   -9972.9699491496      8.32e-06  
    7   -9972.9699494132      4.72e-06  
    8   -9972.9699494991      1.21e-06  
    9   -9972.9699495060      2.47e-07  
   10   -9972.9699495061      1.72e-07  
   11   -9972.9699495063      4.88e-08  
   12   -9972.9699495063      1.18e-08  
   13   -9972.9699495063      1.40e-09  Convergence criterion met
 ---------------------------------------
 SCF time:   CPU 36.46s  wall 10.00s 
 SCF   energy in the final basis set =    -9972.9699495063
 Total energy in the final basis set =    -9972.9699495063

 --------------------------------------------------------------
             Orbital Energies (a.u.) and Symmetries
 --------------------------------------------------------------

 Alpha MOs, Restricted
 -- Occupied --                  
******* -482.85 -176.33 -165.73 -165.73 -165.73  -77.12  -62.50
  1 A'    2 A'    3 A'    4 A'    1 A"    5 A'    6 A'    7 A'                 
-56.323 -56.318 -56.318 -35.824 -31.317 -31.311 -31.311 -24.757
  8 A'    2 A"    9 A'   10 A'   11 A'    3 A"   12 A'   13 A'                 
-22.967 -22.966 -22.966 -22.962 -22.962 -10.356  -8.709  -6.618
 14 A'    4 A"   15 A'   16 A'    5 A"   17 A'   18 A'   19 A'                 
 -6.542  -6.527  -6.527  -6.372  -4.785  -4.780  -4.776  -4.776
 20 A'    6 A"   21 A'   22 A'   23 A'   24 A'    7 A"   25 A'                 
 -4.770  -4.770  -2.652  -2.648  -2.648  -2.636  -2.636  -2.051
  8 A"   26 A'   27 A'    9 A"   28 A'   10 A"   29 A'   30 A'                 
 -2.046  -2.046  -2.033  -2.033  -1.275  -0.806  -0.761  -0.679
 11 A"   31 A'   12 A"   32 A'   33 A'   34 A'   35 A'   36 A'                 
 -0.610  -0.519  -0.514  -0.467  -0.393  -0.346  -0.335  -0.307
 37 A'   38 A'   13 A"   39 A'   40 A'   14 A"   41 A'   15 A"                 
 -0.304  -0.287  -0.282
 42 A'   43 A'   16 A"                                                         
 -- Virtual --                   
 -0.143  -0.104  -0.099   0.002   0.018   0.029   0.039   0.042
 44 A'   45 A'   17 A"   46 A'   47 A'   48 A'   18 A"   49 A'                 
  0.050   0.069   0.069   0.094   0.097   0.100   0.122   0.142
 50 A'   51 A'   19 A"   52 A'   53 A'   20 A"   54 A'   55 A'                 
  0.152   0.193   0.211   0.237   0.251   0.255   0.270   0.278
 56 A'   57 A'   21 A"   58 A'   22 A"   59 A'   60 A'   23 A"                 
  0.314   0.329   0.361   0.367   0.370   0.388   0.389   0.407
 61 A'   62 A'   63 A'   64 A'   24 A"   25 A"   65 A'   66 A'                 
  0.415   0.432   0.437   0.470   0.479   0.539   0.562   0.577
 67 A'   26 A"   68 A'   69 A'   27 A"   70 A'   28 A"   29 A"                 
  0.583   0.595   0.601   0.616   0.666   0.688   0.720   0.748
 71 A'   72 A'   73 A'   74 A'   30 A"   75 A'   31 A"   76 A'                 
  0.851   0.864   0.983   1.013   1.208   1.280   1.308   1.324
 77 A'   78 A'   79 A'   80 A'   32 A"   33 A"   81 A'   82 A'                 
  1.352   1.393   1.394   1.466   1.518   1.540   1.603   1.661
 83 A'   84 A'   34 A"   35 A"   85 A'   36 A"   86 A'   87 A'                 
  1.749   1.861   1.918   1.985   2.019   2.110   2.618   2.789
 88 A'   89 A'   90 A'   37 A"   91 A'   92 A'   38 A"   93 A'                 
  3.062   3.724   3.728   3.890   3.907   3.942   3.952   3.954
 94 A'   39 A"   95 A'   40 A"   96 A'   41 A"   42 A"   97 A'                 
  3.984   3.991   4.010   4.014   4.081   4.100   4.224   4.283
 98 A'   43 A"   99 A'   44 A"  100 A'  101 A'  102 A'  103 A'                 
  4.611   5.969   5.998   6.008   6.241   6.305   6.421   6.544
104 A'   45 A"  105 A'  106 A'   46 A"  107 A'  108 A'  109 A'                 
  6.939   7.541   7.563   7.619  13.768  13.881  14.004  23.366
110 A'   47 A"  111 A'  112 A'   48 A"  113 A'  114 A'  115 A'                 
 27.738  28.313  28.336  28.345  28.516  28.520  28.521  28.534
116 A'   49 A"  117 A'  118 A'   50 A"   51 A"  119 A'  120 A'                 
 28.599  47.829  66.691 127.859 127.877 127.890 151.552 163.060
121 A'  122 A'  123 A'   52 A"  124 A'  125 A'  126 A'  127 A'                 
289.732 289.752 289.8181020.6011901.711
 53 A"  128 A'  129 A'  130 A'  131 A'                                         

 Beta MOs, Restricted
 -- Occupied --                  
******* -482.85 -176.33 -165.73 -165.73 -165.73  -77.12  -62.50
  1 A'    2 A'    3 A'    4 A'    1 A"    5 A'    6 A'    7 A'                 
-56.323 -56.318 -56.318 -35.824 -31.317 -31.311 -31.311 -24.757
  8 A'    2 A"    9 A'   10 A'   11 A'    3 A"   12 A'   13 A'                 
-22.967 -22.966 -22.966 -22.962 -22.962 -10.356  -8.709  -6.618
 14 A'    4 A"   15 A'   16 A'    5 A"   17 A'   18 A'   19 A'                 
 -6.542  -6.527  -6.527  -6.372  -4.785  -4.780  -4.776  -4.776
 20 A'    6 A"   21 A'   22 A'   23 A'   24 A'    7 A"   25 A'                 
 -4.770  -4.770  -2.652  -2.648  -2.648  -2.636  -2.636  -2.051
  8 A"   26 A'   27 A'    9 A"   28 A'   10 A"   29 A'   30 A'                 
 -2.046  -2.046  -2.033  -2.033  -1.275  -0.806  -0.761  -0.679
 11 A"   31 A'   12 A"   32 A'   33 A'   34 A'   35 A'   36 A'                 
 -0.610  -0.519  -0.514  -0.467  -0.393  -0.346  -0.335  -0.307
 37 A'   38 A'   13 A"   39 A'   40 A'   14 A"   41 A'   15 A"                 
 -0.304  -0.287  -0.282
 42 A'   43 A'   16 A"                                                         
 -- Virtual --                   
 -0.143  -0.104  -0.099   0.002   0.018   0.029   0.039   0.042
 44 A'   45 A'   17 A"   46 A'   47 A'   48 A'   18 A"   49 A'                 
  0.050   0.069   0.069   0.094   0.097   0.100   0.122   0.142
 50 A'   51 A'   19 A"   52 A'   53 A'   20 A"   54 A'   55 A'                 
  0.152   0.193   0.211   0.237   0.251   0.255   0.270   0.278
 56 A'   57 A'   21 A"   58 A'   22 A"   59 A'   60 A'   23 A"                 
  0.314   0.329   0.361   0.367   0.370   0.388   0.389   0.407
 61 A'   62 A'   63 A'   64 A'   24 A"   25 A"   65 A'   66 A'                 
  0.415   0.432   0.437   0.470   0.479   0.539   0.562   0.577
 67 A'   26 A"   68 A'   69 A'   27 A"   70 A'   28 A"   29 A"                 
  0.583   0.595   0.601   0.616   0.666   0.688   0.720   0.748
 71 A'   72 A'   73 A'   74 A'   30 A"   75 A'   31 A"   76 A'                 
  0.851   0.864   0.983   1.013   1.208   1.280   1.308   1.324
 77 A'   78 A'   79 A'   80 A'   32 A"   33 A"   81 A'   82 A'                 
  1.352   1.393   1.394   1.466   1.518   1.540   1.603   1.661
 83 A'   84 A'   34 A"   35 A"   85 A'   36 A"   86 A'   87 A'                 
  1.749   1.861   1.918   1.985   2.019   2.110   2.618   2.789
 88 A'   89 A'   90 A'   37 A"   91 A'   92 A'   38 A"   93 A'                 
  3.062   3.724   3.728   3.890   3.907   3.942   3.952   3.954
 94 A'   39 A"   95 A'   40 A"   96 A'   41 A"   42 A"   97 A'                 
  3.984   3.991   4.010   4.014   4.081   4.100   4.224   4.283
 98 A'   43 A"   99 A'   44 A"  100 A'  101 A'  102 A'  103 A'                 
  4.611   5.969   5.998   6.008   6.241   6.305   6.421   6.544
104 A'   45 A"  105 A'  106 A'   46 A"  107 A'  108 A'  109 A'                 
  6.939   7.541   7.563   7.619  13.768  13.881  14.004  23.366
110 A'   47 A"  111 A'  112 A'   48 A"  113 A'  114 A'  115 A'                 
 27.738  28.313  28.336  28.345  28.516  28.520  28.521  28.534
116 A'   49 A"  117 A'  118 A'   50 A"   51 A"  119 A'  120 A'                 
 28.599  47.829  66.691 127.859 127.877 127.890 151.552 163.060
121 A'  122 A'  123 A'   52 A"  124 A'  125 A'  126 A'  127 A'                 
289.732 289.752 289.8181020.6011901.711
 53 A"  128 A'  129 A'  130 A'  131 A'                                         
 --------------------------------------------------------------

          Ground-State Mulliken Net Atomic Charges

     Atom                 Charge (a.u.)
  ----------------------------------------
      1 C                    -0.019430
      2 P                     0.106798
      3 I                    -0.075496
      4 F                    -0.008982
      5 Br                   -0.002891
  ----------------------------------------
  Sum of atomic charges =    -0.000000

 -----------------------------------------------------------------
                    Cartesian Multipole Moments
 -----------------------------------------------------------------
    Charge (ESU x 10^10)
                -0.0000
    Dipole Moment (Debye)
         X      -1.3378      Y       0.4409      Z      -0.0000
       Tot       1.4086
    Quadrupole Moments (Debye-Ang)
        XX     -73.0569     XY       0.2907     YY     -68.3348
        XZ       0.0000     YZ      -0.0000     ZZ     -71.3277
    Octopole Moments (Debye-Ang^2)
       XXX     -30.0978    XXY     -24.9867    XYY      -6.3020
       YYY     -50.6171    XXZ       0.0000    XYZ      -0.0000
       YYZ       0.0000    XZZ      -4.9195    YZZ     -13.0003
       ZZZ      -0.0000
    Hexadecapole Moments (Debye-Ang^3)
      XXXX   -1353.4514   XXXY     -14.0550   XXYY    -315.5009
      XYYY     -32.1441   YYYY    -593.8629   XXXZ       0.0000
      XXYZ      -0.0000   XYYZ       0.0000   YYYZ      -0.0000
      XXZZ    -243.5939   XYZZ      -4.5761   YYZZ    -115.7305
      XZZZ       0.0000   YZZZ      -0.0000   ZZZZ     -95.1296
 -----------------------------------------------------------------
 Calculating analytic gradient of the SCF energy
 Gradient of SCF Energy
            1           2           3           4           5
    1  -0.0933555   0.0683700  -0.0115963   0.0296242   0.0069575
    2   0.0468856  -0.0238742  -0.0068966   0.0371797  -0.0532944
    3   0.0000000  -0.0000000   0.0000000  -0.0000000  -0.0000000
 Max gradient component =       9.336E-02
 RMS gradient           =       3.785E-02
 Gradient time:  CPU 9.65 s  wall 2.51 s
 Geometry Optimization Parameters
   NAtoms,    NIC,     NZ,  NCons,   NDum,   NFix, NCnnct, MaxDiis
        5      20       5       0       0       0       0       0

 Cartesian Hessian Update
 Hessian Updated using BFGS Update


** GEOMETRY OPTIMIZATION IN DELOCALIZED INTERNAL COORDINATES **
   Searching for a Minimum

   Optimization Cycle:   3

                       Coordinates (Angstroms)
     ATOM                X               Y               Z
      1  C         1.3821320983    1.2024282107    0.0000000000
      2  P        -0.1395693297    1.6889707063    0.0000000000
      3  I        -1.7936835258   -0.2272707068    0.0000000000
      4  F         2.4191812540    2.1211345089    0.0000000000
      5  Br        2.0341064221   -0.9699541183    0.0000000000
   Point Group: cs    Number of degrees of freedom:     7


   Energy is  -9972.969949506

 Hessian Updated using BFGS Update

  7 Hessian modes will be used to form the next step
  Hessian Eigenvalues:
     0.031976    0.076844    0.213223    0.250043    0.251405    0.308529
     0.866350

 Minimum Search - Taking Simple RFO Step
 Searching for Lamda that Minimizes Along All modes
 Value Taken    Lamda =  -0.06398506
 Calculated Step too Large.  Step scaled by  0.394075
 Step Taken.  Stepsize is  0.300000

                             Maximum     Tolerance    Cnvgd?
         Gradient           0.076790      0.000300      NO
         Displacement       0.172633      0.001200      NO
         Energy change     -0.031337      0.000001      NO


 New Cartesian Coordinates Obtained by Inverse Iteration

 Displacement from previous Coordinates is:  0.296773
 ----------------------------------------------------------------
             Standard Nuclear Orientation (Angstroms)
    I     Atom           X                Y                Z
 ----------------------------------------------------------------
    1      C       1.3810185623     1.1682349485     0.0000000000
    2      P      -0.1570637863     1.7051454566     0.0000000000
    3      I      -1.7612583534    -0.2255504487     0.0000000000
    4      F       2.4090064621     2.0253095302     0.0000000000
    5      Br      2.0304640342    -0.8578308858     0.0000000000
 ----------------------------------------------------------------
 Molecular Point Group                 Cs    NOp =  2
 Largest Abelian Subgroup              Cs    NOp =  2
 Nuclear Repulsion Energy =   795.3875863284 hartrees
 There are       59 alpha and       59 beta electrons
 Applying Cartesian multipole field
    Component          Value
    ---------          -----
     (2,0,0)        1.00000E-11
     (0,2,0)        2.00000E-11
     (0,0,2)       -3.00000E-11
 Nucleus-field energy     =     0.0000000217 hartrees
 Requested basis set is 6-311++G(d,p)
 There are 68 shells and 184 basis functions
 A cutoff of  1.0D-11 yielded   1776 shell pairs
 There are     13914 function pairs (     15621 Cartesian)
 Smallest overlap matrix eigenvalue = 6.66E-04
 Guess MOs from SCF MO coefficient file

 -----------------------------------------------------------------------
  General SCF calculation program by
  Eric Jon Sundstrom, Paul Horn, Yuezhi Mao, Dmitri Zuev, Alec White,
  David Stuck, Shaama M.S., Shane Yost, Joonho Lee, David Small,
  Daniel Levine, Susi Lehtola, Hugh Burton, Evgeny Epifanovsky
 -----------------------------------------------------------------------
 Exchange:     0.2000 Hartree-Fock + 0.0800 Slater + 0.7200 B88
 Correlation:  0.1900 VWN1RPA + 0.8100 LYP
 Using SG-1 standard quadrature grid
 using 4 threads for integral computing
 -------------------------------------------------------
 OpenMP Integral computing Module                
 Release: version 2.0, May 2017, Q-Chem Inc. Pleasanton 
 -------------------------------------------------------
 -------------------------------------------------------
 OpenMP BLAS3 based DFT computing Module                
 Release: version 1.0, May 2013, Q-Chem Inc. Pittsburgh 
 -------------------------------------------------------
 A restricted SCF calculation will be
 performed using DIIS
 SCF converges when DIIS error is below 1.0e-08
 ---------------------------------------
  Cycle       Energy         DIIS error
 ---------------------------------------
    1   -9972.9869365819      8.49e-04  
    2   -9972.9911915134      2.11e-04  
    3   -9972.9911205562      2.57e-04  
    4   -9972.9914082882      7.37e-05  
    5   -9972.9914270638      3.47e-05  
    6   -9972.9914323525      1.03e-05  
    7   -9972.9914327634      4.65e-06  
    8   -9972.9914328444      8.14e-07  
    9   -9972.9914328465      1.85e-07  
   10   -9972.9914328468      6.63e-08  
   11   -9972.9914328467      3.29e-08  
   12   -9972.9914328467      8.47e-09  Convergence criterion met
 ---------------------------------------
 SCF time:   CPU 34.33s  wall 10.00s 
 SCF   energy in the final basis set =    -9972.9914328467
 Total energy in the final basis set =    -9972.9914328467

 --------------------------------------------------------------
             Orbital Energies (a.u.) and Symmetries
 --------------------------------------------------------------

 Alpha MOs, Restricted
 -- Occupied --                  
******* -482.85 -176.32 -165.73 -165.72 -165.72  -77.11  -62.51
  1 A'    2 A'    3 A'    4 A'    1 A"    5 A'    6 A'    7 A'                 
-56.328 -56.323 -56.323 -35.819 -31.312 -31.306 -31.306 -24.760
  8 A'    2 A"    9 A'   10 A'   11 A'    3 A"   12 A'   13 A'                 
-22.962 -22.961 -22.961 -22.957 -22.957 -10.354  -8.714  -6.611
 14 A'    4 A"   15 A'   16 A'    5 A"   17 A'   18 A'   19 A'                 
 -6.547  -6.532  -6.532  -6.368  -4.780  -4.773  -4.769  -4.769
 20 A'    6 A"   21 A'   22 A'   23 A'   24 A'    7 A"   25 A'                 
 -4.766  -4.765  -2.657  -2.653  -2.653  -2.642  -2.642  -2.045
  8 A"   26 A'   27 A'    9 A"   28 A'   10 A"   29 A'   30 A'                 
 -2.041  -2.041  -2.028  -2.028  -1.296  -0.814  -0.759  -0.678
 11 A"   31 A'   12 A"   32 A'   33 A'   34 A'   35 A'   36 A'                 
 -0.617  -0.532  -0.526  -0.468  -0.396  -0.345  -0.339  -0.309
 37 A'   38 A'   13 A"   39 A'   40 A'   14 A"   41 A'   15 A"                 
 -0.306  -0.284  -0.274
 42 A'   43 A'   16 A"                                                         
 -- Virtual --                   
 -0.123  -0.096  -0.082   0.003   0.020   0.030   0.040   0.047
 44 A'   17 A"   45 A'   46 A'   47 A'   48 A'   18 A"   49 A'                 
  0.051   0.067   0.068   0.094   0.098   0.100   0.125   0.150
 50 A'   51 A'   19 A"   52 A'   53 A'   20 A"   54 A'   55 A'                 
  0.156   0.198   0.213   0.239   0.253   0.257   0.268   0.280
 56 A'   57 A'   21 A"   58 A'   22 A"   59 A'   60 A'   23 A"                 
  0.309   0.327   0.359   0.367   0.372   0.390   0.393   0.409
 61 A'   62 A'   63 A'   64 A'   24 A"   65 A'   25 A"   66 A'                 
  0.417   0.430   0.435   0.473   0.477   0.549   0.555   0.569
 67 A'   26 A"   68 A'   27 A"   69 A'   70 A'   28 A"   29 A"                 
  0.588   0.598   0.609   0.618   0.677   0.722   0.741   0.777
 71 A'   72 A'   73 A'   74 A'   30 A"   75 A'   31 A"   76 A'                 
  0.848   0.880   0.979   0.995   1.222   1.284   1.304   1.324
 77 A'   78 A'   79 A'   80 A'   32 A"   33 A"   81 A'   82 A'                 
  1.360   1.389   1.411   1.453   1.542   1.553   1.623   1.670
 83 A'   34 A"   84 A'   35 A"   36 A"   85 A'   86 A'   87 A'                 
  1.792   1.838   1.893   1.983   2.027   2.146   2.614   2.829
 88 A'   89 A'   90 A'   37 A"   91 A'   92 A'   38 A"   93 A'                 
  3.076   3.718   3.725   3.924   3.938   3.947   3.958   3.960
 94 A'   39 A"   95 A'   40 A"   96 A'   41 A"   42 A"   97 A'                 
  3.988   3.990   4.012   4.024   4.097   4.119   4.281   4.294
 43 A"   98 A'   99 A'   44 A"  100 A'  101 A'  102 A'  103 A'                 
  4.643   5.973   6.003   6.014   6.236   6.305   6.441   6.568
104 A'   45 A"  105 A'  106 A'   46 A"  107 A'  108 A'  109 A'                 
  6.937   7.537   7.565   7.635  13.775  13.892  13.994  23.389
110 A'   47 A"  111 A'  112 A'   48 A"  113 A'  114 A'  115 A'                 
 27.744  28.318  28.342  28.350  28.521  28.525  28.527  28.541
116 A'   49 A"  117 A'  118 A'   50 A"   51 A"  119 A'  120 A'                 
 28.607  47.830  66.690 127.865 127.883 127.896 151.558 163.048
121 A'  122 A'  123 A'   52 A"  124 A'  125 A'  126 A'  127 A'                 
289.729 289.754 289.8441020.6031901.717
 53 A"  128 A'  129 A'  130 A'  131 A'                                         

 Beta MOs, Restricted
 -- Occupied --                  
******* -482.85 -176.32 -165.73 -165.72 -165.72  -77.11  -62.51
  1 A'    2 A'    3 A'    4 A'    1 A"    5 A'    6 A'    7 A'                 
-56.328 -56.323 -56.323 -35.819 -31.312 -31.306 -31.306 -24.760
  8 A'    2 A"    9 A'   10 A'   11 A'    3 A"   12 A'   13 A'                 
-22.962 -22.961 -22.961 -22.957 -22.957 -10.354  -8.714  -6.611
 14 A'    4 A"   15 A'   16 A'    5 A"   17 A'   18 A'   19 A'                 
 -6.547  -6.532  -6.532  -6.368  -4.780  -4.773  -4.769  -4.769
 20 A'    6 A"   21 A'   22 A'   23 A'   24 A'    7 A"   25 A'                 
 -4.766  -4.765  -2.657  -2.653  -2.653  -2.642  -2.642  -2.045
  8 A"   26 A'   27 A'    9 A"   28 A'   10 A"   29 A'   30 A'                 
 -2.041  -2.041  -2.028  -2.028  -1.296  -0.814  -0.759  -0.678
 11 A"   31 A'   12 A"   32 A'   33 A'   34 A'   35 A'   36 A'                 
 -0.617  -0.532  -0.526  -0.468  -0.396  -0.345  -0.339  -0.309
 37 A'   38 A'   13 A"   39 A'   40 A'   14 A"   41 A'   15 A"                 
 -0.306  -0.284  -0.274
 42 A'   43 A'   16 A"                                                         
 -- Virtual --                   
 -0.123  -0.096  -0.082   0.003   0.020   0.030   0.040   0.047
 44 A'   17 A"   45 A'   46 A'   47 A'   48 A'   18 A"   49 A'                 
  0.051   0.067   0.068   0.094   0.098   0.100   0.125   0.150
 50 A'   51 A'   19 A"   52 A'   53 A'   20 A"   54 A'   55 A'                 
  0.156   0.198   0.213   0.239   0.253   0.257   0.268   0.280
 56 A'   57 A'   21 A"   58 A'   22 A"   59 A'   60 A'   23 A"                 
  0.309   0.327   0.359   0.367   0.372   0.390   0.393   0.409
 61 A'   62 A'   63 A'   64 A'   24 A"   65 A'   25 A"   66 A'                 
  0.417   0.430   0.435   0.473   0.477   0.549   0.555   0.569
 67 A'   26 A"   68 A'   27 A"   69 A'   70 A'   28 A"   29 A"                 
  0.588   0.598   0.609   0.618   0.677   0.722   0.741   0.777
 71 A'   72 A'   73 A'   74 A'   30 A"   75 A'   31 A"   76 A'                 
  0.848   0.880   0.979   0.995   1.222   1.284   1.304   1.324
 77 A'   78 A'   79 A'   80 A'   32 A"   33 A"   81 A'   82 A'                 
  1.360   1.389   1.411   1.453   1.542   1.553   1.623   1.670
 83 A'   34 A"   84 A'   35 A"   36 A"   85 A'   86 A'   87 A'                 
  1.792   1.838   1.893   1.983   2.027   2.146   2.614   2.829
 88 A'   89 A'   90 A'   37 A"   91 A'   92 A'   38 A"   93 A'                 
  3.076   3.718   3.725   3.924   3.938   3.947   3.958   3.960
 94 A'   39 A"   95 A'   40 A"   96 A'   41 A"   42 A"   97 A'                 
  3.988   3.990   4.012   4.024   4.097   4.119   4.281   4.294
 43 A"   98 A'   99 A'   44 A"  100 A'  101 A'  102 A'  103 A'                 
  4.643   5.973   6.003   6.014   6.236   6.305   6.441   6.568
104 A'   45 A"  105 A'  106 A'   46 A"  107 A'  108 A'  109 A'                 
  6.937   7.537   7.565   7.635  13.775  13.892  13.994  23.389
110 A'   47 A"  111 A'  112 A'   48 A"  113 A'  114 A'  115 A'                 
 27.744  28.318  28.342  28.350  28.521  28.525  28.527  28.541
116 A'   49 A"  117 A'  118 A'   50 A"   51 A"  119 A'  120 A'                 
 28.607  47.830  66.690 127.865 127.883 127.896 151.558 163.048
121 A'  122 A'  123 A'   52 A"  124 A'  125 A'  126 A'  127 A'                 
289.729 289.754 289.8441020.6031901.717
 53 A"  128 A'  129 A'  130 A'  131 A'                                         
 --------------------------------------------------------------

          Ground-State Mulliken Net Atomic Charges

     Atom                 Charge (a.u.)
  ----------------------------------------
      1 C                    -0.057335
      2 P                     0.082063
      3 I                    -0.091954
      4 F                     0.027128
      5 Br                    0.040098
  ----------------------------------------
  Sum of atomic charges =     0.000000

 -----------------------------------------------------------------
                    Cartesian Multipole Moments
 -----------------------------------------------------------------
    Charge (ESU x 10^10)
                 0.0000
    Dipole Moment (Debye)
         X      -0.7522      Y       0.2771      Z      -0.0000
       Tot       0.8016
    Quadrupole Moments (Debye-Ang)
        XX     -72.2823     XY       0.2653     YY     -68.3017
        XZ      -0.0000     YZ      -0.0000     ZZ     -71.3024
    Octopole Moments (Debye-Ang^2)
       XXX     -26.6901    XXY     -26.1721    XYY      -5.3177
       YYY     -55.4966    XXZ      -0.0000    XYZ      -0.0000
       YYZ      -0.0000    XZZ      -4.7182    YZZ     -15.1032
       ZZZ      -0.0000
    Hexadecapole Moments (Debye-Ang^3)
      XXXX   -1324.3506   XXXY     -21.9628   XXYY    -302.8941
      XYYY     -34.7406   YYYY    -563.3472   XXXZ      -0.0000
      XXYZ      -0.0000   XYYZ       0.0000   YYYZ      -0.0000
      XXZZ    -238.6256   XYZZ      -6.7861   YYZZ    -110.5736
      XZZZ      -0.0000   YZZZ       0.0000   ZZZZ     -95.2908
 -----------------------------------------------------------------
 Calculating analytic gradient of the SCF energy
 Gradient of SCF Energy
            1           2           3           4           5
    1  -0.0522430   0.0436858  -0.0080032   0.0092967   0.0072637
    2   0.0524663  -0.0187405  -0.0045354   0.0123108  -0.0415012
    3   0.0000000   0.0000000  -0.0000000  -0.0000000  -0.0000000
 Max gradient component =       5.247E-02
 RMS gradient           =       2.561E-02
 Gradient time:  CPU 9.88 s  wall 2.57 s
 Geometry Optimization Parameters
   NAtoms,    NIC,     NZ,  NCons,   NDum,   NFix, NCnnct, MaxDiis
        5      20       5       0       0       0       0       0

 Cartesian Hessian Update
 Hessian Updated using BFGS Update


** GEOMETRY OPTIMIZATION IN DELOCALIZED INTERNAL COORDINATES **
   Searching for a Minimum

   Optimization Cycle:   4

                       Coordinates (Angstroms)
     ATOM                X               Y               Z
      1  C         1.3810185623    1.1682349485    0.0000000000
      2  P        -0.1570637863    1.7051454566    0.0000000000
      3  I        -1.7612583534   -0.2255504487    0.0000000000
      4  F         2.4090064621    2.0253095302    0.0000000000
      5  Br        2.0304640342   -0.8578308858    0.0000000000
   Point Group: cs    Number of degrees of freedom:     7


   Energy is  -9972.991432847

 Hessian Updated using BFGS Update

  7 Hessian modes will be used to form the next step
  Hessian Eigenvalues:
     0.052355    0.076875    0.214763    0.250705    0.254774    0.380669
     0.819429

 Minimum Search - Taking Simple RFO Step
 Searching for Lamda that Minimizes Along All modes
 Value Taken    Lamda =  -0.03199828
 Calculated Step too Large.  Step scaled by  0.514222
 Step Taken.  Stepsize is  0.300000

                             Maximum     Tolerance    Cnvgd?
         Gradient           0.047498      0.000300      NO
         Displacement       0.192649      0.001200      NO
         Energy change     -0.021483      0.000001      NO


 New Cartesian Coordinates Obtained by Inverse Iteration

 Displacement from previous Coordinates is:  0.273182
 ----------------------------------------------------------------
             Standard Nuclear Orientation (Angstroms)
    I     Atom           X                Y                Z
 ----------------------------------------------------------------
    1      C       1.3776830100     1.1249314518     0.0000000000
    2      P      -0.1709030589     1.7183987874     0.0000000000
    3      I      -1.7201012694    -0.2308124960     0.0000000000
    4      F       2.4120059467     1.9547542211     0.0000000000
    5      Br      2.0034822906    -0.7519633634     0.0000000000
 ----------------------------------------------------------------
 Molecular Point Group                 Cs    NOp =  2
 Largest Abelian Subgroup              Cs    NOp =  2
 Nuclear Repulsion Energy =   813.0961520802 hartrees
 There are       59 alpha and       59 beta electrons
 Applying Cartesian multipole field
    Component          Value
    ---------          -----
     (2,0,0)        1.00000E-11
     (0,2,0)        2.00000E-11
     (0,0,2)       -3.00000E-11
 Nucleus-field energy     =     0.0000000207 hartrees
 Requested basis set is 6-311++G(d,p)
 There are 68 shells and 184 basis functions
 A cutoff of  1.0D-11 yielded   1788 shell pairs
 There are     13977 function pairs (     15689 Cartesian)
 Smallest overlap matrix eigenvalue = 5.51E-04
 Guess MOs from SCF MO coefficient file

 -----------------------------------------------------------------------
  General SCF calculation program by
  Eric Jon Sundstrom, Paul Horn, Yuezhi Mao, Dmitri Zuev, Alec White,
  David Stuck, Shaama M.S., Shane Yost, Joonho Lee, David Small,
  Daniel Levine, Susi Lehtola, Hugh Burton, Evgeny Epifanovsky
 -----------------------------------------------------------------------
 Exchange:     0.2000 Hartree-Fock + 0.0800 Slater + 0.7200 B88
 Correlation:  0.1900 VWN1RPA + 0.8100 LYP
 Using SG-1 standard quadrature grid
 using 4 threads for integral computing
 -------------------------------------------------------
 OpenMP Integral computing Module                
 Release: version 2.0, May 2017, Q-Chem Inc. Pleasanton 
 -------------------------------------------------------
 -------------------------------------------------------
 OpenMP BLAS3 based DFT computing Module                
 Release: version 1.0, May 2013, Q-Chem Inc. Pittsburgh 
 -------------------------------------------------------
 A restricted SCF calculation will be
 performed using DIIS
 SCF converges when DIIS error is below 1.0e-08
 ---------------------------------------
  Cycle       Energy         DIIS error
 ---------------------------------------
    1   -9973.0000414509      8.12e-04  
    2   -9973.0041374327      2.90e-04  
    3   -9973.0038805999      3.90e-04  
    4   -9973.0044786283      9.75e-05  
    5   -9973.0045229884      3.85e-05  
    6   -9973.0045288456      8.65e-06  
    7   -9973.0045291278      4.02e-06  
    8   -9973.0045291739      5.06e-07  
    9   -9973.0045291747      2.00e-07  
   10   -9973.0045291748      1.06e-07  
   11   -9973.0045291750      2.17e-08  
   12   -9973.0045291750      4.64e-09  Convergence criterion met
 ---------------------------------------
 SCF time:   CPU 34.97s  wall 10.00s 
 SCF   energy in the final basis set =    -9973.0045291750
 Total energy in the final basis set =    -9973.0045291750

 --------------------------------------------------------------
             Orbital Energies (a.u.) and Symmetries
 --------------------------------------------------------------

 Alpha MOs, Restricted
 -- Occupied --                  
******* -482.86 -176.32 -165.72 -165.72 -165.72  -77.11  -62.51
  1 A'    2 A'    3 A'    4 A'    1 A"    5 A'    6 A'    7 A'                 
-56.335 -56.331 -56.331 -35.814 -31.307 -31.302 -31.302 -24.754
  8 A'    2 A"    9 A'   10 A'   11 A'    3 A"   12 A'   13 A'                 
-22.958 -22.957 -22.956 -22.953 -22.953 -10.349  -8.723  -6.605
 14 A'    4 A"   15 A'   16 A'    5 A"   17 A'   18 A'   19 A'                 
 -6.555  -6.541  -6.540  -6.364  -4.776  -4.767  -4.763  -4.763
 20 A'    6 A"   21 A'   22 A'   23 A'   24 A'    7 A"   25 A'                 
 -4.762  -4.761  -2.665  -2.661  -2.661  -2.650  -2.650  -2.041
  8 A"   26 A'   27 A'    9 A"   28 A'   10 A"   29 A'   30 A'                 
 -2.037  -2.037  -2.025  -2.025  -1.297  -0.834  -0.753  -0.676
 11 A"   31 A'   12 A"   32 A'   33 A'   34 A'   35 A'   36 A'                 
 -0.615  -0.535  -0.527  -0.472  -0.398  -0.352  -0.345  -0.310
 37 A'   38 A'   13 A"   39 A'   40 A'   14 A"   41 A'   15 A"                 
 -0.309  -0.282  -0.266
 42 A'   43 A'   16 A"                                                         
 -- Virtual --                   
 -0.107  -0.095  -0.056   0.003   0.022   0.031   0.041   0.049
 44 A'   17 A"   45 A'   46 A'   47 A'   48 A'   18 A"   49 A'                 
  0.051   0.066   0.066   0.094   0.100   0.101   0.124   0.155
 50 A'   51 A'   19 A"   52 A'   53 A'   20 A"   54 A'   55 A'                 
  0.161   0.196   0.215   0.241   0.253   0.260   0.266   0.283
 56 A'   57 A'   21 A"   58 A'   22 A"   59 A'   60 A'   23 A"                 
  0.305   0.324   0.359   0.366   0.372   0.394   0.396   0.410
 61 A'   62 A'   63 A'   64 A'   24 A"   65 A'   25 A"   66 A'                 
  0.417   0.423   0.434   0.476   0.484   0.543   0.549   0.560
 67 A'   26 A"   68 A'   27 A"   69 A'   28 A"   70 A'   29 A"                 
  0.594   0.602   0.612   0.627   0.687   0.758   0.762   0.799
 71 A'   72 A'   73 A'   74 A'   30 A"   31 A"   75 A'   76 A'                 
  0.847   0.894   0.967   0.998   1.234   1.287   1.305   1.329
 77 A'   78 A'   79 A'   80 A'   32 A"   33 A"   81 A'   82 A'                 
  1.370   1.395   1.415   1.447   1.546   1.610   1.641   1.677
 83 A'   34 A"   84 A'   35 A"   36 A"   85 A'   86 A'   87 A'                 
  1.803   1.819   1.905   1.981   2.036   2.161   2.614   2.866
 88 A'   89 A'   90 A'   37 A"   91 A'   92 A'   38 A"   93 A'                 
  3.068   3.721   3.728   3.935   3.949   3.951   3.963   3.964
 94 A'   39 A"   95 A'   40 A"   96 A'   41 A"   42 A"   97 A'                 
  3.985   3.992   4.018   4.038   4.109   4.140   4.293   4.331
 43 A"   98 A'   99 A'   44 A"  100 A'  101 A'  102 A'  103 A'                 
  4.654   5.977   6.008   6.020   6.240   6.307   6.437   6.605
104 A'   45 A"  105 A'  106 A'   46 A"  107 A'  108 A'  109 A'                 
  6.931   7.531   7.565   7.631  13.782  13.902  13.986  23.397
110 A'   47 A"  111 A'  112 A'   48 A"  113 A'  114 A'  115 A'                 
 27.749  28.322  28.347  28.356  28.525  28.530  28.531  28.548
116 A'   49 A"  117 A'  118 A'   50 A"   51 A"  119 A'  120 A'                 
 28.614  47.839  66.698 127.869 127.888 127.902 151.563 163.038
121 A'  122 A'  123 A'   52 A"  124 A'  125 A'  126 A'  127 A'                 
289.725 289.756 289.8541020.6161901.722
 53 A"  128 A'  129 A'  130 A'  131 A'                                         

 Beta MOs, Restricted
 -- Occupied --                  
******* -482.86 -176.32 -165.72 -165.72 -165.72  -77.11  -62.51
  1 A'    2 A'    3 A'    4 A'    1 A"    5 A'    6 A'    7 A'                 
-56.335 -56.331 -56.331 -35.814 -31.307 -31.302 -31.302 -24.754
  8 A'    2 A"    9 A'   10 A'   11 A'    3 A"   12 A'   13 A'                 
-22.958 -22.957 -22.956 -22.953 -22.953 -10.349  -8.723  -6.605
 14 A'    4 A"   15 A'   16 A'    5 A"   17 A'   18 A'   19 A'                 
 -6.555  -6.541  -6.540  -6.364  -4.776  -4.767  -4.763  -4.763
 20 A'    6 A"   21 A'   22 A'   23 A'   24 A'    7 A"   25 A'                 
 -4.762  -4.761  -2.665  -2.661  -2.661  -2.650  -2.650  -2.041
  8 A"   26 A'   27 A'    9 A"   28 A'   10 A"   29 A'   30 A'                 
 -2.037  -2.037  -2.025  -2.025  -1.297  -0.834  -0.753  -0.676
 11 A"   31 A'   12 A"   32 A'   33 A'   34 A'   35 A'   36 A'                 
 -0.615  -0.535  -0.527  -0.472  -0.398  -0.352  -0.345  -0.310
 37 A'   38 A'   13 A"   39 A'   40 A'   14 A"   41 A'   15 A"                 
 -0.309  -0.282  -0.266
 42 A'   43 A'   16 A"                                                         
 -- Virtual --                   
 -0.107  -0.095  -0.056   0.003   0.022   0.031   0.041   0.049
 44 A'   17 A"   45 A'   46 A'   47 A'   48 A'   18 A"   49 A'                 
  0.051   0.066   0.066   0.094   0.100   0.101   0.124   0.155
 50 A'   51 A'   19 A"   52 A'   53 A'   20 A"   54 A'   55 A'                 
  0.161   0.196   0.215   0.241   0.253   0.260   0.266   0.283
 56 A'   57 A'   21 A"   58 A'   22 A"   59 A'   60 A'   23 A"                 
  0.305   0.324   0.359   0.366   0.372   0.394   0.396   0.410
 61 A'   62 A'   63 A'   64 A'   24 A"   65 A'   25 A"   66 A'                 
  0.417   0.423   0.434   0.476   0.484   0.543   0.549   0.560
 67 A'   26 A"   68 A'   27 A"   69 A'   28 A"   70 A'   29 A"                 
  0.594   0.602   0.612   0.627   0.687   0.758   0.762   0.799
 71 A'   72 A'   73 A'   74 A'   30 A"   31 A"   75 A'   76 A'                 
  0.847   0.894   0.967   0.998   1.234   1.287   1.305   1.329
 77 A'   78 A'   79 A'   80 A'   32 A"   33 A"   81 A'   82 A'                 
  1.370   1.395   1.415   1.447   1.546   1.610   1.641   1.677
 83 A'   34 A"   84 A'   35 A"   36 A"   85 A'   86 A'   87 A'                 
  1.803   1.819   1.905   1.981   2.036   2.161   2.614   2.866
 88 A'   89 A'   90 A'   37 A"   91 A'   92 A'   38 A"   93 A'                 
  3.068   3.721   3.728   3.935   3.949   3.951   3.963   3.964
 94 A'   39 A"   95 A'   40 A"   96 A'   41 A"   42 A"   97 A'                 
  3.985   3.992   4.018   4.038   4.109   4.140   4.293   4.331
 43 A"   98 A'   99 A'   44 A"  100 A'  101 A'  102 A'  103 A'                 
  4.654   5.977   6.008   6.020   6.240   6.307   6.437   6.605
104 A'   45 A"  105 A'  106 A'   46 A"  107 A'  108 A'  109 A'                 
  6.931   7.531   7.565   7.631  13.782  13.902  13.986  23.397
110 A'   47 A"  111 A'  112 A'   48 A"  113 A'  114 A'  115 A'                 
 27.749  28.322  28.347  28.356  28.525  28.530  28.531  28.548
116 A'   49 A"  117 A'  118 A'   50 A"   51 A"  119 A'  120 A'                 
 28.614  47.839  66.698 127.869 127.888 127.902 151.563 163.038
121 A'  122 A'  123 A'   52 A"  124 A'  125 A'  126 A'  127 A'                 
289.725 289.756 289.8541020.6161901.722
 53 A"  128 A'  129 A'  130 A'  131 A'                                         
 --------------------------------------------------------------

          Ground-State Mulliken Net Atomic Charges

     Atom                 Charge (a.u.)
  ----------------------------------------
      1 C                    -0.086654
      2 P                     0.062197
      3 I                    -0.107915
      4 F                     0.030766
      5 Br                    0.101607
  ----------------------------------------
  Sum of atomic charges =     0.000000

 -----------------------------------------------------------------
                    Cartesian Multipole Moments
 -----------------------------------------------------------------
    Charge (ESU x 10^10)
                 0.0000
    Dipole Moment (Debye)
         X      -0.2903      Y      -0.0773      Z       0.0000
       Tot       0.3004
    Quadrupole Moments (Debye-Ang)
        XX     -71.7990     XY      -0.3382     YY     -68.6009
        XZ       0.0000     YZ      -0.0000     ZZ     -71.1939
    Octopole Moments (Debye-Ang^2)
       XXX     -24.0221    XXY     -28.3567    XYY      -5.6506
       YYY     -60.6486    XXZ       0.0000    XYZ      -0.0000
       YYZ       0.0000    XZZ      -4.4055    YZZ     -17.0109
       ZZZ       0.0000
    Hexadecapole Moments (Debye-Ang^3)
      XXXX   -1284.2187   XXXY     -35.7599   XXYY    -292.6328
      XYYY     -43.0205   YYYY    -541.0583   XXXZ       0.0000
      XXYZ      -0.0000   XYYZ       0.0000   YYYZ      -0.0000
      XXZZ    -231.2501   XYZZ     -10.1630   YYZZ    -106.6427
      XZZZ       0.0000   YZZZ      -0.0000   ZZZZ     -95.1176
 -----------------------------------------------------------------
 Calculating analytic gradient of the SCF energy
 Gradient of SCF Energy
            1           2           3           4           5
    1  -0.0231715   0.0228613  -0.0035652  -0.0000204   0.0038958
    2   0.0434159  -0.0146024  -0.0020294  -0.0040166  -0.0227675
    3  -0.0000000   0.0000000   0.0000000  -0.0000000   0.0000000
 Max gradient component =       4.342E-02
 RMS gradient           =       1.576E-02
 Gradient time:  CPU 10.07 s  wall 2.62 s
 Geometry Optimization Parameters
   NAtoms,    NIC,     NZ,  NCons,   NDum,   NFix, NCnnct, MaxDiis
        5      20       5       0       0       0       0       0

 Cartesian Hessian Update
 Hessian Updated using BFGS Update


** GEOMETRY OPTIMIZATION IN DELOCALIZED INTERNAL COORDINATES **
   Searching for a Minimum

   Optimization Cycle:   5

                       Coordinates (Angstroms)
     ATOM                X               Y               Z
      1  C         1.3776830100    1.1249314518    0.0000000000
      2  P        -0.1709030589    1.7183987874    0.0000000000
      3  I        -1.7201012694   -0.2308124960    0.0000000000
      4  F         2.4120059467    1.9547542211    0.0000000000
      5  Br        2.0034822906   -0.7519633634    0.0000000000
   Point Group: cs    Number of degrees of freedom:     7


   Energy is  -9973.004529175

 Hessian Updated using BFGS Update

  7 Hessian modes will be used to form the next step
  Hessian Eigenvalues:
     0.065420    0.077263    0.206377    0.254147    0.263664    0.423768
     0.794715

 Minimum Search - Taking Simple RFO Step
 Searching for Lamda that Minimizes Along All modes
 Value Taken    Lamda =  -0.01157897
 Calculated Step too Large.  Step scaled by  0.814754
 Step Taken.  Stepsize is  0.300000

                             Maximum     Tolerance    Cnvgd?
         Gradient           0.025077      0.000300      NO
         Displacement       0.233556      0.001200      NO
         Energy change     -0.013096      0.000001      NO


 New Cartesian Coordinates Obtained by Inverse Iteration

 Displacement from previous Coordinates is:  0.225092
 ----------------------------------------------------------------
             Standard Nuclear Orientation (Angstroms)
    I     Atom           X                Y                Z
 ----------------------------------------------------------------
    1      C       1.3784399575     1.0581931496     0.0000000000
    2      P      -0.1751039633     1.7223071441     0.0000000000
    3      I      -1.7095949529    -0.2176208495     0.0000000000
    4      F       2.4016702627     1.9160652132     0.0000000000
    5      Br      2.0067556149    -0.6636360565     0.0000000000
 ----------------------------------------------------------------
 Molecular Point Group                 Cs    NOp =  2
 Largest Abelian Subgroup              Cs    NOp =  2
 Nuclear Repulsion Energy =   824.8633398712 hartrees
 There are       59 alpha and       59 beta electrons
 Applying Cartesian multipole field
    Component          Value
    ---------          -----
     (2,0,0)        1.00000E-11
     (0,2,0)        2.00000E-11
     (0,0,2)       -3.00000E-11
 Nucleus-field energy     =     0.0000000201 hartrees
 Requested basis set is 6-311++G(d,p)
 There are 68 shells and 184 basis functions
 A cutoff of  1.0D-11 yielded   1795 shell pairs
 There are     14037 function pairs (     15753 Cartesian)
 Smallest overlap matrix eigenvalue = 3.87E-04
 Guess MOs from SCF MO coefficient file

 -----------------------------------------------------------------------
  General SCF calculation program by
  Eric Jon Sundstrom, Paul Horn, Yuezhi Mao, Dmitri Zuev, Alec White,
  David Stuck, Shaama M.S., Shane Yost, Joonho Lee, David Small,
  Daniel Levine, Susi Lehtola, Hugh Burton, Evgeny Epifanovsky
 -----------------------------------------------------------------------
 Exchange:     0.2000 Hartree-Fock + 0.0800 Slater + 0.7200 B88
 Correlation:  0.1900 VWN1RPA + 0.8100 LYP
 Using SG-1 standard quadrature grid
 using 4 threads for integral computing
 -------------------------------------------------------
 OpenMP Integral computing Module                
 Release: version 2.0, May 2017, Q-Chem Inc. Pleasanton 
 -------------------------------------------------------
 -------------------------------------------------------
 OpenMP BLAS3 based DFT computing Module                
 Release: version 1.0, May 2013, Q-Chem Inc. Pittsburgh 
 -------------------------------------------------------
 A restricted SCF calculation will be
 performed using DIIS
 SCF converges when DIIS error is below 1.0e-08
 ---------------------------------------
  Cycle       Energy         DIIS error
 ---------------------------------------
    1   -9973.0010082607      9.70e-04  
    2   -9973.0064127701      4.10e-04  
    3   -9973.0059224168      5.33e-04  
    4   -9973.0070081401      1.27e-04  
    5   -9973.0070847660      4.86e-05  
    6   -9973.0070938334      9.56e-06  
    7   -9973.0070941966      4.02e-06  
    8   -9973.0070942375      5.17e-07  
    9   -9973.0070942381      2.65e-07  
   10   -9973.0070942384      1.08e-07  
   11   -9973.0070942384      1.37e-08  
   12   -9973.0070942385      3.63e-09  Convergence criterion met
 ---------------------------------------
 SCF time:   CPU 35.46s  wall 10.00s 
 SCF   energy in the final basis set =    -9973.0070942385
 Total energy in the final basis set =    -9973.0070942385

 --------------------------------------------------------------
             Orbital Energies (a.u.) and Symmetries
 --------------------------------------------------------------

 Alpha MOs, Restricted
 -- Occupied --                  
******* -482.87 -176.31 -165.72 -165.72 -165.72  -77.10  -62.52
  1 A'    2 A'    3 A'    4 A'    1 A"    5 A'    6 A'    7 A'                 
-56.345 -56.341 -56.341 -35.811 -31.303 -31.298 -31.298 -24.742
  8 A'    2 A"    9 A'   10 A'   11 A'    3 A"   12 A'   13 A'                 
-22.954 -22.953 -22.953 -22.949 -22.949 -10.343  -8.734  -6.600
 14 A'    4 A"   15 A'   16 A'    5 A"   17 A'   18 A'   19 A'                 
 -6.566  -6.553  -6.551  -6.360  -4.772  -4.762  -4.758  -4.758
 20 A'    6 A"   21 A'   22 A'   23 A'   24 A'    7 A"    8 A"                 
 -4.758  -4.758  -2.677  -2.673  -2.672  -2.662  -2.662  -2.037
 25 A'   26 A'   27 A'    9 A"   28 A'   10 A"   29 A'   30 A'                 
 -2.033  -2.033  -2.021  -2.021  -1.287  -0.865  -0.745  -0.672
 11 A"   31 A'   12 A"   32 A'   33 A'   34 A'   35 A'   36 A'                 
 -0.607  -0.535  -0.520  -0.477  -0.398  -0.364  -0.351  -0.312
 37 A'   38 A'   13 A"   39 A'   40 A'   14 A"   41 A'   42 A'                 
 -0.309  -0.280  -0.258
 15 A"   43 A'   16 A"                                                         
 -- Virtual --                   
 -0.095  -0.094  -0.031   0.003   0.023   0.033   0.041   0.048
 17 A"   44 A'   45 A'   46 A'   47 A'   48 A'   18 A"   49 A'                 
  0.050   0.064   0.067   0.092   0.103   0.104   0.123   0.156
 50 A'   19 A"   51 A'   52 A'   53 A'   20 A"   54 A'   55 A'                 
  0.168   0.193   0.215   0.242   0.251   0.263   0.264   0.286
 56 A'   57 A'   21 A"   58 A'   22 A"   59 A'   60 A'   23 A"                 
  0.301   0.324   0.357   0.363   0.373   0.398   0.401   0.410
 61 A'   62 A'   63 A'   64 A'   24 A"   25 A"   65 A'   66 A'                 
  0.413   0.417   0.436   0.486   0.487   0.529   0.544   0.550
 26 A"   67 A'   68 A'   27 A"   69 A'   28 A"   70 A'   29 A"                 
  0.594   0.604   0.618   0.639   0.696   0.773   0.793   0.803
 71 A'   72 A'   73 A'   74 A'   30 A"   31 A"   75 A'   76 A'                 
  0.860   0.899   0.965   1.013   1.239   1.290   1.309   1.333
 77 A'   78 A'   79 A'   80 A'   32 A"   33 A"   81 A'   82 A'                 
  1.378   1.414   1.416   1.444   1.553   1.640   1.664   1.686
 83 A'   34 A"   84 A'   35 A"   36 A"   85 A'   86 A'   87 A'                 
  1.770   1.825   1.950   1.977   2.040   2.139   2.615   2.906
 88 A'   89 A'   90 A'   37 A"   91 A'   92 A'   38 A"   93 A'                 
  3.040   3.730   3.736   3.930   3.952   3.955   3.967   3.967
 94 A'   39 A"   95 A'   40 A"   96 A'   41 A"   42 A"   97 A'                 
  3.980   3.991   4.021   4.050   4.118   4.154   4.295   4.328
 43 A"   98 A'   99 A'   44 A"  100 A'  101 A'  102 A'  103 A'                 
  4.653   5.980   6.011   6.025   6.249   6.315   6.433   6.651
104 A'   45 A"  105 A'  106 A'   46 A"  107 A'  108 A'  109 A'                 
  6.925   7.520   7.559   7.625  13.788  13.908  13.978  23.396
110 A'   47 A"  111 A'  112 A'   48 A"  113 A'  114 A'  115 A'                 
 27.752  28.326  28.350  28.361  28.529  28.534  28.535  28.554
116 A'   49 A"  117 A'  118 A'   50 A"   51 A"  119 A'  120 A'                 
 28.621  47.867  66.711 127.872 127.891 127.907 151.566 163.030
121 A'  122 A'  123 A'   52 A"  124 A'  125 A'  126 A'  127 A'                 
289.718 289.753 289.8491020.6531901.726
 53 A"  128 A'  129 A'  130 A'  131 A'                                         

 Beta MOs, Restricted
 -- Occupied --                  
******* -482.87 -176.31 -165.72 -165.72 -165.72  -77.10  -62.52
  1 A'    2 A'    3 A'    4 A'    1 A"    5 A'    6 A'    7 A'                 
-56.345 -56.341 -56.341 -35.811 -31.303 -31.298 -31.298 -24.742
  8 A'    2 A"    9 A'   10 A'   11 A'    3 A"   12 A'   13 A'                 
-22.954 -22.953 -22.953 -22.949 -22.949 -10.343  -8.734  -6.600
 14 A'    4 A"   15 A'   16 A'    5 A"   17 A'   18 A'   19 A'                 
 -6.566  -6.553  -6.551  -6.360  -4.772  -4.762  -4.758  -4.758
 20 A'    6 A"   21 A'   22 A'   23 A'   24 A'    7 A"    8 A"                 
 -4.758  -4.758  -2.677  -2.673  -2.672  -2.662  -2.662  -2.037
 25 A'   26 A'   27 A'    9 A"   28 A'   10 A"   29 A'   30 A'                 
 -2.033  -2.033  -2.021  -2.021  -1.287  -0.865  -0.745  -0.672
 11 A"   31 A'   12 A"   32 A'   33 A'   34 A'   35 A'   36 A'                 
 -0.607  -0.535  -0.520  -0.477  -0.398  -0.364  -0.351  -0.312
 37 A'   38 A'   13 A"   39 A'   40 A'   14 A"   41 A'   42 A'                 
 -0.309  -0.280  -0.258
 15 A"   43 A'   16 A"                                                         
 -- Virtual --                   
 -0.095  -0.094  -0.031   0.003   0.023   0.033   0.041   0.048
 17 A"   44 A'   45 A'   46 A'   47 A'   48 A'   18 A"   49 A'                 
  0.050   0.064   0.067   0.092   0.103   0.104   0.123   0.156
 50 A'   19 A"   51 A'   52 A'   53 A'   20 A"   54 A'   55 A'                 
  0.168   0.193   0.215   0.242   0.251   0.263   0.264   0.286
 56 A'   57 A'   21 A"   58 A'   22 A"   59 A'   60 A'   23 A"                 
  0.301   0.324   0.357   0.363   0.373   0.398   0.401   0.410
 61 A'   62 A'   63 A'   64 A'   24 A"   25 A"   65 A'   66 A'                 
  0.413   0.417   0.436   0.486   0.487   0.529   0.544   0.550
 26 A"   67 A'   68 A'   27 A"   69 A'   28 A"   70 A'   29 A"                 
  0.594   0.604   0.618   0.639   0.696   0.773   0.793   0.803
 71 A'   72 A'   73 A'   74 A'   30 A"   31 A"   75 A'   76 A'                 
  0.860   0.899   0.965   1.013   1.239   1.290   1.309   1.333
 77 A'   78 A'   79 A'   80 A'   32 A"   33 A"   81 A'   82 A'                 
  1.378   1.414   1.416   1.444   1.553   1.640   1.664   1.686
 83 A'   34 A"   84 A'   35 A"   36 A"   85 A'   86 A'   87 A'                 
  1.770   1.825   1.950   1.977   2.040   2.139   2.615   2.906
 88 A'   89 A'   90 A'   37 A"   91 A'   92 A'   38 A"   93 A'                 
  3.040   3.730   3.736   3.930   3.952   3.955   3.967   3.967
 94 A'   39 A"   95 A'   40 A"   96 A'   41 A"   42 A"   97 A'                 
  3.980   3.991   4.021   4.050   4.118   4.154   4.295   4.328
 43 A"   98 A'   99 A'   44 A"  100 A'  101 A'  102 A'  103 A'                 
  4.653   5.980   6.011   6.025   6.249   6.315   6.433   6.651
104 A'   45 A"  105 A'  106 A'   46 A"  107 A'  108 A'  109 A'                 
  6.925   7.520   7.559   7.625  13.788  13.908  13.978  23.396
110 A'   47 A"  111 A'  112 A'   48 A"  113 A'  114 A'  115 A'                 
 27.752  28.326  28.350  28.361  28.529  28.534  28.535  28.554
116 A'   49 A"  117 A'  118 A'   50 A"   51 A"  119 A'  120 A'                 
 28.621  47.867  66.711 127.872 127.891 127.907 151.566 163.030
121 A'  122 A'  123 A'   52 A"  124 A'  125 A'  126 A'  127 A'                 
289.718 289.753 289.8491020.6531901.726
 53 A"  128 A'  129 A'  130 A'  131 A'                                         
 --------------------------------------------------------------

          Ground-State Mulliken Net Atomic Charges

     Atom                 Charge (a.u.)
  ----------------------------------------
      1 C                    -0.107701
      2 P                     0.033343
      3 I                    -0.124742
      4 F                     0.014737
      5 Br                    0.184363
  ----------------------------------------
  Sum of atomic charges =     0.000000

 -----------------------------------------------------------------
                    Cartesian Multipole Moments
 -----------------------------------------------------------------
    Charge (ESU x 10^10)
                 0.0000
    Dipole Moment (Debye)
         X       0.1196      Y      -0.5283      Z       0.0000
       Tot       0.5417
    Quadrupole Moments (Debye-Ang)
        XX     -71.2797     XY      -1.3406     YY     -69.2279
        XZ      -0.0000     YZ      -0.0000     ZZ     -71.0395
    Octopole Moments (Debye-Ang^2)
       XXX     -21.2462    XXY     -31.5977    XYY      -6.5084
       YYY     -66.4460    XXZ      -0.0000    XYZ      -0.0000
       YYZ       0.0000    XZZ      -3.7952    YZZ     -19.0644
       ZZZ       0.0000
    Hexadecapole Moments (Debye-Ang^3)
      XXXX   -1271.9644   XXXY     -46.9773   XXYY    -289.6756
      XYYY     -49.6247   YYYY    -523.3030   XXXZ      -0.0000
      XXYZ       0.0000   XYYZ      -0.0000   YYYZ      -0.0000
      XXZZ    -228.8503   XYZZ     -12.2165   YYZZ    -103.4126
      XZZZ      -0.0000   YZZZ      -0.0000   ZZZZ     -94.7969
 -----------------------------------------------------------------
 Calculating analytic gradient of the SCF energy
 Gradient of SCF Energy
            1           2           3           4           5
    1   0.0061636   0.0046909   0.0000512  -0.0028601  -0.0080456
    2  -0.0070093  -0.0080729   0.0010526  -0.0112096   0.0252392
    3   0.0000000  -0.0000000   0.0000000  -0.0000000   0.0000000
 Max gradient component =       2.524E-02
 RMS gradient           =       8.210E-03
 Gradient time:  CPU 10.36 s  wall 2.69 s
 Geometry Optimization Parameters
   NAtoms,    NIC,     NZ,  NCons,   NDum,   NFix, NCnnct, MaxDiis
        5      20       5       0       0       0       0       0

 Cartesian Hessian Update
 Hessian Updated using BFGS Update


** GEOMETRY OPTIMIZATION IN DELOCALIZED INTERNAL COORDINATES **
   Searching for a Minimum

   Optimization Cycle:   6

                       Coordinates (Angstroms)
     ATOM                X               Y               Z
      1  C         1.3784399575    1.0581931496    0.0000000000
      2  P        -0.1751039633    1.7223071441    0.0000000000
      3  I        -1.7095949529   -0.2176208495    0.0000000000
      4  F         2.4016702627    1.9160652132    0.0000000000
      5  Br        2.0067556149   -0.6636360565    0.0000000000
   Point Group: cs    Number of degrees of freedom:     7


   Energy is  -9973.007094238

 Hessian Updated using BFGS Update

  7 Hessian modes will be used to form the next step
  Hessian Eigenvalues:
     0.076479    0.152279    0.194021    0.255451    0.278008    0.441480
     0.766906

 Minimum Search - Taking Simple RFO Step
 Searching for Lamda that Minimizes Along All modes
 Value Taken    Lamda =  -0.00360668
 Step Taken.  Stepsize is  0.125376

                             Maximum     Tolerance    Cnvgd?
         Gradient           0.027688      0.000300      NO
         Displacement       0.090411      0.001200      NO
         Energy change     -0.002565      0.000001      NO


 New Cartesian Coordinates Obtained by Inverse Iteration

 Displacement from previous Coordinates is:  0.129020
 ----------------------------------------------------------------
             Standard Nuclear Orientation (Angstroms)
    I     Atom           X                Y                Z
 ----------------------------------------------------------------
    1      C       1.3692075079     1.0622197690     0.0000000000
    2      P      -0.1811745475     1.7385267201     0.0000000000
    3      I      -1.6999840528    -0.2057538598     0.0000000000
    4      F       2.3830313100     1.9358679117     0.0000000000
    5      Br      2.0310867013    -0.7155519401     0.0000000000
 ----------------------------------------------------------------
 Molecular Point Group                 Cs    NOp =  2
 Largest Abelian Subgroup              Cs    NOp =  2
 Nuclear Repulsion Energy =   818.8838925314 hartrees
 There are       59 alpha and       59 beta electrons
 Applying Cartesian multipole field
    Component          Value
    ---------          -----
     (2,0,0)        1.00000E-11
     (0,2,0)        2.00000E-11
     (0,0,2)       -3.00000E-11
 Nucleus-field energy     =     0.0000000204 hartrees
 Requested basis set is 6-311++G(d,p)
 There are 68 shells and 184 basis functions
 A cutoff of  1.0D-11 yielded   1792 shell pairs
 There are     14011 function pairs (     15727 Cartesian)
 Smallest overlap matrix eigenvalue = 4.45E-04
 Guess MOs from SCF MO coefficient file

 -----------------------------------------------------------------------
  General SCF calculation program by
  Eric Jon Sundstrom, Paul Horn, Yuezhi Mao, Dmitri Zuev, Alec White,
  David Stuck, Shaama M.S., Shane Yost, Joonho Lee, David Small,
  Daniel Levine, Susi Lehtola, Hugh Burton, Evgeny Epifanovsky
 -----------------------------------------------------------------------
 Exchange:     0.2000 Hartree-Fock + 0.0800 Slater + 0.7200 B88
 Correlation:  0.1900 VWN1RPA + 0.8100 LYP
 Using SG-1 standard quadrature grid
 using 4 threads for integral computing
 -------------------------------------------------------
 OpenMP Integral computing Module                
 Release: version 2.0, May 2017, Q-Chem Inc. Pleasanton 
 -------------------------------------------------------
 -------------------------------------------------------
 OpenMP BLAS3 based DFT computing Module                
 Release: version 1.0, May 2013, Q-Chem Inc. Pittsburgh 
 -------------------------------------------------------
 A restricted SCF calculation will be
 performed using DIIS
 SCF converges when DIIS error is below 1.0e-08
 ---------------------------------------
  Cycle       Energy         DIIS error
 ---------------------------------------
    1   -9973.0075731981      4.52e-04  
    2   -9973.0082379491      3.24e-04  
    3   -9973.0081087418      3.56e-04  
    4   -9973.0086798906      5.91e-05  
    5   -9973.0086975858      1.52e-05  
    6   -9973.0086981317      4.65e-06  
    7   -9973.0086982141      1.77e-06  
    8   -9973.0086982221      2.28e-07  
    9   -9973.0086982224      1.16e-07  
   10   -9973.0086982223      4.54e-08  
   11   -9973.0086982224      1.01e-08  
   12   -9973.0086982223      1.79e-09  Convergence criterion met
 ---------------------------------------
 SCF time:   CPU 35.34s  wall 9.00s 
 SCF   energy in the final basis set =    -9973.0086982223
 Total energy in the final basis set =    -9973.0086982223

 --------------------------------------------------------------
             Orbital Energies (a.u.) and Symmetries
 --------------------------------------------------------------

 Alpha MOs, Restricted
 -- Occupied --                  
******* -482.87 -176.32 -165.72 -165.72 -165.72  -77.11  -62.52
  1 A'    2 A'    3 A'    4 A'    1 A"    5 A'    6 A'    7 A'                 
-56.343 -56.339 -56.338 -35.812 -31.304 -31.299 -31.299 -24.744
  8 A'    2 A"    9 A'   10 A'   11 A'    3 A"   12 A'   13 A'                 
-22.955 -22.954 -22.954 -22.950 -22.950 -10.347  -8.731  -6.603
 14 A'    4 A"   15 A'   16 A'    5 A"   17 A'   18 A'   19 A'                 
 -6.563  -6.549  -6.548  -6.361  -4.773  -4.765  -4.761  -4.761
 20 A'    6 A"   21 A'   22 A'   23 A'   24 A'    7 A"   25 A'                 
 -4.759  -4.759  -2.674  -2.670  -2.669  -2.659  -2.659  -2.038
  8 A"   26 A'   27 A'    9 A"   28 A'   10 A"   29 A'   30 A'                 
 -2.034  -2.034  -2.022  -2.022  -1.286  -0.850  -0.748  -0.673
 11 A"   31 A'   32 A'   12 A"   33 A'   34 A'   35 A'   36 A'                 
 -0.606  -0.532  -0.519  -0.475  -0.397  -0.358  -0.349  -0.314
 37 A'   38 A'   13 A"   39 A'   40 A'   14 A"   41 A'   42 A'                 
 -0.310  -0.281  -0.259
 15 A"   43 A'   16 A"                                                         
 -- Virtual --                   
 -0.097  -0.094  -0.045   0.004   0.022   0.032   0.041   0.048
 17 A"   44 A'   45 A'   46 A'   47 A'   48 A'   18 A"   49 A'                 
  0.050   0.065   0.065   0.091   0.101   0.103   0.124   0.155
 50 A'   19 A"   51 A'   52 A'   53 A'   20 A"   54 A'   55 A'                 
  0.167   0.192   0.214   0.242   0.251   0.261   0.263   0.285
 56 A'   57 A'   21 A"   58 A'   22 A"   59 A'   60 A'   23 A"                 
  0.302   0.326   0.355   0.363   0.372   0.398   0.399   0.409
 61 A'   62 A'   63 A'   64 A'   24 A"   65 A'   25 A"   66 A'                 
  0.417   0.417   0.435   0.481   0.486   0.534   0.547   0.552
 26 A"   67 A'   68 A'   27 A"   69 A'   28 A"   70 A'   29 A"                 
  0.594   0.601   0.620   0.632   0.695   0.768   0.777   0.804
 71 A'   72 A'   73 A'   74 A'   30 A"   31 A"   75 A'   76 A'                 
  0.853   0.900   0.955   1.002   1.233   1.289   1.307   1.333
 77 A'   78 A'   79 A'   80 A'   32 A"   33 A"   81 A'   82 A'                 
  1.378   1.409   1.416   1.437   1.551   1.637   1.641   1.681
 83 A'   34 A"   84 A'   35 A"   36 A"   85 A'   86 A'   87 A'                 
  1.765   1.830   1.932   1.978   2.036   2.156   2.614   2.887
 88 A'   89 A'   90 A'   37 A"   91 A'   92 A'   38 A"   93 A'                 
  3.028   3.729   3.735   3.929   3.945   3.954   3.967   3.967
 94 A'   39 A"   95 A'   40 A"   96 A'   41 A"   97 A'   42 A"                 
  3.980   3.991   4.021   4.043   4.119   4.142   4.295   4.334
 43 A"   98 A'   99 A'   44 A"  100 A'  101 A'  102 A'  103 A'                 
  4.650   5.979   6.011   6.025   6.247   6.313   6.429   6.625
104 A'   45 A"  105 A'  106 A'   46 A"  107 A'  108 A'  109 A'                 
  6.921   7.523   7.558   7.625  13.785  13.902  13.970  23.385
110 A'   47 A"  111 A'  112 A'   48 A"  113 A'  114 A'  115 A'                 
 27.752  28.325  28.350  28.360  28.528  28.533  28.534  28.554
116 A'   49 A"  117 A'  118 A'   50 A"   51 A"  119 A'  120 A'                 
 28.621  47.849  66.709 127.872 127.891 127.906 151.566 163.027
121 A'  122 A'  123 A'   52 A"  124 A'  125 A'  126 A'  127 A'                 
289.719 289.750 289.8501020.6301901.725
 53 A"  128 A'  129 A'  130 A'  131 A'                                         

 Beta MOs, Restricted
 -- Occupied --                  
******* -482.87 -176.32 -165.72 -165.72 -165.72  -77.11  -62.52
  1 A'    2 A'    3 A'    4 A'    1 A"    5 A'    6 A'    7 A'                 
-56.343 -56.339 -56.338 -35.812 -31.304 -31.299 -31.299 -24.744
  8 A'    2 A"    9 A'   10 A'   11 A'    3 A"   12 A'   13 A'                 
-22.955 -22.954 -22.954 -22.950 -22.950 -10.347  -8.731  -6.603
 14 A'    4 A"   15 A'   16 A'    5 A"   17 A'   18 A'   19 A'                 
 -6.563  -6.549  -6.548  -6.361  -4.773  -4.765  -4.761  -4.761
 20 A'    6 A"   21 A'   22 A'   23 A'   24 A'    7 A"   25 A'                 
 -4.759  -4.759  -2.674  -2.670  -2.669  -2.659  -2.659  -2.038
  8 A"   26 A'   27 A'    9 A"   28 A'   10 A"   29 A'   30 A'                 
 -2.034  -2.034  -2.022  -2.022  -1.286  -0.850  -0.748  -0.673
 11 A"   31 A'   32 A'   12 A"   33 A'   34 A'   35 A'   36 A'                 
 -0.606  -0.532  -0.519  -0.475  -0.397  -0.358  -0.349  -0.314
 37 A'   38 A'   13 A"   39 A'   40 A'   14 A"   41 A'   42 A'                 
 -0.310  -0.281  -0.259
 15 A"   43 A'   16 A"                                                         
 -- Virtual --                   
 -0.097  -0.094  -0.045   0.004   0.022   0.032   0.041   0.048
 17 A"   44 A'   45 A'   46 A'   47 A'   48 A'   18 A"   49 A'                 
  0.050   0.065   0.065   0.091   0.101   0.103   0.124   0.155
 50 A'   19 A"   51 A'   52 A'   53 A'   20 A"   54 A'   55 A'                 
  0.167   0.192   0.214   0.242   0.251   0.261   0.263   0.285
 56 A'   57 A'   21 A"   58 A'   22 A"   59 A'   60 A'   23 A"                 
  0.302   0.326   0.355   0.363   0.372   0.398   0.399   0.409
 61 A'   62 A'   63 A'   64 A'   24 A"   65 A'   25 A"   66 A'                 
  0.417   0.417   0.435   0.481   0.486   0.534   0.547   0.552
 26 A"   67 A'   68 A'   27 A"   69 A'   28 A"   70 A'   29 A"                 
  0.594   0.601   0.620   0.632   0.695   0.768   0.777   0.804
 71 A'   72 A'   73 A'   74 A'   30 A"   31 A"   75 A'   76 A'                 
  0.853   0.900   0.955   1.002   1.233   1.289   1.307   1.333
 77 A'   78 A'   79 A'   80 A'   32 A"   33 A"   81 A'   82 A'                 
  1.378   1.409   1.416   1.437   1.551   1.637   1.641   1.681
 83 A'   34 A"   84 A'   35 A"   36 A"   85 A'   86 A'   87 A'                 
  1.765   1.830   1.932   1.978   2.036   2.156   2.614   2.887
 88 A'   89 A'   90 A'   37 A"   91 A'   92 A'   38 A"   93 A'                 
  3.028   3.729   3.735   3.929   3.945   3.954   3.967   3.967
 94 A'   39 A"   95 A'   40 A"   96 A'   41 A"   97 A'   42 A"                 
  3.980   3.991   4.021   4.043   4.119   4.142   4.295   4.334
 43 A"   98 A'   99 A'   44 A"  100 A'  101 A'  102 A'  103 A'                 
  4.650   5.979   6.011   6.025   6.247   6.313   6.429   6.625
104 A'   45 A"  105 A'  106 A'   46 A"  107 A'  108 A'  109 A'                 
  6.921   7.523   7.558   7.625  13.785  13.902  13.970  23.385
110 A'   47 A"  111 A'  112 A'   48 A"  113 A'  114 A'  115 A'                 
 27.752  28.325  28.350  28.360  28.528  28.533  28.534  28.554
116 A'   49 A"  117 A'  118 A'   50 A"   51 A"  119 A'  120 A'                 
 28.621  47.849  66.709 127.872 127.891 127.906 151.566 163.027
121 A'  122 A'  123 A'   52 A"  124 A'  125 A'  126 A'  127 A'                 
289.719 289.750 289.8501020.6301901.725
 53 A"  128 A'  129 A'  130 A'  131 A'                                         
 --------------------------------------------------------------

          Ground-State Mulliken Net Atomic Charges

     Atom                 Charge (a.u.)
  ----------------------------------------
      1 C                    -0.090611
      2 P                     0.040108
      3 I                    -0.119594
      4 F                     0.016152
      5 Br                    0.153945
  ----------------------------------------
  Sum of atomic charges =     0.000000

 -----------------------------------------------------------------
                    Cartesian Multipole Moments
 -----------------------------------------------------------------
    Charge (ESU x 10^10)
                 0.0000
    Dipole Moment (Debye)
         X      -0.0448      Y      -0.3775      Z       0.0000
       Tot       0.3801
    Quadrupole Moments (Debye-Ang)
        XX     -71.4983     XY      -1.3077     YY     -68.8602
        XZ       0.0000     YZ      -0.0000     ZZ     -71.1418
    Octopole Moments (Debye-Ang^2)
       XXX     -23.5530    XXY     -31.1075    XYY      -7.1220
       YYY     -64.9416    XXZ       0.0000    XYZ      -0.0000
       YYZ       0.0000    XZZ      -4.7022    YZZ     -18.6225
       ZZZ       0.0000
    Hexadecapole Moments (Debye-Ang^3)
      XXXX   -1276.8431   XXXY     -38.0011   XXYY    -291.2425
      XYYY     -41.5777   YYYY    -533.9041   XXXZ       0.0000
      XXYZ      -0.0000   XYYZ       0.0000   YYYZ      -0.0000
      XXZZ    -229.8068   XYZZ      -9.1390   YYZZ    -105.4576
      XZZZ       0.0000   YZZZ      -0.0000   ZZZZ     -95.0112
 -----------------------------------------------------------------
 Calculating analytic gradient of the SCF energy
 Gradient of SCF Energy
            1           2           3           4           5
    1  -0.0029503   0.0024447   0.0013472  -0.0019319   0.0010902
    2   0.0076398  -0.0032594   0.0014592  -0.0033645  -0.0024751
    3  -0.0000000   0.0000000  -0.0000000   0.0000000  -0.0000000
 Max gradient component =       7.640E-03
 RMS gradient           =       2.708E-03
 Gradient time:  CPU 10.15 s  wall 2.64 s
 Geometry Optimization Parameters
   NAtoms,    NIC,     NZ,  NCons,   NDum,   NFix, NCnnct, MaxDiis
        5      20       5       0       0       0       0       0

 Cartesian Hessian Update
 Hessian Updated using BFGS Update


** GEOMETRY OPTIMIZATION IN DELOCALIZED INTERNAL COORDINATES **
   Searching for a Minimum

   Optimization Cycle:   7

                       Coordinates (Angstroms)
     ATOM                X               Y               Z
      1  C         1.3692075079    1.0622197690    0.0000000000
      2  P        -0.1811745475    1.7385267201    0.0000000000
      3  I        -1.6999840528   -0.2057538598    0.0000000000
      4  F         2.3830313100    1.9358679117    0.0000000000
      5  Br        2.0310867013   -0.7155519401    0.0000000000
   Point Group: cs    Number of degrees of freedom:     7


   Energy is  -9973.008698222

 Hessian Updated using BFGS Update

  7 Hessian modes will be used to form the next step
  Hessian Eigenvalues:
     0.077440    0.167518    0.208895    0.256149    0.280025    0.404593
     0.755421

 Minimum Search - Taking Simple RFO Step
 Searching for Lamda that Minimizes Along All modes
 Value Taken    Lamda =  -0.00017832
 Step Taken.  Stepsize is  0.031549

                             Maximum     Tolerance    Cnvgd?
         Gradient           0.004942      0.000300      NO
         Displacement       0.024609      0.001200      NO
         Energy change     -0.001604      0.000001      NO


 New Cartesian Coordinates Obtained by Inverse Iteration

 Displacement from previous Coordinates is:  0.031304
 ----------------------------------------------------------------
             Standard Nuclear Orientation (Angstroms)
    I     Atom           X                Y                Z
 ----------------------------------------------------------------
    1      C       1.3735029210     1.0563211903     0.0000000000
    2      P      -0.1787955273     1.7390648386     0.0000000000
    3      I      -1.7127027249    -0.2076769503     0.0000000000
    4      F       2.3847190242     1.9403479374     0.0000000000
    5      Br      2.0354432260    -0.7127484151     0.0000000000
 ----------------------------------------------------------------
 Molecular Point Group                 Cs    NOp =  2
 Largest Abelian Subgroup              Cs    NOp =  2
 Nuclear Repulsion Energy =   816.6708314821 hartrees
 There are       59 alpha and       59 beta electrons
 Applying Cartesian multipole field
    Component          Value
    ---------          -----
     (2,0,0)        1.00000E-11
     (0,2,0)        2.00000E-11
     (0,0,2)       -3.00000E-11
 Nucleus-field energy     =     0.0000000206 hartrees
 Requested basis set is 6-311++G(d,p)
 There are 68 shells and 184 basis functions
 A cutoff of  1.0D-11 yielded   1790 shell pairs
 There are     14005 function pairs (     15721 Cartesian)
 Smallest overlap matrix eigenvalue = 4.35E-04
 Guess MOs from SCF MO coefficient file

 -----------------------------------------------------------------------
  General SCF calculation program by
  Eric Jon Sundstrom, Paul Horn, Yuezhi Mao, Dmitri Zuev, Alec White,
  David Stuck, Shaama M.S., Shane Yost, Joonho Lee, David Small,
  Daniel Levine, Susi Lehtola, Hugh Burton, Evgeny Epifanovsky
 -----------------------------------------------------------------------
 Exchange:     0.2000 Hartree-Fock + 0.0800 Slater + 0.7200 B88
 Correlation:  0.1900 VWN1RPA + 0.8100 LYP
 Using SG-1 standard quadrature grid
 using 4 threads for integral computing
 -------------------------------------------------------
 OpenMP Integral computing Module                
 Release: version 2.0, May 2017, Q-Chem Inc. Pleasanton 
 -------------------------------------------------------
 -------------------------------------------------------
 OpenMP BLAS3 based DFT computing Module                
 Release: version 1.0, May 2013, Q-Chem Inc. Pittsburgh 
 -------------------------------------------------------
 A restricted SCF calculation will be
 performed using DIIS
 SCF converges when DIIS error is below 1.0e-08
 ---------------------------------------
  Cycle       Energy         DIIS error
 ---------------------------------------
    1   -9973.0087173627      1.15e-04  
    2   -9973.0087987360      2.49e-05  
    3   -9973.0087983663      2.55e-05  
    4   -9973.0088008258      1.27e-05  
    5   -9973.0088015706      3.42e-06  
    6   -9973.0088016217      1.33e-06  
    7   -9973.0088016301      2.92e-07  
    8   -9973.0088016303      8.41e-08  
    9   -9973.0088016305      2.43e-08  
   10   -9973.0088016304      1.08e-08  
   11   -9973.0088016304      2.48e-09  Convergence criterion met
 ---------------------------------------
 SCF time:   CPU 32.26s  wall 8.00s 
 SCF   energy in the final basis set =    -9973.0088016304
 Total energy in the final basis set =    -9973.0088016304

 --------------------------------------------------------------
             Orbital Energies (a.u.) and Symmetries
 --------------------------------------------------------------

 Alpha MOs, Restricted
 -- Occupied --                  
******* -482.87 -176.31 -165.72 -165.72 -165.72  -77.11  -62.52
  1 A'    2 A'    3 A'    4 A'    1 A"    5 A'    6 A'    7 A'                 
-56.344 -56.340 -56.340 -35.811 -31.304 -31.299 -31.298 -24.743
  8 A'    2 A"    9 A'   10 A'   11 A'    3 A"   12 A'   13 A'                 
-22.954 -22.953 -22.953 -22.949 -22.949 -10.347  -8.732  -6.603
 14 A'    4 A"   15 A'   16 A'    5 A"   17 A'   18 A'   19 A'                 
 -6.564  -6.551  -6.550  -6.360  -4.772  -4.766  -4.761  -4.761
 20 A'    6 A"   21 A'   22 A'   23 A'   24 A'    7 A"   25 A'                 
 -4.759  -4.758  -2.675  -2.671  -2.670  -2.660  -2.660  -2.038
  8 A"   26 A'   27 A'    9 A"   28 A'   10 A"   29 A'   30 A'                 
 -2.034  -2.033  -2.022  -2.022  -1.284  -0.852  -0.747  -0.671
 11 A"   31 A'   12 A"   32 A'   33 A'   34 A'   35 A'   36 A'                 
 -0.605  -0.532  -0.517  -0.475  -0.397  -0.359  -0.349  -0.314
 37 A'   38 A'   13 A"   39 A'   40 A'   14 A"   41 A'   42 A'                 
 -0.310  -0.281  -0.259
 15 A"   43 A'   16 A"                                                         
 -- Virtual --                   
 -0.098  -0.095  -0.044   0.003   0.021   0.032   0.041   0.048
 17 A"   44 A'   45 A'   46 A'   47 A'   48 A'   18 A"   49 A'                 
  0.049   0.065   0.065   0.091   0.101   0.104   0.123   0.154
 50 A'   19 A"   51 A'   52 A'   53 A'   20 A"   54 A'   55 A'                 
  0.167   0.192   0.214   0.242   0.250   0.261   0.263   0.286
 56 A'   57 A'   21 A"   58 A'   22 A"   59 A'   60 A'   23 A"                 
  0.302   0.326   0.354   0.363   0.374   0.398   0.399   0.408
 61 A'   62 A'   63 A'   64 A'   24 A"   65 A'   25 A"   66 A'                 
  0.416   0.417   0.435   0.481   0.484   0.532   0.545   0.551
 26 A"   67 A'   68 A'   27 A"   69 A'   28 A"   70 A'   29 A"                 
  0.593   0.599   0.618   0.631   0.693   0.768   0.778   0.803
 71 A'   72 A'   73 A'   74 A'   30 A"   31 A"   75 A'   76 A'                 
  0.853   0.897   0.953   1.002   1.232   1.289   1.308   1.333
 77 A'   78 A'   79 A'   80 A'   32 A"   33 A"   81 A'   82 A'                 
  1.376   1.411   1.416   1.436   1.551   1.635   1.644   1.680
 83 A'   34 A"   84 A'   35 A"   36 A"   85 A'   86 A'   87 A'                 
  1.760   1.830   1.933   1.977   2.035   2.154   2.614   2.886
 88 A'   89 A'   90 A'   37 A"   91 A'   92 A'   38 A"   93 A'                 
  3.019   3.730   3.736   3.926   3.942   3.954   3.966   3.967
 94 A'   39 A"   95 A'   40 A"   96 A'   41 A"   42 A"   97 A'                 
  3.978   3.990   4.019   4.043   4.116   4.142   4.294   4.333
 43 A"   98 A'   99 A'   44 A"  100 A'  101 A'  102 A'  103 A'                 
  4.647   5.979   6.011   6.025   6.248   6.314   6.425   6.627
104 A'   45 A"  105 A'  106 A'   46 A"  107 A'  108 A'  109 A'                 
  6.918   7.522   7.556   7.624  13.784  13.900  13.967  23.380
110 A'   47 A"  111 A'  112 A'   48 A"  113 A'  114 A'  115 A'                 
 27.751  28.325  28.350  28.360  28.528  28.533  28.534  28.553
116 A'   49 A"  117 A'  118 A'   50 A"   51 A"  119 A'  120 A'                 
 28.620  47.850  66.710 127.872 127.891 127.906 151.565 163.024
121 A'  122 A'  123 A'   52 A"  124 A'  125 A'  126 A'  127 A'                 
289.718 289.749 289.8491020.6321901.724
 53 A"  128 A'  129 A'  130 A'  131 A'                                         

 Beta MOs, Restricted
 -- Occupied --                  
******* -482.87 -176.31 -165.72 -165.72 -165.72  -77.11  -62.52
  1 A'    2 A'    3 A'    4 A'    1 A"    5 A'    6 A'    7 A'                 
-56.344 -56.340 -56.340 -35.811 -31.304 -31.299 -31.298 -24.743
  8 A'    2 A"    9 A'   10 A'   11 A'    3 A"   12 A'   13 A'                 
-22.954 -22.953 -22.953 -22.949 -22.949 -10.347  -8.732  -6.603
 14 A'    4 A"   15 A'   16 A'    5 A"   17 A'   18 A'   19 A'                 
 -6.564  -6.551  -6.550  -6.360  -4.772  -4.766  -4.761  -4.761
 20 A'    6 A"   21 A'   22 A'   23 A'   24 A'    7 A"   25 A'                 
 -4.759  -4.758  -2.675  -2.671  -2.670  -2.660  -2.660  -2.038
  8 A"   26 A'   27 A'    9 A"   28 A'   10 A"   29 A'   30 A'                 
 -2.034  -2.033  -2.022  -2.022  -1.284  -0.852  -0.747  -0.671
 11 A"   31 A'   12 A"   32 A'   33 A'   34 A'   35 A'   36 A'                 
 -0.605  -0.532  -0.517  -0.475  -0.397  -0.359  -0.349  -0.314
 37 A'   38 A'   13 A"   39 A'   40 A'   14 A"   41 A'   42 A'                 
 -0.310  -0.281  -0.259
 15 A"   43 A'   16 A"                                                         
 -- Virtual --                   
 -0.098  -0.095  -0.044   0.003   0.021   0.032   0.041   0.048
 17 A"   44 A'   45 A'   46 A'   47 A'   48 A'   18 A"   49 A'                 
  0.049   0.065   0.065   0.091   0.101   0.104   0.123   0.154
 50 A'   19 A"   51 A'   52 A'   53 A'   20 A"   54 A'   55 A'                 
  0.167   0.192   0.214   0.242   0.250   0.261   0.263   0.286
 56 A'   57 A'   21 A"   58 A'   22 A"   59 A'   60 A'   23 A"                 
  0.302   0.326   0.354   0.363   0.374   0.398   0.399   0.408
 61 A'   62 A'   63 A'   64 A'   24 A"   65 A'   25 A"   66 A'                 
  0.416   0.417   0.435   0.481   0.484   0.532   0.545   0.551
 26 A"   67 A'   68 A'   27 A"   69 A'   28 A"   70 A'   29 A"                 
  0.593   0.599   0.618   0.631   0.693   0.768   0.778   0.803
 71 A'   72 A'   73 A'   74 A'   30 A"   31 A"   75 A'   76 A'                 
  0.853   0.897   0.953   1.002   1.232   1.289   1.308   1.333
 77 A'   78 A'   79 A'   80 A'   32 A"   33 A"   81 A'   82 A'                 
  1.376   1.411   1.416   1.436   1.551   1.635   1.644   1.680
 83 A'   34 A"   84 A'   35 A"   36 A"   85 A'   86 A'   87 A'                 
  1.760   1.830   1.933   1.977   2.035   2.154   2.614   2.886
 88 A'   89 A'   90 A'   37 A"   91 A'   92 A'   38 A"   93 A'                 
  3.019   3.730   3.736   3.926   3.942   3.954   3.966   3.967
 94 A'   39 A"   95 A'   40 A"   96 A'   41 A"   42 A"   97 A'                 
  3.978   3.990   4.019   4.043   4.116   4.142   4.294   4.333
 43 A"   98 A'   99 A'   44 A"  100 A'  101 A'  102 A'  103 A'                 
  4.647   5.979   6.011   6.025   6.248   6.314   6.425   6.627
104 A'   45 A"  105 A'  106 A'   46 A"  107 A'  108 A'  109 A'                 
  6.918   7.522   7.556   7.624  13.784  13.900  13.967  23.380
110 A'   47 A"  111 A'  112 A'   48 A"  113 A'  114 A'  115 A'                 
 27.751  28.325  28.350  28.360  28.528  28.533  28.534  28.553
116 A'   49 A"  117 A'  118 A'   50 A"   51 A"  119 A'  120 A'                 
 28.620  47.850  66.710 127.872 127.891 127.906 151.565 163.024
121 A'  122 A'  123 A'   52 A"  124 A'  125 A'  126 A'  127 A'                 
289.718 289.749 289.8491020.6321901.724
 53 A"  128 A'  129 A'  130 A'  131 A'                                         
 --------------------------------------------------------------

          Ground-State Mulliken Net Atomic Charges

     Atom                 Charge (a.u.)
  ----------------------------------------
      1 C                    -0.089291
      2 P                     0.039067
      3 I                    -0.122840
      4 F                     0.012375
      5 Br                    0.160689
  ----------------------------------------
  Sum of atomic charges =     0.000000

 -----------------------------------------------------------------
                    Cartesian Multipole Moments
 -----------------------------------------------------------------
    Charge (ESU x 10^10)
                 0.0000
    Dipole Moment (Debye)
         X       0.0015      Y      -0.4083      Z       0.0000
       Tot       0.4083
    Quadrupole Moments (Debye-Ang)
        XX     -71.4988     XY      -1.4376     YY     -68.8965
        XZ       0.0000     YZ      -0.0000     ZZ     -71.1639
    Octopole Moments (Debye-Ang^2)
       XXX     -22.6740    XXY     -31.4492    XYY      -7.0029
       YYY     -64.9993    XXZ       0.0000    XYZ       0.0000
       YYZ      -0.0000    XZZ      -4.3902    YZZ     -18.6691
       ZZZ       0.0000
    Hexadecapole Moments (Debye-Ang^3)
      XXXX   -1286.3610   XXXY     -39.6077   XXYY    -293.1816
      XYYY     -43.1834   YYYY    -533.9292   XXXZ       0.0000
      XXYZ       0.0000   XYYZ      -0.0000   YYYZ       0.0000
      XXZZ    -231.4914   XYZZ      -9.5506   YYZZ    -105.5065
      XZZZ       0.0000   YZZZ      -0.0000   ZZZZ     -95.0887
 -----------------------------------------------------------------
 Calculating analytic gradient of the SCF energy
 Gradient of SCF Energy
            1           2           3           4           5
    1  -0.0011315   0.0015747  -0.0003453  -0.0003543   0.0002564
    2   0.0022621  -0.0003396  -0.0003170  -0.0010610  -0.0005446
    3  -0.0000000   0.0000000  -0.0000000   0.0000000   0.0000000
 Max gradient component =       2.262E-03
 RMS gradient           =       8.495E-04
 Gradient time:  CPU 10.15 s  wall 2.64 s
 Geometry Optimization Parameters
   NAtoms,    NIC,     NZ,  NCons,   NDum,   NFix, NCnnct, MaxDiis
        5      20       5       0       0       0       0       0

 Cartesian Hessian Update
 Hessian Updated using BFGS Update


** GEOMETRY OPTIMIZATION IN DELOCALIZED INTERNAL COORDINATES **
   Searching for a Minimum

   Optimization Cycle:   8

                       Coordinates (Angstroms)
     ATOM                X               Y               Z
      1  C         1.3735029210    1.0563211903    0.0000000000
      2  P        -0.1787955273    1.7390648386    0.0000000000
      3  I        -1.7127027249   -0.2076769503    0.0000000000
      4  F         2.3847190242    1.9403479374    0.0000000000
      5  Br        2.0354432260   -0.7127484151    0.0000000000
   Point Group: cs    Number of degrees of freedom:     7


   Energy is  -9973.008801630

 Hessian Updated using BFGS Update

  7 Hessian modes will be used to form the next step
  Hessian Eigenvalues:
     0.093221    0.134240    0.201441    0.254863    0.282902    0.378191
     0.723902

 Minimum Search - Taking Simple RFO Step
 Searching for Lamda that Minimizes Along All modes
 Value Taken    Lamda =  -0.00002363
 Step Taken.  Stepsize is  0.013432

                             Maximum     Tolerance    Cnvgd?
         Gradient           0.001293      0.000300      NO
         Displacement       0.008891      0.001200      NO
         Energy change     -0.000103      0.000001      NO


 New Cartesian Coordinates Obtained by Inverse Iteration

 Displacement from previous Coordinates is:  0.011118
 ----------------------------------------------------------------
             Standard Nuclear Orientation (Angstroms)
    I     Atom           X                Y                Z
 ----------------------------------------------------------------
    1      C       1.3738746620     1.0522988354     0.0000000000
    2      P      -0.1793776117     1.7382356661     0.0000000000
    3      I      -1.7120289307    -0.2049095095     0.0000000000
    4      F       2.3829381576     1.9424098508     0.0000000000
    5      Br      2.0367606417    -0.7127262419     0.0000000000
 ----------------------------------------------------------------
 Molecular Point Group                 Cs    NOp =  2
 Largest Abelian Subgroup              Cs    NOp =  2
 Nuclear Repulsion Energy =   816.9121437087 hartrees
 There are       59 alpha and       59 beta electrons
 Applying Cartesian multipole field
    Component          Value
    ---------          -----
     (2,0,0)        1.00000E-11
     (0,2,0)        2.00000E-11
     (0,0,2)       -3.00000E-11
 Nucleus-field energy     =     0.0000000205 hartrees
 Requested basis set is 6-311++G(d,p)
 There are 68 shells and 184 basis functions
 A cutoff of  1.0D-11 yielded   1790 shell pairs
 There are     14005 function pairs (     15721 Cartesian)
 Smallest overlap matrix eigenvalue = 4.30E-04
 Guess MOs from SCF MO coefficient file

 -----------------------------------------------------------------------
  General SCF calculation program by
  Eric Jon Sundstrom, Paul Horn, Yuezhi Mao, Dmitri Zuev, Alec White,
  David Stuck, Shaama M.S., Shane Yost, Joonho Lee, David Small,
  Daniel Levine, Susi Lehtola, Hugh Burton, Evgeny Epifanovsky
 -----------------------------------------------------------------------
 Exchange:     0.2000 Hartree-Fock + 0.0800 Slater + 0.7200 B88
 Correlation:  0.1900 VWN1RPA + 0.8100 LYP
 Using SG-1 standard quadrature grid
 using 4 threads for integral computing
 -------------------------------------------------------
 OpenMP Integral computing Module                
 Release: version 2.0, May 2017, Q-Chem Inc. Pleasanton 
 -------------------------------------------------------
 -------------------------------------------------------
 OpenMP BLAS3 based DFT computing Module                
 Release: version 1.0, May 2013, Q-Chem Inc. Pittsburgh 
 -------------------------------------------------------
 A restricted SCF calculation will be
 performed using DIIS
 SCF converges when DIIS error is below 1.0e-08
 ---------------------------------------
  Cycle       Energy         DIIS error
 ---------------------------------------
    1   -9973.0087902760      5.74e-05  
    2   -9973.0088097868      1.46e-05  
    3   -9973.0088079543      2.38e-05  
    4   -9973.0088104658      6.36e-06  
    5   -9973.0088106485      1.81e-06  
    6   -9973.0088106603      5.69e-07  
    7   -9973.0088106615      1.09e-07  
    8   -9973.0088106614      3.65e-08  
    9   -9973.0088106615      9.76e-09  Convergence criterion met
 ---------------------------------------
 SCF time:   CPU 26.45s  wall 7.00s 
 SCF   energy in the final basis set =    -9973.0088106615
 Total energy in the final basis set =    -9973.0088106615

 --------------------------------------------------------------
             Orbital Energies (a.u.) and Symmetries
 --------------------------------------------------------------

 Alpha MOs, Restricted
 -- Occupied --                  
******* -482.87 -176.31 -165.72 -165.72 -165.72  -77.11  -62.52
  1 A'    2 A'    3 A'    4 A'    1 A"    5 A'    6 A'    7 A'                 
-56.345 -56.341 -56.340 -35.811 -31.304 -31.299 -31.298 -24.742
  8 A'    2 A"    9 A'   10 A'   11 A'    3 A"   12 A'   13 A'                 
-22.954 -22.953 -22.953 -22.949 -22.949 -10.347  -8.733  -6.603
 14 A'    4 A"   15 A'   16 A'    5 A"   17 A'   18 A'   19 A'                 
 -6.565  -6.551  -6.550  -6.360  -4.772  -4.766  -4.761  -4.761
 20 A'    6 A"   21 A'   22 A'   23 A'   24 A'    7 A"   25 A'                 
 -4.759  -4.758  -2.676  -2.672  -2.671  -2.660  -2.660  -2.038
  8 A"   26 A'   27 A'    9 A"   28 A'   10 A"   29 A'   30 A'                 
 -2.034  -2.033  -2.022  -2.022  -1.282  -0.853  -0.746  -0.671
 11 A"   31 A'   12 A"   32 A'   33 A'   34 A'   35 A'   36 A'                 
 -0.604  -0.531  -0.516  -0.475  -0.397  -0.359  -0.350  -0.314
 37 A'   38 A'   13 A"   39 A'   40 A'   14 A"   41 A'   42 A'                 
 -0.310  -0.281  -0.259
 15 A"   43 A'   16 A"                                                         
 -- Virtual --                   
 -0.098  -0.094  -0.044   0.004   0.021   0.032   0.041   0.048
 17 A"   44 A'   45 A'   46 A'   47 A'   48 A'   18 A"   49 A'                 
  0.049   0.065   0.065   0.090   0.101   0.104   0.123   0.154
 50 A'   19 A"   51 A'   52 A'   53 A'   20 A"   54 A'   55 A'                 
  0.168   0.192   0.214   0.242   0.250   0.261   0.263   0.286
 56 A'   57 A'   21 A"   58 A'   22 A"   59 A'   60 A'   23 A"                 
  0.302   0.326   0.354   0.363   0.373   0.398   0.399   0.408
 61 A'   62 A'   63 A'   64 A'   24 A"   65 A'   25 A"   66 A'                 
  0.415   0.417   0.435   0.481   0.484   0.532   0.544   0.550
 26 A"   67 A'   68 A'   27 A"   69 A'   28 A"   70 A'   29 A"                 
  0.593   0.599   0.618   0.632   0.694   0.768   0.778   0.803
 71 A'   72 A'   73 A'   74 A'   30 A"   31 A"   75 A'   76 A'                 
  0.853   0.897   0.952   1.002   1.232   1.289   1.309   1.334
 77 A'   78 A'   79 A'   80 A'   32 A"   33 A"   81 A'   82 A'                 
  1.376   1.412   1.416   1.436   1.551   1.634   1.645   1.681
 83 A'   34 A"   84 A'   35 A"   36 A"   85 A'   86 A'   87 A'                 
  1.757   1.830   1.934   1.977   2.035   2.154   2.614   2.886
 88 A'   89 A'   90 A'   37 A"   91 A'   92 A'   38 A"   93 A'                 
  3.016   3.731   3.737   3.925   3.940   3.954   3.967   3.967
 94 A'   39 A"   95 A'   40 A"   96 A'   41 A"   42 A"   97 A'                 
  3.978   3.989   4.020   4.043   4.117   4.142   4.294   4.333
 43 A"   98 A'   99 A'   44 A"  100 A'  101 A'  102 A'  103 A'                 
  4.646   5.979   6.011   6.025   6.249   6.315   6.424   6.628
104 A'   45 A"  105 A'  106 A'   46 A"  107 A'  108 A'  109 A'                 
  6.917   7.522   7.556   7.624  13.784  13.900  13.965  23.378
110 A'   47 A"  111 A'  112 A'   48 A"  113 A'  114 A'  115 A'                 
 27.751  28.325  28.350  28.360  28.528  28.534  28.534  28.554
116 A'   49 A"  117 A'  118 A'   50 A"   51 A"  119 A'  120 A'                 
 28.620  47.851  66.710 127.872 127.891 127.906 151.565 163.024
121 A'  122 A'  123 A'   52 A"  124 A'  125 A'  126 A'  127 A'                 
289.717 289.748 289.8491020.6331901.724
 53 A"  128 A'  129 A'  130 A'  131 A'                                         

 Beta MOs, Restricted
 -- Occupied --                  
******* -482.87 -176.31 -165.72 -165.72 -165.72  -77.11  -62.52
  1 A'    2 A'    3 A'    4 A'    1 A"    5 A'    6 A'    7 A'                 
-56.345 -56.341 -56.340 -35.811 -31.304 -31.299 -31.298 -24.742
  8 A'    2 A"    9 A'   10 A'   11 A'    3 A"   12 A'   13 A'                 
-22.954 -22.953 -22.953 -22.949 -22.949 -10.347  -8.733  -6.603
 14 A'    4 A"   15 A'   16 A'    5 A"   17 A'   18 A'   19 A'                 
 -6.565  -6.551  -6.550  -6.360  -4.772  -4.766  -4.761  -4.761
 20 A'    6 A"   21 A'   22 A'   23 A'   24 A'    7 A"   25 A'                 
 -4.759  -4.758  -2.676  -2.672  -2.671  -2.660  -2.660  -2.038
  8 A"   26 A'   27 A'    9 A"   28 A'   10 A"   29 A'   30 A'                 
 -2.034  -2.033  -2.022  -2.022  -1.282  -0.853  -0.746  -0.671
 11 A"   31 A'   12 A"   32 A'   33 A'   34 A'   35 A'   36 A'                 
 -0.604  -0.531  -0.516  -0.475  -0.397  -0.359  -0.350  -0.314
 37 A'   38 A'   13 A"   39 A'   40 A'   14 A"   41 A'   42 A'                 
 -0.310  -0.281  -0.259
 15 A"   43 A'   16 A"                                                         
 -- Virtual --                   
 -0.098  -0.094  -0.044   0.004   0.021   0.032   0.041   0.048
 17 A"   44 A'   45 A'   46 A'   47 A'   48 A'   18 A"   49 A'                 
  0.049   0.065   0.065   0.090   0.101   0.104   0.123   0.154
 50 A'   19 A"   51 A'   52 A'   53 A'   20 A"   54 A'   55 A'                 
  0.168   0.192   0.214   0.242   0.250   0.261   0.263   0.286
 56 A'   57 A'   21 A"   58 A'   22 A"   59 A'   60 A'   23 A"                 
  0.302   0.326   0.354   0.363   0.373   0.398   0.399   0.408
 61 A'   62 A'   63 A'   64 A'   24 A"   65 A'   25 A"   66 A'                 
  0.415   0.417   0.435   0.481   0.484   0.532   0.544   0.550
 26 A"   67 A'   68 A'   27 A"   69 A'   28 A"   70 A'   29 A"                 
  0.593   0.599   0.618   0.632   0.694   0.768   0.778   0.803
 71 A'   72 A'   73 A'   74 A'   30 A"   31 A"   75 A'   76 A'                 
  0.853   0.897   0.952   1.002   1.232   1.289   1.309   1.334
 77 A'   78 A'   79 A'   80 A'   32 A"   33 A"   81 A'   82 A'                 
  1.376   1.412   1.416   1.436   1.551   1.634   1.645   1.681
 83 A'   34 A"   84 A'   35 A"   36 A"   85 A'   86 A'   87 A'                 
  1.757   1.830   1.934   1.977   2.035   2.154   2.614   2.886
 88 A'   89 A'   90 A'   37 A"   91 A'   92 A'   38 A"   93 A'                 
  3.016   3.731   3.737   3.925   3.940   3.954   3.967   3.967
 94 A'   39 A"   95 A'   40 A"   96 A'   41 A"   42 A"   97 A'                 
  3.978   3.989   4.020   4.043   4.117   4.142   4.294   4.333
 43 A"   98 A'   99 A'   44 A"  100 A'  101 A'  102 A'  103 A'                 
  4.646   5.979   6.011   6.025   6.249   6.315   6.424   6.628
104 A'   45 A"  105 A'  106 A'   46 A"  107 A'  108 A'  109 A'                 
  6.917   7.522   7.556   7.624  13.784  13.900  13.965  23.378
110 A'   47 A"  111 A'  112 A'   48 A"  113 A'  114 A'  115 A'                 
 27.751  28.325  28.350  28.360  28.528  28.534  28.534  28.554
116 A'   49 A"  117 A'  118 A'   50 A"   51 A"  119 A'  120 A'                 
 28.620  47.851  66.710 127.872 127.891 127.906 151.565 163.024
121 A'  122 A'  123 A'   52 A"  124 A'  125 A'  126 A'  127 A'                 
289.717 289.748 289.8491020.6331901.724
 53 A"  128 A'  129 A'  130 A'  131 A'                                         
 --------------------------------------------------------------

          Ground-State Mulliken Net Atomic Charges

     Atom                 Charge (a.u.)
  ----------------------------------------
      1 C                    -0.089817
      2 P                     0.039068
      3 I                    -0.122796
      4 F                     0.010217
      5 Br                    0.163328
  ----------------------------------------
  Sum of atomic charges =     0.000000

 -----------------------------------------------------------------
                    Cartesian Multipole Moments
 -----------------------------------------------------------------
    Charge (ESU x 10^10)
                 0.0000
    Dipole Moment (Debye)
         X       0.0000      Y      -0.4381      Z       0.0000
       Tot       0.4381
    Quadrupole Moments (Debye-Ang)
        XX     -71.4864     XY      -1.5102     YY     -68.9411
        XZ       0.0000     YZ      -0.0000     ZZ     -71.1568
    Octopole Moments (Debye-Ang^2)
       XXX     -22.7478    XXY     -31.6360    XYY      -7.1157
       YYY     -65.3045    XXZ       0.0000    XYZ      -0.0000
       YYZ       0.0000    XZZ      -4.4197    YZZ     -18.7523
       ZZZ       0.0000
    Hexadecapole Moments (Debye-Ang^3)
      XXXX   -1286.1807   XXXY     -39.5218   XXYY    -293.3029
      XYYY     -42.9908   YYYY    -533.7521   XXXZ       0.0000
      XXYZ      -0.0000   XYYZ       0.0000   YYYZ      -0.0000
      XXZZ    -231.4493   XYZZ      -9.4112   YYZZ    -105.4500
      XZZZ       0.0000   YZZZ      -0.0000   ZZZZ     -95.0607
 -----------------------------------------------------------------
 Calculating analytic gradient of the SCF energy
 Gradient of SCF Energy
            1           2           3           4           5
    1  -0.0002896   0.0000592   0.0001755   0.0002181  -0.0001633
    2  -0.0005368  -0.0001851   0.0003315   0.0001707   0.0002196
    3   0.0000000   0.0000000  -0.0000000  -0.0000000  -0.0000000
 Max gradient component =       5.368E-04
 RMS gradient           =       2.163E-04
 Gradient time:  CPU 10.15 s  wall 2.64 s
 Geometry Optimization Parameters
   NAtoms,    NIC,     NZ,  NCons,   NDum,   NFix, NCnnct, MaxDiis
        5      20       5       0       0       0       0       0

 Cartesian Hessian Update
 Hessian Updated using BFGS Update


** GEOMETRY OPTIMIZATION IN DELOCALIZED INTERNAL COORDINATES **
   Searching for a Minimum

   Optimization Cycle:   9

                       Coordinates (Angstroms)
     ATOM                X               Y               Z
      1  C         1.3738746620    1.0522988354    0.0000000000
      2  P        -0.1793776117    1.7382356661    0.0000000000
      3  I        -1.7120289307   -0.2049095095    0.0000000000
      4  F         2.3829381576    1.9424098508    0.0000000000
      5  Br        2.0367606417   -0.7127262419    0.0000000000
   Point Group: cs    Number of degrees of freedom:     7


   Energy is  -9973.008810661

 Hessian Updated using BFGS Update

  7 Hessian modes will be used to form the next step
  Hessian Eigenvalues:
     0.106910    0.148685    0.203819    0.254264    0.282480    0.379803
     0.696311

 Minimum Search - Taking Simple RFO Step
 Searching for Lamda that Minimizes Along All modes
 Value Taken    Lamda =  -0.00000175
 Step Taken.  Stepsize is  0.003427

                             Maximum     Tolerance    Cnvgd?
         Gradient           0.000386      0.000300      NO
         Displacement       0.002461      0.001200      NO
         Energy change     -0.000009      0.000001      NO


 New Cartesian Coordinates Obtained by Inverse Iteration

 Displacement from previous Coordinates is:  0.003134
 ----------------------------------------------------------------
             Standard Nuclear Orientation (Angstroms)
    I     Atom           X                Y                Z
 ----------------------------------------------------------------
    1      C       1.3741852608     1.0529216709     0.0000000000
    2      P      -0.1792393925     1.7384686485     0.0000000000
    3      I      -1.7132616062    -0.2054669422     0.0000000000
    4      F       2.3832602457     1.9422818575     0.0000000000
    5      Br      2.0372224112    -0.7128966339     0.0000000000
 ----------------------------------------------------------------
 Molecular Point Group                 Cs    NOp =  2
 Largest Abelian Subgroup              Cs    NOp =  2
 Nuclear Repulsion Energy =   816.6201671232 hartrees
 There are       59 alpha and       59 beta electrons
 Applying Cartesian multipole field
    Component          Value
    ---------          -----
     (2,0,0)        1.00000E-11
     (0,2,0)        2.00000E-11
     (0,0,2)       -3.00000E-11
 Nucleus-field energy     =     0.0000000206 hartrees
 Requested basis set is 6-311++G(d,p)
 There are 68 shells and 184 basis functions
 A cutoff of  1.0D-11 yielded   1790 shell pairs
 There are     14005 function pairs (     15721 Cartesian)
 Smallest overlap matrix eigenvalue = 4.31E-04
 Guess MOs from SCF MO coefficient file

 -----------------------------------------------------------------------
  General SCF calculation program by
  Eric Jon Sundstrom, Paul Horn, Yuezhi Mao, Dmitri Zuev, Alec White,
  David Stuck, Shaama M.S., Shane Yost, Joonho Lee, David Small,
  Daniel Levine, Susi Lehtola, Hugh Burton, Evgeny Epifanovsky
 -----------------------------------------------------------------------
 Exchange:     0.2000 Hartree-Fock + 0.0800 Slater + 0.7200 B88
 Correlation:  0.1900 VWN1RPA + 0.8100 LYP
 Using SG-1 standard quadrature grid
 using 4 threads for integral computing
 -------------------------------------------------------
 OpenMP Integral computing Module                
 Release: version 2.0, May 2017, Q-Chem Inc. Pleasanton 
 -------------------------------------------------------
 -------------------------------------------------------
 OpenMP BLAS3 based DFT computing Module                
 Release: version 1.0, May 2013, Q-Chem Inc. Pittsburgh 
 -------------------------------------------------------
 A restricted SCF calculation will be
 performed using DIIS
 SCF converges when DIIS error is below 1.0e-08
 ---------------------------------------
  Cycle       Energy         DIIS error
 ---------------------------------------
    1   -9973.0088109344      1.03e-05  
    2   -9973.0088115230      3.32e-06  
    3   -9973.0088114888      4.39e-06  
    4   -9973.0088115688      8.28e-07  
    5   -9973.0088115707      4.24e-07  
    6   -9973.0088115716      1.61e-07  
    7   -9973.0088115716      2.36e-08  
    8   -9973.0088115715      9.39e-09  Convergence criterion met
 ---------------------------------------
 SCF time:   CPU 23.53s  wall 6.00s 
 SCF   energy in the final basis set =    -9973.0088115715
 Total energy in the final basis set =    -9973.0088115715

 --------------------------------------------------------------
             Orbital Energies (a.u.) and Symmetries
 --------------------------------------------------------------

 Alpha MOs, Restricted
 -- Occupied --                  
******* -482.87 -176.31 -165.72 -165.72 -165.72  -77.11  -62.52
  1 A'    2 A'    3 A'    4 A'    1 A"    5 A'    6 A'    7 A'                 
-56.345 -56.341 -56.340 -35.811 -31.304 -31.299 -31.298 -24.742
  8 A'    2 A"    9 A'   10 A'   11 A'    3 A"   12 A'   13 A'                 
-22.954 -22.953 -22.953 -22.949 -22.949 -10.347  -8.733  -6.603
 14 A'    4 A"   15 A'   16 A'    5 A"   17 A'   18 A'   19 A'                 
 -6.565  -6.551  -6.550  -6.360  -4.772  -4.766  -4.761  -4.761
 20 A'    6 A"   21 A'   22 A'   23 A'   24 A'    7 A"   25 A'                 
 -4.759  -4.758  -2.676  -2.672  -2.671  -2.660  -2.660  -2.038
  8 A"   26 A'   27 A'    9 A"   28 A'   10 A"   29 A'   30 A'                 
 -2.034  -2.033  -2.022  -2.022  -1.283  -0.853  -0.746  -0.671
 11 A"   31 A'   12 A"   32 A'   33 A'   34 A'   35 A'   36 A'                 
 -0.604  -0.532  -0.517  -0.475  -0.397  -0.359  -0.350  -0.314
 37 A'   38 A'   13 A"   39 A'   40 A'   14 A"   41 A'   42 A'                 
 -0.310  -0.281  -0.259
 15 A"   43 A'   16 A"                                                         
 -- Virtual --                   
 -0.098  -0.095  -0.044   0.003   0.021   0.032   0.041   0.048
 17 A"   44 A'   45 A'   46 A'   47 A'   48 A'   18 A"   49 A'                 
  0.049   0.065   0.065   0.090   0.101   0.104   0.123   0.154
 50 A'   19 A"   51 A'   52 A'   53 A'   20 A"   54 A'   55 A'                 
  0.168   0.192   0.214   0.242   0.250   0.261   0.263   0.286
 56 A'   57 A'   21 A"   58 A'   22 A"   59 A'   60 A'   23 A"                 
  0.302   0.326   0.354   0.363   0.374   0.398   0.399   0.408
 61 A'   62 A'   63 A'   64 A'   24 A"   65 A'   25 A"   66 A'                 
  0.416   0.417   0.435   0.481   0.484   0.532   0.544   0.550
 26 A"   67 A'   68 A'   27 A"   69 A'   28 A"   70 A'   29 A"                 
  0.593   0.599   0.618   0.631   0.694   0.768   0.778   0.803
 71 A'   72 A'   73 A'   74 A'   30 A"   31 A"   75 A'   76 A'                 
  0.853   0.897   0.952   1.002   1.232   1.289   1.308   1.334
 77 A'   78 A'   79 A'   80 A'   32 A"   33 A"   81 A'   82 A'                 
  1.376   1.412   1.416   1.435   1.551   1.634   1.645   1.681
 83 A'   34 A"   84 A'   35 A"   36 A"   85 A'   86 A'   87 A'                 
  1.757   1.830   1.934   1.977   2.035   2.154   2.614   2.886
 88 A'   89 A'   90 A'   37 A"   91 A'   92 A'   38 A"   93 A'                 
  3.016   3.731   3.737   3.925   3.941   3.954   3.967   3.967
 94 A'   39 A"   95 A'   40 A"   96 A'   41 A"   42 A"   97 A'                 
  3.978   3.990   4.019   4.043   4.117   4.142   4.294   4.333
 43 A"   98 A'   99 A'   44 A"  100 A'  101 A'  102 A'  103 A'                 
  4.646   5.979   6.011   6.025   6.248   6.315   6.424   6.627
104 A'   45 A"  105 A'  106 A'   46 A"  107 A'  108 A'  109 A'                 
  6.917   7.522   7.556   7.624  13.784  13.900  13.965  23.378
110 A'   47 A"  111 A'  112 A'   48 A"  113 A'  114 A'  115 A'                 
 27.751  28.325  28.350  28.360  28.528  28.534  28.534  28.554
116 A'   49 A"  117 A'  118 A'   50 A"   51 A"  119 A'  120 A'                 
 28.620  47.851  66.710 127.872 127.891 127.906 151.565 163.023
121 A'  122 A'  123 A'   52 A"  124 A'  125 A'  126 A'  127 A'                 
289.717 289.748 289.8491020.6321901.724
 53 A"  128 A'  129 A'  130 A'  131 A'                                         

 Beta MOs, Restricted
 -- Occupied --                  
******* -482.87 -176.31 -165.72 -165.72 -165.72  -77.11  -62.52
  1 A'    2 A'    3 A'    4 A'    1 A"    5 A'    6 A'    7 A'                 
-56.345 -56.341 -56.340 -35.811 -31.304 -31.299 -31.298 -24.742
  8 A'    2 A"    9 A'   10 A'   11 A'    3 A"   12 A'   13 A'                 
-22.954 -22.953 -22.953 -22.949 -22.949 -10.347  -8.733  -6.603
 14 A'    4 A"   15 A'   16 A'    5 A"   17 A'   18 A'   19 A'                 
 -6.565  -6.551  -6.550  -6.360  -4.772  -4.766  -4.761  -4.761
 20 A'    6 A"   21 A'   22 A'   23 A'   24 A'    7 A"   25 A'                 
 -4.759  -4.758  -2.676  -2.672  -2.671  -2.660  -2.660  -2.038
  8 A"   26 A'   27 A'    9 A"   28 A'   10 A"   29 A'   30 A'                 
 -2.034  -2.033  -2.022  -2.022  -1.283  -0.853  -0.746  -0.671
 11 A"   31 A'   12 A"   32 A'   33 A'   34 A'   35 A'   36 A'                 
 -0.604  -0.532  -0.517  -0.475  -0.397  -0.359  -0.350  -0.314
 37 A'   38 A'   13 A"   39 A'   40 A'   14 A"   41 A'   42 A'                 
 -0.310  -0.281  -0.259
 15 A"   43 A'   16 A"                                                         
 -- Virtual --                   
 -0.098  -0.095  -0.044   0.003   0.021   0.032   0.041   0.048
 17 A"   44 A'   45 A'   46 A'   47 A'   48 A'   18 A"   49 A'                 
  0.049   0.065   0.065   0.090   0.101   0.104   0.123   0.154
 50 A'   19 A"   51 A'   52 A'   53 A'   20 A"   54 A'   55 A'                 
  0.168   0.192   0.214   0.242   0.250   0.261   0.263   0.286
 56 A'   57 A'   21 A"   58 A'   22 A"   59 A'   60 A'   23 A"                 
  0.302   0.326   0.354   0.363   0.374   0.398   0.399   0.408
 61 A'   62 A'   63 A'   64 A'   24 A"   65 A'   25 A"   66 A'                 
  0.416   0.417   0.435   0.481   0.484   0.532   0.544   0.550
 26 A"   67 A'   68 A'   27 A"   69 A'   28 A"   70 A'   29 A"                 
  0.593   0.599   0.618   0.631   0.694   0.768   0.778   0.803
 71 A'   72 A'   73 A'   74 A'   30 A"   31 A"   75 A'   76 A'                 
  0.853   0.897   0.952   1.002   1.232   1.289   1.308   1.334
 77 A'   78 A'   79 A'   80 A'   32 A"   33 A"   81 A'   82 A'                 
  1.376   1.412   1.416   1.435   1.551   1.634   1.645   1.681
 83 A'   34 A"   84 A'   35 A"   36 A"   85 A'   86 A'   87 A'                 
  1.757   1.830   1.934   1.977   2.035   2.154   2.614   2.886
 88 A'   89 A'   90 A'   37 A"   91 A'   92 A'   38 A"   93 A'                 
  3.016   3.731   3.737   3.925   3.941   3.954   3.967   3.967
 94 A'   39 A"   95 A'   40 A"   96 A'   41 A"   42 A"   97 A'                 
  3.978   3.990   4.019   4.043   4.117   4.142   4.294   4.333
 43 A"   98 A'   99 A'   44 A"  100 A'  101 A'  102 A'  103 A'                 
  4.646   5.979   6.011   6.025   6.248   6.315   6.424   6.627
104 A'   45 A"  105 A'  106 A'   46 A"  107 A'  108 A'  109 A'                 
  6.917   7.522   7.556   7.624  13.784  13.900  13.965  23.378
110 A'   47 A"  111 A'  112 A'   48 A"  113 A'  114 A'  115 A'                 
 27.751  28.325  28.350  28.360  28.528  28.534  28.534  28.554
116 A'   49 A"  117 A'  118 A'   50 A"   51 A"  119 A'  120 A'                 
 28.620  47.851  66.710 127.872 127.891 127.906 151.565 163.023
121 A'  122 A'  123 A'   52 A"  124 A'  125 A'  126 A'  127 A'                 
289.717 289.748 289.8491020.6321901.724
 53 A"  128 A'  129 A'  130 A'  131 A'                                         
 --------------------------------------------------------------

          Ground-State Mulliken Net Atomic Charges

     Atom                 Charge (a.u.)
  ----------------------------------------
      1 C                    -0.089588
      2 P                     0.039003
      3 I                    -0.122952
      4 F                     0.010737
      5 Br                    0.162800
  ----------------------------------------
  Sum of atomic charges =     0.000000

 -----------------------------------------------------------------
                    Cartesian Multipole Moments
 -----------------------------------------------------------------
    Charge (ESU x 10^10)
                 0.0000
    Dipole Moment (Debye)
         X       0.0035      Y      -0.4313      Z      -0.0000
       Tot       0.4314
    Quadrupole Moments (Debye-Ang)
        XX     -71.4858     XY      -1.4968     YY     -68.9313
        XZ       0.0000     YZ      -0.0000     ZZ     -71.1616
    Octopole Moments (Debye-Ang^2)
       XXX     -22.6700    XXY     -31.6040    XYY      -7.0722
       YYY     -65.2311    XXZ      -0.0000    XYZ      -0.0000
       YYZ      -0.0000    XZZ      -4.3943    YZZ     -18.7364
       ZZZ      -0.0000
    Hexadecapole Moments (Debye-Ang^3)
      XXXX   -1287.1579   XXXY     -39.5185   XXYY    -293.4397
      XYYY     -43.0309   YYYY    -533.8328   XXXZ       0.0000
      XXYZ      -0.0000   XYYZ       0.0000   YYYZ      -0.0000
      XXZZ    -231.6306   XYZZ      -9.4350   YYZZ    -105.4770
      XZZZ       0.0000   YZZZ      -0.0000   ZZZZ     -95.0780
 -----------------------------------------------------------------
 Calculating analytic gradient of the SCF energy
 Gradient of SCF Energy
            1           2           3           4           5
    1  -0.0002145   0.0002390  -0.0000562   0.0000749  -0.0000432
    2  -0.0000651   0.0000163   0.0000857  -0.0000241  -0.0000128
    3   0.0000000  -0.0000000  -0.0000000   0.0000000   0.0000000
 Max gradient component =       2.390E-04
 RMS gradient           =       9.178E-05
 Gradient time:  CPU 10.18 s  wall 2.65 s
 Geometry Optimization Parameters
   NAtoms,    NIC,     NZ,  NCons,   NDum,   NFix, NCnnct, MaxDiis
        5      20       5       0       0       0       0       0

 Cartesian Hessian Update
 Hessian Updated using BFGS Update


** GEOMETRY OPTIMIZATION IN DELOCALIZED INTERNAL COORDINATES **
   Searching for a Minimum

   Optimization Cycle:  10

                       Coordinates (Angstroms)
     ATOM                X               Y               Z
      1  C         1.3741852608    1.0529216709    0.0000000000
      2  P        -0.1792393925    1.7384686485    0.0000000000
      3  I        -1.7132616062   -0.2054669422    0.0000000000
      4  F         2.3832602457    1.9422818575    0.0000000000
      5  Br        2.0372224112   -0.7128966339    0.0000000000
   Point Group: cs    Number of degrees of freedom:     7


   Energy is  -9973.008811572

 Hessian Updated using BFGS Update

  7 Hessian modes will be used to form the next step
  Hessian Eigenvalues:
     0.112744    0.136994    0.206507    0.265882    0.280227    0.379021
     0.654193

 Minimum Search - Taking Simple RFO Step
 Searching for Lamda that Minimizes Along All modes
 Value Taken    Lamda =   0.00000000
 Step Taken.  Stepsize is  0.000512

                             Maximum     Tolerance    Cnvgd?
         Gradient           0.000163      0.000300     YES
         Displacement       0.000339      0.001200     YES
         Energy change     -0.000001      0.000001     YES


                       Distance Matrix (Angstroms)
             C (  1)   P (  2)   I (  3)   F (  4)
   P (  2)  1.697970
   I (  3)  3.334047  2.476310
   F (  4)  1.345063  2.570592  4.625399
   Br(  5)  1.886195  3.304829  3.784655  2.677632

 Final energy is   -9973.0088115715389     


 ******************************
 **  OPTIMIZATION CONVERGED  **
 ******************************

                       Coordinates (Angstroms)
     ATOM                X               Y               Z
      1  C         1.3741852608    1.0529216709    0.0000000000
      2  P        -0.1792393925    1.7384686485    0.0000000000
      3  I        -1.7132616062   -0.2054669422    0.0000000000
      4  F         2.3832602457    1.9422818575    0.0000000000
      5  Br        2.0372224112   -0.7128966339    0.0000000000

Z-matrix Print:
$molecule
0 1
I 
P  1 2.476310
C  2 1.697970 1 104.465603
F  3 1.345063 2 114.795772 1 -180.000000 0
Br 3 1.886195 2 134.392878 1 -0.000000 0
$end


 --------------------------------------------------------------
             Orbital Energies (a.u.) and Symmetries
 --------------------------------------------------------------

 Alpha MOs, Restricted
 -- Occupied --                  
******* -482.87 -176.31 -165.72 -165.72 -165.72  -77.11  -62.52
  1 A'    2 A'    3 A'    4 A'    1 A"    5 A'    6 A'    7 A'                 
-56.345 -56.341 -56.340 -35.811 -31.304 -31.299 -31.298 -24.742
  8 A'    2 A"    9 A'   10 A'   11 A'    3 A"   12 A'   13 A'                 
-22.954 -22.953 -22.953 -22.949 -22.949 -10.347  -8.733  -6.603
 14 A'    4 A"   15 A'   16 A'    5 A"   17 A'   18 A'   19 A'                 
 -6.565  -6.551  -6.550  -6.360  -4.772  -4.766  -4.761  -4.761
 20 A'    6 A"   21 A'   22 A'   23 A'   24 A'    7 A"   25 A'                 
 -4.759  -4.758  -2.676  -2.672  -2.671  -2.660  -2.660  -2.038
  8 A"   26 A'   27 A'    9 A"   28 A'   10 A"   29 A'   30 A'                 
 -2.034  -2.033  -2.022  -2.022  -1.283  -0.853  -0.746  -0.671
 11 A"   31 A'   12 A"   32 A'   33 A'   34 A'   35 A'   36 A'                 
 -0.604  -0.532  -0.517  -0.475  -0.397  -0.359  -0.350  -0.314
 37 A'   38 A'   13 A"   39 A'   40 A'   14 A"   41 A'   42 A'                 
 -0.310  -0.281  -0.259
 15 A"   43 A'   16 A"                                                         
 -- Virtual --                   
 -0.098  -0.095  -0.044   0.003   0.021   0.032   0.041   0.048
 17 A"   44 A'   45 A'   46 A'   47 A'   48 A'   18 A"   49 A'                 
  0.049   0.065   0.065   0.090   0.101   0.104   0.123   0.154
 50 A'   19 A"   51 A'   52 A'   53 A'   20 A"   54 A'   55 A'                 
  0.168   0.192   0.214   0.242   0.250   0.261   0.263   0.286
 56 A'   57 A'   21 A"   58 A'   22 A"   59 A'   60 A'   23 A"                 
  0.302   0.326   0.354   0.363   0.374   0.398   0.399   0.408
 61 A'   62 A'   63 A'   64 A'   24 A"   65 A'   25 A"   66 A'                 
  0.416   0.417   0.435   0.481   0.484   0.532   0.544   0.550
 26 A"   67 A'   68 A'   27 A"   69 A'   28 A"   70 A'   29 A"                 
  0.593   0.599   0.618   0.631   0.694   0.768   0.778   0.803
 71 A'   72 A'   73 A'   74 A'   30 A"   31 A"   75 A'   76 A'                 
  0.853   0.897   0.952   1.002   1.232   1.289   1.308   1.334
 77 A'   78 A'   79 A'   80 A'   32 A"   33 A"   81 A'   82 A'                 
  1.376   1.412   1.416   1.435   1.551   1.634   1.645   1.681
 83 A'   34 A"   84 A'   35 A"   36 A"   85 A'   86 A'   87 A'                 
  1.757   1.830   1.934   1.977   2.035   2.154   2.614   2.886
 88 A'   89 A'   90 A'   37 A"   91 A'   92 A'   38 A"   93 A'                 
  3.016   3.731   3.737   3.925   3.941   3.954   3.967   3.967
 94 A'   39 A"   95 A'   40 A"   96 A'   41 A"   42 A"   97 A'                 
  3.978   3.990   4.019   4.043   4.117   4.142   4.294   4.333
 43 A"   98 A'   99 A'   44 A"  100 A'  101 A'  102 A'  103 A'                 
  4.646   5.979   6.011   6.025   6.248   6.315   6.424   6.627
104 A'   45 A"  105 A'  106 A'   46 A"  107 A'  108 A'  109 A'                 
  6.917   7.522   7.556   7.624  13.784  13.900  13.965  23.378
110 A'   47 A"  111 A'  112 A'   48 A"  113 A'  114 A'  115 A'                 
 27.751  28.325  28.350  28.360  28.528  28.534  28.534  28.554
116 A'   49 A"  117 A'  118 A'   50 A"   51 A"  119 A'  120 A'                 
 28.620  47.851  66.710 127.872 127.891 127.906 151.565 163.023
121 A'  122 A'  123 A'   52 A"  124 A'  125 A'  126 A'  127 A'                 
289.717 289.748 289.8491020.6321901.724
 53 A"  128 A'  129 A'  130 A'  131 A'                                         

 Beta MOs, Restricted
 -- Occupied --                  
******* -482.87 -176.31 -165.72 -165.72 -165.72  -77.11  -62.52
  1 A'    2 A'    3 A'    4 A'    1 A"    5 A'    6 A'    7 A'                 
-56.345 -56.341 -56.340 -35.811 -31.304 -31.299 -31.298 -24.742
  8 A'    2 A"    9 A'   10 A'   11 A'    3 A"   12 A'   13 A'                 
-22.954 -22.953 -22.953 -22.949 -22.949 -10.347  -8.733  -6.603
 14 A'    4 A"   15 A'   16 A'    5 A"   17 A'   18 A'   19 A'                 
 -6.565  -6.551  -6.550  -6.360  -4.772  -4.766  -4.761  -4.761
 20 A'    6 A"   21 A'   22 A'   23 A'   24 A'    7 A"   25 A'                 
 -4.759  -4.758  -2.676  -2.672  -2.671  -2.660  -2.660  -2.038
  8 A"   26 A'   27 A'    9 A"   28 A'   10 A"   29 A'   30 A'                 
 -2.034  -2.033  -2.022  -2.022  -1.283  -0.853  -0.746  -0.671
 11 A"   31 A'   12 A"   32 A'   33 A'   34 A'   35 A'   36 A'                 
 -0.604  -0.532  -0.517  -0.475  -0.397  -0.359  -0.350  -0.314
 37 A'   38 A'   13 A"   39 A'   40 A'   14 A"   41 A'   42 A'                 
 -0.310  -0.281  -0.259
 15 A"   43 A'   16 A"                                                         
 -- Virtual --                   
 -0.098  -0.095  -0.044   0.003   0.021   0.032   0.041   0.048
 17 A"   44 A'   45 A'   46 A'   47 A'   48 A'   18 A"   49 A'                 
  0.049   0.065   0.065   0.090   0.101   0.104   0.123   0.154
 50 A'   19 A"   51 A'   52 A'   53 A'   20 A"   54 A'   55 A'                 
  0.168   0.192   0.214   0.242   0.250   0.261   0.263   0.286
 56 A'   57 A'   21 A"   58 A'   22 A"   59 A'   60 A'   23 A"                 
  0.302   0.326   0.354   0.363   0.374   0.398   0.399   0.408
 61 A'   62 A'   63 A'   64 A'   24 A"   65 A'   25 A"   66 A'                 
  0.416   0.417   0.435   0.481   0.484   0.532   0.544   0.550
 26 A"   67 A'   68 A'   27 A"   69 A'   28 A"   70 A'   29 A"                 
  0.593   0.599   0.618   0.631   0.694   0.768   0.778   0.803
 71 A'   72 A'   73 A'   74 A'   30 A"   31 A"   75 A'   76 A'                 
  0.853   0.897   0.952   1.002   1.232   1.289   1.308   1.334
 77 A'   78 A'   79 A'   80 A'   32 A"   33 A"   81 A'   82 A'                 
  1.376   1.412   1.416   1.435   1.551   1.634   1.645   1.681
 83 A'   34 A"   84 A'   35 A"   36 A"   85 A'   86 A'   87 A'                 
  1.757   1.830   1.934   1.977   2.035   2.154   2.614   2.886
 88 A'   89 A'   90 A'   37 A"   91 A'   92 A'   38 A"   93 A'                 
  3.016   3.731   3.737   3.925   3.941   3.954   3.967   3.967
 94 A'   39 A"   95 A'   40 A"   96 A'   41 A"   42 A"   97 A'                 
  3.978   3.990   4.019   4.043   4.117   4.142   4.294   4.333
 43 A"   98 A'   99 A'   44 A"  100 A'  101 A'  102 A'  103 A'                 
  4.646   5.979   6.011   6.025   6.248   6.315   6.424   6.627
104 A'   45 A"  105 A'  106 A'   46 A"  107 A'  108 A'  109 A'                 
  6.917   7.522   7.556   7.624  13.784  13.900  13.965  23.378
110 A'   47 A"  111 A'  112 A'   48 A"  113 A'  114 A'  115 A'                 
 27.751  28.325  28.350  28.360  28.528  28.534  28.534  28.554
116 A'   49 A"  117 A'  118 A'   50 A"   51 A"  119 A'  120 A'                 
 28.620  47.851  66.710 127.872 127.891 127.906 151.565 163.023
121 A'  122 A'  123 A'   52 A"  124 A'  125 A'  126 A'  127 A'                 
289.717 289.748 289.8491020.6321901.724
 53 A"  128 A'  129 A'  130 A'  131 A'                                         
 --------------------------------------------------------------

          Ground-State Mulliken Net Atomic Charges

     Atom                 Charge (a.u.)
  ----------------------------------------
      1 C                    -0.089588
      2 P                     0.039003
      3 I                    -0.122952
      4 F                     0.010737
      5 Br                    0.162800
  ----------------------------------------
  Sum of atomic charges =     0.000000

 -----------------------------------------------------------------
                    Cartesian Multipole Moments
 -----------------------------------------------------------------
    Charge (ESU x 10^10)
                 0.0000
    Dipole Moment (Debye)
         X       0.0035      Y      -0.4313      Z      -0.0000
       Tot       0.4314
    Quadrupole Moments (Debye-Ang)
        XX     -71.4858     XY      -1.4968     YY     -68.9313
        XZ       0.0000     YZ      -0.0000     ZZ     -71.1616
    Octopole Moments (Debye-Ang^2)
       XXX     -22.6700    XXY     -31.6040    XYY      -7.0722
       YYY     -65.2311    XXZ      -0.0000    XYZ      -0.0000
       YYZ      -0.0000    XZZ      -4.3943    YZZ     -18.7364
       ZZZ      -0.0000
    Hexadecapole Moments (Debye-Ang^3)
      XXXX   -1287.1579   XXXY     -39.5185   XXYY    -293.4397
      XYYY     -43.0309   YYYY    -533.8328   XXXZ       0.0000
      XXYZ      -0.0000   XYYZ       0.0000   YYYZ      -0.0000
      XXZZ    -231.6306   XYZZ      -9.4350   YYZZ    -105.4770
      XZZZ       0.0000   YZZZ      -0.0000   ZZZZ     -95.0780
 -----------------------------------------------------------------
Archival summary:
1\1\TWL02\OPT\ProcedureUnspecified\BasisUnspecified\1r1111\taweetha\MonNov2616:07:302018MonNov2616:07:302018\0\\#,OPT,ProcedureUnspecified,BasisUnspecified,\\0,1\I\P,1,2.47631\C,2,1.69797,1,104.466\F,3,1.34506,2,114.796,1,-180,0\Br,3,1.8862,2,134.393,1,-0,0\\\@

 Total job time:  116.70s(wall), 436.09s(cpu) 
 Mon Nov 26 16:07:30 2018

        *************************************************************
        *                                                           *
        *  Thank you very much for using Q-Chem.  Have a nice day.  *
        *                                                           *
        *************************************************************


 
User input: 2 of 2 
 
Q-Chem Developer Version!
                  Welcome to Q-Chem
     A Quantum Leap Into The Future Of Chemistry


 Q-Chem 5.1, Q-Chem, Inc., Pleasanton, CA (2018)

 Yihan Shao,  Zhengting Gan,  E. Epifanovsky,  A. T. B. Gilbert,  M. Wormit,  
 J. Kussmann,  A. W. Lange,  A. Behn,  Jia Deng,  Xintian Feng,  D. Ghosh,  
 M. Goldey,  P. R. Horn,  L. D. Jacobson,  I. Kaliman,  T. Kus,  A. Landau,  
 Jie Liu,  E. I. Proynov,  R. M. Richard,  R. P. Steele,  E. J. Sundstrom,  
 H. L. Woodcock III,  P. M. Zimmerman,  D. Zuev,  B. Albrecht,  E. Alguire,  
 S. A. Baeppler,  D. Barton,  Z. Benda,  Y. A. Bernard,  E. J. Berquist,  
 K. B. Bravaya,  H. Burton,  D. Casanova,  Chun-Min Chang,  Yunqing Chen,  
 A. Chien,  K. D. Closser,  M. P. Coons,  S. Coriani,  S. Dasgupta,  
 A. L. Dempwolff,  M. Diedenhofen,  Hainam Do,  R. G. Edgar,  Po-Tung Fang,  
 S. Faraji,  S. Fatehi,  Qingguo Feng,  K. D. Fenk,  J. Fosso-Tande,  
 Qinghui Ge,  A. Ghysels,  G. Gidofalvi,  J. Gomes,  J. Gonthier,  A. Gunina,  
 D. Hait,  M. W. D. Hanson-Heine,  P. H. P. Harbach,  A. W. Hauser,  
 J. E. Herr,  E. G. Hohenstein,  Z. C. Holden,  Kerwin Hui,  B. C. Huynh,  
 T.-C. Jagau,  Hyunjun Ji,  B. Kaduk,  K. Khistyaev,  Jaehoon Kim,  
 P. Klunzinger,  K. Koh,  D. Kosenkov,  L. Koulias,  T. Kowalczyk,  
 C. M. Krauter,  A. Kunitsa,  Ka Un Lao,  A. Laurent,  K. V. Lawler,  
 Joonho Lee,  D. Lefrancois,  S. Lehtola,  D. S. Levine,  Yi-Pei Li,  
 You-Sheng Lin,  Fenglai Liu,  E. Livshits,  A. Luenser,  P. Manohar,  
 E. Mansoor,  S. F. Manzer,  Shan-Ping Mao,  Yuezhi Mao,  N. Mardirossian,  
 A. V. Marenich,  T. Markovich,  L. A. Martinez-Martinez,  S. A. Maurer,  
 N. J. Mayhall,  S. C. McKenzie,  J.-M. Mewes,  A. F. Morrison,  
 J. W. Mullinax,  K. Nanda,  T. S. Nguyen-Beck,  R. Olivares-Amaya,  
 J. A. Parkhill,  T. M. Perrine,  F. Plasser,  P. Pokhilko,  S. Prager,  
 A. Prociuk,  E. Ramos,  D. R. Rehn,  F. Rob,  M. Schneider,  N. Sergueev,  
 S. M. Sharada,  S. Sharma,  D. W. Small,  T. Stauch,  T. Stein,  
 Yu-Chuan Su,  A. J. W. Thom,  A. Tkatchenko,  T. Tsuchimochi,  N. M. Tubman,  
 L. Vogt,  M. L. Vidal,  O. Vydrov,  M. A. Watson,  J. Wenzel,  
 M. de Wergifosse,  T. A. Wesolowski,  A. White,  J. Witte,  A. Yamada,  
 Jun Yang,  K. Yao,  S. Yeganeh,  S. R. Yost,  Zhi-Qiang You,  A. Zech,  
 Igor Ying Zhang,  Xing Zhang,  Yan Zhao,  Ying Zhu,  B. R. Brooks,  
 G. K. L. Chan,  C. J. Cramer,  M. S. Gordon,  W. J. Hehre,  A. Klamt,  
 M. W. Schmidt,  C. D. Sherrill,  D. G. Truhlar,  A. Aspuru-Guzik,  R. Baer,  
 A. T. Bell,  N. A. Besley,  Jeng-Da Chai,  A. E. DePrince, III,  
 R. A. DiStasio Jr.,  A. Dreuw,  B. D. Dunietz,  T. R. Furlani,  
 Chao-Ping Hsu,  Yousung Jung,  Jing Kong,  D. S. Lambrecht,  WanZhen Liang,  
 C. Ochsenfeld,  V. A. Rassolov,  L. V. Slipchenko,  J. E. Subotnik,  
 T. Van Voorhis,  J. M. Herbert,  A. I. Krylov,  P. M. W. Gill,  M. Head-Gordon

 Contributors to earlier versions of Q-Chem not listed above: 
 R. D. Adamson,  B. Austin,  J. Baker,  G. J. O. Beran,  K. Brandhorst,  
 S. T. Brown,  E. F. C. Byrd,  A. K. Chakraborty,  C.-L. Cheng,  
 Siu Hung Chien,  D. M. Chipman,  D. L. Crittenden,  H. Dachsel,  
 R. J. Doerksen,  A. D. Dutoi,  L. Fusti-Molnar,  W. A. Goddard III,  
 A. Golubeva-Zadorozhnaya,  S. R. Gwaltney,  G. Hawkins,  A. Heyden,  
 S. Hirata,  G. Kedziora,  F. J. Keil,  C. Kelley,  Jihan Kim,  R. A. King,  
 R. Z. Khaliullin,  P. P. Korambath,  W. Kurlancheek,  A. M. Lee,  M. S. Lee,  
 S. V. Levchenko,  Ching Yeh Lin,  D. Liotard,  R. C. Lochan,  I. Lotan,  
 P. E. Maslen,  N. Nair,  D. P. O'Neill,  D. Neuhauser,  E. Neuscamman,  
 C. M. Oana,  R. Olson,  B. Peters,  R. Peverati,  P. A. Pieniazek,  
 Y. M. Rhee,  J. Ritchie,  M. A. Rohrdanz,  E. Rosta,  N. J. Russ,  
 H. F. Schaefer III,  N. E. Schultz,  N. Shenvi,  A. C. Simmonett,  A. Sodt,  
 D. Stuck,  K. S. Thanthiriwatte,  V. Vanovschi,  Tao Wang,  A. Warshel,  
 C. F. Williams,  Q. Wu,  X. Xu,  W. Zhang

 Please cite Q-Chem as follows:
 Y. Shao et al., Mol. Phys. 113, 184-215 (2015)
 DOI: 10.1080/00268976.2014.952696

 Q-Chem 5.1.2 for Intel X86 EM64T Linux

 Parts of Q-Chem use Armadillo 8.300.2 (Tropical Shenanigans).
 http://arma.sourceforge.net/

 Q-Chem begins on Mon Nov 26 16:07:30 2018  

Host: 
0

     Scratch files written to /scratch/taweetham/qchem50872//
The previous job contains 0 fragments, simply inherited here
Input Ideriv = 2
Curr. Ideriv = -1
Max.  Ideriv = 2

Checking the input file for inconsistencies... 	...done.

--------------------------------------------------------------
User input:
--------------------------------------------------------------

$molecule
read
$end

$rem
   job_type 	frequency
   basis 	6-311++g**
   method	b3lyp	
$end


--------------------------------------------------------------
 ----------------------------------------------------------------
             Standard Nuclear Orientation (Angstroms)
    I     Atom           X                Y                Z
 ----------------------------------------------------------------
    1      C       1.3543179067     0.8693513529    -0.0000000000
    2      P      -0.1640429313     1.6294060730    -0.0000000000
    3      I      -1.7905080574    -0.2378702662    -0.0000000000
    4      F       2.4053246643     1.7087431935    -0.0000000000
    5      Br      1.9309640455    -0.9265361099     0.0000000000
 ----------------------------------------------------------------
 Molecular Point Group                 Cs    NOp =  2
 Largest Abelian Subgroup              Cs    NOp =  2
 Nuclear Repulsion Energy =   816.6201671232 hartrees
 There are       59 alpha and       59 beta electrons
 Requested basis set is 6-311++G(d,p)
 There are 68 shells and 184 basis functions

 Total QAlloc Memory Limit   2000 MB
 Mega-Array Size       188 MB
 MEM_STATIC part       192 MB

                       Distance Matrix (Angstroms)
             C (  1)   P (  2)   I (  3)   F (  4)
   P (  2)  1.697970
   I (  3)  3.334047  2.476310
   F (  4)  1.345063  2.570592  4.625399
   Br(  5)  1.886195  3.304829  3.784655  2.677632

 A cutoff of  1.0D-11 yielded   1790 shell pairs
 There are     14005 function pairs (     15721 Cartesian)

 -------------------------------------------------------
 OpenMP Integral Computing Module                       
 Release: version 1.0, May 2013, Q-Chem Inc. Pittsburgh 
 -------------------------------------------------------
 Integral Job Info:
 Integral job number is                      11
 Integral operator is                         1
 short-range coefficients                     0
 long-range coefficients              100000000
 Omega coefficients                           0
 if combine SR and LR in K                    0
 Integral screening is                        0
 Integral computing path is                   2
 max size of driver memory is            800000
 size of driver memory is                593474
 size of scratch memory is             29623520
 max col of scratch BK array               1296
 max len of scratch array in speh3          155
 max len of scratch index in speh4           18
 max int batch size is                      520
 min int batch size is                       52
 fixed nKL is                                45
 max L of basis functions is                  2
 order of int derivative is                   0
 number of shells is                         68
 number of basis is                         195
 number of cartesian basis is               195
 number of contracted shell pairs          1790
 number of primitive shell pairs           4167
 maxK2 (contraction) of shell pair           36
 max number of K2 of shell pair               1
 max number of CS2 of shell pair            229
 max number of PS2 of shell pair            229
 mem total for path MDJ                  529900
 -------------------------------------------------------
 Smallest overlap matrix eigenvalue = 4.31E-04
 Guess from superposition of atomic densities
 Warning:  Energy on first SCF cycle will be non-variational
 SAD guess density has 118.000000 electrons

 -----------------------------------------------------------------------
  General SCF calculation program by
  Eric Jon Sundstrom, Paul Horn, Yuezhi Mao, Dmitri Zuev, Alec White,
  David Stuck, Shaama M.S., Shane Yost, Joonho Lee, David Small,
  Daniel Levine, Susi Lehtola, Hugh Burton, Evgeny Epifanovsky
 -----------------------------------------------------------------------
 Exchange:     0.2000 Hartree-Fock + 0.0800 Slater + 0.7200 B88
 Correlation:  0.1900 VWN1RPA + 0.8100 LYP
 Using SG-1 standard quadrature grid
 using 4 threads for integral computing
 -------------------------------------------------------
 OpenMP Integral computing Module                
 Release: version 2.0, May 2017, Q-Chem Inc. Pleasanton 
 -------------------------------------------------------
 -------------------------------------------------------
 OpenMP BLAS3 based DFT computing Module                
 Release: version 1.0, May 2013, Q-Chem Inc. Pittsburgh 
 -------------------------------------------------------
 A restricted SCF calculation will be
 performed using DIIS
 SCF converges when DIIS error is below 1.0e-08
 ---------------------------------------
  Cycle       Energy         DIIS error
 ---------------------------------------
    1   -9973.5365114875      3.77e-02  
    2   -9972.9920125621      2.77e-03  
    3   -9972.9744120457      3.59e-03  
    4   -9973.0061375870      9.28e-04  
    5   -9973.0084806067      2.52e-04  
    6   -9973.0086078126      1.64e-04  
    7   -9973.0087242431      2.42e-05  
    8   -9973.0087263634      6.27e-06  
    9   -9973.0087265187      2.67e-06  
   10   -9973.0087265579      6.07e-07  
   11   -9973.0087265593      2.01e-07  
   12   -9973.0087265594      4.40e-08  
   13   -9973.0087265593      8.61e-09  Convergence criterion met
 ---------------------------------------
 SCF time:   CPU 38.58s  wall 10.00s 
 SCF   energy in the final basis set =    -9973.0087265593
 Total energy in the final basis set =    -9973.0087265593

 --------------------------------------------------------------
             Orbital Energies (a.u.) and Symmetries
 --------------------------------------------------------------

 Alpha MOs, Restricted
 -- Occupied --                  
******* -482.87 -176.31 -165.72 -165.72 -165.72  -77.11  -62.52
  1 A'    2 A'    3 A'    4 A'    1 A"    5 A'    6 A'    7 A'                 
-56.345 -56.341 -56.340 -35.811 -31.304 -31.299 -31.298 -24.742
  8 A'    2 A"    9 A'   10 A'   11 A'    3 A"   12 A'   13 A'                 
-22.954 -22.953 -22.953 -22.949 -22.949 -10.347  -8.733  -6.603
 14 A'    4 A"   15 A'   16 A'    5 A"   17 A'   18 A'   19 A'                 
 -6.565  -6.551  -6.550  -6.360  -4.772  -4.766  -4.761  -4.761
 20 A'    6 A"   21 A'   22 A'   23 A'   24 A'    7 A"   25 A'                 
 -4.758  -4.758  -2.676  -2.672  -2.671  -2.660  -2.660  -2.038
  8 A"   26 A'   27 A'    9 A"   28 A'   10 A"   29 A'   30 A'                 
 -2.034  -2.033  -2.022  -2.022  -1.283  -0.853  -0.746  -0.671
 11 A"   31 A'   12 A"   32 A'   33 A'   34 A'   35 A'   36 A'                 
 -0.604  -0.532  -0.517  -0.475  -0.397  -0.359  -0.350  -0.314
 37 A'   38 A'   13 A"   39 A'   40 A'   14 A"   41 A'   42 A'                 
 -0.310  -0.281  -0.259
 15 A"   43 A'   16 A"                                                         
 -- Virtual --                   
 -0.098  -0.095  -0.044   0.003   0.021   0.032   0.041   0.048
 17 A"   44 A'   45 A'   46 A'   47 A'   48 A'   18 A"   49 A'                 
  0.049   0.065   0.065   0.090   0.101   0.104   0.123   0.154
 50 A'   19 A"   51 A'   52 A'   53 A'   20 A"   54 A'   55 A'                 
  0.168   0.192   0.214   0.242   0.250   0.261   0.263   0.286
 56 A'   57 A'   21 A"   58 A'   22 A"   59 A'   60 A'   23 A"                 
  0.302   0.326   0.353   0.363   0.374   0.398   0.399   0.408
 61 A'   62 A'   63 A'   64 A'   24 A"   65 A'   25 A"   66 A'                 
  0.415   0.417   0.435   0.481   0.484   0.532   0.545   0.550
 26 A"   67 A'   68 A'   27 A"   69 A'   28 A"   70 A'   29 A"                 
  0.593   0.599   0.618   0.631   0.694   0.768   0.778   0.803
 71 A'   72 A'   73 A'   74 A'   30 A"   31 A"   75 A'   76 A'                 
  0.853   0.897   0.952   1.002   1.232   1.289   1.308   1.334
 77 A'   78 A'   79 A'   80 A'   32 A"   33 A"   81 A'   82 A'                 
  1.376   1.412   1.416   1.435   1.551   1.634   1.645   1.681
 83 A'   34 A"   84 A'   35 A"   36 A"   85 A'   86 A'   87 A'                 
  1.757   1.830   1.934   1.977   2.035   2.154   2.614   2.886
 88 A'   89 A'   90 A'   37 A"   91 A'   92 A'   38 A"   93 A'                 
  3.016   3.731   3.737   3.925   3.941   3.954   3.966   3.967
 94 A'   39 A"   95 A'   40 A"   96 A'   41 A"   42 A"   97 A'                 
  3.978   3.990   4.019   4.043   4.117   4.142   4.294   4.333
 43 A"   98 A'   99 A'   44 A"  100 A'  101 A'  102 A'  103 A'                 
  4.646   5.980   6.011   6.025   6.248   6.315   6.424   6.627
104 A'   45 A"  105 A'  106 A'   46 A"  107 A'  108 A'  109 A'                 
  6.917   7.522   7.556   7.624  13.784  13.900  13.965  23.378
110 A'   47 A"  111 A'  112 A'   48 A"  113 A'  114 A'  115 A'                 
 27.751  28.325  28.350  28.360  28.528  28.533  28.534  28.553
116 A'   49 A"  117 A'  118 A'   50 A"   51 A"  119 A'  120 A'                 
 28.620  47.851  66.710 127.872 127.891 127.906 151.565 163.023
121 A'  122 A'  123 A'   52 A"  124 A'  125 A'  126 A'  127 A'                 
289.717 289.748 289.8491020.6321901.724
 53 A"  128 A'  129 A'  130 A'  131 A'                                         

 Beta MOs, Restricted
 -- Occupied --                  
******* -482.87 -176.31 -165.72 -165.72 -165.72  -77.11  -62.52
  1 A'    2 A'    3 A'    4 A'    1 A"    5 A'    6 A'    7 A'                 
-56.345 -56.341 -56.340 -35.811 -31.304 -31.299 -31.298 -24.742
  8 A'    2 A"    9 A'   10 A'   11 A'    3 A"   12 A'   13 A'                 
-22.954 -22.953 -22.953 -22.949 -22.949 -10.347  -8.733  -6.603
 14 A'    4 A"   15 A'   16 A'    5 A"   17 A'   18 A'   19 A'                 
 -6.565  -6.551  -6.550  -6.360  -4.772  -4.766  -4.761  -4.761
 20 A'    6 A"   21 A'   22 A'   23 A'   24 A'    7 A"   25 A'                 
 -4.758  -4.758  -2.676  -2.672  -2.671  -2.660  -2.660  -2.038
  8 A"   26 A'   27 A'    9 A"   28 A'   10 A"   29 A'   30 A'                 
 -2.034  -2.033  -2.022  -2.022  -1.283  -0.853  -0.746  -0.671
 11 A"   31 A'   12 A"   32 A'   33 A'   34 A'   35 A'   36 A'                 
 -0.604  -0.532  -0.517  -0.475  -0.397  -0.359  -0.350  -0.314
 37 A'   38 A'   13 A"   39 A'   40 A'   14 A"   41 A'   42 A'                 
 -0.310  -0.281  -0.259
 15 A"   43 A'   16 A"                                                         
 -- Virtual --                   
 -0.098  -0.095  -0.044   0.003   0.021   0.032   0.041   0.048
 17 A"   44 A'   45 A'   46 A'   47 A'   48 A'   18 A"   49 A'                 
  0.049   0.065   0.065   0.090   0.101   0.104   0.123   0.154
 50 A'   19 A"   51 A'   52 A'   53 A'   20 A"   54 A'   55 A'                 
  0.168   0.192   0.214   0.242   0.250   0.261   0.263   0.286
 56 A'   57 A'   21 A"   58 A'   22 A"   59 A'   60 A'   23 A"                 
  0.302   0.326   0.353   0.363   0.374   0.398   0.399   0.408
 61 A'   62 A'   63 A'   64 A'   24 A"   65 A'   25 A"   66 A'                 
  0.415   0.417   0.435   0.481   0.484   0.532   0.545   0.550
 26 A"   67 A'   68 A'   27 A"   69 A'   28 A"   70 A'   29 A"                 
  0.593   0.599   0.618   0.631   0.694   0.768   0.778   0.803
 71 A'   72 A'   73 A'   74 A'   30 A"   31 A"   75 A'   76 A'                 
  0.853   0.897   0.952   1.002   1.232   1.289   1.308   1.334
 77 A'   78 A'   79 A'   80 A'   32 A"   33 A"   81 A'   82 A'                 
  1.376   1.412   1.416   1.435   1.551   1.634   1.645   1.681
 83 A'   34 A"   84 A'   35 A"   36 A"   85 A'   86 A'   87 A'                 
  1.757   1.830   1.934   1.977   2.035   2.154   2.614   2.886
 88 A'   89 A'   90 A'   37 A"   91 A'   92 A'   38 A"   93 A'                 
  3.016   3.731   3.737   3.925   3.941   3.954   3.966   3.967
 94 A'   39 A"   95 A'   40 A"   96 A'   41 A"   42 A"   97 A'                 
  3.978   3.990   4.019   4.043   4.117   4.142   4.294   4.333
 43 A"   98 A'   99 A'   44 A"  100 A'  101 A'  102 A'  103 A'                 
  4.646   5.980   6.011   6.025   6.248   6.315   6.424   6.627
104 A'   45 A"  105 A'  106 A'   46 A"  107 A'  108 A'  109 A'                 
  6.917   7.522   7.556   7.624  13.784  13.900  13.965  23.378
110 A'   47 A"  111 A'  112 A'   48 A"  113 A'  114 A'  115 A'                 
 27.751  28.325  28.350  28.360  28.528  28.533  28.534  28.553
116 A'   49 A"  117 A'  118 A'   50 A"   51 A"  119 A'  120 A'                 
 28.620  47.851  66.710 127.872 127.891 127.906 151.565 163.023
121 A'  122 A'  123 A'   52 A"  124 A'  125 A'  126 A'  127 A'                 
289.717 289.748 289.8491020.6321901.724
 53 A"  128 A'  129 A'  130 A'  131 A'                                         
 --------------------------------------------------------------

          Ground-State Mulliken Net Atomic Charges

     Atom                 Charge (a.u.)
  ----------------------------------------
      1 C                    -0.089554
      2 P                     0.039090
      3 I                    -0.123017
      4 F                     0.010729
      5 Br                    0.162752
  ----------------------------------------
  Sum of atomic charges =     0.000000

 -----------------------------------------------------------------
                    Cartesian Multipole Moments
 -----------------------------------------------------------------
    Charge (ESU x 10^10)
                 0.0000
    Dipole Moment (Debye)
         X      -0.0166      Y      -0.4297      Z       0.0000
       Tot       0.4300
    Quadrupole Moments (Debye-Ang)
        XX     -71.6248     XY      -1.3338     YY     -68.6944
        XZ      -0.0000     YZ       0.0000     ZZ     -71.1625
    Octopole Moments (Debye-Ang^2)
       XXX     -12.3363    XXY     -22.6088    XYY      -2.0905
       YYY     -40.3276    XXZ      -0.0000    XYZ       0.0000
       YYZ       0.0000    XZZ      -0.3660    YZZ     -10.2669
       ZZZ       0.0000
    Hexadecapole Moments (Debye-Ang^3)
      XXXX   -1287.4769   XXXY     -11.7786   XXYY    -287.0760
      XYYY     -20.7873   YYYY    -502.9557   XXXZ      -0.0000
      XXYZ       0.0000   XYYZ       0.0000   YYYZ      -0.0000
      XXZZ    -231.8617   XYZZ      -1.9563   YYZZ    -101.5334
      XZZZ      -0.0000   YZZZ      -0.0000   ZZZZ     -95.0785
 -----------------------------------------------------------------
 Calculating MO derivatives via CPSCF
 D1JvT checksum  = 271440 18816.3071617095
 D1KAT checksum  = 668040 788.3878229564
   1         3          15      0.139013    0.053828
   2         3          15      0.017265    0.006312
   3         3          15      0.002285    0.000853
   4         4          14      0.000261    0.000118
   5        16           2      0.000017    0.000011
   6        18           0      0.000000    0.000000    Roots Converged
 Time for AOints: 11.6 s (CPU) 2.9 s (wall)
 ------------------------------------------------------------------------------
                     AOints        : Timing summary (seconds)
 ------------------------------------------------------------------------------
     job step          cpu (% of tot)      sys (% of tot)     wall (% of tot)
 ------------------------------------------------------------------------------
  cpscf_lag         0.6109E+02 (36.2)   0.8000E-05 (28.6)   0.1569E+02 (35.7)
  iterzp            0.9571E+02 (56.8)   0.1800E-04 (64.3)   0.2512E+02 (57.1)
  make_fx           0.0000E+00 ( 0.0)   0.0000E+00 ( 0.0)   0.0000E+00 ( 0.0)
  AOints            0.1160E+02 ( 6.9)   0.2000E-05 ( 7.1)   0.2940E+01 ( 6.7)
 ------------------------------------------------------------------------------
   Grand Totals     0.1686E+03          0.2800E-04          0.4397E+02
 ------------------------------------------------------------------------------
 Calculating analytic Hessian of the SCF energy
 Polarizability Matrix (a.u.)
            1           2           3
    1-119.4349156   0.7665658  -0.0000000
    2   0.7665658 -94.4729236  -0.0000000
    3  -0.0000000  -0.0000000 -54.1646844

 Direct stationary perturbation theory relativistic correction:

 rels  =     114.256117156349
 relv  =    -380.882605492801
 rel2e =      51.935495936666
 E_rel =    -214.690992399786

 Hessian of the SCF Energy
            1           2           3           4           5           6
    1   0.4754891  -0.0392263   0.0000000  -0.2069573   0.0999149  -0.0000000
    2  -0.0392263   0.3614277   0.0000000   0.1172809  -0.0941514   0.0000000
    3   0.0000000   0.0000000   0.0718854   0.0000000  -0.0000000  -0.0207469
    4  -0.2069573   0.1172809   0.0000000   0.2981098  -0.0508178   0.0000000
    5   0.0999149  -0.0941514  -0.0000000  -0.0508178   0.1928450  -0.0000000
    6  -0.0000000   0.0000000  -0.0207469   0.0000000  -0.0000000   0.0130895
    7  -0.0069279  -0.0117014   0.0000000  -0.0447074  -0.0450617  -0.0000000
    8   0.0024628   0.0006984   0.0000000  -0.0600509  -0.0881291   0.0000000
    9   0.0000000  -0.0000000  -0.0032965   0.0000000   0.0000000  -0.0040490
   10  -0.2176489  -0.1110088  -0.0000000  -0.0423112  -0.0205313   0.0000000
   11  -0.1145521  -0.1328702   0.0000000  -0.0108021   0.0073907  -0.0000000
   12  -0.0000000   0.0000000  -0.0287331  -0.0000000  -0.0000000   0.0026090
   13  -0.0439550   0.0446556  -0.0000000  -0.0041338   0.0164959  -0.0000000
   14   0.0514007  -0.1351046  -0.0000000   0.0043898  -0.0179551  -0.0000000
   15  -0.0000000  -0.0000000  -0.0191088  -0.0000000   0.0000000   0.0090974
            7           8           9          10          11          12
    1  -0.0069279   0.0024628   0.0000000  -0.2176489  -0.1145521  -0.0000000
    2  -0.0117014   0.0006984  -0.0000000  -0.1110088  -0.1328702   0.0000000
    3   0.0000000   0.0000000  -0.0032965  -0.0000000   0.0000000  -0.0287331
    4  -0.0447074  -0.0600509   0.0000000  -0.0423112  -0.0108021  -0.0000000
    5  -0.0450617  -0.0881291   0.0000000  -0.0205313   0.0073907  -0.0000000
    6  -0.0000000   0.0000000  -0.0040490   0.0000000  -0.0000000   0.0026090
    7   0.0602787   0.0557285   0.0000000  -0.0042065   0.0002150  -0.0000000
    8   0.0557285   0.0837713  -0.0000000   0.0002531   0.0000344   0.0000000
    9   0.0000000  -0.0000000   0.0036599  -0.0000000   0.0000000   0.0050248
   10  -0.0042065   0.0002531  -0.0000000   0.2560022   0.1430526   0.0000000
   11   0.0002150   0.0000344   0.0000000   0.1430526   0.1738644  -0.0000000
   12  -0.0000000   0.0000000   0.0050248   0.0000000  -0.0000000   0.0157769
   13  -0.0044369   0.0016065  -0.0000000   0.0081644  -0.0179135   0.0000000
   14   0.0008196   0.0036251   0.0000000  -0.0117656  -0.0484193   0.0000000
   15  -0.0000000  -0.0000000  -0.0013392  -0.0000000   0.0000000   0.0053223
           13          14          15
    1  -0.0439550   0.0514007  -0.0000000
    2   0.0446556  -0.1351046  -0.0000000
    3  -0.0000000  -0.0000000  -0.0191088
    4  -0.0041338   0.0043898  -0.0000000
    5   0.0164959  -0.0179551   0.0000000
    6  -0.0000000  -0.0000000   0.0090974
    7  -0.0044369   0.0008196  -0.0000000
    8   0.0016065   0.0036251  -0.0000000
    9  -0.0000000   0.0000000  -0.0013392
   10   0.0081644  -0.0117656  -0.0000000
   11  -0.0179135  -0.0484193   0.0000000
   12   0.0000000   0.0000000   0.0053223
   13   0.0443612  -0.0448445   0.0000000
   14  -0.0448445   0.1978539   0.0000000
   15   0.0000000   0.0000000   0.0060283
 Gradient time:  CPU 257.96 s  wall 67.39 s
 **********************************************************************
 **                                                                  **
 **                       VIBRATIONAL ANALYSIS                       **
 **                       --------------------                       **
 **                                                                  **
 **        VIBRATIONAL FREQUENCIES (CM**-1) AND NORMAL MODES         **
 **     FORCE CONSTANTS (mDYN/ANGSTROM) AND REDUCED MASSES (AMU)     **
 **                  INFRARED INTENSITIES (KM/MOL)                   **
 **                                                                  **
 **********************************************************************


 Mode:                 1                      2                      3
 Frequency:        81.35                 115.41                 231.12
 Force Cnst:      0.3180                 0.1989                 0.8153
 Red. Mass:      81.5710                25.3438                25.9078
 IR Active:          YES                    YES                    YES
 IR Intens:        0.045                  0.675                  0.815
 Raman Active:       YES                    YES                    YES
               X      Y      Z        X      Y      Z        X      Y      Z
 C          0.155 -0.216  0.000    0.000 -0.000 -0.108    0.494  0.233 -0.000
 P          0.101 -0.308 -0.000    0.000 -0.000  0.620    0.362 -0.053  0.000
 I         -0.499  0.118  0.000   -0.000  0.000 -0.098   -0.149 -0.125  0.000
 F         -0.030  0.046  0.000    0.000 -0.000 -0.762    0.689  0.001  0.000
 Br         0.746 -0.047 -0.000    0.000 -0.000  0.114   -0.144  0.186  0.000
 TransDip   0.003 -0.006 -0.000   -0.000  0.000  0.026    0.029 -0.004  0.000

 Mode:                 4                      5                      6
 Frequency:       337.42                 398.84                 425.64
 Force Cnst:      1.4728                 3.1167                 1.3585
 Red. Mass:      21.9564                33.2546                12.7266
 IR Active:          YES                    YES                    YES
 IR Intens:        4.504                 15.669                  2.033
 Raman Active:       YES                    YES                    YES
               X      Y      Z        X      Y      Z        X      Y      Z
 C          0.290  0.066 -0.000    0.041  0.270 -0.000    0.000  0.000  0.963
 P          0.222 -0.335  0.000    0.121  0.821  0.000    0.000  0.000 -0.103
 I          0.012  0.035  0.000   -0.076 -0.120  0.000   -0.000 -0.000 -0.005
 F         -0.252  0.812  0.000    0.017  0.379  0.000   -0.000  0.000 -0.244
 Br        -0.090 -0.130  0.000    0.064 -0.262  0.000   -0.000 -0.000 -0.040
 TransDip   0.001 -0.068  0.000    0.069  0.106  0.000    0.000  0.000 -0.046

 Mode:                 7                      8                      9
 Frequency:       502.64                1017.22                1162.03
 Force Cnst:      3.3455                 8.3185                10.6662
 Red. Mass:      22.4752                13.6448                13.4069
 IR Active:          YES                    YES                    YES
 IR Intens:       41.436                126.575                277.144
 Raman Active:       YES                    YES                    YES
               X      Y      Z        X      Y      Z        X      Y      Z
 C         -0.175 -0.517 -0.000   -0.106  0.910  0.000    0.919 -0.014  0.000
 P          0.575  0.129  0.000    0.160 -0.098 -0.000   -0.141  0.075 -0.000
 I         -0.021 -0.040 -0.000   -0.002 -0.000 -0.000   -0.000  0.001 -0.000
 F         -0.548 -0.184  0.000   -0.243 -0.253 -0.000   -0.308 -0.183 -0.000
 Br        -0.033  0.137  0.000    0.016 -0.038 -0.000   -0.010  0.016 -0.000
 TransDip   0.206 -0.008  0.000   -0.000  0.360 -0.000    0.527  0.081 -0.000

 STANDARD THERMODYNAMIC QUANTITIES AT   298.15 K  AND     1.00 ATM

   This Molecule has  0 Imaginary Frequencies
   Zero point vibrational energy:        6.107 kcal/mol

   Atom    1 Element C  Has Mass   12.00000
   Atom    2 Element P  Has Mass   30.97376
   Atom    3 Element I  Has Mass  126.90440
   Atom    4 Element F  Has Mass   18.99840
   Atom    5 Element Br Has Mass   78.91830
   Molecular Mass:   267.794860 amu
   Principal axes and moments of inertia in amu*Bohr^2:
                             1           2           3
    Eigenvalues --      790.31516  2973.55938  3763.87454
          X               0.99998     0.00634     0.00000
          Y              -0.00634     0.99998     0.00000
          Z               0.00000    -0.00000     1.00000
   Rotational Symmetry Number is   1
   The Molecule is an Asymmetric Top
   Translational Enthalpy:        0.889 kcal/mol
   Rotational Enthalpy:           0.889 kcal/mol
   Vibrational Enthalpy:          8.138 kcal/mol
   gas constant (RT):             0.592 kcal/mol
   Translational Entropy:        42.654  cal/mol.K
   Rotational Entropy:           30.559  cal/mol.K
   Vibrational Entropy:          12.756  cal/mol.K

   Total Enthalpy:               10.508 kcal/mol
   Total Entropy:                85.969  cal/mol.K
Archival summary:
1\1\TWL02\FREQ\ProcedureUnspecified\BasisUnspecified\1r1111\taweetha\MonNov2616:08:482018MonNov2616:08:482018\0\\#,FREQ,ProcedureUnspecified,BasisUnspecified,\\0,1\I\P,1,2.47631\C,2,1.69797,1,104.466\F,3,1.34506,2,114.796,1,-180,0\Br,3,1.8862,2,134.393,1,0,0\\\@

 Total job time:  77.82s(wall), 296.70s(cpu) 
 Mon Nov 26 16:08:48 2018

        *************************************************************
        *                                                           *
        *  Thank you very much for using Q-Chem.  Have a nice day.  *
        *                                                           *
        *************************************************************
