# Supplementary material for: Geometric and energetic data from ab initio calculations of haloethene, haloimine, halomethylenephosphine, haloiminophosphine, halodiazene, halodiphosphene and halocyclopropane
Source: Data Brief. 2019 Nov 2;27:104738. doi: 10.1016/j.dib.2019.104738 (PMC6861602; doi:10.1016/j.dib.2019.104738)
Supplement: Multimedia component 5 [file mmc5.zip › CP/B3LYP/BrHCPBrE.out]

Q-Chem Developer Version!
                  Welcome to Q-Chem
     A Quantum Leap Into The Future Of Chemistry


 Q-Chem 5.1, Q-Chem, Inc., Pleasanton, CA (2018)

 Yihan Shao,  Zhengting Gan,  E. Epifanovsky,  A. T. B. Gilbert,  M. Wormit,  
 J. Kussmann,  A. W. Lange,  A. Behn,  Jia Deng,  Xintian Feng,  D. Ghosh,  
 M. Goldey,  P. R. Horn,  L. D. Jacobson,  I. Kaliman,  T. Kus,  A. Landau,  
 Jie Liu,  E. I. Proynov,  R. M. Richard,  R. P. Steele,  E. J. Sundstrom,  
 H. L. Woodcock III,  P. M. Zimmerman,  D. Zuev,  B. Albrecht,  E. Alguire,  
 S. A. Baeppler,  D. Barton,  Z. Benda,  Y. A. Bernard,  E. J. Berquist,  
 K. B. Bravaya,  H. Burton,  D. Casanova,  Chun-Min Chang,  Yunqing Chen,  
 A. Chien,  K. D. Closser,  M. P. Coons,  S. Coriani,  S. Dasgupta,  
 A. L. Dempwolff,  M. Diedenhofen,  Hainam Do,  R. G. Edgar,  Po-Tung Fang,  
 S. Faraji,  S. Fatehi,  Qingguo Feng,  K. D. Fenk,  J. Fosso-Tande,  
 Qinghui Ge,  A. Ghysels,  G. Gidofalvi,  J. Gomes,  J. Gonthier,  A. Gunina,  
 D. Hait,  M. W. D. Hanson-Heine,  P. H. P. Harbach,  A. W. Hauser,  
 J. E. Herr,  E. G. Hohenstein,  Z. C. Holden,  Kerwin Hui,  B. C. Huynh,  
 T.-C. Jagau,  Hyunjun Ji,  B. Kaduk,  K. Khistyaev,  Jaehoon Kim,  
 P. Klunzinger,  K. Koh,  D. Kosenkov,  L. Koulias,  T. Kowalczyk,  
 C. M. Krauter,  A. Kunitsa,  Ka Un Lao,  A. Laurent,  K. V. Lawler,  
 Joonho Lee,  D. Lefrancois,  S. Lehtola,  D. S. Levine,  Yi-Pei Li,  
 You-Sheng Lin,  Fenglai Liu,  E. Livshits,  A. Luenser,  P. Manohar,  
 E. Mansoor,  S. F. Manzer,  Shan-Ping Mao,  Yuezhi Mao,  N. Mardirossian,  
 A. V. Marenich,  T. Markovich,  L. A. Martinez-Martinez,  S. A. Maurer,  
 N. J. Mayhall,  S. C. McKenzie,  J.-M. Mewes,  A. F. Morrison,  
 J. W. Mullinax,  K. Nanda,  T. S. Nguyen-Beck,  R. Olivares-Amaya,  
 J. A. Parkhill,  T. M. Perrine,  F. Plasser,  P. Pokhilko,  S. Prager,  
 A. Prociuk,  E. Ramos,  D. R. Rehn,  F. Rob,  M. Schneider,  N. Sergueev,  
 S. M. Sharada,  S. Sharma,  D. W. Small,  T. Stauch,  T. Stein,  
 Yu-Chuan Su,  A. J. W. Thom,  A. Tkatchenko,  T. Tsuchimochi,  N. M. Tubman,  
 L. Vogt,  M. L. Vidal,  O. Vydrov,  M. A. Watson,  J. Wenzel,  
 M. de Wergifosse,  T. A. Wesolowski,  A. White,  J. Witte,  A. Yamada,  
 Jun Yang,  K. Yao,  S. Yeganeh,  S. R. Yost,  Zhi-Qiang You,  A. Zech,  
 Igor Ying Zhang,  Xing Zhang,  Yan Zhao,  Ying Zhu,  B. R. Brooks,  
 G. K. L. Chan,  C. J. Cramer,  M. S. Gordon,  W. J. Hehre,  A. Klamt,  
 M. W. Schmidt,  C. D. Sherrill,  D. G. Truhlar,  A. Aspuru-Guzik,  R. Baer,  
 A. T. Bell,  N. A. Besley,  Jeng-Da Chai,  A. E. DePrince, III,  
 R. A. DiStasio Jr.,  A. Dreuw,  B. D. Dunietz,  T. R. Furlani,  
 Chao-Ping Hsu,  Yousung Jung,  Jing Kong,  D. S. Lambrecht,  WanZhen Liang,  
 C. Ochsenfeld,  V. A. Rassolov,  L. V. Slipchenko,  J. E. Subotnik,  
 T. Van Voorhis,  J. M. Herbert,  A. I. Krylov,  P. M. W. Gill,  M. Head-Gordon

 Contributors to earlier versions of Q-Chem not listed above: 
 R. D. Adamson,  B. Austin,  J. Baker,  G. J. O. Beran,  K. Brandhorst,  
 S. T. Brown,  E. F. C. Byrd,  A. K. Chakraborty,  C.-L. Cheng,  
 Siu Hung Chien,  D. M. Chipman,  D. L. Crittenden,  H. Dachsel,  
 R. J. Doerksen,  A. D. Dutoi,  L. Fusti-Molnar,  W. A. Goddard III,  
 A. Golubeva-Zadorozhnaya,  S. R. Gwaltney,  G. Hawkins,  A. Heyden,  
 S. Hirata,  G. Kedziora,  F. J. Keil,  C. Kelley,  Jihan Kim,  R. A. King,  
 R. Z. Khaliullin,  P. P. Korambath,  W. Kurlancheek,  A. M. Lee,  M. S. Lee,  
 S. V. Levchenko,  Ching Yeh Lin,  D. Liotard,  R. C. Lochan,  I. Lotan,  
 P. E. Maslen,  N. Nair,  D. P. O'Neill,  D. Neuhauser,  E. Neuscamman,  
 C. M. Oana,  R. Olson,  B. Peters,  R. Peverati,  P. A. Pieniazek,  
 Y. M. Rhee,  J. Ritchie,  M. A. Rohrdanz,  E. Rosta,  N. J. Russ,  
 H. F. Schaefer III,  N. E. Schultz,  N. Shenvi,  A. C. Simmonett,  A. Sodt,  
 D. Stuck,  K. S. Thanthiriwatte,  V. Vanovschi,  Tao Wang,  A. Warshel,  
 C. F. Williams,  Q. Wu,  X. Xu,  W. Zhang

 Please cite Q-Chem as follows:
 Y. Shao et al., Mol. Phys. 113, 184-215 (2015)
 DOI: 10.1080/00268976.2014.952696

 Q-Chem 5.1.2 for Intel X86 EM64T Linux

 Parts of Q-Chem use Armadillo 8.300.2 (Tropical Shenanigans).
 http://arma.sourceforge.net/

 Q-Chem begins on Mon Nov 26 12:05:33 2018  

Host: 
0

     Scratch files written to /scratch/taweetham/qchem45003//
Input Ideriv = 2
Curr. Ideriv = -1
Max.  Ideriv = 2

Checking the input file for inconsistencies... 	...done.

--------------------------------------------------------------
User input:
--------------------------------------------------------------
$molecule
0 1
C 
P 1 1.5 
Br 2 PBr 1 120. 
H 1 PH 2 120.  3 180.0
Br 1 PBr 2 120.  3 0.0

PH=1.44
PF=1.54
PCl=2.03
PBr=2.5
PI=2.6
$end

$rem
   job_type	optimization
   basis	6-311++g**
   method	b3lyp
$end

--------------------------------------------------------------
 ----------------------------------------------------------------
             Standard Nuclear Orientation (Angstroms)
    I     Atom           X                Y                Z
 ----------------------------------------------------------------
    1      C       0.7540904822    -1.6590513757    -0.0000000000
    2      P      -0.7451236719    -1.6105032515    -0.0000000000
    3      Br     -1.9243956188     0.5938827572     0.0000000000
    4      H       1.4333511236    -2.9287777167    -0.0000000000
    5      Br      2.0735087920     0.4644210926     0.0000000000
 ----------------------------------------------------------------
 Molecular Point Group                 Cs    NOp =  2
 Largest Abelian Subgroup              Cs    NOp =  2
 Nuclear Repulsion Energy =   475.0082202541 hartrees
 There are       46 alpha and       46 beta electrons
 Requested basis set is 6-311++G(d,p)
 There are 62 shells and 155 basis functions

 Total QAlloc Memory Limit   2000 MB
 Mega-Array Size       188 MB
 MEM_STATIC part       192 MB
 A cutoff of  1.0D-11 yielded   1552 shell pairs
 There are     10398 function pairs (     11529 Cartesian)

 -------------------------------------------------------
 OpenMP Integral Computing Module                       
 Release: version 1.0, May 2013, Q-Chem Inc. Pittsburgh 
 -------------------------------------------------------
 Integral Job Info:
 Integral job number is                      11
 Integral operator is                         1
 short-range coefficients                     0
 long-range coefficients              100000000
 Omega coefficients                           0
 if combine SR and LR in K                    0
 Integral screening is                        0
 Integral computing path is                   2
 max size of driver memory is            800000
 size of driver memory is                593474
 size of scratch memory is             29623520
 max col of scratch BK array               1296
 max len of scratch array in speh3          155
 max len of scratch index in speh4           18
 max int batch size is                      520
 min int batch size is                       52
 fixed nKL is                                45
 max L of basis functions is                  2
 order of int derivative is                   0
 number of shells is                         62
 number of basis is                         163
 number of cartesian basis is               163
 number of contracted shell pairs          1552
 number of primitive shell pairs           3961
 maxK2 (contraction) of shell pair           36
 max number of K2 of shell pair               1
 max number of CS2 of shell pair            205
 max number of PS2 of shell pair            327
 mem total for path MDJ                  526822
 -------------------------------------------------------
 Smallest overlap matrix eigenvalue = 7.32E-04

 Scale SEOQF with 1.000000e-01/1.000000e-01/1.000000e-01

 Standard Electronic Orientation quadrupole field applied
 Nucleus-field energy     =     0.0000000165 hartrees
 Guess from superposition of atomic densities
 Warning:  Energy on first SCF cycle will be non-variational
 SAD guess density has 92.000000 electrons

 -----------------------------------------------------------------------
  General SCF calculation program by
  Eric Jon Sundstrom, Paul Horn, Yuezhi Mao, Dmitri Zuev, Alec White,
  David Stuck, Shaama M.S., Shane Yost, Joonho Lee, David Small,
  Daniel Levine, Susi Lehtola, Hugh Burton, Evgeny Epifanovsky
 -----------------------------------------------------------------------
 Exchange:     0.2000 Hartree-Fock + 0.0800 Slater + 0.7200 B88
 Correlation:  0.1900 VWN1RPA + 0.8100 LYP
 Using SG-1 standard quadrature grid
 using 4 threads for integral computing
 -------------------------------------------------------
 OpenMP Integral computing Module                
 Release: version 2.0, May 2017, Q-Chem Inc. Pleasanton 
 -------------------------------------------------------
 -------------------------------------------------------
 OpenMP BLAS3 based DFT computing Module                
 Release: version 1.0, May 2013, Q-Chem Inc. Pittsburgh 
 -------------------------------------------------------
 A restricted SCF calculation will be
 performed using DIIS
 SCF converges when DIIS error is below 1.0e-08
 ---------------------------------------
  Cycle       Energy         DIIS error
 ---------------------------------------
    1   -5528.3847061842      3.42e-02  
    2   -5528.1909846405      4.25e-03  
    3   -5528.0756250902      6.74e-03  
    4   -5528.2367063216      1.77e-03  
    5   -5528.2441944394      7.74e-04  
    6   -5528.2461233993      3.78e-04  
    7   -5528.2466414604      8.10e-05  
    8   -5528.2466638019      2.16e-05  
    9   -5528.2466652891      3.98e-06  
   10   -5528.2466653690      8.19e-07  
   11   -5528.2466653721      3.02e-07  
   12   -5528.2466653724      7.53e-08  
   13   -5528.2466653724      1.86e-08  
   14   -5528.2466653724      2.81e-09  Convergence criterion met
 ---------------------------------------
 SCF time:   CPU 30.49s  wall 12.00s 
 SCF   energy in the final basis set =    -5528.2466653724
 Total energy in the final basis set =    -5528.2466653724

 --------------------------------------------------------------
             Orbital Energies (a.u.) and Symmetries
 --------------------------------------------------------------

 Alpha MOs, Restricted
 -- Occupied --                  
-482.84 -482.84  -77.12  -62.50  -62.49  -56.32  -56.31  -56.31
  1 A'    2 A'    3 A'    4 A'    5 A'    6 A'    1 A"    7 A'                 
-56.312 -56.307 -56.307 -10.294  -8.703  -8.697  -6.623  -6.534
  8 A'    2 A"    9 A'   10 A'   11 A'   12 A'   13 A'   14 A'                 
 -6.530  -6.522  -6.521  -6.515  -6.515  -4.785  -4.782  -4.781
 15 A'    3 A"   16 A'    4 A"   17 A'   18 A'    5 A"   19 A'                 
 -2.645  -2.642  -2.641  -2.640  -2.636  -2.636  -2.631  -2.631
 20 A'    6 A"   21 A'   22 A'    7 A"   23 A'   24 A'    8 A"                 
 -2.624  -2.624  -0.811  -0.768  -0.750  -0.525  -0.425  -0.403
 25 A'    9 A"   26 A'   27 A'   28 A'   29 A'   30 A'   31 A'                 
 -0.361  -0.320  -0.306  -0.299  -0.291  -0.291
 10 A"   32 A'   11 A"   33 A'   12 A"   34 A'                                 
 -- Virtual --                   
 -0.180  -0.109  -0.092  -0.030   0.010   0.026   0.037   0.040
 35 A'   36 A'   13 A"   37 A'   38 A'   39 A'   14 A"   40 A'                 
  0.056   0.059   0.064   0.070   0.077   0.080   0.093   0.109
 41 A'   42 A'   43 A'   15 A"   16 A"   44 A'   45 A'   46 A'                 
  0.111   0.114   0.132   0.149   0.160   0.181   0.269   0.282
 17 A"   47 A'   48 A'   49 A'   50 A'   51 A'   18 A"   52 A'                 
  0.343   0.382   0.397   0.411   0.412   0.421   0.443   0.468
 53 A'   54 A'   55 A'   56 A'   57 A'   19 A"   20 A"   58 A'                 
  0.475   0.506   0.519   0.526   0.545   0.559   0.563   0.576
 59 A'   21 A"   22 A"   60 A'   61 A'   62 A'   23 A"   24 A"                 
  0.577   0.603   0.612   0.628   0.633   0.652   0.657   0.682
 63 A'   64 A'   25 A"   65 A'   66 A'   26 A"   67 A'   27 A"                 
  0.682   0.693   0.787   0.928   0.959   1.133   1.142   1.330
 68 A'   69 A'   70 A'   71 A'   72 A'   28 A"   73 A'   74 A'                 
  1.355   1.477   1.533   1.543   1.591   1.631   1.696   1.988
 75 A'   29 A"   30 A"   76 A'   77 A'   31 A"   78 A'   32 A"                 
  1.998   2.005   2.019   2.023   2.049   2.064   2.095   2.556
 79 A'   33 A"   80 A'   81 A'   82 A'   83 A'   84 A'   85 A'                 
  2.684   2.909   3.298   3.993   3.994   3.999   4.003   4.006
 34 A"   86 A'   87 A'   35 A"   36 A"   88 A'   37 A"   38 A"                 
  4.010   4.021   4.042   4.120   4.161   6.537   6.583   6.943
 89 A'   90 A'   91 A'   92 A'   93 A'   94 A'   95 A'   96 A'                 
  7.544   7.557   7.558   7.572   7.581   7.600  13.762  13.868
 39 A"   97 A'   40 A"   98 A'   99 A'  100 A'   41 A"  101 A'                 
 14.073  23.435  47.835  47.875 163.117 289.737 289.746 289.751
102 A'  103 A'  104 A'  105 A'  106 A'   42 A"  107 A'   43 A"                 
289.770 289.781 289.8081020.6051020.657
108 A'  109 A'  110 A'  111 A'  112 A'                                         

 Beta MOs, Restricted
 -- Occupied --                  
-482.84 -482.84  -77.12  -62.50  -62.49  -56.32  -56.31  -56.31
  1 A'    2 A'    3 A'    4 A'    5 A'    6 A'    1 A"    7 A'                 
-56.312 -56.307 -56.307 -10.294  -8.703  -8.697  -6.623  -6.534
  8 A'    2 A"    9 A'   10 A'   11 A'   12 A'   13 A'   14 A'                 
 -6.530  -6.522  -6.521  -6.515  -6.515  -4.785  -4.782  -4.781
 15 A'    3 A"   16 A'    4 A"   17 A'   18 A'    5 A"   19 A'                 
 -2.645  -2.642  -2.641  -2.640  -2.636  -2.636  -2.631  -2.631
 20 A'    6 A"   21 A'   22 A'    7 A"   23 A'   24 A'    8 A"                 
 -2.624  -2.624  -0.811  -0.768  -0.750  -0.525  -0.425  -0.403
 25 A'    9 A"   26 A'   27 A'   28 A'   29 A'   30 A'   31 A'                 
 -0.361  -0.320  -0.306  -0.299  -0.291  -0.291
 10 A"   32 A'   11 A"   33 A'   12 A"   34 A'                                 
 -- Virtual --                   
 -0.180  -0.109  -0.092  -0.030   0.010   0.026   0.037   0.040
 35 A'   36 A'   13 A"   37 A'   38 A'   39 A'   14 A"   40 A'                 
  0.056   0.059   0.064   0.070   0.077   0.080   0.093   0.109
 41 A'   42 A'   43 A'   15 A"   16 A"   44 A'   45 A'   46 A'                 
  0.111   0.114   0.132   0.149   0.160   0.181   0.269   0.282
 17 A"   47 A'   48 A'   49 A'   50 A'   51 A'   18 A"   52 A'                 
  0.343   0.382   0.397   0.411   0.412   0.421   0.443   0.468
 53 A'   54 A'   55 A'   56 A'   57 A'   19 A"   20 A"   58 A'                 
  0.475   0.506   0.519   0.526   0.545   0.559   0.563   0.576
 59 A'   21 A"   22 A"   60 A'   61 A'   62 A'   23 A"   24 A"                 
  0.577   0.603   0.612   0.628   0.633   0.652   0.657   0.682
 63 A'   64 A'   25 A"   65 A'   66 A'   26 A"   67 A'   27 A"                 
  0.682   0.693   0.787   0.928   0.959   1.133   1.142   1.330
 68 A'   69 A'   70 A'   71 A'   72 A'   28 A"   73 A'   74 A'                 
  1.355   1.477   1.533   1.543   1.591   1.631   1.696   1.988
 75 A'   29 A"   30 A"   76 A'   77 A'   31 A"   78 A'   32 A"                 
  1.998   2.005   2.019   2.023   2.049   2.064   2.095   2.556
 79 A'   33 A"   80 A'   81 A'   82 A'   83 A'   84 A'   85 A'                 
  2.684   2.909   3.298   3.993   3.994   3.999   4.003   4.006
 34 A"   86 A'   87 A'   35 A"   36 A"   88 A'   37 A"   38 A"                 
  4.010   4.021   4.042   4.120   4.161   6.537   6.583   6.943
 89 A'   90 A'   91 A'   92 A'   93 A'   94 A'   95 A'   96 A'                 
  7.544   7.557   7.558   7.572   7.581   7.600  13.762  13.868
 39 A"   97 A'   40 A"   98 A'   99 A'  100 A'   41 A"  101 A'                 
 14.073  23.435  47.835  47.875 163.117 289.737 289.746 289.751
102 A'  103 A'  104 A'  105 A'  106 A'   42 A"  107 A'   43 A"                 
289.770 289.781 289.8081020.6051020.657
108 A'  109 A'  110 A'  111 A'  112 A'                                         
 --------------------------------------------------------------

          Ground-State Mulliken Net Atomic Charges

     Atom                 Charge (a.u.)
  ----------------------------------------
      1 C                    -0.086389
      2 P                     0.132435
      3 Br                   -0.157731
      4 H                     0.240452
      5 Br                   -0.128767
  ----------------------------------------
  Sum of atomic charges =     0.000000

 -----------------------------------------------------------------
                    Cartesian Multipole Moments
 -----------------------------------------------------------------
    Charge (ESU x 10^10)
                 0.0000
    Dipole Moment (Debye)
         X      -0.1263      Y      -3.1815      Z       0.0000
       Tot       3.1840
    Quadrupole Moments (Debye-Ang)
        XX     -59.7334     XY      -1.9864     YY     -46.4820
        XZ       0.0000     YZ      -0.0000     ZZ     -57.9049
    Octopole Moments (Debye-Ang^2)
       XXX       1.8311    XXY      12.8171    XYY      12.3360
       YYY      15.1858    XXZ      -0.0000    XYZ       0.0000
       YYZ       0.0000    XZZ      -0.7977    YZZ      12.0722
       ZZZ       0.0000
    Hexadecapole Moments (Debye-Ang^3)
      XXXX   -1067.6433   XXXY      -7.3230   XXYY    -216.1813
      XYYY     -43.1107   YYYY    -376.8328   XXXZ      -0.0000
      XXYZ      -0.0000   XYYZ      -0.0000   YYYZ      -0.0000
      XXZZ    -192.9831   XYZZ       0.7408   YYZZ     -91.9850
      XZZZ      -0.0000   YZZZ       0.0000   ZZZZ     -76.6757
 -----------------------------------------------------------------
 Calculating analytic gradient of the SCF energy
 Gradient of SCF Energy
            1           2           3           4           5
    1  -0.2072299   0.1684690  -0.0197896   0.0387664   0.0197842
    2   0.0346395  -0.0167787   0.0252026  -0.0875814   0.0445179
    3  -0.0000000   0.0000000  -0.0000000   0.0000000   0.0000000
 Max gradient component =       2.072E-01
 RMS gradient           =       7.545E-02
 Gradient time:  CPU 6.34 s  wall 2.66 s
 Geometry Optimization Parameters
   NAtoms,    NIC,     NZ,  NCons,   NDum,   NFix, NCnnct, MaxDiis
        5      20       5       0       0       0       0       0


** GEOMETRY OPTIMIZATION IN DELOCALIZED INTERNAL COORDINATES **
   Searching for a Minimum

   Optimization Cycle:   1

                       Coordinates (Angstroms)
     ATOM                X               Y               Z
      1  C         0.7540904822   -1.6590513757    0.0000000000
      2  P        -0.7451236719   -1.6105032515    0.0000000000
      3  Br       -1.9243956188    0.5938827572    0.0000000000
      4  H         1.4333511236   -2.9287777167    0.0000000000
      5  Br        2.0735087920    0.4644210926    0.0000000000
   Point Group: cs    Number of degrees of freedom:     7


   Energy is  -5528.246665372


 Attempting to Generate Delocalized Internal Coordinates

  7 Hessian modes will be used to form the next step
  Hessian Eigenvalues:
     0.052803    0.092515    0.130389    0.160000    0.220000    0.250000
     0.766766

 Minimum Search - Taking Simple RFO Step
 Searching for Lamda that Minimizes Along All modes
 Value Taken    Lamda =  -0.09189139
 Calculated Step too Large.  Step scaled by  0.495249
 Step Taken.  Stepsize is  0.300000

                             Maximum     Tolerance    Cnvgd?
         Gradient           0.162454      0.000300      NO
         Displacement       0.207160      0.001200      NO
         Energy change     *********      0.000001      NO


 New Cartesian Coordinates Obtained by Inverse Iteration

 Displacement from previous Coordinates is:  0.297317
 ----------------------------------------------------------------
             Standard Nuclear Orientation (Angstroms)
    I     Atom           X                Y                Z
 ----------------------------------------------------------------
    1      C       0.7693469842    -1.6537473237     0.0000000000
    2      P      -0.7756849546    -1.6260920662     0.0000000000
    3      Br     -1.8833719210     0.5649299933     0.0000000000
    4      H       1.4214163093    -2.8099309604     0.0000000000
    5      Br      2.0597246892     0.3848118630     0.0000000000
 ----------------------------------------------------------------
 Molecular Point Group                 Cs    NOp =  2
 Largest Abelian Subgroup              Cs    NOp =  2
 Nuclear Repulsion Energy =   481.5029636442 hartrees
 There are       46 alpha and       46 beta electrons
 Applying Cartesian multipole field
    Component          Value
    ---------          -----
     (2,0,0)        1.00000E-11
     (0,2,0)        2.00000E-11
     (0,0,2)       -3.00000E-11
 Nucleus-field energy     =     0.0000000160 hartrees
 Requested basis set is 6-311++G(d,p)
 There are 62 shells and 155 basis functions
 A cutoff of  1.0D-11 yielded   1572 shell pairs
 There are     10498 function pairs (     11637 Cartesian)
 Smallest overlap matrix eigenvalue = 7.42E-04
 Guess MOs from SCF MO coefficient file

 -----------------------------------------------------------------------
  General SCF calculation program by
  Eric Jon Sundstrom, Paul Horn, Yuezhi Mao, Dmitri Zuev, Alec White,
  David Stuck, Shaama M.S., Shane Yost, Joonho Lee, David Small,
  Daniel Levine, Susi Lehtola, Hugh Burton, Evgeny Epifanovsky
 -----------------------------------------------------------------------
 Exchange:     0.2000 Hartree-Fock + 0.0800 Slater + 0.7200 B88
 Correlation:  0.1900 VWN1RPA + 0.8100 LYP
 Using SG-1 standard quadrature grid
 using 4 threads for integral computing
 -------------------------------------------------------
 OpenMP Integral computing Module                
 Release: version 2.0, May 2017, Q-Chem Inc. Pleasanton 
 -------------------------------------------------------
 -------------------------------------------------------
 OpenMP BLAS3 based DFT computing Module                
 Release: version 1.0, May 2013, Q-Chem Inc. Pittsburgh 
 -------------------------------------------------------
 A restricted SCF calculation will be
 performed using DIIS
 SCF converges when DIIS error is below 1.0e-08
 ---------------------------------------
  Cycle       Energy         DIIS error
 ---------------------------------------
    1   -5528.2862923656      7.70e-04  
    2   -5528.2888374351      2.51e-04  
    3   -5528.2887391530      3.01e-04  
    4   -5528.2890354012      1.12e-04  
    5   -5528.2890713239      5.05e-05  
    6   -5528.2890802766      9.06e-06  
    7   -5528.2890805192      2.29e-06  
    8   -5528.2890805303      1.66e-06  
    9   -5528.2890805397      2.40e-07  
   10   -5528.2890805398      6.93e-08  
   11   -5528.2890805399      1.96e-08  
   12   -5528.2890805399      5.81e-09  Convergence criterion met
 ---------------------------------------
 SCF time:   CPU 26.39s  wall 10.00s 
 SCF   energy in the final basis set =    -5528.2890805399
 Total energy in the final basis set =    -5528.2890805399

 --------------------------------------------------------------
             Orbital Energies (a.u.) and Symmetries
 --------------------------------------------------------------

 Alpha MOs, Restricted
 -- Occupied --                  
-482.84 -482.84  -77.13  -62.50  -62.49  -56.32  -56.31  -56.31
  1 A'    2 A'    3 A'    4 A'    5 A'    6 A'    7 A'    1 A"                 
-56.313 -56.309 -56.309 -10.293  -8.704  -8.700  -6.623  -6.535
  8 A'    2 A"    9 A'   10 A'   11 A'   12 A'   13 A'   14 A'                 
 -6.533  -6.523  -6.522  -6.517  -6.517  -4.785  -4.782  -4.780
 15 A'    3 A"   16 A'    4 A"   17 A'   18 A'    5 A"   19 A'                 
 -2.646  -2.643  -2.643  -2.642  -2.639  -2.639  -2.632  -2.632
 20 A'   21 A'    6 A"   22 A'    7 A"   23 A'    8 A"   24 A'                 
 -2.627  -2.627  -0.808  -0.770  -0.748  -0.539  -0.430  -0.407
 25 A'    9 A"   26 A'   27 A'   28 A'   29 A'   30 A'   31 A'                 
 -0.357  -0.325  -0.308  -0.301  -0.293  -0.291
 10 A"   32 A'   11 A"   33 A'   34 A'   12 A"                                 
 -- Virtual --                   
 -0.167  -0.096  -0.091  -0.022   0.012   0.026   0.038   0.042
 35 A'   13 A"   36 A'   37 A'   38 A'   39 A'   14 A"   40 A'                 
  0.058   0.058   0.071   0.075   0.076   0.080   0.096   0.108
 41 A'   42 A'   15 A"   43 A'   16 A"   44 A'   45 A'   46 A'                 
  0.112   0.117   0.128   0.149   0.161   0.179   0.271   0.278
 17 A"   47 A'   48 A'   49 A'   50 A'   51 A'   18 A"   52 A'                 
  0.333   0.377   0.396   0.412   0.420   0.429   0.444   0.462
 53 A'   54 A'   55 A'   56 A'   19 A"   57 A'   20 A"   58 A'                 
  0.473   0.501   0.510   0.521   0.554   0.561   0.565   0.573
 59 A'   21 A"   22 A"   60 A'   61 A'   23 A"   62 A'   24 A"                 
  0.576   0.603   0.606   0.627   0.633   0.658   0.668   0.690
 63 A'   64 A'   25 A"   65 A'   66 A'   26 A"   67 A'   68 A'                 
  0.693   0.695   0.795   0.930   0.976   1.087   1.125   1.368
 27 A"   69 A'   70 A'   71 A'   72 A'   73 A'   28 A"   74 A'                 
  1.408   1.469   1.541   1.560   1.610   1.674   1.722   1.986
 75 A'   29 A"   30 A"   76 A'   77 A'   31 A"   78 A'   32 A"                 
  1.998   2.003   2.010   2.020   2.057   2.104   2.143   2.591
 79 A'   33 A"   80 A'   81 A'   82 A'   83 A'   84 A'   85 A'                 
  2.683   2.916   3.335   3.993   3.994   3.999   4.001   4.008
 34 A"   86 A'   87 A'   35 A"   36 A"   88 A'   37 A"   38 A"                 
  4.009   4.023   4.052   4.138   4.179   6.538   6.584   6.925
 89 A'   90 A'   91 A'   92 A'   93 A'   94 A'   95 A'   96 A'                 
  7.542   7.556   7.560   7.569   7.589   7.608  13.762  13.871
 39 A"   40 A"   97 A'   98 A'   99 A'  100 A'   41 A"  101 A'                 
 14.037  23.418  47.836  47.877 163.086 289.735 289.749 289.750
102 A'  103 A'  104 A'  105 A'  106 A'   42 A"  107 A'   43 A"                 
289.767 289.790 289.8141020.6061020.659
108 A'  109 A'  110 A'  111 A'  112 A'                                         

 Beta MOs, Restricted
 -- Occupied --                  
-482.84 -482.84  -77.13  -62.50  -62.49  -56.32  -56.31  -56.31
  1 A'    2 A'    3 A'    4 A'    5 A'    6 A'    7 A'    1 A"                 
-56.313 -56.309 -56.309 -10.293  -8.704  -8.700  -6.623  -6.535
  8 A'    2 A"    9 A'   10 A'   11 A'   12 A'   13 A'   14 A'                 
 -6.533  -6.523  -6.522  -6.517  -6.517  -4.785  -4.782  -4.780
 15 A'    3 A"   16 A'    4 A"   17 A'   18 A'    5 A"   19 A'                 
 -2.646  -2.643  -2.643  -2.642  -2.639  -2.639  -2.632  -2.632
 20 A'   21 A'    6 A"   22 A'    7 A"   23 A'    8 A"   24 A'                 
 -2.627  -2.627  -0.808  -0.770  -0.748  -0.539  -0.430  -0.407
 25 A'    9 A"   26 A'   27 A'   28 A'   29 A'   30 A'   31 A'                 
 -0.357  -0.325  -0.308  -0.301  -0.293  -0.291
 10 A"   32 A'   11 A"   33 A'   34 A'   12 A"                                 
 -- Virtual --                   
 -0.167  -0.096  -0.091  -0.022   0.012   0.026   0.038   0.042
 35 A'   13 A"   36 A'   37 A'   38 A'   39 A'   14 A"   40 A'                 
  0.058   0.058   0.071   0.075   0.076   0.080   0.096   0.108
 41 A'   42 A'   15 A"   43 A'   16 A"   44 A'   45 A'   46 A'                 
  0.112   0.117   0.128   0.149   0.161   0.179   0.271   0.278
 17 A"   47 A'   48 A'   49 A'   50 A'   51 A'   18 A"   52 A'                 
  0.333   0.377   0.396   0.412   0.420   0.429   0.444   0.462
 53 A'   54 A'   55 A'   56 A'   19 A"   57 A'   20 A"   58 A'                 
  0.473   0.501   0.510   0.521   0.554   0.561   0.565   0.573
 59 A'   21 A"   22 A"   60 A'   61 A'   23 A"   62 A'   24 A"                 
  0.576   0.603   0.606   0.627   0.633   0.658   0.668   0.690
 63 A'   64 A'   25 A"   65 A'   66 A'   26 A"   67 A'   68 A'                 
  0.693   0.695   0.795   0.930   0.976   1.087   1.125   1.368
 27 A"   69 A'   70 A'   71 A'   72 A'   73 A'   28 A"   74 A'                 
  1.408   1.469   1.541   1.560   1.610   1.674   1.722   1.986
 75 A'   29 A"   30 A"   76 A'   77 A'   31 A"   78 A'   32 A"                 
  1.998   2.003   2.010   2.020   2.057   2.104   2.143   2.591
 79 A'   33 A"   80 A'   81 A'   82 A'   83 A'   84 A'   85 A'                 
  2.683   2.916   3.335   3.993   3.994   3.999   4.001   4.008
 34 A"   86 A'   87 A'   35 A"   36 A"   88 A'   37 A"   38 A"                 
  4.009   4.023   4.052   4.138   4.179   6.538   6.584   6.925
 89 A'   90 A'   91 A'   92 A'   93 A'   94 A'   95 A'   96 A'                 
  7.542   7.556   7.560   7.569   7.589   7.608  13.762  13.871
 39 A"   40 A"   97 A'   98 A'   99 A'  100 A'   41 A"  101 A'                 
 14.037  23.418  47.836  47.877 163.086 289.735 289.749 289.750
102 A'  103 A'  104 A'  105 A'  106 A'   42 A"  107 A'   43 A"                 
289.767 289.790 289.8141020.6061020.659
108 A'  109 A'  110 A'  111 A'  112 A'                                         
 --------------------------------------------------------------

          Ground-State Mulliken Net Atomic Charges

     Atom                 Charge (a.u.)
  ----------------------------------------
      1 C                    -0.107257
      2 P                     0.137269
      3 Br                   -0.156101
      4 H                     0.243675
      5 Br                   -0.117587
  ----------------------------------------
  Sum of atomic charges =     0.000000

 -----------------------------------------------------------------
                    Cartesian Multipole Moments
 -----------------------------------------------------------------
    Charge (ESU x 10^10)
                 0.0000
    Dipole Moment (Debye)
         X      -0.0565      Y      -2.8309      Z      -0.0000
       Tot       2.8315
    Quadrupole Moments (Debye-Ang)
        XX     -59.2465     XY      -1.6886     YY     -47.4197
        XZ       0.0000     YZ      -0.0000     ZZ     -57.8565
    Octopole Moments (Debye-Ang^2)
       XXX       2.2625    XXY      15.7098    XYY      11.0539
       YYY      25.3520    XXZ       0.0000    XYZ      -0.0000
       YYZ      -0.0000    XZZ      -0.7964    YZZ      14.3974
       ZZZ      -0.0000
    Hexadecapole Moments (Debye-Ang^3)
      XXXX   -1042.1573   XXXY      -3.1214   XXYY    -213.9916
      XYYY     -36.2364   YYYY    -380.3111   XXXZ       0.0000
      XXYZ       0.0000   XYYZ       0.0000   YYYZ      -0.0000
      XXZZ    -188.8312   XYZZ       1.3528   YYZZ     -89.9750
      XZZZ       0.0000   YZZZ      -0.0000   ZZZZ     -76.6516
 -----------------------------------------------------------------
 Calculating analytic gradient of the SCF energy
 Gradient of SCF Energy
            1           2           3           4           5
    1  -0.1497032   0.1111873  -0.0188757   0.0357609   0.0216308
    2   0.0209555  -0.0137505   0.0246535  -0.0787174   0.0468589
    3   0.0000000  -0.0000000   0.0000000  -0.0000000  -0.0000000
 Max gradient component =       1.497E-01
 RMS gradient           =       5.568E-02
 Gradient time:  CPU 6.53 s  wall 2.39 s
 Geometry Optimization Parameters
   NAtoms,    NIC,     NZ,  NCons,   NDum,   NFix, NCnnct, MaxDiis
        5      20       5       0       0       0       0       0

 Cartesian Hessian Update
 Hessian Updated using BFGS Update


** GEOMETRY OPTIMIZATION IN DELOCALIZED INTERNAL COORDINATES **
   Searching for a Minimum

   Optimization Cycle:   2

                       Coordinates (Angstroms)
     ATOM                X               Y               Z
      1  C         0.7693469842   -1.6537473237    0.0000000000
      2  P        -0.7756849546   -1.6260920662    0.0000000000
      3  Br       -1.8833719210    0.5649299933    0.0000000000
      4  H         1.4214163093   -2.8099309604    0.0000000000
      5  Br        2.0597246892    0.3848118630    0.0000000000
   Point Group: cs    Number of degrees of freedom:     7


   Energy is  -5528.289080540

 Hessian Updated using BFGS Update

  7 Hessian modes will be used to form the next step
  Hessian Eigenvalues:
     0.027551    0.081903    0.104616    0.159439    0.217691    0.244871
     0.966652

 Minimum Search - Taking Simple RFO Step
 Searching for Lamda that Minimizes Along All modes
 Value Taken    Lamda =  -0.10366710
 Calculated Step too Large.  Step scaled by  0.357756
 Step Taken.  Stepsize is  0.300000

                             Maximum     Tolerance    Cnvgd?
         Gradient           0.118426      0.000300      NO
         Displacement       0.184728      0.001200      NO
         Energy change     -0.042415      0.000001      NO


 New Cartesian Coordinates Obtained by Inverse Iteration

 Displacement from previous Coordinates is:  0.318162
 ----------------------------------------------------------------
             Standard Nuclear Orientation (Angstroms)
    I     Atom           X                Y                Z
 ----------------------------------------------------------------
    1      C       0.7764010352    -1.6438024397     0.0000000000
    2      P      -0.7988196593    -1.6474592505     0.0000000000
    3      Br     -1.8224350127     0.5332907481     0.0000000000
    4      H       1.4053577599    -2.6872139161     0.0000000000
    5      Br      2.0309269840     0.3051563641     0.0000000000
 ----------------------------------------------------------------
 Molecular Point Group                 Cs    NOp =  2
 Largest Abelian Subgroup              Cs    NOp =  2
 Nuclear Repulsion Energy =   491.0051810751 hartrees
 There are       46 alpha and       46 beta electrons
 Applying Cartesian multipole field
    Component          Value
    ---------          -----
     (2,0,0)        1.00000E-11
     (0,2,0)        2.00000E-11
     (0,0,2)       -3.00000E-11
 Nucleus-field energy     =     0.0000000154 hartrees
 Requested basis set is 6-311++G(d,p)
 There are 62 shells and 155 basis functions
 A cutoff of  1.0D-11 yielded   1582 shell pairs
 There are     10539 function pairs (     11680 Cartesian)
 Smallest overlap matrix eigenvalue = 7.34E-04
 Guess MOs from SCF MO coefficient file

 -----------------------------------------------------------------------
  General SCF calculation program by
  Eric Jon Sundstrom, Paul Horn, Yuezhi Mao, Dmitri Zuev, Alec White,
  David Stuck, Shaama M.S., Shane Yost, Joonho Lee, David Small,
  Daniel Levine, Susi Lehtola, Hugh Burton, Evgeny Epifanovsky
 -----------------------------------------------------------------------
 Exchange:     0.2000 Hartree-Fock + 0.0800 Slater + 0.7200 B88
 Correlation:  0.1900 VWN1RPA + 0.8100 LYP
 Using SG-1 standard quadrature grid
 using 4 threads for integral computing
 -------------------------------------------------------
 OpenMP Integral computing Module                
 Release: version 2.0, May 2017, Q-Chem Inc. Pleasanton 
 -------------------------------------------------------
 -------------------------------------------------------
 OpenMP BLAS3 based DFT computing Module                
 Release: version 1.0, May 2013, Q-Chem Inc. Pittsburgh 
 -------------------------------------------------------
 A restricted SCF calculation will be
 performed using DIIS
 SCF converges when DIIS error is below 1.0e-08
 ---------------------------------------
  Cycle       Energy         DIIS error
 ---------------------------------------
    1   -5528.3203343817      7.91e-04  
    2   -5528.3229095777      2.73e-04  
    3   -5528.3225009165      4.45e-04  
    4   -5528.3231952369      8.90e-05  
    5   -5528.3232153116      4.35e-05  
    6   -5528.3232218892      8.92e-06  
    7   -5528.3232220887      2.91e-06  
    8   -5528.3232221057      1.41e-06  
    9   -5528.3232221120      1.73e-07  
   10   -5528.3232221120      5.97e-08  
   11   -5528.3232221121      1.62e-08  
   12   -5528.3232221120      4.03e-09  Convergence criterion met
 ---------------------------------------
 SCF time:   CPU 26.91s  wall 10.00s 
 SCF   energy in the final basis set =    -5528.3232221120
 Total energy in the final basis set =    -5528.3232221120

 --------------------------------------------------------------
             Orbital Energies (a.u.) and Symmetries
 --------------------------------------------------------------

 Alpha MOs, Restricted
 -- Occupied --                  
-482.84 -482.84  -77.12  -62.50  -62.50  -56.32  -56.32  -56.31
  1 A'    2 A'    3 A'    4 A'    5 A'    6 A'    7 A'    1 A"                 
-56.313 -56.312 -56.312 -10.286  -8.704  -8.702  -6.621  -6.535
  8 A'    2 A"    9 A'   10 A'   11 A'   12 A'   13 A'   14 A'                 
 -6.535  -6.523  -6.522  -6.520  -6.520  -4.783  -4.780  -4.778
 15 A'    3 A"   16 A'    4 A"   17 A'   18 A'    5 A"   19 A'                 
 -2.646  -2.645  -2.643  -2.642  -2.642  -2.641  -2.633  -2.633
 20 A'   21 A'    6 A"   22 A'    7 A"   23 A'    8 A"   24 A'                 
 -2.629  -2.629  -0.810  -0.775  -0.746  -0.553  -0.434  -0.412
 25 A'    9 A"   26 A'   27 A'   28 A'   29 A'   30 A'   31 A'                 
 -0.356  -0.330  -0.310  -0.302  -0.294  -0.289
 10 A"   32 A'   11 A"   33 A'   34 A'   12 A"                                 
 -- Virtual --                   
 -0.152  -0.098  -0.074  -0.016   0.014   0.026   0.039   0.043
 35 A'   13 A"   36 A'   37 A'   38 A'   39 A'   14 A"   40 A'                 
  0.057   0.060   0.071   0.076   0.078   0.087   0.102   0.109
 41 A'   42 A'   15 A"   16 A"   43 A'   44 A'   45 A'   46 A'                 
  0.113   0.120   0.127   0.150   0.166   0.178   0.273   0.274
 17 A"   47 A'   48 A'   49 A'   50 A'   51 A'   18 A"   52 A'                 
  0.327   0.373   0.395   0.413   0.418   0.441   0.445   0.454
 53 A'   54 A'   55 A'   56 A'   19 A"   57 A'   20 A"   58 A'                 
  0.476   0.497   0.501   0.518   0.559   0.562   0.571   0.574
 59 A'   21 A"   22 A"   60 A'   23 A"   61 A'   24 A"   62 A'                 
  0.581   0.600   0.603   0.626   0.642   0.667   0.673   0.700
 63 A'   25 A"   64 A'   65 A'   66 A'   26 A"   67 A'   68 A'                 
  0.705   0.716   0.801   0.932   0.994   1.054   1.128   1.402
 27 A"   69 A'   70 A'   71 A'   72 A'   73 A'   28 A"   74 A'                 
  1.462   1.474   1.543   1.580   1.632   1.739   1.748   1.985
 29 A"   75 A'   30 A"   76 A'   77 A'   31 A"   78 A'   32 A"                 
  1.995   2.002   2.013   2.032   2.071   2.119   2.251   2.603
 79 A'   33 A"   80 A'   81 A'   82 A'   83 A'   84 A'   85 A'                 
  2.688   2.921   3.382   3.992   3.996   3.998   3.998   4.009
 34 A"   86 A'   87 A'   35 A"   36 A"   88 A'   37 A"   89 A'                 
  4.012   4.029   4.066   4.159   4.209   6.537   6.587   6.915
 38 A"   90 A'   91 A'   92 A'   93 A'   94 A'   95 A'   96 A'                 
  7.541   7.555   7.564   7.566   7.603   7.620  13.765  13.879
 39 A"   40 A"   97 A'   98 A'   99 A'  100 A'   41 A"  101 A'                 
 14.019  23.459  47.835  47.879 163.069 289.734 289.750 289.755
102 A'  103 A'  104 A'  105 A'  106 A'   42 A"   43 A"  107 A'                 
289.763 289.804 289.8241020.6071020.663
108 A'  109 A'  110 A'  111 A'  112 A'                                         

 Beta MOs, Restricted
 -- Occupied --                  
-482.84 -482.84  -77.12  -62.50  -62.50  -56.32  -56.32  -56.31
  1 A'    2 A'    3 A'    4 A'    5 A'    6 A'    7 A'    1 A"                 
-56.313 -56.312 -56.312 -10.286  -8.704  -8.702  -6.621  -6.535
  8 A'    2 A"    9 A'   10 A'   11 A'   12 A'   13 A'   14 A'                 
 -6.535  -6.523  -6.522  -6.520  -6.520  -4.783  -4.780  -4.778
 15 A'    3 A"   16 A'    4 A"   17 A'   18 A'    5 A"   19 A'                 
 -2.646  -2.645  -2.643  -2.642  -2.642  -2.641  -2.633  -2.633
 20 A'   21 A'    6 A"   22 A'    7 A"   23 A'    8 A"   24 A'                 
 -2.629  -2.629  -0.810  -0.775  -0.746  -0.553  -0.434  -0.412
 25 A'    9 A"   26 A'   27 A'   28 A'   29 A'   30 A'   31 A'                 
 -0.356  -0.330  -0.310  -0.302  -0.294  -0.289
 10 A"   32 A'   11 A"   33 A'   34 A'   12 A"                                 
 -- Virtual --                   
 -0.152  -0.098  -0.074  -0.016   0.014   0.026   0.039   0.043
 35 A'   13 A"   36 A'   37 A'   38 A'   39 A'   14 A"   40 A'                 
  0.057   0.060   0.071   0.076   0.078   0.087   0.102   0.109
 41 A'   42 A'   15 A"   16 A"   43 A'   44 A'   45 A'   46 A'                 
  0.113   0.120   0.127   0.150   0.166   0.178   0.273   0.274
 17 A"   47 A'   48 A'   49 A'   50 A'   51 A'   18 A"   52 A'                 
  0.327   0.373   0.395   0.413   0.418   0.441   0.445   0.454
 53 A'   54 A'   55 A'   56 A'   19 A"   57 A'   20 A"   58 A'                 
  0.476   0.497   0.501   0.518   0.559   0.562   0.571   0.574
 59 A'   21 A"   22 A"   60 A'   23 A"   61 A'   24 A"   62 A'                 
  0.581   0.600   0.603   0.626   0.642   0.667   0.673   0.700
 63 A'   25 A"   64 A'   65 A'   66 A'   26 A"   67 A'   68 A'                 
  0.705   0.716   0.801   0.932   0.994   1.054   1.128   1.402
 27 A"   69 A'   70 A'   71 A'   72 A'   73 A'   28 A"   74 A'                 
  1.462   1.474   1.543   1.580   1.632   1.739   1.748   1.985
 29 A"   75 A'   30 A"   76 A'   77 A'   31 A"   78 A'   32 A"                 
  1.995   2.002   2.013   2.032   2.071   2.119   2.251   2.603
 79 A'   33 A"   80 A'   81 A'   82 A'   83 A'   84 A'   85 A'                 
  2.688   2.921   3.382   3.992   3.996   3.998   3.998   4.009
 34 A"   86 A'   87 A'   35 A"   36 A"   88 A'   37 A"   89 A'                 
  4.012   4.029   4.066   4.159   4.209   6.537   6.587   6.915
 38 A"   90 A'   91 A'   92 A'   93 A'   94 A'   95 A'   96 A'                 
  7.541   7.555   7.564   7.566   7.603   7.620  13.765  13.879
 39 A"   40 A"   97 A'   98 A'   99 A'  100 A'   41 A"  101 A'                 
 14.019  23.459  47.835  47.879 163.069 289.734 289.750 289.755
102 A'  103 A'  104 A'  105 A'  106 A'   42 A"   43 A"  107 A'                 
289.763 289.804 289.8241020.6071020.663
108 A'  109 A'  110 A'  111 A'  112 A'                                         
 --------------------------------------------------------------

          Ground-State Mulliken Net Atomic Charges

     Atom                 Charge (a.u.)
  ----------------------------------------
      1 C                    -0.128563
      2 P                     0.139414
      3 Br                   -0.155760
      4 H                     0.246544
      5 Br                   -0.101635
  ----------------------------------------
  Sum of atomic charges =    -0.000000

 -----------------------------------------------------------------
                    Cartesian Multipole Moments
 -----------------------------------------------------------------
    Charge (ESU x 10^10)
                 0.0000
    Dipole Moment (Debye)
         X       0.0327      Y      -2.4929      Z      -0.0000
       Tot       2.4931
    Quadrupole Moments (Debye-Ang)
        XX     -58.7210     XY      -1.3987     YY     -48.2502
        XZ      -0.0000     YZ      -0.0000     ZZ     -57.7148
    Octopole Moments (Debye-Ang^2)
       XXX       2.5532    XXY      18.4392    XYY       9.6738
       YYY      35.2210    XXZ      -0.0000    XYZ      -0.0000
       YYZ      -0.0000    XZZ      -0.8719    YZZ      16.6838
       ZZZ      -0.0000
    Hexadecapole Moments (Debye-Ang^3)
      XXXX   -1001.0733   XXXY       0.3136   XXYY    -209.7777
      XYYY     -30.5871   YYYY    -383.4311   XXXZ       0.0000
      XXYZ      -0.0000   XYYZ      -0.0000   YYYZ      -0.0000
      XXZZ    -181.8873   XYZZ       1.7112   YYZZ     -88.1459
      XZZZ      -0.0000   YZZZ      -0.0000   ZZZZ     -76.3769
 -----------------------------------------------------------------
 Calculating analytic gradient of the SCF energy
 Gradient of SCF Energy
            1           2           3           4           5
    1  -0.1121713   0.0789678  -0.0161254   0.0260612   0.0232677
    2  -0.0016641  -0.0115042   0.0225398  -0.0578672   0.0484957
    3   0.0000000  -0.0000000   0.0000000  -0.0000000   0.0000000
 Max gradient component =       1.122E-01
 RMS gradient           =       4.214E-02
 Gradient time:  CPU 6.67 s  wall 2.30 s
 Geometry Optimization Parameters
   NAtoms,    NIC,     NZ,  NCons,   NDum,   NFix, NCnnct, MaxDiis
        5      20       5       0       0       0       0       0

 Cartesian Hessian Update
 Hessian Updated using BFGS Update


** GEOMETRY OPTIMIZATION IN DELOCALIZED INTERNAL COORDINATES **
   Searching for a Minimum

   Optimization Cycle:   3

                       Coordinates (Angstroms)
     ATOM                X               Y               Z
      1  C         0.7764010352   -1.6438024397    0.0000000000
      2  P        -0.7988196593   -1.6474592505    0.0000000000
      3  Br       -1.8224350127    0.5332907481    0.0000000000
      4  H         1.4053577599   -2.6872139161    0.0000000000
      5  Br        2.0309269840    0.3051563641    0.0000000000
   Point Group: cs    Number of degrees of freedom:     7


   Energy is  -5528.323222112

 Hessian Updated using BFGS Update

  7 Hessian modes will be used to form the next step
  Hessian Eigenvalues:
     0.031519    0.089267    0.147220    0.163193    0.216100    0.242049
     0.913180

 Minimum Search - Taking Simple RFO Step
 Searching for Lamda that Minimizes Along All modes
 Value Taken    Lamda =  -0.07712153
 Calculated Step too Large.  Step scaled by  0.379230
 Step Taken.  Stepsize is  0.300000

                             Maximum     Tolerance    Cnvgd?
         Gradient           0.087428      0.000300      NO
         Displacement       0.186054      0.001200      NO
         Energy change     -0.034142      0.000001      NO


 New Cartesian Coordinates Obtained by Inverse Iteration

 Displacement from previous Coordinates is:  0.310899
 ----------------------------------------------------------------
             Standard Nuclear Orientation (Angstroms)
    I     Atom           X                Y                Z
 ----------------------------------------------------------------
    1      C       0.7827906048    -1.6200836133     0.0000000000
    2      P      -0.8185697488    -1.6600335058     0.0000000000
    3      Br     -1.7650370883     0.5044754348     0.0000000000
    4      H       1.4020947010    -2.5784754233     0.0000000000
    5      Br      1.9901526384     0.2140886134     0.0000000000
 ----------------------------------------------------------------
 Molecular Point Group                 Cs    NOp =  2
 Largest Abelian Subgroup              Cs    NOp =  2
 Nuclear Repulsion Energy =   502.5931498322 hartrees
 There are       46 alpha and       46 beta electrons
 Applying Cartesian multipole field
    Component          Value
    ---------          -----
     (2,0,0)        1.00000E-11
     (0,2,0)        2.00000E-11
     (0,0,2)       -3.00000E-11
 Nucleus-field energy     =     0.0000000147 hartrees
 Requested basis set is 6-311++G(d,p)
 There are 62 shells and 155 basis functions
 A cutoff of  1.0D-11 yielded   1588 shell pairs
 There are     10555 function pairs (     11697 Cartesian)
 Smallest overlap matrix eigenvalue = 7.18E-04
 Guess MOs from SCF MO coefficient file

 -----------------------------------------------------------------------
  General SCF calculation program by
  Eric Jon Sundstrom, Paul Horn, Yuezhi Mao, Dmitri Zuev, Alec White,
  David Stuck, Shaama M.S., Shane Yost, Joonho Lee, David Small,
  Daniel Levine, Susi Lehtola, Hugh Burton, Evgeny Epifanovsky
 -----------------------------------------------------------------------
 Exchange:     0.2000 Hartree-Fock + 0.0800 Slater + 0.7200 B88
 Correlation:  0.1900 VWN1RPA + 0.8100 LYP
 Using SG-1 standard quadrature grid
 using 4 threads for integral computing
 -------------------------------------------------------
 OpenMP Integral computing Module                
 Release: version 2.0, May 2017, Q-Chem Inc. Pleasanton 
 -------------------------------------------------------
 -------------------------------------------------------
 OpenMP BLAS3 based DFT computing Module                
 Release: version 1.0, May 2013, Q-Chem Inc. Pittsburgh 
 -------------------------------------------------------
 A restricted SCF calculation will be
 performed using DIIS
 SCF converges when DIIS error is below 1.0e-08
 ---------------------------------------
  Cycle       Energy         DIIS error
 ---------------------------------------
    1   -5528.3462269083      8.02e-04  
    2   -5528.3489278735      3.23e-04  
    3   -5528.3484713404      4.98e-04  
    4   -5528.3493037276      9.17e-05  
    5   -5528.3493281423      4.09e-05  
    6   -5528.3493335807      9.24e-06  
    7   -5528.3493337799      3.44e-06  
    8   -5528.3493338056      1.12e-06  
    9   -5528.3493338093      1.70e-07  
   10   -5528.3493338094      6.98e-08  
   11   -5528.3493338094      1.16e-08  
   12   -5528.3493338094      2.98e-09  Convergence criterion met
 ---------------------------------------
 SCF time:   CPU 27.26s  wall 11.00s 
 SCF   energy in the final basis set =    -5528.3493338094
 Total energy in the final basis set =    -5528.3493338094

 --------------------------------------------------------------
             Orbital Energies (a.u.) and Symmetries
 --------------------------------------------------------------

 Alpha MOs, Restricted
 -- Occupied --                  
-482.85 -482.84  -77.12  -62.50  -62.50  -56.32  -56.32  -56.32
  1 A'    2 A'    3 A'    4 A'    5 A'    6 A'    7 A'    1 A"                 
-56.315 -56.313 -56.312 -10.278  -8.706  -8.704  -6.617  -6.539
  8 A'    2 A"    9 A'   10 A'   11 A'   12 A'   13 A'   14 A'                 
 -6.535  -6.524  -6.523  -6.523  -6.522  -4.780  -4.776  -4.774
 15 A'    3 A"   16 A'    4 A"   17 A'   18 A'    5 A"   19 A'                 
 -2.649  -2.645  -2.645  -2.645  -2.642  -2.642  -2.633  -2.633
 20 A'   21 A'    6 A"   22 A'    7 A"   23 A'   24 A'    8 A"                 
 -2.632  -2.632  -0.815  -0.781  -0.740  -0.563  -0.438  -0.419
  9 A"   25 A'   26 A'   27 A'   28 A'   29 A'   30 A'   31 A'                 
 -0.357  -0.335  -0.313  -0.302  -0.295  -0.284
 10 A"   32 A'   11 A"   33 A'   34 A'   12 A"                                 
 -- Virtual --                   
 -0.133  -0.098  -0.057  -0.012   0.016   0.027   0.039   0.045
 35 A'   13 A"   36 A'   37 A'   38 A'   39 A'   14 A"   40 A'                 
  0.056   0.062   0.070   0.075   0.078   0.090   0.105   0.114
 41 A'   42 A'   15 A"   16 A"   43 A'   44 A'   45 A'   46 A'                 
  0.115   0.120   0.128   0.153   0.172   0.178   0.272   0.276
 17 A"   47 A'   48 A'   49 A'   50 A'   51 A'   52 A'   18 A"                 
  0.323   0.369   0.395   0.415   0.416   0.432   0.445   0.451
 53 A'   54 A'   55 A'   56 A'   19 A"   57 A'   20 A"   58 A'                 
  0.484   0.491   0.495   0.520   0.556   0.567   0.569   0.577
 59 A'   21 A"   22 A"   60 A'   23 A"   24 A"   61 A'   62 A'                 
  0.592   0.594   0.605   0.629   0.659   0.672   0.679   0.714
 63 A'   25 A"   64 A'   65 A'   66 A'   67 A'   26 A"   68 A'                 
  0.720   0.754   0.804   0.935   1.011   1.028   1.143   1.454
 27 A"   69 A'   70 A'   71 A'   72 A'   73 A'   28 A"   74 A'                 
  1.455   1.512   1.544   1.602   1.654   1.768   1.792   1.980
 29 A"   75 A'   30 A"   76 A'   77 A'   78 A'   31 A"   79 A'                 
  1.984   2.001   2.016   2.069   2.087   2.135   2.356   2.594
 32 A"   33 A"   80 A'   81 A'   82 A'   83 A'   84 A'   85 A'                 
  2.694   2.936   3.411   3.991   3.995   3.997   3.999   4.009
 34 A"   86 A'   87 A'   35 A"   36 A"   88 A'   37 A"   89 A'                 
  4.020   4.036   4.087   4.178   4.262   6.537   6.592   6.908
 38 A"   90 A'   91 A'   92 A'   93 A'   94 A'   95 A'   96 A'                 
  7.539   7.554   7.559   7.574   7.615   7.638  13.770  13.889
 39 A"   40 A"   97 A'   98 A'   99 A'  100 A'   41 A"  101 A'                 
 14.005  23.521  47.835  47.883 163.056 289.732 289.750 289.758
102 A'  103 A'  104 A'  105 A'  106 A'   42 A"   43 A"  107 A'                 
289.764 289.820 289.8421020.6081020.667
108 A'  109 A'  110 A'  111 A'  112 A'                                         

 Beta MOs, Restricted
 -- Occupied --                  
-482.85 -482.84  -77.12  -62.50  -62.50  -56.32  -56.32  -56.32
  1 A'    2 A'    3 A'    4 A'    5 A'    6 A'    7 A'    1 A"                 
-56.315 -56.313 -56.312 -10.278  -8.706  -8.704  -6.617  -6.539
  8 A'    2 A"    9 A'   10 A'   11 A'   12 A'   13 A'   14 A'                 
 -6.535  -6.524  -6.523  -6.523  -6.522  -4.780  -4.776  -4.774
 15 A'    3 A"   16 A'    4 A"   17 A'   18 A'    5 A"   19 A'                 
 -2.649  -2.645  -2.645  -2.645  -2.642  -2.642  -2.633  -2.633
 20 A'   21 A'    6 A"   22 A'    7 A"   23 A'   24 A'    8 A"                 
 -2.632  -2.632  -0.815  -0.781  -0.740  -0.563  -0.438  -0.419
  9 A"   25 A'   26 A'   27 A'   28 A'   29 A'   30 A'   31 A'                 
 -0.357  -0.335  -0.313  -0.302  -0.295  -0.284
 10 A"   32 A'   11 A"   33 A'   34 A'   12 A"                                 
 -- Virtual --                   
 -0.133  -0.098  -0.057  -0.012   0.016   0.027   0.039   0.045
 35 A'   13 A"   36 A'   37 A'   38 A'   39 A'   14 A"   40 A'                 
  0.056   0.062   0.070   0.075   0.078   0.090   0.105   0.114
 41 A'   42 A'   15 A"   16 A"   43 A'   44 A'   45 A'   46 A'                 
  0.115   0.120   0.128   0.153   0.172   0.178   0.272   0.276
 17 A"   47 A'   48 A'   49 A'   50 A'   51 A'   52 A'   18 A"                 
  0.323   0.369   0.395   0.415   0.416   0.432   0.445   0.451
 53 A'   54 A'   55 A'   56 A'   19 A"   57 A'   20 A"   58 A'                 
  0.484   0.491   0.495   0.520   0.556   0.567   0.569   0.577
 59 A'   21 A"   22 A"   60 A'   23 A"   24 A"   61 A'   62 A'                 
  0.592   0.594   0.605   0.629   0.659   0.672   0.679   0.714
 63 A'   25 A"   64 A'   65 A'   66 A'   67 A'   26 A"   68 A'                 
  0.720   0.754   0.804   0.935   1.011   1.028   1.143   1.454
 27 A"   69 A'   70 A'   71 A'   72 A'   73 A'   28 A"   74 A'                 
  1.455   1.512   1.544   1.602   1.654   1.768   1.792   1.980
 29 A"   75 A'   30 A"   76 A'   77 A'   78 A'   31 A"   79 A'                 
  1.984   2.001   2.016   2.069   2.087   2.135   2.356   2.594
 32 A"   33 A"   80 A'   81 A'   82 A'   83 A'   84 A'   85 A'                 
  2.694   2.936   3.411   3.991   3.995   3.997   3.999   4.009
 34 A"   86 A'   87 A'   35 A"   36 A"   88 A'   37 A"   89 A'                 
  4.020   4.036   4.087   4.178   4.262   6.537   6.592   6.908
 38 A"   90 A'   91 A'   92 A'   93 A'   94 A'   95 A'   96 A'                 
  7.539   7.554   7.559   7.574   7.615   7.638  13.770  13.889
 39 A"   40 A"   97 A'   98 A'   99 A'  100 A'   41 A"  101 A'                 
 14.005  23.521  47.835  47.883 163.056 289.732 289.750 289.758
102 A'  103 A'  104 A'  105 A'  106 A'   42 A"   43 A"  107 A'                 
289.764 289.820 289.8421020.6081020.667
108 A'  109 A'  110 A'  111 A'  112 A'                                         
 --------------------------------------------------------------

          Ground-State Mulliken Net Atomic Charges

     Atom                 Charge (a.u.)
  ----------------------------------------
      1 C                    -0.152062
      2 P                     0.140050
      3 Br                   -0.159022
      4 H                     0.248119
      5 Br                   -0.077085
  ----------------------------------------
  Sum of atomic charges =    -0.000000

 -----------------------------------------------------------------
                    Cartesian Multipole Moments
 -----------------------------------------------------------------
    Charge (ESU x 10^10)
                -0.0000
    Dipole Moment (Debye)
         X       0.2121      Y      -2.1409      Z       0.0000
       Tot       2.1513
    Quadrupole Moments (Debye-Ang)
        XX     -58.1019     XY      -1.2025     YY     -49.1254
        XZ      -0.0000     YZ       0.0000     ZZ     -57.5414
    Octopole Moments (Debye-Ang^2)
       XXX       4.0624    XXY      20.9284    XYY       8.8993
       YYY      44.6652    XXZ      -0.0000    XYZ       0.0000
       YYZ       0.0000    XZZ      -0.5885    YZZ      19.0085
       ZZZ       0.0000
    Hexadecapole Moments (Debye-Ang^3)
      XXXX    -955.8530   XXXY       5.1907   XXYY    -204.6070
      XYYY     -24.2187   YYYY    -383.4767   XXXZ      -0.0000
      XXYZ       0.0000   XYYZ       0.0000   YYYZ       0.0000
      XXZZ    -174.3002   XYZZ       2.8061   YYZZ     -86.2903
      XZZZ       0.0000   YZZZ       0.0000   ZZZZ     -75.9931
 -----------------------------------------------------------------
 Calculating analytic gradient of the SCF energy
 Gradient of SCF Energy
            1           2           3           4           5
    1  -0.0776912   0.0535795  -0.0120218   0.0134230   0.0227105
    2  -0.0255610  -0.0071089   0.0178798  -0.0308602   0.0456503
    3  -0.0000000  -0.0000000   0.0000000   0.0000000   0.0000000
 Max gradient component =       7.769E-02
 RMS gradient           =       3.034E-02
 Gradient time:  CPU 6.85 s  wall 2.32 s
 Geometry Optimization Parameters
   NAtoms,    NIC,     NZ,  NCons,   NDum,   NFix, NCnnct, MaxDiis
        5      20       5       0       0       0       0       0

 Cartesian Hessian Update
 Hessian Updated using BFGS Update


** GEOMETRY OPTIMIZATION IN DELOCALIZED INTERNAL COORDINATES **
   Searching for a Minimum

   Optimization Cycle:   4

                       Coordinates (Angstroms)
     ATOM                X               Y               Z
      1  C         0.7827906048   -1.6200836133    0.0000000000
      2  P        -0.8185697488   -1.6600335058    0.0000000000
      3  Br       -1.7650370883    0.5044754348    0.0000000000
      4  H         1.4020947010   -2.5784754233    0.0000000000
      5  Br        1.9901526384    0.2140886134    0.0000000000
   Point Group: cs    Number of degrees of freedom:     7


   Energy is  -5528.349333809

 Hessian Updated using BFGS Update

  7 Hessian modes will be used to form the next step
  Hessian Eigenvalues:
     0.036146    0.090500    0.158387    0.198766    0.239674    0.249720
     0.884799

 Minimum Search - Taking Simple RFO Step
 Searching for Lamda that Minimizes Along All modes
 Value Taken    Lamda =  -0.05192778
 Calculated Step too Large.  Step scaled by  0.408394
 Step Taken.  Stepsize is  0.300000

                             Maximum     Tolerance    Cnvgd?
         Gradient           0.057868      0.000300      NO
         Displacement       0.177008      0.001200      NO
         Energy change     -0.026112      0.000001      NO


 New Cartesian Coordinates Obtained by Inverse Iteration

 Displacement from previous Coordinates is:  0.283392
 ----------------------------------------------------------------
             Standard Nuclear Orientation (Angstroms)
    I     Atom           X                Y                Z
 ----------------------------------------------------------------
    1      C       0.7909210511    -1.5813913319     0.0000000000
    2      P      -0.8341719129    -1.6623830632     0.0000000000
    3      Br     -1.7219656601     0.4811552963     0.0000000000
    4      H       1.4121890385    -2.4955336663     0.0000000000
    5      Br      1.9444585905     0.1181242711     0.0000000000
 ----------------------------------------------------------------
 Molecular Point Group                 Cs    NOp =  2
 Largest Abelian Subgroup              Cs    NOp =  2
 Nuclear Repulsion Energy =   514.8411237557 hartrees
 There are       46 alpha and       46 beta electrons
 Applying Cartesian multipole field
    Component          Value
    ---------          -----
     (2,0,0)        1.00000E-11
     (0,2,0)        2.00000E-11
     (0,0,2)       -3.00000E-11
 Nucleus-field energy     =     0.0000000141 hartrees
 Requested basis set is 6-311++G(d,p)
 There are 62 shells and 155 basis functions
 A cutoff of  1.0D-11 yielded   1603 shell pairs
 There are     10618 function pairs (     11768 Cartesian)
 Smallest overlap matrix eigenvalue = 6.88E-04
 Guess MOs from SCF MO coefficient file

 -----------------------------------------------------------------------
  General SCF calculation program by
  Eric Jon Sundstrom, Paul Horn, Yuezhi Mao, Dmitri Zuev, Alec White,
  David Stuck, Shaama M.S., Shane Yost, Joonho Lee, David Small,
  Daniel Levine, Susi Lehtola, Hugh Burton, Evgeny Epifanovsky
 -----------------------------------------------------------------------
 Exchange:     0.2000 Hartree-Fock + 0.0800 Slater + 0.7200 B88
 Correlation:  0.1900 VWN1RPA + 0.8100 LYP
 Using SG-1 standard quadrature grid
 using 4 threads for integral computing
 -------------------------------------------------------
 OpenMP Integral computing Module                
 Release: version 2.0, May 2017, Q-Chem Inc. Pleasanton 
 -------------------------------------------------------
 -------------------------------------------------------
 OpenMP BLAS3 based DFT computing Module                
 Release: version 1.0, May 2013, Q-Chem Inc. Pittsburgh 
 -------------------------------------------------------
 A restricted SCF calculation will be
 performed using DIIS
 SCF converges when DIIS error is below 1.0e-08
 ---------------------------------------
  Cycle       Energy         DIIS error
 ---------------------------------------
    1   -5528.3637430640      8.26e-04  
    2   -5528.3668773260      3.34e-04  
    3   -5528.3665621388      4.64e-04  
    4   -5528.3672427377      1.09e-04  
    5   -5528.3672809208      3.72e-05  
    6   -5528.3672851648      9.23e-06  
    7   -5528.3672853792      3.73e-06  
    8   -5528.3672854087      8.07e-07  
    9   -5528.3672854102      1.65e-07  
   10   -5528.3672854103      5.75e-08  
   11   -5528.3672854103      9.49e-09  Convergence criterion met
 ---------------------------------------
 SCF time:   CPU 25.78s  wall 10.00s 
 SCF   energy in the final basis set =    -5528.3672854103
 Total energy in the final basis set =    -5528.3672854103

 --------------------------------------------------------------
             Orbital Energies (a.u.) and Symmetries
 --------------------------------------------------------------

 Alpha MOs, Restricted
 -- Occupied --                  
-482.85 -482.84  -77.12  -62.50  -62.49  -56.32  -56.32  -56.32
  1 A'    2 A'    3 A'    4 A'    5 A'    6 A'    1 A"    7 A'                 
-56.315 -56.311 -56.311 -10.270  -8.711  -8.703  -6.612  -6.543
  8 A'    2 A"    9 A'   10 A'   11 A'   12 A'   13 A'   14 A'                 
 -6.533  -6.529  -6.528  -6.522  -6.521  -4.774  -4.771  -4.768
 15 A'    3 A"   16 A'    4 A"   17 A'   18 A'    5 A"   19 A'                 
 -2.653  -2.650  -2.649  -2.644  -2.641  -2.640  -2.638  -2.638
 20 A'    6 A"   21 A'   22 A'    7 A"   23 A'   24 A'    8 A"                 
 -2.632  -2.632  -0.825  -0.789  -0.732  -0.567  -0.444  -0.426
  9 A"   25 A'   26 A'   27 A'   28 A'   29 A'   30 A'   31 A'                 
 -0.360  -0.339  -0.317  -0.303  -0.296  -0.278
 10 A"   32 A'   11 A"   33 A'   34 A'   12 A"                                 
 -- Virtual --                   
 -0.109  -0.096  -0.039  -0.010   0.017   0.028   0.040   0.046
 35 A'   13 A"   36 A'   37 A'   38 A'   39 A'   14 A"   40 A'                 
  0.055   0.066   0.070   0.075   0.078   0.092   0.105   0.117
 41 A'   42 A'   15 A"   16 A"   43 A'   44 A'   45 A'   17 A"                 
  0.117   0.121   0.129   0.156   0.172   0.183   0.271   0.279
 46 A'   47 A'   48 A'   49 A'   50 A'   51 A'   52 A'   18 A"                 
  0.318   0.366   0.397   0.414   0.416   0.421   0.443   0.450
 53 A'   54 A'   55 A'   19 A"   56 A'   57 A'   20 A"   58 A'                 
  0.484   0.488   0.497   0.524   0.551   0.563   0.572   0.581
 21 A"   59 A'   22 A"   60 A'   23 A"   24 A"   61 A'   62 A'                 
  0.587   0.600   0.605   0.636   0.671   0.680   0.692   0.730
 25 A"   63 A'   64 A'   65 A'   66 A'   67 A'   26 A"   68 A'                 
  0.736   0.791   0.818   0.943   1.005   1.032   1.161   1.454
 27 A"   69 A'   70 A'   71 A'   72 A'   73 A'   28 A"   29 A"                 
  1.509   1.526   1.548   1.625   1.675   1.788   1.817   1.962
 74 A'   75 A'   30 A"   76 A'   77 A'   78 A'   31 A"   79 A'                 
  1.985   2.001   2.016   2.089   2.109   2.161   2.413   2.596
 32 A"   33 A"   80 A'   81 A'   82 A'   83 A'   84 A'   85 A'                 
  2.698   2.970   3.416   3.989   3.994   3.995   4.004   4.010
 34 A"   86 A'   87 A'   35 A"   36 A"   88 A'   37 A"   89 A'                 
  4.034   4.045   4.112   4.195   4.321   6.543   6.598   6.903
 38 A"   90 A'   91 A'   92 A'   93 A'   94 A'   95 A'   96 A'                 
  7.538   7.554   7.556   7.582   7.626   7.648  13.777  13.901
 39 A"   40 A"   97 A'   98 A'   99 A'  100 A'   41 A"  101 A'                 
 13.995  23.561  47.839  47.888 163.047 289.732 289.751 289.755
102 A'  103 A'  104 A'  105 A'  106 A'   42 A"   43 A"  107 A'                 
289.773 289.832 289.8611020.6131020.673
108 A'  109 A'  110 A'  111 A'  112 A'                                         

 Beta MOs, Restricted
 -- Occupied --                  
-482.85 -482.84  -77.12  -62.50  -62.49  -56.32  -56.32  -56.32
  1 A'    2 A'    3 A'    4 A'    5 A'    6 A'    1 A"    7 A'                 
-56.315 -56.311 -56.311 -10.270  -8.711  -8.703  -6.612  -6.543
  8 A'    2 A"    9 A'   10 A'   11 A'   12 A'   13 A'   14 A'                 
 -6.533  -6.529  -6.528  -6.522  -6.521  -4.774  -4.771  -4.768
 15 A'    3 A"   16 A'    4 A"   17 A'   18 A'    5 A"   19 A'                 
 -2.653  -2.650  -2.649  -2.644  -2.641  -2.640  -2.638  -2.638
 20 A'    6 A"   21 A'   22 A'    7 A"   23 A'   24 A'    8 A"                 
 -2.632  -2.632  -0.825  -0.789  -0.732  -0.567  -0.444  -0.426
  9 A"   25 A'   26 A'   27 A'   28 A'   29 A'   30 A'   31 A'                 
 -0.360  -0.339  -0.317  -0.303  -0.296  -0.278
 10 A"   32 A'   11 A"   33 A'   34 A'   12 A"                                 
 -- Virtual --                   
 -0.109  -0.096  -0.039  -0.010   0.017   0.028   0.040   0.046
 35 A'   13 A"   36 A'   37 A'   38 A'   39 A'   14 A"   40 A'                 
  0.055   0.066   0.070   0.075   0.078   0.092   0.105   0.117
 41 A'   42 A'   15 A"   16 A"   43 A'   44 A'   45 A'   17 A"                 
  0.117   0.121   0.129   0.156   0.172   0.183   0.271   0.279
 46 A'   47 A'   48 A'   49 A'   50 A'   51 A'   52 A'   18 A"                 
  0.318   0.366   0.397   0.414   0.416   0.421   0.443   0.450
 53 A'   54 A'   55 A'   19 A"   56 A'   57 A'   20 A"   58 A'                 
  0.484   0.488   0.497   0.524   0.551   0.563   0.572   0.581
 21 A"   59 A'   22 A"   60 A'   23 A"   24 A"   61 A'   62 A'                 
  0.587   0.600   0.605   0.636   0.671   0.680   0.692   0.730
 25 A"   63 A'   64 A'   65 A'   66 A'   67 A'   26 A"   68 A'                 
  0.736   0.791   0.818   0.943   1.005   1.032   1.161   1.454
 27 A"   69 A'   70 A'   71 A'   72 A'   73 A'   28 A"   29 A"                 
  1.509   1.526   1.548   1.625   1.675   1.788   1.817   1.962
 74 A'   75 A'   30 A"   76 A'   77 A'   78 A'   31 A"   79 A'                 
  1.985   2.001   2.016   2.089   2.109   2.161   2.413   2.596
 32 A"   33 A"   80 A'   81 A'   82 A'   83 A'   84 A'   85 A'                 
  2.698   2.970   3.416   3.989   3.994   3.995   4.004   4.010
 34 A"   86 A'   87 A'   35 A"   36 A"   88 A'   37 A"   89 A'                 
  4.034   4.045   4.112   4.195   4.321   6.543   6.598   6.903
 38 A"   90 A'   91 A'   92 A'   93 A'   94 A'   95 A'   96 A'                 
  7.538   7.554   7.556   7.582   7.626   7.648  13.777  13.901
 39 A"   40 A"   97 A'   98 A'   99 A'  100 A'   41 A"  101 A'                 
 13.995  23.561  47.839  47.888 163.047 289.732 289.751 289.755
102 A'  103 A'  104 A'  105 A'  106 A'   42 A"   43 A"  107 A'                 
289.773 289.832 289.8611020.6131020.673
108 A'  109 A'  110 A'  111 A'  112 A'                                         
 --------------------------------------------------------------

          Ground-State Mulliken Net Atomic Charges

     Atom                 Charge (a.u.)
  ----------------------------------------
      1 C                    -0.178101
      2 P                     0.138251
      3 Br                   -0.166336
      4 H                     0.247556
      5 Br                   -0.041369
  ----------------------------------------
  Sum of atomic charges =     0.000000

 -----------------------------------------------------------------
                    Cartesian Multipole Moments
 -----------------------------------------------------------------
    Charge (ESU x 10^10)
                 0.0000
    Dipole Moment (Debye)
         X       0.4925      Y      -1.7976      Z      -0.0000
       Tot       1.8638
    Quadrupole Moments (Debye-Ang)
        XX     -57.4184     XY      -1.1341     YY     -50.0511
        XZ      -0.0000     YZ      -0.0000     ZZ     -57.3595
    Octopole Moments (Debye-Ang^2)
       XXX       6.8440    XXY      22.9685    XYY       8.7593
       YYY      53.1694    XXZ      -0.0000    XYZ      -0.0000
       YYZ      -0.0000    XZZ       0.1374    YZZ      21.2085
       ZZZ      -0.0000
    Hexadecapole Moments (Debye-Ang^3)
      XXXX    -914.2507   XXXY      11.0146   XXYY    -199.6445
      XYYY     -17.2485   YYYY    -381.6844   XXXZ      -0.0000
      XXYZ      -0.0000   XYYZ       0.0000   YYYZ      -0.0000
      XXZZ    -167.3617   XYZZ       4.4928   YYZZ     -84.6496
      XZZZ      -0.0000   YZZZ      -0.0000   ZZZZ     -75.5600
 -----------------------------------------------------------------
 Calculating analytic gradient of the SCF energy
 Gradient of SCF Energy
            1           2           3           4           5
    1  -0.0484621   0.0326757  -0.0075924   0.0068754   0.0165034
    2  -0.0310552  -0.0013563   0.0115765  -0.0118357   0.0326706
    3  -0.0000000  -0.0000000   0.0000000   0.0000000   0.0000000
 Max gradient component =       4.846E-02
 RMS gradient           =       2.017E-02
 Gradient time:  CPU 7.04 s  wall 2.62 s
 Geometry Optimization Parameters
   NAtoms,    NIC,     NZ,  NCons,   NDum,   NFix, NCnnct, MaxDiis
        5      20       5       0       0       0       0       0

 Cartesian Hessian Update
 Hessian Updated using BFGS Update


** GEOMETRY OPTIMIZATION IN DELOCALIZED INTERNAL COORDINATES **
   Searching for a Minimum

   Optimization Cycle:   5

                       Coordinates (Angstroms)
     ATOM                X               Y               Z
      1  C         0.7909210511   -1.5813913319    0.0000000000
      2  P        -0.8341719129   -1.6623830632    0.0000000000
      3  Br       -1.7219656601    0.4811552963    0.0000000000
      4  H         1.4121890385   -2.4955336663    0.0000000000
      5  Br        1.9444585905    0.1181242711    0.0000000000
   Point Group: cs    Number of degrees of freedom:     7


   Energy is  -5528.367285410

 Hessian Updated using BFGS Update

  7 Hessian modes will be used to form the next step
  Hessian Eigenvalues:
     0.058238    0.090751    0.162386    0.192243    0.239545    0.279591
     0.870711

 Minimum Search - Taking Simple RFO Step
 Searching for Lamda that Minimizes Along All modes
 Value Taken    Lamda =  -0.02412941
 Calculated Step too Large.  Step scaled by  0.577972
 Step Taken.  Stepsize is  0.300000

                             Maximum     Tolerance    Cnvgd?
         Gradient           0.033685      0.000300      NO
         Displacement       0.203259      0.001200      NO
         Energy change     -0.017952      0.000001      NO


 New Cartesian Coordinates Obtained by Inverse Iteration

 Displacement from previous Coordinates is:  0.256876
 ----------------------------------------------------------------
             Standard Nuclear Orientation (Angstroms)
    I     Atom           X                Y                Z
 ----------------------------------------------------------------
    1      C       0.8019902319    -1.5284522268     0.0000000000
    2      P      -0.8445929281    -1.6632579717     0.0000000000
    3      Br     -1.6897657807     0.4553160429     0.0000000000
    4      H       1.4159322216    -2.4310509520     0.0000000000
    5      Br      1.9078673624     0.0274166134     0.0000000000
 ----------------------------------------------------------------
 Molecular Point Group                 Cs    NOp =  2
 Largest Abelian Subgroup              Cs    NOp =  2
 Nuclear Repulsion Energy =   526.6545862985 hartrees
 There are       46 alpha and       46 beta electrons
 Applying Cartesian multipole field
    Component          Value
    ---------          -----
     (2,0,0)        1.00000E-11
     (0,2,0)        2.00000E-11
     (0,0,2)       -3.00000E-11
 Nucleus-field energy     =     0.0000000136 hartrees
 Requested basis set is 6-311++G(d,p)
 There are 62 shells and 155 basis functions
 A cutoff of  1.0D-11 yielded   1611 shell pairs
 There are     10661 function pairs (     11815 Cartesian)
 Smallest overlap matrix eigenvalue = 6.03E-04
 Guess MOs from SCF MO coefficient file

 -----------------------------------------------------------------------
  General SCF calculation program by
  Eric Jon Sundstrom, Paul Horn, Yuezhi Mao, Dmitri Zuev, Alec White,
  David Stuck, Shaama M.S., Shane Yost, Joonho Lee, David Small,
  Daniel Levine, Susi Lehtola, Hugh Burton, Evgeny Epifanovsky
 -----------------------------------------------------------------------
 Exchange:     0.2000 Hartree-Fock + 0.0800 Slater + 0.7200 B88
 Correlation:  0.1900 VWN1RPA + 0.8100 LYP
 Using SG-1 standard quadrature grid
 using 4 threads for integral computing
 -------------------------------------------------------
 OpenMP Integral computing Module                
 Release: version 2.0, May 2017, Q-Chem Inc. Pleasanton 
 -------------------------------------------------------
 -------------------------------------------------------
 OpenMP BLAS3 based DFT computing Module                
 Release: version 1.0, May 2013, Q-Chem Inc. Pittsburgh 
 -------------------------------------------------------
 A restricted SCF calculation will be
 performed using DIIS
 SCF converges when DIIS error is below 1.0e-08
 ---------------------------------------
  Cycle       Energy         DIIS error
 ---------------------------------------
    1   -5528.3720719813      9.63e-04  
    2   -5528.3761616468      3.92e-04  
    3   -5528.3758203243      5.13e-04  
    4   -5528.3766239130      1.26e-04  
    5   -5528.3766778280      4.07e-05  
    6   -5528.3766829210      1.02e-05  
    7   -5528.3766831901      4.09e-06  
    8   -5528.3766832222      6.57e-07  
    9   -5528.3766832229      1.71e-07  
   10   -5528.3766832230      4.26e-08  
   11   -5528.3766832230      9.26e-09  Convergence criterion met
 ---------------------------------------
 SCF time:   CPU 26.04s  wall 9.00s 
 SCF   energy in the final basis set =    -5528.3766832230
 Total energy in the final basis set =    -5528.3766832230

 --------------------------------------------------------------
             Orbital Energies (a.u.) and Symmetries
 --------------------------------------------------------------

 Alpha MOs, Restricted
 -- Occupied --                  
-482.86 -482.84  -77.11  -62.51  -62.49  -56.33  -56.33  -56.32
  1 A'    2 A'    3 A'    4 A'    5 A'    6 A'    1 A"    7 A'                 
-56.313 -56.310 -56.309 -10.262  -8.717  -8.701  -6.605  -6.549
  8 A'    2 A"    9 A'   10 A'   11 A'   12 A'   13 A'   14 A'                 
 -6.536  -6.534  -6.531  -6.520  -6.519  -4.768  -4.764  -4.762
  3 A"   15 A'   16 A'    4 A"   17 A'   18 A'    5 A"   19 A'                 
 -2.659  -2.656  -2.655  -2.645  -2.644  -2.643  -2.639  -2.639
 20 A'    6 A"   21 A'   22 A'    7 A"   23 A'    8 A"   24 A'                 
 -2.630  -2.630  -0.845  -0.796  -0.721  -0.568  -0.455  -0.428
  9 A"   25 A'   26 A'   27 A'   28 A'   29 A'   30 A'   31 A'                 
 -0.368  -0.341  -0.322  -0.303  -0.296  -0.269
 10 A"   32 A'   11 A"   33 A'   34 A'   12 A"                                 
 -- Virtual --                   
 -0.094  -0.086  -0.020  -0.008   0.019   0.028   0.040   0.047
 13 A"   35 A'   36 A'   37 A'   38 A'   39 A'   14 A"   40 A'                 
  0.054   0.069   0.071   0.075   0.079   0.094   0.105   0.118
 41 A'   15 A"   42 A'   16 A"   43 A'   44 A'   45 A'   17 A"                 
  0.120   0.123   0.130   0.159   0.170   0.188   0.271   0.282
 46 A'   47 A'   48 A'   49 A'   50 A'   51 A'   52 A'   18 A"                 
  0.314   0.366   0.400   0.411   0.413   0.420   0.438   0.451
 53 A'   54 A'   55 A'   56 A'   19 A"   57 A'   20 A"   58 A'                 
  0.478   0.489   0.506   0.528   0.543   0.559   0.573   0.580
 21 A"   59 A'   22 A"   60 A'   23 A"   24 A"   61 A'   25 A"                 
  0.583   0.604   0.609   0.645   0.673   0.697   0.706   0.748
 62 A'   63 A'   64 A'   65 A'   66 A'   67 A'   26 A"   68 A'                 
  0.752   0.789   0.868   0.960   0.990   1.050   1.176   1.464
 27 A"   69 A'   70 A'   71 A'   72 A'   73 A'   28 A"   29 A"                 
  1.530   1.545   1.557   1.652   1.696   1.825   1.826   1.952
 74 A'   75 A'   30 A"   76 A'   77 A'   78 A'   31 A"   79 A'                 
  1.986   2.001   2.014   2.093   2.120   2.184   2.436   2.603
 32 A"   33 A"   80 A'   81 A'   82 A'   83 A'   84 A'   85 A'                 
  2.701   3.025   3.407   3.983   3.992   3.995   4.009   4.011
 34 A"   86 A'   87 A'   35 A"   88 A'   36 A"   37 A"   89 A'                 
  4.051   4.055   4.135   4.210   4.341   6.566   6.607   6.899
 38 A"   90 A'   91 A'   92 A'   93 A'   94 A'   95 A'   96 A'                 
  7.535   7.554   7.555   7.587   7.636   7.643  13.785  13.912
 39 A"   40 A"   97 A'   98 A'   99 A'  100 A'   41 A"  101 A'                 
 13.987  23.584  47.855  47.894 163.040 289.731 289.753 289.754
102 A'  103 A'  104 A'  105 A'  106 A'   42 A"   43 A"  107 A'                 
289.781 289.843 289.8651020.6341020.682
108 A'  109 A'  110 A'  111 A'  112 A'                                         

 Beta MOs, Restricted
 -- Occupied --                  
-482.86 -482.84  -77.11  -62.51  -62.49  -56.33  -56.33  -56.32
  1 A'    2 A'    3 A'    4 A'    5 A'    6 A'    1 A"    7 A'                 
-56.313 -56.310 -56.309 -10.262  -8.717  -8.701  -6.605  -6.549
  8 A'    2 A"    9 A'   10 A'   11 A'   12 A'   13 A'   14 A'                 
 -6.536  -6.534  -6.531  -6.520  -6.519  -4.768  -4.764  -4.762
  3 A"   15 A'   16 A'    4 A"   17 A'   18 A'    5 A"   19 A'                 
 -2.659  -2.656  -2.655  -2.645  -2.644  -2.643  -2.639  -2.639
 20 A'    6 A"   21 A'   22 A'    7 A"   23 A'    8 A"   24 A'                 
 -2.630  -2.630  -0.845  -0.796  -0.721  -0.568  -0.455  -0.428
  9 A"   25 A'   26 A'   27 A'   28 A'   29 A'   30 A'   31 A'                 
 -0.368  -0.341  -0.322  -0.303  -0.296  -0.269
 10 A"   32 A'   11 A"   33 A'   34 A'   12 A"                                 
 -- Virtual --                   
 -0.094  -0.086  -0.020  -0.008   0.019   0.028   0.040   0.047
 13 A"   35 A'   36 A'   37 A'   38 A'   39 A'   14 A"   40 A'                 
  0.054   0.069   0.071   0.075   0.079   0.094   0.105   0.118
 41 A'   15 A"   42 A'   16 A"   43 A'   44 A'   45 A'   17 A"                 
  0.120   0.123   0.130   0.159   0.170   0.188   0.271   0.282
 46 A'   47 A'   48 A'   49 A'   50 A'   51 A'   52 A'   18 A"                 
  0.314   0.366   0.400   0.411   0.413   0.420   0.438   0.451
 53 A'   54 A'   55 A'   56 A'   19 A"   57 A'   20 A"   58 A'                 
  0.478   0.489   0.506   0.528   0.543   0.559   0.573   0.580
 21 A"   59 A'   22 A"   60 A'   23 A"   24 A"   61 A'   25 A"                 
  0.583   0.604   0.609   0.645   0.673   0.697   0.706   0.748
 62 A'   63 A'   64 A'   65 A'   66 A'   67 A'   26 A"   68 A'                 
  0.752   0.789   0.868   0.960   0.990   1.050   1.176   1.464
 27 A"   69 A'   70 A'   71 A'   72 A'   73 A'   28 A"   29 A"                 
  1.530   1.545   1.557   1.652   1.696   1.825   1.826   1.952
 74 A'   75 A'   30 A"   76 A'   77 A'   78 A'   31 A"   79 A'                 
  1.986   2.001   2.014   2.093   2.120   2.184   2.436   2.603
 32 A"   33 A"   80 A'   81 A'   82 A'   83 A'   84 A'   85 A'                 
  2.701   3.025   3.407   3.983   3.992   3.995   4.009   4.011
 34 A"   86 A'   87 A'   35 A"   88 A'   36 A"   37 A"   89 A'                 
  4.051   4.055   4.135   4.210   4.341   6.566   6.607   6.899
 38 A"   90 A'   91 A'   92 A'   93 A'   94 A'   95 A'   96 A'                 
  7.535   7.554   7.555   7.587   7.636   7.643  13.785  13.912
 39 A"   40 A"   97 A'   98 A'   99 A'  100 A'   41 A"  101 A'                 
 13.987  23.584  47.855  47.894 163.040 289.731 289.753 289.754
102 A'  103 A'  104 A'  105 A'  106 A'   42 A"   43 A"  107 A'                 
289.781 289.843 289.8651020.6341020.682
108 A'  109 A'  110 A'  111 A'  112 A'                                         
 --------------------------------------------------------------

          Ground-State Mulliken Net Atomic Charges

     Atom                 Charge (a.u.)
  ----------------------------------------
      1 C                    -0.206993
      2 P                     0.133271
      3 Br                   -0.176963
      4 H                     0.241296
      5 Br                    0.009389
  ----------------------------------------
  Sum of atomic charges =     0.000000

 -----------------------------------------------------------------
                    Cartesian Multipole Moments
 -----------------------------------------------------------------
    Charge (ESU x 10^10)
                 0.0000
    Dipole Moment (Debye)
         X       0.8321      Y      -1.4795      Z       0.0000
       Tot       1.6974
    Quadrupole Moments (Debye-Ang)
        XX     -56.7074     XY      -1.1218     YY     -50.9879
        XZ       0.0000     YZ       0.0000     ZZ     -57.1572
    Octopole Moments (Debye-Ang^2)
       XXX       9.6746    XXY      24.7037    XYY       8.6485
       YYY      60.9923    XXZ      -0.0000    XYZ      -0.0000
       YYZ      -0.0000    XZZ       0.9798    YZZ      23.2878
       ZZZ      -0.0000
    Hexadecapole Moments (Debye-Ang^3)
      XXXX    -880.6750   XXXY      16.0034   XXYY    -195.9759
      XYYY     -11.1925   YYYY    -379.9151   XXXZ      -0.0000
      XXYZ       0.0000   XYYZ       0.0000   YYYZ       0.0000
      XXZZ    -161.7348   XYZZ       5.8640   YYZZ     -83.3309
      XZZZ      -0.0000   YZZZ      -0.0000   ZZZZ     -75.0897
 -----------------------------------------------------------------
 Calculating analytic gradient of the SCF energy
 Gradient of SCF Energy
            1           2           3           4           5
    1  -0.0189982   0.0145059  -0.0029050   0.0056363   0.0017611
    2  -0.0118689   0.0031536   0.0043258  -0.0012200   0.0056094
    3   0.0000000  -0.0000000   0.0000000  -0.0000000  -0.0000000
 Max gradient component =       1.900E-02
 RMS gradient           =       7.381E-03
 Gradient time:  CPU 7.13 s  wall 2.91 s
 Geometry Optimization Parameters
   NAtoms,    NIC,     NZ,  NCons,   NDum,   NFix, NCnnct, MaxDiis
        5      20       5       0       0       0       0       0

 Cartesian Hessian Update
 Hessian Updated using BFGS Update


** GEOMETRY OPTIMIZATION IN DELOCALIZED INTERNAL COORDINATES **
   Searching for a Minimum

   Optimization Cycle:   6

                       Coordinates (Angstroms)
     ATOM                X               Y               Z
      1  C         0.8019902319   -1.5284522268    0.0000000000
      2  P        -0.8445929281   -1.6632579717    0.0000000000
      3  Br       -1.6897657807    0.4553160429    0.0000000000
      4  H         1.4159322216   -2.4310509520    0.0000000000
      5  Br        1.9078673624    0.0274166134    0.0000000000
   Point Group: cs    Number of degrees of freedom:     7


   Energy is  -5528.376683223

 Hessian Updated using BFGS Update

  7 Hessian modes will be used to form the next step
  Hessian Eigenvalues:
     0.088507    0.103363    0.174412    0.183241    0.239320    0.285810
     0.858221

 Minimum Search - Taking Simple RFO Step
 Searching for Lamda that Minimizes Along All modes
 Value Taken    Lamda =  -0.00215440
 Step Taken.  Stepsize is  0.131943

                             Maximum     Tolerance    Cnvgd?
         Gradient           0.012842      0.000300      NO
         Displacement       0.077163      0.001200      NO
         Energy change     -0.009398      0.000001      NO


 New Cartesian Coordinates Obtained by Inverse Iteration

 Displacement from previous Coordinates is:  0.140935
 ----------------------------------------------------------------
             Standard Nuclear Orientation (Angstroms)
    I     Atom           X                Y                Z
 ----------------------------------------------------------------
    1      C       0.8048554513    -1.4909554049     0.0000000000
    2      P      -0.8525014180    -1.6731593756     0.0000000000
    3      Br     -1.6707959755     0.4207859377     0.0000000000
    4      H       1.3832576343    -2.4053128785     0.0000000000
    5      Br      1.9266154149     0.0086132271     0.0000000000
 ----------------------------------------------------------------
 Molecular Point Group                 Cs    NOp =  2
 Largest Abelian Subgroup              Cs    NOp =  2
 Nuclear Repulsion Energy =   529.8043969610 hartrees
 There are       46 alpha and       46 beta electrons
 Applying Cartesian multipole field
    Component          Value
    ---------          -----
     (2,0,0)        1.00000E-11
     (0,2,0)        2.00000E-11
     (0,0,2)       -3.00000E-11
 Nucleus-field energy     =     0.0000000135 hartrees
 Requested basis set is 6-311++G(d,p)
 There are 62 shells and 155 basis functions
 A cutoff of  1.0D-11 yielded   1617 shell pairs
 There are     10700 function pairs (     11854 Cartesian)
 Smallest overlap matrix eigenvalue = 5.72E-04
 Guess MOs from SCF MO coefficient file

 -----------------------------------------------------------------------
  General SCF calculation program by
  Eric Jon Sundstrom, Paul Horn, Yuezhi Mao, Dmitri Zuev, Alec White,
  David Stuck, Shaama M.S., Shane Yost, Joonho Lee, David Small,
  Daniel Levine, Susi Lehtola, Hugh Burton, Evgeny Epifanovsky
 -----------------------------------------------------------------------
 Exchange:     0.2000 Hartree-Fock + 0.0800 Slater + 0.7200 B88
 Correlation:  0.1900 VWN1RPA + 0.8100 LYP
 Using SG-1 standard quadrature grid
 using 4 threads for integral computing
 -------------------------------------------------------
 OpenMP Integral computing Module                
 Release: version 2.0, May 2017, Q-Chem Inc. Pleasanton 
 -------------------------------------------------------
 -------------------------------------------------------
 OpenMP BLAS3 based DFT computing Module                
 Release: version 1.0, May 2013, Q-Chem Inc. Pittsburgh 
 -------------------------------------------------------
 A restricted SCF calculation will be
 performed using DIIS
 SCF converges when DIIS error is below 1.0e-08
 ---------------------------------------
  Cycle       Energy         DIIS error
 ---------------------------------------
    1   -5528.3765672578      4.43e-04  
    2   -5528.3775149384      1.16e-04  
    3   -5528.3774795949      1.54e-04  
    4   -5528.3775692982      3.85e-05  
    5   -5528.3775729607      1.77e-05  
    6   -5528.3775739188      5.53e-06  
    7   -5528.3775740019      1.19e-06  
    8   -5528.3775740042      3.46e-07  
    9   -5528.3775740044      7.61e-08  
   10   -5528.3775740043      1.73e-08  
   11   -5528.3775740044      3.99e-09  Convergence criterion met
 ---------------------------------------
 SCF time:   CPU 26.34s  wall 10.00s 
 SCF   energy in the final basis set =    -5528.3775740044
 Total energy in the final basis set =    -5528.3775740044

 --------------------------------------------------------------
             Orbital Energies (a.u.) and Symmetries
 --------------------------------------------------------------

 Alpha MOs, Restricted
 -- Occupied --                  
-482.86 -482.84  -77.11  -62.51  -62.49  -56.33  -56.33  -56.33
  1 A'    2 A'    3 A'    4 A'    5 A'    6 A'    1 A"    7 A'                 
-56.312 -56.309 -56.309 -10.259  -8.719  -8.701  -6.603  -6.551
  8 A'    2 A"    9 A'   10 A'   11 A'   12 A'   13 A'   14 A'                 
 -6.538  -6.537  -6.531  -6.520  -6.519  -4.766  -4.762  -4.760
  3 A"   15 A'   16 A'    4 A"   17 A'   18 A'    5 A"   19 A'                 
 -2.662  -2.658  -2.657  -2.647  -2.647  -2.642  -2.639  -2.639
 20 A'    6 A"   21 A'   22 A'    7 A"   23 A'    8 A"   24 A'                 
 -2.630  -2.630  -0.851  -0.800  -0.717  -0.566  -0.459  -0.428
  9 A"   25 A'   26 A'   27 A'   28 A'   29 A'   30 A'   31 A'                 
 -0.370  -0.342  -0.324  -0.305  -0.296  -0.265
 10 A"   32 A'   11 A"   33 A'   34 A'   12 A"                                 
 -- Virtual --                   
 -0.093  -0.076  -0.014  -0.008   0.020   0.028   0.040   0.048
 13 A"   35 A'   36 A'   37 A'   38 A'   39 A'   14 A"   40 A'                 
  0.054   0.068   0.071   0.075   0.081   0.094   0.105   0.119
 41 A'   15 A"   42 A'   16 A"   43 A'   44 A'   45 A'   17 A"                 
  0.121   0.122   0.131   0.161   0.170   0.190   0.271   0.284
 46 A'   47 A'   48 A'   49 A'   50 A'   51 A'   52 A'   18 A"                 
  0.312   0.367   0.401   0.408   0.412   0.422   0.436   0.451
 53 A'   54 A'   55 A'   56 A'   19 A"   57 A'   20 A"   58 A'                 
  0.473   0.486   0.510   0.534   0.539   0.555   0.572   0.579
 21 A"   59 A'   22 A"   60 A'   23 A"   24 A"   61 A'   25 A"                 
  0.585   0.601   0.613   0.649   0.675   0.703   0.715   0.757
 62 A'   63 A'   64 A'   65 A'   66 A'   67 A'   26 A"   68 A'                 
  0.763   0.788   0.879   0.963   0.986   1.064   1.174   1.469
 27 A"   69 A'   70 A'   71 A'   72 A'   73 A'   28 A"   29 A"                 
  1.531   1.556   1.563   1.658   1.701   1.831   1.853   1.948
 74 A'   75 A'   30 A"   76 A'   77 A'   31 A"   78 A'   79 A'                 
  1.987   2.001   2.011   2.090   2.123   2.182   2.451   2.605
 32 A"   33 A"   80 A'   81 A'   82 A'   83 A'   84 A'   85 A'                 
  2.704   3.050   3.400   3.981   3.990   3.995   4.011   4.012
 34 A"   86 A'   87 A'   35 A"   88 A'   36 A"   89 A'   37 A"                 
  4.055   4.061   4.138   4.219   4.337   6.575   6.612   6.895
 38 A"   90 A'   91 A'   92 A'   93 A'   94 A'   95 A'   96 A'                 
  7.533   7.554   7.554   7.588   7.640   7.643  13.788  13.916
 39 A"   97 A'   40 A"   98 A'   99 A'  100 A'   41 A"  101 A'                 
 13.978  23.598  47.862  47.897 163.034 289.730 289.753 289.754
102 A'  103 A'  104 A'  105 A'  106 A'   42 A"   43 A"  107 A'                 
289.782 289.849 289.8641020.6431020.686
108 A'  109 A'  110 A'  111 A'  112 A'                                         

 Beta MOs, Restricted
 -- Occupied --                  
-482.86 -482.84  -77.11  -62.51  -62.49  -56.33  -56.33  -56.33
  1 A'    2 A'    3 A'    4 A'    5 A'    6 A'    1 A"    7 A'                 
-56.312 -56.309 -56.309 -10.259  -8.719  -8.701  -6.603  -6.551
  8 A'    2 A"    9 A'   10 A'   11 A'   12 A'   13 A'   14 A'                 
 -6.538  -6.537  -6.531  -6.520  -6.519  -4.766  -4.762  -4.760
  3 A"   15 A'   16 A'    4 A"   17 A'   18 A'    5 A"   19 A'                 
 -2.662  -2.658  -2.657  -2.647  -2.647  -2.642  -2.639  -2.639
 20 A'    6 A"   21 A'   22 A'    7 A"   23 A'    8 A"   24 A'                 
 -2.630  -2.630  -0.851  -0.800  -0.717  -0.566  -0.459  -0.428
  9 A"   25 A'   26 A'   27 A'   28 A'   29 A'   30 A'   31 A'                 
 -0.370  -0.342  -0.324  -0.305  -0.296  -0.265
 10 A"   32 A'   11 A"   33 A'   34 A'   12 A"                                 
 -- Virtual --                   
 -0.093  -0.076  -0.014  -0.008   0.020   0.028   0.040   0.048
 13 A"   35 A'   36 A'   37 A'   38 A'   39 A'   14 A"   40 A'                 
  0.054   0.068   0.071   0.075   0.081   0.094   0.105   0.119
 41 A'   15 A"   42 A'   16 A"   43 A'   44 A'   45 A'   17 A"                 
  0.121   0.122   0.131   0.161   0.170   0.190   0.271   0.284
 46 A'   47 A'   48 A'   49 A'   50 A'   51 A'   52 A'   18 A"                 
  0.312   0.367   0.401   0.408   0.412   0.422   0.436   0.451
 53 A'   54 A'   55 A'   56 A'   19 A"   57 A'   20 A"   58 A'                 
  0.473   0.486   0.510   0.534   0.539   0.555   0.572   0.579
 21 A"   59 A'   22 A"   60 A'   23 A"   24 A"   61 A'   25 A"                 
  0.585   0.601   0.613   0.649   0.675   0.703   0.715   0.757
 62 A'   63 A'   64 A'   65 A'   66 A'   67 A'   26 A"   68 A'                 
  0.763   0.788   0.879   0.963   0.986   1.064   1.174   1.469
 27 A"   69 A'   70 A'   71 A'   72 A'   73 A'   28 A"   29 A"                 
  1.531   1.556   1.563   1.658   1.701   1.831   1.853   1.948
 74 A'   75 A'   30 A"   76 A'   77 A'   31 A"   78 A'   79 A'                 
  1.987   2.001   2.011   2.090   2.123   2.182   2.451   2.605
 32 A"   33 A"   80 A'   81 A'   82 A'   83 A'   84 A'   85 A'                 
  2.704   3.050   3.400   3.981   3.990   3.995   4.011   4.012
 34 A"   86 A'   87 A'   35 A"   88 A'   36 A"   89 A'   37 A"                 
  4.055   4.061   4.138   4.219   4.337   6.575   6.612   6.895
 38 A"   90 A'   91 A'   92 A'   93 A'   94 A'   95 A'   96 A'                 
  7.533   7.554   7.554   7.588   7.640   7.643  13.788  13.916
 39 A"   97 A'   40 A"   98 A'   99 A'  100 A'   41 A"  101 A'                 
 13.978  23.598  47.862  47.897 163.034 289.730 289.753 289.754
102 A'  103 A'  104 A'  105 A'  106 A'   42 A"   43 A"  107 A'                 
289.782 289.849 289.8641020.6431020.686
108 A'  109 A'  110 A'  111 A'  112 A'                                         
 --------------------------------------------------------------

          Ground-State Mulliken Net Atomic Charges

     Atom                 Charge (a.u.)
  ----------------------------------------
      1 C                    -0.223069
      2 P                     0.137847
      3 Br                   -0.179741
      4 H                     0.231266
      5 Br                    0.033696
  ----------------------------------------
  Sum of atomic charges =     0.000000

 -----------------------------------------------------------------
                    Cartesian Multipole Moments
 -----------------------------------------------------------------
    Charge (ESU x 10^10)
                 0.0000
    Dipole Moment (Debye)
         X       0.8631      Y      -1.3464      Z       0.0000
       Tot       1.5993
    Quadrupole Moments (Debye-Ang)
        XX     -56.3837     XY      -0.9177     YY     -51.3115
        XZ      -0.0000     YZ      -0.0000     ZZ     -57.0842
    Octopole Moments (Debye-Ang^2)
       XXX       8.5289    XXY      25.7694    XYY       7.4860
       YYY      64.4780    XXZ      -0.0000    XYZ       0.0000
       YYZ       0.0000    XZZ       0.5376    YZZ      24.2926
       ZZZ       0.0000
    Hexadecapole Moments (Debye-Ang^3)
      XXXX    -878.1540   XXXY      14.7164   XXYY    -196.6453
      XYYY     -12.9132   YYYY    -378.0849   XXXZ      -0.0000
      XXYZ      -0.0000   XYYZ      -0.0000   YYYZ      -0.0000
      XXZZ    -161.4399   XYZZ       4.6950   YYZZ     -82.6353
      XZZZ       0.0000   YZZZ       0.0000   ZZZZ     -74.9487
 -----------------------------------------------------------------
 Calculating analytic gradient of the SCF energy
 Gradient of SCF Energy
            1           2           3           4           5
    1  -0.0006991   0.0013453   0.0017618   0.0000324  -0.0024404
    2   0.0003008   0.0021178  -0.0019933   0.0040331  -0.0044585
    3  -0.0000000   0.0000000  -0.0000000   0.0000000   0.0000000
 Max gradient component =       4.458E-03
 RMS gradient           =       1.933E-03
 Gradient time:  CPU 7.25 s  wall 2.51 s
 Geometry Optimization Parameters
   NAtoms,    NIC,     NZ,  NCons,   NDum,   NFix, NCnnct, MaxDiis
        5      20       5       0       0       0       0       0

 Cartesian Hessian Update
 Hessian Updated using BFGS Update


** GEOMETRY OPTIMIZATION IN DELOCALIZED INTERNAL COORDINATES **
   Searching for a Minimum

   Optimization Cycle:   7

                       Coordinates (Angstroms)
     ATOM                X               Y               Z
      1  C         0.8048554513   -1.4909554049    0.0000000000
      2  P        -0.8525014180   -1.6731593756    0.0000000000
      3  Br       -1.6707959755    0.4207859377    0.0000000000
      4  H         1.3832576343   -2.4053128785    0.0000000000
      5  Br        1.9266154149    0.0086132271    0.0000000000
   Point Group: cs    Number of degrees of freedom:     7


   Energy is  -5528.377574004

 Hessian Updated using BFGS Update

  7 Hessian modes will be used to form the next step
  Hessian Eigenvalues:
     0.088862    0.118331    0.162559    0.195206    0.242481    0.313073
     0.827341

 Minimum Search - Taking Simple RFO Step
 Searching for Lamda that Minimizes Along All modes
 Value Taken    Lamda =  -0.00025899
 Step Taken.  Stepsize is  0.032697

                             Maximum     Tolerance    Cnvgd?
         Gradient           0.006184      0.000300      NO
         Displacement       0.020502      0.001200      NO
         Energy change     -0.000891      0.000001      NO


 New Cartesian Coordinates Obtained by Inverse Iteration

 Displacement from previous Coordinates is:  0.050537
 ----------------------------------------------------------------
             Standard Nuclear Orientation (Angstroms)
    I     Atom           X                Y                Z
 ----------------------------------------------------------------
    1      C       0.8085983304    -1.4915059290     0.0000000000
    2      P      -0.8498435045    -1.6709183040     0.0000000000
    3      Br     -1.6874275095     0.4221318343     0.0000000000
    4      H       1.3782816434    -2.4154841867     0.0000000000
    5      Br      1.9418221472     0.0157480913     0.0000000000
 ----------------------------------------------------------------
 Molecular Point Group                 Cs    NOp =  2
 Largest Abelian Subgroup              Cs    NOp =  2
 Nuclear Repulsion Energy =   526.8893044800 hartrees
 There are       46 alpha and       46 beta electrons
 Applying Cartesian multipole field
    Component          Value
    ---------          -----
     (2,0,0)        1.00000E-11
     (0,2,0)        2.00000E-11
     (0,0,2)       -3.00000E-11
 Nucleus-field energy     =     0.0000000137 hartrees
 Requested basis set is 6-311++G(d,p)
 There are 62 shells and 155 basis functions
 A cutoff of  1.0D-11 yielded   1615 shell pairs
 There are     10685 function pairs (     11839 Cartesian)
 Smallest overlap matrix eigenvalue = 5.90E-04
 Guess MOs from SCF MO coefficient file

 -----------------------------------------------------------------------
  General SCF calculation program by
  Eric Jon Sundstrom, Paul Horn, Yuezhi Mao, Dmitri Zuev, Alec White,
  David Stuck, Shaama M.S., Shane Yost, Joonho Lee, David Small,
  Daniel Levine, Susi Lehtola, Hugh Burton, Evgeny Epifanovsky
 -----------------------------------------------------------------------
 Exchange:     0.2000 Hartree-Fock + 0.0800 Slater + 0.7200 B88
 Correlation:  0.1900 VWN1RPA + 0.8100 LYP
 Using SG-1 standard quadrature grid
 using 4 threads for integral computing
 -------------------------------------------------------
 OpenMP Integral computing Module                
 Release: version 2.0, May 2017, Q-Chem Inc. Pleasanton 
 -------------------------------------------------------
 -------------------------------------------------------
 OpenMP BLAS3 based DFT computing Module                
 Release: version 1.0, May 2013, Q-Chem Inc. Pittsburgh 
 -------------------------------------------------------
 A restricted SCF calculation will be
 performed using DIIS
 SCF converges when DIIS error is below 1.0e-08
 ---------------------------------------
  Cycle       Energy         DIIS error
 ---------------------------------------
    1   -5528.3776457761      1.25e-04  
    2   -5528.3777020274      6.96e-05  
    3   -5528.3776923322      8.78e-05  
    4   -5528.3777166492      1.61e-05  
    5   -5528.3777176112      4.17e-06  
    6   -5528.3777176584      1.37e-06  
    7   -5528.3777176637      4.89e-07  
    8   -5528.3777176641      7.89e-08  
    9   -5528.3777176641      2.20e-08  
   10   -5528.3777176641      5.56e-09  Convergence criterion met
 ---------------------------------------
 SCF time:   CPU 23.81s  wall 9.00s 
 SCF   energy in the final basis set =    -5528.3777176641
 Total energy in the final basis set =    -5528.3777176641

 --------------------------------------------------------------
             Orbital Energies (a.u.) and Symmetries
 --------------------------------------------------------------

 Alpha MOs, Restricted
 -- Occupied --                  
-482.86 -482.84  -77.11  -62.51  -62.49  -56.33  -56.33  -56.33
  1 A'    2 A'    3 A'    4 A'    5 A'    6 A'    1 A"    7 A'                 
-56.313 -56.309 -56.309 -10.260  -8.719  -8.701  -6.604  -6.551
  8 A'    2 A"    9 A'   10 A'   11 A'   12 A'   13 A'   14 A'                 
 -6.538  -6.536  -6.531  -6.520  -6.520  -4.767  -4.763  -4.760
  3 A"   15 A'   16 A'    4 A"   17 A'   18 A'    5 A"   19 A'                 
 -2.662  -2.658  -2.657  -2.647  -2.647  -2.642  -2.639  -2.639
 20 A'    6 A"   21 A'   22 A'    7 A"   23 A'    8 A"   24 A'                 
 -2.630  -2.630  -0.848  -0.799  -0.718  -0.565  -0.458  -0.427
  9 A"   25 A'   26 A'   27 A'   28 A'   29 A'   30 A'   31 A'                 
 -0.369  -0.342  -0.324  -0.305  -0.296  -0.266
 10 A"   32 A'   11 A"   33 A'   34 A'   12 A"                                 
 -- Virtual --                   
 -0.094  -0.078  -0.017  -0.008   0.019   0.028   0.040   0.048
 13 A"   35 A'   36 A'   37 A'   38 A'   39 A'   14 A"   40 A'                 
  0.054   0.068   0.071   0.075   0.080   0.093   0.105   0.119
 41 A'   15 A"   42 A'   16 A"   43 A'   44 A'   45 A'   17 A"                 
  0.121   0.122   0.131   0.161   0.170   0.189   0.271   0.284
 46 A'   47 A'   48 A'   49 A'   50 A'   51 A'   52 A'   18 A"                 
  0.312   0.366   0.401   0.409   0.413   0.423   0.436   0.451
 53 A'   54 A'   55 A'   56 A'   19 A"   57 A'   20 A"   58 A'                 
  0.474   0.486   0.508   0.534   0.540   0.555   0.571   0.579
 21 A"   59 A'   22 A"   60 A'   23 A"   24 A"   61 A'   25 A"                 
  0.583   0.601   0.612   0.649   0.674   0.697   0.714   0.756
 62 A'   63 A'   64 A'   65 A'   66 A'   67 A'   26 A"   68 A'                 
  0.760   0.789   0.873   0.960   0.985   1.061   1.172   1.467
 27 A"   69 A'   70 A'   71 A'   72 A'   73 A'   28 A"   29 A"                 
  1.529   1.554   1.563   1.655   1.699   1.828   1.852   1.945
 74 A'   75 A'   30 A"   76 A'   77 A'   31 A"   78 A'   79 A'                 
  1.986   2.001   2.011   2.088   2.121   2.178   2.445   2.605
 32 A"   33 A"   80 A'   81 A'   82 A'   83 A'   84 A'   85 A'                 
  2.703   3.044   3.394   3.982   3.990   3.994   4.010   4.011
 34 A"   86 A'   87 A'   35 A"   88 A'   36 A"   89 A'   37 A"                 
  4.053   4.059   4.135   4.217   4.338   6.573   6.608   6.893
 38 A"   90 A'   91 A'   92 A'   93 A'   94 A'   95 A'   96 A'                 
  7.533   7.554   7.555   7.586   7.639   7.641  13.787  13.914
 39 A"   40 A"   97 A'   98 A'   99 A'  100 A'   41 A"  101 A'                 
 13.975  23.591  47.859  47.895 163.032 289.729 289.753 289.755
102 A'  103 A'  104 A'  105 A'  106 A'   42 A"   43 A"  107 A'                 
289.779 289.847 289.8631020.6401020.683
108 A'  109 A'  110 A'  111 A'  112 A'                                         

 Beta MOs, Restricted
 -- Occupied --                  
-482.86 -482.84  -77.11  -62.51  -62.49  -56.33  -56.33  -56.33
  1 A'    2 A'    3 A'    4 A'    5 A'    6 A'    1 A"    7 A'                 
-56.313 -56.309 -56.309 -10.260  -8.719  -8.701  -6.604  -6.551
  8 A'    2 A"    9 A'   10 A'   11 A'   12 A'   13 A'   14 A'                 
 -6.538  -6.536  -6.531  -6.520  -6.520  -4.767  -4.763  -4.760
  3 A"   15 A'   16 A'    4 A"   17 A'   18 A'    5 A"   19 A'                 
 -2.662  -2.658  -2.657  -2.647  -2.647  -2.642  -2.639  -2.639
 20 A'    6 A"   21 A'   22 A'    7 A"   23 A'    8 A"   24 A'                 
 -2.630  -2.630  -0.848  -0.799  -0.718  -0.565  -0.458  -0.427
  9 A"   25 A'   26 A'   27 A'   28 A'   29 A'   30 A'   31 A'                 
 -0.369  -0.342  -0.324  -0.305  -0.296  -0.266
 10 A"   32 A'   11 A"   33 A'   34 A'   12 A"                                 
 -- Virtual --                   
 -0.094  -0.078  -0.017  -0.008   0.019   0.028   0.040   0.048
 13 A"   35 A'   36 A'   37 A'   38 A'   39 A'   14 A"   40 A'                 
  0.054   0.068   0.071   0.075   0.080   0.093   0.105   0.119
 41 A'   15 A"   42 A'   16 A"   43 A'   44 A'   45 A'   17 A"                 
  0.121   0.122   0.131   0.161   0.170   0.189   0.271   0.284
 46 A'   47 A'   48 A'   49 A'   50 A'   51 A'   52 A'   18 A"                 
  0.312   0.366   0.401   0.409   0.413   0.423   0.436   0.451
 53 A'   54 A'   55 A'   56 A'   19 A"   57 A'   20 A"   58 A'                 
  0.474   0.486   0.508   0.534   0.540   0.555   0.571   0.579
 21 A"   59 A'   22 A"   60 A'   23 A"   24 A"   61 A'   25 A"                 
  0.583   0.601   0.612   0.649   0.674   0.697   0.714   0.756
 62 A'   63 A'   64 A'   65 A'   66 A'   67 A'   26 A"   68 A'                 
  0.760   0.789   0.873   0.960   0.985   1.061   1.172   1.467
 27 A"   69 A'   70 A'   71 A'   72 A'   73 A'   28 A"   29 A"                 
  1.529   1.554   1.563   1.655   1.699   1.828   1.852   1.945
 74 A'   75 A'   30 A"   76 A'   77 A'   31 A"   78 A'   79 A'                 
  1.986   2.001   2.011   2.088   2.121   2.178   2.445   2.605
 32 A"   33 A"   80 A'   81 A'   82 A'   83 A'   84 A'   85 A'                 
  2.703   3.044   3.394   3.982   3.990   3.994   4.010   4.011
 34 A"   86 A'   87 A'   35 A"   88 A'   36 A"   89 A'   37 A"                 
  4.053   4.059   4.135   4.217   4.338   6.573   6.608   6.893
 38 A"   90 A'   91 A'   92 A'   93 A'   94 A'   95 A'   96 A'                 
  7.533   7.554   7.555   7.586   7.639   7.641  13.787  13.914
 39 A"   40 A"   97 A'   98 A'   99 A'  100 A'   41 A"  101 A'                 
 13.975  23.591  47.859  47.895 163.032 289.729 289.753 289.755
102 A'  103 A'  104 A'  105 A'  106 A'   42 A"   43 A"  107 A'                 
289.779 289.847 289.8631020.6401020.683
108 A'  109 A'  110 A'  111 A'  112 A'                                         
 --------------------------------------------------------------

          Ground-State Mulliken Net Atomic Charges

     Atom                 Charge (a.u.)
  ----------------------------------------
      1 C                    -0.219643
      2 P                     0.140033
      3 Br                   -0.179794
      4 H                     0.230343
      5 Br                    0.029061
  ----------------------------------------
  Sum of atomic charges =     0.000000

 -----------------------------------------------------------------
                    Cartesian Multipole Moments
 -----------------------------------------------------------------
    Charge (ESU x 10^10)
                 0.0000
    Dipole Moment (Debye)
         X       0.8450      Y      -1.3728      Z       0.0000
       Tot       1.6120
    Quadrupole Moments (Debye-Ang)
        XX     -56.4395     XY      -0.8960     YY     -51.2499
        XZ       0.0000     YZ      -0.0000     ZZ     -57.1232
    Octopole Moments (Debye-Ang^2)
       XXX       8.3664    XXY      25.7590    XYY       7.4570
       YYY      63.7244    XXZ       0.0000    XYZ      -0.0000
       YYZ       0.0000    XZZ       0.4591    YZZ      24.1249
       ZZZ       0.0000
    Hexadecapole Moments (Debye-Ang^3)
      XXXX    -890.7764   XXXY      15.0664   XXYY    -198.4628
      XYYY     -12.8350   YYYY    -377.2941   XXXZ       0.0000
      XXYZ      -0.0000   XYYZ       0.0000   YYYZ      -0.0000
      XXZZ    -163.6781   XYZZ       4.7863   YYZZ     -82.6195
      XZZZ       0.0000   YZZZ      -0.0000   ZZZZ     -75.0490
 -----------------------------------------------------------------
 Calculating analytic gradient of the SCF energy
 Gradient of SCF Energy
            1           2           3           4           5
    1  -0.0025559   0.0009591   0.0006480   0.0001727   0.0007760
    2  -0.0018521   0.0009686  -0.0007294   0.0013383   0.0002746
    3  -0.0000000  -0.0000000   0.0000000  -0.0000000   0.0000000
 Max gradient component =       2.556E-03
 RMS gradient           =       1.009E-03
 Gradient time:  CPU 7.24 s  wall 2.61 s
 Geometry Optimization Parameters
   NAtoms,    NIC,     NZ,  NCons,   NDum,   NFix, NCnnct, MaxDiis
        5      20       5       0       0       0       0       0

 Cartesian Hessian Update
 Hessian Updated using BFGS Update


** GEOMETRY OPTIMIZATION IN DELOCALIZED INTERNAL COORDINATES **
   Searching for a Minimum

   Optimization Cycle:   8

                       Coordinates (Angstroms)
     ATOM                X               Y               Z
      1  C         0.8085983304   -1.4915059290    0.0000000000
      2  P        -0.8498435045   -1.6709183040    0.0000000000
      3  Br       -1.6874275095    0.4221318343    0.0000000000
      4  H         1.3782816434   -2.4154841867    0.0000000000
      5  Br        1.9418221472    0.0157480913    0.0000000000
   Point Group: cs    Number of degrees of freedom:     7


   Energy is  -5528.377717664

 Hessian Updated using BFGS Update

  7 Hessian modes will be used to form the next step
  Hessian Eigenvalues:
     0.084797    0.119699    0.179547    0.193480    0.242425    0.270796
     0.799167

 Minimum Search - Taking Simple RFO Step
 Searching for Lamda that Minimizes Along All modes
 Value Taken    Lamda =  -0.00005069
 Step Taken.  Stepsize is  0.021189

                             Maximum     Tolerance    Cnvgd?
         Gradient           0.001592      0.000300      NO
         Displacement       0.012817      0.001200      NO
         Energy change     -0.000144      0.000001      NO


 New Cartesian Coordinates Obtained by Inverse Iteration

 Displacement from previous Coordinates is:  0.026853
 ----------------------------------------------------------------
             Standard Nuclear Orientation (Angstroms)
    I     Atom           X                Y                Z
 ----------------------------------------------------------------
    1      C       0.8140314171    -1.4897478782     0.0000000000
    2      P      -0.8459584416    -1.6693177031     0.0000000000
    3      Br     -1.6975123532     0.4252886022     0.0000000000
    4      H       1.3766249482    -2.4209937868     0.0000000000
    5      Br      1.9442455366     0.0147422719     0.0000000000
 ----------------------------------------------------------------
 Molecular Point Group                 Cs    NOp =  2
 Largest Abelian Subgroup              Cs    NOp =  2
 Nuclear Repulsion Energy =   525.8900124184 hartrees
 There are       46 alpha and       46 beta electrons
 Applying Cartesian multipole field
    Component          Value
    ---------          -----
     (2,0,0)        1.00000E-11
     (0,2,0)        2.00000E-11
     (0,0,2)       -3.00000E-11
 Nucleus-field energy     =     0.0000000137 hartrees
 Requested basis set is 6-311++G(d,p)
 There are 62 shells and 155 basis functions
 A cutoff of  1.0D-11 yielded   1613 shell pairs
 There are     10667 function pairs (     11821 Cartesian)
 Smallest overlap matrix eigenvalue = 5.88E-04
 Guess MOs from SCF MO coefficient file

 -----------------------------------------------------------------------
  General SCF calculation program by
  Eric Jon Sundstrom, Paul Horn, Yuezhi Mao, Dmitri Zuev, Alec White,
  David Stuck, Shaama M.S., Shane Yost, Joonho Lee, David Small,
  Daniel Levine, Susi Lehtola, Hugh Burton, Evgeny Epifanovsky
 -----------------------------------------------------------------------
 Exchange:     0.2000 Hartree-Fock + 0.0800 Slater + 0.7200 B88
 Correlation:  0.1900 VWN1RPA + 0.8100 LYP
 Using SG-1 standard quadrature grid
 using 4 threads for integral computing
 -------------------------------------------------------
 OpenMP Integral computing Module                
 Release: version 2.0, May 2017, Q-Chem Inc. Pleasanton 
 -------------------------------------------------------
 -------------------------------------------------------
 OpenMP BLAS3 based DFT computing Module                
 Release: version 1.0, May 2013, Q-Chem Inc. Pittsburgh 
 -------------------------------------------------------
 A restricted SCF calculation will be
 performed using DIIS
 SCF converges when DIIS error is below 1.0e-08
 ---------------------------------------
  Cycle       Energy         DIIS error
 ---------------------------------------
    1   -5528.3777132378      6.90e-05  
    2   -5528.3777376639      1.63e-05  
    3   -5528.3777369172      2.29e-05  
    4   -5528.3777384429      7.98e-06  
    5   -5528.3777386754      1.15e-06  
    6   -5528.3777386787      6.48e-07  
    7   -5528.3777386799      2.01e-07  
    8   -5528.3777386800      4.99e-08  
    9   -5528.3777386800      1.13e-08  
   10   -5528.3777386800      2.90e-09  Convergence criterion met
 ---------------------------------------
 SCF time:   CPU 23.83s  wall 8.00s 
 SCF   energy in the final basis set =    -5528.3777386800
 Total energy in the final basis set =    -5528.3777386800

 --------------------------------------------------------------
             Orbital Energies (a.u.) and Symmetries
 --------------------------------------------------------------

 Alpha MOs, Restricted
 -- Occupied --                  
-482.86 -482.84  -77.11  -62.51  -62.49  -56.33  -56.33  -56.33
  1 A'    2 A'    3 A'    4 A'    5 A'    6 A'    1 A"    7 A'                 
-56.312 -56.309 -56.309 -10.261  -8.720  -8.701  -6.604  -6.551
  8 A'    2 A"    9 A'   10 A'   11 A'   12 A'   13 A'   14 A'                 
 -6.539  -6.537  -6.531  -6.520  -6.519  -4.767  -4.763  -4.761
  3 A"   15 A'   16 A'    4 A"   17 A'   18 A'    5 A"   19 A'                 
 -2.662  -2.659  -2.658  -2.647  -2.647  -2.642  -2.639  -2.638
 20 A'    6 A"   21 A'   22 A'    7 A"   23 A'    8 A"   24 A'                 
 -2.630  -2.630  -0.849  -0.798  -0.718  -0.565  -0.459  -0.426
  9 A"   25 A'   26 A'   27 A'   28 A'   29 A'   30 A'   31 A'                 
 -0.369  -0.342  -0.324  -0.305  -0.296  -0.266
 10 A"   32 A'   11 A"   33 A'   34 A'   12 A"                                 
 -- Virtual --                   
 -0.094  -0.079  -0.017  -0.009   0.019   0.028   0.040   0.048
 13 A"   35 A'   36 A'   37 A'   38 A'   39 A'   14 A"   40 A'                 
  0.054   0.068   0.071   0.075   0.080   0.093   0.104   0.119
 41 A'   15 A"   42 A'   16 A"   43 A'   44 A'   45 A'   17 A"                 
  0.120   0.122   0.131   0.161   0.170   0.188   0.272   0.284
 46 A'   47 A'   48 A'   49 A'   50 A'   51 A'   52 A'   18 A"                 
  0.312   0.367   0.401   0.409   0.413   0.423   0.436   0.452
 53 A'   54 A'   55 A'   56 A'   19 A"   57 A'   20 A"   58 A'                 
  0.475   0.486   0.508   0.533   0.540   0.555   0.570   0.578
 21 A"   59 A'   22 A"   60 A'   23 A"   24 A"   61 A'   25 A"                 
  0.583   0.601   0.611   0.649   0.674   0.694   0.714   0.755
 62 A'   63 A'   64 A'   65 A'   66 A'   67 A'   26 A"   68 A'                 
  0.759   0.789   0.873   0.960   0.985   1.059   1.171   1.467
 27 A"   69 A'   70 A'   71 A'   72 A'   73 A'   28 A"   29 A"                 
  1.527   1.555   1.563   1.654   1.698   1.825   1.854   1.943
 74 A'   75 A'   30 A"   76 A'   77 A'   31 A"   78 A'   79 A'                 
  1.986   2.001   2.011   2.087   2.119   2.176   2.440   2.605
 32 A"   33 A"   80 A'   81 A'   82 A'   83 A'   84 A'   85 A'                 
  2.703   3.046   3.390   3.981   3.990   3.995   4.010   4.011
 34 A"   86 A'   87 A'   35 A"   88 A'   36 A"   89 A'   37 A"                 
  4.053   4.057   4.135   4.215   4.337   6.574   6.608   6.892
 38 A"   90 A'   91 A'   92 A'   93 A'   94 A'   95 A'   96 A'                 
  7.533   7.555   7.555   7.585   7.638   7.640  13.786  13.913
 39 A"   40 A"   97 A'   98 A'   99 A'  100 A'   41 A"  101 A'                 
 13.974  23.587  47.860  47.895 163.030 289.729 289.753 289.755
102 A'  103 A'  104 A'  105 A'  106 A'   42 A"   43 A"  107 A'                 
289.778 289.845 289.8621020.6411020.682
108 A'  109 A'  110 A'  111 A'  112 A'                                         

 Beta MOs, Restricted
 -- Occupied --                  
-482.86 -482.84  -77.11  -62.51  -62.49  -56.33  -56.33  -56.33
  1 A'    2 A'    3 A'    4 A'    5 A'    6 A'    1 A"    7 A'                 
-56.312 -56.309 -56.309 -10.261  -8.720  -8.701  -6.604  -6.551
  8 A'    2 A"    9 A'   10 A'   11 A'   12 A'   13 A'   14 A'                 
 -6.539  -6.537  -6.531  -6.520  -6.519  -4.767  -4.763  -4.761
  3 A"   15 A'   16 A'    4 A"   17 A'   18 A'    5 A"   19 A'                 
 -2.662  -2.659  -2.658  -2.647  -2.647  -2.642  -2.639  -2.638
 20 A'    6 A"   21 A'   22 A'    7 A"   23 A'    8 A"   24 A'                 
 -2.630  -2.630  -0.849  -0.798  -0.718  -0.565  -0.459  -0.426
  9 A"   25 A'   26 A'   27 A'   28 A'   29 A'   30 A'   31 A'                 
 -0.369  -0.342  -0.324  -0.305  -0.296  -0.266
 10 A"   32 A'   11 A"   33 A'   34 A'   12 A"                                 
 -- Virtual --                   
 -0.094  -0.079  -0.017  -0.009   0.019   0.028   0.040   0.048
 13 A"   35 A'   36 A'   37 A'   38 A'   39 A'   14 A"   40 A'                 
  0.054   0.068   0.071   0.075   0.080   0.093   0.104   0.119
 41 A'   15 A"   42 A'   16 A"   43 A'   44 A'   45 A'   17 A"                 
  0.120   0.122   0.131   0.161   0.170   0.188   0.272   0.284
 46 A'   47 A'   48 A'   49 A'   50 A'   51 A'   52 A'   18 A"                 
  0.312   0.367   0.401   0.409   0.413   0.423   0.436   0.452
 53 A'   54 A'   55 A'   56 A'   19 A"   57 A'   20 A"   58 A'                 
  0.475   0.486   0.508   0.533   0.540   0.555   0.570   0.578
 21 A"   59 A'   22 A"   60 A'   23 A"   24 A"   61 A'   25 A"                 
  0.583   0.601   0.611   0.649   0.674   0.694   0.714   0.755
 62 A'   63 A'   64 A'   65 A'   66 A'   67 A'   26 A"   68 A'                 
  0.759   0.789   0.873   0.960   0.985   1.059   1.171   1.467
 27 A"   69 A'   70 A'   71 A'   72 A'   73 A'   28 A"   29 A"                 
  1.527   1.555   1.563   1.654   1.698   1.825   1.854   1.943
 74 A'   75 A'   30 A"   76 A'   77 A'   31 A"   78 A'   79 A'                 
  1.986   2.001   2.011   2.087   2.119   2.176   2.440   2.605
 32 A"   33 A"   80 A'   81 A'   82 A'   83 A'   84 A'   85 A'                 
  2.703   3.046   3.390   3.981   3.990   3.995   4.010   4.011
 34 A"   86 A'   87 A'   35 A"   88 A'   36 A"   89 A'   37 A"                 
  4.053   4.057   4.135   4.215   4.337   6.574   6.608   6.892
 38 A"   90 A'   91 A'   92 A'   93 A'   94 A'   95 A'   96 A'                 
  7.533   7.555   7.555   7.585   7.638   7.640  13.786  13.913
 39 A"   40 A"   97 A'   98 A'   99 A'  100 A'   41 A"  101 A'                 
 13.974  23.587  47.860  47.895 163.030 289.729 289.753 289.755
102 A'  103 A'  104 A'  105 A'  106 A'   42 A"   43 A"  107 A'                 
289.778 289.845 289.8621020.6411020.682
108 A'  109 A'  110 A'  111 A'  112 A'                                         
 --------------------------------------------------------------

          Ground-State Mulliken Net Atomic Charges

     Atom                 Charge (a.u.)
  ----------------------------------------
      1 C                    -0.219004
      2 P                     0.139988
      3 Br                   -0.181589
      4 H                     0.229731
      5 Br                    0.030874
  ----------------------------------------
  Sum of atomic charges =     0.000000

 -----------------------------------------------------------------
                    Cartesian Multipole Moments
 -----------------------------------------------------------------
    Charge (ESU x 10^10)
                 0.0000
    Dipole Moment (Debye)
         X       0.8850      Y      -1.3813      Z      -0.0000
       Tot       1.6405
    Quadrupole Moments (Debye-Ang)
        XX     -56.4564     XY      -0.8998     YY     -51.2478
        XZ      -0.0000     YZ      -0.0000     ZZ     -57.1362
    Octopole Moments (Debye-Ang^2)
       XXX       8.7449    XXY      25.7469    XYY       7.5847
       YYY      63.4521    XXZ      -0.0000    XYZ       0.0000
       YYZ       0.0000    XZZ       0.5818    YZZ      24.0710
       ZZZ       0.0000
    Hexadecapole Moments (Debye-Ang^3)
      XXXX    -895.3853   XXXY      16.0250   XXYY    -199.1349
      XYYY     -11.8696   YYYY    -377.0017   XXXZ       0.0000
      XXYZ       0.0000   XYYZ      -0.0000   YYYZ      -0.0000
      XXZZ    -164.4764   XYZZ       5.1417   YYZZ     -82.6374
      XZZZ       0.0000   YZZZ      -0.0000   ZZZZ     -75.0907
 -----------------------------------------------------------------
 Calculating analytic gradient of the SCF energy
 Gradient of SCF Energy
            1           2           3           4           5
    1  -0.0007854   0.0007497  -0.0002620   0.0004212  -0.0001235
    2   0.0002114   0.0001041   0.0004868  -0.0003175  -0.0004848
    3  -0.0000000  -0.0000000   0.0000000  -0.0000000   0.0000000
 Max gradient component =       7.854E-04
 RMS gradient           =       3.714E-04
 Gradient time:  CPU 7.10 s  wall 2.78 s
 Geometry Optimization Parameters
   NAtoms,    NIC,     NZ,  NCons,   NDum,   NFix, NCnnct, MaxDiis
        5      20       5       0       0       0       0       0

 Cartesian Hessian Update
 Hessian Updated using BFGS Update


** GEOMETRY OPTIMIZATION IN DELOCALIZED INTERNAL COORDINATES **
   Searching for a Minimum

   Optimization Cycle:   9

                       Coordinates (Angstroms)
     ATOM                X               Y               Z
      1  C         0.8140314171   -1.4897478782    0.0000000000
      2  P        -0.8459584416   -1.6693177031    0.0000000000
      3  Br       -1.6975123532    0.4252886022    0.0000000000
      4  H         1.3766249482   -2.4209937868    0.0000000000
      5  Br        1.9442455366    0.0147422719    0.0000000000
   Point Group: cs    Number of degrees of freedom:     7


   Energy is  -5528.377738680

 Hessian Updated using BFGS Update

  7 Hessian modes will be used to form the next step
  Hessian Eigenvalues:
     0.091248    0.104279    0.186253    0.210011    0.248190    0.301977
     0.776461

 Minimum Search - Taking Simple RFO Step
 Searching for Lamda that Minimizes Along All modes
 Value Taken    Lamda =  -0.00000724
 Step Taken.  Stepsize is  0.006422

                             Maximum     Tolerance    Cnvgd?
         Gradient           0.000779      0.000300      NO
         Displacement       0.004916      0.001200      NO
         Energy change     -0.000021      0.000001      NO


 New Cartesian Coordinates Obtained by Inverse Iteration

 Displacement from previous Coordinates is:  0.009517
 ----------------------------------------------------------------
             Standard Nuclear Orientation (Angstroms)
    I     Atom           X                Y                Z
 ----------------------------------------------------------------
    1      C       0.8138511849    -1.4889557031     0.0000000000
    2      P      -0.8465335798    -1.6705045097     0.0000000000
    3      Br     -1.6941785476     0.4236523773     0.0000000000
    4      H       1.3742866438    -2.4208688245     0.0000000000
    5      Br      1.9440054057     0.0166481659     0.0000000000
 ----------------------------------------------------------------
 Molecular Point Group                 Cs    NOp =  2
 Largest Abelian Subgroup              Cs    NOp =  2
 Nuclear Repulsion Energy =   526.1480021594 hartrees
 There are       46 alpha and       46 beta electrons
 Applying Cartesian multipole field
    Component          Value
    ---------          -----
     (2,0,0)        1.00000E-11
     (0,2,0)        2.00000E-11
     (0,0,2)       -3.00000E-11
 Nucleus-field energy     =     0.0000000137 hartrees
 Requested basis set is 6-311++G(d,p)
 There are 62 shells and 155 basis functions
 A cutoff of  1.0D-11 yielded   1613 shell pairs
 There are     10667 function pairs (     11821 Cartesian)
 Smallest overlap matrix eigenvalue = 5.89E-04
 Guess MOs from SCF MO coefficient file

 -----------------------------------------------------------------------
  General SCF calculation program by
  Eric Jon Sundstrom, Paul Horn, Yuezhi Mao, Dmitri Zuev, Alec White,
  David Stuck, Shaama M.S., Shane Yost, Joonho Lee, David Small,
  Daniel Levine, Susi Lehtola, Hugh Burton, Evgeny Epifanovsky
 -----------------------------------------------------------------------
 Exchange:     0.2000 Hartree-Fock + 0.0800 Slater + 0.7200 B88
 Correlation:  0.1900 VWN1RPA + 0.8100 LYP
 Using SG-1 standard quadrature grid
 using 4 threads for integral computing
 -------------------------------------------------------
 OpenMP Integral computing Module                
 Release: version 2.0, May 2017, Q-Chem Inc. Pleasanton 
 -------------------------------------------------------
 -------------------------------------------------------
 OpenMP BLAS3 based DFT computing Module                
 Release: version 1.0, May 2013, Q-Chem Inc. Pittsburgh 
 -------------------------------------------------------
 A restricted SCF calculation will be
 performed using DIIS
 SCF converges when DIIS error is below 1.0e-08
 ---------------------------------------
  Cycle       Energy         DIIS error
 ---------------------------------------
    1   -5528.3777401578      1.98e-05  
    2   -5528.3777414444      1.36e-05  
    3   -5528.3777412049      1.57e-05  
    4   -5528.3777420523      1.59e-06  
    5   -5528.3777420603      6.06e-07  
    6   -5528.3777420613      1.82e-07  
    7   -5528.3777420614      6.96e-08  
    8   -5528.3777420615      1.87e-08  
    9   -5528.3777420615      2.97e-09  Convergence criterion met
 ---------------------------------------
 SCF time:   CPU 21.40s  wall 8.00s 
 SCF   energy in the final basis set =    -5528.3777420615
 Total energy in the final basis set =    -5528.3777420615

 --------------------------------------------------------------
             Orbital Energies (a.u.) and Symmetries
 --------------------------------------------------------------

 Alpha MOs, Restricted
 -- Occupied --                  
-482.86 -482.84  -77.11  -62.51  -62.49  -56.33  -56.33  -56.33
  1 A'    2 A'    3 A'    4 A'    5 A'    6 A'    1 A"    7 A'                 
-56.312 -56.309 -56.309 -10.261  -8.720  -8.701  -6.604  -6.551
  8 A'    2 A"    9 A'   10 A'   11 A'   12 A'   13 A'   14 A'                 
 -6.538  -6.537  -6.531  -6.520  -6.519  -4.767  -4.763  -4.761
  3 A"   15 A'   16 A'    4 A"   17 A'   18 A'    5 A"   19 A'                 
 -2.662  -2.659  -2.658  -2.647  -2.647  -2.642  -2.639  -2.638
 20 A'    6 A"   21 A'   22 A'    7 A"   23 A'    8 A"   24 A'                 
 -2.630  -2.630  -0.849  -0.798  -0.718  -0.565  -0.459  -0.426
  9 A"   25 A'   26 A'   27 A'   28 A'   29 A'   30 A'   31 A'                 
 -0.369  -0.342  -0.324  -0.305  -0.296  -0.266
 10 A"   32 A'   11 A"   33 A'   34 A'   12 A"                                 
 -- Virtual --                   
 -0.094  -0.078  -0.017  -0.009   0.019   0.028   0.040   0.048
 13 A"   35 A'   36 A'   37 A'   38 A'   39 A'   14 A"   40 A'                 
  0.054   0.068   0.071   0.075   0.080   0.093   0.104   0.119
 41 A'   15 A"   42 A'   16 A"   43 A'   44 A'   45 A'   17 A"                 
  0.120   0.122   0.131   0.161   0.170   0.188   0.271   0.284
 46 A'   47 A'   48 A'   49 A'   50 A'   51 A'   52 A'   18 A"                 
  0.312   0.367   0.401   0.409   0.413   0.423   0.436   0.452
 53 A'   54 A'   55 A'   56 A'   19 A"   57 A'   20 A"   58 A'                 
  0.475   0.486   0.508   0.533   0.540   0.555   0.570   0.578
 21 A"   59 A'   22 A"   60 A'   23 A"   24 A"   61 A'   25 A"                 
  0.583   0.600   0.612   0.649   0.674   0.695   0.714   0.755
 62 A'   63 A'   64 A'   65 A'   66 A'   67 A'   26 A"   68 A'                 
  0.759   0.789   0.872   0.959   0.985   1.059   1.171   1.467
 27 A"   69 A'   70 A'   71 A'   72 A'   73 A'   28 A"   29 A"                 
  1.527   1.556   1.563   1.654   1.698   1.825   1.854   1.943
 74 A'   75 A'   30 A"   76 A'   77 A'   31 A"   78 A'   79 A'                 
  1.986   2.001   2.010   2.086   2.119   2.175   2.441   2.605
 32 A"   33 A"   80 A'   81 A'   82 A'   83 A'   84 A'   85 A'                 
  2.703   3.046   3.390   3.981   3.990   3.995   4.010   4.011
 34 A"   86 A'   87 A'   35 A"   88 A'   36 A"   89 A'   37 A"                 
  4.053   4.058   4.135   4.216   4.337   6.574   6.608   6.892
 38 A"   90 A'   91 A'   92 A'   93 A'   94 A'   95 A'   96 A'                 
  7.533   7.555   7.555   7.585   7.638   7.641  13.786  13.913
 39 A"   40 A"   97 A'   98 A'   99 A'  100 A'   41 A"  101 A'                 
 13.973  23.588  47.860  47.895 163.030 289.729 289.753 289.755
102 A'  103 A'  104 A'  105 A'  106 A'   42 A"   43 A"  107 A'                 
289.778 289.846 289.8631020.6411020.683
108 A'  109 A'  110 A'  111 A'  112 A'                                         

 Beta MOs, Restricted
 -- Occupied --                  
-482.86 -482.84  -77.11  -62.51  -62.49  -56.33  -56.33  -56.33
  1 A'    2 A'    3 A'    4 A'    5 A'    6 A'    1 A"    7 A'                 
-56.312 -56.309 -56.309 -10.261  -8.720  -8.701  -6.604  -6.551
  8 A'    2 A"    9 A'   10 A'   11 A'   12 A'   13 A'   14 A'                 
 -6.538  -6.537  -6.531  -6.520  -6.519  -4.767  -4.763  -4.761
  3 A"   15 A'   16 A'    4 A"   17 A'   18 A'    5 A"   19 A'                 
 -2.662  -2.659  -2.658  -2.647  -2.647  -2.642  -2.639  -2.638
 20 A'    6 A"   21 A'   22 A'    7 A"   23 A'    8 A"   24 A'                 
 -2.630  -2.630  -0.849  -0.798  -0.718  -0.565  -0.459  -0.426
  9 A"   25 A'   26 A'   27 A'   28 A'   29 A'   30 A'   31 A'                 
 -0.369  -0.342  -0.324  -0.305  -0.296  -0.266
 10 A"   32 A'   11 A"   33 A'   34 A'   12 A"                                 
 -- Virtual --                   
 -0.094  -0.078  -0.017  -0.009   0.019   0.028   0.040   0.048
 13 A"   35 A'   36 A'   37 A'   38 A'   39 A'   14 A"   40 A'                 
  0.054   0.068   0.071   0.075   0.080   0.093   0.104   0.119
 41 A'   15 A"   42 A'   16 A"   43 A'   44 A'   45 A'   17 A"                 
  0.120   0.122   0.131   0.161   0.170   0.188   0.271   0.284
 46 A'   47 A'   48 A'   49 A'   50 A'   51 A'   52 A'   18 A"                 
  0.312   0.367   0.401   0.409   0.413   0.423   0.436   0.452
 53 A'   54 A'   55 A'   56 A'   19 A"   57 A'   20 A"   58 A'                 
  0.475   0.486   0.508   0.533   0.540   0.555   0.570   0.578
 21 A"   59 A'   22 A"   60 A'   23 A"   24 A"   61 A'   25 A"                 
  0.583   0.600   0.612   0.649   0.674   0.695   0.714   0.755
 62 A'   63 A'   64 A'   65 A'   66 A'   67 A'   26 A"   68 A'                 
  0.759   0.789   0.872   0.959   0.985   1.059   1.171   1.467
 27 A"   69 A'   70 A'   71 A'   72 A'   73 A'   28 A"   29 A"                 
  1.527   1.556   1.563   1.654   1.698   1.825   1.854   1.943
 74 A'   75 A'   30 A"   76 A'   77 A'   31 A"   78 A'   79 A'                 
  1.986   2.001   2.010   2.086   2.119   2.175   2.441   2.605
 32 A"   33 A"   80 A'   81 A'   82 A'   83 A'   84 A'   85 A'                 
  2.703   3.046   3.390   3.981   3.990   3.995   4.010   4.011
 34 A"   86 A'   87 A'   35 A"   88 A'   36 A"   89 A'   37 A"                 
  4.053   4.058   4.135   4.216   4.337   6.574   6.608   6.892
 38 A"   90 A'   91 A'   92 A'   93 A'   94 A'   95 A'   96 A'                 
  7.533   7.555   7.555   7.585   7.638   7.641  13.786  13.913
 39 A"   40 A"   97 A'   98 A'   99 A'  100 A'   41 A"  101 A'                 
 13.973  23.588  47.860  47.895 163.030 289.729 289.753 289.755
102 A'  103 A'  104 A'  105 A'  106 A'   42 A"   43 A"  107 A'                 
289.778 289.846 289.8631020.6411020.683
108 A'  109 A'  110 A'  111 A'  112 A'                                         
 --------------------------------------------------------------

          Ground-State Mulliken Net Atomic Charges

     Atom                 Charge (a.u.)
  ----------------------------------------
      1 C                    -0.219569
      2 P                     0.140548
      3 Br                   -0.181265
      4 H                     0.229330
      5 Br                    0.030955
  ----------------------------------------
  Sum of atomic charges =     0.000000

 -----------------------------------------------------------------
                    Cartesian Multipole Moments
 -----------------------------------------------------------------
    Charge (ESU x 10^10)
                 0.0000
    Dipole Moment (Debye)
         X       0.8768      Y      -1.3782      Z       0.0000
       Tot       1.6334
    Quadrupole Moments (Debye-Ang)
        XX     -56.4561     XY      -0.8821     YY     -51.2404
        XZ      -0.0000     YZ       0.0000     ZZ     -57.1360
    Octopole Moments (Debye-Ang^2)
       XXX       8.5606    XXY      25.7565    XYY       7.5071
       YYY      63.4788    XXZ       0.0000    XYZ      -0.0000
       YYZ       0.0000    XZZ       0.5238    YZZ      24.0805
       ZZZ       0.0000
    Hexadecapole Moments (Debye-Ang^3)
      XXXX    -894.1087   XXXY      15.6350   XXYY    -198.9752
      XYYY     -12.3040   YYYY    -377.0463   XXXZ      -0.0000
      XXYZ       0.0000   XYYZ      -0.0000   YYYZ       0.0000
      XXZZ    -164.2460   XYZZ       4.9659   YYZZ     -82.6499
      XZZZ      -0.0000   YZZZ       0.0000   ZZZZ     -75.0921
 -----------------------------------------------------------------
 Calculating analytic gradient of the SCF energy
 Gradient of SCF Energy
            1           2           3           4           5
    1  -0.0002869   0.0001410   0.0000941  -0.0000904   0.0001421
    2   0.0000750  -0.0000431   0.0001542  -0.0001638  -0.0000223
    3  -0.0000000   0.0000000  -0.0000000  -0.0000000   0.0000000
 Max gradient component =       2.869E-04
 RMS gradient           =       1.149E-04
 Gradient time:  CPU 7.16 s  wall 2.82 s
 Geometry Optimization Parameters
   NAtoms,    NIC,     NZ,  NCons,   NDum,   NFix, NCnnct, MaxDiis
        5      20       5       0       0       0       0       0

 Cartesian Hessian Update
 Hessian Updated using BFGS Update


** GEOMETRY OPTIMIZATION IN DELOCALIZED INTERNAL COORDINATES **
   Searching for a Minimum

   Optimization Cycle:  10

                       Coordinates (Angstroms)
     ATOM                X               Y               Z
      1  C         0.8138511849   -1.4889557031    0.0000000000
      2  P        -0.8465335798   -1.6705045097    0.0000000000
      3  Br       -1.6941785476    0.4236523773    0.0000000000
      4  H         1.3742866438   -2.4208688245    0.0000000000
      5  Br        1.9440054057    0.0166481659    0.0000000000
   Point Group: cs    Number of degrees of freedom:     7


   Energy is  -5528.377742061

 Hessian Updated using BFGS Update

  7 Hessian modes will be used to form the next step
  Hessian Eigenvalues:
     0.092449    0.103565    0.186659    0.218701    0.264757    0.293983
     0.759649

 Minimum Search - Taking Simple RFO Step
 Searching for Lamda that Minimizes Along All modes
 Value Taken    Lamda =   0.00000000
 Step Taken.  Stepsize is  0.000951

                             Maximum     Tolerance    Cnvgd?
         Gradient           0.000209      0.000300     YES
         Displacement       0.000502      0.001200     YES
         Energy change     -0.000003      0.000001      NO


                       Distance Matrix (Angstroms)
             C (  1)   P (  2)   Br(  3)   H (  4)
   P (  2)  1.670281
   Br(  3)  3.154090  2.259202
   H (  4)  1.087451  2.344161  4.184110
   Br(  5)  1.882576  3.260919  3.660879  2.503212

 Final energy is   -5528.3777420614570     


 ******************************
 **  OPTIMIZATION CONVERGED  **
 ******************************

                       Coordinates (Angstroms)
     ATOM                X               Y               Z
      1  C         0.8138511849   -1.4889557031    0.0000000000
      2  P        -0.8465335798   -1.6705045097    0.0000000000
      3  Br       -1.6941785476    0.4236523773    0.0000000000
      4  H         1.3742866438   -2.4208688245    0.0000000000
      5  Br        1.9440054057    0.0166481659    0.0000000000

Z-matrix Print:
$molecule
0 1
Br
P  1 2.259202
C  2 1.670281 1 105.796451
H  3 1.087451 2 114.781917 1 -180.000000 0
Br 3 1.882576 2 133.133073 1 -0.000000 0
$end


 --------------------------------------------------------------
             Orbital Energies (a.u.) and Symmetries
 --------------------------------------------------------------

 Alpha MOs, Restricted
 -- Occupied --                  
-482.86 -482.84  -77.11  -62.51  -62.49  -56.33  -56.33  -56.33
  1 A'    2 A'    3 A'    4 A'    5 A'    6 A'    1 A"    7 A'                 
-56.312 -56.309 -56.309 -10.261  -8.720  -8.701  -6.604  -6.551
  8 A'    2 A"    9 A'   10 A'   11 A'   12 A'   13 A'   14 A'                 
 -6.538  -6.537  -6.531  -6.520  -6.519  -4.767  -4.763  -4.761
  3 A"   15 A'   16 A'    4 A"   17 A'   18 A'    5 A"   19 A'                 
 -2.662  -2.659  -2.658  -2.647  -2.647  -2.642  -2.639  -2.638
 20 A'    6 A"   21 A'   22 A'    7 A"   23 A'    8 A"   24 A'                 
 -2.630  -2.630  -0.849  -0.798  -0.718  -0.565  -0.459  -0.426
  9 A"   25 A'   26 A'   27 A'   28 A'   29 A'   30 A'   31 A'                 
 -0.369  -0.342  -0.324  -0.305  -0.296  -0.266
 10 A"   32 A'   11 A"   33 A'   34 A'   12 A"                                 
 -- Virtual --                   
 -0.094  -0.078  -0.017  -0.009   0.019   0.028   0.040   0.048
 13 A"   35 A'   36 A'   37 A'   38 A'   39 A'   14 A"   40 A'                 
  0.054   0.068   0.071   0.075   0.080   0.093   0.104   0.119
 41 A'   15 A"   42 A'   16 A"   43 A'   44 A'   45 A'   17 A"                 
  0.120   0.122   0.131   0.161   0.170   0.188   0.271   0.284
 46 A'   47 A'   48 A'   49 A'   50 A'   51 A'   52 A'   18 A"                 
  0.312   0.367   0.401   0.409   0.413   0.423   0.436   0.452
 53 A'   54 A'   55 A'   56 A'   19 A"   57 A'   20 A"   58 A'                 
  0.475   0.486   0.508   0.533   0.540   0.555   0.570   0.578
 21 A"   59 A'   22 A"   60 A'   23 A"   24 A"   61 A'   25 A"                 
  0.583   0.600   0.612   0.649   0.674   0.695   0.714   0.755
 62 A'   63 A'   64 A'   65 A'   66 A'   67 A'   26 A"   68 A'                 
  0.759   0.789   0.872   0.959   0.985   1.059   1.171   1.467
 27 A"   69 A'   70 A'   71 A'   72 A'   73 A'   28 A"   29 A"                 
  1.527   1.556   1.563   1.654   1.698   1.825   1.854   1.943
 74 A'   75 A'   30 A"   76 A'   77 A'   31 A"   78 A'   79 A'                 
  1.986   2.001   2.010   2.086   2.119   2.175   2.441   2.605
 32 A"   33 A"   80 A'   81 A'   82 A'   83 A'   84 A'   85 A'                 
  2.703   3.046   3.390   3.981   3.990   3.995   4.010   4.011
 34 A"   86 A'   87 A'   35 A"   88 A'   36 A"   89 A'   37 A"                 
  4.053   4.058   4.135   4.216   4.337   6.574   6.608   6.892
 38 A"   90 A'   91 A'   92 A'   93 A'   94 A'   95 A'   96 A'                 
  7.533   7.555   7.555   7.585   7.638   7.641  13.786  13.913
 39 A"   40 A"   97 A'   98 A'   99 A'  100 A'   41 A"  101 A'                 
 13.973  23.588  47.860  47.895 163.030 289.729 289.753 289.755
102 A'  103 A'  104 A'  105 A'  106 A'   42 A"   43 A"  107 A'                 
289.778 289.846 289.8631020.6411020.683
108 A'  109 A'  110 A'  111 A'  112 A'                                         

 Beta MOs, Restricted
 -- Occupied --                  
-482.86 -482.84  -77.11  -62.51  -62.49  -56.33  -56.33  -56.33
  1 A'    2 A'    3 A'    4 A'    5 A'    6 A'    1 A"    7 A'                 
-56.312 -56.309 -56.309 -10.261  -8.720  -8.701  -6.604  -6.551
  8 A'    2 A"    9 A'   10 A'   11 A'   12 A'   13 A'   14 A'                 
 -6.538  -6.537  -6.531  -6.520  -6.519  -4.767  -4.763  -4.761
  3 A"   15 A'   16 A'    4 A"   17 A'   18 A'    5 A"   19 A'                 
 -2.662  -2.659  -2.658  -2.647  -2.647  -2.642  -2.639  -2.638
 20 A'    6 A"   21 A'   22 A'    7 A"   23 A'    8 A"   24 A'                 
 -2.630  -2.630  -0.849  -0.798  -0.718  -0.565  -0.459  -0.426
  9 A"   25 A'   26 A'   27 A'   28 A'   29 A'   30 A'   31 A'                 
 -0.369  -0.342  -0.324  -0.305  -0.296  -0.266
 10 A"   32 A'   11 A"   33 A'   34 A'   12 A"                                 
 -- Virtual --                   
 -0.094  -0.078  -0.017  -0.009   0.019   0.028   0.040   0.048
 13 A"   35 A'   36 A'   37 A'   38 A'   39 A'   14 A"   40 A'                 
  0.054   0.068   0.071   0.075   0.080   0.093   0.104   0.119
 41 A'   15 A"   42 A'   16 A"   43 A'   44 A'   45 A'   17 A"                 
  0.120   0.122   0.131   0.161   0.170   0.188   0.271   0.284
 46 A'   47 A'   48 A'   49 A'   50 A'   51 A'   52 A'   18 A"                 
  0.312   0.367   0.401   0.409   0.413   0.423   0.436   0.452
 53 A'   54 A'   55 A'   56 A'   19 A"   57 A'   20 A"   58 A'                 
  0.475   0.486   0.508   0.533   0.540   0.555   0.570   0.578
 21 A"   59 A'   22 A"   60 A'   23 A"   24 A"   61 A'   25 A"                 
  0.583   0.600   0.612   0.649   0.674   0.695   0.714   0.755
 62 A'   63 A'   64 A'   65 A'   66 A'   67 A'   26 A"   68 A'                 
  0.759   0.789   0.872   0.959   0.985   1.059   1.171   1.467
 27 A"   69 A'   70 A'   71 A'   72 A'   73 A'   28 A"   29 A"                 
  1.527   1.556   1.563   1.654   1.698   1.825   1.854   1.943
 74 A'   75 A'   30 A"   76 A'   77 A'   31 A"   78 A'   79 A'                 
  1.986   2.001   2.010   2.086   2.119   2.175   2.441   2.605
 32 A"   33 A"   80 A'   81 A'   82 A'   83 A'   84 A'   85 A'                 
  2.703   3.046   3.390   3.981   3.990   3.995   4.010   4.011
 34 A"   86 A'   87 A'   35 A"   88 A'   36 A"   89 A'   37 A"                 
  4.053   4.058   4.135   4.216   4.337   6.574   6.608   6.892
 38 A"   90 A'   91 A'   92 A'   93 A'   94 A'   95 A'   96 A'                 
  7.533   7.555   7.555   7.585   7.638   7.641  13.786  13.913
 39 A"   40 A"   97 A'   98 A'   99 A'  100 A'   41 A"  101 A'                 
 13.973  23.588  47.860  47.895 163.030 289.729 289.753 289.755
102 A'  103 A'  104 A'  105 A'  106 A'   42 A"   43 A"  107 A'                 
289.778 289.846 289.8631020.6411020.683
108 A'  109 A'  110 A'  111 A'  112 A'                                         
 --------------------------------------------------------------

          Ground-State Mulliken Net Atomic Charges

     Atom                 Charge (a.u.)
  ----------------------------------------
      1 C                    -0.219569
      2 P                     0.140548
      3 Br                   -0.181265
      4 H                     0.229330
      5 Br                    0.030955
  ----------------------------------------
  Sum of atomic charges =     0.000000

 -----------------------------------------------------------------
                    Cartesian Multipole Moments
 -----------------------------------------------------------------
    Charge (ESU x 10^10)
                 0.0000
    Dipole Moment (Debye)
         X       0.8768      Y      -1.3782      Z       0.0000
       Tot       1.6334
    Quadrupole Moments (Debye-Ang)
        XX     -56.4561     XY      -0.8821     YY     -51.2404
        XZ      -0.0000     YZ       0.0000     ZZ     -57.1360
    Octopole Moments (Debye-Ang^2)
       XXX       8.5606    XXY      25.7565    XYY       7.5071
       YYY      63.4788    XXZ       0.0000    XYZ      -0.0000
       YYZ       0.0000    XZZ       0.5238    YZZ      24.0805
       ZZZ       0.0000
    Hexadecapole Moments (Debye-Ang^3)
      XXXX    -894.1087   XXXY      15.6350   XXYY    -198.9752
      XYYY     -12.3040   YYYY    -377.0463   XXXZ      -0.0000
      XXYZ       0.0000   XYYZ      -0.0000   YYYZ       0.0000
      XXZZ    -164.2460   XYZZ       4.9659   YYZZ     -82.6499
      XZZZ      -0.0000   YZZZ       0.0000   ZZZZ     -75.0921
 -----------------------------------------------------------------
Archival summary:
1\1\TWL02\OPT\ProcedureUnspecified\BasisUnspecified\r2111\taweetha\MonNov2612:07:392018MonNov2612:07:392018\0\\#,OPT,ProcedureUnspecified,BasisUnspecified,\\0,1\Br\P,1,2.2592\C,2,1.67028,1,105.796\H,3,1.08745,2,114.782,1,-180,0\Br,3,1.88258,2,133.133,1,-0,0\\\@

 Total job time:  125.38s(wall), 328.89s(cpu) 
 Mon Nov 26 12:07:39 2018

        *************************************************************
        *                                                           *
        *  Thank you very much for using Q-Chem.  Have a nice day.  *
        *                                                           *
        *************************************************************


 
User input: 2 of 2 
 
Q-Chem Developer Version!
                  Welcome to Q-Chem
     A Quantum Leap Into The Future Of Chemistry


 Q-Chem 5.1, Q-Chem, Inc., Pleasanton, CA (2018)

 Yihan Shao,  Zhengting Gan,  E. Epifanovsky,  A. T. B. Gilbert,  M. Wormit,  
 J. Kussmann,  A. W. Lange,  A. Behn,  Jia Deng,  Xintian Feng,  D. Ghosh,  
 M. Goldey,  P. R. Horn,  L. D. Jacobson,  I. Kaliman,  T. Kus,  A. Landau,  
 Jie Liu,  E. I. Proynov,  R. M. Richard,  R. P. Steele,  E. J. Sundstrom,  
 H. L. Woodcock III,  P. M. Zimmerman,  D. Zuev,  B. Albrecht,  E. Alguire,  
 S. A. Baeppler,  D. Barton,  Z. Benda,  Y. A. Bernard,  E. J. Berquist,  
 K. B. Bravaya,  H. Burton,  D. Casanova,  Chun-Min Chang,  Yunqing Chen,  
 A. Chien,  K. D. Closser,  M. P. Coons,  S. Coriani,  S. Dasgupta,  
 A. L. Dempwolff,  M. Diedenhofen,  Hainam Do,  R. G. Edgar,  Po-Tung Fang,  
 S. Faraji,  S. Fatehi,  Qingguo Feng,  K. D. Fenk,  J. Fosso-Tande,  
 Qinghui Ge,  A. Ghysels,  G. Gidofalvi,  J. Gomes,  J. Gonthier,  A. Gunina,  
 D. Hait,  M. W. D. Hanson-Heine,  P. H. P. Harbach,  A. W. Hauser,  
 J. E. Herr,  E. G. Hohenstein,  Z. C. Holden,  Kerwin Hui,  B. C. Huynh,  
 T.-C. Jagau,  Hyunjun Ji,  B. Kaduk,  K. Khistyaev,  Jaehoon Kim,  
 P. Klunzinger,  K. Koh,  D. Kosenkov,  L. Koulias,  T. Kowalczyk,  
 C. M. Krauter,  A. Kunitsa,  Ka Un Lao,  A. Laurent,  K. V. Lawler,  
 Joonho Lee,  D. Lefrancois,  S. Lehtola,  D. S. Levine,  Yi-Pei Li,  
 You-Sheng Lin,  Fenglai Liu,  E. Livshits,  A. Luenser,  P. Manohar,  
 E. Mansoor,  S. F. Manzer,  Shan-Ping Mao,  Yuezhi Mao,  N. Mardirossian,  
 A. V. Marenich,  T. Markovich,  L. A. Martinez-Martinez,  S. A. Maurer,  
 N. J. Mayhall,  S. C. McKenzie,  J.-M. Mewes,  A. F. Morrison,  
 J. W. Mullinax,  K. Nanda,  T. S. Nguyen-Beck,  R. Olivares-Amaya,  
 J. A. Parkhill,  T. M. Perrine,  F. Plasser,  P. Pokhilko,  S. Prager,  
 A. Prociuk,  E. Ramos,  D. R. Rehn,  F. Rob,  M. Schneider,  N. Sergueev,  
 S. M. Sharada,  S. Sharma,  D. W. Small,  T. Stauch,  T. Stein,  
 Yu-Chuan Su,  A. J. W. Thom,  A. Tkatchenko,  T. Tsuchimochi,  N. M. Tubman,  
 L. Vogt,  M. L. Vidal,  O. Vydrov,  M. A. Watson,  J. Wenzel,  
 M. de Wergifosse,  T. A. Wesolowski,  A. White,  J. Witte,  A. Yamada,  
 Jun Yang,  K. Yao,  S. Yeganeh,  S. R. Yost,  Zhi-Qiang You,  A. Zech,  
 Igor Ying Zhang,  Xing Zhang,  Yan Zhao,  Ying Zhu,  B. R. Brooks,  
 G. K. L. Chan,  C. J. Cramer,  M. S. Gordon,  W. J. Hehre,  A. Klamt,  
 M. W. Schmidt,  C. D. Sherrill,  D. G. Truhlar,  A. Aspuru-Guzik,  R. Baer,  
 A. T. Bell,  N. A. Besley,  Jeng-Da Chai,  A. E. DePrince, III,  
 R. A. DiStasio Jr.,  A. Dreuw,  B. D. Dunietz,  T. R. Furlani,  
 Chao-Ping Hsu,  Yousung Jung,  Jing Kong,  D. S. Lambrecht,  WanZhen Liang,  
 C. Ochsenfeld,  V. A. Rassolov,  L. V. Slipchenko,  J. E. Subotnik,  
 T. Van Voorhis,  J. M. Herbert,  A. I. Krylov,  P. M. W. Gill,  M. Head-Gordon

 Contributors to earlier versions of Q-Chem not listed above: 
 R. D. Adamson,  B. Austin,  J. Baker,  G. J. O. Beran,  K. Brandhorst,  
 S. T. Brown,  E. F. C. Byrd,  A. K. Chakraborty,  C.-L. Cheng,  
 Siu Hung Chien,  D. M. Chipman,  D. L. Crittenden,  H. Dachsel,  
 R. J. Doerksen,  A. D. Dutoi,  L. Fusti-Molnar,  W. A. Goddard III,  
 A. Golubeva-Zadorozhnaya,  S. R. Gwaltney,  G. Hawkins,  A. Heyden,  
 S. Hirata,  G. Kedziora,  F. J. Keil,  C. Kelley,  Jihan Kim,  R. A. King,  
 R. Z. Khaliullin,  P. P. Korambath,  W. Kurlancheek,  A. M. Lee,  M. S. Lee,  
 S. V. Levchenko,  Ching Yeh Lin,  D. Liotard,  R. C. Lochan,  I. Lotan,  
 P. E. Maslen,  N. Nair,  D. P. O'Neill,  D. Neuhauser,  E. Neuscamman,  
 C. M. Oana,  R. Olson,  B. Peters,  R. Peverati,  P. A. Pieniazek,  
 Y. M. Rhee,  J. Ritchie,  M. A. Rohrdanz,  E. Rosta,  N. J. Russ,  
 H. F. Schaefer III,  N. E. Schultz,  N. Shenvi,  A. C. Simmonett,  A. Sodt,  
 D. Stuck,  K. S. Thanthiriwatte,  V. Vanovschi,  Tao Wang,  A. Warshel,  
 C. F. Williams,  Q. Wu,  X. Xu,  W. Zhang

 Please cite Q-Chem as follows:
 Y. Shao et al., Mol. Phys. 113, 184-215 (2015)
 DOI: 10.1080/00268976.2014.952696

 Q-Chem 5.1.2 for Intel X86 EM64T Linux

 Parts of Q-Chem use Armadillo 8.300.2 (Tropical Shenanigans).
 http://arma.sourceforge.net/

 Q-Chem begins on Mon Nov 26 12:07:39 2018  

Host: 
0

     Scratch files written to /scratch/taweetham/qchem45003//
The previous job contains 0 fragments, simply inherited here
Input Ideriv = 2
Curr. Ideriv = -1
Max.  Ideriv = 2

Checking the input file for inconsistencies... 	...done.

--------------------------------------------------------------
User input:
--------------------------------------------------------------

$molecule
read
$end

$rem
   job_type 	frequency
   basis 	6-311++g**
   method	b3lyp	
$end


--------------------------------------------------------------
 ----------------------------------------------------------------
             Standard Nuclear Orientation (Angstroms)
    I     Atom           X                Y                Z
 ----------------------------------------------------------------
    1      C       0.8730897507    -1.2038478185     0.0000000000
    2      P      -0.7710148768    -1.4983940962     0.0000000000
    3      Br     -1.7597325400     0.5329681170    -0.0000000000
    4      H       1.4958754561    -2.0953005288     0.0000000000
    5      Br      1.8977556598     0.3754404225    -0.0000000000
 ----------------------------------------------------------------
 Molecular Point Group                 Cs    NOp =  2
 Largest Abelian Subgroup              Cs    NOp =  2
 Nuclear Repulsion Energy =   526.1480021594 hartrees
 There are       46 alpha and       46 beta electrons
 Requested basis set is 6-311++G(d,p)
 There are 62 shells and 155 basis functions

 Total QAlloc Memory Limit   2000 MB
 Mega-Array Size       188 MB
 MEM_STATIC part       192 MB

                       Distance Matrix (Angstroms)
             C (  1)   P (  2)   Br(  3)   H (  4)
   P (  2)  1.670281
   Br(  3)  3.154090  2.259202
   H (  4)  1.087451  2.344161  4.184110
   Br(  5)  1.882576  3.260919  3.660879  2.503212

 A cutoff of  1.0D-11 yielded   1613 shell pairs
 There are     10667 function pairs (     11821 Cartesian)

 -------------------------------------------------------
 OpenMP Integral Computing Module                       
 Release: version 1.0, May 2013, Q-Chem Inc. Pittsburgh 
 -------------------------------------------------------
 Integral Job Info:
 Integral job number is                      11
 Integral operator is                         1
 short-range coefficients                     0
 long-range coefficients              100000000
 Omega coefficients                           0
 if combine SR and LR in K                    0
 Integral screening is                        0
 Integral computing path is                   2
 max size of driver memory is            800000
 size of driver memory is                593474
 size of scratch memory is             29623520
 max col of scratch BK array               1296
 max len of scratch array in speh3          155
 max len of scratch index in speh4           18
 max int batch size is                      520
 min int batch size is                       52
 fixed nKL is                                45
 max L of basis functions is                  2
 order of int derivative is                   0
 number of shells is                         62
 number of basis is                         163
 number of cartesian basis is               163
 number of contracted shell pairs          1613
 number of primitive shell pairs           4159
 maxK2 (contraction) of shell pair           36
 max number of K2 of shell pair               1
 max number of CS2 of shell pair            208
 max number of PS2 of shell pair            363
 mem total for path MDJ                  526822
 -------------------------------------------------------
 Smallest overlap matrix eigenvalue = 5.89E-04
 Guess from superposition of atomic densities
 Warning:  Energy on first SCF cycle will be non-variational
 SAD guess density has 92.000000 electrons

 -----------------------------------------------------------------------
  General SCF calculation program by
  Eric Jon Sundstrom, Paul Horn, Yuezhi Mao, Dmitri Zuev, Alec White,
  David Stuck, Shaama M.S., Shane Yost, Joonho Lee, David Small,
  Daniel Levine, Susi Lehtola, Hugh Burton, Evgeny Epifanovsky
 -----------------------------------------------------------------------
 Exchange:     0.2000 Hartree-Fock + 0.0800 Slater + 0.7200 B88
 Correlation:  0.1900 VWN1RPA + 0.8100 LYP
 Using SG-1 standard quadrature grid
 using 4 threads for integral computing
 -------------------------------------------------------
 OpenMP Integral computing Module                
 Release: version 2.0, May 2017, Q-Chem Inc. Pleasanton 
 -------------------------------------------------------
 -------------------------------------------------------
 OpenMP BLAS3 based DFT computing Module                
 Release: version 1.0, May 2013, Q-Chem Inc. Pittsburgh 
 -------------------------------------------------------
 A restricted SCF calculation will be
 performed using DIIS
 SCF converges when DIIS error is below 1.0e-08
 ---------------------------------------
  Cycle       Energy         DIIS error
 ---------------------------------------
    1   -5528.7524759319      4.09e-02  
    2   -5528.3312755912      4.43e-03  
    3   -5528.1848399162      7.48e-03  
    4   -5528.3688873495      1.66e-03  
    5   -5528.3776778653      2.72e-04  
    6   -5528.3777824653      1.64e-04  
    7   -5528.3778351877      3.78e-05  
    8   -5528.3778387967      1.02e-05  
    9   -5528.3778391439      2.28e-06  
   10   -5528.3778391573      6.45e-07  
   11   -5528.3778391585      1.24e-07  
   12   -5528.3778391586      4.46e-08  
   13   -5528.3778391585      8.68e-09  Convergence criterion met
 ---------------------------------------
 SCF time:   CPU 31.38s  wall 12.00s 
 SCF   energy in the final basis set =    -5528.3778391585
 Total energy in the final basis set =    -5528.3778391585

 --------------------------------------------------------------
             Orbital Energies (a.u.) and Symmetries
 --------------------------------------------------------------

 Alpha MOs, Restricted
 -- Occupied --                  
-482.86 -482.84  -77.11  -62.51  -62.49  -56.33  -56.33  -56.33
  1 A'    2 A'    3 A'    4 A'    5 A'    6 A'    1 A"    7 A'                 
-56.312 -56.309 -56.309 -10.261  -8.720  -8.701  -6.604  -6.551
  8 A'    2 A"    9 A'   10 A'   11 A'   12 A'   13 A'   14 A'                 
 -6.539  -6.537  -6.531  -6.520  -6.519  -4.767  -4.763  -4.761
  3 A"   15 A'   16 A'    4 A"   17 A'   18 A'    5 A"   19 A'                 
 -2.662  -2.659  -2.658  -2.647  -2.647  -2.642  -2.639  -2.638
 20 A'    6 A"   21 A'   22 A'    7 A"   23 A'    8 A"   24 A'                 
 -2.630  -2.630  -0.849  -0.798  -0.718  -0.565  -0.459  -0.426
  9 A"   25 A'   26 A'   27 A'   28 A'   29 A'   30 A'   31 A'                 
 -0.369  -0.342  -0.324  -0.305  -0.296  -0.266
 10 A"   32 A'   11 A"   33 A'   34 A'   12 A"                                 
 -- Virtual --                   
 -0.094  -0.078  -0.017  -0.009   0.019   0.028   0.040   0.048
 13 A"   35 A'   36 A'   37 A'   38 A'   39 A'   14 A"   40 A'                 
  0.054   0.068   0.071   0.075   0.080   0.093   0.104   0.119
 41 A'   15 A"   42 A'   16 A"   43 A'   44 A'   45 A'   17 A"                 
  0.120   0.122   0.131   0.161   0.170   0.188   0.271   0.284
 46 A'   47 A'   48 A'   49 A'   50 A'   51 A'   52 A'   18 A"                 
  0.312   0.367   0.401   0.409   0.413   0.423   0.436   0.452
 53 A'   54 A'   55 A'   56 A'   19 A"   57 A'   20 A"   58 A'                 
  0.475   0.486   0.508   0.533   0.540   0.555   0.570   0.578
 21 A"   59 A'   22 A"   60 A'   23 A"   24 A"   61 A'   25 A"                 
  0.583   0.600   0.612   0.649   0.674   0.695   0.714   0.755
 62 A'   63 A'   64 A'   65 A'   66 A'   67 A'   26 A"   68 A'                 
  0.759   0.789   0.872   0.959   0.985   1.059   1.171   1.467
 27 A"   69 A'   70 A'   71 A'   72 A'   73 A'   28 A"   29 A"                 
  1.527   1.556   1.563   1.654   1.698   1.825   1.854   1.943
 74 A'   75 A'   30 A"   76 A'   77 A'   31 A"   78 A'   79 A'                 
  1.986   2.002   2.010   2.086   2.119   2.175   2.441   2.605
 32 A"   33 A"   80 A'   81 A'   82 A'   83 A'   84 A'   85 A'                 
  2.703   3.046   3.390   3.981   3.990   3.995   4.010   4.011
 34 A"   86 A'   87 A'   35 A"   88 A'   36 A"   89 A'   37 A"                 
  4.053   4.058   4.135   4.216   4.337   6.574   6.608   6.892
 38 A"   90 A'   91 A'   92 A'   93 A'   94 A'   95 A'   96 A'                 
  7.533   7.554   7.555   7.585   7.638   7.640  13.786  13.913
 39 A"   40 A"   97 A'   98 A'   99 A'  100 A'   41 A"  101 A'                 
 13.973  23.588  47.860  47.895 163.030 289.729 289.753 289.755
102 A'  103 A'  104 A'  105 A'  106 A'   42 A"   43 A"  107 A'                 
289.778 289.846 289.8631020.6411020.683
108 A'  109 A'  110 A'  111 A'  112 A'                                         

 Beta MOs, Restricted
 -- Occupied --                  
-482.86 -482.84  -77.11  -62.51  -62.49  -56.33  -56.33  -56.33
  1 A'    2 A'    3 A'    4 A'    5 A'    6 A'    1 A"    7 A'                 
-56.312 -56.309 -56.309 -10.261  -8.720  -8.701  -6.604  -6.551
  8 A'    2 A"    9 A'   10 A'   11 A'   12 A'   13 A'   14 A'                 
 -6.539  -6.537  -6.531  -6.520  -6.519  -4.767  -4.763  -4.761
  3 A"   15 A'   16 A'    4 A"   17 A'   18 A'    5 A"   19 A'                 
 -2.662  -2.659  -2.658  -2.647  -2.647  -2.642  -2.639  -2.638
 20 A'    6 A"   21 A'   22 A'    7 A"   23 A'    8 A"   24 A'                 
 -2.630  -2.630  -0.849  -0.798  -0.718  -0.565  -0.459  -0.426
  9 A"   25 A'   26 A'   27 A'   28 A'   29 A'   30 A'   31 A'                 
 -0.369  -0.342  -0.324  -0.305  -0.296  -0.266
 10 A"   32 A'   11 A"   33 A'   34 A'   12 A"                                 
 -- Virtual --                   
 -0.094  -0.078  -0.017  -0.009   0.019   0.028   0.040   0.048
 13 A"   35 A'   36 A'   37 A'   38 A'   39 A'   14 A"   40 A'                 
  0.054   0.068   0.071   0.075   0.080   0.093   0.104   0.119
 41 A'   15 A"   42 A'   16 A"   43 A'   44 A'   45 A'   17 A"                 
  0.120   0.122   0.131   0.161   0.170   0.188   0.271   0.284
 46 A'   47 A'   48 A'   49 A'   50 A'   51 A'   52 A'   18 A"                 
  0.312   0.367   0.401   0.409   0.413   0.423   0.436   0.452
 53 A'   54 A'   55 A'   56 A'   19 A"   57 A'   20 A"   58 A'                 
  0.475   0.486   0.508   0.533   0.540   0.555   0.570   0.578
 21 A"   59 A'   22 A"   60 A'   23 A"   24 A"   61 A'   25 A"                 
  0.583   0.600   0.612   0.649   0.674   0.695   0.714   0.755
 62 A'   63 A'   64 A'   65 A'   66 A'   67 A'   26 A"   68 A'                 
  0.759   0.789   0.872   0.959   0.985   1.059   1.171   1.467
 27 A"   69 A'   70 A'   71 A'   72 A'   73 A'   28 A"   29 A"                 
  1.527   1.556   1.563   1.654   1.698   1.825   1.854   1.943
 74 A'   75 A'   30 A"   76 A'   77 A'   31 A"   78 A'   79 A'                 
  1.986   2.002   2.010   2.086   2.119   2.175   2.441   2.605
 32 A"   33 A"   80 A'   81 A'   82 A'   83 A'   84 A'   85 A'                 
  2.703   3.046   3.390   3.981   3.990   3.995   4.010   4.011
 34 A"   86 A'   87 A'   35 A"   88 A'   36 A"   89 A'   37 A"                 
  4.053   4.058   4.135   4.216   4.337   6.574   6.608   6.892
 38 A"   90 A'   91 A'   92 A'   93 A'   94 A'   95 A'   96 A'                 
  7.533   7.554   7.555   7.585   7.638   7.640  13.786  13.913
 39 A"   40 A"   97 A'   98 A'   99 A'  100 A'   41 A"  101 A'                 
 13.973  23.588  47.860  47.895 163.030 289.729 289.753 289.755
102 A'  103 A'  104 A'  105 A'  106 A'   42 A"   43 A"  107 A'                 
289.778 289.846 289.8631020.6411020.683
108 A'  109 A'  110 A'  111 A'  112 A'                                         
 --------------------------------------------------------------

          Ground-State Mulliken Net Atomic Charges

     Atom                 Charge (a.u.)
  ----------------------------------------
      1 C                    -0.219662
      2 P                     0.140676
      3 Br                   -0.181217
      4 H                     0.229369
      5 Br                    0.030835
  ----------------------------------------
  Sum of atomic charges =     0.000000

 -----------------------------------------------------------------
                    Cartesian Multipole Moments
 -----------------------------------------------------------------
    Charge (ESU x 10^10)
                 0.0000
    Dipole Moment (Debye)
         X       0.9682      Y      -1.3151      Z      -0.0000
       Tot       1.6331
    Quadrupole Moments (Debye-Ang)
        XX     -56.3927     XY      -0.9567     YY     -51.9772
        XZ      -0.0000     YZ       0.0000     ZZ     -57.1355
    Octopole Moments (Debye-Ang^2)
       XXX      10.1824    XXY      12.5463    XYY       8.2026
       YYY      29.8778    XXZ       0.0000    XYZ      -0.0000
       YYZ       0.0000    XZZ       1.1948    YZZ      11.1450
       ZZZ       0.0000
    Hexadecapole Moments (Debye-Ang^3)
      XXXX    -896.6841   XXXY      -5.8984   XXYY    -187.6270
      XYYY     -23.7169   YYYY    -339.5046   XXXZ       0.0000
      XXYZ       0.0000   XYYZ      -0.0000   YYYZ      -0.0000
      XXZZ    -164.5449   XYZZ      -1.3473   YYZZ     -74.3939
      XZZZ       0.0000   YZZZ       0.0000   ZZZZ     -75.0901
 -----------------------------------------------------------------
 Calculating MO derivatives via CPSCF
 D1JvT checksum  = 213300 14242.6569305923
 D1KAT checksum  = 488100 650.5184027352
   1         3          15      0.146579    0.060220
   2         3          15      0.017019    0.006270
   3         3          15      0.002327    0.000962
   4         4          14      0.000320    0.000135
   5        16           2      0.000020    0.000011
   6        18           0      0.000000    0.000000    Roots Converged
 Time for AOints: 7.2 s (CPU) 2.5 s (wall)
 ------------------------------------------------------------------------------
                     AOints        : Timing summary (seconds)
 ------------------------------------------------------------------------------
     job step          cpu (% of tot)      sys (% of tot)     wall (% of tot)
 ------------------------------------------------------------------------------
  cpscf_lag         0.4063E+02 (34.4)   0.4000E-05 (25.0)   0.1502E+02 (34.3)
  iterzp            0.7013E+02 (59.4)   0.1100E-04 (68.8)   0.2610E+02 (59.6)
  make_fx           0.0000E+00 ( 0.0)   0.0000E+00 ( 0.0)   0.0000E+00 ( 0.0)
  AOints            0.7157E+01 ( 6.1)   0.1000E-05 ( 6.2)   0.2525E+01 ( 5.8)
 ------------------------------------------------------------------------------
   Grand Totals     0.1180E+03          0.1600E-04          0.4378E+02
 ------------------------------------------------------------------------------
 Calculating analytic Hessian of the SCF energy
 Polarizability Matrix (a.u.)
            1           2           3
    1-104.4605020  -2.3643296  -0.0000000
    2  -2.3643296 -79.8692249  -0.0000000
    3  -0.0000000  -0.0000000 -47.1349184

 Direct stationary perturbation theory relativistic correction:

 rels  =      34.047233857565
 relv  =    -115.584303122489
 rel2e =      18.548668778027
 E_rel =     -62.988400486896

 Hessian of the SCF Energy
            1           2           3           4           5           6
    1   0.5246852  -0.0438836  -0.0000000  -0.3040927  -0.0492549  -0.0000000
    2  -0.0438836   0.4164070   0.0000000  -0.0598882  -0.0513045  -0.0000000
    3  -0.0000000   0.0000000   0.0642786  -0.0000000  -0.0000000  -0.0202573
    4  -0.3040927  -0.0598882  -0.0000000   0.3553403   0.0312948   0.0000000
    5  -0.0492549  -0.0513045  -0.0000000   0.0312948   0.1614551   0.0000000
    6  -0.0000000  -0.0000000  -0.0202573   0.0000000   0.0000000   0.0173845
    7  -0.0118868   0.0211046   0.0000000  -0.0263311   0.0227777  -0.0000000
    8   0.0046522  -0.0046646   0.0000000   0.0395668  -0.0976329  -0.0000000
    9  -0.0000000   0.0000000  -0.0001422  -0.0000000  -0.0000000  -0.0068633
   10  -0.1472895   0.1471925   0.0000000  -0.0071113   0.0181025  -0.0000000
   11   0.1430495  -0.2321187  -0.0000000   0.0006303   0.0024707  -0.0000000
   12   0.0000000   0.0000000  -0.0249398  -0.0000000  -0.0000000  -0.0009753
   13  -0.0614162  -0.0645254   0.0000000  -0.0178052  -0.0229201  -0.0000000
   14  -0.0545632  -0.1283192  -0.0000000  -0.0116037  -0.0149884  -0.0000000
   15   0.0000000  -0.0000000  -0.0189392   0.0000000   0.0000000   0.0107114
            7           8           9          10          11          12
    1  -0.0118868   0.0046522  -0.0000000  -0.1472895   0.1430495   0.0000000
    2   0.0211046  -0.0046646   0.0000000   0.1471925  -0.2321187   0.0000000
    3   0.0000000   0.0000000  -0.0001422   0.0000000  -0.0000000  -0.0249398
    4  -0.0263311   0.0395668  -0.0000000  -0.0071113   0.0006303  -0.0000000
    5   0.0227777  -0.0976329  -0.0000000   0.0181025   0.0024707  -0.0000000
    6  -0.0000000  -0.0000000  -0.0068633  -0.0000000  -0.0000000  -0.0009753
    7   0.0417320  -0.0434924   0.0000000  -0.0028846  -0.0024774  -0.0000000
    8  -0.0434924   0.0954613   0.0000000  -0.0013384   0.0016765  -0.0000000
    9   0.0000000   0.0000000   0.0043039   0.0000000  -0.0000000   0.0058733
   10  -0.0028846  -0.0013384   0.0000000   0.1549597  -0.1430917  -0.0000000
   11  -0.0024774   0.0016765  -0.0000000  -0.1430917   0.2462809   0.0000000
   12  -0.0000000  -0.0000000   0.0058733  -0.0000000   0.0000000   0.0170299
   13  -0.0006294   0.0006118   0.0000000   0.0023257   0.0018892   0.0000000
   14   0.0020875   0.0051597  -0.0000000  -0.0208649  -0.0183094  -0.0000000
   15  -0.0000000  -0.0000000  -0.0031717   0.0000000   0.0000000   0.0030119
           13          14          15
    1  -0.0614162  -0.0545632   0.0000000
    2  -0.0645254  -0.1283192  -0.0000000
    3   0.0000000  -0.0000000  -0.0189392
    4  -0.0178052  -0.0116037   0.0000000
    5  -0.0229201  -0.0149884   0.0000000
    6  -0.0000000  -0.0000000   0.0107114
    7  -0.0006294   0.0020875  -0.0000000
    8   0.0006118   0.0051597  -0.0000000
    9   0.0000000  -0.0000000  -0.0031717
   10   0.0023257  -0.0208649   0.0000000
   11   0.0018892  -0.0183094   0.0000000
   12   0.0000000  -0.0000000   0.0030119
   13   0.0775252   0.0849444  -0.0000000
   14   0.0849444   0.1564572   0.0000000
   15  -0.0000000   0.0000000   0.0083876
 Gradient time:  CPU 172.91 s  wall 63.76 s
 **********************************************************************
 **                                                                  **
 **                       VIBRATIONAL ANALYSIS                       **
 **                       --------------------                       **
 **                                                                  **
 **        VIBRATIONAL FREQUENCIES (CM**-1) AND NORMAL MODES         **
 **     FORCE CONSTANTS (mDYN/ANGSTROM) AND REDUCED MASSES (AMU)     **
 **                  INFRARED INTENSITIES (KM/MOL)                   **
 **                                                                  **
 **********************************************************************


 Mode:                 1                      2                      3
 Frequency:        87.73                 261.83                 306.97
 Force Cnst:      0.3053                 0.2043                 1.0172
 Red. Mass:      67.3147                 5.0570                18.3209
 IR Active:          YES                    YES                    YES
 IR Intens:        0.043                  0.333                 11.171
 Raman Active:       YES                    YES                    YES
               X      Y      Z        X      Y      Z        X      Y      Z
 C         -0.040 -0.264  0.000    0.000 -0.000  0.497    0.495 -0.287 -0.000
 P         -0.039 -0.263 -0.000    0.000  0.000 -0.192    0.506 -0.016  0.000
 Br         0.643  0.050  0.000   -0.000  0.000  0.033   -0.139  0.162 -0.000
 H          0.188 -0.096  0.000    0.000 -0.000  0.844    0.513 -0.275 -0.000
 Br        -0.624  0.094 -0.000   -0.000 -0.000 -0.044   -0.141 -0.109  0.000
 TransDip  -0.003 -0.006  0.000    0.000  0.000 -0.018    0.103 -0.028  0.000

 Mode:                 4                      5                      6
 Frequency:       393.06                 616.53                 733.67
 Force Cnst:      3.0158                 1.8276                 0.3863
 Red. Mass:      33.1309                 8.1607                 1.2182
 IR Active:          YES                    YES                    YES
 IR Intens:       34.990                 40.985                 43.752
 Raman Active:       YES                    YES                    YES
               X      Y      Z        X      Y      Z        X      Y      Z
 C          0.110  0.107 -0.000   -0.175  0.684  0.000   -0.000  0.000 -0.138
 P          0.101  0.899  0.000    0.154 -0.081 -0.000    0.000  0.000  0.003
 Br         0.071 -0.239 -0.000    0.008  0.010  0.000   -0.000 -0.000  0.004
 H         -0.227 -0.113 -0.000   -0.251  0.631 -0.000    0.000  0.000  0.990
 Br        -0.125 -0.128  0.000   -0.039 -0.090 -0.000   -0.000 -0.000  0.003
 TransDip  -0.097  0.163 -0.000    0.204 -0.023 -0.000    0.000  0.000  0.212

 Mode:                 7                      8                      9
 Frequency:      1009.92                1243.10                3155.27
 Force Cnst:      1.4951                 1.4136                 6.3717
 Red. Mass:       2.4879                 1.5526                 1.0862
 IR Active:          YES                    YES                    YES
 IR Intens:       20.166                 27.231                 10.968
 Raman Active:       YES                    YES                    YES
               X      Y      Z        X      Y      Z        X      Y      Z
 C          0.286  0.109  0.000   -0.190 -0.090  0.000    0.051 -0.067 -0.000
 P         -0.118 -0.007 -0.000    0.040  0.018  0.000   -0.001 -0.001 -0.000
 Br        -0.001 -0.001 -0.000   -0.001 -0.000 -0.000   -0.000  0.000  0.000
 H          0.812  0.483 -0.000    0.760  0.613 -0.000   -0.589  0.804  0.000
 Br        -0.007 -0.019 -0.000    0.004 -0.001  0.000    0.000  0.000  0.000
 TransDip   0.079  0.120 -0.000   -0.140 -0.092 -0.000   -0.105  0.016  0.000

 STANDARD THERMODYNAMIC QUANTITIES AT   298.15 K  AND     1.00 ATM

   This Molecule has  0 Imaginary Frequencies
   Zero point vibrational energy:       11.162 kcal/mol

   Atom    1 Element C  Has Mass   12.00000
   Atom    2 Element P  Has Mass   30.97376
   Atom    3 Element Br Has Mass   78.91830
   Atom    4 Element H  Has Mass    1.00783
   Atom    5 Element Br Has Mass   78.91830
   Molecular Mass:   201.818190 amu
   Principal axes and moments of inertia in amu*Bohr^2:
                             1           2           3
    Eigenvalues --      444.63274  1994.18143  2438.81417
          X               0.99999    -0.00523     0.00000
          Y               0.00523     0.99999     0.00000
          Z              -0.00000    -0.00000     1.00000
   Rotational Symmetry Number is   1
   The Molecule is an Asymmetric Top
   Translational Enthalpy:        0.889 kcal/mol
   Rotational Enthalpy:           0.889 kcal/mol
   Vibrational Enthalpy:         12.578 kcal/mol
   gas constant (RT):             0.592 kcal/mol
   Translational Entropy:        41.811  cal/mol.K
   Rotational Entropy:           29.160  cal/mol.K
   Vibrational Entropy:           8.542  cal/mol.K

   Total Enthalpy:               14.948 kcal/mol
   Total Entropy:                79.512  cal/mol.K
Archival summary:
1\1\TWL02\FREQ\ProcedureUnspecified\BasisUnspecified\r2111\taweetha\MonNov2612:08:542018MonNov2612:08:542018\0\\#,FREQ,ProcedureUnspecified,BasisUnspecified,\\0,1\Br\P,1,2.2592\C,2,1.67028,1,105.796\H,3,1.08745,2,114.782,1,-180,0\Br,3,1.88258,2,133.133,1,0,0\\\@

 Total job time:  75.63s(wall), 204.48s(cpu) 
 Mon Nov 26 12:08:54 2018

        *************************************************************
        *                                                           *
        *  Thank you very much for using Q-Chem.  Have a nice day.  *
        *                                                           *
        *************************************************************
