# Supplementary material for: Geometric and energetic data from ab initio calculations of haloethene, haloimine, halomethylenephosphine, haloiminophosphine, halodiazene, halodiphosphene and halocyclopropane
Source: Data Brief. 2019 Nov 2;27:104738. doi: 10.1016/j.dib.2019.104738 (PMC6861602; doi:10.1016/j.dib.2019.104738)
Supplement: Multimedia component 5 [file mmc5.zip › CP/B3LYP/BrHCPClE.out]

Q-Chem Developer Version!
                  Welcome to Q-Chem
     A Quantum Leap Into The Future Of Chemistry


 Q-Chem 5.1, Q-Chem, Inc., Pleasanton, CA (2018)

 Yihan Shao,  Zhengting Gan,  E. Epifanovsky,  A. T. B. Gilbert,  M. Wormit,  
 J. Kussmann,  A. W. Lange,  A. Behn,  Jia Deng,  Xintian Feng,  D. Ghosh,  
 M. Goldey,  P. R. Horn,  L. D. Jacobson,  I. Kaliman,  T. Kus,  A. Landau,  
 Jie Liu,  E. I. Proynov,  R. M. Richard,  R. P. Steele,  E. J. Sundstrom,  
 H. L. Woodcock III,  P. M. Zimmerman,  D. Zuev,  B. Albrecht,  E. Alguire,  
 S. A. Baeppler,  D. Barton,  Z. Benda,  Y. A. Bernard,  E. J. Berquist,  
 K. B. Bravaya,  H. Burton,  D. Casanova,  Chun-Min Chang,  Yunqing Chen,  
 A. Chien,  K. D. Closser,  M. P. Coons,  S. Coriani,  S. Dasgupta,  
 A. L. Dempwolff,  M. Diedenhofen,  Hainam Do,  R. G. Edgar,  Po-Tung Fang,  
 S. Faraji,  S. Fatehi,  Qingguo Feng,  K. D. Fenk,  J. Fosso-Tande,  
 Qinghui Ge,  A. Ghysels,  G. Gidofalvi,  J. Gomes,  J. Gonthier,  A. Gunina,  
 D. Hait,  M. W. D. Hanson-Heine,  P. H. P. Harbach,  A. W. Hauser,  
 J. E. Herr,  E. G. Hohenstein,  Z. C. Holden,  Kerwin Hui,  B. C. Huynh,  
 T.-C. Jagau,  Hyunjun Ji,  B. Kaduk,  K. Khistyaev,  Jaehoon Kim,  
 P. Klunzinger,  K. Koh,  D. Kosenkov,  L. Koulias,  T. Kowalczyk,  
 C. M. Krauter,  A. Kunitsa,  Ka Un Lao,  A. Laurent,  K. V. Lawler,  
 Joonho Lee,  D. Lefrancois,  S. Lehtola,  D. S. Levine,  Yi-Pei Li,  
 You-Sheng Lin,  Fenglai Liu,  E. Livshits,  A. Luenser,  P. Manohar,  
 E. Mansoor,  S. F. Manzer,  Shan-Ping Mao,  Yuezhi Mao,  N. Mardirossian,  
 A. V. Marenich,  T. Markovich,  L. A. Martinez-Martinez,  S. A. Maurer,  
 N. J. Mayhall,  S. C. McKenzie,  J.-M. Mewes,  A. F. Morrison,  
 J. W. Mullinax,  K. Nanda,  T. S. Nguyen-Beck,  R. Olivares-Amaya,  
 J. A. Parkhill,  T. M. Perrine,  F. Plasser,  P. Pokhilko,  S. Prager,  
 A. Prociuk,  E. Ramos,  D. R. Rehn,  F. Rob,  M. Schneider,  N. Sergueev,  
 S. M. Sharada,  S. Sharma,  D. W. Small,  T. Stauch,  T. Stein,  
 Yu-Chuan Su,  A. J. W. Thom,  A. Tkatchenko,  T. Tsuchimochi,  N. M. Tubman,  
 L. Vogt,  M. L. Vidal,  O. Vydrov,  M. A. Watson,  J. Wenzel,  
 M. de Wergifosse,  T. A. Wesolowski,  A. White,  J. Witte,  A. Yamada,  
 Jun Yang,  K. Yao,  S. Yeganeh,  S. R. Yost,  Zhi-Qiang You,  A. Zech,  
 Igor Ying Zhang,  Xing Zhang,  Yan Zhao,  Ying Zhu,  B. R. Brooks,  
 G. K. L. Chan,  C. J. Cramer,  M. S. Gordon,  W. J. Hehre,  A. Klamt,  
 M. W. Schmidt,  C. D. Sherrill,  D. G. Truhlar,  A. Aspuru-Guzik,  R. Baer,  
 A. T. Bell,  N. A. Besley,  Jeng-Da Chai,  A. E. DePrince, III,  
 R. A. DiStasio Jr.,  A. Dreuw,  B. D. Dunietz,  T. R. Furlani,  
 Chao-Ping Hsu,  Yousung Jung,  Jing Kong,  D. S. Lambrecht,  WanZhen Liang,  
 C. Ochsenfeld,  V. A. Rassolov,  L. V. Slipchenko,  J. E. Subotnik,  
 T. Van Voorhis,  J. M. Herbert,  A. I. Krylov,  P. M. W. Gill,  M. Head-Gordon

 Contributors to earlier versions of Q-Chem not listed above: 
 R. D. Adamson,  B. Austin,  J. Baker,  G. J. O. Beran,  K. Brandhorst,  
 S. T. Brown,  E. F. C. Byrd,  A. K. Chakraborty,  C.-L. Cheng,  
 Siu Hung Chien,  D. M. Chipman,  D. L. Crittenden,  H. Dachsel,  
 R. J. Doerksen,  A. D. Dutoi,  L. Fusti-Molnar,  W. A. Goddard III,  
 A. Golubeva-Zadorozhnaya,  S. R. Gwaltney,  G. Hawkins,  A. Heyden,  
 S. Hirata,  G. Kedziora,  F. J. Keil,  C. Kelley,  Jihan Kim,  R. A. King,  
 R. Z. Khaliullin,  P. P. Korambath,  W. Kurlancheek,  A. M. Lee,  M. S. Lee,  
 S. V. Levchenko,  Ching Yeh Lin,  D. Liotard,  R. C. Lochan,  I. Lotan,  
 P. E. Maslen,  N. Nair,  D. P. O'Neill,  D. Neuhauser,  E. Neuscamman,  
 C. M. Oana,  R. Olson,  B. Peters,  R. Peverati,  P. A. Pieniazek,  
 Y. M. Rhee,  J. Ritchie,  M. A. Rohrdanz,  E. Rosta,  N. J. Russ,  
 H. F. Schaefer III,  N. E. Schultz,  N. Shenvi,  A. C. Simmonett,  A. Sodt,  
 D. Stuck,  K. S. Thanthiriwatte,  V. Vanovschi,  Tao Wang,  A. Warshel,  
 C. F. Williams,  Q. Wu,  X. Xu,  W. Zhang

 Please cite Q-Chem as follows:
 Y. Shao et al., Mol. Phys. 113, 184-215 (2015)
 DOI: 10.1080/00268976.2014.952696

 Q-Chem 5.1.2 for Intel X86 EM64T Linux

 Parts of Q-Chem use Armadillo 8.300.2 (Tropical Shenanigans).
 http://arma.sourceforge.net/

 Q-Chem begins on Mon Nov 26 17:14:26 2018  

Host: 
0

     Scratch files written to /scratch/taweetham/qchem52303//
Input Ideriv = 2
Curr. Ideriv = -1
Max.  Ideriv = 2

Checking the input file for inconsistencies... 	...done.

--------------------------------------------------------------
User input:
--------------------------------------------------------------
$molecule
0 1
C 
P 1 1.5 
Cl 2 PCl 1 120. 
H 1 PH 2 120.  3 180.0
Br 1 PBr 2 120.  3 0.0

PH=1.44
PF=1.54
PCl=2.03
PBr=2.5
PI=2.6
$end

$rem
   job_type	optimization
   basis	6-311++g**
   method	b3lyp
$end

--------------------------------------------------------------
 ----------------------------------------------------------------
             Standard Nuclear Orientation (Angstroms)
    I     Atom           X                Y                Z
 ----------------------------------------------------------------
    1      C      -0.2024389150    -1.4244067062    -0.0000000000
    2      P      -1.6177346163    -0.9274780617     0.0000000000
    3      Cl     -1.9930072110     1.0675333367     0.0000000000
    4      H       0.0637643049    -2.8395872055     0.0000000000
    5      Br      1.6942288862     0.2042894755    -0.0000000000
 ----------------------------------------------------------------
 Molecular Point Group                 Cs    NOp =  2
 Largest Abelian Subgroup              Cs    NOp =  2
 Nuclear Repulsion Energy =   335.5084564268 hartrees
 There are       37 alpha and       37 beta electrons
 Requested basis set is 6-311++G(d,p)
 There are 56 shells and 137 basis functions

 Total QAlloc Memory Limit   2000 MB
 Mega-Array Size       188 MB
 MEM_STATIC part       192 MB
 A cutoff of  1.0D-11 yielded   1327 shell pairs
 There are      8511 function pairs (      9305 Cartesian)
 Smallest overlap matrix eigenvalue = 7.13E-04

 Scale SEOQF with 1.000000e-01/1.000000e-01/1.000000e-01

 Standard Electronic Orientation quadrupole field applied
 Nucleus-field energy     =     0.0000000113 hartrees
 Guess from superposition of atomic densities
 Warning:  Energy on first SCF cycle will be non-variational
 SAD guess density has 74.000000 electrons

 -----------------------------------------------------------------------
  General SCF calculation program by
  Eric Jon Sundstrom, Paul Horn, Yuezhi Mao, Dmitri Zuev, Alec White,
  David Stuck, Shaama M.S., Shane Yost, Joonho Lee, David Small,
  Daniel Levine, Susi Lehtola, Hugh Burton, Evgeny Epifanovsky
 -----------------------------------------------------------------------
 Exchange:     0.2000 Hartree-Fock + 0.0800 Slater + 0.7200 B88
 Correlation:  0.1900 VWN1RPA + 0.8100 LYP
 Using SG-1 standard quadrature grid
 A restricted SCF calculation will be
 performed using DIIS
 SCF converges when DIIS error is below 1.0e-08
 ---------------------------------------
  Cycle       Energy         DIIS error
 ---------------------------------------
    1   -3414.6955924597      3.91e-02  
    2   -3414.2697308133      4.69e-03  
    3   -3414.1280994149      8.14e-03  
    4   -3414.3250052182      1.66e-03  
    5   -3414.3286232900      1.05e-03  
    6   -3414.3315967936      4.07e-04  
    7   -3414.3320205327      7.00e-05  
    8   -3414.3320349626      1.85e-05  
    9   -3414.3320359964      4.08e-06  
   10   -3414.3320360500      1.10e-06  
   11   -3414.3320360534      3.17e-07  
   12   -3414.3320360537      5.42e-08  
   13   -3414.3320360537      1.11e-08  
   14   -3414.3320360537      2.12e-09  Convergence criterion met
 ---------------------------------------
 SCF time:   CPU 18.26s  wall 18.00s 
 SCF   energy in the final basis set =    -3414.3320360537
 Total energy in the final basis set =    -3414.3320360537

 --------------------------------------------------------------
             Orbital Energies (a.u.) and Symmetries
 --------------------------------------------------------------

 Alpha MOs, Restricted
 -- Occupied --                  
-482.83 -101.59  -77.12  -62.48  -56.30  -56.30  -56.30  -10.29
  1 A'    2 A'    3 A'    4 A'    5 A'    1 A"    6 A'    7 A'                 
 -9.505  -8.687  -7.269  -7.261  -7.260  -6.620  -6.520  -6.505
  8 A'    9 A'   10 A'    2 A"   11 A'   12 A'   13 A'    3 A"                 
 -6.505  -4.782  -4.779  -4.777  -2.630  -2.626  -2.626  -2.615
 14 A'   15 A'    4 A"   16 A'   17 A'   18 A'    5 A"    6 A"                 
 -2.615  -0.891  -0.784  -0.742  -0.543  -0.443  -0.417  -0.397
 19 A'   20 A'   21 A'   22 A'   23 A'   24 A'   25 A'    7 A"                 
 -0.361  -0.328  -0.301  -0.287  -0.284
 26 A'    8 A"   27 A'   28 A'    9 A"                                         
 -- Virtual --                   
 -0.158  -0.082  -0.077  -0.009   0.010   0.028   0.035   0.046
 29 A'   10 A"   30 A'   31 A'   32 A'   33 A'   11 A"   34 A'                 
  0.061   0.066   0.076   0.076   0.083   0.090   0.099   0.117
 35 A'   36 A'   12 A"   37 A'   13 A"   38 A'   39 A'   14 A"                 
  0.118   0.129   0.141   0.161   0.171   0.184   0.271   0.272
 40 A'   41 A'   42 A'   43 A'   44 A'   45 A'   15 A"   46 A'                 
  0.337   0.381   0.405   0.428   0.434   0.437   0.456   0.472
 47 A'   48 A'   49 A'   50 A'   16 A"   51 A'   17 A"   52 A'                 
  0.492   0.514   0.571   0.571   0.584   0.587   0.597   0.612
 53 A'   18 A"   54 A'   19 A"   20 A"   55 A'   56 A'   57 A'                 
  0.616   0.642   0.653   0.666   0.733   0.794   0.831   0.838
 21 A"   58 A'   22 A"   59 A'   60 A'   61 A'   23 A"   62 A'                 
  0.866   0.897   0.904   0.964   1.142   1.153   1.222   1.339
 63 A'   24 A"   64 A'   65 A'   25 A"   66 A'   67 A'   68 A'                 
  1.362   1.489   1.540   1.581   1.638   1.652   1.756   2.004
 69 A'   26 A"   27 A"   70 A'   28 A"   71 A'   72 A'   29 A"                 
  2.014   2.027   2.063   2.084   2.228   2.268   2.362   2.571
 73 A'   74 A'   75 A'   76 A'   30 A"   77 A'   78 A'   79 A'                 
  2.691   2.916   3.306   4.011   4.015   4.022   4.054   4.151
 31 A"   80 A'   81 A'   32 A"   33 A"   82 A'   83 A'   84 A'                 
  6.549   6.947   7.560   7.573   7.598   9.645  13.768  13.879
 85 A'   86 A'   34 A"   87 A'   88 A'   89 A'   35 A"   90 A'                 
 14.089  23.444  25.795  25.870  26.155  47.846 163.125 215.631
 91 A'   92 A'   36 A"   93 A'   94 A'   95 A'   96 A'   97 A'                 
289.753 289.766 289.8021020.616
 37 A"   98 A'   99 A'  100 A'                                                 

 Beta MOs, Restricted
 -- Occupied --                  
-482.83 -101.59  -77.12  -62.48  -56.30  -56.30  -56.30  -10.29
  1 A'    2 A'    3 A'    4 A'    5 A'    1 A"    6 A'    7 A'                 
 -9.505  -8.687  -7.269  -7.261  -7.260  -6.620  -6.520  -6.505
  8 A'    9 A'   10 A'    2 A"   11 A'   12 A'   13 A'    3 A"                 
 -6.505  -4.782  -4.779  -4.777  -2.630  -2.626  -2.626  -2.615
 14 A'   15 A'    4 A"   16 A'   17 A'   18 A'    5 A"    6 A"                 
 -2.615  -0.891  -0.784  -0.742  -0.543  -0.443  -0.417  -0.397
 19 A'   20 A'   21 A'   22 A'   23 A'   24 A'   25 A'    7 A"                 
 -0.361  -0.328  -0.301  -0.287  -0.284
 26 A'    8 A"   27 A'   28 A'    9 A"                                         
 -- Virtual --                   
 -0.158  -0.082  -0.077  -0.009   0.010   0.028   0.035   0.046
 29 A'   10 A"   30 A'   31 A'   32 A'   33 A'   11 A"   34 A'                 
  0.061   0.066   0.076   0.076   0.083   0.090   0.099   0.117
 35 A'   36 A'   12 A"   37 A'   13 A"   38 A'   39 A'   14 A"                 
  0.118   0.129   0.141   0.161   0.171   0.184   0.271   0.272
 40 A'   41 A'   42 A'   43 A'   44 A'   45 A'   15 A"   46 A'                 
  0.337   0.381   0.405   0.428   0.434   0.437   0.456   0.472
 47 A'   48 A'   49 A'   50 A'   16 A"   51 A'   17 A"   52 A'                 
  0.492   0.514   0.571   0.571   0.584   0.587   0.597   0.612
 53 A'   18 A"   54 A'   19 A"   20 A"   55 A'   56 A'   57 A'                 
  0.616   0.642   0.653   0.666   0.733   0.794   0.831   0.838
 21 A"   58 A'   22 A"   59 A'   60 A'   61 A'   23 A"   62 A'                 
  0.866   0.897   0.904   0.964   1.142   1.153   1.222   1.339
 63 A'   24 A"   64 A'   65 A'   25 A"   66 A'   67 A'   68 A'                 
  1.362   1.489   1.540   1.581   1.638   1.652   1.756   2.004
 69 A'   26 A"   27 A"   70 A'   28 A"   71 A'   72 A'   29 A"                 
  2.014   2.027   2.063   2.084   2.228   2.268   2.362   2.571
 73 A'   74 A'   75 A'   76 A'   30 A"   77 A'   78 A'   79 A'                 
  2.691   2.916   3.306   4.011   4.015   4.022   4.054   4.151
 31 A"   80 A'   81 A'   32 A"   33 A"   82 A'   83 A'   84 A'                 
  6.549   6.947   7.560   7.573   7.598   9.645  13.768  13.879
 85 A'   86 A'   34 A"   87 A'   88 A'   89 A'   35 A"   90 A'                 
 14.089  23.444  25.795  25.870  26.155  47.846 163.125 215.631
 91 A'   92 A'   36 A"   93 A'   94 A'   95 A'   96 A'   97 A'                 
289.753 289.766 289.8021020.616
 37 A"   98 A'   99 A'  100 A'                                                 
 --------------------------------------------------------------

          Ground-State Mulliken Net Atomic Charges

     Atom                 Charge (a.u.)
  ----------------------------------------
      1 C                    -0.188663
      2 P                     0.125220
      3 Cl                   -0.001926
      4 H                     0.233185
      5 Br                   -0.167817
  ----------------------------------------
  Sum of atomic charges =    -0.000000

 -----------------------------------------------------------------
                    Cartesian Multipole Moments
 -----------------------------------------------------------------
    Charge (ESU x 10^10)
                 0.0000
    Dipole Moment (Debye)
         X      -1.8556      Y      -2.1093      Z       0.0000
       Tot       2.8094
    Quadrupole Moments (Debye-Ang)
        XX     -52.1142     XY       1.1034     YY     -43.9430
        XZ       0.0000     YZ      -0.0000     ZZ     -51.5852
    Octopole Moments (Debye-Ang^2)
       XXX      44.3270    XXY       9.7483    XYY      16.5562
       YYY      -3.9783    XXZ       0.0000    XYZ      -0.0000
       YYZ       0.0000    XZZ      12.4870    YZZ       5.5441
       ZZZ       0.0000
    Hexadecapole Moments (Debye-Ang^3)
      XXXX    -894.4604   XXXY       8.5498   XXYY    -201.5018
      XYYY      -9.8861   YYYY    -250.5811   XXXZ       0.0000
      XXYZ      -0.0000   XYYZ       0.0000   YYYZ      -0.0000
      XXZZ    -161.0384   XYZZ       0.5717   YYZZ     -69.0202
      XZZZ       0.0000   YZZZ      -0.0000   ZZZZ     -67.3555
 -----------------------------------------------------------------
 Calculating analytic gradient of the SCF energy
 Gradient of SCF Energy
            1           2           3           4           5
    1  -0.1939124   0.1566621  -0.0068725   0.0119667   0.0321561
    2   0.0975679  -0.0215627  -0.0136763  -0.0969506   0.0346217
    3  -0.0000000  -0.0000000   0.0000000   0.0000000   0.0000000
 Max gradient component =       1.939E-01
 RMS gradient           =       7.490E-02
 Gradient time:  CPU 4.10 s  wall 4.10 s
 Geometry Optimization Parameters
   NAtoms,    NIC,     NZ,  NCons,   NDum,   NFix, NCnnct, MaxDiis
        5      20       5       0       0       0       0       0


** GEOMETRY OPTIMIZATION IN DELOCALIZED INTERNAL COORDINATES **
   Searching for a Minimum

   Optimization Cycle:   1

                       Coordinates (Angstroms)
     ATOM                X               Y               Z
      1  C        -0.2024389150   -1.4244067062    0.0000000000
      2  P        -1.6177346163   -0.9274780617    0.0000000000
      3  Cl       -1.9930072110    1.0675333367    0.0000000000
      4  H         0.0637643049   -2.8395872055    0.0000000000
      5  Br        1.6942288862    0.2042894755    0.0000000000
   Point Group: cs    Number of degrees of freedom:     7


   Energy is  -3414.332036054


 Attempting to Generate Delocalized Internal Coordinates

  7 Hessian modes will be used to form the next step
  Hessian Eigenvalues:
     0.052803    0.130389    0.160000    0.220000    0.250000    0.313687
     0.766766

 Minimum Search - Taking Simple RFO Step
 Searching for Lamda that Minimizes Along All modes
 Value Taken    Lamda =  -0.09098491
 Calculated Step too Large.  Step scaled by  0.507800
 Step Taken.  Stepsize is  0.300000

                             Maximum     Tolerance    Cnvgd?
         Gradient           0.147160      0.000300      NO
         Displacement       0.171314      0.001200      NO
         Energy change     *********      0.000001      NO


 New Cartesian Coordinates Obtained by Inverse Iteration

 Displacement from previous Coordinates is:  0.291641
 ----------------------------------------------------------------
             Standard Nuclear Orientation (Angstroms)
    I     Atom           X                Y                Z
 ----------------------------------------------------------------
    1      C      -0.1831879771    -1.4365963014     0.0000000000
    2      P      -1.6533244205    -0.9520882071     0.0000000000
    3      Cl     -1.9605794649     1.0627592999     0.0000000000
    4      H       0.0950844253    -2.7286361967     0.0000000000
    5      Br      1.6468198861     0.1349122443     0.0000000000
 ----------------------------------------------------------------
 Molecular Point Group                 Cs    NOp =  2
 Largest Abelian Subgroup              Cs    NOp =  2
 Nuclear Repulsion Energy =   338.4919566488 hartrees
 There are       37 alpha and       37 beta electrons
 Applying Cartesian multipole field
    Component          Value
    ---------          -----
     (2,0,0)        1.00000E-11
     (0,2,0)        2.00000E-11
     (0,0,2)       -3.00000E-11
 Nucleus-field energy     =     0.0000000110 hartrees
 Requested basis set is 6-311++G(d,p)
 There are 56 shells and 137 basis functions
 A cutoff of  1.0D-11 yielded   1342 shell pairs
 There are      8588 function pairs (      9386 Cartesian)
 Smallest overlap matrix eigenvalue = 7.81E-04
 Guess MOs from SCF MO coefficient file

 -----------------------------------------------------------------------
  General SCF calculation program by
  Eric Jon Sundstrom, Paul Horn, Yuezhi Mao, Dmitri Zuev, Alec White,
  David Stuck, Shaama M.S., Shane Yost, Joonho Lee, David Small,
  Daniel Levine, Susi Lehtola, Hugh Burton, Evgeny Epifanovsky
 -----------------------------------------------------------------------
 Exchange:     0.2000 Hartree-Fock + 0.0800 Slater + 0.7200 B88
 Correlation:  0.1900 VWN1RPA + 0.8100 LYP
 Using SG-1 standard quadrature grid
 A restricted SCF calculation will be
 performed using DIIS
 SCF converges when DIIS error is below 1.0e-08
 ---------------------------------------
  Cycle       Energy         DIIS error
 ---------------------------------------
    1   -3414.3714772888      9.26e-04  
    2   -3414.3743276776      2.74e-04  
    3   -3414.3742262225      3.28e-04  
    4   -3414.3745445805      9.92e-05  
    5   -3414.3745652924      3.64e-05  
    6   -3414.3745684173      1.57e-05  
    7   -3414.3745690124      3.46e-06  
    8   -3414.3745690431      1.23e-06  
    9   -3414.3745690473      2.52e-07  
   10   -3414.3745690475      8.65e-08  
   11   -3414.3745690475      1.98e-08  
   12   -3414.3745690476      4.28e-09  Convergence criterion met
 ---------------------------------------
 SCF time:   CPU 16.01s  wall 16.00s 
 SCF   energy in the final basis set =    -3414.3745690476
 Total energy in the final basis set =    -3414.3745690476

 --------------------------------------------------------------
             Orbital Energies (a.u.) and Symmetries
 --------------------------------------------------------------

 Alpha MOs, Restricted
 -- Occupied --                  
-482.83 -101.59  -77.12  -62.49  -56.31  -56.30  -56.30  -10.28
  1 A'    2 A'    3 A'    4 A'    5 A'    1 A"    6 A'    7 A'                 
 -9.500  -8.693  -7.264  -7.256  -7.255  -6.620  -6.525  -6.511
  8 A'    9 A'   10 A'    2 A"   11 A'   12 A'   13 A'    3 A"                 
 -6.511  -4.782  -4.779  -4.777  -2.636  -2.632  -2.632  -2.620
 14 A'   15 A'    4 A"   16 A'   17 A'    5 A"   18 A'    6 A"                 
 -2.620  -0.885  -0.780  -0.743  -0.550  -0.450  -0.419  -0.392
 19 A'   20 A'   21 A'   22 A'   23 A'   24 A'   25 A'    7 A"                 
 -0.362  -0.323  -0.306  -0.291  -0.286
 26 A'    8 A"   27 A'   28 A'    9 A"                                         
 -- Virtual --                   
 -0.148  -0.088  -0.053  -0.010   0.013   0.028   0.036   0.046
 29 A'   10 A"   30 A'   31 A'   32 A'   33 A'   11 A"   34 A'                 
  0.062   0.068   0.074   0.084   0.084   0.089   0.101   0.118
 35 A'   36 A'   12 A"   37 A'   13 A"   38 A'   39 A'   40 A'                 
  0.118   0.130   0.139   0.159   0.172   0.185   0.271   0.273
 14 A"   41 A'   42 A'   43 A'   44 A'   45 A'   46 A'   15 A"                 
  0.332   0.379   0.401   0.428   0.432   0.457   0.460   0.463
 47 A'   48 A'   49 A'   50 A'   16 A"   17 A"   51 A'   52 A'                 
  0.493   0.507   0.572   0.573   0.573   0.579   0.598   0.609
 53 A'   18 A"   54 A'   55 A'   19 A"   20 A"   56 A'   21 A"                 
  0.610   0.649   0.660   0.674   0.740   0.799   0.836   0.842
 57 A'   58 A'   22 A"   59 A'   60 A'   61 A'   23 A"   62 A'                 
  0.868   0.900   0.906   0.967   1.095   1.132   1.223   1.374
 63 A'   24 A"   64 A'   65 A'   66 A'   25 A"   67 A'   68 A'                 
  1.421   1.479   1.548   1.593   1.670   1.684   1.775   1.999
 69 A'   26 A"   27 A"   70 A'   71 A'   28 A"   72 A'   29 A"                 
  2.005   2.017   2.091   2.143   2.232   2.277   2.366   2.606
 73 A'   74 A'   75 A'   76 A'   30 A"   77 A'   78 A'   79 A'                 
  2.689   2.922   3.345   4.006   4.013   4.018   4.061   4.172
 31 A"   80 A'   81 A'   32 A"   33 A"   82 A'   83 A'   84 A'                 
  6.548   6.931   7.555   7.570   7.605   9.647  13.768  13.879
 85 A'   86 A'   34 A"   87 A'   88 A'   89 A'   35 A"   90 A'                 
 14.048  23.425  25.798  25.879  26.152  47.844 163.093 215.632
 91 A'   92 A'   36 A"   93 A'   94 A'   95 A'   96 A'   97 A'                 
289.747 289.763 289.8071020.615
 37 A"   98 A'   99 A'  100 A'                                                 

 Beta MOs, Restricted
 -- Occupied --                  
-482.83 -101.59  -77.12  -62.49  -56.31  -56.30  -56.30  -10.28
  1 A'    2 A'    3 A'    4 A'    5 A'    1 A"    6 A'    7 A'                 
 -9.500  -8.693  -7.264  -7.256  -7.255  -6.620  -6.525  -6.511
  8 A'    9 A'   10 A'    2 A"   11 A'   12 A'   13 A'    3 A"                 
 -6.511  -4.782  -4.779  -4.777  -2.636  -2.632  -2.632  -2.620
 14 A'   15 A'    4 A"   16 A'   17 A'    5 A"   18 A'    6 A"                 
 -2.620  -0.885  -0.780  -0.743  -0.550  -0.450  -0.419  -0.392
 19 A'   20 A'   21 A'   22 A'   23 A'   24 A'   25 A'    7 A"                 
 -0.362  -0.323  -0.306  -0.291  -0.286
 26 A'    8 A"   27 A'   28 A'    9 A"                                         
 -- Virtual --                   
 -0.148  -0.088  -0.053  -0.010   0.013   0.028   0.036   0.046
 29 A'   10 A"   30 A'   31 A'   32 A'   33 A'   11 A"   34 A'                 
  0.062   0.068   0.074   0.084   0.084   0.089   0.101   0.118
 35 A'   36 A'   12 A"   37 A'   13 A"   38 A'   39 A'   40 A'                 
  0.118   0.130   0.139   0.159   0.172   0.185   0.271   0.273
 14 A"   41 A'   42 A'   43 A'   44 A'   45 A'   46 A'   15 A"                 
  0.332   0.379   0.401   0.428   0.432   0.457   0.460   0.463
 47 A'   48 A'   49 A'   50 A'   16 A"   17 A"   51 A'   52 A'                 
  0.493   0.507   0.572   0.573   0.573   0.579   0.598   0.609
 53 A'   18 A"   54 A'   55 A'   19 A"   20 A"   56 A'   21 A"                 
  0.610   0.649   0.660   0.674   0.740   0.799   0.836   0.842
 57 A'   58 A'   22 A"   59 A'   60 A'   61 A'   23 A"   62 A'                 
  0.868   0.900   0.906   0.967   1.095   1.132   1.223   1.374
 63 A'   24 A"   64 A'   65 A'   66 A'   25 A"   67 A'   68 A'                 
  1.421   1.479   1.548   1.593   1.670   1.684   1.775   1.999
 69 A'   26 A"   27 A"   70 A'   71 A'   28 A"   72 A'   29 A"                 
  2.005   2.017   2.091   2.143   2.232   2.277   2.366   2.606
 73 A'   74 A'   75 A'   76 A'   30 A"   77 A'   78 A'   79 A'                 
  2.689   2.922   3.345   4.006   4.013   4.018   4.061   4.172
 31 A"   80 A'   81 A'   32 A"   33 A"   82 A'   83 A'   84 A'                 
  6.548   6.931   7.555   7.570   7.605   9.647  13.768  13.879
 85 A'   86 A'   34 A"   87 A'   88 A'   89 A'   35 A"   90 A'                 
 14.048  23.425  25.798  25.879  26.152  47.844 163.093 215.632
 91 A'   92 A'   36 A"   93 A'   94 A'   95 A'   96 A'   97 A'                 
289.747 289.763 289.8071020.615
 37 A"   98 A'   99 A'  100 A'                                                 
 --------------------------------------------------------------

          Ground-State Mulliken Net Atomic Charges

     Atom                 Charge (a.u.)
  ----------------------------------------
      1 C                    -0.202057
      2 P                     0.121717
      3 Cl                   -0.012625
      4 H                     0.238682
      5 Br                   -0.145717
  ----------------------------------------
  Sum of atomic charges =     0.000000

 -----------------------------------------------------------------
                    Cartesian Multipole Moments
 -----------------------------------------------------------------
    Charge (ESU x 10^10)
                 0.0000
    Dipole Moment (Debye)
         X      -1.4580      Y      -1.9751      Z      -0.0000
       Tot       2.4549
    Quadrupole Moments (Debye-Ang)
        XX     -51.8215     XY       1.3628     YY     -44.6491
        XZ       0.0000     YZ       0.0000     ZZ     -51.5997
    Octopole Moments (Debye-Ang^2)
       XXX      49.0494    XXY      10.8946    XYY      17.8775
       YYY       3.6803    XXZ      -0.0000    XYZ       0.0000
       YYZ      -0.0000    XZZ      13.8161    YZZ       7.1896
       ZZZ      -0.0000
    Hexadecapole Moments (Debye-Ang^3)
      XXXX    -874.4995   XXXY      12.6460   XXYY    -198.8300
      XYYY      -6.2833   YYYY    -259.6180   XXXZ       0.0000
      XXYZ       0.0000   XYYZ       0.0000   YYYZ       0.0000
      XXZZ    -157.7657   XYZZ       1.6607   YYZZ     -68.4375
      XZZZ       0.0000   YZZZ       0.0000   ZZZZ     -67.4822
 -----------------------------------------------------------------
 Calculating analytic gradient of the SCF energy
 Gradient of SCF Energy
            1           2           3           4           5
    1  -0.1386912   0.0990507  -0.0062448   0.0114192   0.0344661
    2   0.0647177  -0.0055656  -0.0104824  -0.0862104   0.0375407
    3   0.0000000   0.0000000  -0.0000000  -0.0000000  -0.0000000
 Max gradient component =       1.387E-01
 RMS gradient           =       5.390E-02
 Gradient time:  CPU 4.15 s  wall 4.15 s
 Geometry Optimization Parameters
   NAtoms,    NIC,     NZ,  NCons,   NDum,   NFix, NCnnct, MaxDiis
        5      20       5       0       0       0       0       0

 Cartesian Hessian Update
 Hessian Updated using BFGS Update


** GEOMETRY OPTIMIZATION IN DELOCALIZED INTERNAL COORDINATES **
   Searching for a Minimum

   Optimization Cycle:   2

                       Coordinates (Angstroms)
     ATOM                X               Y               Z
      1  C        -0.1831879771   -1.4365963014    0.0000000000
      2  P        -1.6533244205   -0.9520882071    0.0000000000
      3  Cl       -1.9605794649    1.0627592999    0.0000000000
      4  H         0.0950844253   -2.7286361967    0.0000000000
      5  Br        1.6468198861    0.1349122443    0.0000000000
   Point Group: cs    Number of degrees of freedom:     7


   Energy is  -3414.374569048

 Hessian Updated using BFGS Update

  7 Hessian modes will be used to form the next step
  Hessian Eigenvalues:
     0.029745    0.096918    0.159696    0.217834    0.246107    0.313434
     0.933488

 Minimum Search - Taking Simple RFO Step
 Searching for Lamda that Minimizes Along All modes
 Value Taken    Lamda =  -0.09844455
 Calculated Step too Large.  Step scaled by  0.367216
 Step Taken.  Stepsize is  0.300000

                             Maximum     Tolerance    Cnvgd?
         Gradient           0.101633      0.000300      NO
         Displacement       0.168172      0.001200      NO
         Energy change     -0.042533      0.000001      NO


 New Cartesian Coordinates Obtained by Inverse Iteration

 Displacement from previous Coordinates is:  0.304245
 ----------------------------------------------------------------
             Standard Nuclear Orientation (Angstroms)
    I     Atom           X                Y                Z
 ----------------------------------------------------------------
    1      C      -0.1676741407    -1.4388621994     0.0000000000
    2      P      -1.6779330835    -0.9786810229     0.0000000000
    3      Cl     -1.9271297880     1.0513583122     0.0000000000
    4      H       0.1235177720    -2.6117904654     0.0000000000
    5      Br      1.5940316890     0.0583262144     0.0000000000
 ----------------------------------------------------------------
 Molecular Point Group                 Cs    NOp =  2
 Largest Abelian Subgroup              Cs    NOp =  2
 Nuclear Repulsion Energy =   343.0244465147 hartrees
 There are       37 alpha and       37 beta electrons
 Applying Cartesian multipole field
    Component          Value
    ---------          -----
     (2,0,0)        1.00000E-11
     (0,2,0)        2.00000E-11
     (0,0,2)       -3.00000E-11
 Nucleus-field energy     =     0.0000000107 hartrees
 Requested basis set is 6-311++G(d,p)
 There are 56 shells and 137 basis functions
 A cutoff of  1.0D-11 yielded   1353 shell pairs
 There are      8616 function pairs (      9415 Cartesian)
 Smallest overlap matrix eigenvalue = 8.23E-04
 Guess MOs from SCF MO coefficient file

 -----------------------------------------------------------------------
  General SCF calculation program by
  Eric Jon Sundstrom, Paul Horn, Yuezhi Mao, Dmitri Zuev, Alec White,
  David Stuck, Shaama M.S., Shane Yost, Joonho Lee, David Small,
  Daniel Levine, Susi Lehtola, Hugh Burton, Evgeny Epifanovsky
 -----------------------------------------------------------------------
 Exchange:     0.2000 Hartree-Fock + 0.0800 Slater + 0.7200 B88
 Correlation:  0.1900 VWN1RPA + 0.8100 LYP
 Using SG-1 standard quadrature grid
 A restricted SCF calculation will be
 performed using DIIS
 SCF converges when DIIS error is below 1.0e-08
 ---------------------------------------
  Cycle       Energy         DIIS error
 ---------------------------------------
    1   -3414.4045362867      9.28e-04  
    2   -3414.4071252403      3.64e-04  
    3   -3414.4064503651      6.27e-04  
    4   -3414.4075154690      8.69e-05  
    5   -3414.4075303674      5.06e-05  
    6   -3414.4075375811      9.00e-06  
    7   -3414.4075377514      2.15e-06  
    8   -3414.4075377609      1.14e-06  
    9   -3414.4075377641      1.89e-07  
   10   -3414.4075377642      2.93e-08  
   11   -3414.4075377642      1.26e-08  
   12   -3414.4075377642      2.91e-09  Convergence criterion met
 ---------------------------------------
 SCF time:   CPU 16.26s  wall 17.00s 
 SCF   energy in the final basis set =    -3414.4075377642
 Total energy in the final basis set =    -3414.4075377642

 --------------------------------------------------------------
             Orbital Energies (a.u.) and Symmetries
 --------------------------------------------------------------

 Alpha MOs, Restricted
 -- Occupied --                  
-482.84 -101.58  -77.12  -62.49  -56.31  -56.31  -56.31  -10.28
  1 A'    2 A'    3 A'    4 A'    5 A'    1 A"    6 A'    7 A'                 
 -9.496  -8.698  -7.259  -7.251  -7.250  -6.618  -6.531  -6.516
  8 A'    9 A'   10 A'    2 A"   11 A'   12 A'   13 A'    3 A"                 
 -6.516  -4.780  -4.777  -4.775  -2.641  -2.637  -2.637  -2.625
 14 A'   15 A'    4 A"   16 A'   17 A'    5 A"   18 A'    6 A"                 
 -2.625  -0.880  -0.784  -0.742  -0.560  -0.455  -0.423  -0.388
 19 A'   20 A'   21 A'   22 A'   23 A'   24 A'   25 A'    7 A"                 
 -0.363  -0.323  -0.309  -0.295  -0.286
 26 A'    8 A"   27 A'   28 A'    9 A"                                         
 -- Virtual --                   
 -0.135  -0.091  -0.037  -0.010   0.015   0.028   0.037   0.047
 29 A'   10 A"   30 A'   31 A'   32 A'   33 A'   11 A"   34 A'                 
  0.062   0.070   0.073   0.085   0.087   0.094   0.106   0.119
 35 A'   36 A'   12 A"   13 A"   37 A'   38 A'   39 A'   40 A'                 
  0.119   0.129   0.141   0.159   0.173   0.189   0.271   0.275
 14 A"   41 A'   42 A'   43 A'   44 A'   45 A'   46 A'   15 A"                 
  0.330   0.377   0.400   0.429   0.430   0.449   0.459   0.479
 47 A'   48 A'   49 A'   50 A'   16 A"   51 A'   17 A"   52 A'                 
  0.500   0.503   0.566   0.572   0.573   0.575   0.601   0.605
 18 A"   53 A'   54 A'   55 A'   19 A"   20 A"   56 A'   21 A"                 
  0.610   0.665   0.669   0.685   0.750   0.801   0.840   0.845
 57 A'   58 A'   22 A"   59 A'   60 A'   61 A'   23 A"   62 A'                 
  0.874   0.902   0.909   0.968   1.060   1.134   1.224   1.409
 63 A'   24 A"   64 A'   65 A'   66 A'   25 A"   67 A'   68 A'                 
  1.469   1.488   1.550   1.608   1.690   1.751   1.791   1.995
 26 A"   69 A'   27 A"   70 A'   71 A'   28 A"   72 A'   29 A"                 
  2.000   2.034   2.109   2.230   2.235   2.300   2.376   2.613
 73 A'   74 A'   75 A'   76 A'   30 A"   77 A'   78 A'   79 A'                 
  2.693   2.926   3.394   4.002   4.015   4.015   4.075   4.209
 31 A"   80 A'   81 A'   32 A"   82 A'   33 A"   83 A'   84 A'                 
  6.547   6.922   7.551   7.570   7.618   9.649  13.770  13.884
 85 A'   86 A'   34 A"   87 A'   88 A'   89 A'   35 A"   90 A'                 
 14.027  23.471  25.801  25.889  26.152  47.843 163.075 215.634
 91 A'   92 A'   36 A"   93 A'   94 A'   95 A'   96 A'   97 A'                 
289.743 289.761 289.8191020.615
 37 A"   98 A'   99 A'  100 A'                                                 

 Beta MOs, Restricted
 -- Occupied --                  
-482.84 -101.58  -77.12  -62.49  -56.31  -56.31  -56.31  -10.28
  1 A'    2 A'    3 A'    4 A'    5 A'    1 A"    6 A'    7 A'                 
 -9.496  -8.698  -7.259  -7.251  -7.250  -6.618  -6.531  -6.516
  8 A'    9 A'   10 A'    2 A"   11 A'   12 A'   13 A'    3 A"                 
 -6.516  -4.780  -4.777  -4.775  -2.641  -2.637  -2.637  -2.625
 14 A'   15 A'    4 A"   16 A'   17 A'    5 A"   18 A'    6 A"                 
 -2.625  -0.880  -0.784  -0.742  -0.560  -0.455  -0.423  -0.388
 19 A'   20 A'   21 A'   22 A'   23 A'   24 A'   25 A'    7 A"                 
 -0.363  -0.323  -0.309  -0.295  -0.286
 26 A'    8 A"   27 A'   28 A'    9 A"                                         
 -- Virtual --                   
 -0.135  -0.091  -0.037  -0.010   0.015   0.028   0.037   0.047
 29 A'   10 A"   30 A'   31 A'   32 A'   33 A'   11 A"   34 A'                 
  0.062   0.070   0.073   0.085   0.087   0.094   0.106   0.119
 35 A'   36 A'   12 A"   13 A"   37 A'   38 A'   39 A'   40 A'                 
  0.119   0.129   0.141   0.159   0.173   0.189   0.271   0.275
 14 A"   41 A'   42 A'   43 A'   44 A'   45 A'   46 A'   15 A"                 
  0.330   0.377   0.400   0.429   0.430   0.449   0.459   0.479
 47 A'   48 A'   49 A'   50 A'   16 A"   51 A'   17 A"   52 A'                 
  0.500   0.503   0.566   0.572   0.573   0.575   0.601   0.605
 18 A"   53 A'   54 A'   55 A'   19 A"   20 A"   56 A'   21 A"                 
  0.610   0.665   0.669   0.685   0.750   0.801   0.840   0.845
 57 A'   58 A'   22 A"   59 A'   60 A'   61 A'   23 A"   62 A'                 
  0.874   0.902   0.909   0.968   1.060   1.134   1.224   1.409
 63 A'   24 A"   64 A'   65 A'   66 A'   25 A"   67 A'   68 A'                 
  1.469   1.488   1.550   1.608   1.690   1.751   1.791   1.995
 26 A"   69 A'   27 A"   70 A'   71 A'   28 A"   72 A'   29 A"                 
  2.000   2.034   2.109   2.230   2.235   2.300   2.376   2.613
 73 A'   74 A'   75 A'   76 A'   30 A"   77 A'   78 A'   79 A'                 
  2.693   2.926   3.394   4.002   4.015   4.015   4.075   4.209
 31 A"   80 A'   81 A'   32 A"   82 A'   33 A"   83 A'   84 A'                 
  6.547   6.922   7.551   7.570   7.618   9.649  13.770  13.884
 85 A'   86 A'   34 A"   87 A'   88 A'   89 A'   35 A"   90 A'                 
 14.027  23.471  25.801  25.889  26.152  47.843 163.075 215.634
 91 A'   92 A'   36 A"   93 A'   94 A'   95 A'   96 A'   97 A'                 
289.743 289.761 289.8191020.615
 37 A"   98 A'   99 A'  100 A'                                                 
 --------------------------------------------------------------

          Ground-State Mulliken Net Atomic Charges

     Atom                 Charge (a.u.)
  ----------------------------------------
      1 C                    -0.214000
      2 P                     0.118061
      3 Cl                   -0.025951
      4 H                     0.243674
      5 Br                   -0.121785
  ----------------------------------------
  Sum of atomic charges =     0.000000

 -----------------------------------------------------------------
                    Cartesian Multipole Moments
 -----------------------------------------------------------------
    Charge (ESU x 10^10)
                 0.0000
    Dipole Moment (Debye)
         X      -1.0825      Y      -1.8639      Z       0.0000
       Tot       2.1554
    Quadrupole Moments (Debye-Ang)
        XX     -51.5269     XY       1.5856     YY     -45.2890
        XZ       0.0000     YZ       0.0000     ZZ     -51.5157
    Octopole Moments (Debye-Ang^2)
       XXX      53.4707    XXY      12.0649    XYY      18.9710
       YYY      11.3214    XXZ       0.0000    XYZ      -0.0000
       YYZ       0.0000    XZZ      15.0727    YZZ       8.8945
       ZZZ       0.0000
    Hexadecapole Moments (Debye-Ang^3)
      XXXX    -850.5200   XXXY      16.1553   XXYY    -195.3908
      XYYY      -2.5756   YYYY    -266.2108   XXXZ       0.0000
      XXYZ       0.0000   XYYZ      -0.0000   YYYZ      -0.0000
      XXZZ    -153.7337   XYZZ       2.7268   YYZZ     -67.5941
      XZZZ       0.0000   YZZZ      -0.0000   ZZZZ     -67.3524
 -----------------------------------------------------------------
 Calculating analytic gradient of the SCF energy
 Gradient of SCF Energy
            1           2           3           4           5
    1  -0.1081528   0.0678465  -0.0049004   0.0076966   0.0375102
    2   0.0293426   0.0004575  -0.0082327  -0.0607759   0.0392085
    3  -0.0000000   0.0000000  -0.0000000  -0.0000000   0.0000000
 Max gradient component =       1.082E-01
 RMS gradient           =       3.996E-02
 Gradient time:  CPU 4.23 s  wall 4.23 s
 Geometry Optimization Parameters
   NAtoms,    NIC,     NZ,  NCons,   NDum,   NFix, NCnnct, MaxDiis
        5      20       5       0       0       0       0       0

 Cartesian Hessian Update
 Hessian Updated using BFGS Update


** GEOMETRY OPTIMIZATION IN DELOCALIZED INTERNAL COORDINATES **
   Searching for a Minimum

   Optimization Cycle:   3

                       Coordinates (Angstroms)
     ATOM                X               Y               Z
      1  C        -0.1676741407   -1.4388621994    0.0000000000
      2  P        -1.6779330835   -0.9786810229    0.0000000000
      3  Cl       -1.9271297880    1.0513583122    0.0000000000
      4  H         0.1235177720   -2.6117904654    0.0000000000
      5  Br        1.5940316890    0.0583262144    0.0000000000
   Point Group: cs    Number of degrees of freedom:     7


   Energy is  -3414.407537764

 Hessian Updated using BFGS Update

  7 Hessian modes will be used to form the next step
  Hessian Eigenvalues:
     0.030694    0.153370    0.169768    0.215755    0.244640    0.312949
     0.884511

 Minimum Search - Taking Simple RFO Step
 Searching for Lamda that Minimizes Along All modes
 Value Taken    Lamda =  -0.07202783
 Calculated Step too Large.  Step scaled by  0.381186
 Step Taken.  Stepsize is  0.300000

                             Maximum     Tolerance    Cnvgd?
         Gradient           0.070800      0.000300      NO
         Displacement       0.183666      0.001200      NO
         Energy change     -0.032969      0.000001      NO


 New Cartesian Coordinates Obtained by Inverse Iteration

 Displacement from previous Coordinates is:  0.296511
 ----------------------------------------------------------------
             Standard Nuclear Orientation (Angstroms)
    I     Atom           X                Y                Z
 ----------------------------------------------------------------
    1      C      -0.1474791099    -1.4280851828     0.0000000000
    2      P      -1.6942679992    -0.9959726387     0.0000000000
    3      Cl     -1.8961682680     1.0466607861     0.0000000000
    4      H       0.1616370707    -2.5175478118     0.0000000000
    5      Br      1.5210907551    -0.0247043140     0.0000000000
 ----------------------------------------------------------------
 Molecular Point Group                 Cs    NOp =  2
 Largest Abelian Subgroup              Cs    NOp =  2
 Nuclear Repulsion Energy =   349.6288665022 hartrees
 There are       37 alpha and       37 beta electrons
 Applying Cartesian multipole field
    Component          Value
    ---------          -----
     (2,0,0)        1.00000E-11
     (0,2,0)        2.00000E-11
     (0,0,2)       -3.00000E-11
 Nucleus-field energy     =     0.0000000103 hartrees
 Requested basis set is 6-311++G(d,p)
 There are 56 shells and 137 basis functions
 A cutoff of  1.0D-11 yielded   1360 shell pairs
 There are      8641 function pairs (      9442 Cartesian)
 Smallest overlap matrix eigenvalue = 8.51E-04
 Guess MOs from SCF MO coefficient file

 -----------------------------------------------------------------------
  General SCF calculation program by
  Eric Jon Sundstrom, Paul Horn, Yuezhi Mao, Dmitri Zuev, Alec White,
  David Stuck, Shaama M.S., Shane Yost, Joonho Lee, David Small,
  Daniel Levine, Susi Lehtola, Hugh Burton, Evgeny Epifanovsky
 -----------------------------------------------------------------------
 Exchange:     0.2000 Hartree-Fock + 0.0800 Slater + 0.7200 B88
 Correlation:  0.1900 VWN1RPA + 0.8100 LYP
 Using SG-1 standard quadrature grid
 A restricted SCF calculation will be
 performed using DIIS
 SCF converges when DIIS error is below 1.0e-08
 ---------------------------------------
  Cycle       Energy         DIIS error
 ---------------------------------------
    1   -3414.4285429698      9.24e-04  
    2   -3414.4312012029      4.24e-04  
    3   -3414.4305760739      6.56e-04  
    4   -3414.4316947721      9.18e-05  
    5   -3414.4317153699      4.50e-05  
    6   -3414.4317206620      8.30e-06  
    7   -3414.4317207847      2.22e-06  
    8   -3414.4317207951      1.02e-06  
    9   -3414.4317207977      1.49e-07  
   10   -3414.4317207978      3.94e-08  
   11   -3414.4317207978      1.23e-08  
   12   -3414.4317207978      2.27e-09  Convergence criterion met
 ---------------------------------------
 SCF time:   CPU 16.52s  wall 16.00s 
 SCF   energy in the final basis set =    -3414.4317207978
 Total energy in the final basis set =    -3414.4317207978

 --------------------------------------------------------------
             Orbital Energies (a.u.) and Symmetries
 --------------------------------------------------------------

 Alpha MOs, Restricted
 -- Occupied --                  
-482.84 -101.58  -77.12  -62.50  -56.32  -56.31  -56.31  -10.27
  1 A'    2 A'    3 A'    4 A'    5 A'    1 A"    6 A'    7 A'                 
 -9.491  -8.704  -7.254  -7.246  -7.246  -6.615  -6.536  -6.522
  8 A'    9 A'   10 A'    2 A"   11 A'   12 A'   13 A'    3 A"                 
 -6.521  -4.778  -4.774  -4.772  -2.646  -2.643  -2.642  -2.631
 14 A'   15 A'    4 A"   16 A'   17 A'    5 A"   18 A'    6 A"                 
 -2.631  -0.875  -0.795  -0.738  -0.568  -0.455  -0.430  -0.384
 19 A'   20 A'   21 A'   22 A'   23 A'   24 A'   25 A'    7 A"                 
 -0.364  -0.327  -0.311  -0.299  -0.282
 26 A'    8 A"   27 A'   28 A'    9 A"                                         
 -- Virtual --                   
 -0.115  -0.092  -0.027  -0.008   0.018   0.028   0.038   0.047
 29 A'   10 A"   30 A'   31 A'   32 A'   33 A'   11 A"   34 A'                 
  0.062   0.072   0.072   0.086   0.087   0.097   0.111   0.120
 35 A'   36 A'   12 A"   13 A"   37 A'   38 A'   39 A'   14 A"                 
  0.123   0.128   0.143   0.160   0.173   0.195   0.272   0.277
 40 A'   41 A'   42 A'   43 A'   44 A'   45 A'   46 A'   15 A"                 
  0.327   0.374   0.401   0.427   0.430   0.437   0.460   0.480
 47 A'   48 A'   49 A'   16 A"   50 A'   51 A'   17 A"   52 A'                 
  0.495   0.513   0.566   0.570   0.574   0.575   0.603   0.604
 18 A"   53 A'   19 A"   54 A'   55 A'   20 A"   21 A"   56 A'                 
  0.613   0.680   0.688   0.702   0.769   0.798   0.844   0.851
 57 A'   22 A"   58 A'   59 A'   60 A'   61 A'   23 A"   62 A'                 
  0.885   0.905   0.912   0.968   1.032   1.149   1.225   1.460
 63 A'   24 A"   64 A'   65 A'   66 A'   25 A"   67 A'   26 A"                 
  1.463   1.523   1.551   1.625   1.705   1.802   1.803   1.984
 68 A'   69 A'   27 A"   70 A'   71 A'   28 A"   72 A'   73 A'                 
  1.992   2.076   2.126   2.239   2.267   2.340   2.414   2.599
 29 A"   74 A'   75 A'   30 A"   76 A'   77 A'   78 A'   79 A'                 
  2.698   2.944   3.422   3.996   4.011   4.022   4.096   4.269
 31 A"   80 A'   81 A'   32 A"   82 A'   33 A"   83 A'   84 A'                 
  6.548   6.916   7.546   7.572   7.635   9.652  13.773  13.890
 85 A'   86 A'   34 A"   87 A'   88 A'   89 A'   35 A"   90 A'                 
 14.011  23.536  25.804  25.899  26.153  47.843 163.062 215.637
 91 A'   92 A'   36 A"   93 A'   94 A'   95 A'   96 A'   97 A'                 
289.738 289.763 289.8411020.616
 37 A"   98 A'   99 A'  100 A'                                                 

 Beta MOs, Restricted
 -- Occupied --                  
-482.84 -101.58  -77.12  -62.50  -56.32  -56.31  -56.31  -10.27
  1 A'    2 A'    3 A'    4 A'    5 A'    1 A"    6 A'    7 A'                 
 -9.491  -8.704  -7.254  -7.246  -7.246  -6.615  -6.536  -6.522
  8 A'    9 A'   10 A'    2 A"   11 A'   12 A'   13 A'    3 A"                 
 -6.521  -4.778  -4.774  -4.772  -2.646  -2.643  -2.642  -2.631
 14 A'   15 A'    4 A"   16 A'   17 A'    5 A"   18 A'    6 A"                 
 -2.631  -0.875  -0.795  -0.738  -0.568  -0.455  -0.430  -0.384
 19 A'   20 A'   21 A'   22 A'   23 A'   24 A'   25 A'    7 A"                 
 -0.364  -0.327  -0.311  -0.299  -0.282
 26 A'    8 A"   27 A'   28 A'    9 A"                                         
 -- Virtual --                   
 -0.115  -0.092  -0.027  -0.008   0.018   0.028   0.038   0.047
 29 A'   10 A"   30 A'   31 A'   32 A'   33 A'   11 A"   34 A'                 
  0.062   0.072   0.072   0.086   0.087   0.097   0.111   0.120
 35 A'   36 A'   12 A"   13 A"   37 A'   38 A'   39 A'   14 A"                 
  0.123   0.128   0.143   0.160   0.173   0.195   0.272   0.277
 40 A'   41 A'   42 A'   43 A'   44 A'   45 A'   46 A'   15 A"                 
  0.327   0.374   0.401   0.427   0.430   0.437   0.460   0.480
 47 A'   48 A'   49 A'   16 A"   50 A'   51 A'   17 A"   52 A'                 
  0.495   0.513   0.566   0.570   0.574   0.575   0.603   0.604
 18 A"   53 A'   19 A"   54 A'   55 A'   20 A"   21 A"   56 A'                 
  0.613   0.680   0.688   0.702   0.769   0.798   0.844   0.851
 57 A'   22 A"   58 A'   59 A'   60 A'   61 A'   23 A"   62 A'                 
  0.885   0.905   0.912   0.968   1.032   1.149   1.225   1.460
 63 A'   24 A"   64 A'   65 A'   66 A'   25 A"   67 A'   26 A"                 
  1.463   1.523   1.551   1.625   1.705   1.802   1.803   1.984
 68 A'   69 A'   27 A"   70 A'   71 A'   28 A"   72 A'   73 A'                 
  1.992   2.076   2.126   2.239   2.267   2.340   2.414   2.599
 29 A"   74 A'   75 A'   30 A"   76 A'   77 A'   78 A'   79 A'                 
  2.698   2.944   3.422   3.996   4.011   4.022   4.096   4.269
 31 A"   80 A'   81 A'   32 A"   82 A'   33 A"   83 A'   84 A'                 
  6.548   6.916   7.546   7.572   7.635   9.652  13.773  13.890
 85 A'   86 A'   34 A"   87 A'   88 A'   89 A'   35 A"   90 A'                 
 14.011  23.536  25.804  25.899  26.153  47.843 163.062 215.637
 91 A'   92 A'   36 A"   93 A'   94 A'   95 A'   96 A'   97 A'                 
289.738 289.763 289.8411020.616
 37 A"   98 A'   99 A'  100 A'                                                 
 --------------------------------------------------------------

          Ground-State Mulliken Net Atomic Charges

     Atom                 Charge (a.u.)
  ----------------------------------------
      1 C                    -0.226281
      2 P                     0.112114
      3 Cl                   -0.041929
      4 H                     0.247065
      5 Br                   -0.090970
  ----------------------------------------
  Sum of atomic charges =    -0.000000

 -----------------------------------------------------------------
                    Cartesian Multipole Moments
 -----------------------------------------------------------------
    Charge (ESU x 10^10)
                -0.0000
    Dipole Moment (Debye)
         X      -0.6367      Y      -1.7643      Z       0.0000
       Tot       1.8757
    Quadrupole Moments (Debye-Ang)
        XX     -51.3185     XY       1.6593     YY     -45.8709
        XZ       0.0000     YZ      -0.0000     ZZ     -51.4034
    Octopole Moments (Debye-Ang^2)
       XXX      58.8572    XXY      13.0972    XYY      20.5088
       YYY      17.9154    XXZ       0.0000    XYZ      -0.0000
       YYZ       0.0000    XZZ      16.7166    YZZ      10.4992
       ZZZ       0.0000
    Hexadecapole Moments (Debye-Ang^3)
      XXXX    -820.0641   XXXY      20.3226   XXYY    -191.0761
      XYYY       2.3823   YYYY    -271.2005   XXXZ       0.0000
      XXYZ      -0.0000   XYYZ      -0.0000   YYYZ      -0.0000
      XXZZ    -148.4948   XYZZ       4.2451   YYZZ     -67.0510
      XZZZ       0.0000   YZZZ       0.0000   ZZZZ     -67.1210
 -----------------------------------------------------------------
 Calculating analytic gradient of the SCF energy
 Gradient of SCF Energy
            1           2           3           4           5
    1  -0.0787140   0.0451643  -0.0035660   0.0032469   0.0338689
    2  -0.0040071   0.0049583  -0.0066572  -0.0298199   0.0355259
    3  -0.0000000   0.0000000  -0.0000000  -0.0000000  -0.0000000
 Max gradient component =       7.871E-02
 RMS gradient           =       2.786E-02
 Gradient time:  CPU 4.32 s  wall 4.32 s
 Geometry Optimization Parameters
   NAtoms,    NIC,     NZ,  NCons,   NDum,   NFix, NCnnct, MaxDiis
        5      20       5       0       0       0       0       0

 Cartesian Hessian Update
 Hessian Updated using BFGS Update


** GEOMETRY OPTIMIZATION IN DELOCALIZED INTERNAL COORDINATES **
   Searching for a Minimum

   Optimization Cycle:   4

                       Coordinates (Angstroms)
     ATOM                X               Y               Z
      1  C        -0.1474791099   -1.4280851828    0.0000000000
      2  P        -1.6942679992   -0.9959726387    0.0000000000
      3  Cl       -1.8961682680    1.0466607861    0.0000000000
      4  H         0.1616370707   -2.5175478118    0.0000000000
      5  Br        1.5210907551   -0.0247043140    0.0000000000
   Point Group: cs    Number of degrees of freedom:     7


   Energy is  -3414.431720798

 Hessian Updated using BFGS Update

  7 Hessian modes will be used to form the next step
  Hessian Eigenvalues:
     0.040599    0.158226    0.202845    0.237652    0.261589    0.312542
     0.852498

 Minimum Search - Taking Simple RFO Step
 Searching for Lamda that Minimizes Along All modes
 Value Taken    Lamda =  -0.04437053
 Calculated Step too Large.  Step scaled by  0.432954
 Step Taken.  Stepsize is  0.300000

                             Maximum     Tolerance    Cnvgd?
         Gradient           0.042274      0.000300      NO
         Displacement       0.190677      0.001200      NO
         Energy change     -0.024183      0.000001      NO


 New Cartesian Coordinates Obtained by Inverse Iteration

 Displacement from previous Coordinates is:  0.275290
 ----------------------------------------------------------------
             Standard Nuclear Orientation (Angstroms)
    I     Atom           X                Y                Z
 ----------------------------------------------------------------
    1      C      -0.1230341221    -1.4011034004     0.0000000000
    2      P      -1.7065956570    -1.0062216111     0.0000000000
    3      Cl     -1.8752266933     1.0476524653     0.0000000000
    4      H       0.2043685759    -2.4506718569     0.0000000000
    5      Br      1.4453003453    -0.1093047581     0.0000000000
 ----------------------------------------------------------------
 Molecular Point Group                 Cs    NOp =  2
 Largest Abelian Subgroup              Cs    NOp =  2
 Nuclear Repulsion Energy =   357.0016835856 hartrees
 There are       37 alpha and       37 beta electrons
 Applying Cartesian multipole field
    Component          Value
    ---------          -----
     (2,0,0)        1.00000E-11
     (0,2,0)        2.00000E-11
     (0,0,2)       -3.00000E-11
 Nucleus-field energy     =     0.0000000100 hartrees
 Requested basis set is 6-311++G(d,p)
 There are 56 shells and 137 basis functions
 A cutoff of  1.0D-11 yielded   1370 shell pairs
 There are      8665 function pairs (      9466 Cartesian)
 Smallest overlap matrix eigenvalue = 8.62E-04
 Guess MOs from SCF MO coefficient file

 -----------------------------------------------------------------------
  General SCF calculation program by
  Eric Jon Sundstrom, Paul Horn, Yuezhi Mao, Dmitri Zuev, Alec White,
  David Stuck, Shaama M.S., Shane Yost, Joonho Lee, David Small,
  Daniel Levine, Susi Lehtola, Hugh Burton, Evgeny Epifanovsky
 -----------------------------------------------------------------------
 Exchange:     0.2000 Hartree-Fock + 0.0800 Slater + 0.7200 B88
 Correlation:  0.1900 VWN1RPA + 0.8100 LYP
 Using SG-1 standard quadrature grid
 A restricted SCF calculation will be
 performed using DIIS
 SCF converges when DIIS error is below 1.0e-08
 ---------------------------------------
  Cycle       Energy         DIIS error
 ---------------------------------------
    1   -3414.4439430226      9.71e-04  
    2   -3414.4472069328      4.25e-04  
    3   -3414.4467471505      6.07e-04  
    4   -3414.4476589069      1.16e-04  
    5   -3414.4476954885      4.07e-05  
    6   -3414.4476994955      7.99e-06  
    7   -3414.4476996098      2.38e-06  
    8   -3414.4476996223      8.64e-07  
    9   -3414.4476996239      1.45e-07  
   10   -3414.4476996240      4.58e-08  
   11   -3414.4476996240      6.62e-09  Convergence criterion met
 ---------------------------------------
 SCF time:   CPU 15.42s  wall 15.00s 
 SCF   energy in the final basis set =    -3414.4476996240
 Total energy in the final basis set =    -3414.4476996240

 --------------------------------------------------------------
             Orbital Energies (a.u.) and Symmetries
 --------------------------------------------------------------

 Alpha MOs, Restricted
 -- Occupied --                  
-482.85 -101.57  -77.12  -62.50  -56.32  -56.32  -56.32  -10.26
  1 A'    2 A'    3 A'    4 A'    5 A'    1 A"    6 A'    7 A'                 
 -9.486  -8.710  -7.249  -7.241  -7.240  -6.611  -6.542  -6.528
  8 A'    9 A'   10 A'    2 A"   11 A'   12 A'   13 A'    3 A"                 
 -6.527  -4.774  -4.770  -4.767  -2.653  -2.649  -2.648  -2.637
 14 A'   15 A'    4 A"   16 A'   17 A'    5 A"   18 A'    6 A"                 
 -2.637  -0.870  -0.813  -0.730  -0.571  -0.453  -0.441  -0.381
 19 A'   20 A'   21 A'   22 A'   23 A'   24 A'   25 A'    7 A"                 
 -0.364  -0.335  -0.311  -0.302  -0.276
 26 A'    8 A"   27 A'   28 A'    9 A"                                         
 -- Virtual --                   
 -0.092  -0.090  -0.019  -0.007   0.020   0.029   0.039   0.048
 10 A"   29 A'   30 A'   31 A'   32 A'   33 A'   11 A"   34 A'                 
  0.062   0.071   0.075   0.086   0.087   0.099   0.112   0.122
 35 A'   12 A"   36 A'   13 A"   37 A'   38 A'   39 A'   14 A"                 
  0.126   0.127   0.145   0.160   0.172   0.200   0.274   0.280
 40 A'   41 A'   42 A'   43 A'   44 A'   45 A'   46 A'   15 A"                 
  0.324   0.371   0.403   0.424   0.427   0.435   0.459   0.480
 47 A'   48 A'   49 A'   16 A"   50 A'   51 A'   17 A"   52 A'                 
  0.496   0.513   0.557   0.569   0.571   0.580   0.604   0.608
 18 A"   53 A'   19 A"   54 A'   20 A"   55 A'   21 A"   56 A'                 
  0.618   0.693   0.707   0.716   0.788   0.804   0.849   0.863
 57 A'   22 A"   58 A'   59 A'   60 A'   61 A'   23 A"   62 A'                 
  0.900   0.909   0.917   0.971   1.009   1.167   1.226   1.458
 63 A'   24 A"   64 A'   65 A'   66 A'   25 A"   67 A'   26 A"                 
  1.520   1.534   1.555   1.643   1.722   1.815   1.825   1.965
 68 A'   69 A'   27 A"   70 A'   71 A'   72 A'   28 A"   73 A'                 
  1.991   2.102   2.152   2.243   2.280   2.350   2.452   2.599
 29 A"   74 A'   75 A'   30 A"   76 A'   77 A'   78 A'   79 A'                 
  2.701   2.981   3.424   3.991   4.007   4.037   4.122   4.327
 31 A"   80 A'   81 A'   32 A"   82 A'   33 A"   83 A'   84 A'                 
  6.557   6.910   7.542   7.574   7.639   9.655  13.778  13.898
 85 A'   86 A'   34 A"   87 A'   88 A'   89 A'   35 A"   90 A'                 
 13.997  23.573  25.808  25.907  26.153  47.848 163.050 215.640
 91 A'   92 A'   36 A"   93 A'   94 A'   95 A'   96 A'   97 A'                 
289.735 289.766 289.8571020.624
 37 A"   98 A'   99 A'  100 A'                                                 

 Beta MOs, Restricted
 -- Occupied --                  
-482.85 -101.57  -77.12  -62.50  -56.32  -56.32  -56.32  -10.26
  1 A'    2 A'    3 A'    4 A'    5 A'    1 A"    6 A'    7 A'                 
 -9.486  -8.710  -7.249  -7.241  -7.240  -6.611  -6.542  -6.528
  8 A'    9 A'   10 A'    2 A"   11 A'   12 A'   13 A'    3 A"                 
 -6.527  -4.774  -4.770  -4.767  -2.653  -2.649  -2.648  -2.637
 14 A'   15 A'    4 A"   16 A'   17 A'    5 A"   18 A'    6 A"                 
 -2.637  -0.870  -0.813  -0.730  -0.571  -0.453  -0.441  -0.381
 19 A'   20 A'   21 A'   22 A'   23 A'   24 A'   25 A'    7 A"                 
 -0.364  -0.335  -0.311  -0.302  -0.276
 26 A'    8 A"   27 A'   28 A'    9 A"                                         
 -- Virtual --                   
 -0.092  -0.090  -0.019  -0.007   0.020   0.029   0.039   0.048
 10 A"   29 A'   30 A'   31 A'   32 A'   33 A'   11 A"   34 A'                 
  0.062   0.071   0.075   0.086   0.087   0.099   0.112   0.122
 35 A'   12 A"   36 A'   13 A"   37 A'   38 A'   39 A'   14 A"                 
  0.126   0.127   0.145   0.160   0.172   0.200   0.274   0.280
 40 A'   41 A'   42 A'   43 A'   44 A'   45 A'   46 A'   15 A"                 
  0.324   0.371   0.403   0.424   0.427   0.435   0.459   0.480
 47 A'   48 A'   49 A'   16 A"   50 A'   51 A'   17 A"   52 A'                 
  0.496   0.513   0.557   0.569   0.571   0.580   0.604   0.608
 18 A"   53 A'   19 A"   54 A'   20 A"   55 A'   21 A"   56 A'                 
  0.618   0.693   0.707   0.716   0.788   0.804   0.849   0.863
 57 A'   22 A"   58 A'   59 A'   60 A'   61 A'   23 A"   62 A'                 
  0.900   0.909   0.917   0.971   1.009   1.167   1.226   1.458
 63 A'   24 A"   64 A'   65 A'   66 A'   25 A"   67 A'   26 A"                 
  1.520   1.534   1.555   1.643   1.722   1.815   1.825   1.965
 68 A'   69 A'   27 A"   70 A'   71 A'   72 A'   28 A"   73 A'                 
  1.991   2.102   2.152   2.243   2.280   2.350   2.452   2.599
 29 A"   74 A'   75 A'   30 A"   76 A'   77 A'   78 A'   79 A'                 
  2.701   2.981   3.424   3.991   4.007   4.037   4.122   4.327
 31 A"   80 A'   81 A'   32 A"   82 A'   33 A"   83 A'   84 A'                 
  6.557   6.910   7.542   7.574   7.639   9.655  13.778  13.898
 85 A'   86 A'   34 A"   87 A'   88 A'   89 A'   35 A"   90 A'                 
 13.997  23.573  25.808  25.907  26.153  47.848 163.050 215.640
 91 A'   92 A'   36 A"   93 A'   94 A'   95 A'   96 A'   97 A'                 
289.735 289.766 289.8571020.624
 37 A"   98 A'   99 A'  100 A'                                                 
 --------------------------------------------------------------

          Ground-State Mulliken Net Atomic Charges

     Atom                 Charge (a.u.)
  ----------------------------------------
      1 C                    -0.239456
      2 P                     0.104153
      3 Cl                   -0.061111
      4 H                     0.247014
      5 Br                   -0.050600
  ----------------------------------------
  Sum of atomic charges =    -0.000000

 -----------------------------------------------------------------
                    Cartesian Multipole Moments
 -----------------------------------------------------------------
    Charge (ESU x 10^10)
                -0.0000
    Dipole Moment (Debye)
         X      -0.1464      Y      -1.6961      Z      -0.0000
       Tot       1.7024
    Quadrupole Moments (Debye-Ang)
        XX     -51.1820     XY       1.6097     YY     -46.4324
        XZ      -0.0000     YZ      -0.0000     ZZ     -51.2822
    Octopole Moments (Debye-Ang^2)
       XXX      64.5111    XXY      13.8527    XYY      22.2832
       YYY      23.4628    XXZ      -0.0000    XYZ      -0.0000
       YYZ      -0.0000    XZZ      18.5988    YZZ      11.9477
       ZZZ      -0.0000
    Hexadecapole Moments (Debye-Ang^3)
      XXXX    -792.2095   XXXY      24.9893   XXYY    -187.4108
      XYYY       7.8766   YYYY    -275.7063   XXXZ      -0.0000
      XXYZ      -0.0000   XYYZ       0.0000   YYYZ       0.0000
      XXZZ    -143.7475   XYZZ       5.9346   YYZZ     -66.8672
      XZZZ      -0.0000   YZZZ      -0.0000   ZZZZ     -66.8407
 -----------------------------------------------------------------
 Calculating analytic gradient of the SCF energy
 Gradient of SCF Energy
            1           2           3           4           5
    1  -0.0500951   0.0269346  -0.0022204   0.0028272   0.0225536
    2  -0.0173065   0.0081971  -0.0054803  -0.0102112   0.0248009
    3  -0.0000000  -0.0000000   0.0000000   0.0000000   0.0000000
 Max gradient component =       5.010E-02
 RMS gradient           =       1.802E-02
 Gradient time:  CPU 4.44 s  wall 4.44 s
 Geometry Optimization Parameters
   NAtoms,    NIC,     NZ,  NCons,   NDum,   NFix, NCnnct, MaxDiis
        5      20       5       0       0       0       0       0

 Cartesian Hessian Update
 Hessian Updated using BFGS Update


** GEOMETRY OPTIMIZATION IN DELOCALIZED INTERNAL COORDINATES **
   Searching for a Minimum

   Optimization Cycle:   5

                       Coordinates (Angstroms)
     ATOM                X               Y               Z
      1  C        -0.1230341221   -1.4011034004    0.0000000000
      2  P        -1.7065956570   -1.0062216111    0.0000000000
      3  Cl       -1.8752266933    1.0476524653    0.0000000000
      4  H         0.2043685759   -2.4506718569    0.0000000000
      5  Br        1.4453003453   -0.1093047581    0.0000000000
   Point Group: cs    Number of degrees of freedom:     7


   Energy is  -3414.447699624

 Hessian Updated using BFGS Update

  7 Hessian modes will be used to form the next step
  Hessian Eigenvalues:
     0.059394    0.162403    0.193709    0.238579    0.292405    0.312934
     0.843105

 Minimum Search - Taking Simple RFO Step
 Searching for Lamda that Minimizes Along All modes
 Value Taken    Lamda =  -0.01987061
 Calculated Step too Large.  Step scaled by  0.618854
 Step Taken.  Stepsize is  0.300000

                             Maximum     Tolerance    Cnvgd?
         Gradient           0.029640      0.000300      NO
         Displacement       0.229588      0.001200      NO
         Energy change     -0.015979      0.000001      NO


 New Cartesian Coordinates Obtained by Inverse Iteration

 Displacement from previous Coordinates is:  0.249205
 ----------------------------------------------------------------
             Standard Nuclear Orientation (Angstroms)
    I     Atom           X                Y                Z
 ----------------------------------------------------------------
    1      C      -0.0914244830    -1.3576125407     0.0000000000
    2      P      -1.7138729585    -1.0177344884     0.0000000000
    3      Cl     -1.8736307447     1.0476871141     0.0000000000
    4      H       0.2332140500    -2.3960832389     0.0000000000
    5      Br      1.3905265851    -0.1959060071     0.0000000000
 ----------------------------------------------------------------
 Molecular Point Group                 Cs    NOp =  2
 Largest Abelian Subgroup              Cs    NOp =  2
 Nuclear Repulsion Energy =   363.4905169904 hartrees
 There are       37 alpha and       37 beta electrons
 Applying Cartesian multipole field
    Component          Value
    ---------          -----
     (2,0,0)        1.00000E-11
     (0,2,0)        2.00000E-11
     (0,0,2)       -3.00000E-11
 Nucleus-field energy     =     0.0000000099 hartrees
 Requested basis set is 6-311++G(d,p)
 There are 56 shells and 137 basis functions
 A cutoff of  1.0D-11 yielded   1375 shell pairs
 There are      8708 function pairs (      9523 Cartesian)
 Smallest overlap matrix eigenvalue = 6.71E-04
 Guess MOs from SCF MO coefficient file

 -----------------------------------------------------------------------
  General SCF calculation program by
  Eric Jon Sundstrom, Paul Horn, Yuezhi Mao, Dmitri Zuev, Alec White,
  David Stuck, Shaama M.S., Shane Yost, Joonho Lee, David Small,
  Daniel Levine, Susi Lehtola, Hugh Burton, Evgeny Epifanovsky
 -----------------------------------------------------------------------
 Exchange:     0.2000 Hartree-Fock + 0.0800 Slater + 0.7200 B88
 Correlation:  0.1900 VWN1RPA + 0.8100 LYP
 Using SG-1 standard quadrature grid
 A restricted SCF calculation will be
 performed using DIIS
 SCF converges when DIIS error is below 1.0e-08
 ---------------------------------------
  Cycle       Energy         DIIS error
 ---------------------------------------
    1   -3414.4498566725      1.15e-03  
    2   -3414.4542402767      5.04e-04  
    3   -3414.4537238068      6.77e-04  
    4   -3414.4548262165      1.43e-04  
    5   -3414.4548839471      4.61e-05  
    6   -3414.4548890207      8.73e-06  
    7   -3414.4548891603      2.80e-06  
    8   -3414.4548891779      8.43e-07  
    9   -3414.4548891794      1.69e-07  
   10   -3414.4548891794      3.27e-08  
   11   -3414.4548891794      5.69e-09  Convergence criterion met
 ---------------------------------------
 SCF time:   CPU 15.63s  wall 15.00s 
 SCF   energy in the final basis set =    -3414.4548891794
 Total energy in the final basis set =    -3414.4548891794

 --------------------------------------------------------------
             Orbital Energies (a.u.) and Symmetries
 --------------------------------------------------------------

 Alpha MOs, Restricted
 -- Occupied --                  
-482.86 -101.57  -77.11  -62.51  -56.33  -56.33  -56.33  -10.26
  1 A'    2 A'    3 A'    4 A'    5 A'    1 A"    6 A'    7 A'                 
 -9.480  -8.717  -7.243  -7.236  -7.235  -6.606  -6.549  -6.536
  8 A'    9 A'   10 A'    2 A"   11 A'   12 A'   13 A'    3 A"                 
 -6.535  -4.769  -4.765  -4.763  -2.660  -2.657  -2.656  -2.645
 14 A'   15 A'    4 A"   16 A'   17 A'    5 A"   18 A'    6 A"                 
 -2.645  -0.868  -0.835  -0.720  -0.571  -0.458  -0.446  -0.381
 19 A'   20 A'   21 A'   22 A'   23 A'   24 A'   25 A'    7 A"                 
 -0.363  -0.344  -0.313  -0.303  -0.268
 26 A'    8 A"   27 A'   28 A'    9 A"                                         
 -- Virtual --                   
 -0.091  -0.069  -0.011  -0.004   0.022   0.029   0.039   0.049
 10 A"   29 A'   30 A'   31 A'   32 A'   33 A'   11 A"   34 A'                 
  0.062   0.069   0.079   0.087   0.087   0.101   0.114   0.123
 35 A'   12 A"   36 A'   13 A"   37 A'   38 A'   39 A'   14 A"                 
  0.126   0.127   0.148   0.161   0.170   0.204   0.276   0.282
 40 A'   41 A'   42 A'   43 A'   44 A'   45 A'   46 A'   15 A"                 
  0.320   0.373   0.405   0.419   0.423   0.438   0.457   0.485
 47 A'   48 A'   49 A'   16 A"   50 A'   51 A'   17 A"   52 A'                 
  0.504   0.511   0.545   0.562   0.568   0.580   0.608   0.609
 18 A"   53 A'   19 A"   20 A"   54 A'   55 A'   56 A'   21 A"                 
  0.626   0.707   0.722   0.725   0.776   0.834   0.854   0.885
 57 A'   22 A"   58 A'   59 A'   60 A'   61 A'   23 A"   62 A'                 
  0.911   0.913   0.930   0.978   0.994   1.180   1.226   1.469
 24 A"   63 A'   64 A'   65 A'   66 A'   25 A"   67 A'   26 A"                 
  1.533   1.554   1.562   1.663   1.743   1.830   1.847   1.953
 68 A'   69 A'   27 A"   70 A'   71 A'   28 A"   72 A'   73 A'                 
  1.991   2.092   2.178   2.248   2.286   2.352   2.466   2.604
 29 A"   74 A'   75 A'   30 A"   76 A'   77 A'   78 A'   79 A'                 
  2.703   3.040   3.411   3.984   4.000   4.054   4.144   4.336
 31 A"   80 A'   81 A'   32 A"   82 A'   33 A"   83 A'   84 A'                 
  6.589   6.903   7.536   7.574   7.631   9.659  13.783  13.906
 85 A'   86 A'   34 A"   87 A'   88 A'   89 A'   35 A"   90 A'                 
 13.986  23.593  25.812  25.912  26.150  47.869 163.039 215.644
 91 A'   92 A'   36 A"   93 A'   94 A'   95 A'   96 A'   97 A'                 
289.732 289.769 289.8571020.651
 37 A"   98 A'   99 A'  100 A'                                                 

 Beta MOs, Restricted
 -- Occupied --                  
-482.86 -101.57  -77.11  -62.51  -56.33  -56.33  -56.33  -10.26
  1 A'    2 A'    3 A'    4 A'    5 A'    1 A"    6 A'    7 A'                 
 -9.480  -8.717  -7.243  -7.236  -7.235  -6.606  -6.549  -6.536
  8 A'    9 A'   10 A'    2 A"   11 A'   12 A'   13 A'    3 A"                 
 -6.535  -4.769  -4.765  -4.763  -2.660  -2.657  -2.656  -2.645
 14 A'   15 A'    4 A"   16 A'   17 A'    5 A"   18 A'    6 A"                 
 -2.645  -0.868  -0.835  -0.720  -0.571  -0.458  -0.446  -0.381
 19 A'   20 A'   21 A'   22 A'   23 A'   24 A'   25 A'    7 A"                 
 -0.363  -0.344  -0.313  -0.303  -0.268
 26 A'    8 A"   27 A'   28 A'    9 A"                                         
 -- Virtual --                   
 -0.091  -0.069  -0.011  -0.004   0.022   0.029   0.039   0.049
 10 A"   29 A'   30 A'   31 A'   32 A'   33 A'   11 A"   34 A'                 
  0.062   0.069   0.079   0.087   0.087   0.101   0.114   0.123
 35 A'   12 A"   36 A'   13 A"   37 A'   38 A'   39 A'   14 A"                 
  0.126   0.127   0.148   0.161   0.170   0.204   0.276   0.282
 40 A'   41 A'   42 A'   43 A'   44 A'   45 A'   46 A'   15 A"                 
  0.320   0.373   0.405   0.419   0.423   0.438   0.457   0.485
 47 A'   48 A'   49 A'   16 A"   50 A'   51 A'   17 A"   52 A'                 
  0.504   0.511   0.545   0.562   0.568   0.580   0.608   0.609
 18 A"   53 A'   19 A"   20 A"   54 A'   55 A'   56 A'   21 A"                 
  0.626   0.707   0.722   0.725   0.776   0.834   0.854   0.885
 57 A'   22 A"   58 A'   59 A'   60 A'   61 A'   23 A"   62 A'                 
  0.911   0.913   0.930   0.978   0.994   1.180   1.226   1.469
 24 A"   63 A'   64 A'   65 A'   66 A'   25 A"   67 A'   26 A"                 
  1.533   1.554   1.562   1.663   1.743   1.830   1.847   1.953
 68 A'   69 A'   27 A"   70 A'   71 A'   28 A"   72 A'   73 A'                 
  1.991   2.092   2.178   2.248   2.286   2.352   2.466   2.604
 29 A"   74 A'   75 A'   30 A"   76 A'   77 A'   78 A'   79 A'                 
  2.703   3.040   3.411   3.984   4.000   4.054   4.144   4.336
 31 A"   80 A'   81 A'   32 A"   82 A'   33 A"   83 A'   84 A'                 
  6.589   6.903   7.536   7.574   7.631   9.659  13.783  13.906
 85 A'   86 A'   34 A"   87 A'   88 A'   89 A'   35 A"   90 A'                 
 13.986  23.593  25.812  25.912  26.150  47.869 163.039 215.644
 91 A'   92 A'   36 A"   93 A'   94 A'   95 A'   96 A'   97 A'                 
289.732 289.769 289.8571020.651
 37 A"   98 A'   99 A'  100 A'                                                 
 --------------------------------------------------------------

          Ground-State Mulliken Net Atomic Charges

     Atom                 Charge (a.u.)
  ----------------------------------------
      1 C                    -0.253560
      2 P                     0.093587
      3 Cl                   -0.085476
      4 H                     0.239485
      5 Br                    0.005964
  ----------------------------------------
  Sum of atomic charges =     0.000000

 -----------------------------------------------------------------
                    Cartesian Multipole Moments
 -----------------------------------------------------------------
    Charge (ESU x 10^10)
                -0.0000
    Dipole Moment (Debye)
         X       0.3740      Y      -1.6736      Z      -0.0000
       Tot       1.7149
    Quadrupole Moments (Debye-Ang)
        XX     -51.0773     XY       1.5234     YY     -47.0226
        XZ      -0.0000     YZ      -0.0000     ZZ     -51.1403
    Octopole Moments (Debye-Ang^2)
       XXX      69.4551    XXY      14.4283    XYY      23.8023
       YYY      28.7360    XXZ      -0.0000    XYZ      -0.0000
       YYZ      -0.0000    XZZ      20.3865    YZZ      13.3549
       ZZZ      -0.0000
    Hexadecapole Moments (Debye-Ang^3)
      XXXX    -775.7074   XXXY      30.4314   XXYY    -185.9327
      XYYY      13.8425   YYYY    -280.6983   XXXZ      -0.0000
      XXYZ      -0.0000   XYYZ      -0.0000   YYYZ      -0.0000
      XXZZ    -141.1372   XYZZ       7.6730   YYZZ     -66.9010
      XZZZ      -0.0000   YZZZ      -0.0000   ZZZZ     -66.5224
 -----------------------------------------------------------------
 Calculating analytic gradient of the SCF energy
 Gradient of SCF Energy
            1           2           3           4           5
    1  -0.0114449   0.0108341  -0.0009456   0.0052298  -0.0036733
    2  -0.0018858   0.0081597  -0.0041830  -0.0004976  -0.0015933
    3  -0.0000000  -0.0000000  -0.0000000  -0.0000000   0.0000000
 Max gradient component =       1.144E-02
 RMS gradient           =       5.037E-03
 Gradient time:  CPU 4.52 s  wall 4.52 s
 Geometry Optimization Parameters
   NAtoms,    NIC,     NZ,  NCons,   NDum,   NFix, NCnnct, MaxDiis
        5      20       5       0       0       0       0       0

 Cartesian Hessian Update
 Hessian Updated using BFGS Update


** GEOMETRY OPTIMIZATION IN DELOCALIZED INTERNAL COORDINATES **
   Searching for a Minimum

   Optimization Cycle:   6

                       Coordinates (Angstroms)
     ATOM                X               Y               Z
      1  C        -0.0914244830   -1.3576125407    0.0000000000
      2  P        -1.7138729585   -1.0177344884    0.0000000000
      3  Cl       -1.8736307447    1.0476871141    0.0000000000
      4  H         0.2332140500   -2.3960832389    0.0000000000
      5  Br        1.3905265851   -0.1959060071    0.0000000000
   Point Group: cs    Number of degrees of freedom:     7


   Energy is  -3414.454889179

 Hessian Updated using BFGS Update

  7 Hessian modes will be used to form the next step
  Hessian Eigenvalues:
     0.116037    0.176988    0.187162    0.239704    0.295159    0.314457
     0.830530

 Minimum Search - Taking Simple RFO Step
 Searching for Lamda that Minimizes Along All modes
 Value Taken    Lamda =  -0.00098873
 Step Taken.  Stepsize is  0.071408

                             Maximum     Tolerance    Cnvgd?
         Gradient           0.009687      0.000300      NO
         Displacement       0.043295      0.001200      NO
         Energy change     -0.007190      0.000001      NO


 New Cartesian Coordinates Obtained by Inverse Iteration

 Displacement from previous Coordinates is:  0.087581
 ----------------------------------------------------------------
             Standard Nuclear Orientation (Angstroms)
    I     Atom           X                Y                Z
 ----------------------------------------------------------------
    1      C      -0.0854846057    -1.3417248154     0.0000000000
    2      P      -1.7230992303    -1.0366451141     0.0000000000
    3      Cl     -1.8733485301     1.0380648605     0.0000000000
    4      H       0.2115225985    -2.3806923957     0.0000000000
    5      Br      1.4152222165    -0.1986516964     0.0000000000
 ----------------------------------------------------------------
 Molecular Point Group                 Cs    NOp =  2
 Largest Abelian Subgroup              Cs    NOp =  2
 Nuclear Repulsion Energy =   361.6335749842 hartrees
 There are       37 alpha and       37 beta electrons
 Applying Cartesian multipole field
    Component          Value
    ---------          -----
     (2,0,0)        1.00000E-11
     (0,2,0)        2.00000E-11
     (0,0,2)       -3.00000E-11
 Nucleus-field energy     =     0.0000000100 hartrees
 Requested basis set is 6-311++G(d,p)
 There are 56 shells and 137 basis functions
 A cutoff of  1.0D-11 yielded   1373 shell pairs
 There are      8668 function pairs (      9469 Cartesian)
 Smallest overlap matrix eigenvalue = 6.68E-04
 Guess MOs from SCF MO coefficient file

 -----------------------------------------------------------------------
  General SCF calculation program by
  Eric Jon Sundstrom, Paul Horn, Yuezhi Mao, Dmitri Zuev, Alec White,
  David Stuck, Shaama M.S., Shane Yost, Joonho Lee, David Small,
  Daniel Levine, Susi Lehtola, Hugh Burton, Evgeny Epifanovsky
 -----------------------------------------------------------------------
 Exchange:     0.2000 Hartree-Fock + 0.0800 Slater + 0.7200 B88
 Correlation:  0.1900 VWN1RPA + 0.8100 LYP
 Using SG-1 standard quadrature grid
 A restricted SCF calculation will be
 performed using DIIS
 SCF converges when DIIS error is below 1.0e-08
 ---------------------------------------
  Cycle       Energy         DIIS error
 ---------------------------------------
    1   -3414.4551382081      2.82e-04  
    2   -3414.4553938815      1.17e-04  
    3   -3414.4553574349      1.64e-04  
    4   -3414.4554239664      3.76e-05  
    5   -3414.4554278642      6.75e-06  
    6   -3414.4554279731      2.24e-06  
    7   -3414.4554279843      7.06e-07  
    8   -3414.4554279856      2.41e-07  
    9   -3414.4554279857      6.91e-08  
   10   -3414.4554279858      9.12e-09  Convergence criterion met
 ---------------------------------------
 SCF time:   CPU 14.18s  wall 14.00s 
 SCF   energy in the final basis set =    -3414.4554279858
 Total energy in the final basis set =    -3414.4554279858

 --------------------------------------------------------------
             Orbital Energies (a.u.) and Symmetries
 --------------------------------------------------------------

 Alpha MOs, Restricted
 -- Occupied --                  
-482.86 -101.56  -77.11  -62.51  -56.33  -56.33  -56.33  -10.26
  1 A'    2 A'    3 A'    4 A'    5 A'    1 A"    6 A'    7 A'                 
 -9.478  -8.719  -7.241  -7.234  -7.233  -6.607  -6.551  -6.538
  8 A'    9 A'   10 A'    2 A"   11 A'   12 A'   13 A'    3 A"                 
 -6.536  -4.770  -4.766  -4.764  -2.661  -2.658  -2.657  -2.646
 14 A'   15 A'    4 A"   16 A'   17 A'    5 A"   18 A'    6 A"                 
 -2.646  -0.866  -0.834  -0.721  -0.570  -0.459  -0.443  -0.379
 19 A'   20 A'   21 A'   22 A'   23 A'   24 A'   25 A'    7 A"                 
 -0.362  -0.343  -0.314  -0.305  -0.268
 26 A'    8 A"   27 A'   28 A'    9 A"                                         
 -- Virtual --                   
 -0.092  -0.070  -0.011  -0.006   0.022   0.029   0.039   0.048
 10 A"   29 A'   30 A'   31 A'   32 A'   33 A'   11 A"   34 A'                 
  0.062   0.069   0.078   0.087   0.088   0.100   0.114   0.122
 35 A'   12 A"   36 A'   37 A'   13 A"   38 A'   39 A'   14 A"                 
  0.126   0.127   0.149   0.162   0.171   0.204   0.275   0.282
 40 A'   41 A'   42 A'   43 A'   44 A'   45 A'   46 A'   15 A"                 
  0.319   0.375   0.405   0.419   0.423   0.438   0.457   0.487
 47 A'   48 A'   49 A'   16 A"   50 A'   51 A'   17 A"   52 A'                 
  0.504   0.507   0.545   0.561   0.568   0.583   0.603   0.610
 18 A"   53 A'   19 A"   20 A"   54 A'   55 A'   56 A'   21 A"                 
  0.626   0.711   0.718   0.724   0.776   0.832   0.856   0.883
 57 A'   22 A"   58 A'   59 A'   60 A'   61 A'   23 A"   62 A'                 
  0.911   0.916   0.934   0.973   0.991   1.174   1.223   1.467
 24 A"   63 A'   64 A'   65 A'   66 A'   25 A"   67 A'   26 A"                 
  1.533   1.555   1.564   1.661   1.738   1.833   1.858   1.948
 68 A'   69 A'   27 A"   70 A'   71 A'   28 A"   72 A'   73 A'                 
  1.990   2.088   2.173   2.249   2.287   2.351   2.474   2.603
 29 A"   74 A'   75 A'   30 A"   76 A'   77 A'   78 A'   79 A'                 
  2.703   3.044   3.407   3.983   3.998   4.052   4.139   4.336
 31 A"   80 A'   81 A'   32 A"   82 A'   33 A"   83 A'   84 A'                 
  6.586   6.897   7.535   7.572   7.630   9.661  13.782  13.905
 85 A'   86 A'   34 A"   87 A'   88 A'   89 A'   35 A"   90 A'                 
 13.976  23.600  25.813  25.913  26.145  47.866 163.031 215.645
 91 A'   92 A'   36 A"   93 A'   94 A'   95 A'   96 A'   97 A'                 
289.731 289.766 289.8551020.648
 37 A"   98 A'   99 A'  100 A'                                                 

 Beta MOs, Restricted
 -- Occupied --                  
-482.86 -101.56  -77.11  -62.51  -56.33  -56.33  -56.33  -10.26
  1 A'    2 A'    3 A'    4 A'    5 A'    1 A"    6 A'    7 A'                 
 -9.478  -8.719  -7.241  -7.234  -7.233  -6.607  -6.551  -6.538
  8 A'    9 A'   10 A'    2 A"   11 A'   12 A'   13 A'    3 A"                 
 -6.536  -4.770  -4.766  -4.764  -2.661  -2.658  -2.657  -2.646
 14 A'   15 A'    4 A"   16 A'   17 A'    5 A"   18 A'    6 A"                 
 -2.646  -0.866  -0.834  -0.721  -0.570  -0.459  -0.443  -0.379
 19 A'   20 A'   21 A'   22 A'   23 A'   24 A'   25 A'    7 A"                 
 -0.362  -0.343  -0.314  -0.305  -0.268
 26 A'    8 A"   27 A'   28 A'    9 A"                                         
 -- Virtual --                   
 -0.092  -0.070  -0.011  -0.006   0.022   0.029   0.039   0.048
 10 A"   29 A'   30 A'   31 A'   32 A'   33 A'   11 A"   34 A'                 
  0.062   0.069   0.078   0.087   0.088   0.100   0.114   0.122
 35 A'   12 A"   36 A'   37 A'   13 A"   38 A'   39 A'   14 A"                 
  0.126   0.127   0.149   0.162   0.171   0.204   0.275   0.282
 40 A'   41 A'   42 A'   43 A'   44 A'   45 A'   46 A'   15 A"                 
  0.319   0.375   0.405   0.419   0.423   0.438   0.457   0.487
 47 A'   48 A'   49 A'   16 A"   50 A'   51 A'   17 A"   52 A'                 
  0.504   0.507   0.545   0.561   0.568   0.583   0.603   0.610
 18 A"   53 A'   19 A"   20 A"   54 A'   55 A'   56 A'   21 A"                 
  0.626   0.711   0.718   0.724   0.776   0.832   0.856   0.883
 57 A'   22 A"   58 A'   59 A'   60 A'   61 A'   23 A"   62 A'                 
  0.911   0.916   0.934   0.973   0.991   1.174   1.223   1.467
 24 A"   63 A'   64 A'   65 A'   66 A'   25 A"   67 A'   26 A"                 
  1.533   1.555   1.564   1.661   1.738   1.833   1.858   1.948
 68 A'   69 A'   27 A"   70 A'   71 A'   28 A"   72 A'   73 A'                 
  1.990   2.088   2.173   2.249   2.287   2.351   2.474   2.603
 29 A"   74 A'   75 A'   30 A"   76 A'   77 A'   78 A'   79 A'                 
  2.703   3.044   3.407   3.983   3.998   4.052   4.139   4.336
 31 A"   80 A'   81 A'   32 A"   82 A'   33 A"   83 A'   84 A'                 
  6.586   6.897   7.535   7.572   7.630   9.661  13.782  13.905
 85 A'   86 A'   34 A"   87 A'   88 A'   89 A'   35 A"   90 A'                 
 13.976  23.600  25.813  25.913  26.145  47.866 163.031 215.645
 91 A'   92 A'   36 A"   93 A'   94 A'   95 A'   96 A'   97 A'                 
289.731 289.766 289.8551020.648
 37 A"   98 A'   99 A'  100 A'                                                 
 --------------------------------------------------------------

          Ground-State Mulliken Net Atomic Charges

     Atom                 Charge (a.u.)
  ----------------------------------------
      1 C                    -0.251169
      2 P                     0.098338
      3 Cl                   -0.095291
      4 H                     0.231922
      5 Br                    0.016200
  ----------------------------------------
  Sum of atomic charges =    -0.000000

 -----------------------------------------------------------------
                    Cartesian Multipole Moments
 -----------------------------------------------------------------
    Charge (ESU x 10^10)
                -0.0000
    Dipole Moment (Debye)
         X       0.3757      Y      -1.7396      Z       0.0000
       Tot       1.7797
    Quadrupole Moments (Debye-Ang)
        XX     -50.8520     XY       1.8424     YY     -47.0911
        XZ      -0.0000     YZ      -0.0000     ZZ     -51.1754
    Octopole Moments (Debye-Ang^2)
       XXX      68.4205    XXY      14.1539    XYY      23.1245
       YYY      29.7512    XXZ       0.0000    XYZ      -0.0000
       YYZ      -0.0000    XZZ      20.1133    YZZ      13.6208
       ZZZ       0.0000
    Hexadecapole Moments (Debye-Ang^3)
      XXXX    -782.7322   XXXY      30.7146   XXYY    -187.6239
      XYYY      13.3138   YYYY    -281.4806   XXXZ      -0.0000
      XXYZ      -0.0000   XYYZ       0.0000   YYYZ       0.0000
      XXZZ    -142.7754   XYZZ       7.2221   YYZZ     -66.8819
      XZZZ      -0.0000   YZZZ      -0.0000   ZZZZ     -66.6433
 -----------------------------------------------------------------
 Calculating analytic gradient of the SCF energy
 Gradient of SCF Energy
            1           2           3           4           5
    1  -0.0041414   0.0018929   0.0009134   0.0007782   0.0005569
    2  -0.0036189   0.0018453  -0.0024096   0.0041864  -0.0000031
    3  -0.0000000   0.0000000  -0.0000000   0.0000000  -0.0000000
 Max gradient component =       4.186E-03
 RMS gradient           =       2.038E-03
 Gradient time:  CPU 4.52 s  wall 4.52 s
 Geometry Optimization Parameters
   NAtoms,    NIC,     NZ,  NCons,   NDum,   NFix, NCnnct, MaxDiis
        5      20       5       0       0       0       0       0

 Cartesian Hessian Update
 Hessian Updated using BFGS Update


** GEOMETRY OPTIMIZATION IN DELOCALIZED INTERNAL COORDINATES **
   Searching for a Minimum

   Optimization Cycle:   7

                       Coordinates (Angstroms)
     ATOM                X               Y               Z
      1  C        -0.0854846057   -1.3417248154    0.0000000000
      2  P        -1.7230992303   -1.0366451141    0.0000000000
      3  Cl       -1.8733485301    1.0380648605    0.0000000000
      4  H         0.2115225985   -2.3806923957    0.0000000000
      5  Br        1.4152222165   -0.1986516964    0.0000000000
   Point Group: cs    Number of degrees of freedom:     7


   Energy is  -3414.455427986

 Hessian Updated using BFGS Update

  7 Hessian modes will be used to form the next step
  Hessian Eigenvalues:
     0.097322    0.167460    0.193158    0.242933    0.302730    0.349862
     0.802374

 Minimum Search - Taking Simple RFO Step
 Searching for Lamda that Minimizes Along All modes
 Value Taken    Lamda =  -0.00019220
 Step Taken.  Stepsize is  0.034710

                             Maximum     Tolerance    Cnvgd?
         Gradient           0.003836      0.000300      NO
         Displacement       0.025344      0.001200      NO
         Energy change     -0.000539      0.000001      NO


 New Cartesian Coordinates Obtained by Inverse Iteration

 Displacement from previous Coordinates is:  0.049266
 ----------------------------------------------------------------
             Standard Nuclear Orientation (Angstroms)
    I     Atom           X                Y                Z
 ----------------------------------------------------------------
    1      C      -0.0760135611    -1.3360940470     0.0000000000
    2      P      -1.7188938607    -1.0365993079     0.0000000000
    3      Cl     -1.8900398583     1.0427540744     0.0000000000
    4      H       0.2035013137    -2.3861134450     0.0000000000
    5      Br      1.4262584152    -0.2035964356     0.0000000000
 ----------------------------------------------------------------
 Molecular Point Group                 Cs    NOp =  2
 Largest Abelian Subgroup              Cs    NOp =  2
 Nuclear Repulsion Energy =   360.5134338655 hartrees
 There are       37 alpha and       37 beta electrons
 Applying Cartesian multipole field
    Component          Value
    ---------          -----
     (2,0,0)        1.00000E-11
     (0,2,0)        2.00000E-11
     (0,0,2)       -3.00000E-11
 Nucleus-field energy     =     0.0000000100 hartrees
 Requested basis set is 6-311++G(d,p)
 There are 56 shells and 137 basis functions
 A cutoff of  1.0D-11 yielded   1373 shell pairs
 There are      8668 function pairs (      9469 Cartesian)
 Smallest overlap matrix eigenvalue = 6.56E-04
 Guess MOs from SCF MO coefficient file

 -----------------------------------------------------------------------
  General SCF calculation program by
  Eric Jon Sundstrom, Paul Horn, Yuezhi Mao, Dmitri Zuev, Alec White,
  David Stuck, Shaama M.S., Shane Yost, Joonho Lee, David Small,
  Daniel Levine, Susi Lehtola, Hugh Burton, Evgeny Epifanovsky
 -----------------------------------------------------------------------
 Exchange:     0.2000 Hartree-Fock + 0.0800 Slater + 0.7200 B88
 Correlation:  0.1900 VWN1RPA + 0.8100 LYP
 Using SG-1 standard quadrature grid
 A restricted SCF calculation will be
 performed using DIIS
 SCF converges when DIIS error is below 1.0e-08
 ---------------------------------------
  Cycle       Energy         DIIS error
 ---------------------------------------
    1   -3414.4554381446      1.50e-04  
    2   -3414.4555304833      3.51e-05  
    3   -3414.4555255446      5.73e-05  
    4   -3414.4555336242      1.47e-05  
    5   -3414.4555341788      2.15e-06  
    6   -3414.4555341901      9.21e-07  
    7   -3414.4555341926      2.05e-07  
    8   -3414.4555341926      5.61e-08  
    9   -3414.4555341927      1.94e-08  
   10   -3414.4555341926      5.50e-09  Convergence criterion met
 ---------------------------------------
 SCF time:   CPU 14.16s  wall 14.00s 
 SCF   energy in the final basis set =    -3414.4555341926
 Total energy in the final basis set =    -3414.4555341926

 --------------------------------------------------------------
             Orbital Energies (a.u.) and Symmetries
 --------------------------------------------------------------

 Alpha MOs, Restricted
 -- Occupied --                  
-482.86 -101.56  -77.11  -62.51  -56.33  -56.33  -56.33  -10.26
  1 A'    2 A'    3 A'    4 A'    5 A'    1 A"    6 A'    7 A'                 
 -9.477  -8.720  -7.241  -7.233  -7.232  -6.608  -6.552  -6.539
  8 A'    9 A'   10 A'    2 A"   11 A'   12 A'   13 A'    3 A"                 
 -6.537  -4.771  -4.767  -4.764  -2.662  -2.659  -2.658  -2.647
 14 A'   15 A'    4 A"   16 A'   17 A'    5 A"   18 A'    6 A"                 
 -2.647  -0.864  -0.835  -0.721  -0.569  -0.460  -0.442  -0.379
 19 A'   20 A'   21 A'   22 A'   23 A'   24 A'   25 A'    7 A"                 
 -0.361  -0.343  -0.314  -0.305  -0.268
 26 A'    8 A"   27 A'   28 A'    9 A"                                         
 -- Virtual --                   
 -0.093  -0.070  -0.011  -0.007   0.022   0.028   0.039   0.048
 10 A"   29 A'   30 A'   31 A'   32 A'   33 A'   11 A"   34 A'                 
  0.062   0.068   0.078   0.087   0.088   0.100   0.114   0.122
 35 A'   12 A"   36 A'   37 A'   13 A"   38 A'   39 A'   14 A"                 
  0.125   0.127   0.148   0.162   0.171   0.204   0.276   0.283
 40 A'   41 A'   42 A'   43 A'   44 A'   45 A'   46 A'   15 A"                 
  0.318   0.375   0.405   0.419   0.422   0.439   0.457   0.488
 47 A'   48 A'   49 A'   16 A"   50 A'   51 A'   17 A"   52 A'                 
  0.504   0.506   0.544   0.560   0.567   0.581   0.602   0.611
 18 A"   53 A'   19 A"   20 A"   54 A'   55 A'   56 A'   21 A"                 
  0.625   0.712   0.716   0.724   0.775   0.833   0.857   0.883
 57 A'   22 A"   58 A'   59 A'   60 A'   61 A'   23 A"   62 A'                 
  0.910   0.914   0.933   0.970   0.991   1.172   1.220   1.467
 24 A"   63 A'   64 A'   65 A'   66 A'   25 A"   67 A'   26 A"                 
  1.529   1.557   1.565   1.660   1.738   1.827   1.863   1.943
 68 A'   69 A'   27 A"   70 A'   71 A'   28 A"   72 A'   73 A'                 
  1.990   2.084   2.169   2.249   2.285   2.349   2.465   2.604
 29 A"   74 A'   75 A'   30 A"   76 A'   77 A'   78 A'   79 A'                 
  2.702   3.047   3.395   3.982   3.997   4.052   4.138   4.334
 31 A"   80 A'   81 A'   32 A"   82 A'   33 A"   83 A'   84 A'                 
  6.587   6.895   7.534   7.570   7.629   9.662  13.782  13.904
 85 A'   86 A'   34 A"   87 A'   88 A'   89 A'   35 A"   90 A'                 
 13.972  23.590  25.812  25.910  26.140  47.867 163.027 215.646
 91 A'   92 A'   36 A"   93 A'   94 A'   95 A'   96 A'   97 A'                 
289.730 289.764 289.8541020.649
 37 A"   98 A'   99 A'  100 A'                                                 

 Beta MOs, Restricted
 -- Occupied --                  
-482.86 -101.56  -77.11  -62.51  -56.33  -56.33  -56.33  -10.26
  1 A'    2 A'    3 A'    4 A'    5 A'    1 A"    6 A'    7 A'                 
 -9.477  -8.720  -7.241  -7.233  -7.232  -6.608  -6.552  -6.539
  8 A'    9 A'   10 A'    2 A"   11 A'   12 A'   13 A'    3 A"                 
 -6.537  -4.771  -4.767  -4.764  -2.662  -2.659  -2.658  -2.647
 14 A'   15 A'    4 A"   16 A'   17 A'    5 A"   18 A'    6 A"                 
 -2.647  -0.864  -0.835  -0.721  -0.569  -0.460  -0.442  -0.379
 19 A'   20 A'   21 A'   22 A'   23 A'   24 A'   25 A'    7 A"                 
 -0.361  -0.343  -0.314  -0.305  -0.268
 26 A'    8 A"   27 A'   28 A'    9 A"                                         
 -- Virtual --                   
 -0.093  -0.070  -0.011  -0.007   0.022   0.028   0.039   0.048
 10 A"   29 A'   30 A'   31 A'   32 A'   33 A'   11 A"   34 A'                 
  0.062   0.068   0.078   0.087   0.088   0.100   0.114   0.122
 35 A'   12 A"   36 A'   37 A'   13 A"   38 A'   39 A'   14 A"                 
  0.125   0.127   0.148   0.162   0.171   0.204   0.276   0.283
 40 A'   41 A'   42 A'   43 A'   44 A'   45 A'   46 A'   15 A"                 
  0.318   0.375   0.405   0.419   0.422   0.439   0.457   0.488
 47 A'   48 A'   49 A'   16 A"   50 A'   51 A'   17 A"   52 A'                 
  0.504   0.506   0.544   0.560   0.567   0.581   0.602   0.611
 18 A"   53 A'   19 A"   20 A"   54 A'   55 A'   56 A'   21 A"                 
  0.625   0.712   0.716   0.724   0.775   0.833   0.857   0.883
 57 A'   22 A"   58 A'   59 A'   60 A'   61 A'   23 A"   62 A'                 
  0.910   0.914   0.933   0.970   0.991   1.172   1.220   1.467
 24 A"   63 A'   64 A'   65 A'   66 A'   25 A"   67 A'   26 A"                 
  1.529   1.557   1.565   1.660   1.738   1.827   1.863   1.943
 68 A'   69 A'   27 A"   70 A'   71 A'   28 A"   72 A'   73 A'                 
  1.990   2.084   2.169   2.249   2.285   2.349   2.465   2.604
 29 A"   74 A'   75 A'   30 A"   76 A'   77 A'   78 A'   79 A'                 
  2.702   3.047   3.395   3.982   3.997   4.052   4.138   4.334
 31 A"   80 A'   81 A'   32 A"   82 A'   33 A"   83 A'   84 A'                 
  6.587   6.895   7.534   7.570   7.629   9.662  13.782  13.904
 85 A'   86 A'   34 A"   87 A'   88 A'   89 A'   35 A"   90 A'                 
 13.972  23.590  25.812  25.910  26.140  47.867 163.027 215.646
 91 A'   92 A'   36 A"   93 A'   94 A'   95 A'   96 A'   97 A'                 
289.730 289.764 289.8541020.649
 37 A"   98 A'   99 A'  100 A'                                                 
 --------------------------------------------------------------

          Ground-State Mulliken Net Atomic Charges

     Atom                 Charge (a.u.)
  ----------------------------------------
      1 C                    -0.249718
      2 P                     0.099743
      3 Cl                   -0.099537
      4 H                     0.228905
      5 Br                    0.020607
  ----------------------------------------
  Sum of atomic charges =    -0.000000

 -----------------------------------------------------------------
                    Cartesian Multipole Moments
 -----------------------------------------------------------------
    Charge (ESU x 10^10)
                -0.0000
    Dipole Moment (Debye)
         X       0.4268      Y      -1.7569      Z      -0.0000
       Tot       1.8080
    Quadrupole Moments (Debye-Ang)
        XX     -50.8851     XY       1.8913     YY     -47.1351
        XZ       0.0000     YZ      -0.0000     ZZ     -51.1964
    Octopole Moments (Debye-Ang^2)
       XXX      68.5664    XXY      14.0960    XYY      23.0393
       YYY      29.7228    XXZ      -0.0000    XYZ       0.0000
       YYZ       0.0000    XZZ      20.1078    YZZ      13.6371
       ZZZ      -0.0000
    Hexadecapole Moments (Debye-Ang^3)
      XXXX    -789.7840   XXXY      32.8979   XXYY    -189.0137
      XYYY      15.2257   YYYY    -282.2959   XXXZ       0.0000
      XXYZ      -0.0000   XYYZ      -0.0000   YYYZ      -0.0000
      XXZZ    -144.0337   XYZZ       7.8583   YYZZ     -67.0588
      XZZZ       0.0000   YZZZ       0.0000   ZZZZ     -66.6996
 -----------------------------------------------------------------
 Calculating analytic gradient of the SCF energy
 Gradient of SCF Energy
            1           2           3           4           5
    1  -0.0001142  -0.0005127   0.0002098   0.0005622  -0.0001452
    2   0.0005333   0.0005293  -0.0006810   0.0002345  -0.0006161
    3   0.0000000  -0.0000000   0.0000000  -0.0000000   0.0000000
 Max gradient component =       6.810E-04
 RMS gradient           =       3.759E-04
 Gradient time:  CPU 4.49 s  wall 4.49 s
 Geometry Optimization Parameters
   NAtoms,    NIC,     NZ,  NCons,   NDum,   NFix, NCnnct, MaxDiis
        5      20       5       0       0       0       0       0

 Cartesian Hessian Update
 Hessian Updated using BFGS Update


** GEOMETRY OPTIMIZATION IN DELOCALIZED INTERNAL COORDINATES **
   Searching for a Minimum

   Optimization Cycle:   8

                       Coordinates (Angstroms)
     ATOM                X               Y               Z
      1  C        -0.0760135611   -1.3360940470    0.0000000000
      2  P        -1.7188938607   -1.0365993079    0.0000000000
      3  Cl       -1.8900398583    1.0427540744    0.0000000000
      4  H         0.2035013137   -2.3861134450    0.0000000000
      5  Br        1.4262584152   -0.2035964356    0.0000000000
   Point Group: cs    Number of degrees of freedom:     7


   Energy is  -3414.455534193

 Hessian Updated using BFGS Update

  7 Hessian modes will be used to form the next step
  Hessian Eigenvalues:
     0.094089    0.152613    0.198096    0.243881    0.294564    0.349188
     0.811070

 Minimum Search - Taking Simple RFO Step
 Searching for Lamda that Minimizes Along All modes
 Value Taken    Lamda =  -0.00001391
 Step Taken.  Stepsize is  0.009685

                             Maximum     Tolerance    Cnvgd?
         Gradient           0.001096      0.000300      NO
         Displacement       0.008165      0.001200      NO
         Energy change     -0.000106      0.000001      NO


 New Cartesian Coordinates Obtained by Inverse Iteration

 Displacement from previous Coordinates is:  0.012328
 ----------------------------------------------------------------
             Standard Nuclear Orientation (Angstroms)
    I     Atom           X                Y                Z
 ----------------------------------------------------------------
    1      C      -0.0740590728    -1.3370629368     0.0000000000
    2      P      -1.7165683673    -1.0365615074     0.0000000000
    3      Cl     -1.8925133009     1.0441040022     0.0000000000
    4      H       0.2001877767    -2.3886802975     0.0000000000
    5      Br      1.4277654132    -0.2014484216     0.0000000000
 ----------------------------------------------------------------
 Molecular Point Group                 Cs    NOp =  2
 Largest Abelian Subgroup              Cs    NOp =  2
 Nuclear Repulsion Energy =   360.2921538613 hartrees
 There are       37 alpha and       37 beta electrons
 Applying Cartesian multipole field
    Component          Value
    ---------          -----
     (2,0,0)        1.00000E-11
     (0,2,0)        2.00000E-11
     (0,0,2)       -3.00000E-11
 Nucleus-field energy     =     0.0000000101 hartrees
 Requested basis set is 6-311++G(d,p)
 There are 56 shells and 137 basis functions
 A cutoff of  1.0D-11 yielded   1373 shell pairs
 There are      8668 function pairs (      9469 Cartesian)
 Smallest overlap matrix eigenvalue = 6.59E-04
 Guess MOs from SCF MO coefficient file

 -----------------------------------------------------------------------
  General SCF calculation program by
  Eric Jon Sundstrom, Paul Horn, Yuezhi Mao, Dmitri Zuev, Alec White,
  David Stuck, Shaama M.S., Shane Yost, Joonho Lee, David Small,
  Daniel Levine, Susi Lehtola, Hugh Burton, Evgeny Epifanovsky
 -----------------------------------------------------------------------
 Exchange:     0.2000 Hartree-Fock + 0.0800 Slater + 0.7200 B88
 Correlation:  0.1900 VWN1RPA + 0.8100 LYP
 Using SG-1 standard quadrature grid
 A restricted SCF calculation will be
 performed using DIIS
 SCF converges when DIIS error is below 1.0e-08
 ---------------------------------------
  Cycle       Energy         DIIS error
 ---------------------------------------
    1   -3414.4555360246      3.53e-05  
    2   -3414.4555409344      8.57e-06  
    3   -3414.4555410077      7.21e-06  
    4   -3414.4555411282      2.29e-06  
    5   -3414.4555411405      4.96e-07  
    6   -3414.4555411410      2.21e-07  
    7   -3414.4555411411      9.56e-08  
    8   -3414.4555411412      3.84e-08  
    9   -3414.4555411411      7.42e-09  Convergence criterion met
 ---------------------------------------
 SCF time:   CPU 12.75s  wall 13.00s 
 SCF   energy in the final basis set =    -3414.4555411411
 Total energy in the final basis set =    -3414.4555411411

 --------------------------------------------------------------
             Orbital Energies (a.u.) and Symmetries
 --------------------------------------------------------------

 Alpha MOs, Restricted
 -- Occupied --                  
-482.86 -101.56  -77.11  -62.51  -56.33  -56.33  -56.33  -10.26
  1 A'    2 A'    3 A'    4 A'    5 A'    1 A"    6 A'    7 A'                 
 -9.477  -8.720  -7.241  -7.233  -7.232  -6.608  -6.552  -6.539
  8 A'    9 A'   10 A'    2 A"   11 A'   12 A'   13 A'    3 A"                 
 -6.537  -4.771  -4.767  -4.764  -2.662  -2.659  -2.658  -2.648
 14 A'   15 A'    4 A"   16 A'   17 A'    5 A"   18 A'    6 A"                 
 -2.648  -0.864  -0.835  -0.721  -0.569  -0.460  -0.441  -0.378
 19 A'   20 A'   21 A'   22 A'   23 A'   24 A'   25 A'    7 A"                 
 -0.361  -0.343  -0.314  -0.305  -0.268
 26 A'    8 A"   27 A'   28 A'    9 A"                                         
 -- Virtual --                   
 -0.093  -0.070  -0.012  -0.007   0.022   0.028   0.039   0.048
 10 A"   29 A'   30 A'   31 A'   32 A'   33 A'   11 A"   34 A'                 
  0.062   0.068   0.077   0.087   0.088   0.100   0.114   0.122
 35 A'   12 A"   36 A'   37 A'   13 A"   38 A'   39 A'   14 A"                 
  0.125   0.127   0.148   0.162   0.171   0.203   0.276   0.283
 40 A'   41 A'   42 A'   43 A'   44 A'   45 A'   46 A'   15 A"                 
  0.318   0.375   0.405   0.419   0.422   0.439   0.457   0.488
 47 A'   48 A'   49 A'   16 A"   50 A'   51 A'   17 A"   52 A'                 
  0.504   0.506   0.544   0.560   0.567   0.581   0.603   0.611
 18 A"   53 A'   19 A"   20 A"   54 A'   55 A'   56 A'   21 A"                 
  0.625   0.711   0.715   0.724   0.775   0.833   0.857   0.883
 57 A'   22 A"   58 A'   59 A'   60 A'   61 A'   23 A"   62 A'                 
  0.909   0.914   0.933   0.969   0.991   1.172   1.219   1.467
 24 A"   63 A'   64 A'   65 A'   66 A'   25 A"   67 A'   26 A"                 
  1.528   1.557   1.565   1.659   1.738   1.827   1.863   1.943
 68 A'   69 A'   27 A"   70 A'   71 A'   28 A"   72 A'   73 A'                 
  1.990   2.084   2.167   2.249   2.285   2.349   2.464   2.604
 29 A"   74 A'   75 A'   30 A"   76 A'   77 A'   78 A'   79 A'                 
  2.702   3.047   3.395   3.982   3.997   4.051   4.137   4.334
 31 A"   80 A'   81 A'   32 A"   82 A'   33 A"   83 A'   84 A'                 
  6.587   6.894   7.534   7.570   7.629   9.662  13.782  13.904
 85 A'   86 A'   34 A"   87 A'   88 A'   89 A'   35 A"   90 A'                 
 13.972  23.590  25.812  25.909  26.139  47.866 163.027 215.646
 91 A'   92 A'   36 A"   93 A'   94 A'   95 A'   96 A'   97 A'                 
289.730 289.764 289.8541020.648
 37 A"   98 A'   99 A'  100 A'                                                 

 Beta MOs, Restricted
 -- Occupied --                  
-482.86 -101.56  -77.11  -62.51  -56.33  -56.33  -56.33  -10.26
  1 A'    2 A'    3 A'    4 A'    5 A'    1 A"    6 A'    7 A'                 
 -9.477  -8.720  -7.241  -7.233  -7.232  -6.608  -6.552  -6.539
  8 A'    9 A'   10 A'    2 A"   11 A'   12 A'   13 A'    3 A"                 
 -6.537  -4.771  -4.767  -4.764  -2.662  -2.659  -2.658  -2.648
 14 A'   15 A'    4 A"   16 A'   17 A'    5 A"   18 A'    6 A"                 
 -2.648  -0.864  -0.835  -0.721  -0.569  -0.460  -0.441  -0.378
 19 A'   20 A'   21 A'   22 A'   23 A'   24 A'   25 A'    7 A"                 
 -0.361  -0.343  -0.314  -0.305  -0.268
 26 A'    8 A"   27 A'   28 A'    9 A"                                         
 -- Virtual --                   
 -0.093  -0.070  -0.012  -0.007   0.022   0.028   0.039   0.048
 10 A"   29 A'   30 A'   31 A'   32 A'   33 A'   11 A"   34 A'                 
  0.062   0.068   0.077   0.087   0.088   0.100   0.114   0.122
 35 A'   12 A"   36 A'   37 A'   13 A"   38 A'   39 A'   14 A"                 
  0.125   0.127   0.148   0.162   0.171   0.203   0.276   0.283
 40 A'   41 A'   42 A'   43 A'   44 A'   45 A'   46 A'   15 A"                 
  0.318   0.375   0.405   0.419   0.422   0.439   0.457   0.488
 47 A'   48 A'   49 A'   16 A"   50 A'   51 A'   17 A"   52 A'                 
  0.504   0.506   0.544   0.560   0.567   0.581   0.603   0.611
 18 A"   53 A'   19 A"   20 A"   54 A'   55 A'   56 A'   21 A"                 
  0.625   0.711   0.715   0.724   0.775   0.833   0.857   0.883
 57 A'   22 A"   58 A'   59 A'   60 A'   61 A'   23 A"   62 A'                 
  0.909   0.914   0.933   0.969   0.991   1.172   1.219   1.467
 24 A"   63 A'   64 A'   65 A'   66 A'   25 A"   67 A'   26 A"                 
  1.528   1.557   1.565   1.659   1.738   1.827   1.863   1.943
 68 A'   69 A'   27 A"   70 A'   71 A'   28 A"   72 A'   73 A'                 
  1.990   2.084   2.167   2.249   2.285   2.349   2.464   2.604
 29 A"   74 A'   75 A'   30 A"   76 A'   77 A'   78 A'   79 A'                 
  2.702   3.047   3.395   3.982   3.997   4.051   4.137   4.334
 31 A"   80 A'   81 A'   32 A"   82 A'   33 A"   83 A'   84 A'                 
  6.587   6.894   7.534   7.570   7.629   9.662  13.782  13.904
 85 A'   86 A'   34 A"   87 A'   88 A'   89 A'   35 A"   90 A'                 
 13.972  23.590  25.812  25.909  26.139  47.866 163.027 215.646
 91 A'   92 A'   36 A"   93 A'   94 A'   95 A'   96 A'   97 A'                 
289.730 289.764 289.8541020.648
 37 A"   98 A'   99 A'  100 A'                                                 
 --------------------------------------------------------------

          Ground-State Mulliken Net Atomic Charges

     Atom                 Charge (a.u.)
  ----------------------------------------
      1 C                    -0.249249
      2 P                     0.100536
      3 Cl                   -0.100068
      4 H                     0.228849
      5 Br                    0.019932
  ----------------------------------------
  Sum of atomic charges =    -0.000000

 -----------------------------------------------------------------
                    Cartesian Multipole Moments
 -----------------------------------------------------------------
    Charge (ESU x 10^10)
                -0.0000
    Dipole Moment (Debye)
         X       0.4296      Y      -1.7618      Z      -0.0000
       Tot       1.8134
    Quadrupole Moments (Debye-Ang)
        XX     -50.9122     XY       1.9078     YY     -47.1227
        XZ      -0.0000     YZ       0.0000     ZZ     -51.2011
    Octopole Moments (Debye-Ang^2)
       XXX      68.5182    XXY      14.0678    XYY      23.0016
       YYY      29.5216    XXZ       0.0000    XYZ      -0.0000
       YYZ       0.0000    XZZ      20.0732    YZZ      13.5848
       ZZZ      -0.0000
    Hexadecapole Moments (Debye-Ang^3)
      XXXX    -790.6110   XXXY      33.1197   XXYY    -189.1415
      XYYY      15.4341   YYYY    -282.3926   XXXZ       0.0000
      XXYZ       0.0000   XYYZ      -0.0000   YYYZ      -0.0000
      XXZZ    -144.1492   XYZZ       7.9281   YYZZ     -67.1049
      XZZZ       0.0000   YZZZ       0.0000   ZZZZ     -66.7101
 -----------------------------------------------------------------
 Calculating analytic gradient of the SCF energy
 Gradient of SCF Energy
            1           2           3           4           5
    1  -0.0000906  -0.0001871  -0.0000138   0.0000102   0.0002813
    2  -0.0001242   0.0001846  -0.0001503  -0.0000140   0.0001039
    3   0.0000000  -0.0000000   0.0000000  -0.0000000   0.0000000
 Max gradient component =       2.813E-04
 RMS gradient           =       1.171E-04
 Gradient time:  CPU 4.50 s  wall 4.98 s
 Geometry Optimization Parameters
   NAtoms,    NIC,     NZ,  NCons,   NDum,   NFix, NCnnct, MaxDiis
        5      20       5       0       0       0       0       0

 Cartesian Hessian Update
 Hessian Updated using BFGS Update


** GEOMETRY OPTIMIZATION IN DELOCALIZED INTERNAL COORDINATES **
   Searching for a Minimum

   Optimization Cycle:   9

                       Coordinates (Angstroms)
     ATOM                X               Y               Z
      1  C        -0.0740590728   -1.3370629368    0.0000000000
      2  P        -1.7165683673   -1.0365615074    0.0000000000
      3  Cl       -1.8925133009    1.0441040022    0.0000000000
      4  H         0.2001877767   -2.3886802975    0.0000000000
      5  Br        1.4277654132   -0.2014484216    0.0000000000
   Point Group: cs    Number of degrees of freedom:     7


   Energy is  -3414.455541141

 Hessian Updated using BFGS Update

  7 Hessian modes will be used to form the next step
  Hessian Eigenvalues:
     0.084854    0.170424    0.200983    0.247510    0.282725    0.351966
     0.808076

 Minimum Search - Taking Simple RFO Step
 Searching for Lamda that Minimizes Along All modes
 Value Taken    Lamda =   0.00000000
 Step Taken.  Stepsize is  0.002488

                             Maximum     Tolerance    Cnvgd?
         Gradient           0.000293      0.000300     YES
         Displacement       0.001489      0.001200      NO
         Energy change     -0.000007      0.000001      NO


 New Cartesian Coordinates Obtained by Inverse Iteration

 Displacement from previous Coordinates is:  0.004078
 ----------------------------------------------------------------
             Standard Nuclear Orientation (Angstroms)
    I     Atom           X                Y                Z
 ----------------------------------------------------------------
    1      C      -0.0738612119    -1.3372433406     0.0000000000
    2      P      -1.7162988912    -1.0368928337     0.0000000000
    3      Cl     -1.8913324721     1.0442488551     0.0000000000
    4      H       0.2001304489    -2.3889366169     0.0000000000
    5      Br      1.4261745752    -0.2008252249     0.0000000000
 ----------------------------------------------------------------
 Molecular Point Group                 Cs    NOp =  2
 Largest Abelian Subgroup              Cs    NOp =  2
 Nuclear Repulsion Energy =   360.4236095303 hartrees
 There are       37 alpha and       37 beta electrons
 Applying Cartesian multipole field
    Component          Value
    ---------          -----
     (2,0,0)        1.00000E-11
     (0,2,0)        2.00000E-11
     (0,0,2)       -3.00000E-11
 Nucleus-field energy     =     0.0000000100 hartrees
 Requested basis set is 6-311++G(d,p)
 There are 56 shells and 137 basis functions
 A cutoff of  1.0D-11 yielded   1373 shell pairs
 There are      8668 function pairs (      9469 Cartesian)
 Smallest overlap matrix eigenvalue = 6.58E-04
 Guess MOs from SCF MO coefficient file

 -----------------------------------------------------------------------
  General SCF calculation program by
  Eric Jon Sundstrom, Paul Horn, Yuezhi Mao, Dmitri Zuev, Alec White,
  David Stuck, Shaama M.S., Shane Yost, Joonho Lee, David Small,
  Daniel Levine, Susi Lehtola, Hugh Burton, Evgeny Epifanovsky
 -----------------------------------------------------------------------
 Exchange:     0.2000 Hartree-Fock + 0.0800 Slater + 0.7200 B88
 Correlation:  0.1900 VWN1RPA + 0.8100 LYP
 Using SG-1 standard quadrature grid
 A restricted SCF calculation will be
 performed using DIIS
 SCF converges when DIIS error is below 1.0e-08
 ---------------------------------------
  Cycle       Energy         DIIS error
 ---------------------------------------
    1   -3414.4555409953      1.14e-05  
    2   -3414.4555414697      6.12e-06  
    3   -3414.4555413919      8.14e-06  
    4   -3414.4555415571      1.33e-06  
    5   -3414.4555415626      4.07e-07  
    6   -3414.4555415629      9.15e-08  
    7   -3414.4555415630      3.55e-08  
    8   -3414.4555415630      7.55e-09  Convergence criterion met
 ---------------------------------------
 SCF time:   CPU 11.34s  wall 12.00s 
 SCF   energy in the final basis set =    -3414.4555415630
 Total energy in the final basis set =    -3414.4555415630

 --------------------------------------------------------------
             Orbital Energies (a.u.) and Symmetries
 --------------------------------------------------------------

 Alpha MOs, Restricted
 -- Occupied --                  
-482.86 -101.56  -77.11  -62.51  -56.33  -56.33  -56.33  -10.26
  1 A'    2 A'    3 A'    4 A'    5 A'    1 A"    6 A'    7 A'                 
 -9.477  -8.720  -7.241  -7.233  -7.232  -6.608  -6.552  -6.539
  8 A'    9 A'   10 A'    2 A"   11 A'   12 A'   13 A'    3 A"                 
 -6.537  -4.771  -4.767  -4.764  -2.662  -2.659  -2.658  -2.648
 14 A'   15 A'    4 A"   16 A'   17 A'    5 A"   18 A'    6 A"                 
 -2.648  -0.864  -0.835  -0.721  -0.569  -0.460  -0.441  -0.378
 19 A'   20 A'   21 A'   22 A'   23 A'   24 A'   25 A'    7 A"                 
 -0.361  -0.343  -0.314  -0.305  -0.268
 26 A'    8 A"   27 A'   28 A'    9 A"                                         
 -- Virtual --                   
 -0.093  -0.070  -0.012  -0.007   0.022   0.028   0.039   0.048
 10 A"   29 A'   30 A'   31 A'   32 A'   33 A'   11 A"   34 A'                 
  0.062   0.068   0.077   0.087   0.088   0.100   0.114   0.122
 35 A'   12 A"   36 A'   37 A'   13 A"   38 A'   39 A'   14 A"                 
  0.125   0.127   0.148   0.162   0.171   0.203   0.276   0.283
 40 A'   41 A'   42 A'   43 A'   44 A'   45 A'   46 A'   15 A"                 
  0.319   0.375   0.405   0.419   0.422   0.439   0.457   0.487
 47 A'   48 A'   49 A'   16 A"   50 A'   51 A'   17 A"   52 A'                 
  0.504   0.506   0.544   0.560   0.567   0.581   0.603   0.612
 18 A"   53 A'   19 A"   20 A"   54 A'   55 A'   56 A'   21 A"                 
  0.625   0.711   0.715   0.724   0.775   0.833   0.857   0.883
 57 A'   22 A"   58 A'   59 A'   60 A'   61 A'   23 A"   62 A'                 
  0.909   0.914   0.933   0.970   0.991   1.172   1.219   1.467
 24 A"   63 A'   64 A'   65 A'   66 A'   25 A"   67 A'   26 A"                 
  1.528   1.557   1.565   1.659   1.738   1.827   1.863   1.943
 68 A'   69 A'   27 A"   70 A'   71 A'   28 A"   72 A'   73 A'                 
  1.990   2.084   2.167   2.250   2.285   2.349   2.464   2.604
 29 A"   74 A'   75 A'   30 A"   76 A'   77 A'   78 A'   79 A'                 
  2.702   3.047   3.395   3.982   3.997   4.051   4.138   4.334
 31 A"   80 A'   81 A'   32 A"   82 A'   33 A"   83 A'   84 A'                 
  6.587   6.895   7.534   7.570   7.629   9.662  13.782  13.904
 85 A'   86 A'   34 A"   87 A'   88 A'   89 A'   35 A"   90 A'                 
 13.972  23.590  25.812  25.909  26.139  47.866 163.027 215.646
 91 A'   92 A'   36 A"   93 A'   94 A'   95 A'   96 A'   97 A'                 
289.730 289.764 289.8541020.649
 37 A"   98 A'   99 A'  100 A'                                                 

 Beta MOs, Restricted
 -- Occupied --                  
-482.86 -101.56  -77.11  -62.51  -56.33  -56.33  -56.33  -10.26
  1 A'    2 A'    3 A'    4 A'    5 A'    1 A"    6 A'    7 A'                 
 -9.477  -8.720  -7.241  -7.233  -7.232  -6.608  -6.552  -6.539
  8 A'    9 A'   10 A'    2 A"   11 A'   12 A'   13 A'    3 A"                 
 -6.537  -4.771  -4.767  -4.764  -2.662  -2.659  -2.658  -2.648
 14 A'   15 A'    4 A"   16 A'   17 A'    5 A"   18 A'    6 A"                 
 -2.648  -0.864  -0.835  -0.721  -0.569  -0.460  -0.441  -0.378
 19 A'   20 A'   21 A'   22 A'   23 A'   24 A'   25 A'    7 A"                 
 -0.361  -0.343  -0.314  -0.305  -0.268
 26 A'    8 A"   27 A'   28 A'    9 A"                                         
 -- Virtual --                   
 -0.093  -0.070  -0.012  -0.007   0.022   0.028   0.039   0.048
 10 A"   29 A'   30 A'   31 A'   32 A'   33 A'   11 A"   34 A'                 
  0.062   0.068   0.077   0.087   0.088   0.100   0.114   0.122
 35 A'   12 A"   36 A'   37 A'   13 A"   38 A'   39 A'   14 A"                 
  0.125   0.127   0.148   0.162   0.171   0.203   0.276   0.283
 40 A'   41 A'   42 A'   43 A'   44 A'   45 A'   46 A'   15 A"                 
  0.319   0.375   0.405   0.419   0.422   0.439   0.457   0.487
 47 A'   48 A'   49 A'   16 A"   50 A'   51 A'   17 A"   52 A'                 
  0.504   0.506   0.544   0.560   0.567   0.581   0.603   0.612
 18 A"   53 A'   19 A"   20 A"   54 A'   55 A'   56 A'   21 A"                 
  0.625   0.711   0.715   0.724   0.775   0.833   0.857   0.883
 57 A'   22 A"   58 A'   59 A'   60 A'   61 A'   23 A"   62 A'                 
  0.909   0.914   0.933   0.970   0.991   1.172   1.219   1.467
 24 A"   63 A'   64 A'   65 A'   66 A'   25 A"   67 A'   26 A"                 
  1.528   1.557   1.565   1.659   1.738   1.827   1.863   1.943
 68 A'   69 A'   27 A"   70 A'   71 A'   28 A"   72 A'   73 A'                 
  1.990   2.084   2.167   2.250   2.285   2.349   2.464   2.604
 29 A"   74 A'   75 A'   30 A"   76 A'   77 A'   78 A'   79 A'                 
  2.702   3.047   3.395   3.982   3.997   4.051   4.138   4.334
 31 A"   80 A'   81 A'   32 A"   82 A'   33 A"   83 A'   84 A'                 
  6.587   6.895   7.534   7.570   7.629   9.662  13.782  13.904
 85 A'   86 A'   34 A"   87 A'   88 A'   89 A'   35 A"   90 A'                 
 13.972  23.590  25.812  25.909  26.139  47.866 163.027 215.646
 91 A'   92 A'   36 A"   93 A'   94 A'   95 A'   96 A'   97 A'                 
289.730 289.764 289.8541020.649
 37 A"   98 A'   99 A'  100 A'                                                 
 --------------------------------------------------------------

          Ground-State Mulliken Net Atomic Charges

     Atom                 Charge (a.u.)
  ----------------------------------------
      1 C                    -0.249356
      2 P                     0.100531
      3 Cl                   -0.100314
      4 H                     0.228920
      5 Br                    0.020219
  ----------------------------------------
  Sum of atomic charges =    -0.000000

 -----------------------------------------------------------------
                    Cartesian Multipole Moments
 -----------------------------------------------------------------
    Charge (ESU x 10^10)
                -0.0000
    Dipole Moment (Debye)
         X       0.4334      Y      -1.7636      Z       0.0000
       Tot       1.8160
    Quadrupole Moments (Debye-Ang)
        XX     -50.9179     XY       1.9112     YY     -47.1197
        XZ      -0.0000     YZ       0.0000     ZZ     -51.1998
    Octopole Moments (Debye-Ang^2)
       XXX      68.5531    XXY      14.0528    XYY      23.0211
       YYY      29.4870    XXZ      -0.0000    XYZ       0.0000
       YYZ      -0.0000    XZZ      20.0894    YZZ      13.5740
       ZZZ       0.0000
    Hexadecapole Moments (Debye-Ang^3)
      XXXX    -789.8003   XXXY      33.0125   XXYY    -189.0031
      XYYY      15.3448   YYYY    -282.4385   XXXZ      -0.0000
      XXYZ      -0.0000   XYYZ       0.0000   YYYZ       0.0000
      XXZZ    -144.0000   XYZZ       7.8917   YYZZ     -67.1157
      XZZZ      -0.0000   YZZZ       0.0000   ZZZZ     -66.7062
 -----------------------------------------------------------------
 Calculating analytic gradient of the SCF energy
 Gradient of SCF Energy
            1           2           3           4           5
    1   0.0001512  -0.0000657   0.0000212  -0.0000444  -0.0000623
    2   0.0000543   0.0000705  -0.0000561  -0.0000273  -0.0000413
    3  -0.0000000   0.0000000  -0.0000000   0.0000000   0.0000000
 Max gradient component =       1.512E-04
 RMS gradient           =       5.599E-05
 Gradient time:  CPU 4.50 s  wall 4.50 s
 Geometry Optimization Parameters
   NAtoms,    NIC,     NZ,  NCons,   NDum,   NFix, NCnnct, MaxDiis
        5      20       5       0       0       0       0       0

 Cartesian Hessian Update
 Hessian Updated using BFGS Update


** GEOMETRY OPTIMIZATION IN DELOCALIZED INTERNAL COORDINATES **
   Searching for a Minimum

   Optimization Cycle:  10

                       Coordinates (Angstroms)
     ATOM                X               Y               Z
      1  C        -0.0738612119   -1.3372433406    0.0000000000
      2  P        -1.7162988912   -1.0368928337    0.0000000000
      3  Cl       -1.8913324721    1.0442488551    0.0000000000
      4  H         0.2001304489   -2.3889366169    0.0000000000
      5  Br        1.4261745752   -0.2008252249    0.0000000000
   Point Group: cs    Number of degrees of freedom:     7


   Energy is  -3414.455541563

 Hessian Updated using BFGS Update

  7 Hessian modes will be used to form the next step
  Hessian Eigenvalues:
     0.097854    0.167607    0.216593    0.243034    0.280450    0.349446
     0.786569

 Minimum Search - Taking Simple RFO Step
 Searching for Lamda that Minimizes Along All modes
 Value Taken    Lamda =   0.00000000
 Step Taken.  Stepsize is  0.000662

                             Maximum     Tolerance    Cnvgd?
         Gradient           0.000085      0.000300     YES
         Displacement       0.000492      0.001200     YES
         Energy change     -0.000000      0.000001     YES


                       Distance Matrix (Angstroms)
             C (  1)   P (  2)   Cl(  3)   H (  4)
   P (  2)  1.669674
   Cl(  3)  2.995782  2.088489
   H (  4)  1.086798  2.345362  4.020072
   Br(  5)  1.881902  3.251792  3.543453  2.508190

 Final energy is   -3414.4555415629634     


 ******************************
 **  OPTIMIZATION CONVERGED  **
 ******************************

                       Coordinates (Angstroms)
     ATOM                X               Y               Z
      1  C        -0.0738612119   -1.3372433406    0.0000000000
      2  P        -1.7162988912   -1.0368928337    0.0000000000
      3  Cl       -1.8913324721    1.0442488551    0.0000000000
      4  H         0.2001304489   -2.3889366169    0.0000000000
      5  Br        1.4261745752   -0.2008252249    0.0000000000

Z-matrix Print:
$molecule
0 1
Br
C  1 1.881902
H  2 1.086798 1 112.545000
P  2 1.669674 1 132.489547 3 -180.000000 0
Cl 4 2.088489 2 105.170626 1 -0.000000 0
$end


 --------------------------------------------------------------
             Orbital Energies (a.u.) and Symmetries
 --------------------------------------------------------------

 Alpha MOs, Restricted
 -- Occupied --                  
-482.86 -101.56  -77.11  -62.51  -56.33  -56.33  -56.33  -10.26
  1 A'    2 A'    3 A'    4 A'    5 A'    1 A"    6 A'    7 A'                 
 -9.477  -8.720  -7.241  -7.233  -7.232  -6.608  -6.552  -6.539
  8 A'    9 A'   10 A'    2 A"   11 A'   12 A'   13 A'    3 A"                 
 -6.537  -4.771  -4.767  -4.764  -2.662  -2.659  -2.658  -2.648
 14 A'   15 A'    4 A"   16 A'   17 A'    5 A"   18 A'    6 A"                 
 -2.648  -0.864  -0.835  -0.721  -0.569  -0.460  -0.441  -0.378
 19 A'   20 A'   21 A'   22 A'   23 A'   24 A'   25 A'    7 A"                 
 -0.361  -0.343  -0.314  -0.305  -0.268
 26 A'    8 A"   27 A'   28 A'    9 A"                                         
 -- Virtual --                   
 -0.093  -0.070  -0.012  -0.007   0.022   0.028   0.039   0.048
 10 A"   29 A'   30 A'   31 A'   32 A'   33 A'   11 A"   34 A'                 
  0.062   0.068   0.077   0.087   0.088   0.100   0.114   0.122
 35 A'   12 A"   36 A'   37 A'   13 A"   38 A'   39 A'   14 A"                 
  0.125   0.127   0.148   0.162   0.171   0.203   0.276   0.283
 40 A'   41 A'   42 A'   43 A'   44 A'   45 A'   46 A'   15 A"                 
  0.319   0.375   0.405   0.419   0.422   0.439   0.457   0.487
 47 A'   48 A'   49 A'   16 A"   50 A'   51 A'   17 A"   52 A'                 
  0.504   0.506   0.544   0.560   0.567   0.581   0.603   0.612
 18 A"   53 A'   19 A"   20 A"   54 A'   55 A'   56 A'   21 A"                 
  0.625   0.711   0.715   0.724   0.775   0.833   0.857   0.883
 57 A'   22 A"   58 A'   59 A'   60 A'   61 A'   23 A"   62 A'                 
  0.909   0.914   0.933   0.970   0.991   1.172   1.219   1.467
 24 A"   63 A'   64 A'   65 A'   66 A'   25 A"   67 A'   26 A"                 
  1.528   1.557   1.565   1.659   1.738   1.827   1.863   1.943
 68 A'   69 A'   27 A"   70 A'   71 A'   28 A"   72 A'   73 A'                 
  1.990   2.084   2.167   2.250   2.285   2.349   2.464   2.604
 29 A"   74 A'   75 A'   30 A"   76 A'   77 A'   78 A'   79 A'                 
  2.702   3.047   3.395   3.982   3.997   4.051   4.138   4.334
 31 A"   80 A'   81 A'   32 A"   82 A'   33 A"   83 A'   84 A'                 
  6.587   6.895   7.534   7.570   7.629   9.662  13.782  13.904
 85 A'   86 A'   34 A"   87 A'   88 A'   89 A'   35 A"   90 A'                 
 13.972  23.590  25.812  25.909  26.139  47.866 163.027 215.646
 91 A'   92 A'   36 A"   93 A'   94 A'   95 A'   96 A'   97 A'                 
289.730 289.764 289.8541020.649
 37 A"   98 A'   99 A'  100 A'                                                 

 Beta MOs, Restricted
 -- Occupied --                  
-482.86 -101.56  -77.11  -62.51  -56.33  -56.33  -56.33  -10.26
  1 A'    2 A'    3 A'    4 A'    5 A'    1 A"    6 A'    7 A'                 
 -9.477  -8.720  -7.241  -7.233  -7.232  -6.608  -6.552  -6.539
  8 A'    9 A'   10 A'    2 A"   11 A'   12 A'   13 A'    3 A"                 
 -6.537  -4.771  -4.767  -4.764  -2.662  -2.659  -2.658  -2.648
 14 A'   15 A'    4 A"   16 A'   17 A'    5 A"   18 A'    6 A"                 
 -2.648  -0.864  -0.835  -0.721  -0.569  -0.460  -0.441  -0.378
 19 A'   20 A'   21 A'   22 A'   23 A'   24 A'   25 A'    7 A"                 
 -0.361  -0.343  -0.314  -0.305  -0.268
 26 A'    8 A"   27 A'   28 A'    9 A"                                         
 -- Virtual --                   
 -0.093  -0.070  -0.012  -0.007   0.022   0.028   0.039   0.048
 10 A"   29 A'   30 A'   31 A'   32 A'   33 A'   11 A"   34 A'                 
  0.062   0.068   0.077   0.087   0.088   0.100   0.114   0.122
 35 A'   12 A"   36 A'   37 A'   13 A"   38 A'   39 A'   14 A"                 
  0.125   0.127   0.148   0.162   0.171   0.203   0.276   0.283
 40 A'   41 A'   42 A'   43 A'   44 A'   45 A'   46 A'   15 A"                 
  0.319   0.375   0.405   0.419   0.422   0.439   0.457   0.487
 47 A'   48 A'   49 A'   16 A"   50 A'   51 A'   17 A"   52 A'                 
  0.504   0.506   0.544   0.560   0.567   0.581   0.603   0.612
 18 A"   53 A'   19 A"   20 A"   54 A'   55 A'   56 A'   21 A"                 
  0.625   0.711   0.715   0.724   0.775   0.833   0.857   0.883
 57 A'   22 A"   58 A'   59 A'   60 A'   61 A'   23 A"   62 A'                 
  0.909   0.914   0.933   0.970   0.991   1.172   1.219   1.467
 24 A"   63 A'   64 A'   65 A'   66 A'   25 A"   67 A'   26 A"                 
  1.528   1.557   1.565   1.659   1.738   1.827   1.863   1.943
 68 A'   69 A'   27 A"   70 A'   71 A'   28 A"   72 A'   73 A'                 
  1.990   2.084   2.167   2.250   2.285   2.349   2.464   2.604
 29 A"   74 A'   75 A'   30 A"   76 A'   77 A'   78 A'   79 A'                 
  2.702   3.047   3.395   3.982   3.997   4.051   4.138   4.334
 31 A"   80 A'   81 A'   32 A"   82 A'   33 A"   83 A'   84 A'                 
  6.587   6.895   7.534   7.570   7.629   9.662  13.782  13.904
 85 A'   86 A'   34 A"   87 A'   88 A'   89 A'   35 A"   90 A'                 
 13.972  23.590  25.812  25.909  26.139  47.866 163.027 215.646
 91 A'   92 A'   36 A"   93 A'   94 A'   95 A'   96 A'   97 A'                 
289.730 289.764 289.8541020.649
 37 A"   98 A'   99 A'  100 A'                                                 
 --------------------------------------------------------------

          Ground-State Mulliken Net Atomic Charges

     Atom                 Charge (a.u.)
  ----------------------------------------
      1 C                    -0.249356
      2 P                     0.100531
      3 Cl                   -0.100314
      4 H                     0.228920
      5 Br                    0.020219
  ----------------------------------------
  Sum of atomic charges =    -0.000000

 -----------------------------------------------------------------
                    Cartesian Multipole Moments
 -----------------------------------------------------------------
    Charge (ESU x 10^10)
                -0.0000
    Dipole Moment (Debye)
         X       0.4334      Y      -1.7636      Z       0.0000
       Tot       1.8160
    Quadrupole Moments (Debye-Ang)
        XX     -50.9179     XY       1.9112     YY     -47.1197
        XZ      -0.0000     YZ       0.0000     ZZ     -51.1998
    Octopole Moments (Debye-Ang^2)
       XXX      68.5531    XXY      14.0528    XYY      23.0211
       YYY      29.4870    XXZ      -0.0000    XYZ       0.0000
       YYZ      -0.0000    XZZ      20.0894    YZZ      13.5740
       ZZZ       0.0000
    Hexadecapole Moments (Debye-Ang^3)
      XXXX    -789.8003   XXXY      33.0125   XXYY    -189.0031
      XYYY      15.3448   YYYY    -282.4385   XXXZ      -0.0000
      XXYZ      -0.0000   XYYZ       0.0000   YYYZ       0.0000
      XXZZ    -144.0000   XYZZ       7.8917   YYZZ     -67.1157
      XZZZ      -0.0000   YZZZ       0.0000   ZZZZ     -66.7062
 -----------------------------------------------------------------
Archival summary:
1\1\TWL02\OPT\ProcedureUnspecified\BasisUnspecified\r1l1111\taweetha\MonNov2617:17:412018MonNov2617:17:412018\0\\#,OPT,ProcedureUnspecified,BasisUnspecified,\\0,1\Br\C,1,1.8819\H,2,1.0868,1,112.545\P,2,1.66967,1,132.49,3,-180,0\Cl,4,2.08849,2,105.171,1,-0,0\\\@

 Total job time:  195.62s(wall), 194.87s(cpu) 
 Mon Nov 26 17:17:41 2018

        *************************************************************
        *                                                           *
        *  Thank you very much for using Q-Chem.  Have a nice day.  *
        *                                                           *
        *************************************************************


 
User input: 2 of 2 
 
Q-Chem Developer Version!
                  Welcome to Q-Chem
     A Quantum Leap Into The Future Of Chemistry


 Q-Chem 5.1, Q-Chem, Inc., Pleasanton, CA (2018)

 Yihan Shao,  Zhengting Gan,  E. Epifanovsky,  A. T. B. Gilbert,  M. Wormit,  
 J. Kussmann,  A. W. Lange,  A. Behn,  Jia Deng,  Xintian Feng,  D. Ghosh,  
 M. Goldey,  P. R. Horn,  L. D. Jacobson,  I. Kaliman,  T. Kus,  A. Landau,  
 Jie Liu,  E. I. Proynov,  R. M. Richard,  R. P. Steele,  E. J. Sundstrom,  
 H. L. Woodcock III,  P. M. Zimmerman,  D. Zuev,  B. Albrecht,  E. Alguire,  
 S. A. Baeppler,  D. Barton,  Z. Benda,  Y. A. Bernard,  E. J. Berquist,  
 K. B. Bravaya,  H. Burton,  D. Casanova,  Chun-Min Chang,  Yunqing Chen,  
 A. Chien,  K. D. Closser,  M. P. Coons,  S. Coriani,  S. Dasgupta,  
 A. L. Dempwolff,  M. Diedenhofen,  Hainam Do,  R. G. Edgar,  Po-Tung Fang,  
 S. Faraji,  S. Fatehi,  Qingguo Feng,  K. D. Fenk,  J. Fosso-Tande,  
 Qinghui Ge,  A. Ghysels,  G. Gidofalvi,  J. Gomes,  J. Gonthier,  A. Gunina,  
 D. Hait,  M. W. D. Hanson-Heine,  P. H. P. Harbach,  A. W. Hauser,  
 J. E. Herr,  E. G. Hohenstein,  Z. C. Holden,  Kerwin Hui,  B. C. Huynh,  
 T.-C. Jagau,  Hyunjun Ji,  B. Kaduk,  K. Khistyaev,  Jaehoon Kim,  
 P. Klunzinger,  K. Koh,  D. Kosenkov,  L. Koulias,  T. Kowalczyk,  
 C. M. Krauter,  A. Kunitsa,  Ka Un Lao,  A. Laurent,  K. V. Lawler,  
 Joonho Lee,  D. Lefrancois,  S. Lehtola,  D. S. Levine,  Yi-Pei Li,  
 You-Sheng Lin,  Fenglai Liu,  E. Livshits,  A. Luenser,  P. Manohar,  
 E. Mansoor,  S. F. Manzer,  Shan-Ping Mao,  Yuezhi Mao,  N. Mardirossian,  
 A. V. Marenich,  T. Markovich,  L. A. Martinez-Martinez,  S. A. Maurer,  
 N. J. Mayhall,  S. C. McKenzie,  J.-M. Mewes,  A. F. Morrison,  
 J. W. Mullinax,  K. Nanda,  T. S. Nguyen-Beck,  R. Olivares-Amaya,  
 J. A. Parkhill,  T. M. Perrine,  F. Plasser,  P. Pokhilko,  S. Prager,  
 A. Prociuk,  E. Ramos,  D. R. Rehn,  F. Rob,  M. Schneider,  N. Sergueev,  
 S. M. Sharada,  S. Sharma,  D. W. Small,  T. Stauch,  T. Stein,  
 Yu-Chuan Su,  A. J. W. Thom,  A. Tkatchenko,  T. Tsuchimochi,  N. M. Tubman,  
 L. Vogt,  M. L. Vidal,  O. Vydrov,  M. A. Watson,  J. Wenzel,  
 M. de Wergifosse,  T. A. Wesolowski,  A. White,  J. Witte,  A. Yamada,  
 Jun Yang,  K. Yao,  S. Yeganeh,  S. R. Yost,  Zhi-Qiang You,  A. Zech,  
 Igor Ying Zhang,  Xing Zhang,  Yan Zhao,  Ying Zhu,  B. R. Brooks,  
 G. K. L. Chan,  C. J. Cramer,  M. S. Gordon,  W. J. Hehre,  A. Klamt,  
 M. W. Schmidt,  C. D. Sherrill,  D. G. Truhlar,  A. Aspuru-Guzik,  R. Baer,  
 A. T. Bell,  N. A. Besley,  Jeng-Da Chai,  A. E. DePrince, III,  
 R. A. DiStasio Jr.,  A. Dreuw,  B. D. Dunietz,  T. R. Furlani,  
 Chao-Ping Hsu,  Yousung Jung,  Jing Kong,  D. S. Lambrecht,  WanZhen Liang,  
 C. Ochsenfeld,  V. A. Rassolov,  L. V. Slipchenko,  J. E. Subotnik,  
 T. Van Voorhis,  J. M. Herbert,  A. I. Krylov,  P. M. W. Gill,  M. Head-Gordon

 Contributors to earlier versions of Q-Chem not listed above: 
 R. D. Adamson,  B. Austin,  J. Baker,  G. J. O. Beran,  K. Brandhorst,  
 S. T. Brown,  E. F. C. Byrd,  A. K. Chakraborty,  C.-L. Cheng,  
 Siu Hung Chien,  D. M. Chipman,  D. L. Crittenden,  H. Dachsel,  
 R. J. Doerksen,  A. D. Dutoi,  L. Fusti-Molnar,  W. A. Goddard III,  
 A. Golubeva-Zadorozhnaya,  S. R. Gwaltney,  G. Hawkins,  A. Heyden,  
 S. Hirata,  G. Kedziora,  F. J. Keil,  C. Kelley,  Jihan Kim,  R. A. King,  
 R. Z. Khaliullin,  P. P. Korambath,  W. Kurlancheek,  A. M. Lee,  M. S. Lee,  
 S. V. Levchenko,  Ching Yeh Lin,  D. Liotard,  R. C. Lochan,  I. Lotan,  
 P. E. Maslen,  N. Nair,  D. P. O'Neill,  D. Neuhauser,  E. Neuscamman,  
 C. M. Oana,  R. Olson,  B. Peters,  R. Peverati,  P. A. Pieniazek,  
 Y. M. Rhee,  J. Ritchie,  M. A. Rohrdanz,  E. Rosta,  N. J. Russ,  
 H. F. Schaefer III,  N. E. Schultz,  N. Shenvi,  A. C. Simmonett,  A. Sodt,  
 D. Stuck,  K. S. Thanthiriwatte,  V. Vanovschi,  Tao Wang,  A. Warshel,  
 C. F. Williams,  Q. Wu,  X. Xu,  W. Zhang

 Please cite Q-Chem as follows:
 Y. Shao et al., Mol. Phys. 113, 184-215 (2015)
 DOI: 10.1080/00268976.2014.952696

 Q-Chem 5.1.2 for Intel X86 EM64T Linux

 Parts of Q-Chem use Armadillo 8.300.2 (Tropical Shenanigans).
 http://arma.sourceforge.net/

 Q-Chem begins on Mon Nov 26 17:17:41 2018  

Host: 
0

     Scratch files written to /scratch/taweetham/qchem52303//
The previous job contains 0 fragments, simply inherited here
Input Ideriv = 2
Curr. Ideriv = -1
Max.  Ideriv = 2

Checking the input file for inconsistencies... 	...done.

--------------------------------------------------------------
User input:
--------------------------------------------------------------

$molecule
read
$end

$rem
   job_type 	frequency
   basis 	6-311++g**
   method	b3lyp	
$end


--------------------------------------------------------------
 ----------------------------------------------------------------
             Standard Nuclear Orientation (Angstroms)
    I     Atom           X                Y                Z
 ----------------------------------------------------------------
    1      C       0.1978155577    -1.1144584150     0.0000000000
    2      P      -1.4706444983    -1.0507952466     0.0000000000
    3      Cl     -1.9399359434     0.9842853472     0.0000000000
    4      H       0.6186220442    -2.1164824060     0.0000000000
    5      Br      1.5209446606     0.2237803055    -0.0000000000
 ----------------------------------------------------------------
 Molecular Point Group                 Cs    NOp =  2
 Largest Abelian Subgroup              Cs    NOp =  2
 Nuclear Repulsion Energy =   360.4236095303 hartrees
 There are       37 alpha and       37 beta electrons
 Requested basis set is 6-311++G(d,p)
 There are 56 shells and 137 basis functions

 Total QAlloc Memory Limit   2000 MB
 Mega-Array Size       188 MB
 MEM_STATIC part       192 MB

                       Distance Matrix (Angstroms)
             C (  1)   P (  2)   Cl(  3)   H (  4)
   P (  2)  1.669674
   Cl(  3)  2.995782  2.088489
   H (  4)  1.086798  2.345362  4.020072
   Br(  5)  1.881902  3.251792  3.543453  2.508190

 A cutoff of  1.0D-11 yielded   1373 shell pairs
 There are      8668 function pairs (      9469 Cartesian)
 Smallest overlap matrix eigenvalue = 6.58E-04
 Guess from superposition of atomic densities
 Warning:  Energy on first SCF cycle will be non-variational
 SAD guess density has 74.000000 electrons

 -----------------------------------------------------------------------
  General SCF calculation program by
  Eric Jon Sundstrom, Paul Horn, Yuezhi Mao, Dmitri Zuev, Alec White,
  David Stuck, Shaama M.S., Shane Yost, Joonho Lee, David Small,
  Daniel Levine, Susi Lehtola, Hugh Burton, Evgeny Epifanovsky
 -----------------------------------------------------------------------
 Exchange:     0.2000 Hartree-Fock + 0.0800 Slater + 0.7200 B88
 Correlation:  0.1900 VWN1RPA + 0.8100 LYP
 Using SG-1 standard quadrature grid
 A restricted SCF calculation will be
 performed using DIIS
 SCF converges when DIIS error is below 1.0e-08
 ---------------------------------------
  Cycle       Energy         DIIS error
 ---------------------------------------
    1   -3414.8873476420      4.30e-02  
    2   -3414.4055650004      4.85e-03  
    3   -3414.2649931141      8.41e-03  
    4   -3414.4485233884      1.66e-03  
    5   -3414.4551309792      3.86e-04  
    6   -3414.4554136173      1.39e-04  
    7   -3414.4554582583      4.47e-05  
    8   -3414.4554625405      8.40e-06  
    9   -3414.4554627288      1.67e-06  
   10   -3414.4554627349      5.82e-07  
   11   -3414.4554627357      1.25e-07  
   12   -3414.4554627358      3.60e-08  
   13   -3414.4554627358      3.85e-09  Convergence criterion met
 ---------------------------------------
 SCF time:   CPU 18.16s  wall 18.00s 
 SCF   energy in the final basis set =    -3414.4554627358
 Total energy in the final basis set =    -3414.4554627358

 --------------------------------------------------------------
             Orbital Energies (a.u.) and Symmetries
 --------------------------------------------------------------

 Alpha MOs, Restricted
 -- Occupied --                  
-482.86 -101.56  -77.11  -62.51  -56.33  -56.33  -56.33  -10.26
  1 A'    2 A'    3 A'    4 A'    5 A'    1 A"    6 A'    7 A'                 
 -9.477  -8.720  -7.241  -7.233  -7.232  -6.608  -6.552  -6.539
  8 A'    9 A'   10 A'    2 A"   11 A'   12 A'   13 A'    3 A"                 
 -6.537  -4.771  -4.767  -4.764  -2.663  -2.659  -2.658  -2.648
 14 A'   15 A'    4 A"   16 A'   17 A'    5 A"   18 A'    6 A"                 
 -2.647  -0.864  -0.835  -0.721  -0.569  -0.460  -0.441  -0.378
 19 A'   20 A'   21 A'   22 A'   23 A'   24 A'   25 A'    7 A"                 
 -0.361  -0.343  -0.314  -0.305  -0.268
 26 A'    8 A"   27 A'   28 A'    9 A"                                         
 -- Virtual --                   
 -0.093  -0.070  -0.012  -0.007   0.022   0.028   0.039   0.048
 10 A"   29 A'   30 A'   31 A'   32 A'   33 A'   11 A"   34 A'                 
  0.062   0.068   0.077   0.087   0.088   0.100   0.114   0.122
 35 A'   12 A"   36 A'   37 A'   13 A"   38 A'   39 A'   14 A"                 
  0.125   0.127   0.148   0.162   0.171   0.203   0.276   0.283
 40 A'   41 A'   42 A'   43 A'   44 A'   45 A'   46 A'   15 A"                 
  0.319   0.375   0.405   0.419   0.422   0.439   0.457   0.487
 47 A'   48 A'   49 A'   16 A"   50 A'   51 A'   17 A"   52 A'                 
  0.504   0.506   0.544   0.560   0.567   0.581   0.603   0.612
 18 A"   53 A'   19 A"   20 A"   54 A'   55 A'   56 A'   21 A"                 
  0.625   0.711   0.715   0.724   0.775   0.833   0.857   0.883
 57 A'   22 A"   58 A'   59 A'   60 A'   61 A'   23 A"   62 A'                 
  0.909   0.914   0.933   0.970   0.991   1.172   1.219   1.467
 24 A"   63 A'   64 A'   65 A'   66 A'   25 A"   67 A'   26 A"                 
  1.528   1.557   1.565   1.659   1.739   1.827   1.863   1.943
 68 A'   69 A'   27 A"   70 A'   71 A'   28 A"   72 A'   73 A'                 
  1.990   2.084   2.167   2.250   2.286   2.349   2.464   2.604
 29 A"   74 A'   75 A'   30 A"   76 A'   77 A'   78 A'   79 A'                 
  2.702   3.047   3.395   3.981   3.997   4.051   4.137   4.334
 31 A"   80 A'   81 A'   32 A"   82 A'   33 A"   83 A'   84 A'                 
  6.587   6.895   7.534   7.570   7.629   9.662  13.782  13.904
 85 A'   86 A'   34 A"   87 A'   88 A'   89 A'   35 A"   90 A'                 
 13.972  23.590  25.813  25.909  26.139  47.866 163.027 215.646
 91 A'   92 A'   36 A"   93 A'   94 A'   95 A'   96 A'   97 A'                 
289.730 289.764 289.8541020.649
 37 A"   98 A'   99 A'  100 A'                                                 

 Beta MOs, Restricted
 -- Occupied --                  
-482.86 -101.56  -77.11  -62.51  -56.33  -56.33  -56.33  -10.26
  1 A'    2 A'    3 A'    4 A'    5 A'    1 A"    6 A'    7 A'                 
 -9.477  -8.720  -7.241  -7.233  -7.232  -6.608  -6.552  -6.539
  8 A'    9 A'   10 A'    2 A"   11 A'   12 A'   13 A'    3 A"                 
 -6.537  -4.771  -4.767  -4.764  -2.663  -2.659  -2.658  -2.648
 14 A'   15 A'    4 A"   16 A'   17 A'    5 A"   18 A'    6 A"                 
 -2.647  -0.864  -0.835  -0.721  -0.569  -0.460  -0.441  -0.378
 19 A'   20 A'   21 A'   22 A'   23 A'   24 A'   25 A'    7 A"                 
 -0.361  -0.343  -0.314  -0.305  -0.268
 26 A'    8 A"   27 A'   28 A'    9 A"                                         
 -- Virtual --                   
 -0.093  -0.070  -0.012  -0.007   0.022   0.028   0.039   0.048
 10 A"   29 A'   30 A'   31 A'   32 A'   33 A'   11 A"   34 A'                 
  0.062   0.068   0.077   0.087   0.088   0.100   0.114   0.122
 35 A'   12 A"   36 A'   37 A'   13 A"   38 A'   39 A'   14 A"                 
  0.125   0.127   0.148   0.162   0.171   0.203   0.276   0.283
 40 A'   41 A'   42 A'   43 A'   44 A'   45 A'   46 A'   15 A"                 
  0.319   0.375   0.405   0.419   0.422   0.439   0.457   0.487
 47 A'   48 A'   49 A'   16 A"   50 A'   51 A'   17 A"   52 A'                 
  0.504   0.506   0.544   0.560   0.567   0.581   0.603   0.612
 18 A"   53 A'   19 A"   20 A"   54 A'   55 A'   56 A'   21 A"                 
  0.625   0.711   0.715   0.724   0.775   0.833   0.857   0.883
 57 A'   22 A"   58 A'   59 A'   60 A'   61 A'   23 A"   62 A'                 
  0.909   0.914   0.933   0.970   0.991   1.172   1.219   1.467
 24 A"   63 A'   64 A'   65 A'   66 A'   25 A"   67 A'   26 A"                 
  1.528   1.557   1.565   1.659   1.739   1.827   1.863   1.943
 68 A'   69 A'   27 A"   70 A'   71 A'   28 A"   72 A'   73 A'                 
  1.990   2.084   2.167   2.250   2.286   2.349   2.464   2.604
 29 A"   74 A'   75 A'   30 A"   76 A'   77 A'   78 A'   79 A'                 
  2.702   3.047   3.395   3.981   3.997   4.051   4.137   4.334
 31 A"   80 A'   81 A'   32 A"   82 A'   33 A"   83 A'   84 A'                 
  6.587   6.895   7.534   7.570   7.629   9.662  13.782  13.904
 85 A'   86 A'   34 A"   87 A'   88 A'   89 A'   35 A"   90 A'                 
 13.972  23.590  25.813  25.909  26.139  47.866 163.027 215.646
 91 A'   92 A'   36 A"   93 A'   94 A'   95 A'   96 A'   97 A'                 
289.730 289.764 289.8541020.649
 37 A"   98 A'   99 A'  100 A'                                                 
 --------------------------------------------------------------

          Ground-State Mulliken Net Atomic Charges

     Atom                 Charge (a.u.)
  ----------------------------------------
      1 C                    -0.249030
      2 P                     0.100381
      3 Cl                   -0.100607
      4 H                     0.228831
      5 Br                    0.020424
  ----------------------------------------
  Sum of atomic charges =    -0.000000

 -----------------------------------------------------------------
                    Cartesian Multipole Moments
 -----------------------------------------------------------------
    Charge (ESU x 10^10)
                -0.0000
    Dipole Moment (Debye)
         X       0.6807      Y      -1.6827      Z      -0.0000
       Tot       1.8151
    Quadrupole Moments (Debye-Ang)
        XX     -51.2673     XY       1.3119     YY     -47.4012
        XZ       0.0000     YZ       0.0000     ZZ     -51.2006
    Octopole Moments (Debye-Ang^2)
       XXX      49.4778    XXY       5.8008    XYY      19.3267
       YYY       8.2794    XXZ      -0.0000    XYZ      -0.0000
       YYZ      -0.0000    XZZ      13.8225    YZZ       5.0465
       ZZZ      -0.0000
    Hexadecapole Moments (Debye-Ang^3)
      XXXX    -781.1508   XXXY      14.0581   XXYY    -174.6605
      XYYY      -8.4166   YYYY    -264.1969   XXXZ       0.0000
      XXYZ      -0.0000   XYYZ       0.0000   YYYZ       0.0000
      XXZZ    -142.1049   XYZZ       1.0975   YYZZ     -61.7658
      XZZZ       0.0000   YZZZ       0.0000   ZZZZ     -66.7113
 -----------------------------------------------------------------
 Calculating MO derivatives via CPSCF
   1         3          15      0.159729    0.064875
   2         3          15      0.017786    0.007071
   3         3          15      0.002302    0.001010
   4         3          15      0.000248    0.000140
   5        16           2      0.000014    0.000011
   6        18           0      0.000000    0.000000    Roots Converged
 Time for AOints: 4.7 s (CPU) 4.7 s (wall)
 ------------------------------------------------------------------------------
                     AOints        : Timing summary (seconds)
 ------------------------------------------------------------------------------
     job step          cpu (% of tot)      sys (% of tot)     wall (% of tot)
 ------------------------------------------------------------------------------
  cpscf_lag         0.4222E+02 (48.2)   0.7300E-04 (17.4)   0.4223E+02 (48.2)
  iterzp            0.4048E+02 (46.3)   0.3450E-03 (82.3)   0.4049E+02 (46.3)
  make_fx           0.0000E+00 ( 0.0)   0.0000E+00 ( 0.0)   0.0000E+00 ( 0.0)
  AOints            0.4719E+01 ( 5.4)   0.1000E-05 ( 0.2)   0.4720E+01 ( 5.4)
 ------------------------------------------------------------------------------
   Grand Totals     0.8750E+02          0.4190E-03          0.8753E+02
 ------------------------------------------------------------------------------
 Calculating analytic Hessian of the SCF energy
 Polarizability Matrix (a.u.)
            1           2           3
    1 -95.8903894  -2.3029496   0.0000000
    2  -2.3029496 -68.5891187   0.0000000
    3   0.0000000   0.0000000 -42.3235249

 Direct stationary perturbation theory relativistic correction:

 rels  =      18.030807360547
 relv  =     -61.293481080307
 rel2e =       9.962185589855
 E_rel =     -33.300488129905

 Hessian of the SCF Energy
            1           2           3           4           5           6
    1   0.5133029  -0.0556980   0.0000000  -0.3189943   0.0096612   0.0000000
    2  -0.0556980   0.4529571   0.0000000  -0.0059908  -0.0409892  -0.0000000
    3   0.0000000   0.0000000   0.0609910  -0.0000000  -0.0000000  -0.0202531
    4  -0.3189943  -0.0059908  -0.0000000   0.3644838  -0.0132864   0.0000000
    5   0.0096612  -0.0409892  -0.0000000  -0.0132864   0.1826487   0.0000000
    6   0.0000000  -0.0000000  -0.0202531   0.0000000   0.0000000   0.0193062
    7  -0.0070541   0.0259400   0.0000000  -0.0191125   0.0060092  -0.0000000
    8   0.0041270  -0.0131120   0.0000000   0.0273051  -0.1308424  -0.0000000
    9   0.0000000   0.0000000  -0.0001678   0.0000000  -0.0000000  -0.0083778
   10  -0.0927069   0.1176442  -0.0000000  -0.0014194   0.0193419  -0.0000000
   11   0.1136973  -0.2897529  -0.0000000   0.0016614  -0.0017093  -0.0000000
   12  -0.0000000   0.0000000  -0.0252236  -0.0000000  -0.0000000  -0.0017931
   13  -0.0945476  -0.0818954   0.0000000  -0.0249575  -0.0217259  -0.0000000
   14  -0.0717874  -0.1091030  -0.0000000  -0.0096893  -0.0091078  -0.0000000
   15  -0.0000000  -0.0000000  -0.0153465   0.0000000   0.0000000   0.0111178
            7           8           9          10          11          12
    1  -0.0070541   0.0041270   0.0000000  -0.0927069   0.1136973  -0.0000000
    2   0.0259400  -0.0131120   0.0000000   0.1176442  -0.2897529   0.0000000
    3   0.0000000   0.0000000  -0.0001678  -0.0000000  -0.0000000  -0.0252236
    4  -0.0191125   0.0273051   0.0000000  -0.0014194   0.0016614  -0.0000000
    5   0.0060092  -0.1308424  -0.0000000   0.0193419  -0.0017093  -0.0000000
    6  -0.0000000  -0.0000000  -0.0083778  -0.0000000  -0.0000000  -0.0017931
    7   0.0296065  -0.0335792  -0.0000000  -0.0041145  -0.0015757  -0.0000000
    8  -0.0335792   0.1363597   0.0000000   0.0000287   0.0025290  -0.0000000
    9  -0.0000000   0.0000000   0.0055708  -0.0000000   0.0000000   0.0066141
   10  -0.0041145   0.0000287  -0.0000000   0.1001155  -0.1124868   0.0000000
   11  -0.0015757   0.0025290   0.0000000  -0.1124868   0.3018216  -0.0000000
   12  -0.0000000  -0.0000000   0.0066141   0.0000000  -0.0000000   0.0175192
   13   0.0006746   0.0021185  -0.0000000  -0.0018747  -0.0012961  -0.0000000
   14   0.0032057   0.0050656  -0.0000000  -0.0245279  -0.0128885  -0.0000000
   15  -0.0000000  -0.0000000  -0.0036393   0.0000000   0.0000000   0.0028834
           13          14          15
    1  -0.0945476  -0.0717874  -0.0000000
    2  -0.0818954  -0.1091030  -0.0000000
    3   0.0000000  -0.0000000  -0.0153465
    4  -0.0249575  -0.0096893   0.0000000
    5  -0.0217259  -0.0091078   0.0000000
    6  -0.0000000  -0.0000000   0.0111178
    7   0.0006746   0.0032057  -0.0000000
    8   0.0021185   0.0050656  -0.0000000
    9  -0.0000000  -0.0000000  -0.0036393
   10  -0.0018747  -0.0245279   0.0000000
   11  -0.0012961  -0.0128885   0.0000000
   12  -0.0000000  -0.0000000   0.0028834
   13   0.1207052   0.1027990   0.0000000
   14   0.1027990   0.1260337   0.0000000
   15   0.0000000   0.0000000   0.0049846
 Gradient time:  CPU 116.92 s  wall 116.95 s
 **********************************************************************
 **                                                                  **
 **                       VIBRATIONAL ANALYSIS                       **
 **                       --------------------                       **
 **                                                                  **
 **        VIBRATIONAL FREQUENCIES (CM**-1) AND NORMAL MODES         **
 **     FORCE CONSTANTS (mDYN/ANGSTROM) AND REDUCED MASSES (AMU)     **
 **                  INFRARED INTENSITIES (KM/MOL)                   **
 **                                                                  **
 **********************************************************************


 Mode:                 1                      2                      3
 Frequency:       108.14                 260.54                 344.50
 Force Cnst:      0.2498                 0.2254                 1.4667
 Red. Mass:      36.2635                 5.6364                20.9754
 IR Active:          YES                    YES                    YES
 IR Intens:        0.261                  1.071                  8.074
 Raman Active:       YES                    YES                    YES
               X      Y      Z        X      Y      Z        X      Y      Z
 C          0.047 -0.294  0.000    0.000 -0.000  0.520    0.435 -0.319 -0.000
 P          0.051 -0.158 -0.000    0.000  0.000 -0.205    0.551  0.169  0.000
 Cl         0.792  0.015  0.000   -0.000  0.000  0.083   -0.230  0.209 -0.000
 H          0.242 -0.204  0.000    0.000 -0.000  0.824    0.313 -0.370 -0.000
 Br        -0.381  0.103 -0.000   -0.000 -0.000 -0.046   -0.185 -0.106  0.000
 TransDip  -0.013 -0.010 -0.000   -0.000  0.000 -0.033    0.091  0.008  0.000

 Mode:                 4                      5                      6
 Frequency:       478.27                 635.33                 741.47
 Force Cnst:      3.6741                 1.9498                 0.3907
 Red. Mass:      27.2620                 8.1985                 1.2063
 IR Active:          YES                    YES                    YES
 IR Intens:       67.006                 36.452                 41.073
 Raman Active:       YES                    YES                    YES
               X      Y      Z        X      Y      Z        X      Y      Z
 C         -0.055  0.228 -0.000   -0.044  0.698  0.000   -0.000  0.000 -0.133
 P          0.078  0.679  0.000    0.137 -0.122 -0.000    0.000 -0.000  0.001
 Cl         0.106 -0.562 -0.000    0.027  0.028  0.000    0.000  0.000  0.009
 H         -0.361  0.115  0.000   -0.117  0.672  0.000   -0.000 -0.000  0.991
 Br        -0.065 -0.053  0.000   -0.058 -0.079 -0.000   -0.000  0.000  0.003
 TransDip  -0.117  0.234  0.000    0.182 -0.066 -0.000    0.000 -0.000  0.205

 Mode:                 7                      8                      9
 Frequency:      1012.58                1247.93                3161.67
 Force Cnst:      1.3702                 1.5179                 6.4015
 Red. Mass:       2.2681                 1.6543                 1.0869
 IR Active:          YES                    YES                    YES
 IR Intens:       17.591                 24.684                  9.635
 Raman Active:       YES                    YES                    YES
               X      Y      Z        X      Y      Z        X      Y      Z
 C          0.278  0.049 -0.000   -0.221 -0.055 -0.000    0.036 -0.077  0.000
 P         -0.107  0.019 -0.000    0.048  0.009  0.000   -0.001 -0.001  0.000
 Cl        -0.002 -0.004  0.000   -0.002  0.001  0.000   -0.000  0.000 -0.000
 H          0.898  0.318  0.000    0.867  0.440  0.000   -0.408  0.909 -0.000
 Br        -0.011 -0.017  0.000    0.005 -0.001  0.000    0.000  0.000  0.000
 TransDip   0.096  0.094  0.000   -0.137 -0.082  0.000   -0.095  0.029 -0.000

 STANDARD THERMODYNAMIC QUANTITIES AT   298.15 K  AND     1.00 ATM

   This Molecule has  0 Imaginary Frequencies
   Zero point vibrational energy:       11.423 kcal/mol

   Atom    1 Element C  Has Mass   12.00000
   Atom    2 Element P  Has Mass   30.97376
   Atom    3 Element Cl Has Mass   34.96885
   Atom    4 Element H  Has Mass    1.00783
   Atom    5 Element Br Has Mass   78.91830
   Molecular Mass:   157.868740 amu
   Principal axes and moments of inertia in amu*Bohr^2:
                             1           2           3
    Eigenvalues --      326.03323  1362.23470  1688.26793
          X               0.99992    -0.01290     0.00000
          Y               0.01290     0.99992     0.00000
          Z              -0.00000    -0.00000     1.00000
   Rotational Symmetry Number is   1
   The Molecule is an Asymmetric Top
   Translational Enthalpy:        0.889 kcal/mol
   Rotational Enthalpy:           0.889 kcal/mol
   Vibrational Enthalpy:         12.732 kcal/mol
   gas constant (RT):             0.592 kcal/mol
   Translational Entropy:        41.079  cal/mol.K
   Rotational Entropy:           28.107  cal/mol.K
   Vibrational Entropy:           7.642  cal/mol.K

   Total Enthalpy:               15.102 kcal/mol
   Total Entropy:                76.828  cal/mol.K
Archival summary:
1\1\TWL02\FREQ\ProcedureUnspecified\BasisUnspecified\r1l1111\taweetha\MonNov2617:19:562018MonNov2617:19:562018\0\\#,FREQ,ProcedureUnspecified,BasisUnspecified,\\0,1\Br\C,1,1.8819\H,2,1.0868,1,112.545\P,2,1.66967,1,132.49,3,-180,0\Cl,4,2.08849,2,105.171,1,0,0\\\@

 Total job time:  135.20s(wall), 135.16s(cpu) 
 Mon Nov 26 17:19:56 2018

        *************************************************************
        *                                                           *
        *  Thank you very much for using Q-Chem.  Have a nice day.  *
        *                                                           *
        *************************************************************
