# Supplementary material for: Geometric and energetic data from ab initio calculations of haloethene, haloimine, halomethylenephosphine, haloiminophosphine, halodiazene, halodiphosphene and halocyclopropane
Source: Data Brief. 2019 Nov 2;27:104738. doi: 10.1016/j.dib.2019.104738 (PMC6861602; doi:10.1016/j.dib.2019.104738)
Supplement: Multimedia component 5 [file mmc5.zip › CP/B3LYP/BrHCPFE.out]

Q-Chem Developer Version!
                  Welcome to Q-Chem
     A Quantum Leap Into The Future Of Chemistry


 Q-Chem 5.1, Q-Chem, Inc., Pleasanton, CA (2018)

 Yihan Shao,  Zhengting Gan,  E. Epifanovsky,  A. T. B. Gilbert,  M. Wormit,  
 J. Kussmann,  A. W. Lange,  A. Behn,  Jia Deng,  Xintian Feng,  D. Ghosh,  
 M. Goldey,  P. R. Horn,  L. D. Jacobson,  I. Kaliman,  T. Kus,  A. Landau,  
 Jie Liu,  E. I. Proynov,  R. M. Richard,  R. P. Steele,  E. J. Sundstrom,  
 H. L. Woodcock III,  P. M. Zimmerman,  D. Zuev,  B. Albrecht,  E. Alguire,  
 S. A. Baeppler,  D. Barton,  Z. Benda,  Y. A. Bernard,  E. J. Berquist,  
 K. B. Bravaya,  H. Burton,  D. Casanova,  Chun-Min Chang,  Yunqing Chen,  
 A. Chien,  K. D. Closser,  M. P. Coons,  S. Coriani,  S. Dasgupta,  
 A. L. Dempwolff,  M. Diedenhofen,  Hainam Do,  R. G. Edgar,  Po-Tung Fang,  
 S. Faraji,  S. Fatehi,  Qingguo Feng,  K. D. Fenk,  J. Fosso-Tande,  
 Qinghui Ge,  A. Ghysels,  G. Gidofalvi,  J. Gomes,  J. Gonthier,  A. Gunina,  
 D. Hait,  M. W. D. Hanson-Heine,  P. H. P. Harbach,  A. W. Hauser,  
 J. E. Herr,  E. G. Hohenstein,  Z. C. Holden,  Kerwin Hui,  B. C. Huynh,  
 T.-C. Jagau,  Hyunjun Ji,  B. Kaduk,  K. Khistyaev,  Jaehoon Kim,  
 P. Klunzinger,  K. Koh,  D. Kosenkov,  L. Koulias,  T. Kowalczyk,  
 C. M. Krauter,  A. Kunitsa,  Ka Un Lao,  A. Laurent,  K. V. Lawler,  
 Joonho Lee,  D. Lefrancois,  S. Lehtola,  D. S. Levine,  Yi-Pei Li,  
 You-Sheng Lin,  Fenglai Liu,  E. Livshits,  A. Luenser,  P. Manohar,  
 E. Mansoor,  S. F. Manzer,  Shan-Ping Mao,  Yuezhi Mao,  N. Mardirossian,  
 A. V. Marenich,  T. Markovich,  L. A. Martinez-Martinez,  S. A. Maurer,  
 N. J. Mayhall,  S. C. McKenzie,  J.-M. Mewes,  A. F. Morrison,  
 J. W. Mullinax,  K. Nanda,  T. S. Nguyen-Beck,  R. Olivares-Amaya,  
 J. A. Parkhill,  T. M. Perrine,  F. Plasser,  P. Pokhilko,  S. Prager,  
 A. Prociuk,  E. Ramos,  D. R. Rehn,  F. Rob,  M. Schneider,  N. Sergueev,  
 S. M. Sharada,  S. Sharma,  D. W. Small,  T. Stauch,  T. Stein,  
 Yu-Chuan Su,  A. J. W. Thom,  A. Tkatchenko,  T. Tsuchimochi,  N. M. Tubman,  
 L. Vogt,  M. L. Vidal,  O. Vydrov,  M. A. Watson,  J. Wenzel,  
 M. de Wergifosse,  T. A. Wesolowski,  A. White,  J. Witte,  A. Yamada,  
 Jun Yang,  K. Yao,  S. Yeganeh,  S. R. Yost,  Zhi-Qiang You,  A. Zech,  
 Igor Ying Zhang,  Xing Zhang,  Yan Zhao,  Ying Zhu,  B. R. Brooks,  
 G. K. L. Chan,  C. J. Cramer,  M. S. Gordon,  W. J. Hehre,  A. Klamt,  
 M. W. Schmidt,  C. D. Sherrill,  D. G. Truhlar,  A. Aspuru-Guzik,  R. Baer,  
 A. T. Bell,  N. A. Besley,  Jeng-Da Chai,  A. E. DePrince, III,  
 R. A. DiStasio Jr.,  A. Dreuw,  B. D. Dunietz,  T. R. Furlani,  
 Chao-Ping Hsu,  Yousung Jung,  Jing Kong,  D. S. Lambrecht,  WanZhen Liang,  
 C. Ochsenfeld,  V. A. Rassolov,  L. V. Slipchenko,  J. E. Subotnik,  
 T. Van Voorhis,  J. M. Herbert,  A. I. Krylov,  P. M. W. Gill,  M. Head-Gordon

 Contributors to earlier versions of Q-Chem not listed above: 
 R. D. Adamson,  B. Austin,  J. Baker,  G. J. O. Beran,  K. Brandhorst,  
 S. T. Brown,  E. F. C. Byrd,  A. K. Chakraborty,  C.-L. Cheng,  
 Siu Hung Chien,  D. M. Chipman,  D. L. Crittenden,  H. Dachsel,  
 R. J. Doerksen,  A. D. Dutoi,  L. Fusti-Molnar,  W. A. Goddard III,  
 A. Golubeva-Zadorozhnaya,  S. R. Gwaltney,  G. Hawkins,  A. Heyden,  
 S. Hirata,  G. Kedziora,  F. J. Keil,  C. Kelley,  Jihan Kim,  R. A. King,  
 R. Z. Khaliullin,  P. P. Korambath,  W. Kurlancheek,  A. M. Lee,  M. S. Lee,  
 S. V. Levchenko,  Ching Yeh Lin,  D. Liotard,  R. C. Lochan,  I. Lotan,  
 P. E. Maslen,  N. Nair,  D. P. O'Neill,  D. Neuhauser,  E. Neuscamman,  
 C. M. Oana,  R. Olson,  B. Peters,  R. Peverati,  P. A. Pieniazek,  
 Y. M. Rhee,  J. Ritchie,  M. A. Rohrdanz,  E. Rosta,  N. J. Russ,  
 H. F. Schaefer III,  N. E. Schultz,  N. Shenvi,  A. C. Simmonett,  A. Sodt,  
 D. Stuck,  K. S. Thanthiriwatte,  V. Vanovschi,  Tao Wang,  A. Warshel,  
 C. F. Williams,  Q. Wu,  X. Xu,  W. Zhang

 Please cite Q-Chem as follows:
 Y. Shao et al., Mol. Phys. 113, 184-215 (2015)
 DOI: 10.1080/00268976.2014.952696

 Q-Chem 5.1.2 for Intel X86 EM64T Linux

 Parts of Q-Chem use Armadillo 8.300.2 (Tropical Shenanigans).
 http://arma.sourceforge.net/

 Q-Chem begins on Mon Nov 26 14:33:01 2018  

Host: 
0

     Scratch files written to /scratch/taweetham/qchem48213//
Input Ideriv = 2
Curr. Ideriv = -1
Max.  Ideriv = 2

Checking the input file for inconsistencies... 	...done.

--------------------------------------------------------------
User input:
--------------------------------------------------------------
$molecule
0 1
C 
P 1 1.5 
F 2 PF 1 120. 
H 1 PH 2 120.  3 180.0
Br 1 PBr 2 120.  3 0.0

PH=1.44
PF=1.54
PCl=2.03
PBr=2.5
PI=2.6
$end

$rem
   job_type	optimization
   basis	6-311++g**
   method	b3lyp
$end

--------------------------------------------------------------
 ----------------------------------------------------------------
             Standard Nuclear Orientation (Angstroms)
    I     Atom           X                Y                Z
 ----------------------------------------------------------------
    1      C      -0.7004150567    -1.1085903478    -0.0000000000
    2      P      -1.9825734328    -0.3300854353     0.0000000000
    3      F      -1.9485642338     1.2095389911     0.0000000000
    4      H      -0.7322158662    -2.5482391621    -0.0000000000
    5      Br      1.4917253086     0.0932917674    -0.0000000000
 ----------------------------------------------------------------
 Molecular Point Group                 Cs    NOp =  2
 Largest Abelian Subgroup              Cs    NOp =  2
 Nuclear Repulsion Energy =   270.7997779235 hartrees
 There are       33 alpha and       33 beta electrons
 Requested basis set is 6-311++G(d,p)
 There are 49 shells and 129 basis functions

 Total QAlloc Memory Limit   2000 MB
 Mega-Array Size       188 MB
 MEM_STATIC part       192 MB
 A cutoff of  1.0D-11 yielded   1047 shell pairs
 There are      7654 function pairs (      8394 Cartesian)

 -------------------------------------------------------
 OpenMP Integral Computing Module                       
 Release: version 1.0, May 2013, Q-Chem Inc. Pittsburgh 
 -------------------------------------------------------
 Integral Job Info:
 Integral job number is                      11
 Integral operator is                         1
 short-range coefficients                     0
 long-range coefficients              100000000
 Omega coefficients                           0
 if combine SR and LR in K                    0
 Integral screening is                        0
 Integral computing path is                   2
 max size of driver memory is            800000
 size of driver memory is                593474
 size of scratch memory is             29623520
 max col of scratch BK array               1296
 max len of scratch array in speh3          155
 max len of scratch index in speh4           18
 max int batch size is                      520
 min int batch size is                       52
 fixed nKL is                                45
 max L of basis functions is                  2
 order of int derivative is                   0
 number of shells is                         49
 number of basis is                         135
 number of cartesian basis is               135
 number of contracted shell pairs          1047
 number of primitive shell pairs           2794
 maxK2 (contraction) of shell pair           36
 max number of K2 of shell pair               1
 max number of CS2 of shell pair            103
 max number of PS2 of shell pair            222
 mem total for path MDJ                  515062
 -------------------------------------------------------
 Smallest overlap matrix eigenvalue = 7.95E-04

 Scale SEOQF with 1.000000e-01/1.000000e-01/1.000000e-01

 Standard Electronic Orientation quadrupole field applied
 Nucleus-field energy     =     0.0000000083 hartrees
 Guess from superposition of atomic densities
 Warning:  Energy on first SCF cycle will be non-variational
 SAD guess density has 66.000000 electrons

 -----------------------------------------------------------------------
  General SCF calculation program by
  Eric Jon Sundstrom, Paul Horn, Yuezhi Mao, Dmitri Zuev, Alec White,
  David Stuck, Shaama M.S., Shane Yost, Joonho Lee, David Small,
  Daniel Levine, Susi Lehtola, Hugh Burton, Evgeny Epifanovsky
 -----------------------------------------------------------------------
 Exchange:     0.2000 Hartree-Fock + 0.0800 Slater + 0.7200 B88
 Correlation:  0.1900 VWN1RPA + 0.8100 LYP
 Using SG-1 standard quadrature grid
 using 4 threads for integral computing
 -------------------------------------------------------
 OpenMP Integral computing Module                
 Release: version 2.0, May 2017, Q-Chem Inc. Pleasanton 
 -------------------------------------------------------
 -------------------------------------------------------
 OpenMP BLAS3 based DFT computing Module                
 Release: version 1.0, May 2013, Q-Chem Inc. Pittsburgh 
 -------------------------------------------------------
 A restricted SCF calculation will be
 performed using DIIS
 SCF converges when DIIS error is below 1.0e-08
 ---------------------------------------
  Cycle       Energy         DIIS error
 ---------------------------------------
    1   -3054.3685920303      4.34e-02  
    2   -3053.9065392882      5.88e-03  
    3   -3053.7841195969      9.06e-03  
    4   -3053.9648699954      2.24e-03  
    5   -3053.9730876117      1.18e-03  
    6   -3053.9757460076      3.43e-04  
    7   -3053.9759293140      1.37e-04  
    8   -3053.9759750805      2.79e-05  
    9   -3053.9759772245      3.26e-06  
   10   -3053.9759772623      9.46e-07  
   11   -3053.9759772648      2.46e-07  
   12   -3053.9759772650      5.93e-08  
   13   -3053.9759772650      1.44e-08  
   14   -3053.9759772650      2.33e-09  Convergence criterion met
 ---------------------------------------
 SCF time:   CPU 16.77s  wall 7.00s 
 SCF   energy in the final basis set =    -3053.9759772650
 Total energy in the final basis set =    -3053.9759772650

 --------------------------------------------------------------
             Orbital Energies (a.u.) and Symmetries
 --------------------------------------------------------------

 Alpha MOs, Restricted
 -- Occupied --                  
-482.83  -77.13  -62.48  -56.31  -56.30  -56.30  -24.74  -10.28
  1 A'    2 A'    3 A'    4 A'    5 A'    1 A"    6 A'    7 A'                 
 -8.691  -6.633  -6.524  -6.509  -6.509  -4.796  -4.792  -4.789
  8 A'    9 A'   10 A'   11 A'    2 A"   12 A'    3 A"   13 A'                 
 -2.634  -2.630  -2.630  -2.618  -2.618  -1.282  -0.795  -0.746
 14 A'   15 A'    4 A"   16 A'    5 A"   17 A'   18 A'   19 A'                 
 -0.612  -0.518  -0.518  -0.461  -0.395  -0.337  -0.311  -0.291
 20 A'   21 A'    6 A"   22 A'   23 A'    7 A"   24 A'   25 A'                 
 -0.286
  8 A"                                                                         
 -- Virtual --                   
 -0.159  -0.070  -0.068   0.007   0.017   0.026   0.036   0.050
 26 A'    9 A"   27 A'   28 A'   29 A'   30 A'   10 A"   31 A'                 
  0.062   0.075   0.077   0.098   0.099   0.105   0.125   0.146
 32 A'   33 A'   11 A"   12 A"   34 A'   35 A'   36 A'   37 A'                 
  0.157   0.176   0.230   0.252   0.269   0.278   0.302   0.344
 38 A'   39 A'   13 A"   40 A'   14 A"   41 A'   42 A'   43 A'                 
  0.385   0.405   0.429   0.441   0.469   0.478   0.506   0.564
 44 A'   45 A'   46 A'   15 A"   47 A'   48 A'   16 A"   49 A'                 
  0.580   0.591   0.606   0.613   0.628   0.643   0.653   0.654
 17 A"   50 A'   51 A'   18 A"   52 A'   19 A"   53 A'   20 A"                 
  0.667   0.779   0.906   0.969   1.133   1.140   1.288   1.296
 54 A'   55 A'   56 A'   57 A'   21 A"   58 A'   22 A"   59 A'                 
  1.316   1.349   1.392   1.487   1.536   1.582   1.625   1.639
 60 A'   61 A'   62 A'   23 A"   24 A"   63 A'   64 A'   25 A"                 
  1.692   1.904   2.002   2.012   2.024   2.070   2.098   2.556
 65 A'   66 A'   26 A"   67 A'   68 A'   69 A'   70 A'   71 A'                 
  2.689   2.910   3.303   3.711   3.717   3.762   3.793   4.008
 27 A"   72 A'   73 A'   28 A"   74 A'   29 A"   75 A'   30 A"                 
  4.011   4.017   4.050   4.133   4.162   6.219   6.250   6.274
 31 A"   76 A'   77 A'   78 A'   79 A'   32 A"   80 A'   81 A'                 
  6.540   7.048   7.557   7.566   7.594  13.756  13.899  14.084
 82 A'   83 A'   33 A"   84 A'   85 A'   34 A"   86 A'   87 A'                 
 23.453  47.837  66.717 163.190 289.749 289.758 289.7951020.606
 88 A'   89 A'   90 A'   91 A'   35 A"   92 A'   93 A'   94 A'                 

 Beta MOs, Restricted
 -- Occupied --                  
-482.83  -77.13  -62.48  -56.31  -56.30  -56.30  -24.74  -10.28
  1 A'    2 A'    3 A'    4 A'    5 A'    1 A"    6 A'    7 A'                 
 -8.691  -6.633  -6.524  -6.509  -6.509  -4.796  -4.792  -4.789
  8 A'    9 A'   10 A'   11 A'    2 A"   12 A'    3 A"   13 A'                 
 -2.634  -2.630  -2.630  -2.618  -2.618  -1.282  -0.795  -0.746
 14 A'   15 A'    4 A"   16 A'    5 A"   17 A'   18 A'   19 A'                 
 -0.612  -0.518  -0.518  -0.461  -0.395  -0.337  -0.311  -0.291
 20 A'   21 A'    6 A"   22 A'   23 A'    7 A"   24 A'   25 A'                 
 -0.286
  8 A"                                                                         
 -- Virtual --                   
 -0.159  -0.070  -0.068   0.007   0.017   0.026   0.036   0.050
 26 A'    9 A"   27 A'   28 A'   29 A'   30 A'   10 A"   31 A'                 
  0.062   0.075   0.077   0.098   0.099   0.105   0.125   0.146
 32 A'   33 A'   11 A"   12 A"   34 A'   35 A'   36 A'   37 A'                 
  0.157   0.176   0.230   0.252   0.269   0.278   0.302   0.344
 38 A'   39 A'   13 A"   40 A'   14 A"   41 A'   42 A'   43 A'                 
  0.385   0.405   0.429   0.441   0.469   0.478   0.506   0.564
 44 A'   45 A'   46 A'   15 A"   47 A'   48 A'   16 A"   49 A'                 
  0.580   0.591   0.606   0.613   0.628   0.643   0.653   0.654
 17 A"   50 A'   51 A'   18 A"   52 A'   19 A"   53 A'   20 A"                 
  0.667   0.779   0.906   0.969   1.133   1.140   1.288   1.296
 54 A'   55 A'   56 A'   57 A'   21 A"   58 A'   22 A"   59 A'                 
  1.316   1.349   1.392   1.487   1.536   1.582   1.625   1.639
 60 A'   61 A'   62 A'   23 A"   24 A"   63 A'   64 A'   25 A"                 
  1.692   1.904   2.002   2.012   2.024   2.070   2.098   2.556
 65 A'   66 A'   26 A"   67 A'   68 A'   69 A'   70 A'   71 A'                 
  2.689   2.910   3.303   3.711   3.717   3.762   3.793   4.008
 27 A"   72 A'   73 A'   28 A"   74 A'   29 A"   75 A'   30 A"                 
  4.011   4.017   4.050   4.133   4.162   6.219   6.250   6.274
 31 A"   76 A'   77 A'   78 A'   79 A'   32 A"   80 A'   81 A'                 
  6.540   7.048   7.557   7.566   7.594  13.756  13.899  14.084
 82 A'   83 A'   33 A"   84 A'   85 A'   34 A"   86 A'   87 A'                 
 23.453  47.837  66.717 163.190 289.749 289.758 289.7951020.606
 88 A'   89 A'   90 A'   91 A'   35 A"   92 A'   93 A'   94 A'                 
 --------------------------------------------------------------

          Ground-State Mulliken Net Atomic Charges

     Atom                 Charge (a.u.)
  ----------------------------------------
      1 C                    -0.321720
      2 P                     0.344631
      3 F                    -0.094202
      4 H                     0.223764
      5 Br                   -0.152473
  ----------------------------------------
  Sum of atomic charges =     0.000000

 -----------------------------------------------------------------
                    Cartesian Multipole Moments
 -----------------------------------------------------------------
    Charge (ESU x 10^10)
                 0.0000
    Dipole Moment (Debye)
         X      -2.0541      Y      -1.8946      Z       0.0000
       Tot       2.7945
    Quadrupole Moments (Debye-Ang)
        XX     -42.1715     XY       2.8017     YY     -38.9718
        XZ      -0.0000     YZ       0.0000     ZZ     -43.4767
    Octopole Moments (Debye-Ang^2)
       XXX      35.6155    XXY       7.9868    XYY       9.6188
       YYY      -3.6084    XXZ      -0.0000    XYZ      -0.0000
       YYZ       0.0000    XZZ       8.5076    YZZ       6.6853
       ZZZ       0.0000
    Hexadecapole Moments (Debye-Ang^3)
      XXXX    -724.0294   XXXY     -12.5317   XXYY    -154.8900
      XYYY       1.0107   YYYY    -131.1809   XXXZ      -0.0000
      XXYZ       0.0000   XYYZ      -0.0000   YYYZ       0.0000
      XXZZ    -130.2296   XYZZ      -7.2619   YYZZ     -40.8856
      XZZZ      -0.0000   YZZZ       0.0000   ZZZZ     -55.2888
 -----------------------------------------------------------------
 Calculating analytic gradient of the SCF energy
 Gradient of SCF Energy
            1           2           3           4           5
    1  -0.1732945   0.1543614  -0.0162837  -0.0066820   0.0418987
    2   0.1345176  -0.0146304  -0.0487976  -0.0985360   0.0274464
    3  -0.0000000   0.0000000   0.0000000   0.0000000  -0.0000000
 Max gradient component =       1.733E-01
 RMS gradient           =       7.619E-02
 Gradient time:  CPU 3.80 s  wall 1.59 s
 Geometry Optimization Parameters
   NAtoms,    NIC,     NZ,  NCons,   NDum,   NFix, NCnnct, MaxDiis
        5      20       5       0       0       0       0       0


** GEOMETRY OPTIMIZATION IN DELOCALIZED INTERNAL COORDINATES **
   Searching for a Minimum

   Optimization Cycle:   1

                       Coordinates (Angstroms)
     ATOM                X               Y               Z
      1  C        -0.7004150567   -1.1085903478    0.0000000000
      2  P        -1.9825734328   -0.3300854353    0.0000000000
      3  F        -1.9485642338    1.2095389911    0.0000000000
      4  H        -0.7322158662   -2.5482391621    0.0000000000
      5  Br        1.4917253086    0.0932917674    0.0000000000
   Point Group: cs    Number of degrees of freedom:     7


   Energy is  -3053.975977265


 Attempting to Generate Delocalized Internal Coordinates

  7 Hessian modes will be used to form the next step
  Hessian Eigenvalues:
     0.052803    0.130389    0.160000    0.220000    0.250000    0.648207
     0.766766

 Minimum Search - Taking Simple RFO Step
 Searching for Lamda that Minimizes Along All modes
 Value Taken    Lamda =  -0.09571127
 Calculated Step too Large.  Step scaled by  0.502273
 Step Taken.  Stepsize is  0.300000

                             Maximum     Tolerance    Cnvgd?
         Gradient           0.130213      0.000300      NO
         Displacement       0.160707      0.001200      NO
         Energy change     *********      0.000001      NO


 New Cartesian Coordinates Obtained by Inverse Iteration

 Displacement from previous Coordinates is:  0.284607
 ----------------------------------------------------------------
             Standard Nuclear Orientation (Angstroms)
    I     Atom           X                Y                Z
 ----------------------------------------------------------------
    1      C      -0.6838238403    -1.1284424477     0.0000000000
    2      P      -2.0190809498    -0.3481749180     0.0000000000
    3      F      -1.9112976343     1.2056347289     0.0000000000
    4      H      -0.6829421971    -2.4524597486     0.0000000000
    5      Br      1.4251013407     0.0393581988     0.0000000000
 ----------------------------------------------------------------
 Molecular Point Group                 Cs    NOp =  2
 Largest Abelian Subgroup              Cs    NOp =  2
 Nuclear Repulsion Energy =   273.4070350886 hartrees
 There are       33 alpha and       33 beta electrons
 Applying Cartesian multipole field
    Component          Value
    ---------          -----
     (2,0,0)        1.00000E-11
     (0,2,0)        2.00000E-11
     (0,0,2)       -3.00000E-11
 Nucleus-field energy     =     0.0000000081 hartrees
 Requested basis set is 6-311++G(d,p)
 There are 49 shells and 129 basis functions
 A cutoff of  1.0D-11 yielded   1058 shell pairs
 There are      7711 function pairs (      8452 Cartesian)
 Smallest overlap matrix eigenvalue = 8.72E-04
 Guess MOs from SCF MO coefficient file

 -----------------------------------------------------------------------
  General SCF calculation program by
  Eric Jon Sundstrom, Paul Horn, Yuezhi Mao, Dmitri Zuev, Alec White,
  David Stuck, Shaama M.S., Shane Yost, Joonho Lee, David Small,
  Daniel Levine, Susi Lehtola, Hugh Burton, Evgeny Epifanovsky
 -----------------------------------------------------------------------
 Exchange:     0.2000 Hartree-Fock + 0.0800 Slater + 0.7200 B88
 Correlation:  0.1900 VWN1RPA + 0.8100 LYP
 Using SG-1 standard quadrature grid
 using 4 threads for integral computing
 -------------------------------------------------------
 OpenMP Integral computing Module                
 Release: version 2.0, May 2017, Q-Chem Inc. Pleasanton 
 -------------------------------------------------------
 -------------------------------------------------------
 OpenMP BLAS3 based DFT computing Module                
 Release: version 1.0, May 2013, Q-Chem Inc. Pittsburgh 
 -------------------------------------------------------
 A restricted SCF calculation will be
 performed using DIIS
 SCF converges when DIIS error is below 1.0e-08
 ---------------------------------------
  Cycle       Energy         DIIS error
 ---------------------------------------
    1   -3054.0164547164      1.11e-03  
    2   -3054.0199162347      3.34e-04  
    3   -3054.0198200358      3.84e-04  
    4   -3054.0201820204      1.03e-04  
    5   -3054.0202015407      2.79e-05  
    6   -3054.0202023403      1.62e-05  
    7   -3054.0202028128      4.70e-06  
    8   -3054.0202028583      1.86e-06  
    9   -3054.0202028667      3.76e-07  
   10   -3054.0202028669      1.17e-07  
   11   -3054.0202028670      2.22e-08  
   12   -3054.0202028670      4.24e-09  Convergence criterion met
 ---------------------------------------
 SCF time:   CPU 14.51s  wall 5.00s 
 SCF   energy in the final basis set =    -3054.0202028670
 Total energy in the final basis set =    -3054.0202028670

 --------------------------------------------------------------
             Orbital Energies (a.u.) and Symmetries
 --------------------------------------------------------------

 Alpha MOs, Restricted
 -- Occupied --                  
-482.84  -77.13  -62.49  -56.31  -56.31  -56.31  -24.73  -10.28
  1 A'    2 A'    3 A'    4 A'    1 A"    5 A'    6 A'    7 A'                 
 -8.696  -6.632  -6.529  -6.514  -6.514  -4.795  -4.791  -4.788
  8 A'    9 A'   10 A'    2 A"   11 A'   12 A'    3 A"   13 A'                 
 -2.639  -2.635  -2.635  -2.623  -2.623  -1.269  -0.790  -0.748
 14 A'    4 A"   15 A'   16 A'    5 A"   17 A'   18 A'   19 A'                 
 -0.607  -0.511  -0.508  -0.473  -0.399  -0.332  -0.318  -0.295
 20 A'   21 A'    6 A"   22 A'   23 A'    7 A"   24 A'   25 A'                 
 -0.287
  8 A"                                                                         
 -- Virtual --                   
 -0.149  -0.077  -0.042   0.004   0.020   0.026   0.037   0.050
 26 A'    9 A"   27 A'   28 A'   29 A'   30 A'   10 A"   31 A'                 
  0.068   0.076   0.076   0.099   0.100   0.104   0.126   0.147
 32 A'   11 A"   33 A'   12 A"   34 A'   35 A'   36 A'   37 A'                 
  0.151   0.177   0.230   0.254   0.271   0.281   0.303   0.333
 38 A'   39 A'   13 A"   40 A'   14 A"   41 A'   42 A'   43 A'                 
  0.382   0.399   0.436   0.440   0.457   0.496   0.501   0.561
 44 A'   45 A'   46 A'   15 A"   47 A'   48 A'   16 A"   49 A'                 
  0.575   0.587   0.603   0.606   0.612   0.648   0.659   0.667
 17 A"   50 A'   18 A"   51 A'   52 A'   19 A"   20 A"   53 A'                 
  0.676   0.786   0.902   0.968   1.086   1.125   1.292   1.318
 54 A'   55 A'   56 A'   57 A'   58 A'   21 A"   22 A"   59 A'                 
  1.332   1.377   1.433   1.477   1.543   1.594   1.632   1.686
 60 A'   61 A'   62 A'   23 A"   24 A"   63 A'   64 A'   25 A"                 
  1.727   1.911   1.998   2.005   2.013   2.090   2.168   2.590
 65 A'   66 A'   26 A"   67 A'   68 A'   69 A'   70 A'   71 A'                 
  2.688   2.917   3.342   3.721   3.727   3.765   3.793   4.003
 27 A"   72 A'   73 A'   28 A"   74 A'   29 A"   75 A'   30 A"                 
  4.010   4.015   4.059   4.127   4.177   6.226   6.261   6.282
 31 A"   76 A'   77 A'   78 A'   79 A'   32 A"   80 A'   81 A'                 
  6.538   7.025   7.552   7.564   7.602  13.757  13.896  14.037
 82 A'   83 A'   33 A"   84 A'   85 A'   34 A"   86 A'   87 A'                 
 23.435  47.835  66.722 163.157 289.744 289.756 289.8021020.604
 88 A'   89 A'   90 A'   91 A'   35 A"   92 A'   93 A'   94 A'                 

 Beta MOs, Restricted
 -- Occupied --                  
-482.84  -77.13  -62.49  -56.31  -56.31  -56.31  -24.73  -10.28
  1 A'    2 A'    3 A'    4 A'    1 A"    5 A'    6 A'    7 A'                 
 -8.696  -6.632  -6.529  -6.514  -6.514  -4.795  -4.791  -4.788
  8 A'    9 A'   10 A'    2 A"   11 A'   12 A'    3 A"   13 A'                 
 -2.639  -2.635  -2.635  -2.623  -2.623  -1.269  -0.790  -0.748
 14 A'    4 A"   15 A'   16 A'    5 A"   17 A'   18 A'   19 A'                 
 -0.607  -0.511  -0.508  -0.473  -0.399  -0.332  -0.318  -0.295
 20 A'   21 A'    6 A"   22 A'   23 A'    7 A"   24 A'   25 A'                 
 -0.287
  8 A"                                                                         
 -- Virtual --                   
 -0.149  -0.077  -0.042   0.004   0.020   0.026   0.037   0.050
 26 A'    9 A"   27 A'   28 A'   29 A'   30 A'   10 A"   31 A'                 
  0.068   0.076   0.076   0.099   0.100   0.104   0.126   0.147
 32 A'   11 A"   33 A'   12 A"   34 A'   35 A'   36 A'   37 A'                 
  0.151   0.177   0.230   0.254   0.271   0.281   0.303   0.333
 38 A'   39 A'   13 A"   40 A'   14 A"   41 A'   42 A'   43 A'                 
  0.382   0.399   0.436   0.440   0.457   0.496   0.501   0.561
 44 A'   45 A'   46 A'   15 A"   47 A'   48 A'   16 A"   49 A'                 
  0.575   0.587   0.603   0.606   0.612   0.648   0.659   0.667
 17 A"   50 A'   18 A"   51 A'   52 A'   19 A"   20 A"   53 A'                 
  0.676   0.786   0.902   0.968   1.086   1.125   1.292   1.318
 54 A'   55 A'   56 A'   57 A'   58 A'   21 A"   22 A"   59 A'                 
  1.332   1.377   1.433   1.477   1.543   1.594   1.632   1.686
 60 A'   61 A'   62 A'   23 A"   24 A"   63 A'   64 A'   25 A"                 
  1.727   1.911   1.998   2.005   2.013   2.090   2.168   2.590
 65 A'   66 A'   26 A"   67 A'   68 A'   69 A'   70 A'   71 A'                 
  2.688   2.917   3.342   3.721   3.727   3.765   3.793   4.003
 27 A"   72 A'   73 A'   28 A"   74 A'   29 A"   75 A'   30 A"                 
  4.010   4.015   4.059   4.127   4.177   6.226   6.261   6.282
 31 A"   76 A'   77 A'   78 A'   79 A'   32 A"   80 A'   81 A'                 
  6.538   7.025   7.552   7.564   7.602  13.757  13.896  14.037
 82 A'   83 A'   33 A"   84 A'   85 A'   34 A"   86 A'   87 A'                 
 23.435  47.835  66.722 163.157 289.744 289.756 289.8021020.604
 88 A'   89 A'   90 A'   91 A'   35 A"   92 A'   93 A'   94 A'                 
 --------------------------------------------------------------

          Ground-State Mulliken Net Atomic Charges

     Atom                 Charge (a.u.)
  ----------------------------------------
      1 C                    -0.329728
      2 P                     0.350060
      3 F                    -0.118395
      4 H                     0.226523
      5 Br                   -0.128459
  ----------------------------------------
  Sum of atomic charges =    -0.000000

 -----------------------------------------------------------------
                    Cartesian Multipole Moments
 -----------------------------------------------------------------
    Charge (ESU x 10^10)
                 0.0000
    Dipole Moment (Debye)
         X      -1.7125      Y      -1.8476      Z       0.0000
       Tot       2.5192
    Quadrupole Moments (Debye-Ang)
        XX     -41.7757     XY       2.9176     YY     -39.5956
        XZ      -0.0000     YZ      -0.0000     ZZ     -43.4652
    Octopole Moments (Debye-Ang^2)
       XXX      40.7547    XXY       8.8673    XYY      11.9020
       YYY       2.2927    XXZ       0.0000    XYZ       0.0000
       YYZ       0.0000    XZZ      10.3613    YZZ       7.8774
       ZZZ       0.0000
    Hexadecapole Moments (Debye-Ang^3)
      XXXX    -706.6971   XXXY      -9.5038   XXYY    -152.1152
      XYYY       1.9457   YYYY    -137.6452   XXXZ      -0.0000
      XXYZ      -0.0000   XYYZ      -0.0000   YYYZ      -0.0000
      XXZZ    -127.4927   XYZZ      -6.1739   YYZZ     -40.4147
      XZZZ      -0.0000   YZZZ      -0.0000   ZZZZ     -55.3078
 -----------------------------------------------------------------
 Calculating analytic gradient of the SCF energy
 Gradient of SCF Energy
            1           2           3           4           5
    1  -0.1249259   0.1010075  -0.0147172  -0.0057726   0.0444081
    2   0.0931818   0.0014910  -0.0361655  -0.0877773   0.0292701
    3  -0.0000000  -0.0000000   0.0000000   0.0000000   0.0000000
 Max gradient component =       1.249E-01
 RMS gradient           =       5.573E-02
 Gradient time:  CPU 3.83 s  wall 1.37 s
 Geometry Optimization Parameters
   NAtoms,    NIC,     NZ,  NCons,   NDum,   NFix, NCnnct, MaxDiis
        5      20       5       0       0       0       0       0

 Cartesian Hessian Update
 Hessian Updated using BFGS Update


** GEOMETRY OPTIMIZATION IN DELOCALIZED INTERNAL COORDINATES **
   Searching for a Minimum

   Optimization Cycle:   2

                       Coordinates (Angstroms)
     ATOM                X               Y               Z
      1  C        -0.6838238403   -1.1284424477    0.0000000000
      2  P        -2.0190809498   -0.3481749180    0.0000000000
      3  F        -1.9112976343    1.2056347289    0.0000000000
      4  H        -0.6829421971   -2.4524597486    0.0000000000
      5  Br        1.4251013407    0.0393581988    0.0000000000
   Point Group: cs    Number of degrees of freedom:     7


   Energy is  -3054.020202867

 Hessian Updated using BFGS Update

  7 Hessian modes will be used to form the next step
  Hessian Eigenvalues:
     0.031135    0.098228    0.160024    0.219261    0.244988    0.638325
     0.918776

 Minimum Search - Taking Simple RFO Step
 Searching for Lamda that Minimizes Along All modes
 Value Taken    Lamda =  -0.10140889
 Calculated Step too Large.  Step scaled by  0.370435
 Step Taken.  Stepsize is  0.300000

                             Maximum     Tolerance    Cnvgd?
         Gradient           0.090880      0.000300      NO
         Displacement       0.160423      0.001200      NO
         Energy change     -0.044226      0.000001      NO


 New Cartesian Coordinates Obtained by Inverse Iteration

 Displacement from previous Coordinates is:  0.298606
 ----------------------------------------------------------------
             Standard Nuclear Orientation (Angstroms)
    I     Atom           X                Y                Z
 ----------------------------------------------------------------
    1      C      -0.6705898966    -1.1405599571     0.0000000000
    2      P      -2.0448722029    -0.3689977089     0.0000000000
    3      F      -1.8697957567     1.1952212246     0.0000000000
    4      H      -0.6340230305    -2.3522917751     0.0000000000
    5      Br      1.3472376059    -0.0174559702     0.0000000000
 ----------------------------------------------------------------
 Molecular Point Group                 Cs    NOp =  2
 Largest Abelian Subgroup              Cs    NOp =  2
 Nuclear Repulsion Energy =   277.7562016909 hartrees
 There are       33 alpha and       33 beta electrons
 Applying Cartesian multipole field
    Component          Value
    ---------          -----
     (2,0,0)        1.00000E-11
     (0,2,0)        2.00000E-11
     (0,0,2)       -3.00000E-11
 Nucleus-field energy     =     0.0000000078 hartrees
 Requested basis set is 6-311++G(d,p)
 There are 49 shells and 129 basis functions
 A cutoff of  1.0D-11 yielded   1068 shell pairs
 There are      7754 function pairs (      8499 Cartesian)
 Smallest overlap matrix eigenvalue = 9.25E-04
 Guess MOs from SCF MO coefficient file

 -----------------------------------------------------------------------
  General SCF calculation program by
  Eric Jon Sundstrom, Paul Horn, Yuezhi Mao, Dmitri Zuev, Alec White,
  David Stuck, Shaama M.S., Shane Yost, Joonho Lee, David Small,
  Daniel Levine, Susi Lehtola, Hugh Burton, Evgeny Epifanovsky
 -----------------------------------------------------------------------
 Exchange:     0.2000 Hartree-Fock + 0.0800 Slater + 0.7200 B88
 Correlation:  0.1900 VWN1RPA + 0.8100 LYP
 Using SG-1 standard quadrature grid
 using 4 threads for integral computing
 -------------------------------------------------------
 OpenMP Integral computing Module                
 Release: version 2.0, May 2017, Q-Chem Inc. Pleasanton 
 -------------------------------------------------------
 -------------------------------------------------------
 OpenMP BLAS3 based DFT computing Module                
 Release: version 1.0, May 2013, Q-Chem Inc. Pittsburgh 
 -------------------------------------------------------
 A restricted SCF calculation will be
 performed using DIIS
 SCF converges when DIIS error is below 1.0e-08
 ---------------------------------------
  Cycle       Energy         DIIS error
 ---------------------------------------
    1   -3054.0509025435      1.08e-03  
    2   -3054.0539688807      4.09e-04  
    3   -3054.0533409715      6.77e-04  
    4   -3054.0543572171      1.09e-04  
    5   -3054.0543785063      5.45e-05  
    6   -3054.0543855951      8.95e-06  
    7   -3054.0543857364      1.50e-06  
    8   -3054.0543857396      9.95e-07  
    9   -3054.0543857408      3.66e-07  
   10   -3054.0543857411      2.45e-08  
   11   -3054.0543857411      1.28e-08  
   12   -3054.0543857411      2.53e-09  Convergence criterion met
 ---------------------------------------
 SCF time:   CPU 14.73s  wall 6.00s 
 SCF   energy in the final basis set =    -3054.0543857411
 Total energy in the final basis set =    -3054.0543857411

 --------------------------------------------------------------
             Orbital Energies (a.u.) and Symmetries
 --------------------------------------------------------------

 Alpha MOs, Restricted
 -- Occupied --                  
-482.84  -77.13  -62.49  -56.31  -56.31  -56.31  -24.72  -10.27
  1 A'    2 A'    3 A'    4 A'    1 A"    5 A'    6 A'    7 A'                 
 -8.701  -6.630  -6.533  -6.518  -6.518  -4.793  -4.789  -4.786
  8 A'    9 A'   10 A'    2 A"   11 A'   12 A'    3 A"   13 A'                 
 -2.644  -2.640  -2.640  -2.628  -2.628  -1.257  -0.792  -0.747
 14 A'    4 A"   15 A'   16 A'    5 A"   17 A'   18 A'   19 A'                 
 -0.604  -0.507  -0.498  -0.480  -0.406  -0.331  -0.323  -0.298
 20 A'   21 A'    6 A"   22 A'   23 A'    7 A"   24 A'   25 A'                 
 -0.287
  8 A"                                                                         
 -- Virtual --                   
 -0.135  -0.081  -0.023   0.001   0.024   0.027   0.038   0.051
 26 A'    9 A"   27 A'   28 A'   29 A'   30 A'   10 A"   31 A'                 
  0.073   0.075   0.078   0.100   0.100   0.109   0.127   0.145
 32 A'   11 A"   33 A'   12 A"   34 A'   35 A'   36 A'   37 A'                 
  0.151   0.180   0.231   0.256   0.273   0.286   0.305   0.327
 38 A'   39 A'   13 A"   40 A'   14 A"   41 A'   42 A'   43 A'                 
  0.381   0.395   0.439   0.439   0.445   0.496   0.515   0.562
 44 A'   45 A'   15 A"   46 A'   47 A'   16 A"   48 A'   49 A'                 
  0.571   0.590   0.596   0.601   0.613   0.651   0.667   0.682
 17 A"   50 A'   18 A"   51 A'   52 A'   19 A"   20 A"   53 A'                 
  0.700   0.792   0.899   0.965   1.055   1.130   1.296   1.335
 54 A'   55 A'   56 A'   57 A'   58 A'   21 A"   22 A"   59 A'                 
  1.343   1.410   1.467   1.487   1.544   1.609   1.643   1.753
 60 A'   61 A'   23 A"   62 A'   24 A"   63 A'   64 A'   25 A"                 
  1.756   1.917   1.995   2.004   2.028   2.114   2.274   2.599
 65 A'   66 A'   26 A"   67 A'   68 A'   69 A'   70 A'   71 A'                 
  2.692   2.921   3.391   3.730   3.738   3.770   3.797   4.000
 27 A"   72 A'   73 A'   28 A"   74 A'   29 A"   75 A'   30 A"                 
  4.013   4.014   4.074   4.120   4.213   6.234   6.272   6.292
 31 A"   76 A'   77 A'   78 A'   79 A'   32 A"   80 A'   81 A'                 
  6.538   7.011   7.548   7.565   7.616  13.759  13.897  14.012
 82 A'   83 A'   33 A"   84 A'   85 A'   34 A"   86 A'   87 A'                 
 23.479  47.833  66.729 163.137 289.740 289.756 289.8161020.604
 88 A'   89 A'   90 A'   91 A'   35 A"   92 A'   93 A'   94 A'                 

 Beta MOs, Restricted
 -- Occupied --                  
-482.84  -77.13  -62.49  -56.31  -56.31  -56.31  -24.72  -10.27
  1 A'    2 A'    3 A'    4 A'    1 A"    5 A'    6 A'    7 A'                 
 -8.701  -6.630  -6.533  -6.518  -6.518  -4.793  -4.789  -4.786
  8 A'    9 A'   10 A'    2 A"   11 A'   12 A'    3 A"   13 A'                 
 -2.644  -2.640  -2.640  -2.628  -2.628  -1.257  -0.792  -0.747
 14 A'    4 A"   15 A'   16 A'    5 A"   17 A'   18 A'   19 A'                 
 -0.604  -0.507  -0.498  -0.480  -0.406  -0.331  -0.323  -0.298
 20 A'   21 A'    6 A"   22 A'   23 A'    7 A"   24 A'   25 A'                 
 -0.287
  8 A"                                                                         
 -- Virtual --                   
 -0.135  -0.081  -0.023   0.001   0.024   0.027   0.038   0.051
 26 A'    9 A"   27 A'   28 A'   29 A'   30 A'   10 A"   31 A'                 
  0.073   0.075   0.078   0.100   0.100   0.109   0.127   0.145
 32 A'   11 A"   33 A'   12 A"   34 A'   35 A'   36 A'   37 A'                 
  0.151   0.180   0.231   0.256   0.273   0.286   0.305   0.327
 38 A'   39 A'   13 A"   40 A'   14 A"   41 A'   42 A'   43 A'                 
  0.381   0.395   0.439   0.439   0.445   0.496   0.515   0.562
 44 A'   45 A'   15 A"   46 A'   47 A'   16 A"   48 A'   49 A'                 
  0.571   0.590   0.596   0.601   0.613   0.651   0.667   0.682
 17 A"   50 A'   18 A"   51 A'   52 A'   19 A"   20 A"   53 A'                 
  0.700   0.792   0.899   0.965   1.055   1.130   1.296   1.335
 54 A'   55 A'   56 A'   57 A'   58 A'   21 A"   22 A"   59 A'                 
  1.343   1.410   1.467   1.487   1.544   1.609   1.643   1.753
 60 A'   61 A'   23 A"   62 A'   24 A"   63 A'   64 A'   25 A"                 
  1.756   1.917   1.995   2.004   2.028   2.114   2.274   2.599
 65 A'   66 A'   26 A"   67 A'   68 A'   69 A'   70 A'   71 A'                 
  2.692   2.921   3.391   3.730   3.738   3.770   3.797   4.000
 27 A"   72 A'   73 A'   28 A"   74 A'   29 A"   75 A'   30 A"                 
  4.013   4.014   4.074   4.120   4.213   6.234   6.272   6.292
 31 A"   76 A'   77 A'   78 A'   79 A'   32 A"   80 A'   81 A'                 
  6.538   7.011   7.548   7.565   7.616  13.759  13.897  14.012
 82 A'   83 A'   33 A"   84 A'   85 A'   34 A"   86 A'   87 A'                 
 23.479  47.833  66.729 163.137 289.740 289.756 289.8161020.604
 88 A'   89 A'   90 A'   91 A'   35 A"   92 A'   93 A'   94 A'                 
 --------------------------------------------------------------

          Ground-State Mulliken Net Atomic Charges

     Atom                 Charge (a.u.)
  ----------------------------------------
      1 C                    -0.340367
      2 P                     0.355727
      3 F                    -0.140580
      4 H                     0.230730
      5 Br                   -0.105510
  ----------------------------------------
  Sum of atomic charges =    -0.000000

 -----------------------------------------------------------------
                    Cartesian Multipole Moments
 -----------------------------------------------------------------
    Charge (ESU x 10^10)
                -0.0000
    Dipole Moment (Debye)
         X      -1.4005      Y      -1.8272      Z      -0.0000
       Tot       2.3022
    Quadrupole Moments (Debye-Ang)
        XX     -41.4356     XY       3.0020     YY     -40.0865
        XZ      -0.0000     YZ      -0.0000     ZZ     -43.3587
    Octopole Moments (Debye-Ang^2)
       XXX      45.8279    XXY       9.6427    XYY      14.0086
       YYY       7.9158    XXZ       0.0000    XYZ      -0.0000
       YYZ       0.0000    XZZ      12.2046    YZZ       9.0460
       ZZZ      -0.0000
    Hexadecapole Moments (Debye-Ang^3)
      XXXX    -684.5696   XXXY      -7.2343   XXYY    -148.1367
      XYYY       2.7536   YYYY    -142.2092   XXXZ      -0.0000
      XXYZ      -0.0000   XYYZ       0.0000   YYYZ      -0.0000
      XXZZ    -123.7433   XYZZ      -5.2394   YYZZ     -39.8036
      XZZZ       0.0000   YZZZ      -0.0000   ZZZZ     -55.0908
 -----------------------------------------------------------------
 Calculating analytic gradient of the SCF energy
 Gradient of SCF Energy
            1           2           3           4           5
    1  -0.1003210   0.0707510  -0.0118291  -0.0047813   0.0461804
    2   0.0538790   0.0043420  -0.0260168  -0.0627117   0.0305075
    3  -0.0000000   0.0000000  -0.0000000  -0.0000000  -0.0000000
 Max gradient component =       1.003E-01
 RMS gradient           =       4.150E-02
 Gradient time:  CPU 3.93 s  wall 1.49 s
 Geometry Optimization Parameters
   NAtoms,    NIC,     NZ,  NCons,   NDum,   NFix, NCnnct, MaxDiis
        5      20       5       0       0       0       0       0

 Cartesian Hessian Update
 Hessian Updated using BFGS Update


** GEOMETRY OPTIMIZATION IN DELOCALIZED INTERNAL COORDINATES **
   Searching for a Minimum

   Optimization Cycle:   3

                       Coordinates (Angstroms)
     ATOM                X               Y               Z
      1  C        -0.6705898966   -1.1405599571    0.0000000000
      2  P        -2.0448722029   -0.3689977089    0.0000000000
      3  F        -1.8697957567    1.1952212246    0.0000000000
      4  H        -0.6340230305   -2.3522917751    0.0000000000
      5  Br        1.3472376059   -0.0174559702    0.0000000000
   Point Group: cs    Number of degrees of freedom:     7


   Energy is  -3054.054385741

 Hessian Updated using BFGS Update

  7 Hessian modes will be used to form the next step
  Hessian Eigenvalues:
     0.032783    0.148165    0.168563    0.218325    0.245252    0.625954
     0.874337

 Minimum Search - Taking Simple RFO Step
 Searching for Lamda that Minimizes Along All modes
 Value Taken    Lamda =  -0.07345514
 Calculated Step too Large.  Step scaled by  0.387625
 Step Taken.  Stepsize is  0.300000

                             Maximum     Tolerance    Cnvgd?
         Gradient           0.063825      0.000300      NO
         Displacement       0.179114      0.001200      NO
         Energy change     -0.034183      0.000001      NO


 New Cartesian Coordinates Obtained by Inverse Iteration

 Displacement from previous Coordinates is:  0.295528
 ----------------------------------------------------------------
             Standard Nuclear Orientation (Angstroms)
    I     Atom           X                Y                Z
 ----------------------------------------------------------------
    1      C      -0.6506728098    -1.1401450838     0.0000000000
    2      P      -2.0614985011    -0.3813023745     0.0000000000
    3      F      -1.8341729750     1.1915325043     0.0000000000
    4      H      -0.5782140186    -2.2732945247     0.0000000000
    5      Br      1.2525150237    -0.0808747079     0.0000000000
 ----------------------------------------------------------------
 Molecular Point Group                 Cs    NOp =  2
 Largest Abelian Subgroup              Cs    NOp =  2
 Nuclear Repulsion Energy =   283.9223870260 hartrees
 There are       33 alpha and       33 beta electrons
 Applying Cartesian multipole field
    Component          Value
    ---------          -----
     (2,0,0)        1.00000E-11
     (0,2,0)        2.00000E-11
     (0,0,2)       -3.00000E-11
 Nucleus-field energy     =     0.0000000074 hartrees
 Requested basis set is 6-311++G(d,p)
 There are 49 shells and 129 basis functions
 A cutoff of  1.0D-11 yielded   1076 shell pairs
 There are      7806 function pairs (      8556 Cartesian)
 Smallest overlap matrix eigenvalue = 9.67E-04
 Guess MOs from SCF MO coefficient file

 -----------------------------------------------------------------------
  General SCF calculation program by
  Eric Jon Sundstrom, Paul Horn, Yuezhi Mao, Dmitri Zuev, Alec White,
  David Stuck, Shaama M.S., Shane Yost, Joonho Lee, David Small,
  Daniel Levine, Susi Lehtola, Hugh Burton, Evgeny Epifanovsky
 -----------------------------------------------------------------------
 Exchange:     0.2000 Hartree-Fock + 0.0800 Slater + 0.7200 B88
 Correlation:  0.1900 VWN1RPA + 0.8100 LYP
 Using SG-1 standard quadrature grid
 using 4 threads for integral computing
 -------------------------------------------------------
 OpenMP Integral computing Module                
 Release: version 2.0, May 2017, Q-Chem Inc. Pleasanton 
 -------------------------------------------------------
 -------------------------------------------------------
 OpenMP BLAS3 based DFT computing Module                
 Release: version 1.0, May 2013, Q-Chem Inc. Pittsburgh 
 -------------------------------------------------------
 A restricted SCF calculation will be
 performed using DIIS
 SCF converges when DIIS error is below 1.0e-08
 ---------------------------------------
  Cycle       Energy         DIIS error
 ---------------------------------------
    1   -3054.0761652414      1.03e-03  
    2   -3054.0790402185      4.57e-04  
    3   -3054.0784615247      6.97e-04  
    4   -3054.0795118887      1.00e-04  
    5   -3054.0795328985      4.57e-05  
    6   -3054.0795376166      7.85e-06  
    7   -3054.0795377057      1.19e-06  
    8   -3054.0795377090      3.34e-07  
    9   -3054.0795377094      1.26e-07  
   10   -3054.0795377094      3.25e-08  
   11   -3054.0795377094      2.33e-08  
   12   -3054.0795377094      3.27e-09  Convergence criterion met
 ---------------------------------------
 SCF time:   CPU 14.90s  wall 6.00s 
 SCF   energy in the final basis set =    -3054.0795377094
 Total energy in the final basis set =    -3054.0795377094

 --------------------------------------------------------------
             Orbital Energies (a.u.) and Symmetries
 --------------------------------------------------------------

 Alpha MOs, Restricted
 -- Occupied --                  
-482.85  -77.13  -62.50  -56.32  -56.31  -56.31  -24.72  -10.26
  1 A'    2 A'    3 A'    4 A'    1 A"    5 A'    6 A'    7 A'                 
 -8.705  -6.626  -6.538  -6.523  -6.522  -4.790  -4.785  -4.782
  8 A'    9 A'   10 A'    2 A"   11 A'   12 A'    3 A"   13 A'                 
 -2.648  -2.644  -2.644  -2.632  -2.632  -1.246  -0.801  -0.743
 14 A'    4 A"   15 A'   16 A'    5 A"   17 A'   18 A'   19 A'                 
 -0.603  -0.506  -0.489  -0.480  -0.416  -0.335  -0.327  -0.300
 20 A'   21 A'    6 A"   22 A'   23 A'    7 A"   24 A'   25 A'                 
 -0.283
  8 A"                                                                         
 -- Virtual --                   
 -0.113  -0.083  -0.014   0.001   0.025   0.030   0.039   0.051
 26 A'    9 A"   27 A'   28 A'   29 A'   30 A'   10 A"   31 A'                 
  0.074   0.074   0.082   0.099   0.101   0.115   0.130   0.142
 11 A"   32 A'   33 A'   34 A'   12 A"   35 A'   36 A'   37 A'                 
  0.152   0.185   0.232   0.258   0.275   0.290   0.306   0.324
 38 A'   39 A'   13 A"   40 A'   14 A"   41 A'   42 A'   43 A'                 
  0.382   0.392   0.425   0.437   0.448   0.494   0.518   0.565
 44 A'   45 A'   46 A'   15 A"   47 A'   16 A"   48 A'   17 A"                 
  0.570   0.587   0.597   0.600   0.618   0.655   0.678   0.698
 49 A'   18 A"   50 A'   51 A'   52 A'   19 A"   20 A"   53 A'                 
  0.741   0.797   0.898   0.962   1.030   1.147   1.301   1.348
 54 A'   55 A'   56 A'   57 A'   58 A'   21 A"   22 A"   59 A'                 
  1.352   1.459   1.460   1.518   1.545   1.624   1.656   1.775
 60 A'   23 A"   61 A'   62 A'   24 A"   63 A'   64 A'   65 A'                 
  1.805   1.920   1.993   1.995   2.070   2.138   2.374   2.588
 25 A"   66 A'   26 A"   67 A'   68 A'   69 A'   70 A'   71 A'                 
  2.697   2.937   3.421   3.738   3.748   3.775   3.803   3.996
 27 A"   72 A'   73 A'   28 A"   74 A'   29 A"   75 A'   30 A"                 
  4.013   4.022   4.097   4.114   4.273   6.242   6.282   6.300
 76 A'   31 A"   77 A'   78 A'   79 A'   32 A"   80 A'   81 A'                 
  6.540   6.999   7.545   7.568   7.633  13.763  13.898  13.995
 82 A'   83 A'   33 A"   84 A'   85 A'   34 A"   86 A'   87 A'                 
 23.543  47.834  66.736 163.121 289.737 289.759 289.8381020.605
 88 A'   89 A'   90 A'   91 A'   35 A"   92 A'   93 A'   94 A'                 

 Beta MOs, Restricted
 -- Occupied --                  
-482.85  -77.13  -62.50  -56.32  -56.31  -56.31  -24.72  -10.26
  1 A'    2 A'    3 A'    4 A'    1 A"    5 A'    6 A'    7 A'                 
 -8.705  -6.626  -6.538  -6.523  -6.522  -4.790  -4.785  -4.782
  8 A'    9 A'   10 A'    2 A"   11 A'   12 A'    3 A"   13 A'                 
 -2.648  -2.644  -2.644  -2.632  -2.632  -1.246  -0.801  -0.743
 14 A'    4 A"   15 A'   16 A'    5 A"   17 A'   18 A'   19 A'                 
 -0.603  -0.506  -0.489  -0.480  -0.416  -0.335  -0.327  -0.300
 20 A'   21 A'    6 A"   22 A'   23 A'    7 A"   24 A'   25 A'                 
 -0.283
  8 A"                                                                         
 -- Virtual --                   
 -0.113  -0.083  -0.014   0.001   0.025   0.030   0.039   0.051
 26 A'    9 A"   27 A'   28 A'   29 A'   30 A'   10 A"   31 A'                 
  0.074   0.074   0.082   0.099   0.101   0.115   0.130   0.142
 11 A"   32 A'   33 A'   34 A'   12 A"   35 A'   36 A'   37 A'                 
  0.152   0.185   0.232   0.258   0.275   0.290   0.306   0.324
 38 A'   39 A'   13 A"   40 A'   14 A"   41 A'   42 A'   43 A'                 
  0.382   0.392   0.425   0.437   0.448   0.494   0.518   0.565
 44 A'   45 A'   46 A'   15 A"   47 A'   16 A"   48 A'   17 A"                 
  0.570   0.587   0.597   0.600   0.618   0.655   0.678   0.698
 49 A'   18 A"   50 A'   51 A'   52 A'   19 A"   20 A"   53 A'                 
  0.741   0.797   0.898   0.962   1.030   1.147   1.301   1.348
 54 A'   55 A'   56 A'   57 A'   58 A'   21 A"   22 A"   59 A'                 
  1.352   1.459   1.460   1.518   1.545   1.624   1.656   1.775
 60 A'   23 A"   61 A'   62 A'   24 A"   63 A'   64 A'   65 A'                 
  1.805   1.920   1.993   1.995   2.070   2.138   2.374   2.588
 25 A"   66 A'   26 A"   67 A'   68 A'   69 A'   70 A'   71 A'                 
  2.697   2.937   3.421   3.738   3.748   3.775   3.803   3.996
 27 A"   72 A'   73 A'   28 A"   74 A'   29 A"   75 A'   30 A"                 
  4.013   4.022   4.097   4.114   4.273   6.242   6.282   6.300
 76 A'   31 A"   77 A'   78 A'   79 A'   32 A"   80 A'   81 A'                 
  6.540   6.999   7.545   7.568   7.633  13.763  13.898  13.995
 82 A'   83 A'   33 A"   84 A'   85 A'   34 A"   86 A'   87 A'                 
 23.543  47.834  66.736 163.121 289.737 289.759 289.8381020.605
 88 A'   89 A'   90 A'   91 A'   35 A"   92 A'   93 A'   94 A'                 
 --------------------------------------------------------------

          Ground-State Mulliken Net Atomic Charges

     Atom                 Charge (a.u.)
  ----------------------------------------
      1 C                    -0.351848
      2 P                     0.357349
      3 F                    -0.159858
      4 H                     0.234419
      5 Br                   -0.080062
  ----------------------------------------
  Sum of atomic charges =    -0.000000

 -----------------------------------------------------------------
                    Cartesian Multipole Moments
 -----------------------------------------------------------------
    Charge (ESU x 10^10)
                 0.0000
    Dipole Moment (Debye)
         X      -1.0408      Y      -1.8163      Z      -0.0000
       Tot       2.0934
    Quadrupole Moments (Debye-Ang)
        XX     -41.3206     XY       2.9813     YY     -40.4582
        XZ      -0.0000     YZ       0.0000     ZZ     -43.2267
    Octopole Moments (Debye-Ang^2)
       XXX      51.7508    XXY      10.3476    XYY      16.2800
       YYY      12.7497    XXZ       0.0000    XYZ       0.0000
       YYZ       0.0000    XZZ      14.3274    YZZ      10.1751
       ZZZ       0.0000
    Hexadecapole Moments (Debye-Ang^3)
      XXXX    -658.8901   XXXY      -4.4112   XXYY    -143.5302
      XYYY       4.9205   YYYY    -145.5052   XXXZ      -0.0000
      XXYZ       0.0000   XYYZ      -0.0000   YYYZ       0.0000
      XXZZ    -119.2246   XYZZ      -4.0414   YYZZ     -39.3676
      XZZZ      -0.0000   YZZZ       0.0000   ZZZZ     -54.7969
 -----------------------------------------------------------------
 Calculating analytic gradient of the SCF energy
 Gradient of SCF Energy
            1           2           3           4           5
    1  -0.0784107   0.0486364  -0.0090899  -0.0030759   0.0419402
    2   0.0152882   0.0064946  -0.0181153  -0.0317229   0.0280554
    3   0.0000000  -0.0000000   0.0000000  -0.0000000  -0.0000000
 Max gradient component =       7.841E-02
 RMS gradient           =       2.917E-02
 Gradient time:  CPU 3.99 s  wall 1.66 s
 Geometry Optimization Parameters
   NAtoms,    NIC,     NZ,  NCons,   NDum,   NFix, NCnnct, MaxDiis
        5      20       5       0       0       0       0       0

 Cartesian Hessian Update
 Hessian Updated using BFGS Update


** GEOMETRY OPTIMIZATION IN DELOCALIZED INTERNAL COORDINATES **
   Searching for a Minimum

   Optimization Cycle:   4

                       Coordinates (Angstroms)
     ATOM                X               Y               Z
      1  C        -0.6506728098   -1.1401450838    0.0000000000
      2  P        -2.0614985011   -0.3813023745    0.0000000000
      3  F        -1.8341729750    1.1915325043    0.0000000000
      4  H        -0.5782140186   -2.2732945247    0.0000000000
      5  Br        1.2525150237   -0.0808747079    0.0000000000
   Point Group: cs    Number of degrees of freedom:     7


   Energy is  -3054.079537709

 Hessian Updated using BFGS Update

  7 Hessian modes will be used to form the next step
  Hessian Eigenvalues:
     0.039175    0.158037    0.209713    0.232778    0.256203    0.614582
     0.849697

 Minimum Search - Taking Simple RFO Step
 Searching for Lamda that Minimizes Along All modes
 Value Taken    Lamda =  -0.04678018
 Calculated Step too Large.  Step scaled by  0.426347
 Step Taken.  Stepsize is  0.300000

                             Maximum     Tolerance    Cnvgd?
         Gradient           0.038253      0.000300      NO
         Displacement       0.191759      0.001200      NO
         Energy change     -0.025152      0.000001      NO


 New Cartesian Coordinates Obtained by Inverse Iteration

 Displacement from previous Coordinates is:  0.279385
 ----------------------------------------------------------------
             Standard Nuclear Orientation (Angstroms)
    I     Atom           X                Y                Z
 ----------------------------------------------------------------
    1      C      -0.6243590465    -1.1247207068     0.0000000000
    2      P      -2.0738552196    -0.3875345342     0.0000000000
    3      F      -1.8026584106     1.1929014122     0.0000000000
    4      H      -0.5224715626    -2.2223004471     0.0000000000
    5      Br      1.1513009585    -0.1424299109     0.0000000000
 ----------------------------------------------------------------
 Molecular Point Group                 Cs    NOp =  2
 Largest Abelian Subgroup              Cs    NOp =  2
 Nuclear Repulsion Energy =   291.3317137601 hartrees
 There are       33 alpha and       33 beta electrons
 Applying Cartesian multipole field
    Component          Value
    ---------          -----
     (2,0,0)        1.00000E-11
     (0,2,0)        2.00000E-11
     (0,0,2)       -3.00000E-11
 Nucleus-field energy     =     0.0000000071 hartrees
 Requested basis set is 6-311++G(d,p)
 There are 49 shells and 129 basis functions
 A cutoff of  1.0D-11 yielded   1085 shell pairs
 There are      7832 function pairs (      8582 Cartesian)
 Smallest overlap matrix eigenvalue = 9.91E-04
 Guess MOs from SCF MO coefficient file

 -----------------------------------------------------------------------
  General SCF calculation program by
  Eric Jon Sundstrom, Paul Horn, Yuezhi Mao, Dmitri Zuev, Alec White,
  David Stuck, Shaama M.S., Shane Yost, Joonho Lee, David Small,
  Daniel Levine, Susi Lehtola, Hugh Burton, Evgeny Epifanovsky
 -----------------------------------------------------------------------
 Exchange:     0.2000 Hartree-Fock + 0.0800 Slater + 0.7200 B88
 Correlation:  0.1900 VWN1RPA + 0.8100 LYP
 Using SG-1 standard quadrature grid
 using 4 threads for integral computing
 -------------------------------------------------------
 OpenMP Integral computing Module                
 Release: version 2.0, May 2017, Q-Chem Inc. Pleasanton 
 -------------------------------------------------------
 -------------------------------------------------------
 OpenMP BLAS3 based DFT computing Module                
 Release: version 1.0, May 2013, Q-Chem Inc. Pittsburgh 
 -------------------------------------------------------
 A restricted SCF calculation will be
 performed using DIIS
 SCF converges when DIIS error is below 1.0e-08
 ---------------------------------------
  Cycle       Energy         DIIS error
 ---------------------------------------
    1   -3054.0921321237      1.06e-03  
    2   -3054.0954986857      4.55e-04  
    3   -3054.0950872104      6.42e-04  
    4   -3054.0959304872      1.25e-04  
    5   -3054.0959662138      4.03e-05  
    6   -3054.0959694734      7.51e-06  
    7   -3054.0959695496      1.41e-06  
    8   -3054.0959695527      6.63e-07  
    9   -3054.0959695533      2.47e-07  
   10   -3054.0959695534      6.39e-08  
   11   -3054.0959695534      6.63e-09  Convergence criterion met
 ---------------------------------------
 SCF time:   CPU 13.92s  wall 6.00s 
 SCF   energy in the final basis set =    -3054.0959695534
 Total energy in the final basis set =    -3054.0959695534

 --------------------------------------------------------------
             Orbital Energies (a.u.) and Symmetries
 --------------------------------------------------------------

 Alpha MOs, Restricted
 -- Occupied --                  
-482.85  -77.13  -62.50  -56.32  -56.32  -56.32  -24.71  -10.26
  1 A'    2 A'    3 A'    4 A'    1 A"    5 A'    6 A'    7 A'                 
 -8.709  -6.622  -6.542  -6.528  -6.527  -4.786  -4.781  -4.778
  8 A'    9 A'   10 A'    2 A"   11 A'   12 A'    3 A"   13 A'                 
 -2.652  -2.649  -2.648  -2.637  -2.637  -1.235  -0.818  -0.735
 14 A'    4 A"   15 A'   16 A'    5 A"   17 A'   18 A'   19 A'                 
 -0.600  -0.504  -0.480  -0.476  -0.426  -0.344  -0.331  -0.302
 20 A'   21 A'    6 A"   22 A'   23 A'    7 A"   24 A'   25 A'                 
 -0.276
  8 A"                                                                         
 -- Virtual --                   
 -0.086  -0.083  -0.011   0.003   0.025   0.032   0.040   0.052
 26 A'    9 A"   27 A'   28 A'   29 A'   30 A'   10 A"   31 A'                 
  0.072   0.074   0.088   0.099   0.102   0.119   0.132   0.140
 11 A"   32 A'   33 A'   34 A'   12 A"   35 A'   36 A'   37 A'                 
  0.152   0.189   0.233   0.259   0.278   0.293   0.306   0.321
 38 A'   39 A'   13 A"   40 A'   14 A"   41 A'   42 A'   43 A'                 
  0.382   0.393   0.414   0.432   0.453   0.497   0.510   0.557
 44 A'   45 A'   46 A'   15 A"   47 A'   16 A"   48 A'   17 A"                 
  0.574   0.577   0.599   0.611   0.623   0.660   0.689   0.718
 49 A'   18 A"   50 A'   51 A'   52 A'   19 A"   20 A"   53 A'                 
  0.777   0.815   0.901   0.965   1.008   1.168   1.305   1.359
 54 A'   55 A'   56 A'   57 A'   58 A'   21 A"   22 A"   59 A'                 
  1.360   1.457   1.511   1.530   1.548   1.643   1.672   1.790
 60 A'   23 A"   61 A'   62 A'   24 A"   63 A'   64 A'   65 A'                 
  1.828   1.922   1.980   1.993   2.108   2.160   2.422   2.591
 25 A"   66 A'   67 A'   26 A"   68 A'   69 A'   70 A'   71 A'                 
  2.700   2.974   3.425   3.747   3.757   3.780   3.810   3.992
 27 A"   72 A'   73 A'   28 A"   74 A'   29 A"   75 A'   30 A"                 
  4.013   4.039   4.103   4.130   4.331   6.249   6.292   6.307
 76 A'   31 A"   77 A'   78 A'   79 A'   32 A"   80 A'   81 A'                 
  6.552   6.990   7.542   7.573   7.638  13.768  13.900  13.982
 82 A'   83 A'   33 A"   84 A'   85 A'   34 A"   86 A'   87 A'                 
 23.580  47.840  66.743 163.109 289.736 289.764 289.8561020.614
 88 A'   89 A'   90 A'   91 A'   35 A"   92 A'   93 A'   94 A'                 

 Beta MOs, Restricted
 -- Occupied --                  
-482.85  -77.13  -62.50  -56.32  -56.32  -56.32  -24.71  -10.26
  1 A'    2 A'    3 A'    4 A'    1 A"    5 A'    6 A'    7 A'                 
 -8.709  -6.622  -6.542  -6.528  -6.527  -4.786  -4.781  -4.778
  8 A'    9 A'   10 A'    2 A"   11 A'   12 A'    3 A"   13 A'                 
 -2.652  -2.649  -2.648  -2.637  -2.637  -1.235  -0.818  -0.735
 14 A'    4 A"   15 A'   16 A'    5 A"   17 A'   18 A'   19 A'                 
 -0.600  -0.504  -0.480  -0.476  -0.426  -0.344  -0.331  -0.302
 20 A'   21 A'    6 A"   22 A'   23 A'    7 A"   24 A'   25 A'                 
 -0.276
  8 A"                                                                         
 -- Virtual --                   
 -0.086  -0.083  -0.011   0.003   0.025   0.032   0.040   0.052
 26 A'    9 A"   27 A'   28 A'   29 A'   30 A'   10 A"   31 A'                 
  0.072   0.074   0.088   0.099   0.102   0.119   0.132   0.140
 11 A"   32 A'   33 A'   34 A'   12 A"   35 A'   36 A'   37 A'                 
  0.152   0.189   0.233   0.259   0.278   0.293   0.306   0.321
 38 A'   39 A'   13 A"   40 A'   14 A"   41 A'   42 A'   43 A'                 
  0.382   0.393   0.414   0.432   0.453   0.497   0.510   0.557
 44 A'   45 A'   46 A'   15 A"   47 A'   16 A"   48 A'   17 A"                 
  0.574   0.577   0.599   0.611   0.623   0.660   0.689   0.718
 49 A'   18 A"   50 A'   51 A'   52 A'   19 A"   20 A"   53 A'                 
  0.777   0.815   0.901   0.965   1.008   1.168   1.305   1.359
 54 A'   55 A'   56 A'   57 A'   58 A'   21 A"   22 A"   59 A'                 
  1.360   1.457   1.511   1.530   1.548   1.643   1.672   1.790
 60 A'   23 A"   61 A'   62 A'   24 A"   63 A'   64 A'   65 A'                 
  1.828   1.922   1.980   1.993   2.108   2.160   2.422   2.591
 25 A"   66 A'   67 A'   26 A"   68 A'   69 A'   70 A'   71 A'                 
  2.700   2.974   3.425   3.747   3.757   3.780   3.810   3.992
 27 A"   72 A'   73 A'   28 A"   74 A'   29 A"   75 A'   30 A"                 
  4.013   4.039   4.103   4.130   4.331   6.249   6.292   6.307
 76 A'   31 A"   77 A'   78 A'   79 A'   32 A"   80 A'   81 A'                 
  6.552   6.990   7.542   7.573   7.638  13.768  13.900  13.982
 82 A'   83 A'   33 A"   84 A'   85 A'   34 A"   86 A'   87 A'                 
 23.580  47.840  66.743 163.109 289.736 289.764 289.8561020.614
 88 A'   89 A'   90 A'   91 A'   35 A"   92 A'   93 A'   94 A'                 
 --------------------------------------------------------------

          Ground-State Mulliken Net Atomic Charges

     Atom                 Charge (a.u.)
  ----------------------------------------
      1 C                    -0.363802
      2 P                     0.355473
      3 F                    -0.177860
      4 H                     0.235474
      5 Br                   -0.049284
  ----------------------------------------
  Sum of atomic charges =     0.000000

 -----------------------------------------------------------------
                    Cartesian Multipole Moments
 -----------------------------------------------------------------
    Charge (ESU x 10^10)
                 0.0000
    Dipole Moment (Debye)
         X      -0.6495      Y      -1.8272      Z       0.0000
       Tot       1.9392
    Quadrupole Moments (Debye-Ang)
        XX     -41.3683     XY       2.8733     YY     -40.7544
        XZ       0.0000     YZ       0.0000     ZZ     -43.0828
    Octopole Moments (Debye-Ang^2)
       XXX      57.8379    XXY      10.8844    XYY      18.6414
       YYY      16.5863    XXZ       0.0000    XYZ       0.0000
       YYZ       0.0000    XZZ      16.6286    YZZ      11.1453
       ZZZ       0.0000
    Hexadecapole Moments (Debye-Ang^3)
      XXXX    -633.4509   XXXY      -1.8974   XXYY    -139.1155
      XYYY       7.2497   YYYY    -148.1912   XXXZ      -0.0000
      XXYZ       0.0000   XYYZ      -0.0000   YYYZ       0.0000
      XXZZ    -114.8381   XYZZ      -2.9724   YYZZ     -39.1304
      XZZZ       0.0000   YZZZ       0.0000   ZZZZ     -54.4552
 -----------------------------------------------------------------
 Calculating analytic gradient of the SCF energy
 Gradient of SCF Energy
            1           2           3           4           5
    1  -0.0522190   0.0310316  -0.0059964   0.0002011   0.0269828
    2  -0.0019484   0.0082083  -0.0122326  -0.0127486   0.0187213
    3  -0.0000000  -0.0000000   0.0000000   0.0000000   0.0000000
 Max gradient component =       5.222E-02
 RMS gradient           =       1.860E-02
 Gradient time:  CPU 4.08 s  wall 1.79 s
 Geometry Optimization Parameters
   NAtoms,    NIC,     NZ,  NCons,   NDum,   NFix, NCnnct, MaxDiis
        5      20       5       0       0       0       0       0

 Cartesian Hessian Update
 Hessian Updated using BFGS Update


** GEOMETRY OPTIMIZATION IN DELOCALIZED INTERNAL COORDINATES **
   Searching for a Minimum

   Optimization Cycle:   5

                       Coordinates (Angstroms)
     ATOM                X               Y               Z
      1  C        -0.6243590465   -1.1247207068    0.0000000000
      2  P        -2.0738552196   -0.3875345342    0.0000000000
      3  F        -1.8026584106    1.1929014122    0.0000000000
      4  H        -0.5224715626   -2.2223004471    0.0000000000
      5  Br        1.1513009585   -0.1424299109    0.0000000000
   Point Group: cs    Number of degrees of freedom:     7


   Energy is  -3054.095969553

 Hessian Updated using BFGS Update

  7 Hessian modes will be used to form the next step
  Hessian Eigenvalues:
     0.065501    0.162521    0.203308    0.234832    0.276599    0.604702
     0.836486

 Minimum Search - Taking Simple RFO Step
 Searching for Lamda that Minimizes Along All modes
 Value Taken    Lamda =  -0.01826257
 Calculated Step too Large.  Step scaled by  0.672978
 Step Taken.  Stepsize is  0.300000

                             Maximum     Tolerance    Cnvgd?
         Gradient           0.029937      0.000300      NO
         Displacement       0.228315      0.001200      NO
         Energy change     -0.016432      0.000001      NO


 New Cartesian Coordinates Obtained by Inverse Iteration

 Displacement from previous Coordinates is:  0.250961
 ----------------------------------------------------------------
             Standard Nuclear Orientation (Angstroms)
    I     Atom           X                Y                Z
 ----------------------------------------------------------------
    1      C      -0.5891721962    -1.0956562779     0.0000000000
    2      P      -2.0851421395    -0.3975073332     0.0000000000
    3      F      -1.7835286124     1.1939296375     0.0000000000
    4      H      -0.4799850950    -2.1792598162     0.0000000000
    5      Br      1.0657847623    -0.2055903968     0.0000000000
 ----------------------------------------------------------------
 Molecular Point Group                 Cs    NOp =  2
 Largest Abelian Subgroup              Cs    NOp =  2
 Nuclear Repulsion Energy =   298.6042577836 hartrees
 There are       33 alpha and       33 beta electrons
 Applying Cartesian multipole field
    Component          Value
    ---------          -----
     (2,0,0)        1.00000E-11
     (0,2,0)        2.00000E-11
     (0,0,2)       -3.00000E-11
 Nucleus-field energy     =     0.0000000069 hartrees
 Requested basis set is 6-311++G(d,p)
 There are 49 shells and 129 basis functions
 A cutoff of  1.0D-11 yielded   1091 shell pairs
 There are      7848 function pairs (      8598 Cartesian)
 Smallest overlap matrix eigenvalue = 7.54E-04
 Guess MOs from SCF MO coefficient file

 -----------------------------------------------------------------------
  General SCF calculation program by
  Eric Jon Sundstrom, Paul Horn, Yuezhi Mao, Dmitri Zuev, Alec White,
  David Stuck, Shaama M.S., Shane Yost, Joonho Lee, David Small,
  Daniel Levine, Susi Lehtola, Hugh Burton, Evgeny Epifanovsky
 -----------------------------------------------------------------------
 Exchange:     0.2000 Hartree-Fock + 0.0800 Slater + 0.7200 B88
 Correlation:  0.1900 VWN1RPA + 0.8100 LYP
 Using SG-1 standard quadrature grid
 using 4 threads for integral computing
 -------------------------------------------------------
 OpenMP Integral computing Module                
 Release: version 2.0, May 2017, Q-Chem Inc. Pleasanton 
 -------------------------------------------------------
 -------------------------------------------------------
 OpenMP BLAS3 based DFT computing Module                
 Release: version 1.0, May 2013, Q-Chem Inc. Pittsburgh 
 -------------------------------------------------------
 A restricted SCF calculation will be
 performed using DIIS
 SCF converges when DIIS error is below 1.0e-08
 ---------------------------------------
  Cycle       Energy         DIIS error
 ---------------------------------------
    1   -3054.0978497328      1.24e-03  
    2   -3054.1021746409      5.44e-04  
    3   -3054.1017505908      7.11e-04  
    4   -3054.1027437880      1.55e-04  
    5   -3054.1028010976      4.41e-05  
    6   -3054.1028048602      8.28e-06  
    7   -3054.1028049453      2.57e-06  
    8   -3054.1028049538      1.32e-06  
    9   -3054.1028049559      2.55e-07  
   10   -3054.1028049560      4.03e-08  
   11   -3054.1028049560      4.92e-09  Convergence criterion met
 ---------------------------------------
 SCF time:   CPU 14.22s  wall 5.00s 
 SCF   energy in the final basis set =    -3054.1028049560
 Total energy in the final basis set =    -3054.1028049560

 --------------------------------------------------------------
             Orbital Energies (a.u.) and Symmetries
 --------------------------------------------------------------

 Alpha MOs, Restricted
 -- Occupied --                  
-482.85  -77.12  -62.51  -56.33  -56.32  -56.32  -24.70  -10.25
  1 A'    2 A'    3 A'    4 A'    1 A"    5 A'    6 A'    7 A'                 
 -8.715  -6.617  -6.547  -6.534  -6.533  -4.781  -4.776  -4.773
  8 A'    9 A'   10 A'    2 A"   11 A'   12 A'    3 A"   13 A'                 
 -2.658  -2.654  -2.653  -2.643  -2.643  -1.223  -0.844  -0.726
 14 A'    4 A"   15 A'   16 A'    5 A"   17 A'   18 A'   19 A'                 
 -0.595  -0.500  -0.474  -0.470  -0.435  -0.357  -0.336  -0.302
 20 A'   21 A'   22 A'    6 A"   23 A'    7 A"   24 A'   25 A'                 
 -0.267
  8 A"                                                                         
 -- Virtual --                   
 -0.083  -0.061  -0.009   0.008   0.026   0.033   0.041   0.054
  9 A"   26 A'   27 A'   28 A'   29 A'   30 A'   10 A"   31 A'                 
  0.071   0.073   0.093   0.101   0.103   0.121   0.134   0.141
 11 A"   32 A'   33 A'   34 A'   12 A"   35 A'   36 A'   37 A'                 
  0.152   0.191   0.235   0.260   0.281   0.294   0.307   0.318
 38 A'   39 A'   13 A"   40 A'   14 A"   41 A'   42 A'   43 A'                 
  0.382   0.398   0.410   0.425   0.460   0.501   0.508   0.546
 44 A'   45 A'   46 A'   15 A"   47 A'   48 A'   16 A"   17 A"                 
  0.566   0.574   0.599   0.621   0.629   0.665   0.702   0.738
 18 A"   49 A'   50 A'   51 A'   52 A'   19 A"   20 A"   53 A'                 
  0.776   0.868   0.903   0.974   0.991   1.185   1.309   1.368
 54 A'   55 A'   56 A'   57 A'   58 A'   21 A"   22 A"   59 A'                 
  1.370   1.468   1.528   1.546   1.556   1.666   1.688   1.819
 60 A'   23 A"   61 A'   62 A'   24 A"   63 A'   64 A'   65 A'                 
  1.835   1.932   1.965   1.993   2.117   2.180   2.438   2.599
 25 A"   66 A'   67 A'   26 A"   68 A'   69 A'   70 A'   71 A'                 
  2.702   3.034   3.416   3.756   3.767   3.785   3.820   3.987
 27 A"   72 A'   73 A'   28 A"   74 A'   29 A"   75 A'   30 A"                 
  4.010   4.057   4.094   4.157   4.341   6.257   6.302   6.315
 76 A'   31 A"   77 A'   78 A'   79 A'   32 A"   80 A'   81 A'                 
  6.588   6.980   7.538   7.577   7.632  13.774  13.901  13.972
 82 A'   83 A'   33 A"   84 A'   85 A'   34 A"   86 A'   87 A'                 
 23.602  47.862  66.750 163.096 289.735 289.770 289.8571020.642
 88 A'   89 A'   90 A'   91 A'   35 A"   92 A'   93 A'   94 A'                 

 Beta MOs, Restricted
 -- Occupied --                  
-482.85  -77.12  -62.51  -56.33  -56.32  -56.32  -24.70  -10.25
  1 A'    2 A'    3 A'    4 A'    1 A"    5 A'    6 A'    7 A'                 
 -8.715  -6.617  -6.547  -6.534  -6.533  -4.781  -4.776  -4.773
  8 A'    9 A'   10 A'    2 A"   11 A'   12 A'    3 A"   13 A'                 
 -2.658  -2.654  -2.653  -2.643  -2.643  -1.223  -0.844  -0.726
 14 A'    4 A"   15 A'   16 A'    5 A"   17 A'   18 A'   19 A'                 
 -0.595  -0.500  -0.474  -0.470  -0.435  -0.357  -0.336  -0.302
 20 A'   21 A'   22 A'    6 A"   23 A'    7 A"   24 A'   25 A'                 
 -0.267
  8 A"                                                                         
 -- Virtual --                   
 -0.083  -0.061  -0.009   0.008   0.026   0.033   0.041   0.054
  9 A"   26 A'   27 A'   28 A'   29 A'   30 A'   10 A"   31 A'                 
  0.071   0.073   0.093   0.101   0.103   0.121   0.134   0.141
 11 A"   32 A'   33 A'   34 A'   12 A"   35 A'   36 A'   37 A'                 
  0.152   0.191   0.235   0.260   0.281   0.294   0.307   0.318
 38 A'   39 A'   13 A"   40 A'   14 A"   41 A'   42 A'   43 A'                 
  0.382   0.398   0.410   0.425   0.460   0.501   0.508   0.546
 44 A'   45 A'   46 A'   15 A"   47 A'   48 A'   16 A"   17 A"                 
  0.566   0.574   0.599   0.621   0.629   0.665   0.702   0.738
 18 A"   49 A'   50 A'   51 A'   52 A'   19 A"   20 A"   53 A'                 
  0.776   0.868   0.903   0.974   0.991   1.185   1.309   1.368
 54 A'   55 A'   56 A'   57 A'   58 A'   21 A"   22 A"   59 A'                 
  1.370   1.468   1.528   1.546   1.556   1.666   1.688   1.819
 60 A'   23 A"   61 A'   62 A'   24 A"   63 A'   64 A'   65 A'                 
  1.835   1.932   1.965   1.993   2.117   2.180   2.438   2.599
 25 A"   66 A'   67 A'   26 A"   68 A'   69 A'   70 A'   71 A'                 
  2.702   3.034   3.416   3.756   3.767   3.785   3.820   3.987
 27 A"   72 A'   73 A'   28 A"   74 A'   29 A"   75 A'   30 A"                 
  4.010   4.057   4.094   4.157   4.341   6.257   6.302   6.315
 76 A'   31 A"   77 A'   78 A'   79 A'   32 A"   80 A'   81 A'                 
  6.588   6.980   7.538   7.577   7.632  13.774  13.901  13.972
 82 A'   83 A'   33 A"   84 A'   85 A'   34 A"   86 A'   87 A'                 
 23.602  47.862  66.750 163.096 289.735 289.770 289.8571020.642
 88 A'   89 A'   90 A'   91 A'   35 A"   92 A'   93 A'   94 A'                 
 --------------------------------------------------------------

          Ground-State Mulliken Net Atomic Charges

     Atom                 Charge (a.u.)
  ----------------------------------------
      1 C                    -0.375270
      2 P                     0.349192
      3 F                    -0.197430
      4 H                     0.230758
      5 Br                   -0.007250
  ----------------------------------------
  Sum of atomic charges =     0.000000

 -----------------------------------------------------------------
                    Cartesian Multipole Moments
 -----------------------------------------------------------------
    Charge (ESU x 10^10)
                 0.0000
    Dipole Moment (Debye)
         X      -0.2335      Y      -1.8678      Z      -0.0000
       Tot       1.8824
    Quadrupole Moments (Debye-Ang)
        XX     -41.4934     XY       2.7504     YY     -41.0678
        XZ      -0.0000     YZ       0.0000     ZZ     -42.9146
    Octopole Moments (Debye-Ang^2)
       XXX      62.9959    XXY      11.3629    XYY      20.7601
       YYY      20.3171    XXZ      -0.0000    XYZ       0.0000
       YYZ      -0.0000    XZZ      18.7713    YZZ      12.1037
       ZZZ      -0.0000
    Hexadecapole Moments (Debye-Ang^3)
      XXXX    -614.1188   XXXY       0.2866   XXYY    -136.2445
      XYYY       9.4111   YYYY    -151.1989   XXXZ      -0.0000
      XXYZ       0.0000   XYYZ       0.0000   YYYZ       0.0000
      XXZZ    -111.8368   XYZZ      -2.1205   YYZZ     -39.0002
      XZZZ      -0.0000   YZZZ       0.0000   ZZZZ     -54.0783
 -----------------------------------------------------------------
 Calculating analytic gradient of the SCF energy
 Gradient of SCF Energy
            1           2           3           4           5
    1  -0.0095289   0.0139636  -0.0021352   0.0040857  -0.0063853
    2   0.0043351   0.0073839  -0.0070096  -0.0027968  -0.0019126
    3   0.0000000  -0.0000000  -0.0000000  -0.0000000  -0.0000000
 Max gradient component =       1.396E-02
 RMS gradient           =       5.667E-03
 Gradient time:  CPU 4.18 s  wall 1.82 s
 Geometry Optimization Parameters
   NAtoms,    NIC,     NZ,  NCons,   NDum,   NFix, NCnnct, MaxDiis
        5      20       5       0       0       0       0       0

 Cartesian Hessian Update
 Hessian Updated using BFGS Update


** GEOMETRY OPTIMIZATION IN DELOCALIZED INTERNAL COORDINATES **
   Searching for a Minimum

   Optimization Cycle:   6

                       Coordinates (Angstroms)
     ATOM                X               Y               Z
      1  C        -0.5891721962   -1.0956562779    0.0000000000
      2  P        -2.0851421395   -0.3975073332    0.0000000000
      3  F        -1.7835286124    1.1939296375    0.0000000000
      4  H        -0.4799850950   -2.1792598162    0.0000000000
      5  Br        1.0657847623   -0.2055903968    0.0000000000
   Point Group: cs    Number of degrees of freedom:     7


   Energy is  -3054.102804956

 Hessian Updated using BFGS Update

  7 Hessian modes will be used to form the next step
  Hessian Eigenvalues:
     0.122754    0.175152    0.196350    0.234537    0.282668    0.593524
     0.823303

 Minimum Search - Taking Simple RFO Step
 Searching for Lamda that Minimizes Along All modes
 Value Taken    Lamda =  -0.00101977
 Step Taken.  Stepsize is  0.065709

                             Maximum     Tolerance    Cnvgd?
         Gradient           0.011122      0.000300      NO
         Displacement       0.034370      0.001200      NO
         Energy change     -0.006835      0.000001      NO


 New Cartesian Coordinates Obtained by Inverse Iteration

 Displacement from previous Coordinates is:  0.092669
 ----------------------------------------------------------------
             Standard Nuclear Orientation (Angstroms)
    I     Atom           X                Y                Z
 ----------------------------------------------------------------
    1      C      -0.5827272809    -1.0852675083     0.0000000000
    2      P      -2.0981329169    -0.4106310333     0.0000000000
    3      F      -1.7949363949     1.1887727671     0.0000000000
    4      H      -0.4948673370    -2.1607062467     0.0000000000
    5      Br      1.0986206488    -0.2162521655     0.0000000000
 ----------------------------------------------------------------
 Molecular Point Group                 Cs    NOp =  2
 Largest Abelian Subgroup              Cs    NOp =  2
 Nuclear Repulsion Energy =   295.9469539476 hartrees
 There are       33 alpha and       33 beta electrons
 Applying Cartesian multipole field
    Component          Value
    ---------          -----
     (2,0,0)        1.00000E-11
     (0,2,0)        2.00000E-11
     (0,0,2)       -3.00000E-11
 Nucleus-field energy     =     0.0000000070 hartrees
 Requested basis set is 6-311++G(d,p)
 There are 49 shells and 129 basis functions
 A cutoff of  1.0D-11 yielded   1088 shell pairs
 There are      7832 function pairs (      8582 Cartesian)
 Smallest overlap matrix eigenvalue = 7.51E-04
 Guess MOs from SCF MO coefficient file

 -----------------------------------------------------------------------
  General SCF calculation program by
  Eric Jon Sundstrom, Paul Horn, Yuezhi Mao, Dmitri Zuev, Alec White,
  David Stuck, Shaama M.S., Shane Yost, Joonho Lee, David Small,
  Daniel Levine, Susi Lehtola, Hugh Burton, Evgeny Epifanovsky
 -----------------------------------------------------------------------
 Exchange:     0.2000 Hartree-Fock + 0.0800 Slater + 0.7200 B88
 Correlation:  0.1900 VWN1RPA + 0.8100 LYP
 Using SG-1 standard quadrature grid
 using 4 threads for integral computing
 -------------------------------------------------------
 OpenMP Integral computing Module                
 Release: version 2.0, May 2017, Q-Chem Inc. Pleasanton 
 -------------------------------------------------------
 -------------------------------------------------------
 OpenMP BLAS3 based DFT computing Module                
 Release: version 1.0, May 2013, Q-Chem Inc. Pittsburgh 
 -------------------------------------------------------
 A restricted SCF calculation will be
 performed using DIIS
 SCF converges when DIIS error is below 1.0e-08
 ---------------------------------------
  Cycle       Energy         DIIS error
 ---------------------------------------
    1   -3054.1030663397      3.10e-04  
    2   -3054.1032941403      1.63e-04  
    3   -3054.1032707839      1.85e-04  
    4   -3054.1033405717      4.33e-05  
    5   -3054.1033445440      1.50e-05  
    6   -3054.1033448306      2.26e-06  
    7   -3054.1033448406      7.90e-07  
    8   -3054.1033448418      3.51e-07  
    9   -3054.1033448421      7.56e-08  
   10   -3054.1033448421      1.32e-08  
   11   -3054.1033448421      2.34e-09  Convergence criterion met
 ---------------------------------------
 SCF time:   CPU 13.98s  wall 5.00s 
 SCF   energy in the final basis set =    -3054.1033448421
 Total energy in the final basis set =    -3054.1033448421

 --------------------------------------------------------------
             Orbital Energies (a.u.) and Symmetries
 --------------------------------------------------------------

 Alpha MOs, Restricted
 -- Occupied --                  
-482.85  -77.13  -62.51  -56.33  -56.32  -56.32  -24.70  -10.25
  1 A'    2 A'    3 A'    4 A'    1 A"    5 A'    6 A'    7 A'                 
 -8.716  -6.618  -6.548  -6.534  -6.533  -4.782  -4.777  -4.774
  8 A'    9 A'   10 A'    2 A"   11 A'   12 A'    3 A"   13 A'                 
 -2.658  -2.655  -2.654  -2.643  -2.643  -1.219  -0.841  -0.727
 14 A'    4 A"   15 A'    5 A"   16 A'   17 A'   18 A'   19 A'                 
 -0.595  -0.497  -0.473  -0.467  -0.433  -0.355  -0.338  -0.303
 20 A'   21 A'   22 A'    6 A"   23 A'    7 A"   24 A'   25 A'                 
 -0.268
  8 A"                                                                         
 -- Virtual --                   
 -0.085  -0.064  -0.008   0.005   0.025   0.034   0.040   0.054
  9 A"   26 A'   27 A'   28 A'   29 A'   30 A'   10 A"   31 A'                 
  0.071   0.074   0.091   0.100   0.104   0.122   0.133   0.142
 11 A"   32 A'   33 A'   34 A'   12 A"   35 A'   36 A'   37 A'                 
  0.153   0.190   0.234   0.260   0.281   0.293   0.307   0.318
 38 A'   39 A'   13 A"   40 A'   14 A"   41 A'   42 A'   43 A'                 
  0.383   0.397   0.409   0.425   0.459   0.502   0.506   0.546
 44 A'   45 A'   46 A'   15 A"   47 A'   48 A'   16 A"   17 A"                 
  0.565   0.570   0.601   0.615   0.629   0.664   0.705   0.734
 18 A"   49 A'   50 A'   51 A'   52 A'   19 A"   20 A"   53 A'                 
  0.777   0.861   0.900   0.971   0.983   1.178   1.310   1.369
 54 A'   55 A'   56 A'   57 A'   58 A'   21 A"   22 A"   59 A'                 
  1.372   1.464   1.528   1.550   1.558   1.663   1.679   1.824
 60 A'   23 A"   61 A'   62 A'   24 A"   63 A'   64 A'   65 A'                 
  1.840   1.936   1.958   1.992   2.117   2.176   2.445   2.599
 25 A"   66 A'   67 A'   26 A"   68 A'   69 A'   70 A'   71 A'                 
  2.703   3.031   3.414   3.759   3.769   3.787   3.823   3.986
 27 A"   72 A'   73 A'   28 A"   74 A'   29 A"   75 A'   30 A"                 
  4.007   4.054   4.087   4.150   4.342   6.259   6.305   6.319
 76 A'   31 A"   77 A'   78 A'   79 A'   32 A"   80 A'   81 A'                 
  6.580   6.971   7.538   7.575   7.631  13.773  13.895  13.964
 82 A'   83 A'   33 A"   84 A'   85 A'   34 A"   86 A'   87 A'                 
 23.611  47.857  66.752 163.085 289.734 289.767 289.8561020.635
 88 A'   89 A'   90 A'   91 A'   35 A"   92 A'   93 A'   94 A'                 

 Beta MOs, Restricted
 -- Occupied --                  
-482.85  -77.13  -62.51  -56.33  -56.32  -56.32  -24.70  -10.25
  1 A'    2 A'    3 A'    4 A'    1 A"    5 A'    6 A'    7 A'                 
 -8.716  -6.618  -6.548  -6.534  -6.533  -4.782  -4.777  -4.774
  8 A'    9 A'   10 A'    2 A"   11 A'   12 A'    3 A"   13 A'                 
 -2.658  -2.655  -2.654  -2.643  -2.643  -1.219  -0.841  -0.727
 14 A'    4 A"   15 A'    5 A"   16 A'   17 A'   18 A'   19 A'                 
 -0.595  -0.497  -0.473  -0.467  -0.433  -0.355  -0.338  -0.303
 20 A'   21 A'   22 A'    6 A"   23 A'    7 A"   24 A'   25 A'                 
 -0.268
  8 A"                                                                         
 -- Virtual --                   
 -0.085  -0.064  -0.008   0.005   0.025   0.034   0.040   0.054
  9 A"   26 A'   27 A'   28 A'   29 A'   30 A'   10 A"   31 A'                 
  0.071   0.074   0.091   0.100   0.104   0.122   0.133   0.142
 11 A"   32 A'   33 A'   34 A'   12 A"   35 A'   36 A'   37 A'                 
  0.153   0.190   0.234   0.260   0.281   0.293   0.307   0.318
 38 A'   39 A'   13 A"   40 A'   14 A"   41 A'   42 A'   43 A'                 
  0.383   0.397   0.409   0.425   0.459   0.502   0.506   0.546
 44 A'   45 A'   46 A'   15 A"   47 A'   48 A'   16 A"   17 A"                 
  0.565   0.570   0.601   0.615   0.629   0.664   0.705   0.734
 18 A"   49 A'   50 A'   51 A'   52 A'   19 A"   20 A"   53 A'                 
  0.777   0.861   0.900   0.971   0.983   1.178   1.310   1.369
 54 A'   55 A'   56 A'   57 A'   58 A'   21 A"   22 A"   59 A'                 
  1.372   1.464   1.528   1.550   1.558   1.663   1.679   1.824
 60 A'   23 A"   61 A'   62 A'   24 A"   63 A'   64 A'   65 A'                 
  1.840   1.936   1.958   1.992   2.117   2.176   2.445   2.599
 25 A"   66 A'   67 A'   26 A"   68 A'   69 A'   70 A'   71 A'                 
  2.703   3.031   3.414   3.759   3.769   3.787   3.823   3.986
 27 A"   72 A'   73 A'   28 A"   74 A'   29 A"   75 A'   30 A"                 
  4.007   4.054   4.087   4.150   4.342   6.259   6.305   6.319
 76 A'   31 A"   77 A'   78 A'   79 A'   32 A"   80 A'   81 A'                 
  6.580   6.971   7.538   7.575   7.631  13.773  13.895  13.964
 82 A'   83 A'   33 A"   84 A'   85 A'   34 A"   86 A'   87 A'                 
 23.611  47.857  66.752 163.085 289.734 289.767 289.8561020.635
 88 A'   89 A'   90 A'   91 A'   35 A"   92 A'   93 A'   94 A'                 
 --------------------------------------------------------------

          Ground-State Mulliken Net Atomic Charges

     Atom                 Charge (a.u.)
  ----------------------------------------
      1 C                    -0.371101
      2 P                     0.354036
      3 F                    -0.204724
      4 H                     0.225836
      5 Br                   -0.004047
  ----------------------------------------
  Sum of atomic charges =     0.000000

 -----------------------------------------------------------------
                    Cartesian Multipole Moments
 -----------------------------------------------------------------
    Charge (ESU x 10^10)
                 0.0000
    Dipole Moment (Debye)
         X      -0.2855      Y      -1.9070      Z       0.0000
       Tot       1.9283
    Quadrupole Moments (Debye-Ang)
        XX     -41.1266     XY       2.9283     YY     -41.2138
        XZ       0.0000     YZ      -0.0000     ZZ     -42.9512
    Octopole Moments (Debye-Ang^2)
       XXX      61.0461    XXY      11.2978    XYY      20.2612
       YYY      21.4746    XXZ       0.0000    XYZ       0.0000
       YYZ       0.0000    XZZ      18.3536    YZZ      12.3945
       ZZZ      -0.0000
    Hexadecapole Moments (Debye-Ang^3)
      XXXX    -622.0779   XXXY       1.1560   XXYY    -138.5702
      XYYY       9.9122   YYYY    -152.0150   XXXZ       0.0000
      XXYZ      -0.0000   XYYZ      -0.0000   YYYZ      -0.0000
      XXZZ    -113.8585   XYZZ      -2.0296   YYZZ     -39.0058
      XZZZ       0.0000   YZZZ      -0.0000   ZZZZ     -54.2020
 -----------------------------------------------------------------
 Calculating analytic gradient of the SCF energy
 Gradient of SCF Energy
            1           2           3           4           5
    1  -0.0060214   0.0030924   0.0005985   0.0011697   0.0011608
    2  -0.0034049   0.0024777  -0.0039591   0.0043986   0.0004877
    3   0.0000000  -0.0000000   0.0000000  -0.0000000  -0.0000000
 Max gradient component =       6.021E-03
 RMS gradient           =       2.606E-03
 Gradient time:  CPU 4.11 s  wall 1.70 s
 Geometry Optimization Parameters
   NAtoms,    NIC,     NZ,  NCons,   NDum,   NFix, NCnnct, MaxDiis
        5      20       5       0       0       0       0       0

 Cartesian Hessian Update
 Hessian Updated using BFGS Update


** GEOMETRY OPTIMIZATION IN DELOCALIZED INTERNAL COORDINATES **
   Searching for a Minimum

   Optimization Cycle:   7

                       Coordinates (Angstroms)
     ATOM                X               Y               Z
      1  C        -0.5827272809   -1.0852675083    0.0000000000
      2  P        -2.0981329169   -0.4106310333    0.0000000000
      3  F        -1.7949363949    1.1887727671    0.0000000000
      4  H        -0.4948673370   -2.1607062467    0.0000000000
      5  Br        1.0986206488   -0.2162521655    0.0000000000
   Point Group: cs    Number of degrees of freedom:     7


   Energy is  -3054.103344842

 Hessian Updated using BFGS Update

  7 Hessian modes will be used to form the next step
  Hessian Eigenvalues:
     0.108770    0.172075    0.193075    0.238184    0.351819    0.529573
     0.802059

 Minimum Search - Taking Simple RFO Step
 Searching for Lamda that Minimizes Along All modes
 Value Taken    Lamda =  -0.00027098
 Step Taken.  Stepsize is  0.038804

                             Maximum     Tolerance    Cnvgd?
         Gradient           0.005417      0.000300      NO
         Displacement       0.028309      0.001200      NO
         Energy change     -0.000540      0.000001      NO


 New Cartesian Coordinates Obtained by Inverse Iteration

 Displacement from previous Coordinates is:  0.062788
 ----------------------------------------------------------------
             Standard Nuclear Orientation (Angstroms)
    I     Atom           X                Y                Z
 ----------------------------------------------------------------
    1      C      -0.5707829146    -1.0793077165     0.0000000000
    2      P      -2.0959298713    -0.4121891943     0.0000000000
    3      F      -1.8164493209     1.1977259931     0.0000000000
    4      H      -0.5013858152    -2.1623283657     0.0000000000
    5      Br      1.1125046412    -0.2279849032     0.0000000000
 ----------------------------------------------------------------
 Molecular Point Group                 Cs    NOp =  2
 Largest Abelian Subgroup              Cs    NOp =  2
 Nuclear Repulsion Energy =   294.8210578164 hartrees
 There are       33 alpha and       33 beta electrons
 Applying Cartesian multipole field
    Component          Value
    ---------          -----
     (2,0,0)        1.00000E-11
     (0,2,0)        2.00000E-11
     (0,0,2)       -3.00000E-11
 Nucleus-field energy     =     0.0000000071 hartrees
 Requested basis set is 6-311++G(d,p)
 There are 49 shells and 129 basis functions
 A cutoff of  1.0D-11 yielded   1088 shell pairs
 There are      7832 function pairs (      8582 Cartesian)
 Smallest overlap matrix eigenvalue = 7.21E-04
 Guess MOs from SCF MO coefficient file

 -----------------------------------------------------------------------
  General SCF calculation program by
  Eric Jon Sundstrom, Paul Horn, Yuezhi Mao, Dmitri Zuev, Alec White,
  David Stuck, Shaama M.S., Shane Yost, Joonho Lee, David Small,
  Daniel Levine, Susi Lehtola, Hugh Burton, Evgeny Epifanovsky
 -----------------------------------------------------------------------
 Exchange:     0.2000 Hartree-Fock + 0.0800 Slater + 0.7200 B88
 Correlation:  0.1900 VWN1RPA + 0.8100 LYP
 Using SG-1 standard quadrature grid
 using 4 threads for integral computing
 -------------------------------------------------------
 OpenMP Integral computing Module                
 Release: version 2.0, May 2017, Q-Chem Inc. Pleasanton 
 -------------------------------------------------------
 -------------------------------------------------------
 OpenMP BLAS3 based DFT computing Module                
 Release: version 1.0, May 2013, Q-Chem Inc. Pittsburgh 
 -------------------------------------------------------
 A restricted SCF calculation will be
 performed using DIIS
 SCF converges when DIIS error is below 1.0e-08
 ---------------------------------------
  Cycle       Energy         DIIS error
 ---------------------------------------
    1   -3054.1032981704      2.36e-04  
    2   -3054.1034889576      6.25e-05  
    3   -3054.1034829485      9.17e-05  
    4   -3054.1034954125      1.28e-05  
    5   -3054.1034956102      8.81e-06  
    6   -3054.1034957690      1.63e-06  
    7   -3054.1034957737      4.24e-07  
    8   -3054.1034957740      1.13e-07  
    9   -3054.1034957740      1.57e-08  
   10   -3054.1034957740      4.81e-09  Convergence criterion met
 ---------------------------------------
 SCF time:   CPU 12.63s  wall 5.00s 
 SCF   energy in the final basis set =    -3054.1034957740
 Total energy in the final basis set =    -3054.1034957740

 --------------------------------------------------------------
             Orbital Energies (a.u.) and Symmetries
 --------------------------------------------------------------

 Alpha MOs, Restricted
 -- Occupied --                  
-482.86  -77.13  -62.51  -56.33  -56.32  -56.32  -24.70  -10.25
  1 A'    2 A'    3 A'    4 A'    1 A"    5 A'    6 A'    7 A'                 
 -8.717  -6.618  -6.549  -6.536  -6.534  -4.782  -4.777  -4.775
  8 A'    9 A'   10 A'    2 A"   11 A'   12 A'    3 A"   13 A'                 
 -2.660  -2.656  -2.655  -2.644  -2.644  -1.217  -0.842  -0.726
 14 A'    4 A"   15 A'    5 A"   16 A'   17 A'   18 A'   19 A'                 
 -0.593  -0.494  -0.472  -0.465  -0.433  -0.356  -0.338  -0.303
 20 A'   21 A'   22 A'    6 A"   23 A'    7 A"   24 A'   25 A'                 
 -0.268
  8 A"                                                                         
 -- Virtual --                   
 -0.086  -0.063  -0.009   0.005   0.025   0.033   0.040   0.054
  9 A"   26 A'   27 A'   28 A'   29 A'   30 A'   10 A"   31 A'                 
  0.071   0.074   0.091   0.099   0.104   0.121   0.133   0.142
 11 A"   32 A'   33 A'   34 A'   12 A"   35 A'   36 A'   37 A'                 
  0.153   0.189   0.235   0.260   0.281   0.291   0.307   0.317
 38 A'   39 A'   13 A"   40 A'   14 A"   41 A'   42 A'   43 A'                 
  0.383   0.398   0.409   0.425   0.459   0.502   0.506   0.545
 44 A'   45 A'   46 A'   15 A"   47 A'   48 A'   16 A"   17 A"                 
  0.563   0.568   0.600   0.610   0.627   0.664   0.706   0.733
 18 A"   49 A'   50 A'   51 A'   52 A'   19 A"   20 A"   53 A'                 
  0.776   0.861   0.897   0.972   0.978   1.175   1.310   1.368
 54 A'   55 A'   56 A'   57 A'   58 A'   21 A"   22 A"   59 A'                 
  1.374   1.464   1.524   1.552   1.559   1.662   1.678   1.831
 60 A'   23 A"   61 A'   62 A'   24 A"   63 A'   64 A'   65 A'                 
  1.833   1.940   1.950   1.992   2.111   2.172   2.437   2.599
 25 A"   66 A'   67 A'   26 A"   68 A'   69 A'   70 A'   71 A'                 
  2.702   3.035   3.402   3.761   3.770   3.787   3.821   3.985
 27 A"   72 A'   73 A'   28 A"   74 A'   29 A"   75 A'   30 A"                 
  4.004   4.054   4.082   4.148   4.340   6.260   6.306   6.321
 76 A'   31 A"   77 A'   78 A'   79 A'   32 A"   80 A'   81 A'                 
  6.581   6.965   7.537   7.573   7.630  13.773  13.893  13.958
 82 A'   83 A'   33 A"   84 A'   85 A'   34 A"   86 A'   87 A'                 
 23.601  47.857  66.752 163.079 289.733 289.765 289.8551020.636
 88 A'   89 A'   90 A'   91 A'   35 A"   92 A'   93 A'   94 A'                 

 Beta MOs, Restricted
 -- Occupied --                  
-482.86  -77.13  -62.51  -56.33  -56.32  -56.32  -24.70  -10.25
  1 A'    2 A'    3 A'    4 A'    1 A"    5 A'    6 A'    7 A'                 
 -8.717  -6.618  -6.549  -6.536  -6.534  -4.782  -4.777  -4.775
  8 A'    9 A'   10 A'    2 A"   11 A'   12 A'    3 A"   13 A'                 
 -2.660  -2.656  -2.655  -2.644  -2.644  -1.217  -0.842  -0.726
 14 A'    4 A"   15 A'    5 A"   16 A'   17 A'   18 A'   19 A'                 
 -0.593  -0.494  -0.472  -0.465  -0.433  -0.356  -0.338  -0.303
 20 A'   21 A'   22 A'    6 A"   23 A'    7 A"   24 A'   25 A'                 
 -0.268
  8 A"                                                                         
 -- Virtual --                   
 -0.086  -0.063  -0.009   0.005   0.025   0.033   0.040   0.054
  9 A"   26 A'   27 A'   28 A'   29 A'   30 A'   10 A"   31 A'                 
  0.071   0.074   0.091   0.099   0.104   0.121   0.133   0.142
 11 A"   32 A'   33 A'   34 A'   12 A"   35 A'   36 A'   37 A'                 
  0.153   0.189   0.235   0.260   0.281   0.291   0.307   0.317
 38 A'   39 A'   13 A"   40 A'   14 A"   41 A'   42 A'   43 A'                 
  0.383   0.398   0.409   0.425   0.459   0.502   0.506   0.545
 44 A'   45 A'   46 A'   15 A"   47 A'   48 A'   16 A"   17 A"                 
  0.563   0.568   0.600   0.610   0.627   0.664   0.706   0.733
 18 A"   49 A'   50 A'   51 A'   52 A'   19 A"   20 A"   53 A'                 
  0.776   0.861   0.897   0.972   0.978   1.175   1.310   1.368
 54 A'   55 A'   56 A'   57 A'   58 A'   21 A"   22 A"   59 A'                 
  1.374   1.464   1.524   1.552   1.559   1.662   1.678   1.831
 60 A'   23 A"   61 A'   62 A'   24 A"   63 A'   64 A'   65 A'                 
  1.833   1.940   1.950   1.992   2.111   2.172   2.437   2.599
 25 A"   66 A'   67 A'   26 A"   68 A'   69 A'   70 A'   71 A'                 
  2.702   3.035   3.402   3.761   3.770   3.787   3.821   3.985
 27 A"   72 A'   73 A'   28 A"   74 A'   29 A"   75 A'   30 A"                 
  4.004   4.054   4.082   4.148   4.340   6.260   6.306   6.321
 76 A'   31 A"   77 A'   78 A'   79 A'   32 A"   80 A'   81 A'                 
  6.581   6.965   7.537   7.573   7.630  13.773  13.893  13.958
 82 A'   83 A'   33 A"   84 A'   85 A'   34 A"   86 A'   87 A'                 
 23.601  47.857  66.752 163.079 289.733 289.765 289.8551020.636
 88 A'   89 A'   90 A'   91 A'   35 A"   92 A'   93 A'   94 A'                 
 --------------------------------------------------------------

          Ground-State Mulliken Net Atomic Charges

     Atom                 Charge (a.u.)
  ----------------------------------------
      1 C                    -0.368852
      2 P                     0.355415
      3 F                    -0.209226
      4 H                     0.223388
      5 Br                   -0.000724
  ----------------------------------------
  Sum of atomic charges =     0.000000

 -----------------------------------------------------------------
                    Cartesian Multipole Moments
 -----------------------------------------------------------------
    Charge (ESU x 10^10)
                 0.0000
    Dipole Moment (Debye)
         X      -0.2237      Y      -1.9293      Z       0.0000
       Tot       1.9422
    Quadrupole Moments (Debye-Ang)
        XX     -41.1916     XY       2.9951     YY     -41.3035
        XZ       0.0000     YZ       0.0000     ZZ     -42.9687
    Octopole Moments (Debye-Ang^2)
       XXX      60.7461    XXY      11.2539    XYY      20.1876
       YYY      21.9209    XXZ       0.0000    XYZ      -0.0000
       YYZ      -0.0000    XZZ      18.1942    YZZ      12.5653
       ZZZ       0.0000
    Hexadecapole Moments (Debye-Ang^3)
      XXXX    -626.2542   XXXY       3.1381   XXYY    -140.1067
      XYYY      11.7716   YYYY    -153.3586   XXXZ       0.0000
      XXYZ       0.0000   XYYZ       0.0000   YYYZ       0.0000
      XXZZ    -114.6751   XYZZ      -1.4839   YYZZ     -39.2207
      XZZZ       0.0000   YZZZ       0.0000   ZZZZ     -54.2438
 -----------------------------------------------------------------
 Calculating analytic gradient of the SCF energy
 Gradient of SCF Energy
            1           2           3           4           5
    1  -0.0001694  -0.0007086   0.0002377   0.0006351   0.0000052
    2  -0.0004735   0.0010004  -0.0005400   0.0004679  -0.0004548
    3  -0.0000000   0.0000000  -0.0000000   0.0000000  -0.0000000
 Max gradient component =       1.000E-03
 RMS gradient           =       4.422E-04
 Gradient time:  CPU 4.11 s  wall 1.43 s
 Geometry Optimization Parameters
   NAtoms,    NIC,     NZ,  NCons,   NDum,   NFix, NCnnct, MaxDiis
        5      20       5       0       0       0       0       0

 Cartesian Hessian Update
 Hessian Updated using BFGS Update


** GEOMETRY OPTIMIZATION IN DELOCALIZED INTERNAL COORDINATES **
   Searching for a Minimum

   Optimization Cycle:   8

                       Coordinates (Angstroms)
     ATOM                X               Y               Z
      1  C        -0.5707829146   -1.0793077165    0.0000000000
      2  P        -2.0959298713   -0.4121891943    0.0000000000
      3  F        -1.8164493209    1.1977259931    0.0000000000
      4  H        -0.5013858152   -2.1623283657    0.0000000000
      5  Br        1.1125046412   -0.2279849032    0.0000000000
   Point Group: cs    Number of degrees of freedom:     7


   Energy is  -3054.103495774

 Hessian Updated using BFGS Update

  7 Hessian modes will be used to form the next step
  Hessian Eigenvalues:
     0.097145    0.166006    0.197123    0.238544    0.344182    0.530285
     0.817938

 Minimum Search - Taking Simple RFO Step
 Searching for Lamda that Minimizes Along All modes
 Value Taken    Lamda =  -0.00001499
 Step Taken.  Stepsize is  0.010560

                             Maximum     Tolerance    Cnvgd?
         Gradient           0.001082      0.000300      NO
         Displacement       0.008267      0.001200      NO
         Energy change     -0.000151      0.000001      NO


 New Cartesian Coordinates Obtained by Inverse Iteration

 Displacement from previous Coordinates is:  0.014100
 ----------------------------------------------------------------
             Standard Nuclear Orientation (Angstroms)
    I     Atom           X                Y                Z
 ----------------------------------------------------------------
    1      C      -0.5680659835    -1.0790095170     0.0000000000
    2      P      -2.0935839950    -0.4130579418     0.0000000000
    3      F      -1.8200226136     1.1988191848     0.0000000000
    4      H      -0.5057277980    -2.1632428723     0.0000000000
    5      Br      1.1153571093    -0.2275930402     0.0000000000
 ----------------------------------------------------------------
 Molecular Point Group                 Cs    NOp =  2
 Largest Abelian Subgroup              Cs    NOp =  2
 Nuclear Repulsion Energy =   294.6537812496 hartrees
 There are       33 alpha and       33 beta electrons
 Applying Cartesian multipole field
    Component          Value
    ---------          -----
     (2,0,0)        1.00000E-11
     (0,2,0)        2.00000E-11
     (0,0,2)       -3.00000E-11
 Nucleus-field energy     =     0.0000000071 hartrees
 Requested basis set is 6-311++G(d,p)
 There are 49 shells and 129 basis functions
 A cutoff of  1.0D-11 yielded   1088 shell pairs
 There are      7832 function pairs (      8582 Cartesian)
 Smallest overlap matrix eigenvalue = 7.18E-04
 Guess MOs from SCF MO coefficient file

 -----------------------------------------------------------------------
  General SCF calculation program by
  Eric Jon Sundstrom, Paul Horn, Yuezhi Mao, Dmitri Zuev, Alec White,
  David Stuck, Shaama M.S., Shane Yost, Joonho Lee, David Small,
  Daniel Levine, Susi Lehtola, Hugh Burton, Evgeny Epifanovsky
 -----------------------------------------------------------------------
 Exchange:     0.2000 Hartree-Fock + 0.0800 Slater + 0.7200 B88
 Correlation:  0.1900 VWN1RPA + 0.8100 LYP
 Using SG-1 standard quadrature grid
 using 4 threads for integral computing
 -------------------------------------------------------
 OpenMP Integral computing Module                
 Release: version 2.0, May 2017, Q-Chem Inc. Pleasanton 
 -------------------------------------------------------
 -------------------------------------------------------
 OpenMP BLAS3 based DFT computing Module                
 Release: version 1.0, May 2013, Q-Chem Inc. Pittsburgh 
 -------------------------------------------------------
 A restricted SCF calculation will be
 performed using DIIS
 SCF converges when DIIS error is below 1.0e-08
 ---------------------------------------
  Cycle       Energy         DIIS error
 ---------------------------------------
    1   -3054.1034949896      5.19e-05  
    2   -3054.1035041312      1.32e-05  
    3   -3054.1035037313      2.12e-05  
    4   -3054.1035044215      4.18e-06  
    5   -3054.1035044528      1.79e-06  
    6   -3054.1035044589      3.77e-07  
    7   -3054.1035044592      9.18e-08  
    8   -3054.1035044592      3.08e-08  
    9   -3054.1035044592      6.24e-09  Convergence criterion met
 ---------------------------------------
 SCF time:   CPU 11.40s  wall 4.00s 
 SCF   energy in the final basis set =    -3054.1035044592
 Total energy in the final basis set =    -3054.1035044592

 --------------------------------------------------------------
             Orbital Energies (a.u.) and Symmetries
 --------------------------------------------------------------

 Alpha MOs, Restricted
 -- Occupied --                  
-482.86  -77.13  -62.51  -56.33  -56.33  -56.32  -24.70  -10.25
  1 A'    2 A'    3 A'    4 A'    1 A"    5 A'    6 A'    7 A'                 
 -8.717  -6.618  -6.549  -6.536  -6.534  -4.782  -4.777  -4.775
  8 A'    9 A'   10 A'    2 A"   11 A'   12 A'    3 A"   13 A'                 
 -2.660  -2.656  -2.655  -2.645  -2.645  -1.216  -0.842  -0.726
 14 A'    4 A"   15 A'    5 A"   16 A'   17 A'   18 A'   19 A'                 
 -0.593  -0.494  -0.472  -0.465  -0.434  -0.356  -0.338  -0.303
 20 A'   21 A'   22 A'    6 A"   23 A'    7 A"   24 A'   25 A'                 
 -0.268
  8 A"                                                                         
 -- Virtual --                   
 -0.086  -0.063  -0.009   0.004   0.025   0.033   0.040   0.054
  9 A"   26 A'   27 A'   28 A'   29 A'   30 A'   10 A"   31 A'                 
  0.071   0.074   0.091   0.099   0.104   0.121   0.133   0.143
 11 A"   32 A'   33 A'   34 A'   12 A"   35 A'   36 A'   37 A'                 
  0.153   0.189   0.235   0.259   0.281   0.291   0.307   0.317
 38 A'   39 A'   13 A"   40 A'   14 A"   41 A'   42 A'   43 A'                 
  0.384   0.398   0.409   0.424   0.458   0.502   0.506   0.545
 44 A'   45 A'   46 A'   15 A"   47 A'   48 A'   16 A"   17 A"                 
  0.563   0.567   0.600   0.610   0.627   0.664   0.706   0.732
 18 A"   49 A'   50 A'   51 A'   52 A'   19 A"   20 A"   53 A'                 
  0.777   0.861   0.897   0.972   0.978   1.175   1.310   1.367
 54 A'   55 A'   56 A'   57 A'   58 A'   21 A"   22 A"   59 A'                 
  1.374   1.464   1.523   1.553   1.559   1.661   1.678   1.832
 60 A'   23 A"   61 A'   62 A'   24 A"   63 A'   64 A'   25 A"                 
  1.832   1.940   1.948   1.992   2.110   2.171   2.435   2.599
 65 A'   66 A'   67 A'   26 A"   68 A'   69 A'   70 A'   71 A'                 
  2.702   3.035   3.401   3.761   3.770   3.787   3.821   3.985
 27 A"   72 A'   73 A'   28 A"   74 A'   29 A"   75 A'   30 A"                 
  4.004   4.054   4.082   4.147   4.340   6.260   6.306   6.321
 76 A'   31 A"   77 A'   78 A'   79 A'   32 A"   80 A'   81 A'                 
  6.580   6.964   7.537   7.573   7.630  13.773  13.893  13.958
 82 A'   83 A'   33 A"   84 A'   85 A'   34 A"   86 A'   87 A'                 
 23.600  47.857  66.752 163.078 289.733 289.765 289.8541020.636
 88 A'   89 A'   90 A'   91 A'   35 A"   92 A'   93 A'   94 A'                 

 Beta MOs, Restricted
 -- Occupied --                  
-482.86  -77.13  -62.51  -56.33  -56.33  -56.32  -24.70  -10.25
  1 A'    2 A'    3 A'    4 A'    1 A"    5 A'    6 A'    7 A'                 
 -8.717  -6.618  -6.549  -6.536  -6.534  -4.782  -4.777  -4.775
  8 A'    9 A'   10 A'    2 A"   11 A'   12 A'    3 A"   13 A'                 
 -2.660  -2.656  -2.655  -2.645  -2.645  -1.216  -0.842  -0.726
 14 A'    4 A"   15 A'    5 A"   16 A'   17 A'   18 A'   19 A'                 
 -0.593  -0.494  -0.472  -0.465  -0.434  -0.356  -0.338  -0.303
 20 A'   21 A'   22 A'    6 A"   23 A'    7 A"   24 A'   25 A'                 
 -0.268
  8 A"                                                                         
 -- Virtual --                   
 -0.086  -0.063  -0.009   0.004   0.025   0.033   0.040   0.054
  9 A"   26 A'   27 A'   28 A'   29 A'   30 A'   10 A"   31 A'                 
  0.071   0.074   0.091   0.099   0.104   0.121   0.133   0.143
 11 A"   32 A'   33 A'   34 A'   12 A"   35 A'   36 A'   37 A'                 
  0.153   0.189   0.235   0.259   0.281   0.291   0.307   0.317
 38 A'   39 A'   13 A"   40 A'   14 A"   41 A'   42 A'   43 A'                 
  0.384   0.398   0.409   0.424   0.458   0.502   0.506   0.545
 44 A'   45 A'   46 A'   15 A"   47 A'   48 A'   16 A"   17 A"                 
  0.563   0.567   0.600   0.610   0.627   0.664   0.706   0.732
 18 A"   49 A'   50 A'   51 A'   52 A'   19 A"   20 A"   53 A'                 
  0.777   0.861   0.897   0.972   0.978   1.175   1.310   1.367
 54 A'   55 A'   56 A'   57 A'   58 A'   21 A"   22 A"   59 A'                 
  1.374   1.464   1.523   1.553   1.559   1.661   1.678   1.832
 60 A'   23 A"   61 A'   62 A'   24 A"   63 A'   64 A'   25 A"                 
  1.832   1.940   1.948   1.992   2.110   2.171   2.435   2.599
 65 A'   66 A'   67 A'   26 A"   68 A'   69 A'   70 A'   71 A'                 
  2.702   3.035   3.401   3.761   3.770   3.787   3.821   3.985
 27 A"   72 A'   73 A'   28 A"   74 A'   29 A"   75 A'   30 A"                 
  4.004   4.054   4.082   4.147   4.340   6.260   6.306   6.321
 76 A'   31 A"   77 A'   78 A'   79 A'   32 A"   80 A'   81 A'                 
  6.580   6.964   7.537   7.573   7.630  13.773  13.893  13.958
 82 A'   83 A'   33 A"   84 A'   85 A'   34 A"   86 A'   87 A'                 
 23.600  47.857  66.752 163.078 289.733 289.765 289.8541020.636
 88 A'   89 A'   90 A'   91 A'   35 A"   92 A'   93 A'   94 A'                 
 --------------------------------------------------------------

          Ground-State Mulliken Net Atomic Charges

     Atom                 Charge (a.u.)
  ----------------------------------------
      1 C                    -0.368268
      2 P                     0.355921
      3 F                    -0.209895
      4 H                     0.223010
      5 Br                   -0.000767
  ----------------------------------------
  Sum of atomic charges =     0.000000

 -----------------------------------------------------------------
                    Cartesian Multipole Moments
 -----------------------------------------------------------------
    Charge (ESU x 10^10)
                 0.0000
    Dipole Moment (Debye)
         X      -0.2141      Y      -1.9315      Z       0.0000
       Tot       1.9434
    Quadrupole Moments (Debye-Ang)
        XX     -41.2178     XY       3.0171     YY     -41.3110
        XZ       0.0000     YZ      -0.0000     ZZ     -42.9694
    Octopole Moments (Debye-Ang^2)
       XXX      60.6254    XXY      11.2297    XYY      20.1278
       YYY      21.9003    XXZ       0.0000    XYZ       0.0000
       YYZ       0.0000    XZZ      18.1184    YZZ      12.5630
       ZZZ       0.0000
    Hexadecapole Moments (Debye-Ang^3)
      XXXX    -626.6494   XXXY       3.3258   XXYY    -140.2601
      XYYY      11.9555   YYYY    -153.4839   XXXZ       0.0000
      XXYZ      -0.0000   XYYZ      -0.0000   YYYZ      -0.0000
      XXZZ    -114.7157   XYZZ      -1.4434   YYZZ     -39.2471
      XZZZ       0.0000   YZZZ      -0.0000   ZZZZ     -54.2407
 -----------------------------------------------------------------
 Calculating analytic gradient of the SCF energy
 Gradient of SCF Energy
            1           2           3           4           5
    1   0.0001953  -0.0005225   0.0000923   0.0000486   0.0001863
    2  -0.0004376   0.0004995   0.0000419  -0.0000002  -0.0001036
    3   0.0000000  -0.0000000  -0.0000000  -0.0000000   0.0000000
 Max gradient component =       5.225E-04
 RMS gradient           =       2.324E-04
 Gradient time:  CPU 4.09 s  wall 1.52 s
 Geometry Optimization Parameters
   NAtoms,    NIC,     NZ,  NCons,   NDum,   NFix, NCnnct, MaxDiis
        5      20       5       0       0       0       0       0

 Cartesian Hessian Update
 Hessian Updated using BFGS Update


** GEOMETRY OPTIMIZATION IN DELOCALIZED INTERNAL COORDINATES **
   Searching for a Minimum

   Optimization Cycle:   9

                       Coordinates (Angstroms)
     ATOM                X               Y               Z
      1  C        -0.5680659835   -1.0790095170    0.0000000000
      2  P        -2.0935839950   -0.4130579418    0.0000000000
      3  F        -1.8200226136    1.1988191848    0.0000000000
      4  H        -0.5057277980   -2.1632428723    0.0000000000
      5  Br        1.1153571093   -0.2275930402    0.0000000000
   Point Group: cs    Number of degrees of freedom:     7


   Energy is  -3054.103504459

 Hessian Updated using BFGS Update

  7 Hessian modes will be used to form the next step
  Hessian Eigenvalues:
     0.079189    0.171280    0.196802    0.239112    0.349650    0.546816
     0.779983

 Minimum Search - Taking Simple RFO Step
 Searching for Lamda that Minimizes Along All modes
 Value Taken    Lamda =  -0.00000160
 Step Taken.  Stepsize is  0.003495

                             Maximum     Tolerance    Cnvgd?
         Gradient           0.000446      0.000300      NO
         Displacement       0.002593      0.001200      NO
         Energy change     -0.000009      0.000001      NO


 New Cartesian Coordinates Obtained by Inverse Iteration

 Displacement from previous Coordinates is:  0.003551
 ----------------------------------------------------------------
             Standard Nuclear Orientation (Angstroms)
    I     Atom           X                Y                Z
 ----------------------------------------------------------------
    1      C      -0.5674217065    -1.0786475405     0.0000000000
    2      P      -2.0928740720    -0.4136617701     0.0000000000
    3      F      -1.8198947955     1.1984647179     0.0000000000
    4      H      -0.5070497746    -2.1630530048     0.0000000000
    5      Br      1.1151970678    -0.2271865891     0.0000000000
 ----------------------------------------------------------------
 Molecular Point Group                 Cs    NOp =  2
 Largest Abelian Subgroup              Cs    NOp =  2
 Nuclear Repulsion Energy =   294.7122693317 hartrees
 There are       33 alpha and       33 beta electrons
 Applying Cartesian multipole field
    Component          Value
    ---------          -----
     (2,0,0)        1.00000E-11
     (0,2,0)        2.00000E-11
     (0,0,2)       -3.00000E-11
 Nucleus-field energy     =     0.0000000071 hartrees
 Requested basis set is 6-311++G(d,p)
 There are 49 shells and 129 basis functions
 A cutoff of  1.0D-11 yielded   1088 shell pairs
 There are      7832 function pairs (      8582 Cartesian)
 Smallest overlap matrix eigenvalue = 7.15E-04
 Guess MOs from SCF MO coefficient file

 -----------------------------------------------------------------------
  General SCF calculation program by
  Eric Jon Sundstrom, Paul Horn, Yuezhi Mao, Dmitri Zuev, Alec White,
  David Stuck, Shaama M.S., Shane Yost, Joonho Lee, David Small,
  Daniel Levine, Susi Lehtola, Hugh Burton, Evgeny Epifanovsky
 -----------------------------------------------------------------------
 Exchange:     0.2000 Hartree-Fock + 0.0800 Slater + 0.7200 B88
 Correlation:  0.1900 VWN1RPA + 0.8100 LYP
 Using SG-1 standard quadrature grid
 using 4 threads for integral computing
 -------------------------------------------------------
 OpenMP Integral computing Module                
 Release: version 2.0, May 2017, Q-Chem Inc. Pleasanton 
 -------------------------------------------------------
 -------------------------------------------------------
 OpenMP BLAS3 based DFT computing Module                
 Release: version 1.0, May 2013, Q-Chem Inc. Pittsburgh 
 -------------------------------------------------------
 A restricted SCF calculation will be
 performed using DIIS
 SCF converges when DIIS error is below 1.0e-08
 ---------------------------------------
  Cycle       Energy         DIIS error
 ---------------------------------------
    1   -3054.1035048115      1.28e-05  
    2   -3054.1035051866      8.64e-06  
    3   -3054.1035051365      9.82e-06  
    4   -3054.1035053409      1.31e-06  
    5   -3054.1035053455      4.01e-07  
    6   -3054.1035053457      1.19e-07  
    7   -3054.1035053457      3.75e-08  
    8   -3054.1035053457      1.95e-08  
    9   -3054.1035053458      1.71e-09  Convergence criterion met
 ---------------------------------------
 SCF time:   CPU 11.34s  wall 4.00s 
 SCF   energy in the final basis set =    -3054.1035053458
 Total energy in the final basis set =    -3054.1035053458

 --------------------------------------------------------------
             Orbital Energies (a.u.) and Symmetries
 --------------------------------------------------------------

 Alpha MOs, Restricted
 -- Occupied --                  
-482.86  -77.13  -62.51  -56.33  -56.33  -56.32  -24.70  -10.25
  1 A'    2 A'    3 A'    4 A'    1 A"    5 A'    6 A'    7 A'                 
 -8.717  -6.618  -6.549  -6.536  -6.534  -4.782  -4.777  -4.774
  8 A'    9 A'   10 A'    2 A"   11 A'   12 A'    3 A"   13 A'                 
 -2.660  -2.656  -2.655  -2.645  -2.645  -1.216  -0.843  -0.727
 14 A'    4 A"   15 A'    5 A"   16 A'   17 A'   18 A'   19 A'                 
 -0.593  -0.494  -0.472  -0.465  -0.434  -0.356  -0.338  -0.303
 20 A'   21 A'   22 A'    6 A"   23 A'    7 A"   24 A'   25 A'                 
 -0.268
  8 A"                                                                         
 -- Virtual --                   
 -0.086  -0.063  -0.009   0.004   0.025   0.033   0.040   0.054
  9 A"   26 A'   27 A'   28 A'   29 A'   30 A'   10 A"   31 A'                 
  0.071   0.074   0.091   0.099   0.104   0.121   0.133   0.143
 11 A"   32 A'   33 A'   34 A'   12 A"   35 A'   36 A'   37 A'                 
  0.153   0.189   0.235   0.259   0.281   0.291   0.308   0.317
 38 A'   39 A'   13 A"   40 A'   14 A"   41 A'   42 A'   43 A'                 
  0.384   0.398   0.409   0.424   0.458   0.502   0.506   0.545
 44 A'   45 A'   46 A'   15 A"   47 A'   48 A'   16 A"   17 A"                 
  0.563   0.567   0.600   0.610   0.627   0.664   0.706   0.732
 18 A"   49 A'   50 A'   51 A'   52 A'   19 A"   20 A"   53 A'                 
  0.777   0.861   0.897   0.972   0.978   1.175   1.310   1.367
 54 A'   55 A'   56 A'   57 A'   58 A'   21 A"   22 A"   59 A'                 
  1.374   1.465   1.523   1.554   1.559   1.661   1.678   1.832
 60 A'   23 A"   61 A'   62 A'   24 A"   63 A'   64 A'   25 A"                 
  1.833   1.941   1.948   1.992   2.110   2.171   2.435   2.599
 65 A'   66 A'   67 A'   26 A"   68 A'   69 A'   70 A'   71 A'                 
  2.702   3.036   3.401   3.761   3.770   3.787   3.821   3.985
 27 A"   72 A'   73 A'   28 A"   74 A'   29 A"   75 A'   30 A"                 
  4.004   4.054   4.082   4.147   4.340   6.260   6.306   6.321
 76 A'   31 A"   77 A'   78 A'   79 A'   32 A"   80 A'   81 A'                 
  6.581   6.964   7.537   7.573   7.630  13.773  13.893  13.958
 82 A'   83 A'   33 A"   84 A'   85 A'   34 A"   86 A'   87 A'                 
 23.600  47.857  66.752 163.078 289.733 289.765 289.8541020.636
 88 A'   89 A'   90 A'   91 A'   35 A"   92 A'   93 A'   94 A'                 

 Beta MOs, Restricted
 -- Occupied --                  
-482.86  -77.13  -62.51  -56.33  -56.33  -56.32  -24.70  -10.25
  1 A'    2 A'    3 A'    4 A'    1 A"    5 A'    6 A'    7 A'                 
 -8.717  -6.618  -6.549  -6.536  -6.534  -4.782  -4.777  -4.774
  8 A'    9 A'   10 A'    2 A"   11 A'   12 A'    3 A"   13 A'                 
 -2.660  -2.656  -2.655  -2.645  -2.645  -1.216  -0.843  -0.727
 14 A'    4 A"   15 A'    5 A"   16 A'   17 A'   18 A'   19 A'                 
 -0.593  -0.494  -0.472  -0.465  -0.434  -0.356  -0.338  -0.303
 20 A'   21 A'   22 A'    6 A"   23 A'    7 A"   24 A'   25 A'                 
 -0.268
  8 A"                                                                         
 -- Virtual --                   
 -0.086  -0.063  -0.009   0.004   0.025   0.033   0.040   0.054
  9 A"   26 A'   27 A'   28 A'   29 A'   30 A'   10 A"   31 A'                 
  0.071   0.074   0.091   0.099   0.104   0.121   0.133   0.143
 11 A"   32 A'   33 A'   34 A'   12 A"   35 A'   36 A'   37 A'                 
  0.153   0.189   0.235   0.259   0.281   0.291   0.308   0.317
 38 A'   39 A'   13 A"   40 A'   14 A"   41 A'   42 A'   43 A'                 
  0.384   0.398   0.409   0.424   0.458   0.502   0.506   0.545
 44 A'   45 A'   46 A'   15 A"   47 A'   48 A'   16 A"   17 A"                 
  0.563   0.567   0.600   0.610   0.627   0.664   0.706   0.732
 18 A"   49 A'   50 A'   51 A'   52 A'   19 A"   20 A"   53 A'                 
  0.777   0.861   0.897   0.972   0.978   1.175   1.310   1.367
 54 A'   55 A'   56 A'   57 A'   58 A'   21 A"   22 A"   59 A'                 
  1.374   1.465   1.523   1.554   1.559   1.661   1.678   1.832
 60 A'   23 A"   61 A'   62 A'   24 A"   63 A'   64 A'   25 A"                 
  1.833   1.941   1.948   1.992   2.110   2.171   2.435   2.599
 65 A'   66 A'   67 A'   26 A"   68 A'   69 A'   70 A'   71 A'                 
  2.702   3.036   3.401   3.761   3.770   3.787   3.821   3.985
 27 A"   72 A'   73 A'   28 A"   74 A'   29 A"   75 A'   30 A"                 
  4.004   4.054   4.082   4.147   4.340   6.260   6.306   6.321
 76 A'   31 A"   77 A'   78 A'   79 A'   32 A"   80 A'   81 A'                 
  6.581   6.964   7.537   7.573   7.630  13.773  13.893  13.958
 82 A'   83 A'   33 A"   84 A'   85 A'   34 A"   86 A'   87 A'                 
 23.600  47.857  66.752 163.078 289.733 289.765 289.8541020.636
 88 A'   89 A'   90 A'   91 A'   35 A"   92 A'   93 A'   94 A'                 
 --------------------------------------------------------------

          Ground-State Mulliken Net Atomic Charges

     Atom                 Charge (a.u.)
  ----------------------------------------
      1 C                    -0.368206
      2 P                     0.356010
      3 F                    -0.210111
      4 H                     0.222825
      5 Br                   -0.000518
  ----------------------------------------
  Sum of atomic charges =     0.000000

 -----------------------------------------------------------------
                    Cartesian Multipole Moments
 -----------------------------------------------------------------
    Charge (ESU x 10^10)
                 0.0000
    Dipole Moment (Debye)
         X      -0.2111      Y      -1.9319      Z       0.0000
       Tot       1.9434
    Quadrupole Moments (Debye-Ang)
        XX     -41.2212     XY       3.0219     YY     -41.3120
        XZ      -0.0000     YZ       0.0000     ZZ     -42.9664
    Octopole Moments (Debye-Ang^2)
       XXX      60.6140    XXY      11.2260    XYY      20.1192
       YYY      21.9034    XXZ       0.0000    XYZ       0.0000
       YYZ       0.0000    XZZ      18.1095    YZZ      12.5604
       ZZZ       0.0000
    Hexadecapole Moments (Debye-Ang^3)
      XXXX    -626.3885   XXXY       3.2672   XXYY    -140.2087
      XYYY      11.9048   YYYY    -153.4611   XXXZ      -0.0000
      XXYZ       0.0000   XYYZ      -0.0000   YYYZ       0.0000
      XXZZ    -114.6616   XYZZ      -1.4630   YYZZ     -39.2392
      XZZZ      -0.0000   YZZZ       0.0000   ZZZZ     -54.2312
 -----------------------------------------------------------------
 Calculating analytic gradient of the SCF energy
 Gradient of SCF Energy
            1           2           3           4           5
    1   0.0003093  -0.0002853   0.0001387  -0.0001413  -0.0000214
    2  -0.0001785   0.0002492   0.0000753  -0.0000132  -0.0001329
    3  -0.0000000   0.0000000  -0.0000000  -0.0000000   0.0000000
 Max gradient component =       3.093E-04
 RMS gradient           =       1.493E-04
 Gradient time:  CPU 4.14 s  wall 1.50 s
 Geometry Optimization Parameters
   NAtoms,    NIC,     NZ,  NCons,   NDum,   NFix, NCnnct, MaxDiis
        5      20       5       0       0       0       0       0

 Cartesian Hessian Update
 Hessian Updated using BFGS Update


** GEOMETRY OPTIMIZATION IN DELOCALIZED INTERNAL COORDINATES **
   Searching for a Minimum

   Optimization Cycle:  10

                       Coordinates (Angstroms)
     ATOM                X               Y               Z
      1  C        -0.5674217065   -1.0786475405    0.0000000000
      2  P        -2.0928740720   -0.4136617701    0.0000000000
      3  F        -1.8198947955    1.1984647179    0.0000000000
      4  H        -0.5070497746   -2.1630530048    0.0000000000
      5  Br        1.1151970678   -0.2271865891    0.0000000000
   Point Group: cs    Number of degrees of freedom:     7


   Energy is  -3054.103505346

 Hessian Updated using BFGS Update

  7 Hessian modes will be used to form the next step
  Hessian Eigenvalues:
     0.087656    0.167044    0.214114    0.242209    0.351500    0.499591
     0.634603

 Minimum Search - Taking Simple RFO Step
 Searching for Lamda that Minimizes Along All modes
 Value Taken    Lamda =   0.00000000
 Step Taken.  Stepsize is  0.000746

                             Maximum     Tolerance    Cnvgd?
         Gradient           0.000256      0.000300     YES
         Displacement       0.000473      0.001200     YES
         Energy change     -0.000001      0.000001     YES


                       Distance Matrix (Angstroms)
             C (  1)   P (  2)   F (  3)   H (  4)
   P (  2)  1.664095
   F (  3)  2.598832  1.635075
   H (  4)  1.086085  2.361188  3.608790
   Br(  5)  1.885787  3.213486  3.263012  2.525720

 Final energy is   -3054.1035053457558     


 ******************************
 **  OPTIMIZATION CONVERGED  **
 ******************************

                       Coordinates (Angstroms)
     ATOM                X               Y               Z
      1  C        -0.5674217065   -1.0786475405    0.0000000000
      2  P        -2.0928740720   -0.4136617701    0.0000000000
      3  F        -1.8198947955    1.1984647179    0.0000000000
      4  H        -0.5070497746   -2.1630530048    0.0000000000
      5  Br        1.1151970678   -0.2271865891    0.0000000000

Z-matrix Print:
$molecule
0 1
Br
C  1 1.885787
H  2 1.086085 1 113.654395
P  2 1.664095 1 129.605392 3 -180.000000 0
F  4 1.635075 2 103.943025 1 -0.000000 0
$end


 --------------------------------------------------------------
             Orbital Energies (a.u.) and Symmetries
 --------------------------------------------------------------

 Alpha MOs, Restricted
 -- Occupied --                  
-482.86  -77.13  -62.51  -56.33  -56.33  -56.32  -24.70  -10.25
  1 A'    2 A'    3 A'    4 A'    1 A"    5 A'    6 A'    7 A'                 
 -8.717  -6.618  -6.549  -6.536  -6.534  -4.782  -4.777  -4.774
  8 A'    9 A'   10 A'    2 A"   11 A'   12 A'    3 A"   13 A'                 
 -2.660  -2.656  -2.655  -2.645  -2.645  -1.216  -0.843  -0.727
 14 A'    4 A"   15 A'    5 A"   16 A'   17 A'   18 A'   19 A'                 
 -0.593  -0.494  -0.472  -0.465  -0.434  -0.356  -0.338  -0.303
 20 A'   21 A'   22 A'    6 A"   23 A'    7 A"   24 A'   25 A'                 
 -0.268
  8 A"                                                                         
 -- Virtual --                   
 -0.086  -0.063  -0.009   0.004   0.025   0.033   0.040   0.054
  9 A"   26 A'   27 A'   28 A'   29 A'   30 A'   10 A"   31 A'                 
  0.071   0.074   0.091   0.099   0.104   0.121   0.133   0.143
 11 A"   32 A'   33 A'   34 A'   12 A"   35 A'   36 A'   37 A'                 
  0.153   0.189   0.235   0.259   0.281   0.291   0.308   0.317
 38 A'   39 A'   13 A"   40 A'   14 A"   41 A'   42 A'   43 A'                 
  0.384   0.398   0.409   0.424   0.458   0.502   0.506   0.545
 44 A'   45 A'   46 A'   15 A"   47 A'   48 A'   16 A"   17 A"                 
  0.563   0.567   0.600   0.610   0.627   0.664   0.706   0.732
 18 A"   49 A'   50 A'   51 A'   52 A'   19 A"   20 A"   53 A'                 
  0.777   0.861   0.897   0.972   0.978   1.175   1.310   1.367
 54 A'   55 A'   56 A'   57 A'   58 A'   21 A"   22 A"   59 A'                 
  1.374   1.465   1.523   1.554   1.559   1.661   1.678   1.832
 60 A'   23 A"   61 A'   62 A'   24 A"   63 A'   64 A'   25 A"                 
  1.833   1.941   1.948   1.992   2.110   2.171   2.435   2.599
 65 A'   66 A'   67 A'   26 A"   68 A'   69 A'   70 A'   71 A'                 
  2.702   3.036   3.401   3.761   3.770   3.787   3.821   3.985
 27 A"   72 A'   73 A'   28 A"   74 A'   29 A"   75 A'   30 A"                 
  4.004   4.054   4.082   4.147   4.340   6.260   6.306   6.321
 76 A'   31 A"   77 A'   78 A'   79 A'   32 A"   80 A'   81 A'                 
  6.581   6.964   7.537   7.573   7.630  13.773  13.893  13.958
 82 A'   83 A'   33 A"   84 A'   85 A'   34 A"   86 A'   87 A'                 
 23.600  47.857  66.752 163.078 289.733 289.765 289.8541020.636
 88 A'   89 A'   90 A'   91 A'   35 A"   92 A'   93 A'   94 A'                 

 Beta MOs, Restricted
 -- Occupied --                  
-482.86  -77.13  -62.51  -56.33  -56.33  -56.32  -24.70  -10.25
  1 A'    2 A'    3 A'    4 A'    1 A"    5 A'    6 A'    7 A'                 
 -8.717  -6.618  -6.549  -6.536  -6.534  -4.782  -4.777  -4.774
  8 A'    9 A'   10 A'    2 A"   11 A'   12 A'    3 A"   13 A'                 
 -2.660  -2.656  -2.655  -2.645  -2.645  -1.216  -0.843  -0.727
 14 A'    4 A"   15 A'    5 A"   16 A'   17 A'   18 A'   19 A'                 
 -0.593  -0.494  -0.472  -0.465  -0.434  -0.356  -0.338  -0.303
 20 A'   21 A'   22 A'    6 A"   23 A'    7 A"   24 A'   25 A'                 
 -0.268
  8 A"                                                                         
 -- Virtual --                   
 -0.086  -0.063  -0.009   0.004   0.025   0.033   0.040   0.054
  9 A"   26 A'   27 A'   28 A'   29 A'   30 A'   10 A"   31 A'                 
  0.071   0.074   0.091   0.099   0.104   0.121   0.133   0.143
 11 A"   32 A'   33 A'   34 A'   12 A"   35 A'   36 A'   37 A'                 
  0.153   0.189   0.235   0.259   0.281   0.291   0.308   0.317
 38 A'   39 A'   13 A"   40 A'   14 A"   41 A'   42 A'   43 A'                 
  0.384   0.398   0.409   0.424   0.458   0.502   0.506   0.545
 44 A'   45 A'   46 A'   15 A"   47 A'   48 A'   16 A"   17 A"                 
  0.563   0.567   0.600   0.610   0.627   0.664   0.706   0.732
 18 A"   49 A'   50 A'   51 A'   52 A'   19 A"   20 A"   53 A'                 
  0.777   0.861   0.897   0.972   0.978   1.175   1.310   1.367
 54 A'   55 A'   56 A'   57 A'   58 A'   21 A"   22 A"   59 A'                 
  1.374   1.465   1.523   1.554   1.559   1.661   1.678   1.832
 60 A'   23 A"   61 A'   62 A'   24 A"   63 A'   64 A'   25 A"                 
  1.833   1.941   1.948   1.992   2.110   2.171   2.435   2.599
 65 A'   66 A'   67 A'   26 A"   68 A'   69 A'   70 A'   71 A'                 
  2.702   3.036   3.401   3.761   3.770   3.787   3.821   3.985
 27 A"   72 A'   73 A'   28 A"   74 A'   29 A"   75 A'   30 A"                 
  4.004   4.054   4.082   4.147   4.340   6.260   6.306   6.321
 76 A'   31 A"   77 A'   78 A'   79 A'   32 A"   80 A'   81 A'                 
  6.581   6.964   7.537   7.573   7.630  13.773  13.893  13.958
 82 A'   83 A'   33 A"   84 A'   85 A'   34 A"   86 A'   87 A'                 
 23.600  47.857  66.752 163.078 289.733 289.765 289.8541020.636
 88 A'   89 A'   90 A'   91 A'   35 A"   92 A'   93 A'   94 A'                 
 --------------------------------------------------------------

          Ground-State Mulliken Net Atomic Charges

     Atom                 Charge (a.u.)
  ----------------------------------------
      1 C                    -0.368206
      2 P                     0.356010
      3 F                    -0.210111
      4 H                     0.222825
      5 Br                   -0.000518
  ----------------------------------------
  Sum of atomic charges =     0.000000

 -----------------------------------------------------------------
                    Cartesian Multipole Moments
 -----------------------------------------------------------------
    Charge (ESU x 10^10)
                 0.0000
    Dipole Moment (Debye)
         X      -0.2111      Y      -1.9319      Z       0.0000
       Tot       1.9434
    Quadrupole Moments (Debye-Ang)
        XX     -41.2212     XY       3.0219     YY     -41.3120
        XZ      -0.0000     YZ       0.0000     ZZ     -42.9664
    Octopole Moments (Debye-Ang^2)
       XXX      60.6140    XXY      11.2260    XYY      20.1192
       YYY      21.9034    XXZ       0.0000    XYZ       0.0000
       YYZ       0.0000    XZZ      18.1095    YZZ      12.5604
       ZZZ       0.0000
    Hexadecapole Moments (Debye-Ang^3)
      XXXX    -626.3885   XXXY       3.2672   XXYY    -140.2087
      XYYY      11.9048   YYYY    -153.4611   XXXZ      -0.0000
      XXYZ       0.0000   XYYZ      -0.0000   YYYZ       0.0000
      XXZZ    -114.6616   XYZZ      -1.4630   YYZZ     -39.2392
      XZZZ      -0.0000   YZZZ       0.0000   ZZZZ     -54.2312
 -----------------------------------------------------------------
Archival summary:
1\1\TWL02\OPT\ProcedureUnspecified\BasisUnspecified\r11111\taweetha\MonNov2614:34:132018MonNov2614:34:132018\0\\#,OPT,ProcedureUnspecified,BasisUnspecified,\\0,1\Br\C,1,1.88579\H,2,1.08608,1,113.654\P,2,1.66409,1,129.605,3,-180,0\F,4,1.63507,2,103.943,1,-0,0\\\@

 Total job time:  71.41s(wall), 179.80s(cpu) 
 Mon Nov 26 14:34:13 2018

        *************************************************************
        *                                                           *
        *  Thank you very much for using Q-Chem.  Have a nice day.  *
        *                                                           *
        *************************************************************


 
User input: 2 of 2 
 
Q-Chem Developer Version!
                  Welcome to Q-Chem
     A Quantum Leap Into The Future Of Chemistry


 Q-Chem 5.1, Q-Chem, Inc., Pleasanton, CA (2018)

 Yihan Shao,  Zhengting Gan,  E. Epifanovsky,  A. T. B. Gilbert,  M. Wormit,  
 J. Kussmann,  A. W. Lange,  A. Behn,  Jia Deng,  Xintian Feng,  D. Ghosh,  
 M. Goldey,  P. R. Horn,  L. D. Jacobson,  I. Kaliman,  T. Kus,  A. Landau,  
 Jie Liu,  E. I. Proynov,  R. M. Richard,  R. P. Steele,  E. J. Sundstrom,  
 H. L. Woodcock III,  P. M. Zimmerman,  D. Zuev,  B. Albrecht,  E. Alguire,  
 S. A. Baeppler,  D. Barton,  Z. Benda,  Y. A. Bernard,  E. J. Berquist,  
 K. B. Bravaya,  H. Burton,  D. Casanova,  Chun-Min Chang,  Yunqing Chen,  
 A. Chien,  K. D. Closser,  M. P. Coons,  S. Coriani,  S. Dasgupta,  
 A. L. Dempwolff,  M. Diedenhofen,  Hainam Do,  R. G. Edgar,  Po-Tung Fang,  
 S. Faraji,  S. Fatehi,  Qingguo Feng,  K. D. Fenk,  J. Fosso-Tande,  
 Qinghui Ge,  A. Ghysels,  G. Gidofalvi,  J. Gomes,  J. Gonthier,  A. Gunina,  
 D. Hait,  M. W. D. Hanson-Heine,  P. H. P. Harbach,  A. W. Hauser,  
 J. E. Herr,  E. G. Hohenstein,  Z. C. Holden,  Kerwin Hui,  B. C. Huynh,  
 T.-C. Jagau,  Hyunjun Ji,  B. Kaduk,  K. Khistyaev,  Jaehoon Kim,  
 P. Klunzinger,  K. Koh,  D. Kosenkov,  L. Koulias,  T. Kowalczyk,  
 C. M. Krauter,  A. Kunitsa,  Ka Un Lao,  A. Laurent,  K. V. Lawler,  
 Joonho Lee,  D. Lefrancois,  S. Lehtola,  D. S. Levine,  Yi-Pei Li,  
 You-Sheng Lin,  Fenglai Liu,  E. Livshits,  A. Luenser,  P. Manohar,  
 E. Mansoor,  S. F. Manzer,  Shan-Ping Mao,  Yuezhi Mao,  N. Mardirossian,  
 A. V. Marenich,  T. Markovich,  L. A. Martinez-Martinez,  S. A. Maurer,  
 N. J. Mayhall,  S. C. McKenzie,  J.-M. Mewes,  A. F. Morrison,  
 J. W. Mullinax,  K. Nanda,  T. S. Nguyen-Beck,  R. Olivares-Amaya,  
 J. A. Parkhill,  T. M. Perrine,  F. Plasser,  P. Pokhilko,  S. Prager,  
 A. Prociuk,  E. Ramos,  D. R. Rehn,  F. Rob,  M. Schneider,  N. Sergueev,  
 S. M. Sharada,  S. Sharma,  D. W. Small,  T. Stauch,  T. Stein,  
 Yu-Chuan Su,  A. J. W. Thom,  A. Tkatchenko,  T. Tsuchimochi,  N. M. Tubman,  
 L. Vogt,  M. L. Vidal,  O. Vydrov,  M. A. Watson,  J. Wenzel,  
 M. de Wergifosse,  T. A. Wesolowski,  A. White,  J. Witte,  A. Yamada,  
 Jun Yang,  K. Yao,  S. Yeganeh,  S. R. Yost,  Zhi-Qiang You,  A. Zech,  
 Igor Ying Zhang,  Xing Zhang,  Yan Zhao,  Ying Zhu,  B. R. Brooks,  
 G. K. L. Chan,  C. J. Cramer,  M. S. Gordon,  W. J. Hehre,  A. Klamt,  
 M. W. Schmidt,  C. D. Sherrill,  D. G. Truhlar,  A. Aspuru-Guzik,  R. Baer,  
 A. T. Bell,  N. A. Besley,  Jeng-Da Chai,  A. E. DePrince, III,  
 R. A. DiStasio Jr.,  A. Dreuw,  B. D. Dunietz,  T. R. Furlani,  
 Chao-Ping Hsu,  Yousung Jung,  Jing Kong,  D. S. Lambrecht,  WanZhen Liang,  
 C. Ochsenfeld,  V. A. Rassolov,  L. V. Slipchenko,  J. E. Subotnik,  
 T. Van Voorhis,  J. M. Herbert,  A. I. Krylov,  P. M. W. Gill,  M. Head-Gordon

 Contributors to earlier versions of Q-Chem not listed above: 
 R. D. Adamson,  B. Austin,  J. Baker,  G. J. O. Beran,  K. Brandhorst,  
 S. T. Brown,  E. F. C. Byrd,  A. K. Chakraborty,  C.-L. Cheng,  
 Siu Hung Chien,  D. M. Chipman,  D. L. Crittenden,  H. Dachsel,  
 R. J. Doerksen,  A. D. Dutoi,  L. Fusti-Molnar,  W. A. Goddard III,  
 A. Golubeva-Zadorozhnaya,  S. R. Gwaltney,  G. Hawkins,  A. Heyden,  
 S. Hirata,  G. Kedziora,  F. J. Keil,  C. Kelley,  Jihan Kim,  R. A. King,  
 R. Z. Khaliullin,  P. P. Korambath,  W. Kurlancheek,  A. M. Lee,  M. S. Lee,  
 S. V. Levchenko,  Ching Yeh Lin,  D. Liotard,  R. C. Lochan,  I. Lotan,  
 P. E. Maslen,  N. Nair,  D. P. O'Neill,  D. Neuhauser,  E. Neuscamman,  
 C. M. Oana,  R. Olson,  B. Peters,  R. Peverati,  P. A. Pieniazek,  
 Y. M. Rhee,  J. Ritchie,  M. A. Rohrdanz,  E. Rosta,  N. J. Russ,  
 H. F. Schaefer III,  N. E. Schultz,  N. Shenvi,  A. C. Simmonett,  A. Sodt,  
 D. Stuck,  K. S. Thanthiriwatte,  V. Vanovschi,  Tao Wang,  A. Warshel,  
 C. F. Williams,  Q. Wu,  X. Xu,  W. Zhang

 Please cite Q-Chem as follows:
 Y. Shao et al., Mol. Phys. 113, 184-215 (2015)
 DOI: 10.1080/00268976.2014.952696

 Q-Chem 5.1.2 for Intel X86 EM64T Linux

 Parts of Q-Chem use Armadillo 8.300.2 (Tropical Shenanigans).
 http://arma.sourceforge.net/

 Q-Chem begins on Mon Nov 26 14:34:13 2018  

Host: 
0

     Scratch files written to /scratch/taweetham/qchem48213//
The previous job contains 0 fragments, simply inherited here
Input Ideriv = 2
Curr. Ideriv = -1
Max.  Ideriv = 2

Checking the input file for inconsistencies... 	...done.

--------------------------------------------------------------
User input:
--------------------------------------------------------------

$molecule
read
$end

$rem
   job_type 	frequency
   basis 	6-311++g**
   method	b3lyp	
$end


--------------------------------------------------------------
 ----------------------------------------------------------------
             Standard Nuclear Orientation (Angstroms)
    I     Atom           X                Y                Z
 ----------------------------------------------------------------
    1      C      -0.2709126942    -0.9337764013    -0.0000000000
    2      P      -1.8622991761    -0.4472580980     0.0000000000
    3      F      -1.7751186285     1.1854908266     0.0000000000
    4      H      -0.0871569436    -2.0042033279    -0.0000000000
    5      Br      1.3035196688     0.1041804505    -0.0000000000
 ----------------------------------------------------------------
 Molecular Point Group                 Cs    NOp =  2
 Largest Abelian Subgroup              Cs    NOp =  2
 Nuclear Repulsion Energy =   294.7122693317 hartrees
 There are       33 alpha and       33 beta electrons
 Requested basis set is 6-311++G(d,p)
 There are 49 shells and 129 basis functions

 Total QAlloc Memory Limit   2000 MB
 Mega-Array Size       188 MB
 MEM_STATIC part       192 MB

                       Distance Matrix (Angstroms)
             C (  1)   P (  2)   F (  3)   H (  4)
   P (  2)  1.664095
   F (  3)  2.598832  1.635075
   H (  4)  1.086085  2.361188  3.608790
   Br(  5)  1.885787  3.213486  3.263012  2.525720

 A cutoff of  1.0D-11 yielded   1088 shell pairs
 There are      7832 function pairs (      8582 Cartesian)

 -------------------------------------------------------
 OpenMP Integral Computing Module                       
 Release: version 1.0, May 2013, Q-Chem Inc. Pittsburgh 
 -------------------------------------------------------
 Integral Job Info:
 Integral job number is                      11
 Integral operator is                         1
 short-range coefficients                     0
 long-range coefficients              100000000
 Omega coefficients                           0
 if combine SR and LR in K                    0
 Integral screening is                        0
 Integral computing path is                   2
 max size of driver memory is            800000
 size of driver memory is                593474
 size of scratch memory is             29623520
 max col of scratch BK array               1296
 max len of scratch array in speh3          155
 max len of scratch index in speh4           18
 max int batch size is                      520
 min int batch size is                       52
 fixed nKL is                                45
 max L of basis functions is                  2
 order of int derivative is                   0
 number of shells is                         49
 number of basis is                         135
 number of cartesian basis is               135
 number of contracted shell pairs          1088
 number of primitive shell pairs           2935
 maxK2 (contraction) of shell pair           36
 max number of K2 of shell pair               1
 max number of CS2 of shell pair            104
 max number of PS2 of shell pair            246
 mem total for path MDJ                  515894
 -------------------------------------------------------
 Smallest overlap matrix eigenvalue = 7.15E-04
 Guess from superposition of atomic densities
 Warning:  Energy on first SCF cycle will be non-variational
 SAD guess density has 66.000000 electrons

 -----------------------------------------------------------------------
  General SCF calculation program by
  Eric Jon Sundstrom, Paul Horn, Yuezhi Mao, Dmitri Zuev, Alec White,
  David Stuck, Shaama M.S., Shane Yost, Joonho Lee, David Small,
  Daniel Levine, Susi Lehtola, Hugh Burton, Evgeny Epifanovsky
 -----------------------------------------------------------------------
 Exchange:     0.2000 Hartree-Fock + 0.0800 Slater + 0.7200 B88
 Correlation:  0.1900 VWN1RPA + 0.8100 LYP
 Using SG-1 standard quadrature grid
 using 4 threads for integral computing
 -------------------------------------------------------
 OpenMP Integral computing Module                
 Release: version 2.0, May 2017, Q-Chem Inc. Pleasanton 
 -------------------------------------------------------
 -------------------------------------------------------
 OpenMP BLAS3 based DFT computing Module                
 Release: version 1.0, May 2013, Q-Chem Inc. Pittsburgh 
 -------------------------------------------------------
 A restricted SCF calculation will be
 performed using DIIS
 SCF converges when DIIS error is below 1.0e-08
 ---------------------------------------
  Cycle       Energy         DIIS error
 ---------------------------------------
    1   -3054.4990896140      4.59e-02  
    2   -3054.0339797397      6.51e-03  
    3   -3053.8670340319      1.08e-02  
    4   -3054.0978634411      1.65e-03  
    5   -3054.1024148191      8.32e-04  
    6   -3054.1035065073      2.33e-04  
    7   -3054.1035807986      4.35e-05  
    8   -3054.1035825550      1.05e-05  
    9   -3054.1035828178      2.67e-06  
   10   -3054.1035828337      7.26e-07  
   11   -3054.1035828349      1.07e-07  
   12   -3054.1035828350      3.66e-08  
   13   -3054.1035828350      2.99e-09  Convergence criterion met
 ---------------------------------------
 SCF time:   CPU 16.36s  wall 6.00s 
 SCF   energy in the final basis set =    -3054.1035828350
 Total energy in the final basis set =    -3054.1035828350

 --------------------------------------------------------------
             Orbital Energies (a.u.) and Symmetries
 --------------------------------------------------------------

 Alpha MOs, Restricted
 -- Occupied --                  
-482.86  -77.13  -62.51  -56.33  -56.33  -56.32  -24.70  -10.25
  1 A'    2 A'    3 A'    4 A'    1 A"    5 A'    6 A'    7 A'                 
 -8.717  -6.618  -6.549  -6.536  -6.534  -4.782  -4.777  -4.774
  8 A'    9 A'   10 A'    2 A"   11 A'   12 A'    3 A"   13 A'                 
 -2.660  -2.656  -2.655  -2.645  -2.645  -1.216  -0.843  -0.727
 14 A'    4 A"   15 A'   16 A'    5 A"   17 A'   18 A'   19 A'                 
 -0.593  -0.494  -0.472  -0.465  -0.434  -0.356  -0.338  -0.303
 20 A'   21 A'   22 A'    6 A"   23 A'    7 A"   24 A'   25 A'                 
 -0.268
  8 A"                                                                         
 -- Virtual --                   
 -0.086  -0.063  -0.009   0.004   0.025   0.033   0.040   0.054
  9 A"   26 A'   27 A'   28 A'   29 A'   30 A'   10 A"   31 A'                 
  0.071   0.074   0.091   0.099   0.104   0.121   0.133   0.143
 11 A"   32 A'   33 A'   34 A'   12 A"   35 A'   36 A'   37 A'                 
  0.153   0.189   0.235   0.260   0.281   0.291   0.308   0.317
 38 A'   39 A'   13 A"   40 A'   14 A"   41 A'   42 A'   43 A'                 
  0.384   0.398   0.409   0.425   0.459   0.502   0.506   0.545
 44 A'   45 A'   46 A'   15 A"   47 A'   48 A'   16 A"   17 A"                 
  0.563   0.567   0.600   0.610   0.627   0.664   0.706   0.733
 18 A"   49 A'   50 A'   51 A'   52 A'   19 A"   20 A"   53 A'                 
  0.777   0.861   0.896   0.973   0.978   1.175   1.310   1.367
 54 A'   55 A'   56 A'   57 A'   58 A'   21 A"   22 A"   59 A'                 
  1.374   1.465   1.523   1.554   1.559   1.661   1.678   1.832
 60 A'   23 A"   61 A'   62 A'   24 A"   63 A'   64 A'   25 A"                 
  1.833   1.941   1.948   1.992   2.110   2.170   2.435   2.599
 65 A'   66 A'   67 A'   26 A"   68 A'   69 A'   70 A'   71 A'                 
  2.702   3.036   3.401   3.761   3.770   3.787   3.821   3.985
 27 A"   72 A'   73 A'   28 A"   74 A'   29 A"   75 A'   30 A"                 
  4.004   4.054   4.082   4.148   4.340   6.260   6.306   6.321
 76 A'   31 A"   77 A'   78 A'   79 A'   32 A"   80 A'   81 A'                 
  6.581   6.964   7.537   7.572   7.630  13.773  13.893  13.958
 82 A'   83 A'   33 A"   84 A'   85 A'   34 A"   86 A'   87 A'                 
 23.600  47.857  66.752 163.078 289.733 289.765 289.8541020.636
 88 A'   89 A'   90 A'   91 A'   35 A"   92 A'   93 A'   94 A'                 

 Beta MOs, Restricted
 -- Occupied --                  
-482.86  -77.13  -62.51  -56.33  -56.33  -56.32  -24.70  -10.25
  1 A'    2 A'    3 A'    4 A'    1 A"    5 A'    6 A'    7 A'                 
 -8.717  -6.618  -6.549  -6.536  -6.534  -4.782  -4.777  -4.774
  8 A'    9 A'   10 A'    2 A"   11 A'   12 A'    3 A"   13 A'                 
 -2.660  -2.656  -2.655  -2.645  -2.645  -1.216  -0.843  -0.727
 14 A'    4 A"   15 A'   16 A'    5 A"   17 A'   18 A'   19 A'                 
 -0.593  -0.494  -0.472  -0.465  -0.434  -0.356  -0.338  -0.303
 20 A'   21 A'   22 A'    6 A"   23 A'    7 A"   24 A'   25 A'                 
 -0.268
  8 A"                                                                         
 -- Virtual --                   
 -0.086  -0.063  -0.009   0.004   0.025   0.033   0.040   0.054
  9 A"   26 A'   27 A'   28 A'   29 A'   30 A'   10 A"   31 A'                 
  0.071   0.074   0.091   0.099   0.104   0.121   0.133   0.143
 11 A"   32 A'   33 A'   34 A'   12 A"   35 A'   36 A'   37 A'                 
  0.153   0.189   0.235   0.260   0.281   0.291   0.308   0.317
 38 A'   39 A'   13 A"   40 A'   14 A"   41 A'   42 A'   43 A'                 
  0.384   0.398   0.409   0.425   0.459   0.502   0.506   0.545
 44 A'   45 A'   46 A'   15 A"   47 A'   48 A'   16 A"   17 A"                 
  0.563   0.567   0.600   0.610   0.627   0.664   0.706   0.733
 18 A"   49 A'   50 A'   51 A'   52 A'   19 A"   20 A"   53 A'                 
  0.777   0.861   0.896   0.973   0.978   1.175   1.310   1.367
 54 A'   55 A'   56 A'   57 A'   58 A'   21 A"   22 A"   59 A'                 
  1.374   1.465   1.523   1.554   1.559   1.661   1.678   1.832
 60 A'   23 A"   61 A'   62 A'   24 A"   63 A'   64 A'   25 A"                 
  1.833   1.941   1.948   1.992   2.110   2.170   2.435   2.599
 65 A'   66 A'   67 A'   26 A"   68 A'   69 A'   70 A'   71 A'                 
  2.702   3.036   3.401   3.761   3.770   3.787   3.821   3.985
 27 A"   72 A'   73 A'   28 A"   74 A'   29 A"   75 A'   30 A"                 
  4.004   4.054   4.082   4.148   4.340   6.260   6.306   6.321
 76 A'   31 A"   77 A'   78 A'   79 A'   32 A"   80 A'   81 A'                 
  6.581   6.964   7.537   7.572   7.630  13.773  13.893  13.958
 82 A'   83 A'   33 A"   84 A'   85 A'   34 A"   86 A'   87 A'                 
 23.600  47.857  66.752 163.078 289.733 289.765 289.8541020.636
 88 A'   89 A'   90 A'   91 A'   35 A"   92 A'   93 A'   94 A'                 
 --------------------------------------------------------------

          Ground-State Mulliken Net Atomic Charges

     Atom                 Charge (a.u.)
  ----------------------------------------
      1 C                    -0.367996
      2 P                     0.355369
      3 F                    -0.209844
      4 H                     0.222954
      5 Br                   -0.000483
  ----------------------------------------
  Sum of atomic charges =     0.000000

 -----------------------------------------------------------------
                    Cartesian Multipole Moments
 -----------------------------------------------------------------
    Charge (ESU x 10^10)
                 0.0000
    Dipole Moment (Debye)
         X       0.0119      Y      -1.9433      Z       0.0000
       Tot       1.9433
    Quadrupole Moments (Debye-Ang)
        XX     -41.9034     XY       2.6270     YY     -41.4100
        XZ      -0.0000     YZ      -0.0000     ZZ     -42.9651
    Octopole Moments (Debye-Ang^2)
       XXX      35.0628    XXY       5.7798    XYY      14.2071
       YYY       3.8720    XXZ       0.0000    XYZ       0.0000
       YYZ       0.0000    XZZ       9.2677    YZZ       5.8406
       ZZZ      -0.0000
    Hexadecapole Moments (Debye-Ang^3)
      XXXX    -591.5025   XXXY      -5.7695   XXYY    -131.6215
      XYYY      -5.7369   YYYY    -141.7789   XXXZ      -0.0000
      XXYZ      -0.0000   XYYZ      -0.0000   YYYZ      -0.0000
      XXZZ    -108.9615   XYZZ      -5.6309   YYZZ     -36.4206
      XZZZ      -0.0000   YZZZ      -0.0000   ZZZZ     -54.2273
 -----------------------------------------------------------------
 Calculating MO derivatives via CPSCF
 D1JvT checksum  = 148860 11022.6188749536
 D1KAT checksum  = 318660 642.4749245949
   1         3          15      0.150318    0.057590
   2         3          15      0.018970    0.008292
   3         3          15      0.002423    0.000986
   4         3          15      0.000240    0.000111
   5        16           2      0.000015    0.000008
   6        18           0      0.000000    0.000000    Roots Converged
 Time for AOints: 3.7 s (CPU) 1.8 s (wall)
 ------------------------------------------------------------------------------
                     AOints        : Timing summary (seconds)
 ------------------------------------------------------------------------------
     job step          cpu (% of tot)      sys (% of tot)     wall (% of tot)
 ------------------------------------------------------------------------------
  cpscf_lag         0.2152E+02 (31.9)   0.4000E-05 (33.3)   0.7593E+01 (30.7)
  iterzp            0.4204E+02 (62.4)   0.7000E-05 (58.3)   0.1532E+02 (61.9)
  make_fx           0.0000E+00 ( 0.0)   0.0000E+00 ( 0.0)   0.0000E+00 ( 0.0)
  AOints            0.3737E+01 ( 5.5)   0.1000E-05 ( 8.3)   0.1780E+01 ( 7.2)
 ------------------------------------------------------------------------------
   Grand Totals     0.6738E+02          0.1200E-04          0.2477E+02
 ------------------------------------------------------------------------------
 Calculating analytic Hessian of the SCF energy
 Polarizability Matrix (a.u.)
            1           2           3
    1 -85.7973107  -3.1596098  -0.0000000
    2  -3.1596098 -46.5841091   0.0000000
    3  -0.0000000   0.0000000 -37.4162755

 Direct stationary perturbation theory relativistic correction:

 rels  =      17.304253991084
 relv  =     -58.591900567525
 rel2e =       9.297303888903
 E_rel =     -31.990342687538

 Hessian of the SCF Energy
            1           2           3           4           5           6
    1   0.4876771  -0.0847088   0.0000000  -0.3135979   0.0880192   0.0000000
    2  -0.0847088   0.4905944  -0.0000000   0.0578649  -0.0588638   0.0000000
    3   0.0000000  -0.0000000   0.0621890   0.0000000  -0.0000000  -0.0192366
    4  -0.3135979   0.0578649   0.0000000   0.3718182  -0.0481568  -0.0000000
    5   0.0880192  -0.0588638  -0.0000000  -0.0481568   0.3210951  -0.0000000
    6   0.0000000   0.0000000  -0.0192366  -0.0000000  -0.0000000   0.0236849
    7   0.0008650   0.0347672  -0.0000000  -0.0332578  -0.0373531  -0.0000000
    8  -0.0033459  -0.0271218   0.0000000  -0.0026792  -0.2515878   0.0000000
    9  -0.0000000  -0.0000000  -0.0002556   0.0000000  -0.0000000  -0.0127864
   10  -0.0543574   0.0636848   0.0000000   0.0071788   0.0162148  -0.0000000
   11   0.0603386  -0.3326212  -0.0000000  -0.0005194  -0.0062489   0.0000000
   12   0.0000000   0.0000000  -0.0251474   0.0000000   0.0000000  -0.0036383
   13  -0.1205869  -0.0716081  -0.0000000  -0.0321413  -0.0187241  -0.0000000
   14  -0.0603031  -0.0719876   0.0000000  -0.0065095  -0.0043947   0.0000000
   15  -0.0000000  -0.0000000  -0.0175494  -0.0000000   0.0000000   0.0119764
            7           8           9          10          11          12
    1   0.0008650  -0.0033459  -0.0000000  -0.0543574   0.0603386   0.0000000
    2   0.0347672  -0.0271218  -0.0000000   0.0636848  -0.3326212   0.0000000
    3  -0.0000000   0.0000000  -0.0002556   0.0000000  -0.0000000  -0.0251474
    4  -0.0332578  -0.0026792   0.0000000   0.0071788  -0.0005194   0.0000000
    5  -0.0373531  -0.2515878  -0.0000000   0.0162148  -0.0062489   0.0000000
    6  -0.0000000   0.0000000  -0.0127864  -0.0000000   0.0000000  -0.0036383
    7   0.0322654  -0.0002395  -0.0000000  -0.0059657   0.0001188   0.0000000
    8  -0.0002395   0.2718990   0.0000000   0.0026190   0.0020902  -0.0000000
    9  -0.0000000   0.0000000   0.0094104  -0.0000000   0.0000000   0.0085719
   10  -0.0059657   0.0026190  -0.0000000   0.0599603  -0.0578120  -0.0000000
   11   0.0001188   0.0020902   0.0000000  -0.0578120   0.3435568  -0.0000000
   12   0.0000000  -0.0000000   0.0085719  -0.0000000  -0.0000000   0.0178577
   13   0.0060931   0.0036456   0.0000000  -0.0068160  -0.0021260  -0.0000000
   14   0.0027065   0.0047204   0.0000000  -0.0247066  -0.0067769  -0.0000000
   15   0.0000000  -0.0000000  -0.0049403  -0.0000000   0.0000000   0.0023561
           13          14          15
    1  -0.1205869  -0.0603031  -0.0000000
    2  -0.0716081  -0.0719876  -0.0000000
    3  -0.0000000   0.0000000  -0.0175494
    4  -0.0321413  -0.0065095  -0.0000000
    5  -0.0187241  -0.0043947   0.0000000
    6  -0.0000000   0.0000000   0.0119764
    7   0.0060931   0.0027065   0.0000000
    8   0.0036456   0.0047204  -0.0000000
    9   0.0000000   0.0000000  -0.0049403
   10  -0.0068160  -0.0247066  -0.0000000
   11  -0.0021260  -0.0067769   0.0000000
   12  -0.0000000  -0.0000000   0.0023561
   13   0.1534511   0.0888127   0.0000000
   14   0.0888127   0.0784389  -0.0000000
   15   0.0000000  -0.0000000   0.0081572
 Gradient time:  CPU 100.30 s  wall 37.44 s
 **********************************************************************
 **                                                                  **
 **                       VIBRATIONAL ANALYSIS                       **
 **                       --------------------                       **
 **                                                                  **
 **        VIBRATIONAL FREQUENCIES (CM**-1) AND NORMAL MODES         **
 **     FORCE CONSTANTS (mDYN/ANGSTROM) AND REDUCED MASSES (AMU)     **
 **                  INFRARED INTENSITIES (KM/MOL)                   **
 **                                                                  **
 **********************************************************************


 Mode:                 1                      2                      3
 Frequency:       126.81                 283.91                 397.83
 Force Cnst:      0.1957                 0.3383                 2.2878
 Red. Mass:      20.6594                 7.1238                24.5343
 IR Active:          YES                    YES                    YES
 IR Intens:        1.097                  4.537                 17.625
 Raman Active:       YES                    YES                    YES
               X      Y      Z        X      Y      Z        X      Y      Z
 C          0.036 -0.330 -0.000   -0.000 -0.000  0.552    0.391 -0.199  0.000
 P          0.132 -0.035  0.000   -0.000 -0.000 -0.243    0.641  0.155 -0.000
 F          0.821 -0.063 -0.000    0.000 -0.000  0.212   -0.440  0.239  0.000
 H          0.183 -0.296  0.000   -0.000  0.000  0.768    0.105 -0.248  0.000
 Br        -0.257  0.083  0.000    0.000  0.000 -0.049   -0.206 -0.085 -0.000
 TransDip  -0.031 -0.013  0.000   -0.000 -0.000 -0.068    0.132  0.024 -0.000

 Mode:                 4                      5                      6
 Frequency:       637.30                 748.26                 767.56
 Force Cnst:      1.8513                 0.3968                 6.0868
 Red. Mass:       7.7365                 1.2029                17.5354
 IR Active:          YES                    YES                    YES
 IR Intens:        8.987                 37.022                131.849
 Raman Active:       YES                    YES                    YES
               X      Y      Z        X      Y      Z        X      Y      Z
 C          0.113  0.693  0.000    0.000  0.000 -0.130    0.167  0.060  0.000
 P          0.071 -0.064 -0.000   -0.000 -0.000 -0.002   -0.086 -0.449 -0.000
 F          0.091 -0.120 -0.000    0.000  0.000  0.022    0.048  0.740 -0.000
 H          0.022  0.683 -0.000    0.000  0.000  0.991    0.447  0.097 -0.000
 Br        -0.067 -0.060 -0.000   -0.000 -0.000  0.003   -0.009 -0.012 -0.000
 TransDip   0.091  0.030 -0.000    0.000 -0.000  0.195    0.151 -0.335 -0.000

 Mode:                 7                      8                      9
 Frequency:      1005.08                1251.68                3174.76
 Force Cnst:      1.2397                 1.6575                 6.4578
 Red. Mass:       2.0830                 1.7957                 1.0875
 IR Active:          YES                    YES                    YES
 IR Intens:        9.086                 19.762                  7.309
 Raman Active:       YES                    YES                    YES
               X      Y      Z        X      Y      Z        X      Y      Z
 C          0.247 -0.033  0.000   -0.249  0.005  0.000    0.019 -0.083  0.000
 P         -0.092  0.058 -0.000    0.058 -0.008  0.000   -0.001 -0.000  0.000
 F         -0.008 -0.026 -0.000   -0.006  0.007 -0.000   -0.000  0.001 -0.000
 H          0.957  0.097 -0.000    0.934  0.249 -0.000   -0.194  0.977 -0.000
 Br        -0.012 -0.013 -0.000    0.005 -0.002 -0.000    0.000  0.000  0.000
 TransDip   0.061  0.075 -0.000   -0.087 -0.113 -0.000   -0.082  0.027 -0.000

 STANDARD THERMODYNAMIC QUANTITIES AT   298.15 K  AND     1.00 ATM

   This Molecule has  0 Imaginary Frequencies
   Zero point vibrational energy:       11.999 kcal/mol

   Atom    1 Element C  Has Mass   12.00000
   Atom    2 Element P  Has Mass   30.97376
   Atom    3 Element F  Has Mass   18.99840
   Atom    4 Element H  Has Mass    1.00783
   Atom    5 Element Br Has Mass   78.91830
   Molecular Mass:   141.898290 amu
   Principal axes and moments of inertia in amu*Bohr^2:
                             1           2           3
    Eigenvalues --      172.01343  1077.76777  1249.78120
          X               1.00000     0.00182     0.00000
          Y              -0.00182     1.00000     0.00000
          Z               0.00000    -0.00000     1.00000
   Rotational Symmetry Number is   1
   The Molecule is an Asymmetric Top
   Translational Enthalpy:        0.889 kcal/mol
   Rotational Enthalpy:           0.889 kcal/mol
   Vibrational Enthalpy:         13.134 kcal/mol
   gas constant (RT):             0.592 kcal/mol
   Translational Entropy:        40.761  cal/mol.K
   Rotational Entropy:           26.940  cal/mol.K
   Vibrational Entropy:           6.478  cal/mol.K

   Total Enthalpy:               15.504 kcal/mol
   Total Entropy:                74.180  cal/mol.K
Archival summary:
1\1\TWL02\FREQ\ProcedureUnspecified\BasisUnspecified\r11111\taweetha\MonNov2614:34:562018MonNov2614:34:562018\0\\#,FREQ,ProcedureUnspecified,BasisUnspecified,\\0,1\Br\C,1,1.88579\H,2,1.08608,1,113.654\P,2,1.66409,1,129.605,3,-180,0\F,4,1.63507,2,103.943,1,-0,0\\\@

 Total job time:  43.66s(wall), 116.80s(cpu) 
 Mon Nov 26 14:34:56 2018

        *************************************************************
        *                                                           *
        *  Thank you very much for using Q-Chem.  Have a nice day.  *
        *                                                           *
        *************************************************************
