# Supplementary material for: Geometric and energetic data from ab initio calculations of haloethene, haloimine, halomethylenephosphine, haloiminophosphine, halodiazene, halodiphosphene and halocyclopropane
Source: Data Brief. 2019 Nov 2;27:104738. doi: 10.1016/j.dib.2019.104738 (PMC6861602; doi:10.1016/j.dib.2019.104738)
Supplement: Multimedia component 5 [file mmc5.zip › CP/B3LYP/BrHCPHE.out]

Q-Chem Developer Version!
                  Welcome to Q-Chem
     A Quantum Leap Into The Future Of Chemistry


 Q-Chem 5.1, Q-Chem, Inc., Pleasanton, CA (2018)

 Yihan Shao,  Zhengting Gan,  E. Epifanovsky,  A. T. B. Gilbert,  M. Wormit,  
 J. Kussmann,  A. W. Lange,  A. Behn,  Jia Deng,  Xintian Feng,  D. Ghosh,  
 M. Goldey,  P. R. Horn,  L. D. Jacobson,  I. Kaliman,  T. Kus,  A. Landau,  
 Jie Liu,  E. I. Proynov,  R. M. Richard,  R. P. Steele,  E. J. Sundstrom,  
 H. L. Woodcock III,  P. M. Zimmerman,  D. Zuev,  B. Albrecht,  E. Alguire,  
 S. A. Baeppler,  D. Barton,  Z. Benda,  Y. A. Bernard,  E. J. Berquist,  
 K. B. Bravaya,  H. Burton,  D. Casanova,  Chun-Min Chang,  Yunqing Chen,  
 A. Chien,  K. D. Closser,  M. P. Coons,  S. Coriani,  S. Dasgupta,  
 A. L. Dempwolff,  M. Diedenhofen,  Hainam Do,  R. G. Edgar,  Po-Tung Fang,  
 S. Faraji,  S. Fatehi,  Qingguo Feng,  K. D. Fenk,  J. Fosso-Tande,  
 Qinghui Ge,  A. Ghysels,  G. Gidofalvi,  J. Gomes,  J. Gonthier,  A. Gunina,  
 D. Hait,  M. W. D. Hanson-Heine,  P. H. P. Harbach,  A. W. Hauser,  
 J. E. Herr,  E. G. Hohenstein,  Z. C. Holden,  Kerwin Hui,  B. C. Huynh,  
 T.-C. Jagau,  Hyunjun Ji,  B. Kaduk,  K. Khistyaev,  Jaehoon Kim,  
 P. Klunzinger,  K. Koh,  D. Kosenkov,  L. Koulias,  T. Kowalczyk,  
 C. M. Krauter,  A. Kunitsa,  Ka Un Lao,  A. Laurent,  K. V. Lawler,  
 Joonho Lee,  D. Lefrancois,  S. Lehtola,  D. S. Levine,  Yi-Pei Li,  
 You-Sheng Lin,  Fenglai Liu,  E. Livshits,  A. Luenser,  P. Manohar,  
 E. Mansoor,  S. F. Manzer,  Shan-Ping Mao,  Yuezhi Mao,  N. Mardirossian,  
 A. V. Marenich,  T. Markovich,  L. A. Martinez-Martinez,  S. A. Maurer,  
 N. J. Mayhall,  S. C. McKenzie,  J.-M. Mewes,  A. F. Morrison,  
 J. W. Mullinax,  K. Nanda,  T. S. Nguyen-Beck,  R. Olivares-Amaya,  
 J. A. Parkhill,  T. M. Perrine,  F. Plasser,  P. Pokhilko,  S. Prager,  
 A. Prociuk,  E. Ramos,  D. R. Rehn,  F. Rob,  M. Schneider,  N. Sergueev,  
 S. M. Sharada,  S. Sharma,  D. W. Small,  T. Stauch,  T. Stein,  
 Yu-Chuan Su,  A. J. W. Thom,  A. Tkatchenko,  T. Tsuchimochi,  N. M. Tubman,  
 L. Vogt,  M. L. Vidal,  O. Vydrov,  M. A. Watson,  J. Wenzel,  
 M. de Wergifosse,  T. A. Wesolowski,  A. White,  J. Witte,  A. Yamada,  
 Jun Yang,  K. Yao,  S. Yeganeh,  S. R. Yost,  Zhi-Qiang You,  A. Zech,  
 Igor Ying Zhang,  Xing Zhang,  Yan Zhao,  Ying Zhu,  B. R. Brooks,  
 G. K. L. Chan,  C. J. Cramer,  M. S. Gordon,  W. J. Hehre,  A. Klamt,  
 M. W. Schmidt,  C. D. Sherrill,  D. G. Truhlar,  A. Aspuru-Guzik,  R. Baer,  
 A. T. Bell,  N. A. Besley,  Jeng-Da Chai,  A. E. DePrince, III,  
 R. A. DiStasio Jr.,  A. Dreuw,  B. D. Dunietz,  T. R. Furlani,  
 Chao-Ping Hsu,  Yousung Jung,  Jing Kong,  D. S. Lambrecht,  WanZhen Liang,  
 C. Ochsenfeld,  V. A. Rassolov,  L. V. Slipchenko,  J. E. Subotnik,  
 T. Van Voorhis,  J. M. Herbert,  A. I. Krylov,  P. M. W. Gill,  M. Head-Gordon

 Contributors to earlier versions of Q-Chem not listed above: 
 R. D. Adamson,  B. Austin,  J. Baker,  G. J. O. Beran,  K. Brandhorst,  
 S. T. Brown,  E. F. C. Byrd,  A. K. Chakraborty,  C.-L. Cheng,  
 Siu Hung Chien,  D. M. Chipman,  D. L. Crittenden,  H. Dachsel,  
 R. J. Doerksen,  A. D. Dutoi,  L. Fusti-Molnar,  W. A. Goddard III,  
 A. Golubeva-Zadorozhnaya,  S. R. Gwaltney,  G. Hawkins,  A. Heyden,  
 S. Hirata,  G. Kedziora,  F. J. Keil,  C. Kelley,  Jihan Kim,  R. A. King,  
 R. Z. Khaliullin,  P. P. Korambath,  W. Kurlancheek,  A. M. Lee,  M. S. Lee,  
 S. V. Levchenko,  Ching Yeh Lin,  D. Liotard,  R. C. Lochan,  I. Lotan,  
 P. E. Maslen,  N. Nair,  D. P. O'Neill,  D. Neuhauser,  E. Neuscamman,  
 C. M. Oana,  R. Olson,  B. Peters,  R. Peverati,  P. A. Pieniazek,  
 Y. M. Rhee,  J. Ritchie,  M. A. Rohrdanz,  E. Rosta,  N. J. Russ,  
 H. F. Schaefer III,  N. E. Schultz,  N. Shenvi,  A. C. Simmonett,  A. Sodt,  
 D. Stuck,  K. S. Thanthiriwatte,  V. Vanovschi,  Tao Wang,  A. Warshel,  
 C. F. Williams,  Q. Wu,  X. Xu,  W. Zhang

 Please cite Q-Chem as follows:
 Y. Shao et al., Mol. Phys. 113, 184-215 (2015)
 DOI: 10.1080/00268976.2014.952696

 Q-Chem 5.1.2 for Intel X86 EM64T Linux

 Parts of Q-Chem use Armadillo 8.300.2 (Tropical Shenanigans).
 http://arma.sourceforge.net/

 Q-Chem begins on Mon Nov 26 15:18:09 2018  

Host: 
0

     Scratch files written to /scratch/taweetham/qchem49675//
Input Ideriv = 2
Curr. Ideriv = -1
Max.  Ideriv = 2

Checking the input file for inconsistencies... 	...done.

--------------------------------------------------------------
User input:
--------------------------------------------------------------
$molecule
0 1
C 
P 1 1.5 
H 2 PH 1 120. 
H 1 PH 2 120.  3 180.0
Br 1 PBr 2 120.  3 0.0

PH=1.44
PF=1.54
PCl=2.03
PBr=2.5
PI=2.6
$end

$rem
   job_type	optimization
   basis	6-311++g**
   method	b3lyp
$end

--------------------------------------------------------------
 ----------------------------------------------------------------
             Standard Nuclear Orientation (Angstroms)
    I     Atom           X                Y                Z
 ----------------------------------------------------------------
    1      C       1.1122754894    -0.7653414377    -0.0000000000
    2      P       2.2467320745     0.2159884032     0.0000000000
    3      H       1.9754089264     1.6301962201     0.0000000000
    4      H       1.3835986375    -2.1795492546    -0.0000000000
    5      Br     -1.2495326176     0.0543307318     0.0000000000
 ----------------------------------------------------------------
 Molecular Point Group                 Cs    NOp =  2
 Largest Abelian Subgroup              Cs    NOp =  2
 Nuclear Repulsion Energy =   178.3205220821 hartrees
 There are       29 alpha and       29 beta electrons
 Requested basis set is 6-311++G(d,p)
 There are 48 shells and 114 basis functions

 Total QAlloc Memory Limit   2000 MB
 Mega-Array Size       188 MB
 MEM_STATIC part       192 MB
 A cutoff of  1.0D-11 yielded   1040 shell pairs
 There are      6176 function pairs (      6758 Cartesian)

 -------------------------------------------------------
 OpenMP Integral Computing Module                       
 Release: version 1.0, May 2013, Q-Chem Inc. Pittsburgh 
 -------------------------------------------------------
 Integral Job Info:
 Integral job number is                      11
 Integral operator is                         1
 short-range coefficients                     0
 long-range coefficients              100000000
 Omega coefficients                           0
 if combine SR and LR in K                    0
 Integral screening is                        0
 Integral computing path is                   2
 max size of driver memory is            800000
 size of driver memory is                593474
 size of scratch memory is             29623520
 max col of scratch BK array               1296
 max len of scratch array in speh3          155
 max len of scratch index in speh4           18
 max int batch size is                      520
 min int batch size is                       52
 fixed nKL is                                45
 max L of basis functions is                  2
 order of int derivative is                   0
 number of shells is                         48
 number of basis is                         119
 number of cartesian basis is               119
 number of contracted shell pairs          1040
 number of primitive shell pairs           2646
 maxK2 (contraction) of shell pair           36
 max number of K2 of shell pair               1
 max number of CS2 of shell pair            137
 max number of PS2 of shell pair            234
 mem total for path MDJ                  515062
 -------------------------------------------------------
 Smallest overlap matrix eigenvalue = 6.89E-04

 Scale SEOQF with 1.000000e-01/1.000000e-01/1.000000e-01

 Standard Electronic Orientation quadrupole field applied
 Nucleus-field energy     =     0.0000000060 hartrees
 Guess from superposition of atomic densities
 Warning:  Energy on first SCF cycle will be non-variational
 SAD guess density has 58.000000 electrons

 -----------------------------------------------------------------------
  General SCF calculation program by
  Eric Jon Sundstrom, Paul Horn, Yuezhi Mao, Dmitri Zuev, Alec White,
  David Stuck, Shaama M.S., Shane Yost, Joonho Lee, David Small,
  Daniel Levine, Susi Lehtola, Hugh Burton, Evgeny Epifanovsky
 -----------------------------------------------------------------------
 Exchange:     0.2000 Hartree-Fock + 0.0800 Slater + 0.7200 B88
 Correlation:  0.1900 VWN1RPA + 0.8100 LYP
 Using SG-1 standard quadrature grid
 using 4 threads for integral computing
 -------------------------------------------------------
 OpenMP Integral computing Module                
 Release: version 2.0, May 2017, Q-Chem Inc. Pleasanton 
 -------------------------------------------------------
 -------------------------------------------------------
 OpenMP BLAS3 based DFT computing Module                
 Release: version 1.0, May 2013, Q-Chem Inc. Pittsburgh 
 -------------------------------------------------------
 A restricted SCF calculation will be
 performed using DIIS
 SCF converges when DIIS error is below 1.0e-08
 ---------------------------------------
  Cycle       Energy         DIIS error
 ---------------------------------------
    1   -2954.8475665264      4.21e-02  
    2   -2954.6150827806      5.39e-03  
    3   -2954.4494081662      9.87e-03  
    4   -2954.6791256710      1.57e-03  
    5   -2954.6802993840      9.70e-04  
    6   -2954.6817585499      5.78e-04  
    7   -2954.6824042434      3.49e-05  
    8   -2954.6824064340      1.64e-05  
    9   -2954.6824070562      2.52e-06  
   10   -2954.6824070727      6.14e-07  
   11   -2954.6824070734      1.13e-07  
   12   -2954.6824070734      4.50e-08  
   13   -2954.6824070735      6.76e-09  Convergence criterion met
 ---------------------------------------
 SCF time:   CPU 12.01s  wall 3.00s 
 SCF   energy in the final basis set =    -2954.6824070735
 Total energy in the final basis set =    -2954.6824070735

 --------------------------------------------------------------
             Orbital Energies (a.u.) and Symmetries
 --------------------------------------------------------------

 Alpha MOs, Restricted
 -- Occupied --                  
-482.81  -77.08  -62.46  -56.29  -56.28  -56.28  -10.29   -8.67
  1 A'    2 A'    3 A'    4 A'    1 A"    5 A'    6 A'    7 A'                 
 -6.588  -6.503  -6.490  -6.490  -4.748  -4.748  -4.745  -2.614
  8 A'    9 A'   10 A'    2 A"   11 A'    3 A"   12 A'   13 A'                 
 -2.610  -2.610  -2.600  -2.600  -0.790  -0.730  -0.557  -0.428
 14 A'    4 A"    5 A"   15 A'   16 A'   17 A'   18 A'   19 A'                 
 -0.394  -0.341  -0.287  -0.274  -0.273
 20 A'    6 A"   21 A'   22 A'    7 A"                                         
 -- Virtual --                   
 -0.140  -0.089  -0.054  -0.007   0.022   0.038   0.040   0.045
 23 A'    8 A"   24 A'   25 A'   26 A'    9 A"   27 A'   28 A'                 
  0.058   0.065   0.080   0.094   0.100   0.106   0.117   0.131
 29 A'   30 A'   10 A"   31 A'   11 A"   32 A'   33 A'   34 A'                 
  0.139   0.154   0.185   0.276   0.284   0.333   0.394   0.410
 35 A'   36 A'   37 A'   12 A"   38 A'   39 A'   40 A'   41 A'                 
  0.450   0.450   0.468   0.491   0.514   0.579   0.583   0.585
 42 A'   13 A"   43 A'   44 A'   14 A"   45 A'   46 A'   15 A"                 
  0.595   0.605   0.626   0.629   0.651   0.668   0.677   0.770
 16 A"   47 A'   48 A'   17 A"   49 A'   18 A"   50 A'   51 A'                 
  0.836   0.956   1.125   1.140   1.315   1.343   1.371   1.432
 52 A'   53 A'   54 A'   19 A"   55 A'   56 A'   20 A"   57 A'                 
  1.525   1.549   1.580   1.623   1.646   1.705   1.966   2.015
 21 A"   22 A"   58 A'   59 A'   23 A"   60 A'   61 A'   24 A"                 
  2.021   2.060   2.100   2.121   2.546   2.577   2.688   2.924
 62 A'   63 A'   64 A'   65 A'   66 A'   67 A'   25 A"   68 A'                 
  3.320   4.024   4.028   4.029   4.065   4.165   6.556   7.000
 69 A'   26 A"   70 A'   27 A"   71 A'   72 A'   73 A'   74 A'                 
  7.574   7.585   7.614  13.796  13.878  14.108  23.445  47.855
 28 A"   75 A'   76 A'   29 A"   77 A'   78 A'   79 A'   80 A'                 
163.182 289.769 289.779 289.8181020.624
 81 A'   30 A"   82 A'   83 A'   84 A'                                         

 Beta MOs, Restricted
 -- Occupied --                  
-482.81  -77.08  -62.46  -56.29  -56.28  -56.28  -10.29   -8.67
  1 A'    2 A'    3 A'    4 A'    1 A"    5 A'    6 A'    7 A'                 
 -6.588  -6.503  -6.490  -6.490  -4.748  -4.748  -4.745  -2.614
  8 A'    9 A'   10 A'    2 A"   11 A'    3 A"   12 A'   13 A'                 
 -2.610  -2.610  -2.600  -2.600  -0.790  -0.730  -0.557  -0.428
 14 A'    4 A"    5 A"   15 A'   16 A'   17 A'   18 A'   19 A'                 
 -0.394  -0.341  -0.287  -0.274  -0.273
 20 A'    6 A"   21 A'   22 A'    7 A"                                         
 -- Virtual --                   
 -0.140  -0.089  -0.054  -0.007   0.022   0.038   0.040   0.045
 23 A'    8 A"   24 A'   25 A'   26 A'    9 A"   27 A'   28 A'                 
  0.058   0.065   0.080   0.094   0.100   0.106   0.117   0.131
 29 A'   30 A'   10 A"   31 A'   11 A"   32 A'   33 A'   34 A'                 
  0.139   0.154   0.185   0.276   0.284   0.333   0.394   0.410
 35 A'   36 A'   37 A'   12 A"   38 A'   39 A'   40 A'   41 A'                 
  0.450   0.450   0.468   0.491   0.514   0.579   0.583   0.585
 42 A'   13 A"   43 A'   44 A'   14 A"   45 A'   46 A'   15 A"                 
  0.595   0.605   0.626   0.629   0.651   0.668   0.677   0.770
 16 A"   47 A'   48 A'   17 A"   49 A'   18 A"   50 A'   51 A'                 
  0.836   0.956   1.125   1.140   1.315   1.343   1.371   1.432
 52 A'   53 A'   54 A'   19 A"   55 A'   56 A'   20 A"   57 A'                 
  1.525   1.549   1.580   1.623   1.646   1.705   1.966   2.015
 21 A"   22 A"   58 A'   59 A'   23 A"   60 A'   61 A'   24 A"                 
  2.021   2.060   2.100   2.121   2.546   2.577   2.688   2.924
 62 A'   63 A'   64 A'   65 A'   66 A'   67 A'   25 A"   68 A'                 
  3.320   4.024   4.028   4.029   4.065   4.165   6.556   7.000
 69 A'   26 A"   70 A'   27 A"   71 A'   72 A'   73 A'   74 A'                 
  7.574   7.585   7.614  13.796  13.878  14.108  23.445  47.855
 28 A"   75 A'   76 A'   29 A"   77 A'   78 A'   79 A'   80 A'                 
163.182 289.769 289.779 289.8181020.624
 81 A'   30 A"   82 A'   83 A'   84 A'                                         
 --------------------------------------------------------------

          Ground-State Mulliken Net Atomic Charges

     Atom                 Charge (a.u.)
  ----------------------------------------
      1 C                    -0.199948
      2 P                     0.180084
      3 H                     0.026291
      4 H                     0.234915
      5 Br                   -0.241343
  ----------------------------------------
  Sum of atomic charges =     0.000000

 -----------------------------------------------------------------
                    Cartesian Multipole Moments
 -----------------------------------------------------------------
    Charge (ESU x 10^10)
                 0.0000
    Dipole Moment (Debye)
         X       3.3274      Y       0.0217      Z      -0.0000
       Tot       3.3275
    Quadrupole Moments (Debye-Ang)
        XX     -37.1492     XY       0.3155     YY     -33.6269
        XZ       0.0000     YZ      -0.0000     ZZ     -40.0015
    Octopole Moments (Debye-Ang^2)
       XXX     -43.7275    XXY       8.0467    XYY      -2.6762
       YYY      -4.2399    XXZ      -0.0000    XYZ       0.0000
       YYZ      -0.0000    XZZ     -12.2369    YZZ       2.3791
       ZZZ      -0.0000
    Hexadecapole Moments (Debye-Ang^3)
      XXXX    -698.2900   XXXY      10.8693   XXYY    -114.7847
      XYYY     -10.0561   YYYY     -81.7095   XXXZ       0.0000
      XXYZ      -0.0000   XYYZ       0.0000   YYYZ      -0.0000
      XXZZ    -123.9313   XYZZ       2.0971   YYZZ     -28.2509
      XZZZ       0.0000   YZZZ      -0.0000   ZZZZ     -54.5599
 -----------------------------------------------------------------
 Calculating analytic gradient of the SCF energy
 Gradient of SCF Energy
            1           2           3           4           5
    1   0.1316449  -0.1380506   0.0153813   0.0283115  -0.0372871
    2   0.1590997  -0.0928968   0.0086213  -0.0938830   0.0190588
    3   0.0000000   0.0000000   0.0000000  -0.0000000  -0.0000000
 Max gradient component =       1.591E-01
 RMS gradient           =       7.394E-02
 Gradient time:  CPU 2.81 s  wall 0.80 s
 Geometry Optimization Parameters
   NAtoms,    NIC,     NZ,  NCons,   NDum,   NFix, NCnnct, MaxDiis
        5      20       5       0       0       0       0       0


** GEOMETRY OPTIMIZATION IN DELOCALIZED INTERNAL COORDINATES **
   Searching for a Minimum

   Optimization Cycle:   1

                       Coordinates (Angstroms)
     ATOM                X               Y               Z
      1  C         1.1122754894   -0.7653414377    0.0000000000
      2  P         2.2467320745    0.2159884032    0.0000000000
      3  H         1.9754089264    1.6301962201    0.0000000000
      4  H         1.3835986375   -2.1795492546    0.0000000000
      5  Br       -1.2495326176    0.0543307318    0.0000000000
   Point Group: cs    Number of degrees of freedom:     7


   Energy is  -2954.682407073


 Attempting to Generate Delocalized Internal Coordinates

  7 Hessian modes will be used to form the next step
  Hessian Eigenvalues:
     0.052803    0.130389    0.160000    0.160000    0.198009    0.220000
     0.766766

 Minimum Search - Taking Simple RFO Step
 Searching for Lamda that Minimizes Along All modes
 Value Taken    Lamda =  -0.09085263
 Calculated Step too Large.  Step scaled by  0.508208
 Step Taken.  Stepsize is  0.300000

                             Maximum     Tolerance    Cnvgd?
         Gradient           0.148797      0.000300      NO
         Displacement       0.173922      0.001200      NO
         Energy change     *********      0.000001      NO


 New Cartesian Coordinates Obtained by Inverse Iteration

 Displacement from previous Coordinates is:  0.313156
 ----------------------------------------------------------------
             Standard Nuclear Orientation (Angstroms)
    I     Atom           X                Y                Z
 ----------------------------------------------------------------
    1      C       1.1117545391    -0.7807668993     0.0000000000
    2      P       2.2979522917     0.2113077325     0.0000000000
    3      H       1.9212964433     1.5958625602     0.0000000000
    4      H       1.3132479646    -2.0867596682     0.0000000000
    5      Br     -1.1757687285     0.0159809377     0.0000000000
 ----------------------------------------------------------------
 Molecular Point Group                 Cs    NOp =  2
 Largest Abelian Subgroup              Cs    NOp =  2
 Nuclear Repulsion Energy =   180.0533163717 hartrees
 There are       29 alpha and       29 beta electrons
 Applying Cartesian multipole field
    Component          Value
    ---------          -----
     (2,0,0)        1.00000E-11
     (0,2,0)        2.00000E-11
     (0,0,2)       -3.00000E-11
 Nucleus-field energy     =     0.0000000058 hartrees
 Requested basis set is 6-311++G(d,p)
 There are 48 shells and 114 basis functions
 A cutoff of  1.0D-11 yielded   1054 shell pairs
 There are      6266 function pairs (      6852 Cartesian)
 Smallest overlap matrix eigenvalue = 6.88E-04
 Guess MOs from SCF MO coefficient file

 -----------------------------------------------------------------------
  General SCF calculation program by
  Eric Jon Sundstrom, Paul Horn, Yuezhi Mao, Dmitri Zuev, Alec White,
  David Stuck, Shaama M.S., Shane Yost, Joonho Lee, David Small,
  Daniel Levine, Susi Lehtola, Hugh Burton, Evgeny Epifanovsky
 -----------------------------------------------------------------------
 Exchange:     0.2000 Hartree-Fock + 0.0800 Slater + 0.7200 B88
 Correlation:  0.1900 VWN1RPA + 0.8100 LYP
 Using SG-1 standard quadrature grid
 using 4 threads for integral computing
 -------------------------------------------------------
 OpenMP Integral computing Module                
 Release: version 2.0, May 2017, Q-Chem Inc. Pleasanton 
 -------------------------------------------------------
 -------------------------------------------------------
 OpenMP BLAS3 based DFT computing Module                
 Release: version 1.0, May 2013, Q-Chem Inc. Pittsburgh 
 -------------------------------------------------------
 A restricted SCF calculation will be
 performed using DIIS
 SCF converges when DIIS error is below 1.0e-08
 ---------------------------------------
  Cycle       Energy         DIIS error
 ---------------------------------------
    1   -2954.7220258491      1.09e-03  
    2   -2954.7245628722      3.91e-04  
    3   -2954.7241916416      5.70e-04  
    4   -2954.7249056166      1.22e-04  
    5   -2954.7249185207      8.23e-05  
    6   -2954.7249316303      1.37e-05  
    7   -2954.7249320032      1.98e-06  
    8   -2954.7249320121      7.55e-07  
    9   -2954.7249320129      2.71e-07  
   10   -2954.7249320131      3.68e-08  
   11   -2954.7249320131      1.09e-08  
   12   -2954.7249320131      2.29e-09  Convergence criterion met
 ---------------------------------------
 SCF time:   CPU 11.34s  wall 3.00s 
 SCF   energy in the final basis set =    -2954.7249320131
 Total energy in the final basis set =    -2954.7249320131

 --------------------------------------------------------------
             Orbital Energies (a.u.) and Symmetries
 --------------------------------------------------------------

 Alpha MOs, Restricted
 -- Occupied --                  
-482.82  -77.08  -62.47  -56.29  -56.29  -56.29  -10.29   -8.68
  1 A'    2 A'    3 A'    4 A'    1 A"    5 A'    6 A'    7 A'                 
 -6.585  -6.510  -6.497  -6.497  -4.745  -4.745  -4.742  -2.621
  8 A'    9 A'    2 A"   10 A'    3 A"   11 A'   12 A'   13 A'                 
 -2.617  -2.617  -2.607  -2.607  -0.782  -0.734  -0.561  -0.433
  4 A"   14 A'    5 A"   15 A'   16 A'   17 A'   18 A'   19 A'                 
 -0.398  -0.334  -0.295  -0.279  -0.277
 20 A'    6 A"   21 A'   22 A'    7 A"                                         
 -- Virtual --                   
 -0.132  -0.091  -0.027  -0.006   0.024   0.039   0.041   0.046
 23 A'    8 A"   24 A'   25 A'   26 A'    9 A"   27 A'   28 A'                 
  0.062   0.069   0.079   0.096   0.101   0.104   0.123   0.128
 29 A'   30 A'   10 A"   31 A'   11 A"   32 A'   33 A'   34 A'                 
  0.139   0.154   0.183   0.279   0.281   0.334   0.396   0.407
 35 A'   36 A'   37 A'   12 A"   38 A'   39 A'   40 A'   41 A'                 
  0.447   0.462   0.463   0.493   0.508   0.573   0.579   0.585
 13 A"   42 A'   43 A'   44 A'   14 A"   45 A'   46 A'   15 A"                 
  0.590   0.598   0.622   0.624   0.661   0.673   0.681   0.789
 16 A"   47 A'   48 A'   17 A"   49 A'   18 A"   50 A'   51 A'                 
  0.839   0.957   1.086   1.132   1.334   1.381   1.382   1.458
 52 A'   53 A'   54 A'   19 A"   55 A'   20 A"   56 A'   57 A'                 
  1.510   1.561   1.583   1.650   1.696   1.739   1.959   2.010
 21 A"   22 A"   58 A'   59 A'   23 A"   60 A'   61 A'   24 A"                 
  2.024   2.061   2.126   2.180   2.562   2.605   2.687   2.929
 62 A'   63 A'   64 A'   65 A'   66 A'   67 A'   25 A"   68 A'                 
  3.363   4.018   4.022   4.026   4.071   4.181   6.551   6.991
 69 A'   26 A"   70 A'   27 A"   71 A'   72 A'   73 A'   74 A'                 
  7.568   7.581   7.618  13.798  13.882  14.072  23.427  47.850
 28 A"   75 A'   76 A'   29 A"   77 A'   78 A'   79 A'   80 A'                 
163.160 289.762 289.775 289.8201020.619
 81 A'   30 A"   82 A'   83 A'   84 A'                                         

 Beta MOs, Restricted
 -- Occupied --                  
-482.82  -77.08  -62.47  -56.29  -56.29  -56.29  -10.29   -8.68
  1 A'    2 A'    3 A'    4 A'    1 A"    5 A'    6 A'    7 A'                 
 -6.585  -6.510  -6.497  -6.497  -4.745  -4.745  -4.742  -2.621
  8 A'    9 A'    2 A"   10 A'    3 A"   11 A'   12 A'   13 A'                 
 -2.617  -2.617  -2.607  -2.607  -0.782  -0.734  -0.561  -0.433
  4 A"   14 A'    5 A"   15 A'   16 A'   17 A'   18 A'   19 A'                 
 -0.398  -0.334  -0.295  -0.279  -0.277
 20 A'    6 A"   21 A'   22 A'    7 A"                                         
 -- Virtual --                   
 -0.132  -0.091  -0.027  -0.006   0.024   0.039   0.041   0.046
 23 A'    8 A"   24 A'   25 A'   26 A'    9 A"   27 A'   28 A'                 
  0.062   0.069   0.079   0.096   0.101   0.104   0.123   0.128
 29 A'   30 A'   10 A"   31 A'   11 A"   32 A'   33 A'   34 A'                 
  0.139   0.154   0.183   0.279   0.281   0.334   0.396   0.407
 35 A'   36 A'   37 A'   12 A"   38 A'   39 A'   40 A'   41 A'                 
  0.447   0.462   0.463   0.493   0.508   0.573   0.579   0.585
 13 A"   42 A'   43 A'   44 A'   14 A"   45 A'   46 A'   15 A"                 
  0.590   0.598   0.622   0.624   0.661   0.673   0.681   0.789
 16 A"   47 A'   48 A'   17 A"   49 A'   18 A"   50 A'   51 A'                 
  0.839   0.957   1.086   1.132   1.334   1.381   1.382   1.458
 52 A'   53 A'   54 A'   19 A"   55 A'   20 A"   56 A'   57 A'                 
  1.510   1.561   1.583   1.650   1.696   1.739   1.959   2.010
 21 A"   22 A"   58 A'   59 A'   23 A"   60 A'   61 A'   24 A"                 
  2.024   2.061   2.126   2.180   2.562   2.605   2.687   2.929
 62 A'   63 A'   64 A'   65 A'   66 A'   67 A'   25 A"   68 A'                 
  3.363   4.018   4.022   4.026   4.071   4.181   6.551   6.991
 69 A'   26 A"   70 A'   27 A"   71 A'   72 A'   73 A'   74 A'                 
  7.568   7.581   7.618  13.798  13.882  14.072  23.427  47.850
 28 A"   75 A'   76 A'   29 A"   77 A'   78 A'   79 A'   80 A'                 
163.160 289.762 289.775 289.8201020.619
 81 A'   30 A"   82 A'   83 A'   84 A'                                         
 --------------------------------------------------------------

          Ground-State Mulliken Net Atomic Charges

     Atom                 Charge (a.u.)
  ----------------------------------------
      1 C                    -0.198250
      2 P                     0.153310
      3 H                     0.019216
      4 H                     0.241647
      5 Br                   -0.215923
  ----------------------------------------
  Sum of atomic charges =     0.000000

 -----------------------------------------------------------------
                    Cartesian Multipole Moments
 -----------------------------------------------------------------
    Charge (ESU x 10^10)
                 0.0000
    Dipole Moment (Debye)
         X       2.7320      Y       0.0037      Z      -0.0000
       Tot       2.7320
    Quadrupole Moments (Debye-Ang)
        XX     -37.4427     XY       0.2246     YY     -34.1252
        XZ      -0.0000     YZ       0.0000     ZZ     -39.9952
    Octopole Moments (Debye-Ang^2)
       XXX     -52.8325    XXY       8.5717    XYY      -6.2606
       YYY      -0.9965    XXZ      -0.0000    XYZ      -0.0000
       YYZ       0.0000    XZZ     -14.7474    YZZ       3.0571
       ZZZ       0.0000
    Hexadecapole Moments (Debye-Ang^3)
      XXXX    -698.7384   XXXY       7.4217   XXYY    -116.2317
      XYYY     -11.3518   YYYY     -83.3153   XXXZ      -0.0000
      XXYZ       0.0000   XYYZ      -0.0000   YYYZ       0.0000
      XXZZ    -123.4528   XYZZ       0.8509   YYZZ     -27.5697
      XZZZ      -0.0000   YZZZ       0.0000   ZZZZ     -54.6373
 -----------------------------------------------------------------
 Calculating analytic gradient of the SCF energy
 Gradient of SCF Energy
            1           2           3           4           5
    1   0.0955206  -0.0901582   0.0119898   0.0238044  -0.0411566
    2   0.1120742  -0.0557901   0.0076264  -0.0845371   0.0206265
    3  -0.0000000   0.0000000  -0.0000000   0.0000000   0.0000000
 Max gradient component =       1.121E-01
 RMS gradient           =       5.352E-02
 Gradient time:  CPU 2.86 s  wall 0.82 s
 Geometry Optimization Parameters
   NAtoms,    NIC,     NZ,  NCons,   NDum,   NFix, NCnnct, MaxDiis
        5      20       5       0       0       0       0       0

 Cartesian Hessian Update
 Hessian Updated using BFGS Update


** GEOMETRY OPTIMIZATION IN DELOCALIZED INTERNAL COORDINATES **
   Searching for a Minimum

   Optimization Cycle:   2

                       Coordinates (Angstroms)
     ATOM                X               Y               Z
      1  C         1.1117545391   -0.7807668993    0.0000000000
      2  P         2.2979522917    0.2113077325    0.0000000000
      3  H         1.9212964433    1.5958625602    0.0000000000
      4  H         1.3132479646   -2.0867596682    0.0000000000
      5  Br       -1.1757687285    0.0159809377    0.0000000000
   Point Group: cs    Number of degrees of freedom:     7


   Energy is  -2954.724932013

 Hessian Updated using BFGS Update

  7 Hessian modes will be used to form the next step
  Hessian Eigenvalues:
     0.030696    0.094303    0.157018    0.161847    0.198038    0.219190
     0.911156

 Minimum Search - Taking Simple RFO Step
 Searching for Lamda that Minimizes Along All modes
 Value Taken    Lamda =  -0.09819471
 Calculated Step too Large.  Step scaled by  0.368541
 Step Taken.  Stepsize is  0.300000

                             Maximum     Tolerance    Cnvgd?
         Gradient           0.104465      0.000300      NO
         Displacement       0.159898      0.001200      NO
         Energy change     -0.042525      0.000001      NO


 New Cartesian Coordinates Obtained by Inverse Iteration

 Displacement from previous Coordinates is:  0.317292
 ----------------------------------------------------------------
             Standard Nuclear Orientation (Angstroms)
    I     Atom           X                Y                Z
 ----------------------------------------------------------------
    1      C       1.1076479624    -0.7882323051     0.0000000000
    2      P       2.3342889447     0.2023931641     0.0000000000
    3      H       1.8764263458     1.5581134438     0.0000000000
    4      H       1.2448986388    -1.9869457326     0.0000000000
    5      Br     -1.0947793815    -0.0297039073     0.0000000000
 ----------------------------------------------------------------
 Molecular Point Group                 Cs    NOp =  2
 Largest Abelian Subgroup              Cs    NOp =  2
 Nuclear Repulsion Energy =   183.1732529634 hartrees
 There are       29 alpha and       29 beta electrons
 Applying Cartesian multipole field
    Component          Value
    ---------          -----
     (2,0,0)        1.00000E-11
     (0,2,0)        2.00000E-11
     (0,0,2)       -3.00000E-11
 Nucleus-field energy     =     0.0000000056 hartrees
 Requested basis set is 6-311++G(d,p)
 There are 48 shells and 114 basis functions
 A cutoff of  1.0D-11 yielded   1064 shell pairs
 There are      6305 function pairs (      6892 Cartesian)
 Smallest overlap matrix eigenvalue = 6.72E-04
 Guess MOs from SCF MO coefficient file

 -----------------------------------------------------------------------
  General SCF calculation program by
  Eric Jon Sundstrom, Paul Horn, Yuezhi Mao, Dmitri Zuev, Alec White,
  David Stuck, Shaama M.S., Shane Yost, Joonho Lee, David Small,
  Daniel Levine, Susi Lehtola, Hugh Burton, Evgeny Epifanovsky
 -----------------------------------------------------------------------
 Exchange:     0.2000 Hartree-Fock + 0.0800 Slater + 0.7200 B88
 Correlation:  0.1900 VWN1RPA + 0.8100 LYP
 Using SG-1 standard quadrature grid
 using 4 threads for integral computing
 -------------------------------------------------------
 OpenMP Integral computing Module                
 Release: version 2.0, May 2017, Q-Chem Inc. Pleasanton 
 -------------------------------------------------------
 -------------------------------------------------------
 OpenMP BLAS3 based DFT computing Module                
 Release: version 1.0, May 2013, Q-Chem Inc. Pittsburgh 
 -------------------------------------------------------
 A restricted SCF calculation will be
 performed using DIIS
 SCF converges when DIIS error is below 1.0e-08
 ---------------------------------------
  Cycle       Energy         DIIS error
 ---------------------------------------
    1   -2954.7550603483      1.09e-03  
    2   -2954.7574580591      4.12e-04  
    3   -2954.7569919588      6.63e-04  
    4   -2954.7578183098      1.15e-04  
    5   -2954.7578330566      7.82e-05  
    6   -2954.7578455141      1.03e-05  
    7   -2954.7578457235      1.35e-06  
    8   -2954.7578457287      3.63e-07  
    9   -2954.7578457291      8.48e-08  
   10   -2954.7578457291      3.20e-08  
   11   -2954.7578457291      6.53e-09  Convergence criterion met
 ---------------------------------------
 SCF time:   CPU 10.55s  wall 3.00s 
 SCF   energy in the final basis set =    -2954.7578457291
 Total energy in the final basis set =    -2954.7578457291

 --------------------------------------------------------------
             Orbital Energies (a.u.) and Symmetries
 --------------------------------------------------------------

 Alpha MOs, Restricted
 -- Occupied --                  
-482.83  -77.08  -62.48  -56.30  -56.29  -56.29  -10.28   -8.68
  1 A'    2 A'    3 A'    4 A'    1 A"    5 A'    6 A'    7 A'                 
 -6.581  -6.516  -6.503  -6.503  -4.741  -4.741  -4.738  -2.627
  8 A'    9 A'    2 A"   10 A'    3 A"   11 A'   12 A'   13 A'                 
 -2.623  -2.623  -2.613  -2.613  -0.783  -0.736  -0.570  -0.436
  4 A"   14 A'    5 A"   15 A'   16 A'   17 A'   18 A'   19 A'                 
 -0.404  -0.331  -0.302  -0.283  -0.279
 20 A'    6 A"   21 A'   22 A'    7 A"                                         
 -- Virtual --                   
 -0.119  -0.092  -0.010  -0.004   0.026   0.040   0.041   0.047
 23 A'    8 A"   24 A'   25 A'   26 A'    9 A"   27 A'   28 A'                 
  0.063   0.077   0.077   0.101   0.103   0.105   0.122   0.130
 29 A'   30 A'   10 A"   31 A'   11 A"   32 A'   33 A'   34 A'                 
  0.142   0.158   0.181   0.279   0.281   0.334   0.396   0.407
 35 A'   36 A'   37 A'   38 A'   12 A"   39 A'   40 A'   41 A'                 
  0.445   0.449   0.468   0.502   0.511   0.566   0.581   0.581
 13 A"   42 A'   43 A'   14 A"   44 A'   45 A'   46 A'   15 A"                 
  0.589   0.597   0.621   0.621   0.681   0.684   0.688   0.804
 16 A"   47 A'   17 A"   48 A'   18 A"   49 A'   50 A'   51 A'                 
  0.841   0.957   1.062   1.136   1.353   1.390   1.418   1.494
 52 A'   53 A'   54 A'   19 A"   55 A'   20 A"   56 A'   21 A"                 
  1.506   1.569   1.590   1.680   1.762   1.766   1.973   2.005
 57 A'   22 A"   58 A'   59 A'   60 A'   23 A"   61 A'   24 A"                 
  2.030   2.075   2.135   2.292   2.579   2.608   2.692   2.930
 62 A'   63 A'   64 A'   65 A'   66 A'   67 A'   25 A"   68 A'                 
  3.416   4.013   4.018   4.026   4.083   4.213   6.547   6.990
 69 A'   26 A"   70 A'   27 A"   71 A'   72 A'   73 A'   74 A'                 
  7.562   7.579   7.628  13.802  13.888  14.054  23.474  47.846
 28 A"   75 A'   76 A'   29 A"   77 A'   78 A'   79 A'   80 A'                 
163.150 289.756 289.772 289.8301020.616
 81 A'   30 A"   82 A'   83 A'   84 A'                                         

 Beta MOs, Restricted
 -- Occupied --                  
-482.83  -77.08  -62.48  -56.30  -56.29  -56.29  -10.28   -8.68
  1 A'    2 A'    3 A'    4 A'    1 A"    5 A'    6 A'    7 A'                 
 -6.581  -6.516  -6.503  -6.503  -4.741  -4.741  -4.738  -2.627
  8 A'    9 A'    2 A"   10 A'    3 A"   11 A'   12 A'   13 A'                 
 -2.623  -2.623  -2.613  -2.613  -0.783  -0.736  -0.570  -0.436
  4 A"   14 A'    5 A"   15 A'   16 A'   17 A'   18 A'   19 A'                 
 -0.404  -0.331  -0.302  -0.283  -0.279
 20 A'    6 A"   21 A'   22 A'    7 A"                                         
 -- Virtual --                   
 -0.119  -0.092  -0.010  -0.004   0.026   0.040   0.041   0.047
 23 A'    8 A"   24 A'   25 A'   26 A'    9 A"   27 A'   28 A'                 
  0.063   0.077   0.077   0.101   0.103   0.105   0.122   0.130
 29 A'   30 A'   10 A"   31 A'   11 A"   32 A'   33 A'   34 A'                 
  0.142   0.158   0.181   0.279   0.281   0.334   0.396   0.407
 35 A'   36 A'   37 A'   38 A'   12 A"   39 A'   40 A'   41 A'                 
  0.445   0.449   0.468   0.502   0.511   0.566   0.581   0.581
 13 A"   42 A'   43 A'   14 A"   44 A'   45 A'   46 A'   15 A"                 
  0.589   0.597   0.621   0.621   0.681   0.684   0.688   0.804
 16 A"   47 A'   17 A"   48 A'   18 A"   49 A'   50 A'   51 A'                 
  0.841   0.957   1.062   1.136   1.353   1.390   1.418   1.494
 52 A'   53 A'   54 A'   19 A"   55 A'   20 A"   56 A'   21 A"                 
  1.506   1.569   1.590   1.680   1.762   1.766   1.973   2.005
 57 A'   22 A"   58 A'   59 A'   60 A'   23 A"   61 A'   24 A"                 
  2.030   2.075   2.135   2.292   2.579   2.608   2.692   2.930
 62 A'   63 A'   64 A'   65 A'   66 A'   67 A'   25 A"   68 A'                 
  3.416   4.013   4.018   4.026   4.083   4.213   6.547   6.990
 69 A'   26 A"   70 A'   27 A"   71 A'   72 A'   73 A'   74 A'                 
  7.562   7.579   7.628  13.802  13.888  14.054  23.474  47.846
 28 A"   75 A'   76 A'   29 A"   77 A'   78 A'   79 A'   80 A'                 
163.150 289.756 289.772 289.8301020.616
 81 A'   30 A"   82 A'   83 A'   84 A'                                         
 --------------------------------------------------------------

          Ground-State Mulliken Net Atomic Charges

     Atom                 Charge (a.u.)
  ----------------------------------------
      1 C                    -0.198236
      2 P                     0.131525
      3 H                     0.010559
      4 H                     0.247153
      5 Br                   -0.191001
  ----------------------------------------
  Sum of atomic charges =     0.000000

 -----------------------------------------------------------------
                    Cartesian Multipole Moments
 -----------------------------------------------------------------
    Charge (ESU x 10^10)
                 0.0000
    Dipole Moment (Debye)
         X       2.1950      Y       0.0029      Z       0.0000
       Tot       2.1950
    Quadrupole Moments (Debye-Ang)
        XX     -37.7133     XY       0.1804     YY     -34.5913
        XZ       0.0000     YZ      -0.0000     ZZ     -39.8962
    Octopole Moments (Debye-Ang^2)
       XXX     -61.1113    XXY       9.0949    XYY      -9.5552
       YYY       2.5736    XXZ      -0.0000    XYZ      -0.0000
       YYZ       0.0000    XZZ     -17.0532    YZZ       3.8490
       ZZZ       0.0000
    Hexadecapole Moments (Debye-Ang^3)
      XXXX    -693.5420   XXXY       4.1919   XXYY    -116.3490
      XYYY     -12.7220   YYYY     -84.3532   XXXZ       0.0000
      XXYZ      -0.0000   XYYZ      -0.0000   YYYZ      -0.0000
      XXZZ    -121.9157   XYZZ      -0.3329   YYZZ     -26.8154
      XZZZ       0.0000   YZZZ      -0.0000   ZZZZ     -54.4686
 -----------------------------------------------------------------
 Calculating analytic gradient of the SCF energy
 Gradient of SCF Energy
            1           2           3           4           5
    1   0.0821117  -0.0632558   0.0090121   0.0173949  -0.0452630
    2   0.0686804  -0.0372016   0.0064770  -0.0593815   0.0214258
    3  -0.0000000   0.0000000  -0.0000000  -0.0000000   0.0000000
 Max gradient component =       8.211E-02
 RMS gradient           =       3.942E-02
 Gradient time:  CPU 2.89 s  wall 0.82 s
 Geometry Optimization Parameters
   NAtoms,    NIC,     NZ,  NCons,   NDum,   NFix, NCnnct, MaxDiis
        5      20       5       0       0       0       0       0

 Cartesian Hessian Update
 Hessian Updated using BFGS Update


** GEOMETRY OPTIMIZATION IN DELOCALIZED INTERNAL COORDINATES **
   Searching for a Minimum

   Optimization Cycle:   3

                       Coordinates (Angstroms)
     ATOM                X               Y               Z
      1  C         1.1076479624   -0.7882323051    0.0000000000
      2  P         2.3342889447    0.2023931641    0.0000000000
      3  H         1.8764263458    1.5581134438    0.0000000000
      4  H         1.2448986388   -1.9869457326    0.0000000000
      5  Br       -1.0947793815   -0.0297039073    0.0000000000
   Point Group: cs    Number of degrees of freedom:     7


   Energy is  -2954.757845729

 Hessian Updated using BFGS Update

  7 Hessian modes will be used to form the next step
  Hessian Eigenvalues:
     0.031633    0.149487    0.158420    0.171873    0.198019    0.218920
     0.856586

 Minimum Search - Taking Simple RFO Step
 Searching for Lamda that Minimizes Along All modes
 Value Taken    Lamda =  -0.07063445
 Calculated Step too Large.  Step scaled by  0.385752
 Step Taken.  Stepsize is  0.300000

                             Maximum     Tolerance    Cnvgd?
         Gradient           0.072728      0.000300      NO
         Displacement       0.165551      0.001200      NO
         Energy change     -0.032914      0.000001      NO


 New Cartesian Coordinates Obtained by Inverse Iteration

 Displacement from previous Coordinates is:  0.312106
 ----------------------------------------------------------------
             Standard Nuclear Orientation (Angstroms)
    I     Atom           X                Y                Z
 ----------------------------------------------------------------
    1      C       1.0935014690    -0.7848739177     0.0000000000
    2      P       2.3593911596     0.2000565532     0.0000000000
    3      H       1.8322704502     1.5264609784     0.0000000000
    4      H       1.1748113949    -1.9106817927     0.0000000000
    5      Br     -0.9914919636    -0.0753371582     0.0000000000
 ----------------------------------------------------------------
 Molecular Point Group                 Cs    NOp =  2
 Largest Abelian Subgroup              Cs    NOp =  2
 Nuclear Repulsion Energy =   188.1223843478 hartrees
 There are       29 alpha and       29 beta electrons
 Applying Cartesian multipole field
    Component          Value
    ---------          -----
     (2,0,0)        1.00000E-11
     (0,2,0)        2.00000E-11
     (0,0,2)       -3.00000E-11
 Nucleus-field energy     =     0.0000000054 hartrees
 Requested basis set is 6-311++G(d,p)
 There are 48 shells and 114 basis functions
 A cutoff of  1.0D-11 yielded   1074 shell pairs
 There are      6337 function pairs (      6926 Cartesian)
 Smallest overlap matrix eigenvalue = 6.50E-04
 Guess MOs from SCF MO coefficient file

 -----------------------------------------------------------------------
  General SCF calculation program by
  Eric Jon Sundstrom, Paul Horn, Yuezhi Mao, Dmitri Zuev, Alec White,
  David Stuck, Shaama M.S., Shane Yost, Joonho Lee, David Small,
  Daniel Levine, Susi Lehtola, Hugh Burton, Evgeny Epifanovsky
 -----------------------------------------------------------------------
 Exchange:     0.2000 Hartree-Fock + 0.0800 Slater + 0.7200 B88
 Correlation:  0.1900 VWN1RPA + 0.8100 LYP
 Using SG-1 standard quadrature grid
 using 4 threads for integral computing
 -------------------------------------------------------
 OpenMP Integral computing Module                
 Release: version 2.0, May 2017, Q-Chem Inc. Pleasanton 
 -------------------------------------------------------
 -------------------------------------------------------
 OpenMP BLAS3 based DFT computing Module                
 Release: version 1.0, May 2013, Q-Chem Inc. Pittsburgh 
 -------------------------------------------------------
 A restricted SCF calculation will be
 performed using DIIS
 SCF converges when DIIS error is below 1.0e-08
 ---------------------------------------
  Cycle       Energy         DIIS error
 ---------------------------------------
    1   -2954.7786134513      1.08e-03  
    2   -2954.7811288508      4.71e-04  
    3   -2954.7807049017      6.97e-04  
    4   -2954.7815583888      1.25e-04  
    5   -2954.7815844026      6.86e-05  
    6   -2954.7815932379      8.79e-06  
    7   -2954.7815933578      1.42e-06  
    8   -2954.7815933627      3.63e-07  
    9   -2954.7815933630      1.40e-07  
   10   -2954.7815933630      2.52e-08  
   11   -2954.7815933630      8.65e-09  Convergence criterion met
 ---------------------------------------
 SCF time:   CPU 10.77s  wall 3.00s 
 SCF   energy in the final basis set =    -2954.7815933630
 Total energy in the final basis set =    -2954.7815933630

 --------------------------------------------------------------
             Orbital Energies (a.u.) and Symmetries
 --------------------------------------------------------------

 Alpha MOs, Restricted
 -- Occupied --                  
-482.83  -77.07  -62.48  -56.30  -56.30  -56.30  -10.27   -8.69
  1 A'    2 A'    3 A'    4 A'    1 A"    5 A'    6 A'    7 A'                 
 -6.575  -6.523  -6.510  -6.510  -4.736  -4.735  -4.732  -2.634
  8 A'    9 A'    2 A"   10 A'    3 A"   11 A'   12 A'   13 A'                 
 -2.630  -2.630  -2.619  -2.619  -0.791  -0.734  -0.577  -0.434
  4 A"   14 A'    5 A"   15 A'   16 A'   17 A'   18 A'   19 A'                 
 -0.413  -0.333  -0.308  -0.286  -0.279
 20 A'    6 A"   21 A'   22 A'    7 A"                                         
 -- Virtual --                   
 -0.097  -0.091  -0.006   0.002   0.027   0.041   0.041   0.048
 23 A'    8 A"   24 A'   25 A'   26 A'   27 A'    9 A"   28 A'                 
  0.065   0.076   0.081   0.100   0.104   0.115   0.121   0.132
 29 A'   10 A"   30 A'   31 A'   11 A"   32 A'   33 A'   34 A'                 
  0.148   0.164   0.179   0.278   0.284   0.333   0.393   0.412
 35 A'   36 A'   37 A'   38 A'   12 A"   39 A'   40 A'   41 A'                 
  0.434   0.442   0.466   0.498   0.521   0.565   0.574   0.588
 42 A'   13 A"   43 A'   14 A"   44 A'   45 A'   15 A"   16 A"                 
  0.593   0.598   0.619   0.621   0.693   0.701   0.726   0.808
 46 A'   47 A'   17 A"   48 A'   18 A"   49 A'   50 A'   51 A'                 
  0.849   0.959   1.040   1.153   1.374   1.399   1.462   1.480
 52 A'   53 A'   54 A'   19 A"   55 A'   20 A"   56 A'   21 A"                 
  1.538   1.576   1.599   1.707   1.769   1.821   1.982   2.000
 57 A'   22 A"   58 A'   59 A'   60 A'   23 A"   61 A'   24 A"                 
  2.041   2.109   2.143   2.397   2.585   2.607   2.698   2.942
 62 A'   63 A'   64 A'   65 A'   66 A'   67 A'   25 A"   68 A'                 
  3.447   4.006   4.013   4.031   4.102   4.269   6.544   6.991
 69 A'   26 A"   70 A'   27 A"   71 A'   72 A'   73 A'   74 A'                 
  7.557   7.580   7.645  13.808  13.896  14.042  23.541  47.843
 28 A"   75 A'   76 A'   29 A"   77 A'   78 A'   79 A'   80 A'                 
163.146 289.750 289.772 289.8501020.614
 81 A'   30 A"   82 A'   83 A'   84 A'                                         

 Beta MOs, Restricted
 -- Occupied --                  
-482.83  -77.07  -62.48  -56.30  -56.30  -56.30  -10.27   -8.69
  1 A'    2 A'    3 A'    4 A'    1 A"    5 A'    6 A'    7 A'                 
 -6.575  -6.523  -6.510  -6.510  -4.736  -4.735  -4.732  -2.634
  8 A'    9 A'    2 A"   10 A'    3 A"   11 A'   12 A'   13 A'                 
 -2.630  -2.630  -2.619  -2.619  -0.791  -0.734  -0.577  -0.434
  4 A"   14 A'    5 A"   15 A'   16 A'   17 A'   18 A'   19 A'                 
 -0.413  -0.333  -0.308  -0.286  -0.279
 20 A'    6 A"   21 A'   22 A'    7 A"                                         
 -- Virtual --                   
 -0.097  -0.091  -0.006   0.002   0.027   0.041   0.041   0.048
 23 A'    8 A"   24 A'   25 A'   26 A'   27 A'    9 A"   28 A'                 
  0.065   0.076   0.081   0.100   0.104   0.115   0.121   0.132
 29 A'   10 A"   30 A'   31 A'   11 A"   32 A'   33 A'   34 A'                 
  0.148   0.164   0.179   0.278   0.284   0.333   0.393   0.412
 35 A'   36 A'   37 A'   38 A'   12 A"   39 A'   40 A'   41 A'                 
  0.434   0.442   0.466   0.498   0.521   0.565   0.574   0.588
 42 A'   13 A"   43 A'   14 A"   44 A'   45 A'   15 A"   16 A"                 
  0.593   0.598   0.619   0.621   0.693   0.701   0.726   0.808
 46 A'   47 A'   17 A"   48 A'   18 A"   49 A'   50 A'   51 A'                 
  0.849   0.959   1.040   1.153   1.374   1.399   1.462   1.480
 52 A'   53 A'   54 A'   19 A"   55 A'   20 A"   56 A'   21 A"                 
  1.538   1.576   1.599   1.707   1.769   1.821   1.982   2.000
 57 A'   22 A"   58 A'   59 A'   60 A'   23 A"   61 A'   24 A"                 
  2.041   2.109   2.143   2.397   2.585   2.607   2.698   2.942
 62 A'   63 A'   64 A'   65 A'   66 A'   67 A'   25 A"   68 A'                 
  3.447   4.006   4.013   4.031   4.102   4.269   6.544   6.991
 69 A'   26 A"   70 A'   27 A"   71 A'   72 A'   73 A'   74 A'                 
  7.557   7.580   7.645  13.808  13.896  14.042  23.541  47.843
 28 A"   75 A'   76 A'   29 A"   77 A'   78 A'   79 A'   80 A'                 
163.146 289.750 289.772 289.8501020.614
 81 A'   30 A"   82 A'   83 A'   84 A'                                         
 --------------------------------------------------------------

          Ground-State Mulliken Net Atomic Charges

     Atom                 Charge (a.u.)
  ----------------------------------------
      1 C                    -0.202994
      2 P                     0.112722
      3 H                    -0.001454
      4 H                     0.250233
      5 Br                   -0.158508
  ----------------------------------------
  Sum of atomic charges =     0.000000

 -----------------------------------------------------------------
                    Cartesian Multipole Moments
 -----------------------------------------------------------------
    Charge (ESU x 10^10)
                 0.0000
    Dipole Moment (Debye)
         X       1.5727      Y      -0.0109      Z       0.0000
       Tot       1.5728
    Quadrupole Moments (Debye-Ang)
        XX     -38.2108     XY       0.1657     YY     -34.9657
        XZ      -0.0000     YZ      -0.0000     ZZ     -39.7686
    Octopole Moments (Debye-Ang^2)
       XXX     -70.5666    XXY       9.3705    XYY     -12.9617
       YYY       5.4469    XXZ      -0.0000    XYZ       0.0000
       YYZ      -0.0000    XZZ     -19.7065    YZZ       4.5335
       ZZZ      -0.0000
    Hexadecapole Moments (Debye-Ang^3)
      XXXX    -683.2596   XXXY       0.8049   XXYY    -115.0323
      XYYY     -14.6699   YYYY     -85.2806   XXXZ       0.0000
      XXYZ      -0.0000   XYYZ       0.0000   YYYZ      -0.0000
      XXZZ    -119.3026   XYZZ      -1.5031   YYZZ     -26.2835
      XZZZ      -0.0000   YZZZ      -0.0000   ZZZZ     -54.1907
 -----------------------------------------------------------------
 Calculating analytic gradient of the SCF energy
 Gradient of SCF Energy
            1           2           3           4           5
    1   0.0684620  -0.0440234   0.0066477   0.0097390  -0.0408253
    2   0.0265001  -0.0226605   0.0047511  -0.0279112   0.0193206
    3  -0.0000000  -0.0000000   0.0000000   0.0000000   0.0000000
 Max gradient component =       6.846E-02
 RMS gradient           =       2.686E-02
 Gradient time:  CPU 2.96 s  wall 0.83 s
 Geometry Optimization Parameters
   NAtoms,    NIC,     NZ,  NCons,   NDum,   NFix, NCnnct, MaxDiis
        5      20       5       0       0       0       0       0

 Cartesian Hessian Update
 Hessian Updated using BFGS Update


** GEOMETRY OPTIMIZATION IN DELOCALIZED INTERNAL COORDINATES **
   Searching for a Minimum

   Optimization Cycle:   4

                       Coordinates (Angstroms)
     ATOM                X               Y               Z
      1  C         1.0935014690   -0.7848739177    0.0000000000
      2  P         2.3593911596    0.2000565532    0.0000000000
      3  H         1.8322704502    1.5264609784    0.0000000000
      4  H         1.1748113949   -1.9106817927    0.0000000000
      5  Br       -0.9914919636   -0.0753371582    0.0000000000
   Point Group: cs    Number of degrees of freedom:     7


   Energy is  -2954.781593363

 Hessian Updated using BFGS Update

  7 Hessian modes will be used to form the next step
  Hessian Eigenvalues:
     0.042368    0.148879    0.162155    0.197952    0.210538    0.257970
     0.817631

 Minimum Search - Taking Simple RFO Step
 Searching for Lamda that Minimizes Along All modes
 Value Taken    Lamda =  -0.04148223
 Calculated Step too Large.  Step scaled by  0.447074
 Step Taken.  Stepsize is  0.300000

                             Maximum     Tolerance    Cnvgd?
         Gradient           0.042794      0.000300      NO
         Displacement       0.189344      0.001200      NO
         Energy change     -0.023748      0.000001      NO


 New Cartesian Coordinates Obtained by Inverse Iteration

 Displacement from previous Coordinates is:  0.294992
 ----------------------------------------------------------------
             Standard Nuclear Orientation (Angstroms)
    I     Atom           X                Y                Z
 ----------------------------------------------------------------
    1      C       1.0704025194    -0.7669808368     0.0000000000
    2      P       2.3807252778     0.2030887382     0.0000000000
    3      H       1.7897049144     1.4991940013     0.0000000000
    4      H       1.1090841569    -1.8625561256     0.0000000000
    5      Br     -0.8814343583    -0.1171211142     0.0000000000
 ----------------------------------------------------------------
 Molecular Point Group                 Cs    NOp =  2
 Largest Abelian Subgroup              Cs    NOp =  2
 Nuclear Repulsion Energy =   194.1470183916 hartrees
 There are       29 alpha and       29 beta electrons
 Applying Cartesian multipole field
    Component          Value
    ---------          -----
     (2,0,0)        1.00000E-11
     (0,2,0)        2.00000E-11
     (0,0,2)       -3.00000E-11
 Nucleus-field energy     =     0.0000000051 hartrees
 Requested basis set is 6-311++G(d,p)
 There are 48 shells and 114 basis functions
 A cutoff of  1.0D-11 yielded   1087 shell pairs
 There are      6362 function pairs (      6951 Cartesian)
 Smallest overlap matrix eigenvalue = 6.24E-04
 Guess MOs from SCF MO coefficient file

 -----------------------------------------------------------------------
  General SCF calculation program by
  Eric Jon Sundstrom, Paul Horn, Yuezhi Mao, Dmitri Zuev, Alec White,
  David Stuck, Shaama M.S., Shane Yost, Joonho Lee, David Small,
  Daniel Levine, Susi Lehtola, Hugh Burton, Evgeny Epifanovsky
 -----------------------------------------------------------------------
 Exchange:     0.2000 Hartree-Fock + 0.0800 Slater + 0.7200 B88
 Correlation:  0.1900 VWN1RPA + 0.8100 LYP
 Using SG-1 standard quadrature grid
 using 4 threads for integral computing
 -------------------------------------------------------
 OpenMP Integral computing Module                
 Release: version 2.0, May 2017, Q-Chem Inc. Pleasanton 
 -------------------------------------------------------
 -------------------------------------------------------
 OpenMP BLAS3 based DFT computing Module                
 Release: version 1.0, May 2013, Q-Chem Inc. Pittsburgh 
 -------------------------------------------------------
 A restricted SCF calculation will be
 performed using DIIS
 SCF converges when DIIS error is below 1.0e-08
 ---------------------------------------
  Cycle       Energy         DIIS error
 ---------------------------------------
    1   -2954.7933483659      1.11e-03  
    2   -2954.7964512325      4.51e-04  
    3   -2954.7962125372      6.07e-04  
    4   -2954.7968113340      1.47e-04  
    5   -2954.7968513386      5.77e-05  
    6   -2954.7968571609      7.93e-06  
    7   -2954.7968572418      1.33e-06  
    8   -2954.7968572451      3.78e-07  
    9   -2954.7968572454      1.28e-07  
   10   -2954.7968572454      1.93e-08  
   11   -2954.7968572455      6.65e-09  Convergence criterion met
 ---------------------------------------
 SCF time:   CPU 10.99s  wall 3.00s 
 SCF   energy in the final basis set =    -2954.7968572455
 Total energy in the final basis set =    -2954.7968572455

 --------------------------------------------------------------
             Orbital Energies (a.u.) and Symmetries
 --------------------------------------------------------------

 Alpha MOs, Restricted
 -- Occupied --                  
-482.84  -77.07  -62.49  -56.31  -56.31  -56.31  -10.26   -8.70
  1 A'    2 A'    3 A'    4 A'    1 A"    5 A'    6 A'    7 A'                 
 -6.569  -6.531  -6.518  -6.517  -4.729  -4.729  -4.726  -2.641
  8 A'    9 A'    2 A"   10 A'    3 A"   11 A'   12 A'   13 A'                 
 -2.638  -2.637  -2.627  -2.627  -0.807  -0.726  -0.579  -0.427
  4 A"   14 A'    5 A"   15 A'   16 A'   17 A'   18 A'   19 A'                 
 -0.426  -0.340  -0.314  -0.288  -0.274
 20 A'    6 A"   21 A'   22 A'    7 A"                                         
 -- Virtual --                   
 -0.090  -0.070  -0.005   0.007   0.028   0.041   0.042   0.049
  8 A"   23 A'   24 A'   25 A'   26 A'   27 A'    9 A"   28 A'                 
  0.068   0.074   0.083   0.099   0.106   0.119   0.122   0.133
 29 A'   10 A"   30 A'   31 A'   11 A"   32 A'   33 A'   34 A'                 
  0.156   0.168   0.177   0.278   0.288   0.331   0.392   0.417
 35 A'   36 A'   37 A'   38 A'   12 A"   39 A'   40 A'   41 A'                 
  0.425   0.436   0.464   0.498   0.520   0.562   0.565   0.584
 42 A'   13 A"   43 A'   14 A"   44 A'   45 A'   15 A"   16 A"                 
  0.595   0.608   0.619   0.622   0.706   0.719   0.773   0.807
 46 A'   47 A'   17 A"   48 A'   18 A"   49 A'   50 A'   51 A'                 
  0.865   0.967   1.019   1.173   1.394   1.409   1.472   1.508
 52 A'   53 A'   54 A'   19 A"   55 A'   20 A"   21 A"   56 A'                 
  1.550   1.583   1.616   1.725   1.778   1.845   1.977   1.998
 57 A'   22 A"   58 A'   59 A'   60 A'   23 A"   61 A'   24 A"                 
  2.052   2.133   2.167   2.449   2.589   2.620   2.702   2.973
 62 A'   63 A'   64 A'   65 A'   66 A'   67 A'   25 A"   68 A'                 
  3.449   3.999   4.007   4.043   4.126   4.329   6.547   6.994
 69 A'   26 A"   70 A'   27 A"   71 A'   72 A'   73 A'   74 A'                 
  7.551   7.581   7.653  13.815  13.904  14.032  23.578  47.843
 28 A"   75 A'   76 A'   29 A"   77 A'   78 A'   79 A'   80 A'                 
163.143 289.746 289.774 289.8681020.615
 81 A'   30 A"   82 A'   83 A'   84 A'                                         

 Beta MOs, Restricted
 -- Occupied --                  
-482.84  -77.07  -62.49  -56.31  -56.31  -56.31  -10.26   -8.70
  1 A'    2 A'    3 A'    4 A'    1 A"    5 A'    6 A'    7 A'                 
 -6.569  -6.531  -6.518  -6.517  -4.729  -4.729  -4.726  -2.641
  8 A'    9 A'    2 A"   10 A'    3 A"   11 A'   12 A'   13 A'                 
 -2.638  -2.637  -2.627  -2.627  -0.807  -0.726  -0.579  -0.427
  4 A"   14 A'    5 A"   15 A'   16 A'   17 A'   18 A'   19 A'                 
 -0.426  -0.340  -0.314  -0.288  -0.274
 20 A'    6 A"   21 A'   22 A'    7 A"                                         
 -- Virtual --                   
 -0.090  -0.070  -0.005   0.007   0.028   0.041   0.042   0.049
  8 A"   23 A'   24 A'   25 A'   26 A'   27 A'    9 A"   28 A'                 
  0.068   0.074   0.083   0.099   0.106   0.119   0.122   0.133
 29 A'   10 A"   30 A'   31 A'   11 A"   32 A'   33 A'   34 A'                 
  0.156   0.168   0.177   0.278   0.288   0.331   0.392   0.417
 35 A'   36 A'   37 A'   38 A'   12 A"   39 A'   40 A'   41 A'                 
  0.425   0.436   0.464   0.498   0.520   0.562   0.565   0.584
 42 A'   13 A"   43 A'   14 A"   44 A'   45 A'   15 A"   16 A"                 
  0.595   0.608   0.619   0.622   0.706   0.719   0.773   0.807
 46 A'   47 A'   17 A"   48 A'   18 A"   49 A'   50 A'   51 A'                 
  0.865   0.967   1.019   1.173   1.394   1.409   1.472   1.508
 52 A'   53 A'   54 A'   19 A"   55 A'   20 A"   21 A"   56 A'                 
  1.550   1.583   1.616   1.725   1.778   1.845   1.977   1.998
 57 A'   22 A"   58 A'   59 A'   60 A'   23 A"   61 A'   24 A"                 
  2.052   2.133   2.167   2.449   2.589   2.620   2.702   2.973
 62 A'   63 A'   64 A'   65 A'   66 A'   67 A'   25 A"   68 A'                 
  3.449   3.999   4.007   4.043   4.126   4.329   6.547   6.994
 69 A'   26 A"   70 A'   27 A"   71 A'   72 A'   73 A'   74 A'                 
  7.551   7.581   7.653  13.815  13.904  14.032  23.578  47.843
 28 A"   75 A'   76 A'   29 A"   77 A'   78 A'   79 A'   80 A'                 
163.143 289.746 289.774 289.8681020.615
 81 A'   30 A"   82 A'   83 A'   84 A'                                         
 --------------------------------------------------------------

          Ground-State Mulliken Net Atomic Charges

     Atom                 Charge (a.u.)
  ----------------------------------------
      1 C                    -0.211915
      2 P                     0.097338
      3 H                    -0.016629
      4 H                     0.248604
      5 Br                   -0.117398
  ----------------------------------------
  Sum of atomic charges =    -0.000000

 -----------------------------------------------------------------
                    Cartesian Multipole Moments
 -----------------------------------------------------------------
    Charge (ESU x 10^10)
                -0.0000
    Dipole Moment (Debye)
         X       0.9291      Y      -0.0527      Z       0.0000
       Tot       0.9306
    Quadrupole Moments (Debye-Ang)
        XX     -38.8232     XY       0.1744     YY     -35.2967
        XZ      -0.0000     YZ      -0.0000     ZZ     -39.6402
    Octopole Moments (Debye-Ang^2)
       XXX     -79.9384    XXY       9.3579    XYY     -16.3315
       YYY       7.4808    XXZ       0.0000    XYZ       0.0000
       YYZ       0.0000    XZZ     -22.5392    YZZ       5.0235
       ZZZ       0.0000
    Hexadecapole Moments (Debye-Ang^3)
      XXXX    -672.5509   XXXY      -2.4661   XXYY    -113.5958
      XYYY     -16.8053   YYYY     -86.2548   XXXZ       0.0000
      XXYZ      -0.0000   XYYZ       0.0000   YYYZ      -0.0000
      XXZZ    -116.9482   XYZZ      -2.5885   YYZZ     -25.9517
      XZZZ      -0.0000   YZZZ      -0.0000   ZZZZ     -53.8900
 -----------------------------------------------------------------
 Calculating analytic gradient of the SCF energy
 Gradient of SCF Energy
            1           2           3           4           5
    1   0.0498340  -0.0279773   0.0039940   0.0024826  -0.0283333
    2   0.0043386  -0.0110347   0.0023490  -0.0094887   0.0138358
    3  -0.0000000   0.0000000   0.0000000   0.0000000   0.0000000
 Max gradient component =       4.983E-02
 RMS gradient           =       1.736E-02
 Gradient time:  CPU 3.03 s  wall 0.85 s
 Geometry Optimization Parameters
   NAtoms,    NIC,     NZ,  NCons,   NDum,   NFix, NCnnct, MaxDiis
        5      20       5       0       0       0       0       0

 Cartesian Hessian Update
 Hessian Updated using BFGS Update


** GEOMETRY OPTIMIZATION IN DELOCALIZED INTERNAL COORDINATES **
   Searching for a Minimum

   Optimization Cycle:   5

                       Coordinates (Angstroms)
     ATOM                X               Y               Z
      1  C         1.0704025194   -0.7669808368    0.0000000000
      2  P         2.3807252778    0.2030887382    0.0000000000
      3  H         1.7897049144    1.4991940013    0.0000000000
      4  H         1.1090841569   -1.8625561256    0.0000000000
      5  Br       -0.8814343583   -0.1171211142    0.0000000000
   Point Group: cs    Number of degrees of freedom:     7


   Energy is  -2954.796857245

 Hessian Updated using BFGS Update

  7 Hessian modes will be used to form the next step
  Hessian Eigenvalues:
     0.055806    0.151513    0.163634    0.197956    0.206639    0.293063
     0.800908

 Minimum Search - Taking Simple RFO Step
 Searching for Lamda that Minimizes Along All modes
 Value Taken    Lamda =  -0.01880363
 Calculated Step too Large.  Step scaled by  0.617979
 Step Taken.  Stepsize is  0.300000

                             Maximum     Tolerance    Cnvgd?
         Gradient           0.028734      0.000300      NO
         Displacement       0.227895      0.001200      NO
         Energy change     -0.015264      0.000001      NO


 New Cartesian Coordinates Obtained by Inverse Iteration

 Displacement from previous Coordinates is:  0.258830
 ----------------------------------------------------------------
             Standard Nuclear Orientation (Angstroms)
    I     Atom           X                Y                Z
 ----------------------------------------------------------------
    1      C       1.0337704493    -0.7390914524     0.0000000000
    2      P       2.3959374902     0.2035909647     0.0000000000
    3      H       1.7657787507     1.4802321864     0.0000000000
    4      H       1.0579021341    -1.8254688893     0.0000000000
    5      Br     -0.7849063141    -0.1636381465     0.0000000000
 ----------------------------------------------------------------
 Molecular Point Group                 Cs    NOp =  2
 Largest Abelian Subgroup              Cs    NOp =  2
 Nuclear Repulsion Energy =   200.6170710547 hartrees
 There are       29 alpha and       29 beta electrons
 Applying Cartesian multipole field
    Component          Value
    ---------          -----
     (2,0,0)        1.00000E-11
     (0,2,0)        2.00000E-11
     (0,0,2)       -3.00000E-11
 Nucleus-field energy     =     0.0000000050 hartrees
 Requested basis set is 6-311++G(d,p)
 There are 48 shells and 114 basis functions
 A cutoff of  1.0D-11 yielded   1091 shell pairs
 There are      6366 function pairs (      6955 Cartesian)
 Smallest overlap matrix eigenvalue = 5.90E-04
 Guess MOs from SCF MO coefficient file

 -----------------------------------------------------------------------
  General SCF calculation program by
  Eric Jon Sundstrom, Paul Horn, Yuezhi Mao, Dmitri Zuev, Alec White,
  David Stuck, Shaama M.S., Shane Yost, Joonho Lee, David Small,
  Daniel Levine, Susi Lehtola, Hugh Burton, Evgeny Epifanovsky
 -----------------------------------------------------------------------
 Exchange:     0.2000 Hartree-Fock + 0.0800 Slater + 0.7200 B88
 Correlation:  0.1900 VWN1RPA + 0.8100 LYP
 Using SG-1 standard quadrature grid
 using 4 threads for integral computing
 -------------------------------------------------------
 OpenMP Integral computing Module                
 Release: version 2.0, May 2017, Q-Chem Inc. Pleasanton 
 -------------------------------------------------------
 -------------------------------------------------------
 OpenMP BLAS3 based DFT computing Module                
 Release: version 1.0, May 2013, Q-Chem Inc. Pittsburgh 
 -------------------------------------------------------
 A restricted SCF calculation will be
 performed using DIIS
 SCF converges when DIIS error is below 1.0e-08
 ---------------------------------------
  Cycle       Energy         DIIS error
 ---------------------------------------
    1   -2954.7993411373      1.31e-03  
    2   -2954.8034410036      5.37e-04  
    3   -2954.8031356514      6.94e-04  
    4   -2954.8038975163      1.75e-04  
    5   -2954.8039581988      5.64e-05  
    6   -2954.8039634395      8.20e-06  
    7   -2954.8039635155      1.42e-06  
    8   -2954.8039635183      4.39e-07  
    9   -2954.8039635186      9.35e-08  
   10   -2954.8039635186      1.17e-08  
   11   -2954.8039635187      3.58e-09  Convergence criterion met
 ---------------------------------------
 SCF time:   CPU 11.17s  wall 3.00s 
 SCF   energy in the final basis set =    -2954.8039635187
 Total energy in the final basis set =    -2954.8039635187

 --------------------------------------------------------------
             Orbital Energies (a.u.) and Symmetries
 --------------------------------------------------------------

 Alpha MOs, Restricted
 -- Occupied --                  
-482.85  -77.06  -62.50  -56.32  -56.32  -56.32  -10.25   -8.71
  1 A'    2 A'    3 A'    4 A'    1 A"    5 A'    6 A'    7 A'                 
 -6.562  -6.539  -6.526  -6.525  -4.723  -4.723  -4.719  -2.650
  8 A'    9 A'    2 A"   10 A'    3 A"   11 A'   12 A'   13 A'                 
 -2.646  -2.645  -2.636  -2.635  -0.833  -0.716  -0.578  -0.441
  4 A"   14 A'    5 A"   15 A'   16 A'   17 A'   18 A'   19 A'                 
 -0.420  -0.352  -0.318  -0.289  -0.267
 20 A'    6 A"   21 A'   22 A'    7 A"                                         
 -- Virtual --                   
 -0.087  -0.041  -0.003   0.010   0.029   0.041   0.043   0.050
  8 A"   23 A'   24 A'   25 A'   26 A'   27 A'    9 A"   28 A'                 
  0.072   0.072   0.086   0.099   0.107   0.119   0.127   0.133
 29 A'   10 A"   30 A'   31 A'   11 A"   32 A'   33 A'   34 A'                 
  0.162   0.173   0.173   0.279   0.291   0.327   0.395   0.415
 35 A'   36 A'   37 A'   38 A'   12 A"   39 A'   40 A'   41 A'                 
  0.428   0.429   0.466   0.506   0.518   0.553   0.559   0.575
 13 A"   42 A'   43 A'   14 A"   44 A'   15 A"   45 A'   16 A"                 
  0.595   0.612   0.623   0.625   0.721   0.740   0.781   0.836
 46 A'   47 A'   17 A"   48 A'   18 A"   49 A'   50 A'   51 A'                 
  0.887   0.981   1.003   1.189   1.415   1.417   1.480   1.531
 52 A'   53 A'   54 A'   19 A"   55 A'   20 A"   21 A"   56 A'                 
  1.558   1.592   1.637   1.741   1.812   1.851   1.971   1.997
 57 A'   22 A"   58 A'   59 A'   60 A'   23 A"   61 A'   24 A"                 
  2.061   2.126   2.194   2.466   2.598   2.624   2.705   3.026
 62 A'   63 A'   64 A'   65 A'   66 A'   67 A'   25 A"   68 A'                 
  3.439   3.992   4.001   4.059   4.148   4.346   6.572   6.995
 69 A'   26 A"   70 A'   27 A"   71 A'   72 A'   73 A'   74 A'                 
  7.545   7.581   7.644  13.823  13.912  14.024  23.595  47.858
 28 A"   75 A'   76 A'   29 A"   77 A'   78 A'   79 A'   80 A'                 
163.139 289.742 289.776 289.8691020.635
 81 A'   30 A"   82 A'   83 A'   84 A'                                         

 Beta MOs, Restricted
 -- Occupied --                  
-482.85  -77.06  -62.50  -56.32  -56.32  -56.32  -10.25   -8.71
  1 A'    2 A'    3 A'    4 A'    1 A"    5 A'    6 A'    7 A'                 
 -6.562  -6.539  -6.526  -6.525  -4.723  -4.723  -4.719  -2.650
  8 A'    9 A'    2 A"   10 A'    3 A"   11 A'   12 A'   13 A'                 
 -2.646  -2.645  -2.636  -2.635  -0.833  -0.716  -0.578  -0.441
  4 A"   14 A'    5 A"   15 A'   16 A'   17 A'   18 A'   19 A'                 
 -0.420  -0.352  -0.318  -0.289  -0.267
 20 A'    6 A"   21 A'   22 A'    7 A"                                         
 -- Virtual --                   
 -0.087  -0.041  -0.003   0.010   0.029   0.041   0.043   0.050
  8 A"   23 A'   24 A'   25 A'   26 A'   27 A'    9 A"   28 A'                 
  0.072   0.072   0.086   0.099   0.107   0.119   0.127   0.133
 29 A'   10 A"   30 A'   31 A'   11 A"   32 A'   33 A'   34 A'                 
  0.162   0.173   0.173   0.279   0.291   0.327   0.395   0.415
 35 A'   36 A'   37 A'   38 A'   12 A"   39 A'   40 A'   41 A'                 
  0.428   0.429   0.466   0.506   0.518   0.553   0.559   0.575
 13 A"   42 A'   43 A'   14 A"   44 A'   15 A"   45 A'   16 A"                 
  0.595   0.612   0.623   0.625   0.721   0.740   0.781   0.836
 46 A'   47 A'   17 A"   48 A'   18 A"   49 A'   50 A'   51 A'                 
  0.887   0.981   1.003   1.189   1.415   1.417   1.480   1.531
 52 A'   53 A'   54 A'   19 A"   55 A'   20 A"   21 A"   56 A'                 
  1.558   1.592   1.637   1.741   1.812   1.851   1.971   1.997
 57 A'   22 A"   58 A'   59 A'   60 A'   23 A"   61 A'   24 A"                 
  2.061   2.126   2.194   2.466   2.598   2.624   2.705   3.026
 62 A'   63 A'   64 A'   65 A'   66 A'   67 A'   25 A"   68 A'                 
  3.439   3.992   4.001   4.059   4.148   4.346   6.572   6.995
 69 A'   26 A"   70 A'   27 A"   71 A'   72 A'   73 A'   74 A'                 
  7.545   7.581   7.644  13.823  13.912  14.024  23.595  47.858
 28 A"   75 A'   76 A'   29 A"   77 A'   78 A'   79 A'   80 A'                 
163.139 289.742 289.776 289.8691020.635
 81 A'   30 A"   82 A'   83 A'   84 A'                                         
 --------------------------------------------------------------

          Ground-State Mulliken Net Atomic Charges

     Atom                 Charge (a.u.)
  ----------------------------------------
      1 C                    -0.224812
      2 P                     0.083953
      3 H                    -0.034046
      4 H                     0.240975
      5 Br                   -0.066071
  ----------------------------------------
  Sum of atomic charges =     0.000000

 -----------------------------------------------------------------
                    Cartesian Multipole Moments
 -----------------------------------------------------------------
    Charge (ESU x 10^10)
                 0.0000
    Dipole Moment (Debye)
         X       0.3019      Y      -0.1104      Z      -0.0000
       Tot       0.3215
    Quadrupole Moments (Debye-Ang)
        XX     -39.4984     XY       0.2288     YY     -35.6302
        XZ      -0.0000     YZ      -0.0000     ZZ     -39.4968
    Octopole Moments (Debye-Ang^2)
       XXX     -87.8103    XXY       9.4511    XYY     -19.2392
       YYY       9.6015    XXZ      -0.0000    XYZ       0.0000
       YYZ      -0.0000    XZZ     -25.1092    YZZ       5.5420
       ZZZ       0.0000
    Hexadecapole Moments (Debye-Ang^3)
      XXXX    -663.4489   XXXY      -5.1464   XXYY    -112.6155
      XYYY     -18.9611   YYYY     -87.6329   XXXZ      -0.0000
      XXYZ      -0.0000   XYYZ      -0.0000   YYYZ      -0.0000
      XXZZ    -115.4177   XYZZ      -3.6130   YYZZ     -25.7513
      XZZZ      -0.0000   YZZZ      -0.0000   ZZZZ     -53.5856
 -----------------------------------------------------------------
 Calculating analytic gradient of the SCF energy
 Gradient of SCF Energy
            1           2           3           4           5
    1   0.0140985  -0.0134487   0.0013770  -0.0040307   0.0020039
    2   0.0047446  -0.0027387   0.0000258  -0.0023967   0.0003649
    3  -0.0000000  -0.0000000   0.0000000   0.0000000   0.0000000
 Max gradient component =       1.410E-02
 RMS gradient           =       5.402E-03
 Gradient time:  CPU 3.10 s  wall 0.89 s
 Geometry Optimization Parameters
   NAtoms,    NIC,     NZ,  NCons,   NDum,   NFix, NCnnct, MaxDiis
        5      20       5       0       0       0       0       0

 Cartesian Hessian Update
 Hessian Updated using BFGS Update


** GEOMETRY OPTIMIZATION IN DELOCALIZED INTERNAL COORDINATES **
   Searching for a Minimum

   Optimization Cycle:   6

                       Coordinates (Angstroms)
     ATOM                X               Y               Z
      1  C         1.0337704493   -0.7390914524    0.0000000000
      2  P         2.3959374902    0.2035909647    0.0000000000
      3  H         1.7657787507    1.4802321864    0.0000000000
      4  H         1.0579021341   -1.8254688893    0.0000000000
      5  Br       -0.7849063141   -0.1636381465    0.0000000000
   Point Group: cs    Number of degrees of freedom:     7


   Energy is  -2954.803963519

 Hessian Updated using BFGS Update

  7 Hessian modes will be used to form the next step
  Hessian Eigenvalues:
     0.107307    0.150503    0.177300    0.198055    0.202423    0.297124
     0.781333

 Minimum Search - Taking Simple RFO Step
 Searching for Lamda that Minimizes Along All modes
 Value Taken    Lamda =  -0.00072943
 Step Taken.  Stepsize is  0.060679

                             Maximum     Tolerance    Cnvgd?
         Gradient           0.008214      0.000300      NO
         Displacement       0.033341      0.001200      NO
         Energy change     -0.007106      0.000001      NO


 New Cartesian Coordinates Obtained by Inverse Iteration

 Displacement from previous Coordinates is:  0.071738
 ----------------------------------------------------------------
             Standard Nuclear Orientation (Angstroms)
    I     Atom           X                Y                Z
 ----------------------------------------------------------------
    1      C       1.0221554172    -0.7274617982     0.0000000000
    2      P       2.4093450499     0.1953124588     0.0000000000
    3      H       1.7684252016     1.4683225736     0.0000000000
    4      H       1.0684798550    -1.8070506146     0.0000000000
    5      Br     -0.7999230134    -0.1734979567     0.0000000000
 ----------------------------------------------------------------
 Molecular Point Group                 Cs    NOp =  2
 Largest Abelian Subgroup              Cs    NOp =  2
 Nuclear Repulsion Energy =   199.8063323465 hartrees
 There are       29 alpha and       29 beta electrons
 Applying Cartesian multipole field
    Component          Value
    ---------          -----
     (2,0,0)        1.00000E-11
     (0,2,0)        2.00000E-11
     (0,0,2)       -3.00000E-11
 Nucleus-field energy     =     0.0000000050 hartrees
 Requested basis set is 6-311++G(d,p)
 There are 48 shells and 114 basis functions
 A cutoff of  1.0D-11 yielded   1091 shell pairs
 There are      6366 function pairs (      6955 Cartesian)
 Smallest overlap matrix eigenvalue = 5.98E-04
 Guess MOs from SCF MO coefficient file

 -----------------------------------------------------------------------
  General SCF calculation program by
  Eric Jon Sundstrom, Paul Horn, Yuezhi Mao, Dmitri Zuev, Alec White,
  David Stuck, Shaama M.S., Shane Yost, Joonho Lee, David Small,
  Daniel Levine, Susi Lehtola, Hugh Burton, Evgeny Epifanovsky
 -----------------------------------------------------------------------
 Exchange:     0.2000 Hartree-Fock + 0.0800 Slater + 0.7200 B88
 Correlation:  0.1900 VWN1RPA + 0.8100 LYP
 Using SG-1 standard quadrature grid
 using 4 threads for integral computing
 -------------------------------------------------------
 OpenMP Integral computing Module                
 Release: version 2.0, May 2017, Q-Chem Inc. Pleasanton 
 -------------------------------------------------------
 -------------------------------------------------------
 OpenMP BLAS3 based DFT computing Module                
 Release: version 1.0, May 2013, Q-Chem Inc. Pittsburgh 
 -------------------------------------------------------
 A restricted SCF calculation will be
 performed using DIIS
 SCF converges when DIIS error is below 1.0e-08
 ---------------------------------------
  Cycle       Energy         DIIS error
 ---------------------------------------
    1   -2954.8041902275      2.71e-04  
    2   -2954.8043506815      1.13e-04  
    3   -2954.8043216839      1.67e-04  
    4   -2954.8043718891      3.22e-05  
    5   -2954.8043739879      3.62e-06  
    6   -2954.8043740097      1.89e-06  
    7   -2954.8043740137      4.17e-07  
    8   -2954.8043740140      7.21e-08  
    9   -2954.8043740140      1.31e-08  
   10   -2954.8043740140      1.97e-09  Convergence criterion met
 ---------------------------------------
 SCF time:   CPU 10.14s  wall 2.00s 
 SCF   energy in the final basis set =    -2954.8043740140
 Total energy in the final basis set =    -2954.8043740140

 --------------------------------------------------------------
             Orbital Energies (a.u.) and Symmetries
 --------------------------------------------------------------

 Alpha MOs, Restricted
 -- Occupied --                  
-482.85  -77.06  -62.50  -56.32  -56.32  -56.32  -10.25   -8.71
  1 A'    2 A'    3 A'    4 A'    1 A"    5 A'    6 A'    7 A'                 
 -6.562  -6.540  -6.528  -6.526  -4.723  -4.723  -4.719  -2.651
  8 A'    9 A'    2 A"   10 A'    3 A"   11 A'   12 A'   13 A'                 
 -2.647  -2.647  -2.637  -2.637  -0.833  -0.716  -0.577  -0.442
  4 A"   14 A'    5 A"   15 A'   16 A'   17 A'   18 A'   19 A'                 
 -0.415  -0.352  -0.318  -0.291  -0.266
 20 A'    6 A"   21 A'   22 A'    7 A"                                         
 -- Virtual --                   
 -0.088  -0.041  -0.003   0.011   0.028   0.040   0.043   0.050
  8 A"   23 A'   24 A'   25 A'   26 A'   27 A'    9 A"   28 A'                 
  0.072   0.073   0.085   0.098   0.108   0.118   0.129   0.133
 10 A"   29 A'   30 A'   31 A'   11 A"   32 A'   33 A'   34 A'                 
  0.163   0.172   0.174   0.279   0.292   0.326   0.396   0.414
 35 A'   36 A'   37 A'   38 A'   12 A"   39 A'   40 A'   41 A'                 
  0.428   0.430   0.467   0.506   0.518   0.552   0.560   0.574
 13 A"   42 A'   43 A'   14 A"   44 A'   15 A"   45 A'   16 A"                 
  0.594   0.612   0.622   0.622   0.724   0.739   0.781   0.837
 46 A'   47 A'   17 A"   48 A'   18 A"   49 A'   50 A'   51 A'                 
  0.885   0.981   0.996   1.186   1.418   1.424   1.479   1.537
 52 A'   53 A'   54 A'   19 A"   20 A"   55 A'   21 A"   56 A'                 
  1.557   1.596   1.632   1.740   1.823   1.853   1.967   1.996
 57 A'   22 A"   58 A'   59 A'   60 A'   23 A"   61 A'   24 A"                 
  2.064   2.120   2.190   2.470   2.601   2.624   2.706   3.031
 62 A'   63 A'   64 A'   65 A'   66 A'   67 A'   25 A"   68 A'                 
  3.437   3.991   4.000   4.058   4.146   4.345   6.571   6.991
 69 A'   26 A"   70 A'   27 A"   71 A'   72 A'   73 A'   74 A'                 
  7.544   7.580   7.643  13.823  13.912  14.016  23.601  47.856
 28 A"   75 A'   76 A'   29 A"   77 A'   78 A'   79 A'   80 A'                 
163.133 289.741 289.774 289.8681020.634
 81 A'   30 A"   82 A'   83 A'   84 A'                                         

 Beta MOs, Restricted
 -- Occupied --                  
-482.85  -77.06  -62.50  -56.32  -56.32  -56.32  -10.25   -8.71
  1 A'    2 A'    3 A'    4 A'    1 A"    5 A'    6 A'    7 A'                 
 -6.562  -6.540  -6.528  -6.526  -4.723  -4.723  -4.719  -2.651
  8 A'    9 A'    2 A"   10 A'    3 A"   11 A'   12 A'   13 A'                 
 -2.647  -2.647  -2.637  -2.637  -0.833  -0.716  -0.577  -0.442
  4 A"   14 A'    5 A"   15 A'   16 A'   17 A'   18 A'   19 A'                 
 -0.415  -0.352  -0.318  -0.291  -0.266
 20 A'    6 A"   21 A'   22 A'    7 A"                                         
 -- Virtual --                   
 -0.088  -0.041  -0.003   0.011   0.028   0.040   0.043   0.050
  8 A"   23 A'   24 A'   25 A'   26 A'   27 A'    9 A"   28 A'                 
  0.072   0.073   0.085   0.098   0.108   0.118   0.129   0.133
 10 A"   29 A'   30 A'   31 A'   11 A"   32 A'   33 A'   34 A'                 
  0.163   0.172   0.174   0.279   0.292   0.326   0.396   0.414
 35 A'   36 A'   37 A'   38 A'   12 A"   39 A'   40 A'   41 A'                 
  0.428   0.430   0.467   0.506   0.518   0.552   0.560   0.574
 13 A"   42 A'   43 A'   14 A"   44 A'   15 A"   45 A'   16 A"                 
  0.594   0.612   0.622   0.622   0.724   0.739   0.781   0.837
 46 A'   47 A'   17 A"   48 A'   18 A"   49 A'   50 A'   51 A'                 
  0.885   0.981   0.996   1.186   1.418   1.424   1.479   1.537
 52 A'   53 A'   54 A'   19 A"   20 A"   55 A'   21 A"   56 A'                 
  1.557   1.596   1.632   1.740   1.823   1.853   1.967   1.996
 57 A'   22 A"   58 A'   59 A'   60 A'   23 A"   61 A'   24 A"                 
  2.064   2.120   2.190   2.470   2.601   2.624   2.706   3.031
 62 A'   63 A'   64 A'   65 A'   66 A'   67 A'   25 A"   68 A'                 
  3.437   3.991   4.000   4.058   4.146   4.345   6.571   6.991
 69 A'   26 A"   70 A'   27 A"   71 A'   72 A'   73 A'   74 A'                 
  7.544   7.580   7.643  13.823  13.912  14.016  23.601  47.856
 28 A"   75 A'   76 A'   29 A"   77 A'   78 A'   79 A'   80 A'                 
163.133 289.741 289.774 289.8681020.634
 81 A'   30 A"   82 A'   83 A'   84 A'                                         
 --------------------------------------------------------------

          Ground-State Mulliken Net Atomic Charges

     Atom                 Charge (a.u.)
  ----------------------------------------
      1 C                    -0.226985
      2 P                     0.088365
      3 H                    -0.038200
      4 H                     0.235558
      5 Br                   -0.058738
  ----------------------------------------
  Sum of atomic charges =     0.000000

 -----------------------------------------------------------------
                    Cartesian Multipole Moments
 -----------------------------------------------------------------
    Charge (ESU x 10^10)
                 0.0000
    Dipole Moment (Debye)
         X       0.2975      Y      -0.1194      Z      -0.0000
       Tot       0.3206
    Quadrupole Moments (Debye-Ang)
        XX     -39.2070     XY       0.2001     YY     -35.8045
        XZ       0.0000     YZ       0.0000     ZZ     -39.5246
    Octopole Moments (Debye-Ang^2)
       XXX     -86.4901    XXY       9.5218    XYY     -19.2532
       YYY      10.3635    XXZ      -0.0000    XYZ       0.0000
       YYZ      -0.0000    XZZ     -25.0501    YZZ       5.7274
       ZZZ      -0.0000
    Hexadecapole Moments (Debye-Ang^3)
      XXXX    -665.4697   XXXY      -5.1384   XXYY    -113.8446
      XYYY     -19.3801   YYYY     -87.7189   XXXZ      -0.0000
      XXYZ       0.0000   XYYZ      -0.0000   YYYZ      -0.0000
      XXZZ    -116.6020   XYZZ      -3.7249   YYZZ     -25.6490
      XZZZ      -0.0000   YZZZ       0.0000   ZZZZ     -53.7051
 -----------------------------------------------------------------
 Calculating analytic gradient of the SCF energy
 Gradient of SCF Energy
            1           2           3           4           5
    1   0.0058810  -0.0035878  -0.0008096  -0.0017982   0.0003147
    2   0.0013178  -0.0025238  -0.0007872   0.0023187  -0.0003256
    3   0.0000000  -0.0000000  -0.0000000   0.0000000  -0.0000000
 Max gradient component =       5.881E-03
 RMS gradient           =       2.092E-03
 Gradient time:  CPU 3.10 s  wall 0.87 s
 Geometry Optimization Parameters
   NAtoms,    NIC,     NZ,  NCons,   NDum,   NFix, NCnnct, MaxDiis
        5      20       5       0       0       0       0       0

 Cartesian Hessian Update
 Hessian Updated using BFGS Update


** GEOMETRY OPTIMIZATION IN DELOCALIZED INTERNAL COORDINATES **
   Searching for a Minimum

   Optimization Cycle:   7

                       Coordinates (Angstroms)
     ATOM                X               Y               Z
      1  C         1.0221554172   -0.7274617982    0.0000000000
      2  P         2.4093450499    0.1953124588    0.0000000000
      3  H         1.7684252016    1.4683225736    0.0000000000
      4  H         1.0684798550   -1.8070506146    0.0000000000
      5  Br       -0.7999230134   -0.1734979567    0.0000000000
   Point Group: cs    Number of degrees of freedom:     7


   Energy is  -2954.804374014

 Hessian Updated using BFGS Update

  7 Hessian modes will be used to form the next step
  Hessian Eigenvalues:
     0.095242    0.155004    0.181388    0.197044    0.199007    0.331190
     0.672753

 Minimum Search - Taking Simple RFO Step
 Searching for Lamda that Minimizes Along All modes
 Value Taken    Lamda =  -0.00017434
 Step Taken.  Stepsize is  0.031223

                             Maximum     Tolerance    Cnvgd?
         Gradient           0.004274      0.000300      NO
         Displacement       0.017334      0.001200      NO
         Energy change     -0.000410      0.000001      NO


 New Cartesian Coordinates Obtained by Inverse Iteration

 Displacement from previous Coordinates is:  0.054888
 ----------------------------------------------------------------
             Standard Nuclear Orientation (Angstroms)
    I     Atom           X                Y                Z
 ----------------------------------------------------------------
    1      C       1.0109395999    -0.7268116082     0.0000000000
    2      P       2.4067165192     0.1946718179     0.0000000000
    3      H       1.7867692435     1.4792054524     0.0000000000
    4      H       1.0748465457    -1.8081833832     0.0000000000
    5      Br     -0.8107893982    -0.1832576161     0.0000000000
 ----------------------------------------------------------------
 Molecular Point Group                 Cs    NOp =  2
 Largest Abelian Subgroup              Cs    NOp =  2
 Nuclear Repulsion Energy =   199.4438565957 hartrees
 There are       29 alpha and       29 beta electrons
 Applying Cartesian multipole field
    Component          Value
    ---------          -----
     (2,0,0)        1.00000E-11
     (0,2,0)        2.00000E-11
     (0,0,2)       -3.00000E-11
 Nucleus-field energy     =     0.0000000050 hartrees
 Requested basis set is 6-311++G(d,p)
 There are 48 shells and 114 basis functions
 A cutoff of  1.0D-11 yielded   1091 shell pairs
 There are      6366 function pairs (      6955 Cartesian)
 Smallest overlap matrix eigenvalue = 6.07E-04
 Guess MOs from SCF MO coefficient file

 -----------------------------------------------------------------------
  General SCF calculation program by
  Eric Jon Sundstrom, Paul Horn, Yuezhi Mao, Dmitri Zuev, Alec White,
  David Stuck, Shaama M.S., Shane Yost, Joonho Lee, David Small,
  Daniel Levine, Susi Lehtola, Hugh Burton, Evgeny Epifanovsky
 -----------------------------------------------------------------------
 Exchange:     0.2000 Hartree-Fock + 0.0800 Slater + 0.7200 B88
 Correlation:  0.1900 VWN1RPA + 0.8100 LYP
 Using SG-1 standard quadrature grid
 using 4 threads for integral computing
 -------------------------------------------------------
 OpenMP Integral computing Module                
 Release: version 2.0, May 2017, Q-Chem Inc. Pleasanton 
 -------------------------------------------------------
 -------------------------------------------------------
 OpenMP BLAS3 based DFT computing Module                
 Release: version 1.0, May 2013, Q-Chem Inc. Pittsburgh 
 -------------------------------------------------------
 A restricted SCF calculation will be
 performed using DIIS
 SCF converges when DIIS error is below 1.0e-08
 ---------------------------------------
  Cycle       Energy         DIIS error
 ---------------------------------------
    1   -2954.8044071725      1.54e-04  
    2   -2954.8044673417      5.36e-05  
    3   -2954.8044538735      1.01e-04  
    4   -2954.8044727463      9.37e-06  
    5   -2954.8044729030      1.90e-06  
    6   -2954.8044729070      1.06e-06  
    7   -2954.8044729088      1.21e-07  
    8   -2954.8044729088      2.81e-08  
    9   -2954.8044729088      4.21e-09  Convergence criterion met
 ---------------------------------------
 SCF time:   CPU 9.13s  wall 3.00s 
 SCF   energy in the final basis set =    -2954.8044729088
 Total energy in the final basis set =    -2954.8044729088

 --------------------------------------------------------------
             Orbital Energies (a.u.) and Symmetries
 --------------------------------------------------------------

 Alpha MOs, Restricted
 -- Occupied --                  
-482.85  -77.06  -62.50  -56.32  -56.32  -56.32  -10.25   -8.71
  1 A'    2 A'    3 A'    4 A'    1 A"    5 A'    6 A'    7 A'                 
 -6.562  -6.541  -6.528  -6.527  -4.723  -4.723  -4.719  -2.652
  8 A'    9 A'    2 A"   10 A'   11 A'    3 A"   12 A'   13 A'                 
 -2.648  -2.647  -2.637  -2.637  -0.834  -0.715  -0.577  -0.443
  4 A"   14 A'    5 A"   15 A'   16 A'   17 A'   18 A'   19 A'                 
 -0.415  -0.352  -0.318  -0.291  -0.266
 20 A'    6 A"   21 A'   22 A'    7 A"                                         
 -- Virtual --                   
 -0.088  -0.041  -0.003   0.011   0.028   0.041   0.043   0.050
  8 A"   23 A'   24 A'   25 A'   26 A'   27 A'    9 A"   28 A'                 
  0.072   0.073   0.084   0.098   0.108   0.119   0.129   0.133
 10 A"   29 A'   30 A'   31 A'   11 A"   32 A'   33 A'   34 A'                 
  0.163   0.170   0.174   0.280   0.292   0.325   0.395   0.414
 35 A'   36 A'   37 A'   38 A'   12 A"   39 A'   40 A'   41 A'                 
  0.428   0.430   0.468   0.507   0.518   0.552   0.559   0.573
 13 A"   42 A'   43 A'   14 A"   44 A'   15 A"   45 A'   16 A"                 
  0.592   0.612   0.619   0.623   0.725   0.738   0.781   0.836
 46 A'   47 A'   48 A'   17 A"   18 A"   49 A'   50 A'   51 A'                 
  0.886   0.981   0.992   1.184   1.418   1.420   1.479   1.537
 52 A'   53 A'   54 A'   19 A"   20 A"   55 A'   21 A"   56 A'                 
  1.555   1.597   1.632   1.741   1.827   1.849   1.963   1.996
 57 A'   22 A"   58 A'   59 A'   60 A'   23 A"   61 A'   24 A"                 
  2.063   2.116   2.186   2.462   2.601   2.623   2.706   3.033
 62 A'   63 A'   64 A'   65 A'   66 A'   67 A'   25 A"   68 A'                 
  3.428   3.990   3.999   4.058   4.145   4.344   6.572   6.986
 69 A'   26 A"   70 A'   27 A"   71 A'   72 A'   73 A'   74 A'                 
  7.543   7.578   7.641  13.823  13.911  14.011  23.596  47.856
 28 A"   75 A'   76 A'   29 A"   77 A'   78 A'   79 A'   80 A'                 
163.127 289.740 289.773 289.8661020.634
 81 A'   30 A"   82 A'   83 A'   84 A'                                         

 Beta MOs, Restricted
 -- Occupied --                  
-482.85  -77.06  -62.50  -56.32  -56.32  -56.32  -10.25   -8.71
  1 A'    2 A'    3 A'    4 A'    1 A"    5 A'    6 A'    7 A'                 
 -6.562  -6.541  -6.528  -6.527  -4.723  -4.723  -4.719  -2.652
  8 A'    9 A'    2 A"   10 A'   11 A'    3 A"   12 A'   13 A'                 
 -2.648  -2.647  -2.637  -2.637  -0.834  -0.715  -0.577  -0.443
  4 A"   14 A'    5 A"   15 A'   16 A'   17 A'   18 A'   19 A'                 
 -0.415  -0.352  -0.318  -0.291  -0.266
 20 A'    6 A"   21 A'   22 A'    7 A"                                         
 -- Virtual --                   
 -0.088  -0.041  -0.003   0.011   0.028   0.041   0.043   0.050
  8 A"   23 A'   24 A'   25 A'   26 A'   27 A'    9 A"   28 A'                 
  0.072   0.073   0.084   0.098   0.108   0.119   0.129   0.133
 10 A"   29 A'   30 A'   31 A'   11 A"   32 A'   33 A'   34 A'                 
  0.163   0.170   0.174   0.280   0.292   0.325   0.395   0.414
 35 A'   36 A'   37 A'   38 A'   12 A"   39 A'   40 A'   41 A'                 
  0.428   0.430   0.468   0.507   0.518   0.552   0.559   0.573
 13 A"   42 A'   43 A'   14 A"   44 A'   15 A"   45 A'   16 A"                 
  0.592   0.612   0.619   0.623   0.725   0.738   0.781   0.836
 46 A'   47 A'   48 A'   17 A"   18 A"   49 A'   50 A'   51 A'                 
  0.886   0.981   0.992   1.184   1.418   1.420   1.479   1.537
 52 A'   53 A'   54 A'   19 A"   20 A"   55 A'   21 A"   56 A'                 
  1.555   1.597   1.632   1.741   1.827   1.849   1.963   1.996
 57 A'   22 A"   58 A'   59 A'   60 A'   23 A"   61 A'   24 A"                 
  2.063   2.116   2.186   2.462   2.601   2.623   2.706   3.033
 62 A'   63 A'   64 A'   65 A'   66 A'   67 A'   25 A"   68 A'                 
  3.428   3.990   3.999   4.058   4.145   4.344   6.572   6.986
 69 A'   26 A"   70 A'   27 A"   71 A'   72 A'   73 A'   74 A'                 
  7.543   7.578   7.641  13.823  13.911  14.011  23.596  47.856
 28 A"   75 A'   76 A'   29 A"   77 A'   78 A'   79 A'   80 A'                 
163.127 289.740 289.773 289.8661020.634
 81 A'   30 A"   82 A'   83 A'   84 A'                                         
 --------------------------------------------------------------

          Ground-State Mulliken Net Atomic Charges

     Atom                 Charge (a.u.)
  ----------------------------------------
      1 C                    -0.231174
      2 P                     0.091419
      3 H                    -0.039466
      4 H                     0.234421
      5 Br                   -0.055200
  ----------------------------------------
  Sum of atomic charges =     0.000000

 -----------------------------------------------------------------
                    Cartesian Multipole Moments
 -----------------------------------------------------------------
    Charge (ESU x 10^10)
                 0.0000
    Dipole Moment (Debye)
         X       0.2657      Y      -0.1084      Z       0.0000
       Tot       0.2870
    Quadrupole Moments (Debye-Ang)
        XX     -39.2345     XY       0.2351     YY     -35.8241
        XZ      -0.0000     YZ       0.0000     ZZ     -39.5471
    Octopole Moments (Debye-Ang^2)
       XXX     -85.9485    XXY       9.7968    XYY     -18.9689
       YYY      10.9303    XXZ      -0.0000    XYZ       0.0000
       YYZ      -0.0000    XZZ     -24.8611    YZZ       5.9152
       ZZZ       0.0000
    Hexadecapole Moments (Debye-Ang^3)
      XXXX    -666.3128   XXXY      -5.3041   XXYY    -114.0568
      XYYY     -20.0885   YYYY     -88.3382   XXXZ      -0.0000
      XXYZ       0.0000   XYYZ      -0.0000   YYYZ       0.0000
      XXZZ    -116.8529   XYZZ      -3.9383   YYZZ     -25.7743
      XZZZ      -0.0000   YZZZ       0.0000   ZZZZ     -53.7882
 -----------------------------------------------------------------
 Calculating analytic gradient of the SCF energy
 Gradient of SCF Energy
            1           2           3           4           5
    1   0.0007365  -0.0004993  -0.0000429  -0.0006399   0.0004456
    2   0.0003756  -0.0006582   0.0000030   0.0006663  -0.0003866
    3   0.0000000  -0.0000000  -0.0000000   0.0000000   0.0000000
 Max gradient component =       7.365E-04
 RMS gradient           =       4.139E-04
 Gradient time:  CPU 3.07 s  wall 0.86 s
 Geometry Optimization Parameters
   NAtoms,    NIC,     NZ,  NCons,   NDum,   NFix, NCnnct, MaxDiis
        5      20       5       0       0       0       0       0

 Cartesian Hessian Update
 Hessian Updated using BFGS Update


** GEOMETRY OPTIMIZATION IN DELOCALIZED INTERNAL COORDINATES **
   Searching for a Minimum

   Optimization Cycle:   8

                       Coordinates (Angstroms)
     ATOM                X               Y               Z
      1  C         1.0109395999   -0.7268116082    0.0000000000
      2  P         2.4067165192    0.1946718179    0.0000000000
      3  H         1.7867692435    1.4792054524    0.0000000000
      4  H         1.0748465457   -1.8081833832    0.0000000000
      5  Br       -0.8107893982   -0.1832576161    0.0000000000
   Point Group: cs    Number of degrees of freedom:     7


   Energy is  -2954.804472909

 Hessian Updated using BFGS Update

  7 Hessian modes will be used to form the next step
  Hessian Eigenvalues:
     0.097047    0.137319    0.187999    0.198212    0.203940    0.308394
     0.645233

 Minimum Search - Taking Simple RFO Step
 Searching for Lamda that Minimizes Along All modes
 Value Taken    Lamda =  -0.00001133
 Step Taken.  Stepsize is  0.008177

                             Maximum     Tolerance    Cnvgd?
         Gradient           0.001083      0.000300      NO
         Displacement       0.005360      0.001200      NO
         Energy change     -0.000099      0.000001      NO


 New Cartesian Coordinates Obtained by Inverse Iteration

 Displacement from previous Coordinates is:  0.009677
 ----------------------------------------------------------------
             Standard Nuclear Orientation (Angstroms)
    I     Atom           X                Y                Z
 ----------------------------------------------------------------
    1      C       1.0097052534    -0.7275290514     0.0000000000
    2      P       2.4061191464     0.1947223384     0.0000000000
    3      H       1.7877197741     1.4797542284     0.0000000000
    4      H       1.0780373676    -1.8100079797     0.0000000000
    5      Br     -0.8130990313    -0.1813148728     0.0000000000
 ----------------------------------------------------------------
 Molecular Point Group                 Cs    NOp =  2
 Largest Abelian Subgroup              Cs    NOp =  2
 Nuclear Repulsion Energy =   199.3064284779 hartrees
 There are       29 alpha and       29 beta electrons
 Applying Cartesian multipole field
    Component          Value
    ---------          -----
     (2,0,0)        1.00000E-11
     (0,2,0)        2.00000E-11
     (0,0,2)       -3.00000E-11
 Nucleus-field energy     =     0.0000000050 hartrees
 Requested basis set is 6-311++G(d,p)
 There are 48 shells and 114 basis functions
 A cutoff of  1.0D-11 yielded   1091 shell pairs
 There are      6366 function pairs (      6955 Cartesian)
 Smallest overlap matrix eigenvalue = 6.09E-04
 Guess MOs from SCF MO coefficient file

 -----------------------------------------------------------------------
  General SCF calculation program by
  Eric Jon Sundstrom, Paul Horn, Yuezhi Mao, Dmitri Zuev, Alec White,
  David Stuck, Shaama M.S., Shane Yost, Joonho Lee, David Small,
  Daniel Levine, Susi Lehtola, Hugh Burton, Evgeny Epifanovsky
 -----------------------------------------------------------------------
 Exchange:     0.2000 Hartree-Fock + 0.0800 Slater + 0.7200 B88
 Correlation:  0.1900 VWN1RPA + 0.8100 LYP
 Using SG-1 standard quadrature grid
 using 4 threads for integral computing
 -------------------------------------------------------
 OpenMP Integral computing Module                
 Release: version 2.0, May 2017, Q-Chem Inc. Pleasanton 
 -------------------------------------------------------
 -------------------------------------------------------
 OpenMP BLAS3 based DFT computing Module                
 Release: version 1.0, May 2013, Q-Chem Inc. Pittsburgh 
 -------------------------------------------------------
 A restricted SCF calculation will be
 performed using DIIS
 SCF converges when DIIS error is below 1.0e-08
 ---------------------------------------
  Cycle       Energy         DIIS error
 ---------------------------------------
    1   -2954.8044755073      3.50e-05  
    2   -2954.8044767955      2.71e-05  
    3   -2954.8044767546      2.71e-05  
    4   -2954.8044780936      3.38e-06  
    5   -2954.8044781153      1.09e-06  
    6   -2954.8044781171      2.02e-07  
    7   -2954.8044781171      4.43e-08  
    8   -2954.8044781172      1.05e-08  
    9   -2954.8044781172      2.37e-09  Convergence criterion met
 ---------------------------------------
 SCF time:   CPU 9.12s  wall 2.00s 
 SCF   energy in the final basis set =    -2954.8044781172
 Total energy in the final basis set =    -2954.8044781172

 --------------------------------------------------------------
             Orbital Energies (a.u.) and Symmetries
 --------------------------------------------------------------

 Alpha MOs, Restricted
 -- Occupied --                  
-482.85  -77.06  -62.50  -56.32  -56.32  -56.32  -10.26   -8.71
  1 A'    2 A'    3 A'    4 A'    1 A"    5 A'    6 A'    7 A'                 
 -6.562  -6.541  -6.528  -6.527  -4.723  -4.723  -4.719  -2.652
  8 A'    9 A'    2 A"   10 A'    3 A"   11 A'   12 A'   13 A'                 
 -2.648  -2.647  -2.637  -2.637  -0.833  -0.715  -0.576  -0.443
  4 A"   14 A'    5 A"   15 A'   16 A'   17 A'   18 A'   19 A'                 
 -0.415  -0.352  -0.318  -0.291  -0.266
 20 A'    6 A"   21 A'   22 A'    7 A"                                         
 -- Virtual --                   
 -0.088  -0.041  -0.003   0.011   0.028   0.041   0.043   0.050
  8 A"   23 A'   24 A'   25 A'   26 A'   27 A'    9 A"   28 A'                 
  0.072   0.073   0.084   0.098   0.108   0.119   0.129   0.133
 10 A"   29 A'   30 A'   31 A'   11 A"   32 A'   33 A'   34 A'                 
  0.163   0.170   0.174   0.280   0.292   0.324   0.395   0.414
 35 A'   36 A'   37 A'   38 A'   12 A"   39 A'   40 A'   41 A'                 
  0.428   0.429   0.468   0.507   0.518   0.552   0.559   0.573
 13 A"   42 A'   43 A'   14 A"   44 A'   15 A"   45 A'   16 A"                 
  0.592   0.612   0.619   0.623   0.725   0.738   0.781   0.835
 46 A'   47 A'   48 A'   17 A"   18 A"   49 A'   50 A'   51 A'                 
  0.885   0.981   0.991   1.183   1.418   1.420   1.478   1.537
 52 A'   53 A'   54 A'   19 A"   20 A"   55 A'   21 A"   56 A'                 
  1.555   1.597   1.631   1.741   1.827   1.848   1.962   1.996
 57 A'   22 A"   58 A'   59 A'   60 A'   23 A"   61 A'   24 A"                 
  2.063   2.115   2.185   2.460   2.602   2.622   2.705   3.032
 62 A'   63 A'   64 A'   65 A'   66 A'   67 A'   25 A"   68 A'                 
  3.426   3.990   3.999   4.057   4.144   4.344   6.571   6.986
 69 A'   26 A"   70 A'   27 A"   71 A'   72 A'   73 A'   74 A'                 
  7.543   7.578   7.641  13.823  13.911  14.010  23.594  47.856
 28 A"   75 A'   76 A'   29 A"   77 A'   78 A'   79 A'   80 A'                 
163.126 289.740 289.772 289.8661020.633
 81 A'   30 A"   82 A'   83 A'   84 A'                                         

 Beta MOs, Restricted
 -- Occupied --                  
-482.85  -77.06  -62.50  -56.32  -56.32  -56.32  -10.26   -8.71
  1 A'    2 A'    3 A'    4 A'    1 A"    5 A'    6 A'    7 A'                 
 -6.562  -6.541  -6.528  -6.527  -4.723  -4.723  -4.719  -2.652
  8 A'    9 A'    2 A"   10 A'    3 A"   11 A'   12 A'   13 A'                 
 -2.648  -2.647  -2.637  -2.637  -0.833  -0.715  -0.576  -0.443
  4 A"   14 A'    5 A"   15 A'   16 A'   17 A'   18 A'   19 A'                 
 -0.415  -0.352  -0.318  -0.291  -0.266
 20 A'    6 A"   21 A'   22 A'    7 A"                                         
 -- Virtual --                   
 -0.088  -0.041  -0.003   0.011   0.028   0.041   0.043   0.050
  8 A"   23 A'   24 A'   25 A'   26 A'   27 A'    9 A"   28 A'                 
  0.072   0.073   0.084   0.098   0.108   0.119   0.129   0.133
 10 A"   29 A'   30 A'   31 A'   11 A"   32 A'   33 A'   34 A'                 
  0.163   0.170   0.174   0.280   0.292   0.324   0.395   0.414
 35 A'   36 A'   37 A'   38 A'   12 A"   39 A'   40 A'   41 A'                 
  0.428   0.429   0.468   0.507   0.518   0.552   0.559   0.573
 13 A"   42 A'   43 A'   14 A"   44 A'   15 A"   45 A'   16 A"                 
  0.592   0.612   0.619   0.623   0.725   0.738   0.781   0.835
 46 A'   47 A'   48 A'   17 A"   18 A"   49 A'   50 A'   51 A'                 
  0.885   0.981   0.991   1.183   1.418   1.420   1.478   1.537
 52 A'   53 A'   54 A'   19 A"   20 A"   55 A'   21 A"   56 A'                 
  1.555   1.597   1.631   1.741   1.827   1.848   1.962   1.996
 57 A'   22 A"   58 A'   59 A'   60 A'   23 A"   61 A'   24 A"                 
  2.063   2.115   2.185   2.460   2.602   2.622   2.705   3.032
 62 A'   63 A'   64 A'   65 A'   66 A'   67 A'   25 A"   68 A'                 
  3.426   3.990   3.999   4.057   4.144   4.344   6.571   6.986
 69 A'   26 A"   70 A'   27 A"   71 A'   72 A'   73 A'   74 A'                 
  7.543   7.578   7.641  13.823  13.911  14.010  23.594  47.856
 28 A"   75 A'   76 A'   29 A"   77 A'   78 A'   79 A'   80 A'                 
163.126 289.740 289.772 289.8661020.633
 81 A'   30 A"   82 A'   83 A'   84 A'                                         
 --------------------------------------------------------------

          Ground-State Mulliken Net Atomic Charges

     Atom                 Charge (a.u.)
  ----------------------------------------
      1 C                    -0.231802
      2 P                     0.092503
      3 H                    -0.039377
      4 H                     0.234398
      5 Br                   -0.055722
  ----------------------------------------
  Sum of atomic charges =     0.000000

 -----------------------------------------------------------------
                    Cartesian Multipole Moments
 -----------------------------------------------------------------
    Charge (ESU x 10^10)
                 0.0000
    Dipole Moment (Debye)
         X       0.2691      Y      -0.1065      Z       0.0000
       Tot       0.2895
    Quadrupole Moments (Debye-Ang)
        XX     -39.2288     XY       0.2280     YY     -35.8207
        XZ       0.0000     YZ      -0.0000     ZZ     -39.5549
    Octopole Moments (Debye-Ang^2)
       XXX     -85.7865    XXY       9.7797    XYY     -18.8988
       YYY      10.8367    XXZ       0.0000    XYZ      -0.0000
       YYZ       0.0000    XZZ     -24.8104    YZZ       5.8905
       ZZZ       0.0000
    Hexadecapole Moments (Debye-Ang^3)
      XXXX    -666.4465   XXXY      -5.2366   XXYY    -114.0431
      XYYY     -20.0467   YYYY     -88.3137   XXXZ       0.0000
      XXYZ      -0.0000   XYYZ       0.0000   YYYZ       0.0000
      XXZZ    -116.8903   XYZZ      -3.9076   YYZZ     -25.7832
      XZZZ       0.0000   YZZZ       0.0000   ZZZZ     -53.8108
 -----------------------------------------------------------------
 Calculating analytic gradient of the SCF energy
 Gradient of SCF Energy
            1           2           3           4           5
    1   0.0003824  -0.0000477   0.0000609  -0.0000512  -0.0003444
    2   0.0004270  -0.0002648  -0.0000316  -0.0002176   0.0000870
    3  -0.0000000   0.0000000  -0.0000000  -0.0000000   0.0000000
 Max gradient component =       4.270E-04
 RMS gradient           =       1.969E-04
 Gradient time:  CPU 3.08 s  wall 0.86 s
 Geometry Optimization Parameters
   NAtoms,    NIC,     NZ,  NCons,   NDum,   NFix, NCnnct, MaxDiis
        5      20       5       0       0       0       0       0

 Cartesian Hessian Update
 Hessian Updated using BFGS Update


** GEOMETRY OPTIMIZATION IN DELOCALIZED INTERNAL COORDINATES **
   Searching for a Minimum

   Optimization Cycle:   9

                       Coordinates (Angstroms)
     ATOM                X               Y               Z
      1  C         1.0097052534   -0.7275290514    0.0000000000
      2  P         2.4061191464    0.1947223384    0.0000000000
      3  H         1.7877197741    1.4797542284    0.0000000000
      4  H         1.0780373676   -1.8100079797    0.0000000000
      5  Br       -0.8130990313   -0.1813148728    0.0000000000
   Point Group: cs    Number of degrees of freedom:     7


   Energy is  -2954.804478117

 Hessian Updated using BFGS Update

  7 Hessian modes will be used to form the next step
  Hessian Eigenvalues:
     0.087695    0.153803    0.184790    0.197511    0.214001    0.333741
     0.618428

 Minimum Search - Taking Simple RFO Step
 Searching for Lamda that Minimizes Along All modes
 Value Taken    Lamda =  -0.00000125
 Step Taken.  Stepsize is  0.002753

                             Maximum     Tolerance    Cnvgd?
         Gradient           0.000341      0.000300      NO
         Displacement       0.001656      0.001200      NO
         Energy change     -0.000005      0.000001      NO


 New Cartesian Coordinates Obtained by Inverse Iteration

 Displacement from previous Coordinates is:  0.002846
 ----------------------------------------------------------------
             Standard Nuclear Orientation (Angstroms)
    I     Atom           X                Y                Z
 ----------------------------------------------------------------
    1      C       1.0093248733    -0.7279896344     0.0000000000
    2      P       2.4056785774     0.1947923299     0.0000000000
    3      H       1.7873178324     1.4798213380     0.0000000000
    4      H       1.0781581835    -1.8102103081     0.0000000000
    5      Br     -0.8119969564    -0.1807890625     0.0000000000
 ----------------------------------------------------------------
 Molecular Point Group                 Cs    NOp =  2
 Largest Abelian Subgroup              Cs    NOp =  2
 Nuclear Repulsion Energy =   199.3834008264 hartrees
 There are       29 alpha and       29 beta electrons
 Applying Cartesian multipole field
    Component          Value
    ---------          -----
     (2,0,0)        1.00000E-11
     (0,2,0)        2.00000E-11
     (0,0,2)       -3.00000E-11
 Nucleus-field energy     =     0.0000000050 hartrees
 Requested basis set is 6-311++G(d,p)
 There are 48 shells and 114 basis functions
 A cutoff of  1.0D-11 yielded   1091 shell pairs
 There are      6366 function pairs (      6955 Cartesian)
 Smallest overlap matrix eigenvalue = 6.09E-04
 Guess MOs from SCF MO coefficient file

 -----------------------------------------------------------------------
  General SCF calculation program by
  Eric Jon Sundstrom, Paul Horn, Yuezhi Mao, Dmitri Zuev, Alec White,
  David Stuck, Shaama M.S., Shane Yost, Joonho Lee, David Small,
  Daniel Levine, Susi Lehtola, Hugh Burton, Evgeny Epifanovsky
 -----------------------------------------------------------------------
 Exchange:     0.2000 Hartree-Fock + 0.0800 Slater + 0.7200 B88
 Correlation:  0.1900 VWN1RPA + 0.8100 LYP
 Using SG-1 standard quadrature grid
 using 4 threads for integral computing
 -------------------------------------------------------
 OpenMP Integral computing Module                
 Release: version 2.0, May 2017, Q-Chem Inc. Pleasanton 
 -------------------------------------------------------
 -------------------------------------------------------
 OpenMP BLAS3 based DFT computing Module                
 Release: version 1.0, May 2013, Q-Chem Inc. Pittsburgh 
 -------------------------------------------------------
 A restricted SCF calculation will be
 performed using DIIS
 SCF converges when DIIS error is below 1.0e-08
 ---------------------------------------
  Cycle       Energy         DIIS error
 ---------------------------------------
    1   -2954.8044781876      1.34e-05  
    2   -2954.8044786102      6.52e-06  
    3   -2954.8044785532      8.60e-06  
    4   -2954.8044786751      1.83e-06  
    5   -2954.8044786826      4.80e-07  
    6   -2954.8044786829      1.10e-07  
    7   -2954.8044786829      1.49e-08  
    8   -2954.8044786829      3.45e-09  Convergence criterion met
 ---------------------------------------
 SCF time:   CPU 8.11s  wall 3.00s 
 SCF   energy in the final basis set =    -2954.8044786829
 Total energy in the final basis set =    -2954.8044786829

 --------------------------------------------------------------
             Orbital Energies (a.u.) and Symmetries
 --------------------------------------------------------------

 Alpha MOs, Restricted
 -- Occupied --                  
-482.85  -77.06  -62.50  -56.32  -56.32  -56.32  -10.26   -8.71
  1 A'    2 A'    3 A'    4 A'    1 A"    5 A'    6 A'    7 A'                 
 -6.562  -6.541  -6.528  -6.527  -4.723  -4.723  -4.719  -2.652
  8 A'    9 A'    2 A"   10 A'   11 A'    3 A"   12 A'   13 A'                 
 -2.648  -2.647  -2.638  -2.638  -0.833  -0.715  -0.576  -0.443
  4 A"   14 A'    5 A"   15 A'   16 A'   17 A'   18 A'   19 A'                 
 -0.415  -0.352  -0.318  -0.291  -0.265
 20 A'    6 A"   21 A'   22 A'    7 A"                                         
 -- Virtual --                   
 -0.088  -0.041  -0.003   0.011   0.028   0.041   0.043   0.050
  8 A"   23 A'   24 A'   25 A'   26 A'   27 A'    9 A"   28 A'                 
  0.072   0.073   0.084   0.098   0.108   0.119   0.129   0.133
 10 A"   29 A'   30 A'   31 A'   11 A"   32 A'   33 A'   34 A'                 
  0.163   0.170   0.174   0.280   0.292   0.324   0.395   0.414
 35 A'   36 A'   37 A'   38 A'   12 A"   39 A'   40 A'   41 A'                 
  0.428   0.429   0.468   0.507   0.518   0.552   0.559   0.573
 13 A"   42 A'   43 A'   14 A"   44 A'   15 A"   45 A'   16 A"                 
  0.592   0.612   0.619   0.623   0.725   0.738   0.781   0.835
 46 A'   47 A'   48 A'   17 A"   18 A"   49 A'   50 A'   51 A'                 
  0.886   0.981   0.991   1.183   1.418   1.420   1.478   1.537
 52 A'   53 A'   54 A'   19 A"   20 A"   55 A'   21 A"   56 A'                 
  1.555   1.597   1.631   1.741   1.827   1.848   1.962   1.996
 57 A'   22 A"   58 A'   59 A'   60 A'   23 A"   61 A'   24 A"                 
  2.063   2.115   2.184   2.460   2.601   2.622   2.705   3.033
 62 A'   63 A'   64 A'   65 A'   66 A'   67 A'   25 A"   68 A'                 
  3.426   3.990   3.999   4.058   4.144   4.344   6.571   6.986
 69 A'   26 A"   70 A'   27 A"   71 A'   72 A'   73 A'   74 A'                 
  7.543   7.578   7.641  13.823  13.911  14.010  23.594  47.856
 28 A"   75 A'   76 A'   29 A"   77 A'   78 A'   79 A'   80 A'                 
163.126 289.740 289.772 289.8661020.634
 81 A'   30 A"   82 A'   83 A'   84 A'                                         

 Beta MOs, Restricted
 -- Occupied --                  
-482.85  -77.06  -62.50  -56.32  -56.32  -56.32  -10.26   -8.71
  1 A'    2 A'    3 A'    4 A'    1 A"    5 A'    6 A'    7 A'                 
 -6.562  -6.541  -6.528  -6.527  -4.723  -4.723  -4.719  -2.652
  8 A'    9 A'    2 A"   10 A'   11 A'    3 A"   12 A'   13 A'                 
 -2.648  -2.647  -2.638  -2.638  -0.833  -0.715  -0.576  -0.443
  4 A"   14 A'    5 A"   15 A'   16 A'   17 A'   18 A'   19 A'                 
 -0.415  -0.352  -0.318  -0.291  -0.265
 20 A'    6 A"   21 A'   22 A'    7 A"                                         
 -- Virtual --                   
 -0.088  -0.041  -0.003   0.011   0.028   0.041   0.043   0.050
  8 A"   23 A'   24 A'   25 A'   26 A'   27 A'    9 A"   28 A'                 
  0.072   0.073   0.084   0.098   0.108   0.119   0.129   0.133
 10 A"   29 A'   30 A'   31 A'   11 A"   32 A'   33 A'   34 A'                 
  0.163   0.170   0.174   0.280   0.292   0.324   0.395   0.414
 35 A'   36 A'   37 A'   38 A'   12 A"   39 A'   40 A'   41 A'                 
  0.428   0.429   0.468   0.507   0.518   0.552   0.559   0.573
 13 A"   42 A'   43 A'   14 A"   44 A'   15 A"   45 A'   16 A"                 
  0.592   0.612   0.619   0.623   0.725   0.738   0.781   0.835
 46 A'   47 A'   48 A'   17 A"   18 A"   49 A'   50 A'   51 A'                 
  0.886   0.981   0.991   1.183   1.418   1.420   1.478   1.537
 52 A'   53 A'   54 A'   19 A"   20 A"   55 A'   21 A"   56 A'                 
  1.555   1.597   1.631   1.741   1.827   1.848   1.962   1.996
 57 A'   22 A"   58 A'   59 A'   60 A'   23 A"   61 A'   24 A"                 
  2.063   2.115   2.184   2.460   2.601   2.622   2.705   3.033
 62 A'   63 A'   64 A'   65 A'   66 A'   67 A'   25 A"   68 A'                 
  3.426   3.990   3.999   4.058   4.144   4.344   6.571   6.986
 69 A'   26 A"   70 A'   27 A"   71 A'   72 A'   73 A'   74 A'                 
  7.543   7.578   7.641  13.823  13.911  14.010  23.594  47.856
 28 A"   75 A'   76 A'   29 A"   77 A'   78 A'   79 A'   80 A'                 
163.126 289.740 289.772 289.8661020.634
 81 A'   30 A"   82 A'   83 A'   84 A'                                         
 --------------------------------------------------------------

          Ground-State Mulliken Net Atomic Charges

     Atom                 Charge (a.u.)
  ----------------------------------------
      1 C                    -0.232140
      2 P                     0.092454
      3 H                    -0.039406
      4 H                     0.234556
      5 Br                   -0.055464
  ----------------------------------------
  Sum of atomic charges =     0.000000

 -----------------------------------------------------------------
                    Cartesian Multipole Moments
 -----------------------------------------------------------------
    Charge (ESU x 10^10)
                 0.0000
    Dipole Moment (Debye)
         X       0.2634      Y      -0.1069      Z       0.0000
       Tot       0.2843
    Quadrupole Moments (Debye-Ang)
        XX     -39.2446     XY       0.2257     YY     -35.8179
        XZ       0.0000     YZ      -0.0000     ZZ     -39.5535
    Octopole Moments (Debye-Ang^2)
       XXX     -85.8755    XXY       9.7702    XYY     -18.9154
       YYY      10.8073    XXZ       0.0000    XYZ       0.0000
       YYZ       0.0000    XZZ     -24.8298    YZZ       5.8817
       ZZZ      -0.0000
    Hexadecapole Moments (Debye-Ang^3)
      XXXX    -666.2842   XXXY      -5.2238   XXYY    -113.9801
      XYYY     -20.0139   YYYY     -88.3065   XXXZ       0.0000
      XXYZ      -0.0000   XYYZ       0.0000   YYYZ      -0.0000
      XXZZ    -116.8405   XYZZ      -3.8957   YYZZ     -25.7825
      XZZZ       0.0000   YZZZ      -0.0000   ZZZZ     -53.8083
 -----------------------------------------------------------------
 Calculating analytic gradient of the SCF energy
 Gradient of SCF Energy
            1           2           3           4           5
    1  -0.0000887  -0.0000614   0.0000950  -0.0000324   0.0000874
    2   0.0001706  -0.0001391  -0.0000177  -0.0000626   0.0000489
    3  -0.0000000  -0.0000000   0.0000000  -0.0000000   0.0000000
 Max gradient component =       1.706E-04
 RMS gradient           =       7.503E-05
 Gradient time:  CPU 3.07 s  wall 0.86 s
 Geometry Optimization Parameters
   NAtoms,    NIC,     NZ,  NCons,   NDum,   NFix, NCnnct, MaxDiis
        5      20       5       0       0       0       0       0

 Cartesian Hessian Update
 Hessian Updated using BFGS Update


** GEOMETRY OPTIMIZATION IN DELOCALIZED INTERNAL COORDINATES **
   Searching for a Minimum

   Optimization Cycle:  10

                       Coordinates (Angstroms)
     ATOM                X               Y               Z
      1  C         1.0093248733   -0.7279896344    0.0000000000
      2  P         2.4056785774    0.1947923299    0.0000000000
      3  H         1.7873178324    1.4798213380    0.0000000000
      4  H         1.0781581835   -1.8102103081    0.0000000000
      5  Br       -0.8119969564   -0.1807890625    0.0000000000
   Point Group: cs    Number of degrees of freedom:     7


   Energy is  -2954.804478683

 Hessian Updated using BFGS Update

  7 Hessian modes will be used to form the next step
  Hessian Eigenvalues:
     0.105645    0.154193    0.167708    0.197985    0.238453    0.312462
     0.591661

 Minimum Search - Taking Simple RFO Step
 Searching for Lamda that Minimizes Along All modes
 Value Taken    Lamda =   0.00000000
 Step Taken.  Stepsize is  0.000873

                             Maximum     Tolerance    Cnvgd?
         Gradient           0.000090      0.000300     YES
         Displacement       0.000665      0.001200     YES
         Energy change     -0.000001      0.000001     YES


                       Distance Matrix (Angstroms)
             C (  1)   P (  2)   H (  3)   H (  4)
   P (  2)  1.673717
   H (  3)  2.340876  1.426068
   H (  4)  1.084407  2.404651  3.365593
   Br(  5)  1.901747  3.239521  3.084488  2.495536

 Final energy is   -2954.8044786829187     


 ******************************
 **  OPTIMIZATION CONVERGED  **
 ******************************

                       Coordinates (Angstroms)
     ATOM                X               Y               Z
      1  C         1.0093248733   -0.7279896344    0.0000000000
      2  P         2.4056785774    0.1947923299    0.0000000000
      3  H         1.7873178324    1.4798213380    0.0000000000
      4  H         1.0781581835   -1.8102103081    0.0000000000
      5  Br       -0.8119969564   -0.1807890625    0.0000000000

Z-matrix Print:
$molecule
0 1
Br
C  1 1.901747
H  2 1.084407 1 110.361771
P  2 1.673717 1 129.818786 3 -180.000000 0
H  4 1.426068 2 97.761735 1 -0.000000 0
$end


 --------------------------------------------------------------
             Orbital Energies (a.u.) and Symmetries
 --------------------------------------------------------------

 Alpha MOs, Restricted
 -- Occupied --                  
-482.85  -77.06  -62.50  -56.32  -56.32  -56.32  -10.26   -8.71
  1 A'    2 A'    3 A'    4 A'    1 A"    5 A'    6 A'    7 A'                 
 -6.562  -6.541  -6.528  -6.527  -4.723  -4.723  -4.719  -2.652
  8 A'    9 A'    2 A"   10 A'   11 A'    3 A"   12 A'   13 A'                 
 -2.648  -2.647  -2.638  -2.638  -0.833  -0.715  -0.576  -0.443
  4 A"   14 A'    5 A"   15 A'   16 A'   17 A'   18 A'   19 A'                 
 -0.415  -0.352  -0.318  -0.291  -0.265
 20 A'    6 A"   21 A'   22 A'    7 A"                                         
 -- Virtual --                   
 -0.088  -0.041  -0.003   0.011   0.028   0.041   0.043   0.050
  8 A"   23 A'   24 A'   25 A'   26 A'   27 A'    9 A"   28 A'                 
  0.072   0.073   0.084   0.098   0.108   0.119   0.129   0.133
 10 A"   29 A'   30 A'   31 A'   11 A"   32 A'   33 A'   34 A'                 
  0.163   0.170   0.174   0.280   0.292   0.324   0.395   0.414
 35 A'   36 A'   37 A'   38 A'   12 A"   39 A'   40 A'   41 A'                 
  0.428   0.429   0.468   0.507   0.518   0.552   0.559   0.573
 13 A"   42 A'   43 A'   14 A"   44 A'   15 A"   45 A'   16 A"                 
  0.592   0.612   0.619   0.623   0.725   0.738   0.781   0.835
 46 A'   47 A'   48 A'   17 A"   18 A"   49 A'   50 A'   51 A'                 
  0.886   0.981   0.991   1.183   1.418   1.420   1.478   1.537
 52 A'   53 A'   54 A'   19 A"   20 A"   55 A'   21 A"   56 A'                 
  1.555   1.597   1.631   1.741   1.827   1.848   1.962   1.996
 57 A'   22 A"   58 A'   59 A'   60 A'   23 A"   61 A'   24 A"                 
  2.063   2.115   2.184   2.460   2.601   2.622   2.705   3.033
 62 A'   63 A'   64 A'   65 A'   66 A'   67 A'   25 A"   68 A'                 
  3.426   3.990   3.999   4.058   4.144   4.344   6.571   6.986
 69 A'   26 A"   70 A'   27 A"   71 A'   72 A'   73 A'   74 A'                 
  7.543   7.578   7.641  13.823  13.911  14.010  23.594  47.856
 28 A"   75 A'   76 A'   29 A"   77 A'   78 A'   79 A'   80 A'                 
163.126 289.740 289.772 289.8661020.634
 81 A'   30 A"   82 A'   83 A'   84 A'                                         

 Beta MOs, Restricted
 -- Occupied --                  
-482.85  -77.06  -62.50  -56.32  -56.32  -56.32  -10.26   -8.71
  1 A'    2 A'    3 A'    4 A'    1 A"    5 A'    6 A'    7 A'                 
 -6.562  -6.541  -6.528  -6.527  -4.723  -4.723  -4.719  -2.652
  8 A'    9 A'    2 A"   10 A'   11 A'    3 A"   12 A'   13 A'                 
 -2.648  -2.647  -2.638  -2.638  -0.833  -0.715  -0.576  -0.443
  4 A"   14 A'    5 A"   15 A'   16 A'   17 A'   18 A'   19 A'                 
 -0.415  -0.352  -0.318  -0.291  -0.265
 20 A'    6 A"   21 A'   22 A'    7 A"                                         
 -- Virtual --                   
 -0.088  -0.041  -0.003   0.011   0.028   0.041   0.043   0.050
  8 A"   23 A'   24 A'   25 A'   26 A'   27 A'    9 A"   28 A'                 
  0.072   0.073   0.084   0.098   0.108   0.119   0.129   0.133
 10 A"   29 A'   30 A'   31 A'   11 A"   32 A'   33 A'   34 A'                 
  0.163   0.170   0.174   0.280   0.292   0.324   0.395   0.414
 35 A'   36 A'   37 A'   38 A'   12 A"   39 A'   40 A'   41 A'                 
  0.428   0.429   0.468   0.507   0.518   0.552   0.559   0.573
 13 A"   42 A'   43 A'   14 A"   44 A'   15 A"   45 A'   16 A"                 
  0.592   0.612   0.619   0.623   0.725   0.738   0.781   0.835
 46 A'   47 A'   48 A'   17 A"   18 A"   49 A'   50 A'   51 A'                 
  0.886   0.981   0.991   1.183   1.418   1.420   1.478   1.537
 52 A'   53 A'   54 A'   19 A"   20 A"   55 A'   21 A"   56 A'                 
  1.555   1.597   1.631   1.741   1.827   1.848   1.962   1.996
 57 A'   22 A"   58 A'   59 A'   60 A'   23 A"   61 A'   24 A"                 
  2.063   2.115   2.184   2.460   2.601   2.622   2.705   3.033
 62 A'   63 A'   64 A'   65 A'   66 A'   67 A'   25 A"   68 A'                 
  3.426   3.990   3.999   4.058   4.144   4.344   6.571   6.986
 69 A'   26 A"   70 A'   27 A"   71 A'   72 A'   73 A'   74 A'                 
  7.543   7.578   7.641  13.823  13.911  14.010  23.594  47.856
 28 A"   75 A'   76 A'   29 A"   77 A'   78 A'   79 A'   80 A'                 
163.126 289.740 289.772 289.8661020.634
 81 A'   30 A"   82 A'   83 A'   84 A'                                         
 --------------------------------------------------------------

          Ground-State Mulliken Net Atomic Charges

     Atom                 Charge (a.u.)
  ----------------------------------------
      1 C                    -0.232140
      2 P                     0.092454
      3 H                    -0.039406
      4 H                     0.234556
      5 Br                   -0.055464
  ----------------------------------------
  Sum of atomic charges =     0.000000

 -----------------------------------------------------------------
                    Cartesian Multipole Moments
 -----------------------------------------------------------------
    Charge (ESU x 10^10)
                 0.0000
    Dipole Moment (Debye)
         X       0.2634      Y      -0.1069      Z       0.0000
       Tot       0.2843
    Quadrupole Moments (Debye-Ang)
        XX     -39.2446     XY       0.2257     YY     -35.8179
        XZ       0.0000     YZ      -0.0000     ZZ     -39.5535
    Octopole Moments (Debye-Ang^2)
       XXX     -85.8755    XXY       9.7702    XYY     -18.9154
       YYY      10.8073    XXZ       0.0000    XYZ       0.0000
       YYZ       0.0000    XZZ     -24.8298    YZZ       5.8817
       ZZZ      -0.0000
    Hexadecapole Moments (Debye-Ang^3)
      XXXX    -666.2842   XXXY      -5.2238   XXYY    -113.9801
      XYYY     -20.0139   YYYY     -88.3065   XXXZ       0.0000
      XXYZ      -0.0000   XYYZ       0.0000   YYYZ      -0.0000
      XXZZ    -116.8405   XYZZ      -3.8957   YYZZ     -25.7825
      XZZZ       0.0000   YZZZ      -0.0000   ZZZZ     -53.8083
 -----------------------------------------------------------------
Archival summary:
1\1\TWL02\OPT\ProcedureUnspecified\BasisUnspecified\r1112\taweetha\MonNov2615:18:462018MonNov2615:18:462018\0\\#,OPT,ProcedureUnspecified,BasisUnspecified,\\0,1\Br\C,1,1.90175\H,2,1.08441,1,110.362\P,2,1.67372,1,129.819,3,-180,0\H,4,1.42607,2,97.7617,1,-0,0\\\@

 Total job time:  37.45s(wall), 134.04s(cpu) 
 Mon Nov 26 15:18:46 2018

        *************************************************************
        *                                                           *
        *  Thank you very much for using Q-Chem.  Have a nice day.  *
        *                                                           *
        *************************************************************


 
User input: 2 of 2 
 
Q-Chem Developer Version!
                  Welcome to Q-Chem
     A Quantum Leap Into The Future Of Chemistry


 Q-Chem 5.1, Q-Chem, Inc., Pleasanton, CA (2018)

 Yihan Shao,  Zhengting Gan,  E. Epifanovsky,  A. T. B. Gilbert,  M. Wormit,  
 J. Kussmann,  A. W. Lange,  A. Behn,  Jia Deng,  Xintian Feng,  D. Ghosh,  
 M. Goldey,  P. R. Horn,  L. D. Jacobson,  I. Kaliman,  T. Kus,  A. Landau,  
 Jie Liu,  E. I. Proynov,  R. M. Richard,  R. P. Steele,  E. J. Sundstrom,  
 H. L. Woodcock III,  P. M. Zimmerman,  D. Zuev,  B. Albrecht,  E. Alguire,  
 S. A. Baeppler,  D. Barton,  Z. Benda,  Y. A. Bernard,  E. J. Berquist,  
 K. B. Bravaya,  H. Burton,  D. Casanova,  Chun-Min Chang,  Yunqing Chen,  
 A. Chien,  K. D. Closser,  M. P. Coons,  S. Coriani,  S. Dasgupta,  
 A. L. Dempwolff,  M. Diedenhofen,  Hainam Do,  R. G. Edgar,  Po-Tung Fang,  
 S. Faraji,  S. Fatehi,  Qingguo Feng,  K. D. Fenk,  J. Fosso-Tande,  
 Qinghui Ge,  A. Ghysels,  G. Gidofalvi,  J. Gomes,  J. Gonthier,  A. Gunina,  
 D. Hait,  M. W. D. Hanson-Heine,  P. H. P. Harbach,  A. W. Hauser,  
 J. E. Herr,  E. G. Hohenstein,  Z. C. Holden,  Kerwin Hui,  B. C. Huynh,  
 T.-C. Jagau,  Hyunjun Ji,  B. Kaduk,  K. Khistyaev,  Jaehoon Kim,  
 P. Klunzinger,  K. Koh,  D. Kosenkov,  L. Koulias,  T. Kowalczyk,  
 C. M. Krauter,  A. Kunitsa,  Ka Un Lao,  A. Laurent,  K. V. Lawler,  
 Joonho Lee,  D. Lefrancois,  S. Lehtola,  D. S. Levine,  Yi-Pei Li,  
 You-Sheng Lin,  Fenglai Liu,  E. Livshits,  A. Luenser,  P. Manohar,  
 E. Mansoor,  S. F. Manzer,  Shan-Ping Mao,  Yuezhi Mao,  N. Mardirossian,  
 A. V. Marenich,  T. Markovich,  L. A. Martinez-Martinez,  S. A. Maurer,  
 N. J. Mayhall,  S. C. McKenzie,  J.-M. Mewes,  A. F. Morrison,  
 J. W. Mullinax,  K. Nanda,  T. S. Nguyen-Beck,  R. Olivares-Amaya,  
 J. A. Parkhill,  T. M. Perrine,  F. Plasser,  P. Pokhilko,  S. Prager,  
 A. Prociuk,  E. Ramos,  D. R. Rehn,  F. Rob,  M. Schneider,  N. Sergueev,  
 S. M. Sharada,  S. Sharma,  D. W. Small,  T. Stauch,  T. Stein,  
 Yu-Chuan Su,  A. J. W. Thom,  A. Tkatchenko,  T. Tsuchimochi,  N. M. Tubman,  
 L. Vogt,  M. L. Vidal,  O. Vydrov,  M. A. Watson,  J. Wenzel,  
 M. de Wergifosse,  T. A. Wesolowski,  A. White,  J. Witte,  A. Yamada,  
 Jun Yang,  K. Yao,  S. Yeganeh,  S. R. Yost,  Zhi-Qiang You,  A. Zech,  
 Igor Ying Zhang,  Xing Zhang,  Yan Zhao,  Ying Zhu,  B. R. Brooks,  
 G. K. L. Chan,  C. J. Cramer,  M. S. Gordon,  W. J. Hehre,  A. Klamt,  
 M. W. Schmidt,  C. D. Sherrill,  D. G. Truhlar,  A. Aspuru-Guzik,  R. Baer,  
 A. T. Bell,  N. A. Besley,  Jeng-Da Chai,  A. E. DePrince, III,  
 R. A. DiStasio Jr.,  A. Dreuw,  B. D. Dunietz,  T. R. Furlani,  
 Chao-Ping Hsu,  Yousung Jung,  Jing Kong,  D. S. Lambrecht,  WanZhen Liang,  
 C. Ochsenfeld,  V. A. Rassolov,  L. V. Slipchenko,  J. E. Subotnik,  
 T. Van Voorhis,  J. M. Herbert,  A. I. Krylov,  P. M. W. Gill,  M. Head-Gordon

 Contributors to earlier versions of Q-Chem not listed above: 
 R. D. Adamson,  B. Austin,  J. Baker,  G. J. O. Beran,  K. Brandhorst,  
 S. T. Brown,  E. F. C. Byrd,  A. K. Chakraborty,  C.-L. Cheng,  
 Siu Hung Chien,  D. M. Chipman,  D. L. Crittenden,  H. Dachsel,  
 R. J. Doerksen,  A. D. Dutoi,  L. Fusti-Molnar,  W. A. Goddard III,  
 A. Golubeva-Zadorozhnaya,  S. R. Gwaltney,  G. Hawkins,  A. Heyden,  
 S. Hirata,  G. Kedziora,  F. J. Keil,  C. Kelley,  Jihan Kim,  R. A. King,  
 R. Z. Khaliullin,  P. P. Korambath,  W. Kurlancheek,  A. M. Lee,  M. S. Lee,  
 S. V. Levchenko,  Ching Yeh Lin,  D. Liotard,  R. C. Lochan,  I. Lotan,  
 P. E. Maslen,  N. Nair,  D. P. O'Neill,  D. Neuhauser,  E. Neuscamman,  
 C. M. Oana,  R. Olson,  B. Peters,  R. Peverati,  P. A. Pieniazek,  
 Y. M. Rhee,  J. Ritchie,  M. A. Rohrdanz,  E. Rosta,  N. J. Russ,  
 H. F. Schaefer III,  N. E. Schultz,  N. Shenvi,  A. C. Simmonett,  A. Sodt,  
 D. Stuck,  K. S. Thanthiriwatte,  V. Vanovschi,  Tao Wang,  A. Warshel,  
 C. F. Williams,  Q. Wu,  X. Xu,  W. Zhang

 Please cite Q-Chem as follows:
 Y. Shao et al., Mol. Phys. 113, 184-215 (2015)
 DOI: 10.1080/00268976.2014.952696

 Q-Chem 5.1.2 for Intel X86 EM64T Linux

 Parts of Q-Chem use Armadillo 8.300.2 (Tropical Shenanigans).
 http://arma.sourceforge.net/

 Q-Chem begins on Mon Nov 26 15:18:47 2018  

Host: 
0

     Scratch files written to /scratch/taweetham/qchem49675//
The previous job contains 0 fragments, simply inherited here
Input Ideriv = 2
Curr. Ideriv = -1
Max.  Ideriv = 2

Checking the input file for inconsistencies... 	...done.

--------------------------------------------------------------
User input:
--------------------------------------------------------------

$molecule
read
$end

$rem
   job_type 	frequency
   basis 	6-311++g**
   method	b3lyp	
$end


--------------------------------------------------------------
 ----------------------------------------------------------------
             Standard Nuclear Orientation (Angstroms)
    I     Atom           X                Y                Z
 ----------------------------------------------------------------
    1      C       0.6610843698    -0.6574599535    -0.0000000000
    2      P       2.1424924973     0.1214881709     0.0000000000
    3      H       1.6553478820     1.4617716060     0.0000000000
    4      H       0.6216629424    -1.7411506669    -0.0000000000
    5      Br     -1.0965972715     0.0686233205     0.0000000000
 ----------------------------------------------------------------
 Molecular Point Group                 Cs    NOp =  2
 Largest Abelian Subgroup              Cs    NOp =  2
 Nuclear Repulsion Energy =   199.3834008264 hartrees
 There are       29 alpha and       29 beta electrons
 Requested basis set is 6-311++G(d,p)
 There are 48 shells and 114 basis functions

 Total QAlloc Memory Limit   2000 MB
 Mega-Array Size       188 MB
 MEM_STATIC part       192 MB

                       Distance Matrix (Angstroms)
             C (  1)   P (  2)   H (  3)   H (  4)
   P (  2)  1.673717
   H (  3)  2.340876  1.426068
   H (  4)  1.084407  2.404651  3.365593
   Br(  5)  1.901747  3.239521  3.084488  2.495536

 A cutoff of  1.0D-11 yielded   1091 shell pairs
 There are      6366 function pairs (      6955 Cartesian)

 -------------------------------------------------------
 OpenMP Integral Computing Module                       
 Release: version 1.0, May 2013, Q-Chem Inc. Pittsburgh 
 -------------------------------------------------------
 Integral Job Info:
 Integral job number is                      11
 Integral operator is                         1
 short-range coefficients                     0
 long-range coefficients              100000000
 Omega coefficients                           0
 if combine SR and LR in K                    0
 Integral screening is                        0
 Integral computing path is                   2
 max size of driver memory is            800000
 size of driver memory is                593474
 size of scratch memory is             29623520
 max col of scratch BK array               1296
 max len of scratch array in speh3          155
 max len of scratch index in speh4           18
 max int batch size is                      520
 min int batch size is                       52
 fixed nKL is                                45
 max L of basis functions is                  2
 order of int derivative is                   0
 number of shells is                         48
 number of basis is                         119
 number of cartesian basis is               119
 number of contracted shell pairs          1091
 number of primitive shell pairs           2822
 maxK2 (contraction) of shell pair           36
 max number of K2 of shell pair               1
 max number of CS2 of shell pair            145
 max number of PS2 of shell pair            264
 mem total for path MDJ                  515894
 -------------------------------------------------------
 Smallest overlap matrix eigenvalue = 6.09E-04
 Guess from superposition of atomic densities
 Warning:  Energy on first SCF cycle will be non-variational
 SAD guess density has 58.000000 electrons

 -----------------------------------------------------------------------
  General SCF calculation program by
  Eric Jon Sundstrom, Paul Horn, Yuezhi Mao, Dmitri Zuev, Alec White,
  David Stuck, Shaama M.S., Shane Yost, Joonho Lee, David Small,
  Daniel Levine, Susi Lehtola, Hugh Burton, Evgeny Epifanovsky
 -----------------------------------------------------------------------
 Exchange:     0.2000 Hartree-Fock + 0.0800 Slater + 0.7200 B88
 Correlation:  0.1900 VWN1RPA + 0.8100 LYP
 Using SG-1 standard quadrature grid
 using 4 threads for integral computing
 -------------------------------------------------------
 OpenMP Integral computing Module                
 Release: version 2.0, May 2017, Q-Chem Inc. Pleasanton 
 -------------------------------------------------------
 -------------------------------------------------------
 OpenMP BLAS3 based DFT computing Module                
 Release: version 1.0, May 2013, Q-Chem Inc. Pittsburgh 
 -------------------------------------------------------
 A restricted SCF calculation will be
 performed using DIIS
 SCF converges when DIIS error is below 1.0e-08
 ---------------------------------------
  Cycle       Energy         DIIS error
 ---------------------------------------
    1   -2955.0706650461      4.78e-02  
    2   -2954.7750104267      4.75e-03  
    3   -2954.6872723485      8.00e-03  
    4   -2954.7984984028      1.84e-03  
    5   -2954.8043886145      3.21e-04  
    6   -2954.8044816516      1.41e-04  
    7   -2954.8045211774      1.62e-05  
    8   -2954.8045218497      2.35e-06  
    9   -2954.8045218594      7.68e-07  
   10   -2954.8045218602      1.63e-07  
   11   -2954.8045218602      3.82e-08  
   12   -2954.8045218603      5.31e-09  Convergence criterion met
 ---------------------------------------
 SCF time:   CPU 12.18s  wall 3.00s 
 SCF   energy in the final basis set =    -2954.8045218603
 Total energy in the final basis set =    -2954.8045218603

 --------------------------------------------------------------
             Orbital Energies (a.u.) and Symmetries
 --------------------------------------------------------------

 Alpha MOs, Restricted
 -- Occupied --                  
-482.85  -77.06  -62.50  -56.32  -56.32  -56.32  -10.26   -8.71
  1 A'    2 A'    3 A'    4 A'    1 A"    5 A'    6 A'    7 A'                 
 -6.562  -6.541  -6.528  -6.527  -4.723  -4.723  -4.719  -2.652
  8 A'    9 A'    2 A"   10 A'   11 A'    3 A"   12 A'   13 A'                 
 -2.648  -2.647  -2.638  -2.637  -0.833  -0.715  -0.576  -0.443
  4 A"   14 A'    5 A"   15 A'   16 A'   17 A'   18 A'   19 A'                 
 -0.415  -0.352  -0.318  -0.291  -0.265
 20 A'    6 A"   21 A'   22 A'    7 A"                                         
 -- Virtual --                   
 -0.088  -0.041  -0.003   0.011   0.028   0.041   0.043   0.050
  8 A"   23 A'   24 A'   25 A'   26 A'   27 A'    9 A"   28 A'                 
  0.072   0.073   0.084   0.098   0.108   0.119   0.129   0.133
 10 A"   29 A'   30 A'   31 A'   11 A"   32 A'   33 A'   34 A'                 
  0.163   0.170   0.174   0.280   0.292   0.324   0.396   0.414
 35 A'   36 A'   37 A'   38 A'   12 A"   39 A'   40 A'   41 A'                 
  0.428   0.429   0.468   0.507   0.518   0.552   0.559   0.573
 13 A"   42 A'   43 A'   14 A"   44 A'   15 A"   45 A'   16 A"                 
  0.592   0.612   0.619   0.623   0.725   0.738   0.781   0.835
 46 A'   47 A'   48 A'   17 A"   18 A"   49 A'   50 A'   51 A'                 
  0.886   0.981   0.991   1.183   1.418   1.420   1.478   1.537
 52 A'   53 A'   54 A'   19 A"   20 A"   55 A'   21 A"   56 A'                 
  1.555   1.597   1.632   1.741   1.827   1.848   1.962   1.996
 57 A'   22 A"   58 A'   59 A'   60 A'   23 A"   61 A'   24 A"                 
  2.063   2.115   2.184   2.460   2.602   2.622   2.705   3.033
 62 A'   63 A'   64 A'   65 A'   66 A'   67 A'   25 A"   68 A'                 
  3.426   3.990   3.999   4.058   4.144   4.344   6.571   6.986
 69 A'   26 A"   70 A'   27 A"   71 A'   72 A'   73 A'   74 A'                 
  7.543   7.578   7.641  13.823  13.912  14.010  23.594  47.856
 28 A"   75 A'   76 A'   29 A"   77 A'   78 A'   79 A'   80 A'                 
163.126 289.740 289.772 289.8661020.634
 81 A'   30 A"   82 A'   83 A'   84 A'                                         

 Beta MOs, Restricted
 -- Occupied --                  
-482.85  -77.06  -62.50  -56.32  -56.32  -56.32  -10.26   -8.71
  1 A'    2 A'    3 A'    4 A'    1 A"    5 A'    6 A'    7 A'                 
 -6.562  -6.541  -6.528  -6.527  -4.723  -4.723  -4.719  -2.652
  8 A'    9 A'    2 A"   10 A'   11 A'    3 A"   12 A'   13 A'                 
 -2.648  -2.647  -2.638  -2.637  -0.833  -0.715  -0.576  -0.443
  4 A"   14 A'    5 A"   15 A'   16 A'   17 A'   18 A'   19 A'                 
 -0.415  -0.352  -0.318  -0.291  -0.265
 20 A'    6 A"   21 A'   22 A'    7 A"                                         
 -- Virtual --                   
 -0.088  -0.041  -0.003   0.011   0.028   0.041   0.043   0.050
  8 A"   23 A'   24 A'   25 A'   26 A'   27 A'    9 A"   28 A'                 
  0.072   0.073   0.084   0.098   0.108   0.119   0.129   0.133
 10 A"   29 A'   30 A'   31 A'   11 A"   32 A'   33 A'   34 A'                 
  0.163   0.170   0.174   0.280   0.292   0.324   0.396   0.414
 35 A'   36 A'   37 A'   38 A'   12 A"   39 A'   40 A'   41 A'                 
  0.428   0.429   0.468   0.507   0.518   0.552   0.559   0.573
 13 A"   42 A'   43 A'   14 A"   44 A'   15 A"   45 A'   16 A"                 
  0.592   0.612   0.619   0.623   0.725   0.738   0.781   0.835
 46 A'   47 A'   48 A'   17 A"   18 A"   49 A'   50 A'   51 A'                 
  0.886   0.981   0.991   1.183   1.418   1.420   1.478   1.537
 52 A'   53 A'   54 A'   19 A"   20 A"   55 A'   21 A"   56 A'                 
  1.555   1.597   1.632   1.741   1.827   1.848   1.962   1.996
 57 A'   22 A"   58 A'   59 A'   60 A'   23 A"   61 A'   24 A"                 
  2.063   2.115   2.184   2.460   2.602   2.622   2.705   3.033
 62 A'   63 A'   64 A'   65 A'   66 A'   67 A'   25 A"   68 A'                 
  3.426   3.990   3.999   4.058   4.144   4.344   6.571   6.986
 69 A'   26 A"   70 A'   27 A"   71 A'   72 A'   73 A'   74 A'                 
  7.543   7.578   7.641  13.823  13.912  14.010  23.594  47.856
 28 A"   75 A'   76 A'   29 A"   77 A'   78 A'   79 A'   80 A'                 
163.126 289.740 289.772 289.8661020.634
 81 A'   30 A"   82 A'   83 A'   84 A'                                         
 --------------------------------------------------------------

          Ground-State Mulliken Net Atomic Charges

     Atom                 Charge (a.u.)
  ----------------------------------------
      1 C                    -0.232031
      2 P                     0.092076
      3 H                    -0.039170
      4 H                     0.234513
      5 Br                   -0.055388
  ----------------------------------------
  Sum of atomic charges =     0.000000

 -----------------------------------------------------------------
                    Cartesian Multipole Moments
 -----------------------------------------------------------------
    Charge (ESU x 10^10)
                 0.0000
    Dipole Moment (Debye)
         X       0.2502      Y      -0.1328      Z      -0.0000
       Tot       0.2832
    Quadrupole Moments (Debye-Ang)
        XX     -39.3025     XY       0.6418     YY     -35.9405
        XZ       0.0000     YZ      -0.0000     ZZ     -39.5529
    Octopole Moments (Debye-Ang^2)
       XXX     -50.4173    XXY       7.4062    XYY     -10.0429
       YYY      -1.4279    XXZ      -0.0000    XYZ       0.0000
       YYZ      -0.0000    XZZ     -13.4169    YZZ       1.7022
       ZZZ      -0.0000
    Hexadecapole Moments (Debye-Ang^3)
      XXXX    -590.1915   XXXY       6.6424   XXYY    -105.7949
      XYYY      -3.5411   YYYY     -80.3773   XXXZ      -0.0000
      XXYZ      -0.0000   XYYZ       0.0000   YYYZ      -0.0000
      XXZZ    -106.5510   XYZZ       0.7147   YYZZ     -24.2338
      XZZZ       0.0000   YZZZ      -0.0000   ZZZZ     -53.8064
 -----------------------------------------------------------------
 Calculating MO derivatives via CPSCF
 D1JvT checksum  = 129240 8563.1850774657
 D1KAT checksum  = 265800 526.1217410497
   1         3          15      0.174112    0.068363
   2         3          15      0.018657    0.007363
   3         3          15      0.002459    0.001274
   4         3          15      0.000190    0.000109
   5        16           2      0.000008    0.000006
   6        18           0      0.000000    0.000000    Roots Converged
 Time for AOints: 2.6 s (CPU) 0.7 s (wall)
 ------------------------------------------------------------------------------
                     AOints        : Timing summary (seconds)
 ------------------------------------------------------------------------------
     job step          cpu (% of tot)      sys (% of tot)     wall (% of tot)
 ------------------------------------------------------------------------------
  cpscf_lag         0.1650E+02 (32.2)   0.5000E-05 (41.7)   0.4309E+01 (32.1)
  iterzp            0.3212E+02 (62.6)   0.6000E-05 (50.0)   0.8399E+01 (62.5)
  make_fx           0.0000E+00 ( 0.0)   0.0000E+00 ( 0.0)   0.0000E+00 ( 0.0)
  AOints            0.2635E+01 ( 5.1)   0.0000E+00 ( 0.0)   0.6745E+00 ( 5.0)
 ------------------------------------------------------------------------------
   Grand Totals     0.5130E+02          0.1200E-04          0.1343E+02
 ------------------------------------------------------------------------------
 Calculating analytic Hessian of the SCF energy
 Polarizability Matrix (a.u.)
            1           2           3
    1 -90.2408263  -4.0283328   0.0000000
    2  -4.0283328 -47.8974400  -0.0000000
    3   0.0000000  -0.0000000 -36.9618100

 Direct stationary perturbation theory relativistic correction:

 rels  =      17.253812796040
 relv  =     -58.264276145491
 rel2e =       9.105589837867
 E_rel =     -31.904873511583

 Hessian of the SCF Energy
            1           2           3           4           5           6
    1   0.4261552   0.0906551   0.0000000  -0.2600622  -0.1195743   0.0000000
    2   0.0906551   0.5303651   0.0000000  -0.1047419  -0.1106712  -0.0000000
    3   0.0000000   0.0000000   0.0705086   0.0000000  -0.0000000  -0.0201931
    4  -0.2600622  -0.1047419   0.0000000   0.3399881   0.0485967  -0.0000000
    5  -0.1195743  -0.1106712  -0.0000000   0.0485967   0.2764482   0.0000000
    6   0.0000000  -0.0000000  -0.0201931  -0.0000000   0.0000000   0.0227374
    7   0.0036673  -0.0248003   0.0000000  -0.0505780   0.0825652  -0.0000000
    8   0.0033348  -0.0173377  -0.0000000   0.0538716  -0.1648076   0.0000000
    9   0.0000000   0.0000000  -0.0023548  -0.0000000   0.0000000  -0.0129825
   10  -0.0395677  -0.0185651   0.0000000   0.0049210  -0.0184434  -0.0000000
   11  -0.0184590  -0.3473741   0.0000000   0.0027054  -0.0058985  -0.0000000
   12   0.0000000   0.0000000  -0.0309537  -0.0000000  -0.0000000  -0.0017689
   13  -0.1301926   0.0574523  -0.0000000  -0.0342690   0.0068558   0.0000000
   14   0.0440435  -0.0549820  -0.0000000  -0.0004319   0.0049291  -0.0000000
   15  -0.0000000  -0.0000000  -0.0170070   0.0000000  -0.0000000   0.0122071
            7           8           9          10          11          12
    1   0.0036673   0.0033348   0.0000000  -0.0395677  -0.0184590   0.0000000
    2  -0.0248003  -0.0173377   0.0000000  -0.0185651  -0.3473741   0.0000000
    3   0.0000000  -0.0000000  -0.0023548   0.0000000   0.0000000  -0.0309537
    4  -0.0505780   0.0538716  -0.0000000   0.0049210   0.0027054  -0.0000000
    5   0.0825652  -0.1648076   0.0000000  -0.0184434  -0.0058985  -0.0000000
    6  -0.0000000   0.0000000  -0.0129825  -0.0000000  -0.0000000  -0.0017689
    7   0.0480863  -0.0542594   0.0000000  -0.0047283  -0.0020590   0.0000000
    8  -0.0542594   0.1802836  -0.0000000  -0.0035023   0.0003315   0.0000000
    9   0.0000000  -0.0000000   0.0110296   0.0000000  -0.0000000   0.0095781
   10  -0.0047283  -0.0035023   0.0000000   0.0537040   0.0153417  -0.0000000
   11  -0.0020590   0.0003315  -0.0000000   0.0153417   0.3556263   0.0000000
   12   0.0000000   0.0000000   0.0095781  -0.0000000   0.0000000   0.0197006
   13   0.0035528   0.0005554  -0.0000000  -0.0143290   0.0024708  -0.0000000
   14  -0.0014465   0.0015303  -0.0000000   0.0251691  -0.0026852  -0.0000000
   15  -0.0000000   0.0000000  -0.0052704   0.0000000  -0.0000000   0.0034440
           13          14          15
    1  -0.1301926   0.0440435  -0.0000000
    2   0.0574523  -0.0549820  -0.0000000
    3  -0.0000000  -0.0000000  -0.0170070
    4  -0.0342690  -0.0004319   0.0000000
    5   0.0068558   0.0049291  -0.0000000
    6   0.0000000  -0.0000000   0.0122071
    7   0.0035528  -0.0014465  -0.0000000
    8   0.0005554   0.0015303   0.0000000
    9  -0.0000000  -0.0000000  -0.0052704
   10  -0.0143290   0.0251691   0.0000000
   11   0.0024708  -0.0026852  -0.0000000
   12  -0.0000000  -0.0000000   0.0034440
   13   0.1752378  -0.0673342   0.0000000
   14  -0.0673342   0.0512078   0.0000000
   15   0.0000000   0.0000000   0.0066263
 Gradient time:  CPU 73.01 s  wall 19.28 s
 **********************************************************************
 **                                                                  **
 **                       VIBRATIONAL ANALYSIS                       **
 **                       --------------------                       **
 **                                                                  **
 **        VIBRATIONAL FREQUENCIES (CM**-1) AND NORMAL MODES         **
 **     FORCE CONSTANTS (mDYN/ANGSTROM) AND REDUCED MASSES (AMU)     **
 **                  INFRARED INTENSITIES (KM/MOL)                   **
 **                                                                  **
 **********************************************************************


 Mode:                 1                      2                      3
 Frequency:       245.10                 482.69                 581.76
 Force Cnst:      0.2529                 0.2143                 1.0218
 Red. Mass:       7.1464                 1.5614                 5.1241
 IR Active:          YES                    YES                    YES
 IR Intens:        1.298                  6.785                 31.498
 Raman Active:       YES                    YES                    YES
               X      Y      Z        X      Y      Z        X      Y      Z
 C          0.086  0.310 -0.000    0.000 -0.000  0.196   -0.250  0.431  0.000
 P          0.320 -0.066  0.000    0.000  0.000 -0.063   -0.134 -0.074 -0.000
 H          0.807  0.118 -0.000    0.000  0.000  0.942    0.688  0.241  0.000
 H          0.086  0.307  0.000   -0.000 -0.000 -0.267   -0.067  0.429 -0.000
 Br        -0.150 -0.027  0.000   -0.000  0.000 -0.014    0.083 -0.045 -0.000
 TransDip   0.034  0.012  0.000    0.000  0.000 -0.083   -0.178  0.026 -0.000

 Mode:                 4                      5                      6
 Frequency:       868.28                 912.98                1034.79
 Force Cnst:      0.5008                 0.6190                 1.9445
 Red. Mass:       1.1273                 1.2604                 3.0821
 IR Active:          YES                    YES                    YES
 IR Intens:       32.118                  9.983                 53.113
 Raman Active:       YES                    YES                    YES
               X      Y      Z        X      Y      Z        X      Y      Z
 C          0.000 -0.000 -0.104    0.078 -0.093  0.000    0.333  0.173  0.000
 P         -0.000  0.000 -0.007   -0.052  0.010  0.000   -0.099 -0.084 -0.000
 H          0.000  0.000  0.489    0.846  0.335 -0.000   -0.512 -0.229  0.000
 H          0.000 -0.000  0.866    0.379 -0.108 -0.000    0.705  0.173 -0.000
 Br        -0.000  0.000  0.001   -0.007  0.008 -0.000   -0.014  0.007 -0.000
 TransDip  -0.000  0.000  0.182    0.018  0.099 -0.000    0.230 -0.038 -0.000

 Mode:                 7                      8                      9
 Frequency:      1262.85                2323.93                3182.79
 Force Cnst:      1.2540                 3.3053                 6.4967
 Red. Mass:       1.3346                 1.0388                 1.0885
 IR Active:          YES                    YES                    YES
 IR Intens:       31.749                 55.109                  2.679
 Raman Active:       YES                    YES                    YES
               X      Y      Z        X      Y      Z        X      Y      Z
 C         -0.161 -0.015  0.000    0.001 -0.001 -0.000   -0.007 -0.085  0.000
 P          0.035  0.001 -0.000    0.011 -0.030  0.000    0.001  0.000 -0.000
 H         -0.192 -0.071 -0.000   -0.341  0.939 -0.000   -0.002  0.009  0.000
 H          0.961 -0.079 -0.000   -0.008 -0.010  0.000    0.051  0.995 -0.000
 Br         0.001  0.004 -0.000   -0.000  0.000  0.000   -0.000  0.000 -0.000
 TransDip  -0.180  0.005 -0.000    0.042 -0.234  0.000    0.052  0.009 -0.000

 STANDARD THERMODYNAMIC QUANTITIES AT   298.15 K  AND     1.00 ATM

   This Molecule has  0 Imaginary Frequencies
   Zero point vibrational energy:       15.575 kcal/mol

   Atom    1 Element C  Has Mass   12.00000
   Atom    2 Element P  Has Mass   30.97376
   Atom    3 Element H  Has Mass    1.00783
   Atom    4 Element H  Has Mass    1.00783
   Atom    5 Element Br Has Mass   78.91830
   Molecular Mass:   123.907720 amu
   Principal axes and moments of inertia in amu*Bohr^2:
                             1           2           3
    Eigenvalues --       40.01249   873.79405   913.80655
          X               0.99997     0.00713     0.00000
          Y              -0.00713     0.99997     0.00000
          Z               0.00000    -0.00000     1.00000
   Rotational Symmetry Number is   1
   The Molecule is an Asymmetric Top
   Translational Enthalpy:        0.889 kcal/mol
   Rotational Enthalpy:           0.889 kcal/mol
   Vibrational Enthalpy:         16.240 kcal/mol
   gas constant (RT):             0.592 kcal/mol
   Translational Entropy:        40.357  cal/mol.K
   Rotational Entropy:           24.972  cal/mol.K
   Vibrational Entropy:           3.355  cal/mol.K

   Total Enthalpy:               18.610 kcal/mol
   Total Entropy:                68.684  cal/mol.K
Archival summary:
1\1\TWL02\FREQ\ProcedureUnspecified\BasisUnspecified\r1112\taweetha\MonNov2615:19:092018MonNov2615:19:092018\0\\#,FREQ,ProcedureUnspecified,BasisUnspecified,\\0,1\Br\C,1,1.90175\H,2,1.08441,1,110.362\P,2,1.67372,1,129.819,3,-180,0\H,4,1.42607,2,97.7617,1,-0,0\\\@

 Total job time:  22.64s(wall), 85.29s(cpu) 
 Mon Nov 26 15:19:09 2018

        *************************************************************
        *                                                           *
        *  Thank you very much for using Q-Chem.  Have a nice day.  *
        *                                                           *
        *************************************************************
