# Supplementary material for: Geometric and energetic data from ab initio calculations of haloethene, haloimine, halomethylenephosphine, haloiminophosphine, halodiazene, halodiphosphene and halocyclopropane
Source: Data Brief. 2019 Nov 2;27:104738. doi: 10.1016/j.dib.2019.104738 (PMC6861602; doi:10.1016/j.dib.2019.104738)
Supplement: Multimedia component 5 [file mmc5.zip › CP/B3LYP/BrHCPIE.out]

Q-Chem Developer Version!
                  Welcome to Q-Chem
     A Quantum Leap Into The Future Of Chemistry


 Q-Chem 5.1, Q-Chem, Inc., Pleasanton, CA (2018)

 Yihan Shao,  Zhengting Gan,  E. Epifanovsky,  A. T. B. Gilbert,  M. Wormit,  
 J. Kussmann,  A. W. Lange,  A. Behn,  Jia Deng,  Xintian Feng,  D. Ghosh,  
 M. Goldey,  P. R. Horn,  L. D. Jacobson,  I. Kaliman,  T. Kus,  A. Landau,  
 Jie Liu,  E. I. Proynov,  R. M. Richard,  R. P. Steele,  E. J. Sundstrom,  
 H. L. Woodcock III,  P. M. Zimmerman,  D. Zuev,  B. Albrecht,  E. Alguire,  
 S. A. Baeppler,  D. Barton,  Z. Benda,  Y. A. Bernard,  E. J. Berquist,  
 K. B. Bravaya,  H. Burton,  D. Casanova,  Chun-Min Chang,  Yunqing Chen,  
 A. Chien,  K. D. Closser,  M. P. Coons,  S. Coriani,  S. Dasgupta,  
 A. L. Dempwolff,  M. Diedenhofen,  Hainam Do,  R. G. Edgar,  Po-Tung Fang,  
 S. Faraji,  S. Fatehi,  Qingguo Feng,  K. D. Fenk,  J. Fosso-Tande,  
 Qinghui Ge,  A. Ghysels,  G. Gidofalvi,  J. Gomes,  J. Gonthier,  A. Gunina,  
 D. Hait,  M. W. D. Hanson-Heine,  P. H. P. Harbach,  A. W. Hauser,  
 J. E. Herr,  E. G. Hohenstein,  Z. C. Holden,  Kerwin Hui,  B. C. Huynh,  
 T.-C. Jagau,  Hyunjun Ji,  B. Kaduk,  K. Khistyaev,  Jaehoon Kim,  
 P. Klunzinger,  K. Koh,  D. Kosenkov,  L. Koulias,  T. Kowalczyk,  
 C. M. Krauter,  A. Kunitsa,  Ka Un Lao,  A. Laurent,  K. V. Lawler,  
 Joonho Lee,  D. Lefrancois,  S. Lehtola,  D. S. Levine,  Yi-Pei Li,  
 You-Sheng Lin,  Fenglai Liu,  E. Livshits,  A. Luenser,  P. Manohar,  
 E. Mansoor,  S. F. Manzer,  Shan-Ping Mao,  Yuezhi Mao,  N. Mardirossian,  
 A. V. Marenich,  T. Markovich,  L. A. Martinez-Martinez,  S. A. Maurer,  
 N. J. Mayhall,  S. C. McKenzie,  J.-M. Mewes,  A. F. Morrison,  
 J. W. Mullinax,  K. Nanda,  T. S. Nguyen-Beck,  R. Olivares-Amaya,  
 J. A. Parkhill,  T. M. Perrine,  F. Plasser,  P. Pokhilko,  S. Prager,  
 A. Prociuk,  E. Ramos,  D. R. Rehn,  F. Rob,  M. Schneider,  N. Sergueev,  
 S. M. Sharada,  S. Sharma,  D. W. Small,  T. Stauch,  T. Stein,  
 Yu-Chuan Su,  A. J. W. Thom,  A. Tkatchenko,  T. Tsuchimochi,  N. M. Tubman,  
 L. Vogt,  M. L. Vidal,  O. Vydrov,  M. A. Watson,  J. Wenzel,  
 M. de Wergifosse,  T. A. Wesolowski,  A. White,  J. Witte,  A. Yamada,  
 Jun Yang,  K. Yao,  S. Yeganeh,  S. R. Yost,  Zhi-Qiang You,  A. Zech,  
 Igor Ying Zhang,  Xing Zhang,  Yan Zhao,  Ying Zhu,  B. R. Brooks,  
 G. K. L. Chan,  C. J. Cramer,  M. S. Gordon,  W. J. Hehre,  A. Klamt,  
 M. W. Schmidt,  C. D. Sherrill,  D. G. Truhlar,  A. Aspuru-Guzik,  R. Baer,  
 A. T. Bell,  N. A. Besley,  Jeng-Da Chai,  A. E. DePrince, III,  
 R. A. DiStasio Jr.,  A. Dreuw,  B. D. Dunietz,  T. R. Furlani,  
 Chao-Ping Hsu,  Yousung Jung,  Jing Kong,  D. S. Lambrecht,  WanZhen Liang,  
 C. Ochsenfeld,  V. A. Rassolov,  L. V. Slipchenko,  J. E. Subotnik,  
 T. Van Voorhis,  J. M. Herbert,  A. I. Krylov,  P. M. W. Gill,  M. Head-Gordon

 Contributors to earlier versions of Q-Chem not listed above: 
 R. D. Adamson,  B. Austin,  J. Baker,  G. J. O. Beran,  K. Brandhorst,  
 S. T. Brown,  E. F. C. Byrd,  A. K. Chakraborty,  C.-L. Cheng,  
 Siu Hung Chien,  D. M. Chipman,  D. L. Crittenden,  H. Dachsel,  
 R. J. Doerksen,  A. D. Dutoi,  L. Fusti-Molnar,  W. A. Goddard III,  
 A. Golubeva-Zadorozhnaya,  S. R. Gwaltney,  G. Hawkins,  A. Heyden,  
 S. Hirata,  G. Kedziora,  F. J. Keil,  C. Kelley,  Jihan Kim,  R. A. King,  
 R. Z. Khaliullin,  P. P. Korambath,  W. Kurlancheek,  A. M. Lee,  M. S. Lee,  
 S. V. Levchenko,  Ching Yeh Lin,  D. Liotard,  R. C. Lochan,  I. Lotan,  
 P. E. Maslen,  N. Nair,  D. P. O'Neill,  D. Neuhauser,  E. Neuscamman,  
 C. M. Oana,  R. Olson,  B. Peters,  R. Peverati,  P. A. Pieniazek,  
 Y. M. Rhee,  J. Ritchie,  M. A. Rohrdanz,  E. Rosta,  N. J. Russ,  
 H. F. Schaefer III,  N. E. Schultz,  N. Shenvi,  A. C. Simmonett,  A. Sodt,  
 D. Stuck,  K. S. Thanthiriwatte,  V. Vanovschi,  Tao Wang,  A. Warshel,  
 C. F. Williams,  Q. Wu,  X. Xu,  W. Zhang

 Please cite Q-Chem as follows:
 Y. Shao et al., Mol. Phys. 113, 184-215 (2015)
 DOI: 10.1080/00268976.2014.952696

 Q-Chem 5.1.2 for Intel X86 EM64T Linux

 Parts of Q-Chem use Armadillo 8.300.2 (Tropical Shenanigans).
 http://arma.sourceforge.net/

 Q-Chem begins on Mon Nov 26 16:17:19 2018  

Host: 
0

     Scratch files written to /scratch/taweetham/qchem51164//
Input Ideriv = 2
Curr. Ideriv = -1
Max.  Ideriv = 2

Checking the input file for inconsistencies... 	...done.

--------------------------------------------------------------
User input:
--------------------------------------------------------------
$molecule
0 1
C 
P 1 1.5 
I 2 PI 1 120. 
H 1 PH 2 120.  3 180.0
Br 1 PBr 2 120.  3 0.0

PH=1.44
PF=1.54
PCl=2.03
PBr=2.5
PI=2.6
$end

$rem
   job_type	optimization
   basis	6-311++g**
   method	b3lyp
$end

--------------------------------------------------------------
 ----------------------------------------------------------------
             Standard Nuclear Orientation (Angstroms)
    I     Atom           X                Y                Z
 ----------------------------------------------------------------
    1      C       1.2618895459    -1.6837065655     0.0000000000
    2      P      -0.2349152697    -1.7815602521     0.0000000000
    3      I      -1.6790353258     0.3805029439     0.0000000000
    4      H       2.0617098847    -2.8811569510     0.0000000000
    5      Br      2.3679872615     0.5582898314    -0.0000000000
 ----------------------------------------------------------------
 Molecular Point Group                 Cs    NOp =  2
 Largest Abelian Subgroup              Cs    NOp =  2
 Nuclear Repulsion Energy =   622.8764900363 hartrees
 There are       55 alpha and       55 beta electrons
 Requested basis set is 6-311++G(d,p)
 There are 67 shells and 169 basis functions

 Total QAlloc Memory Limit   2000 MB
 Mega-Array Size       188 MB
 MEM_STATIC part       192 MB
 A cutoff of  1.0D-11 yielded   1746 shell pairs
 There are     11870 function pairs (     13348 Cartesian)

 -------------------------------------------------------
 OpenMP Integral Computing Module                       
 Release: version 1.0, May 2013, Q-Chem Inc. Pittsburgh 
 -------------------------------------------------------
 Integral Job Info:
 Integral job number is                      11
 Integral operator is                         1
 short-range coefficients                     0
 long-range coefficients              100000000
 Omega coefficients                           0
 if combine SR and LR in K                    0
 Integral screening is                        0
 Integral computing path is                   2
 max size of driver memory is            800000
 size of driver memory is                593474
 size of scratch memory is             29623520
 max col of scratch BK array               1296
 max len of scratch array in speh3          155
 max len of scratch index in speh4           18
 max int batch size is                      520
 min int batch size is                       52
 fixed nKL is                                45
 max L of basis functions is                  2
 order of int derivative is                   0
 number of shells is                         67
 number of basis is                         179
 number of cartesian basis is               179
 number of contracted shell pairs          1746
 number of primitive shell pairs           3871
 maxK2 (contraction) of shell pair           36
 max number of K2 of shell pair               1
 max number of CS2 of shell pair            278
 max number of PS2 of shell pair            278
 mem total for path MDJ                  528652
 -------------------------------------------------------
 Smallest overlap matrix eigenvalue = 8.35E-04

 Scale SEOQF with 1.000000e-01/1.000000e-01/1.000000e-01

 Standard Electronic Orientation quadrupole field applied
 Nucleus-field energy     =     0.0000000194 hartrees
 Guess from superposition of atomic densities
 Warning:  Energy on first SCF cycle will be non-variational
 SAD guess density has 110.000000 electrons

 -----------------------------------------------------------------------
  General SCF calculation program by
  Eric Jon Sundstrom, Paul Horn, Yuezhi Mao, Dmitri Zuev, Alec White,
  David Stuck, Shaama M.S., Shane Yost, Joonho Lee, David Small,
  Daniel Levine, Susi Lehtola, Hugh Burton, Evgeny Epifanovsky
 -----------------------------------------------------------------------
 Exchange:     0.2000 Hartree-Fock + 0.0800 Slater + 0.7200 B88
 Correlation:  0.1900 VWN1RPA + 0.8100 LYP
 Using SG-1 standard quadrature grid
 using 4 threads for integral computing
 -------------------------------------------------------
 OpenMP Integral computing Module                
 Release: version 2.0, May 2017, Q-Chem Inc. Pleasanton 
 -------------------------------------------------------
 -------------------------------------------------------
 OpenMP BLAS3 based DFT computing Module                
 Release: version 1.0, May 2013, Q-Chem Inc. Pittsburgh 
 -------------------------------------------------------
 A restricted SCF calculation will be
 performed using DIIS
 SCF converges when DIIS error is below 1.0e-08
 ---------------------------------------
  Cycle       Energy         DIIS error
 ---------------------------------------
    1   -9873.7978800291      3.40e-02  
    2   -9873.5640412272      3.91e-03  
    3   -9873.3765794609      7.21e-03  
    4   -9873.6255309814      1.23e-03  
    5   -9873.6279924964      7.55e-04  
    6   -9873.6301183792      4.32e-04  
    7   -9873.6309222238      3.98e-05  
    8   -9873.6309266043      1.64e-05  
    9   -9873.6309275891      6.22e-06  
   10   -9873.6309277980      1.53e-06  
   11   -9873.6309278097      3.60e-07  
   12   -9873.6309278103      8.07e-08  
   13   -9873.6309278103      2.45e-08  
   14   -9873.6309278104      3.03e-09  Convergence criterion met
 ---------------------------------------
 SCF time:   CPU 32.25s  wall 9.00s 
 SCF   energy in the final basis set =    -9873.6309278104
 Total energy in the final basis set =    -9873.6309278104

 --------------------------------------------------------------
             Orbital Energies (a.u.) and Symmetries
 --------------------------------------------------------------

 Alpha MOs, Restricted
 -- Occupied --                  
******* -482.83 -176.32 -165.72 -165.72 -165.72  -77.11  -62.48
  1 A'    2 A'    3 A'    4 A'    1 A"    5 A'    6 A'    7 A'                 
-56.301 -56.297 -56.297 -35.816 -31.309 -31.304 -31.303 -22.960
  8 A'    2 A"    9 A'   10 A'   11 A'    3 A"   12 A'   13 A'                 
-22.959 -22.958 -22.954 -22.954 -10.289  -8.687  -6.612  -6.519
  4 A"   14 A'    5 A"   15 A'   16 A'   17 A'   18 A'   19 A'                 
 -6.505  -6.505  -6.365  -4.777  -4.774  -4.771  -4.770  -4.763
  6 A"   20 A'   21 A'   22 A'   23 A'    7 A"   24 A'    8 A"                 
 -4.762  -2.630  -2.626  -2.626  -2.614  -2.614  -2.043  -2.039
 25 A'   26 A'    9 A"   27 A'   28 A'   10 A"   29 A'   11 A"                 
 -2.038  -2.026  -2.026  -0.799  -0.743  -0.664  -0.514  -0.419
 30 A'   31 A'   12 A"   32 A'   33 A'   34 A'   35 A'   36 A'                 
 -0.394  -0.355  -0.308  -0.291  -0.288  -0.282  -0.277
 37 A'   13 A"   38 A'   14 A"   39 A'   15 A"   40 A'                         
 -- Virtual --                   
 -0.169  -0.102  -0.089  -0.028   0.015   0.029   0.038   0.040
 41 A'   42 A'   16 A"   43 A'   44 A'   45 A'   17 A"   46 A'                 
  0.060   0.064   0.075   0.079   0.098   0.098   0.107   0.127
 47 A'   48 A'   18 A"   49 A'   50 A'   19 A"   51 A'   52 A'                 
  0.144   0.155   0.207   0.219   0.247   0.266   0.282   0.341
 53 A'   54 A'   55 A'   20 A"   56 A'   21 A"   57 A'   58 A'                 
  0.359   0.383   0.392   0.393   0.395   0.412   0.425   0.443
 59 A'   22 A"   23 A"   60 A'   61 A'   62 A'   63 A'   24 A"                 
  0.469   0.476   0.510   0.511   0.576   0.583   0.595   0.607
 64 A'   65 A'   25 A"   66 A'   67 A'   26 A"   68 A'   69 A'                 
  0.617   0.637   0.645   0.659   0.665   0.675   0.785   0.854
 27 A"   70 A'   28 A"   71 A'   29 A"   72 A'   73 A'   74 A'                 
  0.934   1.137   1.145   1.285   1.308   1.320   1.362   1.374
 75 A'   30 A"   76 A'   31 A"   77 A'   78 A'   79 A'   80 A'                 
  1.482   1.539   1.555   1.618   1.638   1.704   2.005   2.016
 32 A"   33 A"   81 A'   82 A'   34 A"   83 A'   35 A"   84 A'                 
  2.029   2.063   2.084   2.558   2.685   2.912   3.302   3.949
 85 A'   86 A'   87 A'   88 A'   36 A"   89 A'   90 A'   37 A"                 
  3.956   3.958   3.985   4.011   4.015   4.021   4.051   4.079
 38 A"   91 A'   92 A'   39 A"   40 A"   93 A'   94 A'   95 A'                 
  4.154   4.278   5.974   6.001   6.013   6.546   6.948   7.561
 96 A'   97 A'   41 A"   98 A'   99 A'  100 A'  101 A'   42 A"                 
  7.573   7.598  13.772  13.873  14.080  23.437  27.733  28.320
102 A'  103 A'   43 A"  104 A'  105 A'  106 A'  107 A'   44 A"                 
 28.340  28.350  28.523  28.526  28.527  28.538  28.598  47.844
108 A'  109 A'   45 A"   46 A"  110 A'  111 A'  112 A'  113 A'                 
127.866 127.881 127.895 151.549 163.123 289.753 289.766 289.799
 47 A"  114 A'  115 A'  116 A'  117 A'   48 A"  118 A'  119 A'                 
*******1901.707
120 A'  121 A'                                                                 

 Beta MOs, Restricted
 -- Occupied --                  
******* -482.83 -176.32 -165.72 -165.72 -165.72  -77.11  -62.48
  1 A'    2 A'    3 A'    4 A'    1 A"    5 A'    6 A'    7 A'                 
-56.301 -56.297 -56.297 -35.816 -31.309 -31.304 -31.303 -22.960
  8 A'    2 A"    9 A'   10 A'   11 A'    3 A"   12 A'   13 A'                 
-22.959 -22.958 -22.954 -22.954 -10.289  -8.687  -6.612  -6.519
  4 A"   14 A'    5 A"   15 A'   16 A'   17 A'   18 A'   19 A'                 
 -6.505  -6.505  -6.365  -4.777  -4.774  -4.771  -4.770  -4.763
  6 A"   20 A'   21 A'   22 A'   23 A'    7 A"   24 A'    8 A"                 
 -4.762  -2.630  -2.626  -2.626  -2.614  -2.614  -2.043  -2.039
 25 A'   26 A'    9 A"   27 A'   28 A'   10 A"   29 A'   11 A"                 
 -2.038  -2.026  -2.026  -0.799  -0.743  -0.664  -0.514  -0.419
 30 A'   31 A'   12 A"   32 A'   33 A'   34 A'   35 A'   36 A'                 
 -0.394  -0.355  -0.308  -0.291  -0.288  -0.282  -0.277
 37 A'   13 A"   38 A'   14 A"   39 A'   15 A"   40 A'                         
 -- Virtual --                   
 -0.169  -0.102  -0.089  -0.028   0.015   0.029   0.038   0.040
 41 A'   42 A'   16 A"   43 A'   44 A'   45 A'   17 A"   46 A'                 
  0.060   0.064   0.075   0.079   0.098   0.098   0.107   0.127
 47 A'   48 A'   18 A"   49 A'   50 A'   19 A"   51 A'   52 A'                 
  0.144   0.155   0.207   0.219   0.247   0.266   0.282   0.341
 53 A'   54 A'   55 A'   20 A"   56 A'   21 A"   57 A'   58 A'                 
  0.359   0.383   0.392   0.393   0.395   0.412   0.425   0.443
 59 A'   22 A"   23 A"   60 A'   61 A'   62 A'   63 A'   24 A"                 
  0.469   0.476   0.510   0.511   0.576   0.583   0.595   0.607
 64 A'   65 A'   25 A"   66 A'   67 A'   26 A"   68 A'   69 A'                 
  0.617   0.637   0.645   0.659   0.665   0.675   0.785   0.854
 27 A"   70 A'   28 A"   71 A'   29 A"   72 A'   73 A'   74 A'                 
  0.934   1.137   1.145   1.285   1.308   1.320   1.362   1.374
 75 A'   30 A"   76 A'   31 A"   77 A'   78 A'   79 A'   80 A'                 
  1.482   1.539   1.555   1.618   1.638   1.704   2.005   2.016
 32 A"   33 A"   81 A'   82 A'   34 A"   83 A'   35 A"   84 A'                 
  2.029   2.063   2.084   2.558   2.685   2.912   3.302   3.949
 85 A'   86 A'   87 A'   88 A'   36 A"   89 A'   90 A'   37 A"                 
  3.956   3.958   3.985   4.011   4.015   4.021   4.051   4.079
 38 A"   91 A'   92 A'   39 A"   40 A"   93 A'   94 A'   95 A'                 
  4.154   4.278   5.974   6.001   6.013   6.546   6.948   7.561
 96 A'   97 A'   41 A"   98 A'   99 A'  100 A'  101 A'   42 A"                 
  7.573   7.598  13.772  13.873  14.080  23.437  27.733  28.320
102 A'  103 A'   43 A"  104 A'  105 A'  106 A'  107 A'   44 A"                 
 28.340  28.350  28.523  28.526  28.527  28.538  28.598  47.844
108 A'  109 A'   45 A"   46 A"  110 A'  111 A'  112 A'  113 A'                 
127.866 127.881 127.895 151.549 163.123 289.753 289.766 289.799
 47 A"  114 A'  115 A'  116 A'  117 A'   48 A"  118 A'  119 A'                 
*******1901.707
120 A'  121 A'                                                                 
 --------------------------------------------------------------

          Ground-State Mulliken Net Atomic Charges

     Atom                 Charge (a.u.)
  ----------------------------------------
      1 C                    -0.133551
      2 P                     0.122971
      3 I                    -0.084736
      4 H                     0.236673
      5 Br                   -0.141357
  ----------------------------------------
  Sum of atomic charges =     0.000000

 -----------------------------------------------------------------
                    Cartesian Multipole Moments
 -----------------------------------------------------------------
    Charge (ESU x 10^10)
                 0.0000
    Dipole Moment (Debye)
         X      -0.8919      Y      -2.5475      Z       0.0000
       Tot       2.6992
    Quadrupole Moments (Debye-Ang)
        XX     -69.0907     XY      -5.4940     YY     -57.2080
        XZ       0.0000     YZ      -0.0000     ZZ     -68.1292
    Octopole Moments (Debye-Ang^2)
       XXX     -17.5190    XXY      10.6132    XYY      12.5442
       YYY      22.3197    XXZ       0.0000    XYZ      -0.0000
       YYZ       0.0000    XZZ      -4.7504    YZZ      12.9765
       ZZZ       0.0000
    Hexadecapole Moments (Debye-Ang^3)
      XXXX   -1313.0795   XXXY     -14.9699   XXYY    -248.9111
      XYYY     -36.2435   YYYY    -451.2259   XXXZ       0.0000
      XXYZ      -0.0000   XYYZ      -0.0000   YYYZ      -0.0000
      XXZZ    -239.0025   XYZZ       6.0835   YYZZ    -104.9165
      XZZZ      -0.0000   YZZZ      -0.0000   ZZZZ     -94.9661
 -----------------------------------------------------------------
 Calculating analytic gradient of the SCF energy
 Gradient of SCF Energy
            1           2           3           4           5
    1  -0.2091773   0.1611540  -0.0114989   0.0463113   0.0132110
    2   0.0179969   0.0123410   0.0098944  -0.0840080   0.0437758
    3  -0.0000000   0.0000000  -0.0000000   0.0000000  -0.0000000
 Max gradient component =       2.092E-01
 RMS gradient           =       7.381E-02
 Gradient time:  CPU 7.35 s  wall 1.94 s
 Geometry Optimization Parameters
   NAtoms,    NIC,     NZ,  NCons,   NDum,   NFix, NCnnct, MaxDiis
        5      20       5       0       0       0       0       0


** GEOMETRY OPTIMIZATION IN DELOCALIZED INTERNAL COORDINATES **
   Searching for a Minimum

   Optimization Cycle:   1

                       Coordinates (Angstroms)
     ATOM                X               Y               Z
      1  C         1.2618895459   -1.6837065655    0.0000000000
      2  P        -0.2349152697   -1.7815602521    0.0000000000
      3  I        -1.6790353258    0.3805029439    0.0000000000
      4  H         2.0617098847   -2.8811569510    0.0000000000
      5  Br        2.3679872615    0.5582898314    0.0000000000
   Point Group: cs    Number of degrees of freedom:     7


   Energy is  -9873.630927810


 Attempting to Generate Delocalized Internal Coordinates

  7 Hessian modes will be used to form the next step
  Hessian Eigenvalues:
     0.052803    0.075278    0.130389    0.160000    0.220000    0.250000
     0.766766

 Minimum Search - Taking Simple RFO Step
 Searching for Lamda that Minimizes Along All modes
 Value Taken    Lamda =  -0.08782333
 Calculated Step too Large.  Step scaled by  0.510020
 Step Taken.  Stepsize is  0.300000

                             Maximum     Tolerance    Cnvgd?
         Gradient           0.155406      0.000300      NO
         Displacement       0.195221      0.001200      NO
         Energy change     *********      0.000001      NO


 New Cartesian Coordinates Obtained by Inverse Iteration

 Displacement from previous Coordinates is:  0.298549
 ----------------------------------------------------------------
             Standard Nuclear Orientation (Angstroms)
    I     Atom           X                Y                Z
 ----------------------------------------------------------------
    1      C       1.2808068127    -1.6786109750     0.0000000000
    2      P      -0.2618036593    -1.8028492198     0.0000000000
    3      I      -1.6580582249     0.3618241160     0.0000000000
    4      H       2.0408516403    -2.7600251282     0.0000000000
    5      Br      2.3758395279     0.4720302138     0.0000000000
 ----------------------------------------------------------------
 Molecular Point Group                 Cs    NOp =  2
 Largest Abelian Subgroup              Cs    NOp =  2
 Nuclear Repulsion Energy =   627.2675775242 hartrees
 There are       55 alpha and       55 beta electrons
 Applying Cartesian multipole field
    Component          Value
    ---------          -----
     (2,0,0)        1.00000E-11
     (0,2,0)        2.00000E-11
     (0,0,2)       -3.00000E-11
 Nucleus-field energy     =     0.0000000191 hartrees
 Requested basis set is 6-311++G(d,p)
 There are 67 shells and 169 basis functions
 A cutoff of  1.0D-11 yielded   1766 shell pairs
 There are     11970 function pairs (     13453 Cartesian)
 Smallest overlap matrix eigenvalue = 8.84E-04
 Guess MOs from SCF MO coefficient file

 -----------------------------------------------------------------------
  General SCF calculation program by
  Eric Jon Sundstrom, Paul Horn, Yuezhi Mao, Dmitri Zuev, Alec White,
  David Stuck, Shaama M.S., Shane Yost, Joonho Lee, David Small,
  Daniel Levine, Susi Lehtola, Hugh Burton, Evgeny Epifanovsky
 -----------------------------------------------------------------------
 Exchange:     0.2000 Hartree-Fock + 0.0800 Slater + 0.7200 B88
 Correlation:  0.1900 VWN1RPA + 0.8100 LYP
 Using SG-1 standard quadrature grid
 using 4 threads for integral computing
 -------------------------------------------------------
 OpenMP Integral computing Module                
 Release: version 2.0, May 2017, Q-Chem Inc. Pleasanton 
 -------------------------------------------------------
 -------------------------------------------------------
 OpenMP BLAS3 based DFT computing Module                
 Release: version 1.0, May 2013, Q-Chem Inc. Pittsburgh 
 -------------------------------------------------------
 A restricted SCF calculation will be
 performed using DIIS
 SCF converges when DIIS error is below 1.0e-08
 ---------------------------------------
  Cycle       Energy         DIIS error
 ---------------------------------------
    1   -9873.6694967732      7.23e-04  
    2   -9873.6720300635      2.31e-04  
    3   -9873.6718926250      2.88e-04  
    4   -9873.6722489214      9.55e-05  
    5   -9873.6722778581      4.62e-05  
    6   -9873.6722866602      9.41e-06  
    7   -9873.6722869729      3.16e-06  
    8   -9873.6722870123      1.60e-06  
    9   -9873.6722870239      2.13e-07  
   10   -9873.6722870241      6.99e-08  
   11   -9873.6722870241      1.94e-08  
   12   -9873.6722870240      5.69e-09  Convergence criterion met
 ---------------------------------------
 SCF time:   CPU 27.85s  wall 7.00s 
 SCF   energy in the final basis set =    -9873.6722870240
 Total energy in the final basis set =    -9873.6722870240

 --------------------------------------------------------------
             Orbital Energies (a.u.) and Symmetries
 --------------------------------------------------------------

 Alpha MOs, Restricted
 -- Occupied --                  
******* -482.83 -176.32 -165.72 -165.72 -165.72  -77.11  -62.48
  1 A'    2 A'    3 A'    4 A'    1 A"    5 A'    6 A'    7 A'                 
-56.306 -56.301 -56.301 -35.815 -31.308 -31.302 -31.302 -22.959
  8 A'    2 A"    9 A'   10 A'   11 A'    3 A"   12 A'   13 A'                 
-22.957 -22.957 -22.953 -22.953 -10.288  -8.692  -6.613  -6.524
  4 A"   14 A'    5 A"   15 A'   16 A'   17 A'   18 A'   19 A'                 
 -6.510  -6.509  -6.364  -4.776  -4.774  -4.772  -4.770  -4.762
  6 A"   20 A'   21 A'   22 A'   23 A'    7 A"   24 A'    8 A"                 
 -4.761  -2.634  -2.631  -2.630  -2.619  -2.619  -2.041  -2.038
 25 A'   26 A'    9 A"   27 A'   28 A'   10 A"   29 A'   11 A"                 
 -2.037  -2.025  -2.025  -0.793  -0.746  -0.665  -0.528  -0.423
 30 A'   31 A'   12 A"   32 A'   33 A'   34 A'   35 A'   36 A'                 
 -0.398  -0.350  -0.312  -0.293  -0.290  -0.281  -0.278
 37 A'   13 A"   38 A'   14 A"   39 A'   15 A"   40 A'                         
 -- Virtual --                   
 -0.158  -0.094  -0.087  -0.020   0.017   0.029   0.039   0.042
 41 A'   16 A"   42 A'   43 A'   44 A'   45 A'   17 A"   46 A'                 
  0.060   0.072   0.074   0.084   0.099   0.099   0.107   0.127
 47 A'   48 A'   18 A"   49 A'   50 A'   19 A"   51 A'   52 A'                 
  0.144   0.151   0.208   0.219   0.249   0.268   0.280   0.332
 53 A'   54 A'   55 A'   20 A"   56 A'   21 A"   57 A'   58 A'                 
  0.358   0.381   0.392   0.396   0.404   0.411   0.423   0.441
 59 A'   22 A"   23 A"   60 A'   61 A'   62 A'   63 A'   24 A"                 
  0.467   0.473   0.504   0.526   0.577   0.578   0.594   0.596
 64 A'   65 A'   25 A"   66 A'   67 A'   26 A"   68 A'   69 A'                 
  0.608   0.628   0.652   0.669   0.674   0.682   0.793   0.860
 27 A"   70 A'   28 A"   29 A"   71 A'   72 A'   73 A'   74 A'                 
  0.938   1.087   1.128   1.286   1.315   1.339   1.381   1.430
 75 A'   76 A'   30 A"   31 A"   77 A'   78 A'   79 A'   80 A'                 
  1.474   1.546   1.569   1.630   1.683   1.728   2.000   2.008
 32 A"   33 A"   81 A'   82 A'   34 A"   83 A'   35 A"   84 A'                 
  2.020   2.088   2.153   2.593   2.684   2.917   3.340   3.950
 85 A'   86 A'   87 A'   88 A'   36 A"   89 A'   90 A'   37 A"                 
  3.958   3.960   3.987   4.007   4.015   4.018   4.059   4.087
 38 A"   91 A'   92 A'   39 A"   40 A"   93 A'   94 A'   95 A'                 
  4.174   4.278   5.975   6.003   6.014   6.544   6.930   7.556
 96 A'   97 A'   41 A"   98 A'   99 A'  100 A'  101 A'   42 A"                 
  7.572   7.605  13.771  13.873  14.042  23.419  27.734  28.321
102 A'  103 A'   43 A"  104 A'  105 A'  106 A'  107 A'   44 A"                 
 28.342  28.352  28.524  28.527  28.528  28.540  28.602  47.841
108 A'  109 A'   45 A"   46 A"  110 A'  111 A'  112 A'  113 A'                 
127.867 127.883 127.897 151.550 163.090 289.749 289.764 289.805
 47 A"  114 A'  115 A'  116 A'  117 A'   48 A"  118 A'  119 A'                 
*******1901.708
120 A'  121 A'                                                                 

 Beta MOs, Restricted
 -- Occupied --                  
******* -482.83 -176.32 -165.72 -165.72 -165.72  -77.11  -62.48
  1 A'    2 A'    3 A'    4 A'    1 A"    5 A'    6 A'    7 A'                 
-56.306 -56.301 -56.301 -35.815 -31.308 -31.302 -31.302 -22.959
  8 A'    2 A"    9 A'   10 A'   11 A'    3 A"   12 A'   13 A'                 
-22.957 -22.957 -22.953 -22.953 -10.288  -8.692  -6.613  -6.524
  4 A"   14 A'    5 A"   15 A'   16 A'   17 A'   18 A'   19 A'                 
 -6.510  -6.509  -6.364  -4.776  -4.774  -4.772  -4.770  -4.762
  6 A"   20 A'   21 A'   22 A'   23 A'    7 A"   24 A'    8 A"                 
 -4.761  -2.634  -2.631  -2.630  -2.619  -2.619  -2.041  -2.038
 25 A'   26 A'    9 A"   27 A'   28 A'   10 A"   29 A'   11 A"                 
 -2.037  -2.025  -2.025  -0.793  -0.746  -0.665  -0.528  -0.423
 30 A'   31 A'   12 A"   32 A'   33 A'   34 A'   35 A'   36 A'                 
 -0.398  -0.350  -0.312  -0.293  -0.290  -0.281  -0.278
 37 A'   13 A"   38 A'   14 A"   39 A'   15 A"   40 A'                         
 -- Virtual --                   
 -0.158  -0.094  -0.087  -0.020   0.017   0.029   0.039   0.042
 41 A'   16 A"   42 A'   43 A'   44 A'   45 A'   17 A"   46 A'                 
  0.060   0.072   0.074   0.084   0.099   0.099   0.107   0.127
 47 A'   48 A'   18 A"   49 A'   50 A'   19 A"   51 A'   52 A'                 
  0.144   0.151   0.208   0.219   0.249   0.268   0.280   0.332
 53 A'   54 A'   55 A'   20 A"   56 A'   21 A"   57 A'   58 A'                 
  0.358   0.381   0.392   0.396   0.404   0.411   0.423   0.441
 59 A'   22 A"   23 A"   60 A'   61 A'   62 A'   63 A'   24 A"                 
  0.467   0.473   0.504   0.526   0.577   0.578   0.594   0.596
 64 A'   65 A'   25 A"   66 A'   67 A'   26 A"   68 A'   69 A'                 
  0.608   0.628   0.652   0.669   0.674   0.682   0.793   0.860
 27 A"   70 A'   28 A"   29 A"   71 A'   72 A'   73 A'   74 A'                 
  0.938   1.087   1.128   1.286   1.315   1.339   1.381   1.430
 75 A'   76 A'   30 A"   31 A"   77 A'   78 A'   79 A'   80 A'                 
  1.474   1.546   1.569   1.630   1.683   1.728   2.000   2.008
 32 A"   33 A"   81 A'   82 A'   34 A"   83 A'   35 A"   84 A'                 
  2.020   2.088   2.153   2.593   2.684   2.917   3.340   3.950
 85 A'   86 A'   87 A'   88 A'   36 A"   89 A'   90 A'   37 A"                 
  3.958   3.960   3.987   4.007   4.015   4.018   4.059   4.087
 38 A"   91 A'   92 A'   39 A"   40 A"   93 A'   94 A'   95 A'                 
  4.174   4.278   5.975   6.003   6.014   6.544   6.930   7.556
 96 A'   97 A'   41 A"   98 A'   99 A'  100 A'  101 A'   42 A"                 
  7.572   7.605  13.771  13.873  14.042  23.419  27.734  28.321
102 A'  103 A'   43 A"  104 A'  105 A'  106 A'  107 A'   44 A"                 
 28.342  28.352  28.524  28.527  28.528  28.540  28.602  47.841
108 A'  109 A'   45 A"   46 A"  110 A'  111 A'  112 A'  113 A'                 
127.867 127.883 127.897 151.550 163.090 289.749 289.764 289.805
 47 A"  114 A'  115 A'  116 A'  117 A'   48 A"  118 A'  119 A'                 
*******1901.708
120 A'  121 A'                                                                 
 --------------------------------------------------------------

          Ground-State Mulliken Net Atomic Charges

     Atom                 Charge (a.u.)
  ----------------------------------------
      1 C                    -0.153712
      2 P                     0.124124
      3 I                    -0.090798
      4 H                     0.242660
      5 Br                   -0.122274
  ----------------------------------------
  Sum of atomic charges =     0.000000

 -----------------------------------------------------------------
                    Cartesian Multipole Moments
 -----------------------------------------------------------------
    Charge (ESU x 10^10)
                 0.0000
    Dipole Moment (Debye)
         X      -0.6739      Y      -2.2213      Z       0.0000
       Tot       2.3213
    Quadrupole Moments (Debye-Ang)
        XX     -68.6155     XY      -4.8343     YY     -58.0890
        XZ       0.0000     YZ      -0.0000     ZZ     -68.1050
    Octopole Moments (Debye-Ang^2)
       XXX     -16.4870    XXY      14.3987    XYY      10.8296
       YYY      32.7375    XXZ       0.0000    XYZ       0.0000
       YYZ       0.0000    XZZ      -4.9030    YZZ      15.5082
       ZZZ       0.0000
    Hexadecapole Moments (Debye-Ang^3)
      XXXX   -1300.1909   XXXY      -4.1815   XXYY    -250.0673
      XYYY     -24.3146   YYYY    -454.8220   XXXZ       0.0000
      XXYZ      -0.0000   XYYZ       0.0000   YYYZ      -0.0000
      XXZZ    -237.0599   XYZZ       7.8865   YYZZ    -103.1199
      XZZZ       0.0000   YZZZ      -0.0000   ZZZZ     -95.0097
 -----------------------------------------------------------------
 Calculating analytic gradient of the SCF energy
 Gradient of SCF Energy
            1           2           3           4           5
    1  -0.1475789   0.1010922  -0.0111121   0.0421673   0.0154316
    2   0.0090470   0.0097558   0.0092387  -0.0747522   0.0467107
    3  -0.0000000   0.0000000  -0.0000000   0.0000000   0.0000000
 Max gradient component =       1.476E-01
 RMS gradient           =       5.302E-02
 Gradient time:  CPU 7.44 s  wall 1.96 s
 Geometry Optimization Parameters
   NAtoms,    NIC,     NZ,  NCons,   NDum,   NFix, NCnnct, MaxDiis
        5      20       5       0       0       0       0       0

 Cartesian Hessian Update
 Hessian Updated using BFGS Update


** GEOMETRY OPTIMIZATION IN DELOCALIZED INTERNAL COORDINATES **
   Searching for a Minimum

   Optimization Cycle:   2

                       Coordinates (Angstroms)
     ATOM                X               Y               Z
      1  C         1.2808068127   -1.6786109750    0.0000000000
      2  P        -0.2618036593   -1.8028492198    0.0000000000
      3  I        -1.6580582249    0.3618241160    0.0000000000
      4  H         2.0408516403   -2.7600251282    0.0000000000
      5  Br        2.3758395279    0.4720302138    0.0000000000
   Point Group: cs    Number of degrees of freedom:     7


   Energy is  -9873.672287024

 Hessian Updated using BFGS Update

  7 Hessian modes will be used to form the next step
  Hessian Eigenvalues:
     0.028784    0.074326    0.095734    0.159274    0.217143    0.246452
     0.956481

 Minimum Search - Taking Simple RFO Step
 Searching for Lamda that Minimizes Along All modes
 Value Taken    Lamda =  -0.09710406
 Calculated Step too Large.  Step scaled by  0.364457
 Step Taken.  Stepsize is  0.300000

                             Maximum     Tolerance    Cnvgd?
         Gradient           0.109020      0.000300      NO
         Displacement       0.178192      0.001200      NO
         Energy change     -0.041359      0.000001      NO


 New Cartesian Coordinates Obtained by Inverse Iteration

 Displacement from previous Coordinates is:  0.312480
 ----------------------------------------------------------------
             Standard Nuclear Orientation (Angstroms)
    I     Atom           X                Y                Z
 ----------------------------------------------------------------
    1      C       1.2914978528    -1.6695904559     0.0000000000
    2      P      -0.2786147348    -1.8298522503     0.0000000000
    3      I      -1.6163524318     0.3448366443     0.0000000000
    4      H       2.0167511910    -2.6358081499     0.0000000000
    5      Br      2.3643542195     0.3827832186     0.0000000000
 ----------------------------------------------------------------
 Molecular Point Group                 Cs    NOp =  2
 Largest Abelian Subgroup              Cs    NOp =  2
 Nuclear Repulsion Energy =   635.6422397531 hartrees
 There are       55 alpha and       55 beta electrons
 Applying Cartesian multipole field
    Component          Value
    ---------          -----
     (2,0,0)        1.00000E-11
     (0,2,0)        2.00000E-11
     (0,0,2)       -3.00000E-11
 Nucleus-field energy     =     0.0000000186 hartrees
 Requested basis set is 6-311++G(d,p)
 There are 67 shells and 169 basis functions
 A cutoff of  1.0D-11 yielded   1783 shell pairs
 There are     12026 function pairs (     13512 Cartesian)
 Smallest overlap matrix eigenvalue = 9.15E-04
 Guess MOs from SCF MO coefficient file

 -----------------------------------------------------------------------
  General SCF calculation program by
  Eric Jon Sundstrom, Paul Horn, Yuezhi Mao, Dmitri Zuev, Alec White,
  David Stuck, Shaama M.S., Shane Yost, Joonho Lee, David Small,
  Daniel Levine, Susi Lehtola, Hugh Burton, Evgeny Epifanovsky
 -----------------------------------------------------------------------
 Exchange:     0.2000 Hartree-Fock + 0.0800 Slater + 0.7200 B88
 Correlation:  0.1900 VWN1RPA + 0.8100 LYP
 Using SG-1 standard quadrature grid
 using 4 threads for integral computing
 -------------------------------------------------------
 OpenMP Integral computing Module                
 Release: version 2.0, May 2017, Q-Chem Inc. Pleasanton 
 -------------------------------------------------------
 -------------------------------------------------------
 OpenMP BLAS3 based DFT computing Module                
 Release: version 1.0, May 2013, Q-Chem Inc. Pittsburgh 
 -------------------------------------------------------
 A restricted SCF calculation will be
 performed using DIIS
 SCF converges when DIIS error is below 1.0e-08
 ---------------------------------------
  Cycle       Energy         DIIS error
 ---------------------------------------
    1   -9873.7016805858      7.40e-04  
    2   -9873.7041487340      2.83e-04  
    3   -9873.7035307708      4.84e-04  
    4   -9873.7045167205      7.36e-05  
    5   -9873.7045325254      4.44e-05  
    6   -9873.7045409856      7.93e-06  
    7   -9873.7045411729      3.18e-06  
    8   -9873.7045412080      1.25e-06  
    9   -9873.7045412149      1.58e-07  
   10   -9873.7045412150      3.79e-08  
   11   -9873.7045412150      1.41e-08  
   12   -9873.7045412149      3.15e-09  Convergence criterion met
 ---------------------------------------
 SCF time:   CPU 28.26s  wall 8.00s 
 SCF   energy in the final basis set =    -9873.7045412149
 Total energy in the final basis set =    -9873.7045412149

 --------------------------------------------------------------
             Orbital Energies (a.u.) and Symmetries
 --------------------------------------------------------------

 Alpha MOs, Restricted
 -- Occupied --                  
******* -482.84 -176.32 -165.72 -165.72 -165.72  -77.11  -62.49
  1 A'    2 A'    3 A'    4 A'    1 A"    5 A'    6 A'    7 A'                 
-56.310 -56.306 -56.306 -35.813 -31.306 -31.301 -31.300 -22.957
  8 A'    2 A"    9 A'   10 A'   11 A'    3 A"   12 A'   13 A'                 
-22.955 -22.955 -22.951 -22.951 -10.282  -8.696  -6.611  -6.529
  4 A"   14 A'    5 A"   15 A'   16 A'   17 A'   18 A'   19 A'                 
 -6.514  -6.514  -6.362  -4.774  -4.773  -4.770  -4.768  -4.760
  6 A"   20 A'   21 A'   22 A'   23 A'    7 A"   24 A'    8 A"                 
 -4.759  -2.639  -2.635  -2.635  -2.624  -2.624  -2.039  -2.036
 25 A'   26 A'    9 A"   27 A'   28 A'   10 A"   29 A'   11 A"                 
 -2.035  -2.023  -2.023  -0.795  -0.747  -0.665  -0.542  -0.427
 30 A'   31 A'   12 A"   32 A'   33 A'   34 A'   35 A'   36 A'                 
 -0.403  -0.349  -0.317  -0.296  -0.293  -0.278  -0.278
 37 A'   13 A"   38 A'   14 A"   39 A'   15 A"   40 A'                         
 -- Virtual --                   
 -0.146  -0.096  -0.073  -0.014   0.018   0.029   0.040   0.044
 41 A'   16 A"   42 A'   43 A'   44 A'   45 A'   17 A"   46 A'                 
  0.061   0.073   0.074   0.092   0.101   0.101   0.114   0.129
 47 A'   18 A"   48 A'   49 A'   19 A"   50 A'   51 A'   52 A'                 
  0.146   0.149   0.211   0.219   0.253   0.270   0.277   0.326
 53 A'   54 A'   55 A'   20 A"   56 A'   21 A"   57 A'   58 A'                 
  0.356   0.379   0.393   0.396   0.405   0.419   0.421   0.440
 59 A'   22 A"   23 A"   60 A'   61 A'   62 A'   63 A'   24 A"                 
  0.458   0.481   0.498   0.543   0.574   0.575   0.594   0.600
 64 A'   65 A'   25 A"   66 A'   26 A"   67 A'   68 A'   69 A'                 
  0.600   0.624   0.659   0.677   0.688   0.702   0.799   0.867
 27 A"   70 A'   28 A"   29 A"   71 A'   72 A'   73 A'   74 A'                 
  0.941   1.053   1.131   1.288   1.318   1.351   1.412   1.465
 75 A'   76 A'   30 A"   31 A"   77 A'   78 A'   79 A'   32 A"                 
  1.494   1.546   1.586   1.643   1.751   1.752   1.997   2.003
 80 A'   33 A"   81 A'   82 A'   34 A"   83 A'   35 A"   84 A'                 
  2.039   2.107   2.266   2.601   2.688   2.920   3.388   3.951
 85 A'   86 A'   87 A'   88 A'   36 A"   89 A'   90 A'   37 A"                 
  3.961   3.962   3.990   4.003   4.016   4.017   4.072   4.097
 38 A"   91 A'   92 A'   39 A"   93 A'   40 A"   94 A'   95 A'                 
  4.209   4.281   5.977   6.006   6.017   6.541   6.921   7.552
 96 A'   97 A'   41 A"   98 A'   99 A'  100 A'  101 A'   42 A"                 
  7.572   7.617  13.773  13.878  14.023  23.465  27.736  28.323
102 A'  103 A'   43 A"  104 A'  105 A'  106 A'  107 A'   44 A"                 
 28.345  28.354  28.526  28.530  28.530  28.543  28.607  47.838
108 A'  109 A'   45 A"   46 A"  110 A'  111 A'  112 A'  113 A'                 
127.869 127.886 127.900 151.552 163.071 289.744 289.763 289.818
 47 A"  114 A'  115 A'  116 A'  117 A'   48 A"  118 A'  119 A'                 
*******1901.711
120 A'  121 A'                                                                 

 Beta MOs, Restricted
 -- Occupied --                  
******* -482.84 -176.32 -165.72 -165.72 -165.72  -77.11  -62.49
  1 A'    2 A'    3 A'    4 A'    1 A"    5 A'    6 A'    7 A'                 
-56.310 -56.306 -56.306 -35.813 -31.306 -31.301 -31.300 -22.957
  8 A'    2 A"    9 A'   10 A'   11 A'    3 A"   12 A'   13 A'                 
-22.955 -22.955 -22.951 -22.951 -10.282  -8.696  -6.611  -6.529
  4 A"   14 A'    5 A"   15 A'   16 A'   17 A'   18 A'   19 A'                 
 -6.514  -6.514  -6.362  -4.774  -4.773  -4.770  -4.768  -4.760
  6 A"   20 A'   21 A'   22 A'   23 A'    7 A"   24 A'    8 A"                 
 -4.759  -2.639  -2.635  -2.635  -2.624  -2.624  -2.039  -2.036
 25 A'   26 A'    9 A"   27 A'   28 A'   10 A"   29 A'   11 A"                 
 -2.035  -2.023  -2.023  -0.795  -0.747  -0.665  -0.542  -0.427
 30 A'   31 A'   12 A"   32 A'   33 A'   34 A'   35 A'   36 A'                 
 -0.403  -0.349  -0.317  -0.296  -0.293  -0.278  -0.278
 37 A'   13 A"   38 A'   14 A"   39 A'   15 A"   40 A'                         
 -- Virtual --                   
 -0.146  -0.096  -0.073  -0.014   0.018   0.029   0.040   0.044
 41 A'   16 A"   42 A'   43 A'   44 A'   45 A'   17 A"   46 A'                 
  0.061   0.073   0.074   0.092   0.101   0.101   0.114   0.129
 47 A'   18 A"   48 A'   49 A'   19 A"   50 A'   51 A'   52 A'                 
  0.146   0.149   0.211   0.219   0.253   0.270   0.277   0.326
 53 A'   54 A'   55 A'   20 A"   56 A'   21 A"   57 A'   58 A'                 
  0.356   0.379   0.393   0.396   0.405   0.419   0.421   0.440
 59 A'   22 A"   23 A"   60 A'   61 A'   62 A'   63 A'   24 A"                 
  0.458   0.481   0.498   0.543   0.574   0.575   0.594   0.600
 64 A'   65 A'   25 A"   66 A'   26 A"   67 A'   68 A'   69 A'                 
  0.600   0.624   0.659   0.677   0.688   0.702   0.799   0.867
 27 A"   70 A'   28 A"   29 A"   71 A'   72 A'   73 A'   74 A'                 
  0.941   1.053   1.131   1.288   1.318   1.351   1.412   1.465
 75 A'   76 A'   30 A"   31 A"   77 A'   78 A'   79 A'   32 A"                 
  1.494   1.546   1.586   1.643   1.751   1.752   1.997   2.003
 80 A'   33 A"   81 A'   82 A'   34 A"   83 A'   35 A"   84 A'                 
  2.039   2.107   2.266   2.601   2.688   2.920   3.388   3.951
 85 A'   86 A'   87 A'   88 A'   36 A"   89 A'   90 A'   37 A"                 
  3.961   3.962   3.990   4.003   4.016   4.017   4.072   4.097
 38 A"   91 A'   92 A'   39 A"   93 A'   40 A"   94 A'   95 A'                 
  4.209   4.281   5.977   6.006   6.017   6.541   6.921   7.552
 96 A'   97 A'   41 A"   98 A'   99 A'  100 A'  101 A'   42 A"                 
  7.572   7.617  13.773  13.878  14.023  23.465  27.736  28.323
102 A'  103 A'   43 A"  104 A'  105 A'  106 A'  107 A'   44 A"                 
 28.345  28.354  28.526  28.530  28.530  28.543  28.607  47.838
108 A'  109 A'   45 A"   46 A"  110 A'  111 A'  112 A'  113 A'                 
127.869 127.886 127.900 151.552 163.071 289.744 289.763 289.818
 47 A"  114 A'  115 A'  116 A'  117 A'   48 A"  118 A'  119 A'                 
*******1901.711
120 A'  121 A'                                                                 
 --------------------------------------------------------------

          Ground-State Mulliken Net Atomic Charges

     Atom                 Charge (a.u.)
  ----------------------------------------
      1 C                    -0.172729
      2 P                     0.121107
      3 I                    -0.098485
      4 H                     0.248135
      5 Br                   -0.098029
  ----------------------------------------
  Sum of atomic charges =    -0.000000

 -----------------------------------------------------------------
                    Cartesian Multipole Moments
 -----------------------------------------------------------------
    Charge (ESU x 10^10)
                -0.0000
    Dipole Moment (Debye)
         X      -0.4151      Y      -1.9165      Z      -0.0000
       Tot       1.9610
    Quadrupole Moments (Debye-Ang)
        XX     -68.1118     XY      -4.1888     YY     -58.8520
        XZ       0.0000     YZ      -0.0000     ZZ     -67.9859
    Octopole Moments (Debye-Ang^2)
       XXX     -15.7102    XXY      17.9259    XYY       8.8038
       YYY      42.7006    XXZ       0.0000    XYZ       0.0000
       YYZ      -0.0000    XZZ      -5.2274    YZZ      17.9339
       ZZZ      -0.0000
    Hexadecapole Moments (Debye-Ang^3)
      XXXX   -1264.4231   XXXY       7.1423   XXYY    -248.1944
      XYYY     -12.5639   YYYY    -458.7240   XXXZ       0.0000
      XXYZ       0.0000   XYYZ       0.0000   YYYZ      -0.0000
      XXZZ    -231.0777   XYZZ       9.8702   YYZZ    -101.5761
      XZZZ      -0.0000   YZZZ      -0.0000   ZZZZ     -94.8025
 -----------------------------------------------------------------
 Calculating analytic gradient of the SCF energy
 Gradient of SCF Energy
            1           2           3           4           5
    1  -0.1069009   0.0695574  -0.0096364   0.0293269   0.0176531
    2  -0.0123846   0.0079759   0.0083806  -0.0528149   0.0488430
    3   0.0000000   0.0000000  -0.0000000   0.0000000  -0.0000000
 Max gradient component =       1.069E-01
 RMS gradient           =       3.915E-02
 Gradient time:  CPU 7.57 s  wall 1.99 s
 Geometry Optimization Parameters
   NAtoms,    NIC,     NZ,  NCons,   NDum,   NFix, NCnnct, MaxDiis
        5      20       5       0       0       0       0       0

 Cartesian Hessian Update
 Hessian Updated using BFGS Update


** GEOMETRY OPTIMIZATION IN DELOCALIZED INTERNAL COORDINATES **
   Searching for a Minimum

   Optimization Cycle:   3

                       Coordinates (Angstroms)
     ATOM                X               Y               Z
      1  C         1.2914978528   -1.6695904559    0.0000000000
      2  P        -0.2786147348   -1.8298522503    0.0000000000
      3  I        -1.6163524318    0.3448366443    0.0000000000
      4  H         2.0167511910   -2.6358081499    0.0000000000
      5  Br        2.3643542195    0.3827832186    0.0000000000
   Point Group: cs    Number of degrees of freedom:     7


   Energy is  -9873.704541215

 Hessian Updated using BFGS Update

  7 Hessian modes will be used to form the next step
  Hessian Eigenvalues:
     0.031489    0.075074    0.151053    0.166144    0.215330    0.244094
     0.903925

 Minimum Search - Taking Simple RFO Step
 Searching for Lamda that Minimizes Along All modes
 Value Taken    Lamda =  -0.07006534
 Calculated Step too Large.  Step scaled by  0.385021
 Step Taken.  Stepsize is  0.300000

                             Maximum     Tolerance    Cnvgd?
         Gradient           0.077710      0.000300      NO
         Displacement       0.189946      0.001200      NO
         Energy change     -0.032254      0.000001      NO


 New Cartesian Coordinates Obtained by Inverse Iteration

 Displacement from previous Coordinates is:  0.304759
 ----------------------------------------------------------------
             Standard Nuclear Orientation (Angstroms)
    I     Atom           X                Y                Z
 ----------------------------------------------------------------
    1      C       1.3003885012    -1.6461153962     0.0000000000
    2      P      -0.2924865752    -1.8478355475     0.0000000000
    3      I      -1.5755035056     0.3328712180     0.0000000000
    4      H       2.0096302461    -2.5273270981     0.0000000000
    5      Br      2.3356074302     0.2807758307     0.0000000000
 ----------------------------------------------------------------
 Molecular Point Group                 Cs    NOp =  2
 Largest Abelian Subgroup              Cs    NOp =  2
 Nuclear Repulsion Energy =   646.8316317829 hartrees
 There are       55 alpha and       55 beta electrons
 Applying Cartesian multipole field
    Component          Value
    ---------          -----
     (2,0,0)        1.00000E-11
     (0,2,0)        2.00000E-11
     (0,0,2)       -3.00000E-11
 Nucleus-field energy     =     0.0000000180 hartrees
 Requested basis set is 6-311++G(d,p)
 There are 67 shells and 169 basis functions
 A cutoff of  1.0D-11 yielded   1794 shell pairs
 There are     12059 function pairs (     13548 Cartesian)
 Smallest overlap matrix eigenvalue = 9.40E-04
 Guess MOs from SCF MO coefficient file

 -----------------------------------------------------------------------
  General SCF calculation program by
  Eric Jon Sundstrom, Paul Horn, Yuezhi Mao, Dmitri Zuev, Alec White,
  David Stuck, Shaama M.S., Shane Yost, Joonho Lee, David Small,
  Daniel Levine, Susi Lehtola, Hugh Burton, Evgeny Epifanovsky
 -----------------------------------------------------------------------
 Exchange:     0.2000 Hartree-Fock + 0.0800 Slater + 0.7200 B88
 Correlation:  0.1900 VWN1RPA + 0.8100 LYP
 Using SG-1 standard quadrature grid
 using 4 threads for integral computing
 -------------------------------------------------------
 OpenMP Integral computing Module                
 Release: version 2.0, May 2017, Q-Chem Inc. Pleasanton 
 -------------------------------------------------------
 -------------------------------------------------------
 OpenMP BLAS3 based DFT computing Module                
 Release: version 1.0, May 2013, Q-Chem Inc. Pittsburgh 
 -------------------------------------------------------
 A restricted SCF calculation will be
 performed using DIIS
 SCF converges when DIIS error is below 1.0e-08
 ---------------------------------------
  Cycle       Energy         DIIS error
 ---------------------------------------
    1   -9873.7252880930      7.45e-04  
    2   -9873.7279202782      3.28e-04  
    3   -9873.7273287048      5.12e-04  
    4   -9873.7283809736      8.05e-05  
    5   -9873.7284047163      4.08e-05  
    6   -9873.7284112165      8.25e-06  
    7   -9873.7284114113      3.72e-06  
    8   -9873.7284114588      9.64e-07  
    9   -9873.7284114627      1.51e-07  
   10   -9873.7284114626      5.64e-08  
   11   -9873.7284114627      1.31e-08  
   12   -9873.7284114627      2.91e-09  Convergence criterion met
 ---------------------------------------
 SCF time:   CPU 28.78s  wall 8.00s 
 SCF   energy in the final basis set =    -9873.7284114627
 Total energy in the final basis set =    -9873.7284114627

 --------------------------------------------------------------
             Orbital Energies (a.u.) and Symmetries
 --------------------------------------------------------------

 Alpha MOs, Restricted
 -- Occupied --                  
******* -482.84 -176.31 -165.72 -165.72 -165.72  -77.11  -62.49
  1 A'    2 A'    3 A'    4 A'    1 A"    5 A'    6 A'    7 A'                 
-56.316 -56.311 -56.311 -35.811 -31.303 -31.298 -31.298 -22.954
  8 A'    2 A"    9 A'   10 A'   11 A'    3 A"   12 A'   13 A'                 
-22.953 -22.953 -22.949 -22.949 -10.275  -8.702  -6.608  -6.535
  4 A"   14 A'    5 A"   15 A'   16 A'   17 A'   18 A'   19 A'                 
 -6.520  -6.520  -6.360  -4.771  -4.770  -4.767  -4.765  -4.758
  6 A"   20 A'   21 A'   22 A'   23 A'    7 A"   24 A'    8 A"                 
 -4.757  -2.645  -2.641  -2.641  -2.630  -2.630  -2.037  -2.033
 25 A'   26 A'    9 A"   27 A'   28 A'   10 A"   29 A'   11 A"                 
 -2.032  -2.021  -2.021  -0.803  -0.747  -0.666  -0.552  -0.432
 30 A'   31 A'   12 A"   32 A'   33 A'   34 A'   35 A'   36 A'                 
 -0.408  -0.350  -0.321  -0.299  -0.296  -0.277  -0.274
 37 A'   13 A"   38 A'   14 A"   39 A'   40 A'   15 A"                         
 -- Virtual --                   
 -0.128  -0.097  -0.059  -0.010   0.019   0.029   0.040   0.045
 41 A'   16 A"   42 A'   43 A'   44 A'   45 A'   17 A"   46 A'                 
  0.063   0.071   0.074   0.093   0.102   0.102   0.123   0.132
 47 A'   18 A"   48 A'   49 A'   50 A'   19 A"   51 A'   52 A'                 
  0.148   0.152   0.212   0.221   0.255   0.272   0.276   0.321
 53 A'   54 A'   55 A'   20 A"   56 A'   21 A"   57 A'   58 A'                 
  0.354   0.378   0.395   0.397   0.402   0.417   0.424   0.437
 59 A'   22 A"   23 A"   60 A'   61 A'   62 A'   63 A'   24 A"                 
  0.454   0.489   0.494   0.546   0.567   0.573   0.591   0.599
 64 A'   65 A'   25 A"   66 A'   26 A"   67 A'   27 A"   68 A'                 
  0.611   0.627   0.668   0.688   0.701   0.742   0.802   0.875
 69 A'   70 A'   28 A"   29 A"   71 A'   72 A'   73 A'   74 A'                 
  0.946   1.025   1.145   1.290   1.320   1.360   1.457   1.462
 75 A'   76 A'   30 A"   31 A"   77 A'   78 A'   32 A"   79 A'                 
  1.527   1.547   1.607   1.655   1.771   1.803   1.986   1.993
 80 A'   33 A"   81 A'   82 A'   83 A'   34 A"   84 A'   35 A"                 
  2.082   2.127   2.371   2.588   2.693   2.936   3.416   3.953
 85 A'   86 A'   87 A'   88 A'   36 A"   89 A'   90 A'   37 A"                 
  3.964   3.965   3.992   3.997   4.016   4.024   4.089   4.109
 91 A'   38 A"   92 A'   39 A"   93 A'   40 A"   94 A'   95 A'                 
  4.263   4.288   5.979   6.009   6.020   6.539   6.914   7.546
 96 A'   97 A'   41 A"   98 A'   99 A'  100 A'  101 A'   42 A"                 
  7.575   7.634  13.777  13.886  14.009  23.532  27.740  28.326
102 A'  103 A'   43 A"  104 A'  105 A'  106 A'  107 A'   44 A"                 
 28.348  28.358  28.528  28.533  28.533  28.547  28.612  47.835
108 A'  109 A'   45 A"   46 A"  110 A'  111 A'  112 A'  113 A'                 
127.872 127.889 127.903 151.556 163.058 289.740 289.765 289.839
 47 A"  114 A'  115 A'  116 A'  117 A'   48 A"  118 A'  119 A'                 
*******1901.715
120 A'  121 A'                                                                 

 Beta MOs, Restricted
 -- Occupied --                  
******* -482.84 -176.31 -165.72 -165.72 -165.72  -77.11  -62.49
  1 A'    2 A'    3 A'    4 A'    1 A"    5 A'    6 A'    7 A'                 
-56.316 -56.311 -56.311 -35.811 -31.303 -31.298 -31.298 -22.954
  8 A'    2 A"    9 A'   10 A'   11 A'    3 A"   12 A'   13 A'                 
-22.953 -22.953 -22.949 -22.949 -10.275  -8.702  -6.608  -6.535
  4 A"   14 A'    5 A"   15 A'   16 A'   17 A'   18 A'   19 A'                 
 -6.520  -6.520  -6.360  -4.771  -4.770  -4.767  -4.765  -4.758
  6 A"   20 A'   21 A'   22 A'   23 A'    7 A"   24 A'    8 A"                 
 -4.757  -2.645  -2.641  -2.641  -2.630  -2.630  -2.037  -2.033
 25 A'   26 A'    9 A"   27 A'   28 A'   10 A"   29 A'   11 A"                 
 -2.032  -2.021  -2.021  -0.803  -0.747  -0.666  -0.552  -0.432
 30 A'   31 A'   12 A"   32 A'   33 A'   34 A'   35 A'   36 A'                 
 -0.408  -0.350  -0.321  -0.299  -0.296  -0.277  -0.274
 37 A'   13 A"   38 A'   14 A"   39 A'   40 A'   15 A"                         
 -- Virtual --                   
 -0.128  -0.097  -0.059  -0.010   0.019   0.029   0.040   0.045
 41 A'   16 A"   42 A'   43 A'   44 A'   45 A'   17 A"   46 A'                 
  0.063   0.071   0.074   0.093   0.102   0.102   0.123   0.132
 47 A'   18 A"   48 A'   49 A'   50 A'   19 A"   51 A'   52 A'                 
  0.148   0.152   0.212   0.221   0.255   0.272   0.276   0.321
 53 A'   54 A'   55 A'   20 A"   56 A'   21 A"   57 A'   58 A'                 
  0.354   0.378   0.395   0.397   0.402   0.417   0.424   0.437
 59 A'   22 A"   23 A"   60 A'   61 A'   62 A'   63 A'   24 A"                 
  0.454   0.489   0.494   0.546   0.567   0.573   0.591   0.599
 64 A'   65 A'   25 A"   66 A'   26 A"   67 A'   27 A"   68 A'                 
  0.611   0.627   0.668   0.688   0.701   0.742   0.802   0.875
 69 A'   70 A'   28 A"   29 A"   71 A'   72 A'   73 A'   74 A'                 
  0.946   1.025   1.145   1.290   1.320   1.360   1.457   1.462
 75 A'   76 A'   30 A"   31 A"   77 A'   78 A'   32 A"   79 A'                 
  1.527   1.547   1.607   1.655   1.771   1.803   1.986   1.993
 80 A'   33 A"   81 A'   82 A'   83 A'   34 A"   84 A'   35 A"                 
  2.082   2.127   2.371   2.588   2.693   2.936   3.416   3.953
 85 A'   86 A'   87 A'   88 A'   36 A"   89 A'   90 A'   37 A"                 
  3.964   3.965   3.992   3.997   4.016   4.024   4.089   4.109
 91 A'   38 A"   92 A'   39 A"   93 A'   40 A"   94 A'   95 A'                 
  4.263   4.288   5.979   6.009   6.020   6.539   6.914   7.546
 96 A'   97 A'   41 A"   98 A'   99 A'  100 A'  101 A'   42 A"                 
  7.575   7.634  13.777  13.886  14.009  23.532  27.740  28.326
102 A'  103 A'   43 A"  104 A'  105 A'  106 A'  107 A'   44 A"                 
 28.348  28.358  28.528  28.533  28.533  28.547  28.612  47.835
108 A'  109 A'   45 A"   46 A"  110 A'  111 A'  112 A'  113 A'                 
127.872 127.889 127.903 151.556 163.058 289.740 289.765 289.839
 47 A"  114 A'  115 A'  116 A'  117 A'   48 A"  118 A'  119 A'                 
*******1901.715
120 A'  121 A'                                                                 
 --------------------------------------------------------------

          Ground-State Mulliken Net Atomic Charges

     Atom                 Charge (a.u.)
  ----------------------------------------
      1 C                    -0.192038
      2 P                     0.113707
      3 I                    -0.109360
      4 H                     0.251418
      5 Br                   -0.063727
  ----------------------------------------
  Sum of atomic charges =    -0.000000

 -----------------------------------------------------------------
                    Cartesian Multipole Moments
 -----------------------------------------------------------------
    Charge (ESU x 10^10)
                -0.0000
    Dipole Moment (Debye)
         X      -0.0531      Y      -1.5948      Z       0.0000
       Tot       1.5957
    Quadrupole Moments (Debye-Ang)
        XX     -67.3892     XY      -3.6336     YY     -59.6921
        XZ       0.0000     YZ      -0.0000     ZZ     -67.8408
    Octopole Moments (Debye-Ang^2)
       XXX     -13.1872    XXY      20.9953    XYY       7.4041
       YYY      52.1587    XXZ       0.0000    XYZ       0.0000
       YYZ       0.0000    XZZ      -5.0954    YZZ      20.3353
       ZZZ       0.0000
    Hexadecapole Moments (Debye-Ang^3)
      XXXX   -1218.1043   XXXY      19.9996   XXYY    -244.2434
      XYYY       0.2598   YYYY    -459.9882   XXXZ       0.0000
      XXYZ      -0.0000   XYYZ      -0.0000   YYYZ      -0.0000
      XXZZ    -223.5273   XYZZ      12.8493   YYZZ    -100.0430
      XZZZ       0.0000   YZZZ      -0.0000   ZZZZ     -94.5042
 -----------------------------------------------------------------
 Calculating analytic gradient of the SCF energy
 Gradient of SCF Energy
            1           2           3           4           5
    1  -0.0691864   0.0460069  -0.0075583   0.0134047   0.0173330
    2  -0.0343771   0.0078726   0.0066223  -0.0254646   0.0453469
    3   0.0000000  -0.0000000   0.0000000   0.0000000  -0.0000000
 Max gradient component =       6.919E-02
 RMS gradient           =       2.761E-02
 Gradient time:  CPU 7.81 s  wall 2.05 s
 Geometry Optimization Parameters
   NAtoms,    NIC,     NZ,  NCons,   NDum,   NFix, NCnnct, MaxDiis
        5      20       5       0       0       0       0       0

 Cartesian Hessian Update
 Hessian Updated using BFGS Update


** GEOMETRY OPTIMIZATION IN DELOCALIZED INTERNAL COORDINATES **
   Searching for a Minimum

   Optimization Cycle:   4

                       Coordinates (Angstroms)
     ATOM                X               Y               Z
      1  C         1.3003885012   -1.6461153962    0.0000000000
      2  P        -0.2924865752   -1.8478355475    0.0000000000
      3  I        -1.5755035056    0.3328712180    0.0000000000
      4  H         2.0096302461   -2.5273270981    0.0000000000
      5  Br        2.3356074302    0.2807758307    0.0000000000
   Point Group: cs    Number of degrees of freedom:     7


   Energy is  -9873.728411463

 Hessian Updated using BFGS Update

  7 Hessian modes will be used to form the next step
  Hessian Eigenvalues:
     0.036368    0.075099    0.158040    0.199477    0.241408    0.265689
     0.876729

 Minimum Search - Taking Simple RFO Step
 Searching for Lamda that Minimizes Along All modes
 Value Taken    Lamda =  -0.04596441
 Calculated Step too Large.  Step scaled by  0.417005
 Step Taken.  Stepsize is  0.300000

                             Maximum     Tolerance    Cnvgd?
         Gradient           0.048960      0.000300      NO
         Displacement       0.176610      0.001200      NO
         Energy change     -0.023870      0.000001      NO


 New Cartesian Coordinates Obtained by Inverse Iteration

 Displacement from previous Coordinates is:  0.280335
 ----------------------------------------------------------------
             Standard Nuclear Orientation (Angstroms)
    I     Atom           X                Y                Z
 ----------------------------------------------------------------
    1      C       1.3077495418    -1.6070994630     0.0000000000
    2      P      -0.3047249346    -1.8570768336     0.0000000000
    3      I      -1.5417659972     0.3243797939     0.0000000000
    4      H       2.0179726955    -2.4449504825     0.0000000000
    5      Br      2.2984047911     0.1771159920     0.0000000000
 ----------------------------------------------------------------
 Molecular Point Group                 Cs    NOp =  2
 Largest Abelian Subgroup              Cs    NOp =  2
 Nuclear Repulsion Energy =   659.2509852864 hartrees
 There are       55 alpha and       55 beta electrons
 Applying Cartesian multipole field
    Component          Value
    ---------          -----
     (2,0,0)        1.00000E-11
     (0,2,0)        2.00000E-11
     (0,0,2)       -3.00000E-11
 Nucleus-field energy     =     0.0000000174 hartrees
 Requested basis set is 6-311++G(d,p)
 There are 67 shells and 169 basis functions
 A cutoff of  1.0D-11 yielded   1808 shell pairs
 There are     12099 function pairs (     13591 Cartesian)
 Smallest overlap matrix eigenvalue = 9.57E-04
 Guess MOs from SCF MO coefficient file

 -----------------------------------------------------------------------
  General SCF calculation program by
  Eric Jon Sundstrom, Paul Horn, Yuezhi Mao, Dmitri Zuev, Alec White,
  David Stuck, Shaama M.S., Shane Yost, Joonho Lee, David Small,
  Daniel Levine, Susi Lehtola, Hugh Burton, Evgeny Epifanovsky
 -----------------------------------------------------------------------
 Exchange:     0.2000 Hartree-Fock + 0.0800 Slater + 0.7200 B88
 Correlation:  0.1900 VWN1RPA + 0.8100 LYP
 Using SG-1 standard quadrature grid
 using 4 threads for integral computing
 -------------------------------------------------------
 OpenMP Integral computing Module                
 Release: version 2.0, May 2017, Q-Chem Inc. Pleasanton 
 -------------------------------------------------------
 -------------------------------------------------------
 OpenMP BLAS3 based DFT computing Module                
 Release: version 1.0, May 2013, Q-Chem Inc. Pittsburgh 
 -------------------------------------------------------
 A restricted SCF calculation will be
 performed using DIIS
 SCF converges when DIIS error is below 1.0e-08
 ---------------------------------------
  Cycle       Energy         DIIS error
 ---------------------------------------
    1   -9873.7407274505      7.78e-04  
    2   -9873.7439736120      3.26e-04  
    3   -9873.7435708033      4.63e-04  
    4   -9873.7443840635      9.94e-05  
    5   -9873.7444242637      3.64e-05  
    6   -9873.7444290640      8.62e-06  
    7   -9873.7444293047      3.97e-06  
    8   -9873.7444293550      6.65e-07  
    9   -9873.7444293565      1.56e-07  
   10   -9873.7444293566      5.34e-08  
   11   -9873.7444293566      9.74e-09  Convergence criterion met
 ---------------------------------------
 SCF time:   CPU 26.82s  wall 7.00s 
 SCF   energy in the final basis set =    -9873.7444293566
 Total energy in the final basis set =    -9873.7444293566

 --------------------------------------------------------------
             Orbital Energies (a.u.) and Symmetries
 --------------------------------------------------------------

 Alpha MOs, Restricted
 -- Occupied --                  
******* -482.85 -176.31 -165.71 -165.71 -165.71  -77.11  -62.50
  1 A'    2 A'    3 A'    4 A'    1 A"    5 A'    6 A'    7 A'                 
-56.322 -56.318 -56.318 -35.808 -31.300 -31.295 -31.295 -22.951
  8 A'    2 A"    9 A'   10 A'   11 A'    3 A"   12 A'   13 A'                 
-22.950 -22.949 -22.946 -22.946 -10.268  -8.709  -6.603  -6.541
  4 A"   14 A'    5 A"   15 A'   16 A'   17 A'   18 A'   19 A'                 
 -6.528  -6.527  -6.357  -4.768  -4.765  -4.763  -4.760  -4.755
  6 A"   20 A'   21 A'   22 A'   23 A'    7 A"   24 A'    8 A"                 
 -4.754  -2.652  -2.648  -2.647  -2.637  -2.637  -2.034  -2.030
 25 A'   26 A'    9 A"   27 A'   28 A'   10 A"   29 A'   11 A"                 
 -2.029  -2.018  -2.018  -0.819  -0.742  -0.664  -0.556  -0.441
 30 A'   31 A'   12 A"   32 A'   33 A'   34 A'   35 A'   36 A'                 
 -0.412  -0.355  -0.324  -0.302  -0.298  -0.275  -0.268
 37 A'   13 A"   38 A'   14 A"   39 A'   40 A'   15 A"                         
 -- Virtual --                   
 -0.108  -0.096  -0.042  -0.009   0.021   0.030   0.041   0.045
 41 A'   16 A"   42 A'   43 A'   44 A'   45 A'   17 A"   46 A'                 
  0.065   0.069   0.074   0.092   0.102   0.103   0.126   0.136
 47 A'   18 A"   48 A'   49 A'   50 A'   19 A"   51 A'   52 A'                 
  0.147   0.158   0.211   0.222   0.256   0.275   0.276   0.317
 53 A'   54 A'   55 A'   20 A"   56 A'   21 A"   57 A'   58 A'                 
  0.353   0.377   0.397   0.397   0.399   0.416   0.424   0.432
 59 A'   22 A"   23 A"   60 A'   61 A'   62 A'   63 A'   24 A"                 
  0.459   0.495   0.496   0.541   0.558   0.572   0.579   0.601
 64 A'   25 A"   65 A'   66 A'   26 A"   67 A'   27 A"   68 A'                 
  0.619   0.638   0.677   0.701   0.717   0.782   0.812   0.886
 69 A'   70 A'   28 A"   29 A"   71 A'   72 A'   73 A'   74 A'                 
  0.955   1.003   1.162   1.293   1.323   1.367   1.456   1.515
 75 A'   76 A'   30 A"   31 A"   77 A'   78 A'   32 A"   79 A'                 
  1.539   1.550   1.629   1.667   1.791   1.826   1.966   1.991
 80 A'   33 A"   81 A'   82 A'   83 A'   34 A"   84 A'   35 A"                 
  2.108   2.158   2.419   2.589   2.696   2.970   3.416   3.956
 85 A'   86 A'   87 A'   88 A'   36 A"   89 A'   90 A'   37 A"                 
  3.966   3.969   3.991   3.991   4.019   4.037   4.106   4.125
 91 A'   38 A"   39 A"   92 A'   93 A'   40 A"   94 A'   95 A'                 
  4.285   4.329   5.982   6.013   6.023   6.545   6.908   7.542
 96 A'   97 A'   41 A"   98 A'   99 A'  100 A'  101 A'   42 A"                 
  7.577   7.638  13.782  13.895  13.997  23.569  27.745  28.329
102 A'  103 A'   43 A"  104 A'  105 A'  106 A'  107 A'   44 A"                 
 28.352  28.361  28.531  28.536  28.537  28.552  28.618  47.838
108 A'  109 A'   45 A"   46 A"  110 A'  111 A'  112 A'  113 A'                 
127.875 127.893 127.907 151.560 163.047 289.736 289.768 289.855
 47 A"  114 A'  115 A'  116 A'  117 A'   48 A"  118 A'  119 A'                 
*******1901.719
120 A'  121 A'                                                                 

 Beta MOs, Restricted
 -- Occupied --                  
******* -482.85 -176.31 -165.71 -165.71 -165.71  -77.11  -62.50
  1 A'    2 A'    3 A'    4 A'    1 A"    5 A'    6 A'    7 A'                 
-56.322 -56.318 -56.318 -35.808 -31.300 -31.295 -31.295 -22.951
  8 A'    2 A"    9 A'   10 A'   11 A'    3 A"   12 A'   13 A'                 
-22.950 -22.949 -22.946 -22.946 -10.268  -8.709  -6.603  -6.541
  4 A"   14 A'    5 A"   15 A'   16 A'   17 A'   18 A'   19 A'                 
 -6.528  -6.527  -6.357  -4.768  -4.765  -4.763  -4.760  -4.755
  6 A"   20 A'   21 A'   22 A'   23 A'    7 A"   24 A'    8 A"                 
 -4.754  -2.652  -2.648  -2.647  -2.637  -2.637  -2.034  -2.030
 25 A'   26 A'    9 A"   27 A'   28 A'   10 A"   29 A'   11 A"                 
 -2.029  -2.018  -2.018  -0.819  -0.742  -0.664  -0.556  -0.441
 30 A'   31 A'   12 A"   32 A'   33 A'   34 A'   35 A'   36 A'                 
 -0.412  -0.355  -0.324  -0.302  -0.298  -0.275  -0.268
 37 A'   13 A"   38 A'   14 A"   39 A'   40 A'   15 A"                         
 -- Virtual --                   
 -0.108  -0.096  -0.042  -0.009   0.021   0.030   0.041   0.045
 41 A'   16 A"   42 A'   43 A'   44 A'   45 A'   17 A"   46 A'                 
  0.065   0.069   0.074   0.092   0.102   0.103   0.126   0.136
 47 A'   18 A"   48 A'   49 A'   50 A'   19 A"   51 A'   52 A'                 
  0.147   0.158   0.211   0.222   0.256   0.275   0.276   0.317
 53 A'   54 A'   55 A'   20 A"   56 A'   21 A"   57 A'   58 A'                 
  0.353   0.377   0.397   0.397   0.399   0.416   0.424   0.432
 59 A'   22 A"   23 A"   60 A'   61 A'   62 A'   63 A'   24 A"                 
  0.459   0.495   0.496   0.541   0.558   0.572   0.579   0.601
 64 A'   25 A"   65 A'   66 A'   26 A"   67 A'   27 A"   68 A'                 
  0.619   0.638   0.677   0.701   0.717   0.782   0.812   0.886
 69 A'   70 A'   28 A"   29 A"   71 A'   72 A'   73 A'   74 A'                 
  0.955   1.003   1.162   1.293   1.323   1.367   1.456   1.515
 75 A'   76 A'   30 A"   31 A"   77 A'   78 A'   32 A"   79 A'                 
  1.539   1.550   1.629   1.667   1.791   1.826   1.966   1.991
 80 A'   33 A"   81 A'   82 A'   83 A'   34 A"   84 A'   35 A"                 
  2.108   2.158   2.419   2.589   2.696   2.970   3.416   3.956
 85 A'   86 A'   87 A'   88 A'   36 A"   89 A'   90 A'   37 A"                 
  3.966   3.969   3.991   3.991   4.019   4.037   4.106   4.125
 91 A'   38 A"   39 A"   92 A'   93 A'   40 A"   94 A'   95 A'                 
  4.285   4.329   5.982   6.013   6.023   6.545   6.908   7.542
 96 A'   97 A'   41 A"   98 A'   99 A'  100 A'  101 A'   42 A"                 
  7.577   7.638  13.782  13.895  13.997  23.569  27.745  28.329
102 A'  103 A'   43 A"  104 A'  105 A'  106 A'  107 A'   44 A"                 
 28.352  28.361  28.531  28.536  28.537  28.552  28.618  47.838
108 A'  109 A'   45 A"   46 A"  110 A'  111 A'  112 A'  113 A'                 
127.875 127.893 127.907 151.560 163.047 289.736 289.768 289.855
 47 A"  114 A'  115 A'  116 A'  117 A'   48 A"  118 A'  119 A'                 
*******1901.719
120 A'  121 A'                                                                 
 --------------------------------------------------------------

          Ground-State Mulliken Net Atomic Charges

     Atom                 Charge (a.u.)
  ----------------------------------------
      1 C                    -0.211527
      2 P                     0.101655
      3 I                    -0.122368
      4 H                     0.250963
      5 Br                   -0.018723
  ----------------------------------------
  Sum of atomic charges =     0.000000

 -----------------------------------------------------------------
                    Cartesian Multipole Moments
 -----------------------------------------------------------------
    Charge (ESU x 10^10)
                 0.0000
    Dipole Moment (Debye)
         X       0.3819      Y      -1.2861      Z      -0.0000
       Tot       1.3416
    Quadrupole Moments (Debye-Ang)
        XX     -66.5076     XY      -3.2186     YY     -60.5911
        XZ      -0.0000     YZ       0.0000     ZZ     -67.6912
    Octopole Moments (Debye-Ang^2)
       XXX      -9.2444    XXY      23.3605    XYY       6.5658
       YYY      60.6235    XXZ      -0.0000    XYZ       0.0000
       YYZ       0.0000    XZZ      -4.4878    YZZ      22.5741
       ZZZ      -0.0000
    Hexadecapole Moments (Debye-Ang^3)
      XXXX   -1170.5560   XXXY      32.0774   XXYY    -239.7209
      XYYY      12.5629   YYYY    -459.9177   XXXZ      -0.0000
      XXYZ       0.0000   XYYZ       0.0000   YYYZ       0.0000
      XXZZ    -215.8416   XYZZ      16.0958   YYZZ     -98.8071
      XZZZ      -0.0000   YZZZ       0.0000   ZZZZ     -94.1758
 -----------------------------------------------------------------
 Calculating analytic gradient of the SCF energy
 Gradient of SCF Energy
            1           2           3           4           5
    1  -0.0396485   0.0269103  -0.0050193   0.0058464   0.0119111
    2  -0.0364177   0.0086247   0.0039900  -0.0073084   0.0311114
    3  -0.0000000   0.0000000  -0.0000000  -0.0000000   0.0000000
 Max gradient component =       3.965E-02
 RMS gradient           =       1.814E-02
 Gradient time:  CPU 7.98 s  wall 2.09 s
 Geometry Optimization Parameters
   NAtoms,    NIC,     NZ,  NCons,   NDum,   NFix, NCnnct, MaxDiis
        5      20       5       0       0       0       0       0

 Cartesian Hessian Update
 Hessian Updated using BFGS Update


** GEOMETRY OPTIMIZATION IN DELOCALIZED INTERNAL COORDINATES **
   Searching for a Minimum

   Optimization Cycle:   5

                       Coordinates (Angstroms)
     ATOM                X               Y               Z
      1  C         1.3077495418   -1.6070994630    0.0000000000
      2  P        -0.3047249346   -1.8570768336    0.0000000000
      3  I        -1.5417659972    0.3243797939    0.0000000000
      4  H         2.0179726955   -2.4449504825    0.0000000000
      5  Br        2.2984047911    0.1771159920    0.0000000000
   Point Group: cs    Number of degrees of freedom:     7


   Energy is  -9873.744429357

 Hessian Updated using BFGS Update

  7 Hessian modes will be used to form the next step
  Hessian Eigenvalues:
     0.058985    0.075138    0.162940    0.190495    0.241155    0.297853
     0.865143

 Minimum Search - Taking Simple RFO Step
 Searching for Lamda that Minimizes Along All modes
 Value Taken    Lamda =  -0.02015836
 Calculated Step too Large.  Step scaled by  0.613964
 Step Taken.  Stepsize is  0.300000

                             Maximum     Tolerance    Cnvgd?
         Gradient           0.027782      0.000300      NO
         Displacement       0.218247      0.001200      NO
         Energy change     -0.016018      0.000001      NO


 New Cartesian Coordinates Obtained by Inverse Iteration

 Displacement from previous Coordinates is:  0.253680
 ----------------------------------------------------------------
             Standard Nuclear Orientation (Angstroms)
    I     Atom           X                Y                Z
 ----------------------------------------------------------------
    1      C       1.3148078717    -1.5519921058     0.0000000000
    2      P      -0.3128635414    -1.8674162336     0.0000000000
    3      I      -1.5119536979     0.3103629845     0.0000000000
    4      H       2.0180099551    -2.3816644074     0.0000000000
    5      Br      2.2696355092     0.0830787690     0.0000000000
 ----------------------------------------------------------------
 Molecular Point Group                 Cs    NOp =  2
 Largest Abelian Subgroup              Cs    NOp =  2
 Nuclear Repulsion Energy =   671.3429961042 hartrees
 There are       55 alpha and       55 beta electrons
 Applying Cartesian multipole field
    Component          Value
    ---------          -----
     (2,0,0)        1.00000E-11
     (0,2,0)        2.00000E-11
     (0,0,2)       -3.00000E-11
 Nucleus-field energy     =     0.0000000169 hartrees
 Requested basis set is 6-311++G(d,p)
 There are 67 shells and 169 basis functions
 A cutoff of  1.0D-11 yielded   1812 shell pairs
 There are     12124 function pairs (     13620 Cartesian)
 Smallest overlap matrix eigenvalue = 7.63E-04
 Guess MOs from SCF MO coefficient file

 -----------------------------------------------------------------------
  General SCF calculation program by
  Eric Jon Sundstrom, Paul Horn, Yuezhi Mao, Dmitri Zuev, Alec White,
  David Stuck, Shaama M.S., Shane Yost, Joonho Lee, David Small,
  Daniel Levine, Susi Lehtola, Hugh Burton, Evgeny Epifanovsky
 -----------------------------------------------------------------------
 Exchange:     0.2000 Hartree-Fock + 0.0800 Slater + 0.7200 B88
 Correlation:  0.1900 VWN1RPA + 0.8100 LYP
 Using SG-1 standard quadrature grid
 using 4 threads for integral computing
 -------------------------------------------------------
 OpenMP Integral computing Module                
 Release: version 2.0, May 2017, Q-Chem Inc. Pleasanton 
 -------------------------------------------------------
 -------------------------------------------------------
 OpenMP BLAS3 based DFT computing Module                
 Release: version 1.0, May 2013, Q-Chem Inc. Pittsburgh 
 -------------------------------------------------------
 A restricted SCF calculation will be
 performed using DIIS
 SCF converges when DIIS error is below 1.0e-08
 ---------------------------------------
  Cycle       Energy         DIIS error
 ---------------------------------------
    1   -9873.7471651427      9.18e-04  
    2   -9873.7515225640      3.75e-04  
    3   -9873.7510884320      5.05e-04  
    4   -9873.7520237248      1.17e-04  
    5   -9873.7520801941      4.04e-05  
    6   -9873.7520862422      9.90e-06  
    7   -9873.7520865897      4.25e-06  
    8   -9873.7520866406      5.43e-07  
    9   -9873.7520866412      1.61e-07  
   10   -9873.7520866413      3.99e-08  
   11   -9873.7520866413      9.03e-09  Convergence criterion met
 ---------------------------------------
 SCF time:   CPU 27.26s  wall 7.00s 
 SCF   energy in the final basis set =    -9873.7520866413
 Total energy in the final basis set =    -9873.7520866413

 --------------------------------------------------------------
             Orbital Energies (a.u.) and Symmetries
 --------------------------------------------------------------

 Alpha MOs, Restricted
 -- Occupied --                  
******* -482.86 -176.31 -165.71 -165.71 -165.71  -77.10  -62.51
  1 A'    2 A'    3 A'    4 A'    1 A"    5 A'    6 A'    7 A'                 
-56.329 -56.325 -56.325 -35.804 -31.297 -31.292 -31.291 -22.947
  8 A'    2 A"    9 A'   10 A'   11 A'    3 A"   12 A'   13 A'                 
-22.946 -22.946 -22.942 -22.942 -10.261  -8.717  -6.598  -6.549
  4 A"   14 A'    5 A"   15 A'   16 A'   17 A'   18 A'   19 A'                 
 -6.536  -6.534  -6.353  -4.764  -4.760  -4.757  -4.755  -4.752
  6 A"   20 A'   21 A'   22 A'   23 A'    7 A"   24 A'    8 A"                 
 -4.751  -2.659  -2.656  -2.655  -2.645  -2.645  -2.030  -2.027
 25 A'   26 A'    9 A"   27 A'   28 A'   10 A"   29 A'   11 A"                 
 -2.026  -2.015  -2.015  -0.845  -0.736  -0.662  -0.556  -0.454
 30 A'   31 A'   12 A"   32 A'   33 A'   34 A'   35 A'   36 A'                 
 -0.413  -0.366  -0.325  -0.302  -0.300  -0.274  -0.261
 37 A'   13 A"   38 A'   14 A"   39 A'   40 A'   15 A"                         
 -- Virtual --                   
 -0.094  -0.090  -0.022  -0.008   0.022   0.030   0.041   0.046
 16 A"   41 A'   42 A'   43 A'   44 A'   45 A'   17 A"   46 A'                 
  0.068   0.070   0.075   0.089   0.105   0.105   0.126   0.139
 18 A"   47 A'   48 A'   49 A'   19 A"   50 A'   51 A'   52 A'                 
  0.148   0.163   0.209   0.224   0.256   0.278   0.278   0.313
 53 A'   54 A'   55 A'   20 A"   56 A'   57 A'   21 A"   58 A'                 
  0.355   0.377   0.393   0.398   0.399   0.418   0.424   0.424
 59 A'   22 A"   60 A'   23 A"   61 A'   62 A'   63 A'   24 A"                 
  0.468   0.500   0.504   0.537   0.547   0.566   0.572   0.601
 64 A'   65 A'   25 A"   66 A'   26 A"   27 A"   67 A'   68 A'                 
  0.627   0.647   0.688   0.715   0.735   0.780   0.859   0.898
 69 A'   70 A'   28 A"   29 A"   71 A'   72 A'   73 A'   74 A'                 
  0.971   0.987   1.174   1.296   1.327   1.374   1.466   1.539
 75 A'   76 A'   30 A"   31 A"   77 A'   78 A'   32 A"   79 A'                 
  1.546   1.558   1.653   1.679   1.832   1.835   1.953   1.990
 80 A'   33 A"   81 A'   82 A'   34 A"   83 A'   84 A'   35 A"                 
  2.105   2.180   2.433   2.595   2.699   3.026   3.403   3.959
 85 A'   86 A'   87 A'   88 A'   36 A"   89 A'   90 A'   37 A"                 
  3.969   3.973   3.984   3.990   4.024   4.053   4.118   4.143
 91 A'   38 A"   39 A"   92 A'   93 A'   40 A"   94 A'   95 A'                 
  4.290   4.341   5.985   6.016   6.027   6.575   6.903   7.536
 96 A'   97 A'   41 A"   98 A'   99 A'  100 A'  101 A'   42 A"                 
  7.577   7.629  13.788  13.906  13.986  23.588  27.750  28.332
102 A'  103 A'   43 A"  104 A'  105 A'  106 A'  107 A'   44 A"                 
 28.356  28.365  28.534  28.540  28.540  28.557  28.624  47.855
108 A'  109 A'   45 A"  110 A'   46 A"  111 A'  112 A'  113 A'                 
127.879 127.897 127.911 151.565 163.037 289.732 289.770 289.855
 47 A"  114 A'  115 A'  116 A'  117 A'   48 A"  118 A'  119 A'                 
*******1901.724
120 A'  121 A'                                                                 

 Beta MOs, Restricted
 -- Occupied --                  
******* -482.86 -176.31 -165.71 -165.71 -165.71  -77.10  -62.51
  1 A'    2 A'    3 A'    4 A'    1 A"    5 A'    6 A'    7 A'                 
-56.329 -56.325 -56.325 -35.804 -31.297 -31.292 -31.291 -22.947
  8 A'    2 A"    9 A'   10 A'   11 A'    3 A"   12 A'   13 A'                 
-22.946 -22.946 -22.942 -22.942 -10.261  -8.717  -6.598  -6.549
  4 A"   14 A'    5 A"   15 A'   16 A'   17 A'   18 A'   19 A'                 
 -6.536  -6.534  -6.353  -4.764  -4.760  -4.757  -4.755  -4.752
  6 A"   20 A'   21 A'   22 A'   23 A'    7 A"   24 A'    8 A"                 
 -4.751  -2.659  -2.656  -2.655  -2.645  -2.645  -2.030  -2.027
 25 A'   26 A'    9 A"   27 A'   28 A'   10 A"   29 A'   11 A"                 
 -2.026  -2.015  -2.015  -0.845  -0.736  -0.662  -0.556  -0.454
 30 A'   31 A'   12 A"   32 A'   33 A'   34 A'   35 A'   36 A'                 
 -0.413  -0.366  -0.325  -0.302  -0.300  -0.274  -0.261
 37 A'   13 A"   38 A'   14 A"   39 A'   40 A'   15 A"                         
 -- Virtual --                   
 -0.094  -0.090  -0.022  -0.008   0.022   0.030   0.041   0.046
 16 A"   41 A'   42 A'   43 A'   44 A'   45 A'   17 A"   46 A'                 
  0.068   0.070   0.075   0.089   0.105   0.105   0.126   0.139
 18 A"   47 A'   48 A'   49 A'   19 A"   50 A'   51 A'   52 A'                 
  0.148   0.163   0.209   0.224   0.256   0.278   0.278   0.313
 53 A'   54 A'   55 A'   20 A"   56 A'   57 A'   21 A"   58 A'                 
  0.355   0.377   0.393   0.398   0.399   0.418   0.424   0.424
 59 A'   22 A"   60 A'   23 A"   61 A'   62 A'   63 A'   24 A"                 
  0.468   0.500   0.504   0.537   0.547   0.566   0.572   0.601
 64 A'   65 A'   25 A"   66 A'   26 A"   27 A"   67 A'   68 A'                 
  0.627   0.647   0.688   0.715   0.735   0.780   0.859   0.898
 69 A'   70 A'   28 A"   29 A"   71 A'   72 A'   73 A'   74 A'                 
  0.971   0.987   1.174   1.296   1.327   1.374   1.466   1.539
 75 A'   76 A'   30 A"   31 A"   77 A'   78 A'   32 A"   79 A'                 
  1.546   1.558   1.653   1.679   1.832   1.835   1.953   1.990
 80 A'   33 A"   81 A'   82 A'   34 A"   83 A'   84 A'   35 A"                 
  2.105   2.180   2.433   2.595   2.699   3.026   3.403   3.959
 85 A'   86 A'   87 A'   88 A'   36 A"   89 A'   90 A'   37 A"                 
  3.969   3.973   3.984   3.990   4.024   4.053   4.118   4.143
 91 A'   38 A"   39 A"   92 A'   93 A'   40 A"   94 A'   95 A'                 
  4.290   4.341   5.985   6.016   6.027   6.575   6.903   7.536
 96 A'   97 A'   41 A"   98 A'   99 A'  100 A'  101 A'   42 A"                 
  7.577   7.629  13.788  13.906  13.986  23.588  27.750  28.332
102 A'  103 A'   43 A"  104 A'  105 A'  106 A'  107 A'   44 A"                 
 28.356  28.365  28.534  28.540  28.540  28.557  28.624  47.855
108 A'  109 A'   45 A"  110 A'   46 A"  111 A'  112 A'  113 A'                 
127.879 127.897 127.911 151.565 163.037 289.732 289.770 289.855
 47 A"  114 A'  115 A'  116 A'  117 A'   48 A"  118 A'  119 A'                 
*******1901.724
120 A'  121 A'                                                                 
 --------------------------------------------------------------

          Ground-State Mulliken Net Atomic Charges

     Atom                 Charge (a.u.)
  ----------------------------------------
      1 C                    -0.230911
      2 P                     0.084323
      3 I                    -0.136954
      4 H                     0.242702
      5 Br                    0.040840
  ----------------------------------------
  Sum of atomic charges =     0.000000

 -----------------------------------------------------------------
                    Cartesian Multipole Moments
 -----------------------------------------------------------------
    Charge (ESU x 10^10)
                 0.0000
    Dipole Moment (Debye)
         X       0.8503      Y      -1.0181      Z       0.0000
       Tot       1.3265
    Quadrupole Moments (Debye-Ang)
        XX     -65.5808     XY      -2.8621     YY     -61.4631
        XZ       0.0000     YZ      -0.0000     ZZ     -67.5269
    Octopole Moments (Debye-Ang^2)
       XXX      -5.4665    XXY      25.3660    XYY       5.6022
       YYY      68.4518    XXZ       0.0000    XYZ      -0.0000
       YYZ      -0.0000    XZZ      -3.8108    YZZ      24.7425
       ZZZ      -0.0000
    Hexadecapole Moments (Debye-Ang^3)
      XXXX   -1129.5590   XXXY      41.4553   XXYY    -236.4010
      XYYY      22.3739   YYYY    -460.0185   XXXZ       0.0000
      XXYZ      -0.0000   XYYZ      -0.0000   YYYZ      -0.0000
      XXZZ    -209.0811   XYZZ      18.4707   YYZZ     -97.9934
      XZZZ      -0.0000   YZZZ      -0.0000   ZZZZ     -93.8382
 -----------------------------------------------------------------
 Calculating analytic gradient of the SCF energy
 Gradient of SCF Energy
            1           2           3           4           5
    1  -0.0118587   0.0102082  -0.0016275   0.0046770  -0.0013990
    2  -0.0105166   0.0074805   0.0006059   0.0023110   0.0001192
    3   0.0000000  -0.0000000  -0.0000000   0.0000000  -0.0000000
 Max gradient component =       1.186E-02
 RMS gradient           =       5.438E-03
 Gradient time:  CPU 8.19 s  wall 2.15 s
 Geometry Optimization Parameters
   NAtoms,    NIC,     NZ,  NCons,   NDum,   NFix, NCnnct, MaxDiis
        5      20       5       0       0       0       0       0

 Cartesian Hessian Update
 Hessian Updated using BFGS Update


** GEOMETRY OPTIMIZATION IN DELOCALIZED INTERNAL COORDINATES **
   Searching for a Minimum

   Optimization Cycle:   6

                       Coordinates (Angstroms)
     ATOM                X               Y               Z
      1  C         1.3148078717   -1.5519921058    0.0000000000
      2  P        -0.3128635414   -1.8674162336    0.0000000000
      3  I        -1.5119536979    0.3103629845    0.0000000000
      4  H         2.0180099551   -2.3816644074    0.0000000000
      5  Br        2.2696355092    0.0830787690    0.0000000000
   Point Group: cs    Number of degrees of freedom:     7


   Energy is  -9873.752086641

 Hessian Updated using BFGS Update

  7 Hessian modes will be used to form the next step
  Hessian Eigenvalues:
     0.074812    0.107792    0.177209    0.183056    0.240687    0.304463
     0.852788

 Minimum Search - Taking Simple RFO Step
 Searching for Lamda that Minimizes Along All modes
 Value Taken    Lamda =  -0.00116771
 Step Taken.  Stepsize is  0.087021

                             Maximum     Tolerance    Cnvgd?
         Gradient           0.007974      0.000300      NO
         Displacement       0.063954      0.001200      NO
         Energy change     -0.007657      0.000001      NO


 New Cartesian Coordinates Obtained by Inverse Iteration

 Displacement from previous Coordinates is:  0.106463
 ----------------------------------------------------------------
             Standard Nuclear Orientation (Angstroms)
    I     Atom           X                Y                Z
 ----------------------------------------------------------------
    1      C       1.3124169896    -1.5259865859     0.0000000000
    2      P      -0.3174045443    -1.8852121727     0.0000000000
    3      I      -1.4934946521     0.2907067884     0.0000000000
    4      H       1.9872120825    -2.3713517696     0.0000000000
    5      Br      2.2889062210     0.0842127465     0.0000000000
 ----------------------------------------------------------------
 Molecular Point Group                 Cs    NOp =  2
 Largest Abelian Subgroup              Cs    NOp =  2
 Nuclear Repulsion Energy =   672.3517945461 hartrees
 There are       55 alpha and       55 beta electrons
 Applying Cartesian multipole field
    Component          Value
    ---------          -----
     (2,0,0)        1.00000E-11
     (0,2,0)        2.00000E-11
     (0,0,2)       -3.00000E-11
 Nucleus-field energy     =     0.0000000169 hartrees
 Requested basis set is 6-311++G(d,p)
 There are 67 shells and 169 basis functions
 A cutoff of  1.0D-11 yielded   1812 shell pairs
 There are     12124 function pairs (     13620 Cartesian)
 Smallest overlap matrix eigenvalue = 7.14E-04
 Guess MOs from SCF MO coefficient file

 -----------------------------------------------------------------------
  General SCF calculation program by
  Eric Jon Sundstrom, Paul Horn, Yuezhi Mao, Dmitri Zuev, Alec White,
  David Stuck, Shaama M.S., Shane Yost, Joonho Lee, David Small,
  Daniel Levine, Susi Lehtola, Hugh Burton, Evgeny Epifanovsky
 -----------------------------------------------------------------------
 Exchange:     0.2000 Hartree-Fock + 0.0800 Slater + 0.7200 B88
 Correlation:  0.1900 VWN1RPA + 0.8100 LYP
 Using SG-1 standard quadrature grid
 using 4 threads for integral computing
 -------------------------------------------------------
 OpenMP Integral computing Module                
 Release: version 2.0, May 2017, Q-Chem Inc. Pleasanton 
 -------------------------------------------------------
 -------------------------------------------------------
 OpenMP BLAS3 based DFT computing Module                
 Release: version 1.0, May 2013, Q-Chem Inc. Pittsburgh 
 -------------------------------------------------------
 A restricted SCF calculation will be
 performed using DIIS
 SCF converges when DIIS error is below 1.0e-08
 ---------------------------------------
  Cycle       Energy         DIIS error
 ---------------------------------------
    1   -9873.7522741801      2.68e-04  
    2   -9873.7526614353      9.92e-05  
    3   -9873.7525830687      1.69e-04  
    4   -9873.7527041238      2.47e-05  
    5   -9873.7527063603      1.07e-05  
    6   -9873.7527068190      2.65e-06  
    7   -9873.7527068416      5.26e-07  
    8   -9873.7527068426      2.27e-07  
    9   -9873.7527068428      3.30e-08  
   10   -9873.7527068428      1.44e-08  
   11   -9873.7527068428      3.79e-09  Convergence criterion met
 ---------------------------------------
 SCF time:   CPU 27.36s  wall 7.00s 
 SCF   energy in the final basis set =    -9873.7527068428
 Total energy in the final basis set =    -9873.7527068428

 --------------------------------------------------------------
             Orbital Energies (a.u.) and Symmetries
 --------------------------------------------------------------

 Alpha MOs, Restricted
 -- Occupied --                  
******* -482.86 -176.31 -165.71 -165.71 -165.71  -77.10  -62.51
  1 A'    2 A'    3 A'    4 A'    1 A"    5 A'    6 A'    7 A'                 
-56.331 -56.327 -56.326 -35.803 -31.296 -31.291 -31.290 -22.946
  8 A'    2 A"    9 A'   10 A'   11 A'    3 A"   12 A'   13 A'                 
-22.945 -22.945 -22.942 -22.942 -10.261  -8.719  -6.598  -6.550
  4 A"   14 A'    5 A"   15 A'   16 A'   17 A'   18 A'   19 A'                 
 -6.538  -6.536  -6.352  -4.764  -4.760  -4.757  -4.755  -4.751
  6 A"   20 A'   21 A'   22 A'   23 A'    7 A"   24 A'    8 A"                 
 -4.750  -2.661  -2.658  -2.657  -2.647  -2.647  -2.029  -2.026
 25 A'   26 A'    9 A"   27 A'   28 A'   10 A"   29 A'   11 A"                 
 -2.025  -2.014  -2.014  -0.846  -0.736  -0.662  -0.553  -0.456
 30 A'   31 A'   12 A"   32 A'   33 A'   34 A'   35 A'   36 A'                 
 -0.412  -0.366  -0.325  -0.303  -0.302  -0.273  -0.259
 37 A'   13 A"   38 A'   14 A"   39 A'   40 A'   15 A"                         
 -- Virtual --                   
 -0.095  -0.086  -0.021  -0.008   0.022   0.030   0.041   0.046
 16 A"   41 A'   42 A'   43 A'   44 A'   45 A'   17 A"   46 A'                 
  0.067   0.069   0.075   0.088   0.106   0.106   0.126   0.141
 18 A"   47 A'   48 A'   49 A'   50 A'   19 A"   51 A'   52 A'                 
  0.150   0.164   0.206   0.223   0.256   0.278   0.279   0.312
 53 A'   54 A'   55 A'   20 A"   56 A'   57 A'   21 A"   58 A'                 
  0.359   0.375   0.392   0.399   0.399   0.417   0.423   0.423
 59 A'   22 A"   60 A'   23 A"   61 A'   62 A'   63 A'   24 A"                 
  0.472   0.500   0.505   0.538   0.545   0.563   0.571   0.600
 64 A'   65 A'   25 A"   66 A'   26 A"   27 A"   67 A'   68 A'                 
  0.625   0.651   0.692   0.719   0.736   0.779   0.860   0.902
 69 A'   70 A'   28 A"   29 A"   71 A'   72 A'   73 A'   74 A'                 
  0.969   0.983   1.169   1.297   1.329   1.376   1.467   1.537
 75 A'   76 A'   30 A"   31 A"   77 A'   78 A'   32 A"   79 A'                 
  1.553   1.562   1.653   1.675   1.834   1.857   1.946   1.990
 80 A'   33 A"   81 A'   82 A'   34 A"   83 A'   84 A'   35 A"                 
  2.100   2.175   2.438   2.595   2.700   3.037   3.395   3.960
 85 A'   86 A'   87 A'   88 A'   36 A"   89 A'   90 A'   37 A"                 
  3.970   3.974   3.982   3.989   4.028   4.053   4.121   4.141
 91 A'   38 A"   39 A"   92 A'   93 A'   40 A"   94 A'   95 A'                 
  4.292   4.338   5.986   6.018   6.028   6.577   6.898   7.534
 96 A'   97 A'   41 A"   98 A'   99 A'  100 A'  101 A'   42 A"                 
  7.575   7.628  13.789  13.908  13.976  23.595  27.752  28.333
102 A'  103 A'   43 A"  104 A'  105 A'  106 A'  107 A'   44 A"                 
 28.357  28.367  28.535  28.541  28.542  28.560  28.626  47.856
108 A'  109 A'   45 A"  110 A'   46 A"  111 A'  112 A'  113 A'                 
127.880 127.898 127.912 151.567 163.029 289.731 289.768 289.853
 47 A"  114 A'  115 A'  116 A'  117 A'   48 A"  118 A'  119 A'                 
*******1901.726
120 A'  121 A'                                                                 

 Beta MOs, Restricted
 -- Occupied --                  
******* -482.86 -176.31 -165.71 -165.71 -165.71  -77.10  -62.51
  1 A'    2 A'    3 A'    4 A'    1 A"    5 A'    6 A'    7 A'                 
-56.331 -56.327 -56.326 -35.803 -31.296 -31.291 -31.290 -22.946
  8 A'    2 A"    9 A'   10 A'   11 A'    3 A"   12 A'   13 A'                 
-22.945 -22.945 -22.942 -22.942 -10.261  -8.719  -6.598  -6.550
  4 A"   14 A'    5 A"   15 A'   16 A'   17 A'   18 A'   19 A'                 
 -6.538  -6.536  -6.352  -4.764  -4.760  -4.757  -4.755  -4.751
  6 A"   20 A'   21 A'   22 A'   23 A'    7 A"   24 A'    8 A"                 
 -4.750  -2.661  -2.658  -2.657  -2.647  -2.647  -2.029  -2.026
 25 A'   26 A'    9 A"   27 A'   28 A'   10 A"   29 A'   11 A"                 
 -2.025  -2.014  -2.014  -0.846  -0.736  -0.662  -0.553  -0.456
 30 A'   31 A'   12 A"   32 A'   33 A'   34 A'   35 A'   36 A'                 
 -0.412  -0.366  -0.325  -0.303  -0.302  -0.273  -0.259
 37 A'   13 A"   38 A'   14 A"   39 A'   40 A'   15 A"                         
 -- Virtual --                   
 -0.095  -0.086  -0.021  -0.008   0.022   0.030   0.041   0.046
 16 A"   41 A'   42 A'   43 A'   44 A'   45 A'   17 A"   46 A'                 
  0.067   0.069   0.075   0.088   0.106   0.106   0.126   0.141
 18 A"   47 A'   48 A'   49 A'   50 A'   19 A"   51 A'   52 A'                 
  0.150   0.164   0.206   0.223   0.256   0.278   0.279   0.312
 53 A'   54 A'   55 A'   20 A"   56 A'   57 A'   21 A"   58 A'                 
  0.359   0.375   0.392   0.399   0.399   0.417   0.423   0.423
 59 A'   22 A"   60 A'   23 A"   61 A'   62 A'   63 A'   24 A"                 
  0.472   0.500   0.505   0.538   0.545   0.563   0.571   0.600
 64 A'   65 A'   25 A"   66 A'   26 A"   27 A"   67 A'   68 A'                 
  0.625   0.651   0.692   0.719   0.736   0.779   0.860   0.902
 69 A'   70 A'   28 A"   29 A"   71 A'   72 A'   73 A'   74 A'                 
  0.969   0.983   1.169   1.297   1.329   1.376   1.467   1.537
 75 A'   76 A'   30 A"   31 A"   77 A'   78 A'   32 A"   79 A'                 
  1.553   1.562   1.653   1.675   1.834   1.857   1.946   1.990
 80 A'   33 A"   81 A'   82 A'   34 A"   83 A'   84 A'   35 A"                 
  2.100   2.175   2.438   2.595   2.700   3.037   3.395   3.960
 85 A'   86 A'   87 A'   88 A'   36 A"   89 A'   90 A'   37 A"                 
  3.970   3.974   3.982   3.989   4.028   4.053   4.121   4.141
 91 A'   38 A"   39 A"   92 A'   93 A'   40 A"   94 A'   95 A'                 
  4.292   4.338   5.986   6.018   6.028   6.577   6.898   7.534
 96 A'   97 A'   41 A"   98 A'   99 A'  100 A'  101 A'   42 A"                 
  7.575   7.628  13.789  13.908  13.976  23.595  27.752  28.333
102 A'  103 A'   43 A"  104 A'  105 A'  106 A'  107 A'   44 A"                 
 28.357  28.367  28.535  28.541  28.542  28.560  28.626  47.856
108 A'  109 A'   45 A"  110 A'   46 A"  111 A'  112 A'  113 A'                 
127.880 127.898 127.912 151.567 163.029 289.731 289.768 289.853
 47 A"  114 A'  115 A'  116 A'  117 A'   48 A"  118 A'  119 A'                 
*******1901.726
120 A'  121 A'                                                                 
 --------------------------------------------------------------

          Ground-State Mulliken Net Atomic Charges

     Atom                 Charge (a.u.)
  ----------------------------------------
      1 C                    -0.233836
      2 P                     0.083969
      3 I                    -0.139422
      4 H                     0.233909
      5 Br                    0.055380
  ----------------------------------------
  Sum of atomic charges =     0.000000

 -----------------------------------------------------------------
                    Cartesian Multipole Moments
 -----------------------------------------------------------------
    Charge (ESU x 10^10)
                 0.0000
    Dipole Moment (Debye)
         X       0.8851      Y      -1.0025      Z      -0.0000
       Tot       1.3373
    Quadrupole Moments (Debye-Ang)
        XX     -65.5271     XY      -2.5528     YY     -61.4329
        XZ      -0.0000     YZ      -0.0000     ZZ     -67.5231
    Octopole Moments (Debye-Ang^2)
       XXX      -6.9989    XXY      26.3358    XYY       4.2550
       YYY      70.2186    XXZ      -0.0000    XYZ       0.0000
       YYZ       0.0000    XZZ      -4.5011    YZZ      25.4055
       ZZZ      -0.0000
    Hexadecapole Moments (Debye-Ang^3)
      XXXX   -1128.0032   XXXY      40.0198   XXYY    -237.4698
      XYYY      19.5166   YYYY    -460.2720   XXXZ      -0.0000
      XXYZ       0.0000   XYYZ       0.0000   YYYZ      -0.0000
      XXZZ    -208.7679   XYZZ      17.0067   YYZZ     -98.0575
      XZZZ      -0.0000   YZZZ      -0.0000   ZZZZ     -93.8666
 -----------------------------------------------------------------
 Calculating analytic gradient of the SCF energy
 Gradient of SCF Energy
            1           2           3           4           5
    1  -0.0020358   0.0016481   0.0013543  -0.0004744  -0.0004922
    2  -0.0036468   0.0021018  -0.0012986   0.0042211  -0.0013774
    3   0.0000000  -0.0000000   0.0000000  -0.0000000  -0.0000000
 Max gradient component =       4.221E-03
 RMS gradient           =       1.794E-03
 Gradient time:  CPU 8.17 s  wall 2.14 s
 Geometry Optimization Parameters
   NAtoms,    NIC,     NZ,  NCons,   NDum,   NFix, NCnnct, MaxDiis
        5      20       5       0       0       0       0       0

 Cartesian Hessian Update
 Hessian Updated using BFGS Update


** GEOMETRY OPTIMIZATION IN DELOCALIZED INTERNAL COORDINATES **
   Searching for a Minimum

   Optimization Cycle:   7

                       Coordinates (Angstroms)
     ATOM                X               Y               Z
      1  C         1.3124169896   -1.5259865859    0.0000000000
      2  P        -0.3174045443   -1.8852121727    0.0000000000
      3  I        -1.4934946521    0.2907067884    0.0000000000
      4  H         1.9872120825   -2.3713517696    0.0000000000
      5  Br        2.2889062210    0.0842127465    0.0000000000
   Point Group: cs    Number of degrees of freedom:     7


   Energy is  -9873.752706843

 Hessian Updated using BFGS Update

  7 Hessian modes will be used to form the next step
  Hessian Eigenvalues:
     0.077228    0.101767    0.154571    0.190018    0.254796    0.323553
     0.819175

 Minimum Search - Taking Simple RFO Step
 Searching for Lamda that Minimizes Along All modes
 Value Taken    Lamda =  -0.00019235
 Step Taken.  Stepsize is  0.034192

                             Maximum     Tolerance    Cnvgd?
         Gradient           0.004158      0.000300      NO
         Displacement       0.017468      0.001200      NO
         Energy change     -0.000620      0.000001      NO


 New Cartesian Coordinates Obtained by Inverse Iteration

 Displacement from previous Coordinates is:  0.058754
 ----------------------------------------------------------------
             Standard Nuclear Orientation (Angstroms)
    I     Atom           X                Y                Z
 ----------------------------------------------------------------
    1      C       1.3188591008    -1.5189085707     0.0000000000
    2      P      -0.3133319864    -1.8829779095     0.0000000000
    3      I      -1.5142837305     0.2897803741     0.0000000000
    4      H       1.9805725285    -2.3807950732     0.0000000000
    5      Br      2.3058201844     0.0852701861     0.0000000000
 ----------------------------------------------------------------
 Molecular Point Group                 Cs    NOp =  2
 Largest Abelian Subgroup              Cs    NOp =  2
 Nuclear Repulsion Energy =   668.5223729864 hartrees
 There are       55 alpha and       55 beta electrons
 Applying Cartesian multipole field
    Component          Value
    ---------          -----
     (2,0,0)        1.00000E-11
     (0,2,0)        2.00000E-11
     (0,0,2)       -3.00000E-11
 Nucleus-field energy     =     0.0000000171 hartrees
 Requested basis set is 6-311++G(d,p)
 There are 67 shells and 169 basis functions
 A cutoff of  1.0D-11 yielded   1812 shell pairs
 There are     12124 function pairs (     13620 Cartesian)
 Smallest overlap matrix eigenvalue = 7.07E-04
 Guess MOs from SCF MO coefficient file

 -----------------------------------------------------------------------
  General SCF calculation program by
  Eric Jon Sundstrom, Paul Horn, Yuezhi Mao, Dmitri Zuev, Alec White,
  David Stuck, Shaama M.S., Shane Yost, Joonho Lee, David Small,
  Daniel Levine, Susi Lehtola, Hugh Burton, Evgeny Epifanovsky
 -----------------------------------------------------------------------
 Exchange:     0.2000 Hartree-Fock + 0.0800 Slater + 0.7200 B88
 Correlation:  0.1900 VWN1RPA + 0.8100 LYP
 Using SG-1 standard quadrature grid
 using 4 threads for integral computing
 -------------------------------------------------------
 OpenMP Integral computing Module                
 Release: version 2.0, May 2017, Q-Chem Inc. Pleasanton 
 -------------------------------------------------------
 -------------------------------------------------------
 OpenMP BLAS3 based DFT computing Module                
 Release: version 1.0, May 2013, Q-Chem Inc. Pittsburgh 
 -------------------------------------------------------
 A restricted SCF calculation will be
 performed using DIIS
 SCF converges when DIIS error is below 1.0e-08
 ---------------------------------------
  Cycle       Energy         DIIS error
 ---------------------------------------
    1   -9873.7527352475      1.13e-04  
    2   -9873.7528063929      4.01e-05  
    3   -9873.7527941644      6.87e-05  
    4   -9873.7528127170      1.11e-05  
    5   -9873.7528132079      2.96e-06  
    6   -9873.7528132394      1.54e-06  
    7   -9873.7528132504      2.69e-07  
    8   -9873.7528132505      4.62e-08  
    9   -9873.7528132505      1.89e-08  
   10   -9873.7528132506      5.00e-09  Convergence criterion met
 ---------------------------------------
 SCF time:   CPU 24.77s  wall 7.00s 
 SCF   energy in the final basis set =    -9873.7528132506
 Total energy in the final basis set =    -9873.7528132506

 --------------------------------------------------------------
             Orbital Energies (a.u.) and Symmetries
 --------------------------------------------------------------

 Alpha MOs, Restricted
 -- Occupied --                  
******* -482.86 -176.31 -165.71 -165.71 -165.71  -77.10  -62.51
  1 A'    2 A'    3 A'    4 A'    1 A"    5 A'    6 A'    7 A'                 
-56.331 -56.328 -56.327 -35.803 -31.295 -31.290 -31.290 -22.946
  8 A'    2 A"    9 A'   10 A'   11 A'    3 A"   12 A'   13 A'                 
-22.945 -22.945 -22.941 -22.941 -10.262  -8.719  -6.598  -6.551
  4 A"   14 A'    5 A"   15 A'   16 A'   17 A'   18 A'   19 A'                 
 -6.538  -6.537  -6.352  -4.763  -4.761  -4.757  -4.755  -4.751
  6 A"   20 A'   21 A'   22 A'   23 A'    7 A"   24 A'    8 A"                 
 -4.750  -2.662  -2.659  -2.657  -2.647  -2.647  -2.029  -2.025
 25 A'   26 A'    9 A"   27 A'   28 A'   10 A"   29 A'   11 A"                 
 -2.025  -2.014  -2.014  -0.846  -0.736  -0.661  -0.552  -0.457
 30 A'   31 A'   12 A"   32 A'   33 A'   34 A'   35 A'   36 A'                 
 -0.411  -0.366  -0.324  -0.303  -0.302  -0.273  -0.259
 37 A'   13 A"   38 A'   39 A'   14 A"   40 A'   15 A"                         
 -- Virtual --                   
 -0.095  -0.087  -0.022  -0.008   0.022   0.029   0.041   0.046
 16 A"   41 A'   42 A'   43 A'   44 A'   45 A'   17 A"   46 A'                 
  0.067   0.069   0.075   0.087   0.106   0.106   0.126   0.141
 18 A"   47 A'   48 A'   49 A'   50 A'   19 A"   51 A'   52 A'                 
  0.150   0.162   0.206   0.223   0.256   0.278   0.279   0.312
 53 A'   54 A'   55 A'   20 A"   56 A'   57 A'   21 A"   58 A'                 
  0.360   0.377   0.393   0.400   0.400   0.417   0.422   0.423
 59 A'   22 A"   60 A'   23 A"   61 A'   62 A'   63 A'   24 A"                 
  0.471   0.498   0.504   0.536   0.544   0.563   0.571   0.600
 64 A'   65 A'   25 A"   66 A'   26 A"   27 A"   67 A'   68 A'                 
  0.623   0.648   0.690   0.719   0.736   0.779   0.858   0.900
 69 A'   70 A'   28 A"   29 A"   71 A'   72 A'   73 A'   74 A'                 
  0.967   0.983   1.167   1.296   1.328   1.374   1.466   1.534
 75 A'   76 A'   30 A"   31 A"   77 A'   78 A'   32 A"   79 A'                 
  1.553   1.563   1.652   1.674   1.829   1.861   1.940   1.989
 80 A'   33 A"   81 A'   82 A'   34 A"   83 A'   84 A'   35 A"                 
  2.096   2.170   2.431   2.596   2.699   3.038   3.386   3.960
 85 A'   86 A'   87 A'   88 A'   36 A"   89 A'   90 A'   37 A"                 
  3.970   3.974   3.982   3.989   4.025   4.052   4.118   4.140
 91 A'   38 A"   39 A"   92 A'   93 A'   40 A"   94 A'   95 A'                 
  4.289   4.337   5.986   6.017   6.028   6.576   6.896   7.534
 96 A'   97 A'   41 A"   98 A'   99 A'  100 A'  101 A'   42 A"                 
  7.573   7.627  13.788  13.906  13.973  23.587  27.751  28.333
102 A'  103 A'   43 A"  104 A'  105 A'  106 A'  107 A'   44 A"                 
 28.356  28.367  28.536  28.541  28.542  28.559  28.625  47.855
108 A'  109 A'   45 A"  110 A'   46 A"  111 A'  112 A'  113 A'                 
127.880 127.898 127.912 151.566 163.027 289.730 289.766 289.852
 47 A"  114 A'  115 A'  116 A'  117 A'   48 A"  118 A'  119 A'                 
*******1901.725
120 A'  121 A'                                                                 

 Beta MOs, Restricted
 -- Occupied --                  
******* -482.86 -176.31 -165.71 -165.71 -165.71  -77.10  -62.51
  1 A'    2 A'    3 A'    4 A'    1 A"    5 A'    6 A'    7 A'                 
-56.331 -56.328 -56.327 -35.803 -31.295 -31.290 -31.290 -22.946
  8 A'    2 A"    9 A'   10 A'   11 A'    3 A"   12 A'   13 A'                 
-22.945 -22.945 -22.941 -22.941 -10.262  -8.719  -6.598  -6.551
  4 A"   14 A'    5 A"   15 A'   16 A'   17 A'   18 A'   19 A'                 
 -6.538  -6.537  -6.352  -4.763  -4.761  -4.757  -4.755  -4.751
  6 A"   20 A'   21 A'   22 A'   23 A'    7 A"   24 A'    8 A"                 
 -4.750  -2.662  -2.659  -2.657  -2.647  -2.647  -2.029  -2.025
 25 A'   26 A'    9 A"   27 A'   28 A'   10 A"   29 A'   11 A"                 
 -2.025  -2.014  -2.014  -0.846  -0.736  -0.661  -0.552  -0.457
 30 A'   31 A'   12 A"   32 A'   33 A'   34 A'   35 A'   36 A'                 
 -0.411  -0.366  -0.324  -0.303  -0.302  -0.273  -0.259
 37 A'   13 A"   38 A'   39 A'   14 A"   40 A'   15 A"                         
 -- Virtual --                   
 -0.095  -0.087  -0.022  -0.008   0.022   0.029   0.041   0.046
 16 A"   41 A'   42 A'   43 A'   44 A'   45 A'   17 A"   46 A'                 
  0.067   0.069   0.075   0.087   0.106   0.106   0.126   0.141
 18 A"   47 A'   48 A'   49 A'   50 A'   19 A"   51 A'   52 A'                 
  0.150   0.162   0.206   0.223   0.256   0.278   0.279   0.312
 53 A'   54 A'   55 A'   20 A"   56 A'   57 A'   21 A"   58 A'                 
  0.360   0.377   0.393   0.400   0.400   0.417   0.422   0.423
 59 A'   22 A"   60 A'   23 A"   61 A'   62 A'   63 A'   24 A"                 
  0.471   0.498   0.504   0.536   0.544   0.563   0.571   0.600
 64 A'   65 A'   25 A"   66 A'   26 A"   27 A"   67 A'   68 A'                 
  0.623   0.648   0.690   0.719   0.736   0.779   0.858   0.900
 69 A'   70 A'   28 A"   29 A"   71 A'   72 A'   73 A'   74 A'                 
  0.967   0.983   1.167   1.296   1.328   1.374   1.466   1.534
 75 A'   76 A'   30 A"   31 A"   77 A'   78 A'   32 A"   79 A'                 
  1.553   1.563   1.652   1.674   1.829   1.861   1.940   1.989
 80 A'   33 A"   81 A'   82 A'   34 A"   83 A'   84 A'   35 A"                 
  2.096   2.170   2.431   2.596   2.699   3.038   3.386   3.960
 85 A'   86 A'   87 A'   88 A'   36 A"   89 A'   90 A'   37 A"                 
  3.970   3.974   3.982   3.989   4.025   4.052   4.118   4.140
 91 A'   38 A"   39 A"   92 A'   93 A'   40 A"   94 A'   95 A'                 
  4.289   4.337   5.986   6.017   6.028   6.576   6.896   7.534
 96 A'   97 A'   41 A"   98 A'   99 A'  100 A'  101 A'   42 A"                 
  7.573   7.627  13.788  13.906  13.973  23.587  27.751  28.333
102 A'  103 A'   43 A"  104 A'  105 A'  106 A'  107 A'   44 A"                 
 28.356  28.367  28.536  28.541  28.542  28.559  28.625  47.855
108 A'  109 A'   45 A"  110 A'   46 A"  111 A'  112 A'  113 A'                 
127.880 127.898 127.912 151.566 163.027 289.730 289.766 289.852
 47 A"  114 A'  115 A'  116 A'  117 A'   48 A"  118 A'  119 A'                 
*******1901.725
120 A'  121 A'                                                                 
 --------------------------------------------------------------

          Ground-State Mulliken Net Atomic Charges

     Atom                 Charge (a.u.)
  ----------------------------------------
      1 C                    -0.231203
      2 P                     0.085203
      3 I                    -0.141786
      4 H                     0.231475
      5 Br                    0.056311
  ----------------------------------------
  Sum of atomic charges =     0.000000

 -----------------------------------------------------------------
                    Cartesian Multipole Moments
 -----------------------------------------------------------------
    Charge (ESU x 10^10)
                 0.0000
    Dipole Moment (Debye)
         X       0.9169      Y      -1.0194      Z       0.0000
       Tot       1.3711
    Quadrupole Moments (Debye-Ang)
        XX     -65.4974     XY      -2.5249     YY     -61.4216
        XZ       0.0000     YZ       0.0000     ZZ     -67.5590
    Octopole Moments (Debye-Ang^2)
       XXX      -6.2337    XXY      26.5362    XYY       4.4668
       YYY      69.8443    XXZ       0.0000    XYZ      -0.0000
       YYZ      -0.0000    XZZ      -4.2608    YZZ      25.3830
       ZZZ       0.0000
    Hexadecapole Moments (Debye-Ang^3)
      XXXX   -1146.5360   XXXY      40.9449   XXYY    -240.3812
      XYYY      20.1108   YYYY    -458.7749   XXXZ       0.0000
      XXYZ      -0.0000   XYYZ      -0.0000   YYYZ       0.0000
      XXZZ    -212.1038   XYZZ      17.2271   YYZZ     -97.9337
      XZZZ       0.0000   YZZZ       0.0000   ZZZZ     -93.9838
 -----------------------------------------------------------------
 Calculating analytic gradient of the SCF energy
 Gradient of SCF Energy
            1           2           3           4           5
    1  -0.0008569   0.0003882  -0.0000804   0.0002752   0.0002739
    2  -0.0003459  -0.0003221   0.0002027   0.0009018  -0.0004364
    3  -0.0000000   0.0000000  -0.0000000   0.0000000   0.0000000
 Max gradient component =       9.018E-04
 RMS gradient           =       3.925E-04
 Gradient time:  CPU 8.13 s  wall 2.13 s
 Geometry Optimization Parameters
   NAtoms,    NIC,     NZ,  NCons,   NDum,   NFix, NCnnct, MaxDiis
        5      20       5       0       0       0       0       0

 Cartesian Hessian Update
 Hessian Updated using BFGS Update


** GEOMETRY OPTIMIZATION IN DELOCALIZED INTERNAL COORDINATES **
   Searching for a Minimum

   Optimization Cycle:   8

                       Coordinates (Angstroms)
     ATOM                X               Y               Z
      1  C         1.3188591008   -1.5189085707    0.0000000000
      2  P        -0.3133319864   -1.8829779095    0.0000000000
      3  I        -1.5142837305    0.2897803741    0.0000000000
      4  H         1.9805725285   -2.3807950732    0.0000000000
      5  Br        2.3058201844    0.0852701861    0.0000000000
   Point Group: cs    Number of degrees of freedom:     7


   Energy is  -9873.752813251

 Hessian Updated using BFGS Update

  7 Hessian modes will be used to form the next step
  Hessian Eigenvalues:
     0.082422    0.093794    0.142957    0.192707    0.257092    0.309402
     0.814541

 Minimum Search - Taking Simple RFO Step
 Searching for Lamda that Minimizes Along All modes
 Value Taken    Lamda =  -0.00001531
 Step Taken.  Stepsize is  0.010762

                             Maximum     Tolerance    Cnvgd?
         Gradient           0.001345      0.000300      NO
         Displacement       0.009209      0.001200      NO
         Energy change     -0.000106      0.000001      NO


 New Cartesian Coordinates Obtained by Inverse Iteration

 Displacement from previous Coordinates is:  0.012296
 ----------------------------------------------------------------
             Standard Nuclear Orientation (Angstroms)
    I     Atom           X                Y                Z
 ----------------------------------------------------------------
    1      C       1.3207516978    -1.5181702651     0.0000000000
    2      P      -0.3120103287    -1.8814123105     0.0000000000
    3      I      -1.5140389027     0.2887773817     0.0000000000
    4      H       1.9781576538    -2.3849939262     0.0000000000
    5      Br      2.3047759765     0.0881681269     0.0000000000
 ----------------------------------------------------------------
 Molecular Point Group                 Cs    NOp =  2
 Largest Abelian Subgroup              Cs    NOp =  2
 Nuclear Repulsion Energy =   668.7247282436 hartrees
 There are       55 alpha and       55 beta electrons
 Applying Cartesian multipole field
    Component          Value
    ---------          -----
     (2,0,0)        1.00000E-11
     (0,2,0)        2.00000E-11
     (0,0,2)       -3.00000E-11
 Nucleus-field energy     =     0.0000000171 hartrees
 Requested basis set is 6-311++G(d,p)
 There are 67 shells and 169 basis functions
 A cutoff of  1.0D-11 yielded   1812 shell pairs
 There are     12124 function pairs (     13620 Cartesian)
 Smallest overlap matrix eigenvalue = 7.08E-04
 Guess MOs from SCF MO coefficient file

 -----------------------------------------------------------------------
  General SCF calculation program by
  Eric Jon Sundstrom, Paul Horn, Yuezhi Mao, Dmitri Zuev, Alec White,
  David Stuck, Shaama M.S., Shane Yost, Joonho Lee, David Small,
  Daniel Levine, Susi Lehtola, Hugh Burton, Evgeny Epifanovsky
 -----------------------------------------------------------------------
 Exchange:     0.2000 Hartree-Fock + 0.0800 Slater + 0.7200 B88
 Correlation:  0.1900 VWN1RPA + 0.8100 LYP
 Using SG-1 standard quadrature grid
 using 4 threads for integral computing
 -------------------------------------------------------
 OpenMP Integral computing Module                
 Release: version 2.0, May 2017, Q-Chem Inc. Pleasanton 
 -------------------------------------------------------
 -------------------------------------------------------
 OpenMP BLAS3 based DFT computing Module                
 Release: version 1.0, May 2013, Q-Chem Inc. Pittsburgh 
 -------------------------------------------------------
 A restricted SCF calculation will be
 performed using DIIS
 SCF converges when DIIS error is below 1.0e-08
 ---------------------------------------
  Cycle       Energy         DIIS error
 ---------------------------------------
    1   -9873.7528168107      2.85e-05  
    2   -9873.7528207068      1.10e-05  
    3   -9873.7528197501      1.89e-05  
    4   -9873.7528212038      2.38e-06  
    5   -9873.7528212254      5.63e-07  
    6   -9873.7528212265      2.12e-07  
    7   -9873.7528212266      7.95e-08  
    8   -9873.7528212266      2.20e-08  
    9   -9873.7528212266      5.47e-09  Convergence criterion met
 ---------------------------------------
 SCF time:   CPU 22.32s  wall 6.00s 
 SCF   energy in the final basis set =    -9873.7528212266
 Total energy in the final basis set =    -9873.7528212266

 --------------------------------------------------------------
             Orbital Energies (a.u.) and Symmetries
 --------------------------------------------------------------

 Alpha MOs, Restricted
 -- Occupied --                  
******* -482.86 -176.31 -165.71 -165.71 -165.71  -77.10  -62.51
  1 A'    2 A'    3 A'    4 A'    1 A"    5 A'    6 A'    7 A'                 
-56.331 -56.328 -56.327 -35.803 -31.295 -31.290 -31.290 -22.946
  8 A'    2 A"    9 A'   10 A'   11 A'    3 A"   12 A'   13 A'                 
-22.945 -22.945 -22.941 -22.941 -10.262  -8.719  -6.598  -6.551
  4 A"   14 A'    5 A"   15 A'   16 A'   17 A'   18 A'   19 A'                 
 -6.539  -6.537  -6.352  -4.763  -4.761  -4.757  -4.755  -4.751
  6 A"   20 A'   21 A'   22 A'   23 A'    7 A"   24 A'    8 A"                 
 -4.750  -2.662  -2.659  -2.658  -2.647  -2.647  -2.029  -2.026
 25 A'   26 A'    9 A"   27 A'   28 A'   10 A"   29 A'   11 A"                 
 -2.025  -2.014  -2.014  -0.846  -0.736  -0.661  -0.552  -0.457
 30 A'   31 A'   12 A"   32 A'   33 A'   34 A'   35 A'   36 A'                 
 -0.411  -0.366  -0.324  -0.303  -0.303  -0.273  -0.259
 37 A'   13 A"   38 A'   39 A'   14 A"   40 A'   15 A"                         
 -- Virtual --                   
 -0.095  -0.087  -0.023  -0.008   0.022   0.029   0.041   0.046
 16 A"   41 A'   42 A'   43 A'   44 A'   45 A'   17 A"   46 A'                 
  0.067   0.069   0.075   0.087   0.106   0.106   0.125   0.141
 18 A"   47 A'   48 A'   49 A'   50 A'   19 A"   51 A'   52 A'                 
  0.150   0.162   0.206   0.223   0.256   0.278   0.279   0.312
 53 A'   54 A'   55 A'   20 A"   56 A'   57 A'   21 A"   58 A'                 
  0.360   0.377   0.393   0.400   0.400   0.417   0.422   0.423
 59 A'   22 A"   60 A'   23 A"   61 A'   62 A'   63 A'   24 A"                 
  0.471   0.498   0.504   0.536   0.544   0.563   0.571   0.600
 64 A'   65 A'   25 A"   66 A'   26 A"   27 A"   67 A'   68 A'                 
  0.623   0.647   0.691   0.719   0.736   0.779   0.857   0.900
 69 A'   70 A'   28 A"   29 A"   71 A'   72 A'   73 A'   74 A'                 
  0.967   0.983   1.167   1.296   1.328   1.374   1.466   1.533
 75 A'   76 A'   30 A"   31 A"   77 A'   78 A'   32 A"   79 A'                 
  1.554   1.563   1.651   1.674   1.827   1.862   1.939   1.989
 80 A'   33 A"   81 A'   82 A'   34 A"   83 A'   84 A'   35 A"                 
  2.095   2.169   2.429   2.596   2.699   3.039   3.384   3.960
 85 A'   86 A'   87 A'   88 A'   36 A"   89 A'   90 A'   37 A"                 
  3.970   3.974   3.982   3.989   4.025   4.052   4.119   4.140
 91 A'   38 A"   39 A"   92 A'   93 A'   40 A"   94 A'   95 A'                 
  4.290   4.337   5.986   6.017   6.028   6.576   6.895   7.534
 96 A'   97 A'   41 A"   98 A'   99 A'  100 A'  101 A'   42 A"                 
  7.573   7.627  13.788  13.906  13.972  23.585  27.751  28.333
102 A'  103 A'   43 A"  104 A'  105 A'  106 A'  107 A'   44 A"                 
 28.356  28.367  28.536  28.541  28.542  28.559  28.626  47.855
108 A'  109 A'   45 A"  110 A'   46 A"  111 A'  112 A'  113 A'                 
127.880 127.898 127.912 151.566 163.026 289.730 289.765 289.852
 47 A"  114 A'  115 A'  116 A'  117 A'   48 A"  118 A'  119 A'                 
*******1901.725
120 A'  121 A'                                                                 

 Beta MOs, Restricted
 -- Occupied --                  
******* -482.86 -176.31 -165.71 -165.71 -165.71  -77.10  -62.51
  1 A'    2 A'    3 A'    4 A'    1 A"    5 A'    6 A'    7 A'                 
-56.331 -56.328 -56.327 -35.803 -31.295 -31.290 -31.290 -22.946
  8 A'    2 A"    9 A'   10 A'   11 A'    3 A"   12 A'   13 A'                 
-22.945 -22.945 -22.941 -22.941 -10.262  -8.719  -6.598  -6.551
  4 A"   14 A'    5 A"   15 A'   16 A'   17 A'   18 A'   19 A'                 
 -6.539  -6.537  -6.352  -4.763  -4.761  -4.757  -4.755  -4.751
  6 A"   20 A'   21 A'   22 A'   23 A'    7 A"   24 A'    8 A"                 
 -4.750  -2.662  -2.659  -2.658  -2.647  -2.647  -2.029  -2.026
 25 A'   26 A'    9 A"   27 A'   28 A'   10 A"   29 A'   11 A"                 
 -2.025  -2.014  -2.014  -0.846  -0.736  -0.661  -0.552  -0.457
 30 A'   31 A'   12 A"   32 A'   33 A'   34 A'   35 A'   36 A'                 
 -0.411  -0.366  -0.324  -0.303  -0.303  -0.273  -0.259
 37 A'   13 A"   38 A'   39 A'   14 A"   40 A'   15 A"                         
 -- Virtual --                   
 -0.095  -0.087  -0.023  -0.008   0.022   0.029   0.041   0.046
 16 A"   41 A'   42 A'   43 A'   44 A'   45 A'   17 A"   46 A'                 
  0.067   0.069   0.075   0.087   0.106   0.106   0.125   0.141
 18 A"   47 A'   48 A'   49 A'   50 A'   19 A"   51 A'   52 A'                 
  0.150   0.162   0.206   0.223   0.256   0.278   0.279   0.312
 53 A'   54 A'   55 A'   20 A"   56 A'   57 A'   21 A"   58 A'                 
  0.360   0.377   0.393   0.400   0.400   0.417   0.422   0.423
 59 A'   22 A"   60 A'   23 A"   61 A'   62 A'   63 A'   24 A"                 
  0.471   0.498   0.504   0.536   0.544   0.563   0.571   0.600
 64 A'   65 A'   25 A"   66 A'   26 A"   27 A"   67 A'   68 A'                 
  0.623   0.647   0.691   0.719   0.736   0.779   0.857   0.900
 69 A'   70 A'   28 A"   29 A"   71 A'   72 A'   73 A'   74 A'                 
  0.967   0.983   1.167   1.296   1.328   1.374   1.466   1.533
 75 A'   76 A'   30 A"   31 A"   77 A'   78 A'   32 A"   79 A'                 
  1.554   1.563   1.651   1.674   1.827   1.862   1.939   1.989
 80 A'   33 A"   81 A'   82 A'   34 A"   83 A'   84 A'   35 A"                 
  2.095   2.169   2.429   2.596   2.699   3.039   3.384   3.960
 85 A'   86 A'   87 A'   88 A'   36 A"   89 A'   90 A'   37 A"                 
  3.970   3.974   3.982   3.989   4.025   4.052   4.119   4.140
 91 A'   38 A"   39 A"   92 A'   93 A'   40 A"   94 A'   95 A'                 
  4.290   4.337   5.986   6.017   6.028   6.576   6.895   7.534
 96 A'   97 A'   41 A"   98 A'   99 A'  100 A'  101 A'   42 A"                 
  7.573   7.627  13.788  13.906  13.972  23.585  27.751  28.333
102 A'  103 A'   43 A"  104 A'  105 A'  106 A'  107 A'   44 A"                 
 28.356  28.367  28.536  28.541  28.542  28.559  28.626  47.855
108 A'  109 A'   45 A"  110 A'   46 A"  111 A'  112 A'  113 A'                 
127.880 127.898 127.912 151.566 163.026 289.730 289.765 289.852
 47 A"  114 A'  115 A'  116 A'  117 A'   48 A"  118 A'  119 A'                 
*******1901.725
120 A'  121 A'                                                                 
 --------------------------------------------------------------

          Ground-State Mulliken Net Atomic Charges

     Atom                 Charge (a.u.)
  ----------------------------------------
      1 C                    -0.232326
      2 P                     0.086569
      3 I                    -0.141425
      4 H                     0.231254
      5 Br                    0.055928
  ----------------------------------------
  Sum of atomic charges =     0.000000

 -----------------------------------------------------------------
                    Cartesian Multipole Moments
 -----------------------------------------------------------------
    Charge (ESU x 10^10)
                 0.0000
    Dipole Moment (Debye)
         X       0.9127      Y      -1.0123      Z       0.0000
       Tot       1.3630
    Quadrupole Moments (Debye-Ang)
        XX     -65.5097     XY      -2.5265     YY     -61.4238
        XZ       0.0000     YZ       0.0000     ZZ     -67.5588
    Octopole Moments (Debye-Ang^2)
       XXX      -6.3913    XXY      26.5179    XYY       4.4991
       YYY      69.7264    XXZ       0.0000    XYZ      -0.0000
       YYZ      -0.0000    XZZ      -4.2887    YZZ      25.3484
       ZZZ       0.0000
    Hexadecapole Moments (Debye-Ang^3)
      XXXX   -1146.1988   XXXY      40.6269   XXYY    -240.2033
      XYYY      19.7119   YYYY    -458.2804   XXXZ       0.0000
      XXYZ       0.0000   XYYZ       0.0000   YYYZ       0.0000
      XXZZ    -212.0077   XYZZ      17.1189   YYZZ     -97.8753
      XZZZ       0.0000   YZZZ       0.0000   ZZZZ     -93.9791
 -----------------------------------------------------------------
 Calculating analytic gradient of the SCF energy
 Gradient of SCF Energy
            1           2           3           4           5
    1  -0.0005853   0.0001506   0.0000587   0.0002306   0.0001454
    2   0.0002300  -0.0000309  -0.0000964  -0.0001886   0.0000860
    3  -0.0000000  -0.0000000  -0.0000000   0.0000000   0.0000000
 Max gradient component =       5.853E-04
 RMS gradient           =       1.914E-04
 Gradient time:  CPU 8.12 s  wall 2.15 s
 Geometry Optimization Parameters
   NAtoms,    NIC,     NZ,  NCons,   NDum,   NFix, NCnnct, MaxDiis
        5      20       5       0       0       0       0       0

 Cartesian Hessian Update
 Hessian Updated using BFGS Update


** GEOMETRY OPTIMIZATION IN DELOCALIZED INTERNAL COORDINATES **
   Searching for a Minimum

   Optimization Cycle:   9

                       Coordinates (Angstroms)
     ATOM                X               Y               Z
      1  C         1.3207516978   -1.5181702651    0.0000000000
      2  P        -0.3120103287   -1.8814123105    0.0000000000
      3  I        -1.5140389027    0.2887773817    0.0000000000
      4  H         1.9781576538   -2.3849939262    0.0000000000
      5  Br        2.3047759765    0.0881681269    0.0000000000
   Point Group: cs    Number of degrees of freedom:     7


   Energy is  -9873.752821227

 Hessian Updated using BFGS Update

  7 Hessian modes will be used to form the next step
  Hessian Eigenvalues:
     0.078410    0.096269    0.144528    0.170089    0.267078    0.328936
     0.809970

 Minimum Search - Taking Simple RFO Step
 Searching for Lamda that Minimizes Along All modes
 Value Taken    Lamda =  -0.00000114
 Step Taken.  Stepsize is  0.002899

                             Maximum     Tolerance    Cnvgd?
         Gradient           0.000315      0.000300      NO
         Displacement       0.001722      0.001200      NO
         Energy change     -0.000008      0.000001      NO


 New Cartesian Coordinates Obtained by Inverse Iteration

 Displacement from previous Coordinates is:  0.002940
 ----------------------------------------------------------------
             Standard Nuclear Orientation (Angstroms)
    I     Atom           X                Y                Z
 ----------------------------------------------------------------
    1      C       1.3215695760    -1.5184266593     0.0000000000
    2      P      -0.3114162461    -1.8811160732     0.0000000000
    3      I      -1.5145524750     0.2892479897     0.0000000000
    4      H       1.9779922919    -2.3854290294     0.0000000000
    5      Br      2.3040429499     0.0880927790     0.0000000000
 ----------------------------------------------------------------
 Molecular Point Group                 Cs    NOp =  2
 Largest Abelian Subgroup              Cs    NOp =  2
 Nuclear Repulsion Energy =   668.7200041603 hartrees
 There are       55 alpha and       55 beta electrons
 Applying Cartesian multipole field
    Component          Value
    ---------          -----
     (2,0,0)        1.00000E-11
     (0,2,0)        2.00000E-11
     (0,0,2)       -3.00000E-11
 Nucleus-field energy     =     0.0000000171 hartrees
 Requested basis set is 6-311++G(d,p)
 There are 67 shells and 169 basis functions
 A cutoff of  1.0D-11 yielded   1812 shell pairs
 There are     12124 function pairs (     13620 Cartesian)
 Smallest overlap matrix eigenvalue = 7.07E-04
 Guess MOs from SCF MO coefficient file

 -----------------------------------------------------------------------
  General SCF calculation program by
  Eric Jon Sundstrom, Paul Horn, Yuezhi Mao, Dmitri Zuev, Alec White,
  David Stuck, Shaama M.S., Shane Yost, Joonho Lee, David Small,
  Daniel Levine, Susi Lehtola, Hugh Burton, Evgeny Epifanovsky
 -----------------------------------------------------------------------
 Exchange:     0.2000 Hartree-Fock + 0.0800 Slater + 0.7200 B88
 Correlation:  0.1900 VWN1RPA + 0.8100 LYP
 Using SG-1 standard quadrature grid
 using 4 threads for integral computing
 -------------------------------------------------------
 OpenMP Integral computing Module                
 Release: version 2.0, May 2017, Q-Chem Inc. Pleasanton 
 -------------------------------------------------------
 -------------------------------------------------------
 OpenMP BLAS3 based DFT computing Module                
 Release: version 1.0, May 2013, Q-Chem Inc. Pittsburgh 
 -------------------------------------------------------
 A restricted SCF calculation will be
 performed using DIIS
 SCF converges when DIIS error is below 1.0e-08
 ---------------------------------------
  Cycle       Energy         DIIS error
 ---------------------------------------
    1   -9873.7528212278      8.90e-06  
    2   -9873.7528215848      5.44e-06  
    3   -9873.7528214966      7.06e-06  
    4   -9873.7528216961      7.99e-07  
    5   -9873.7528216994      2.62e-07  
    6   -9873.7528216995      6.14e-08  
    7   -9873.7528216994      1.33e-08  
    8   -9873.7528216995      8.72e-09  Convergence criterion met
 ---------------------------------------
 SCF time:   CPU 19.84s  wall 6.00s 
 SCF   energy in the final basis set =    -9873.7528216995
 Total energy in the final basis set =    -9873.7528216995

 --------------------------------------------------------------
             Orbital Energies (a.u.) and Symmetries
 --------------------------------------------------------------

 Alpha MOs, Restricted
 -- Occupied --                  
******* -482.86 -176.31 -165.71 -165.71 -165.71  -77.10  -62.51
  1 A'    2 A'    3 A'    4 A'    1 A"    5 A'    6 A'    7 A'                 
-56.331 -56.328 -56.327 -35.803 -31.295 -31.290 -31.290 -22.946
  8 A'    2 A"    9 A'   10 A'   11 A'    3 A"   12 A'   13 A'                 
-22.945 -22.945 -22.941 -22.941 -10.262  -8.720  -6.598  -6.551
  4 A"   14 A'    5 A"   15 A'   16 A'   17 A'   18 A'   19 A'                 
 -6.539  -6.537  -6.352  -4.763  -4.761  -4.757  -4.755  -4.751
  6 A"   20 A'   21 A'   22 A'   23 A'    7 A"   24 A'    8 A"                 
 -4.750  -2.662  -2.659  -2.658  -2.647  -2.647  -2.029  -2.026
 25 A'   26 A'    9 A"   27 A'   28 A'   10 A"   29 A'   11 A"                 
 -2.025  -2.014  -2.014  -0.846  -0.736  -0.661  -0.552  -0.457
 30 A'   31 A'   12 A"   32 A'   33 A'   34 A'   35 A'   36 A'                 
 -0.411  -0.366  -0.324  -0.303  -0.302  -0.273  -0.259
 37 A'   13 A"   38 A'   39 A'   14 A"   40 A'   15 A"                         
 -- Virtual --                   
 -0.095  -0.087  -0.023  -0.008   0.022   0.029   0.041   0.046
 16 A"   41 A'   42 A'   43 A'   44 A'   45 A'   17 A"   46 A'                 
  0.067   0.069   0.075   0.087   0.106   0.106   0.125   0.141
 18 A"   47 A'   48 A'   49 A'   50 A'   19 A"   51 A'   52 A'                 
  0.150   0.162   0.206   0.223   0.256   0.278   0.279   0.312
 53 A'   54 A'   55 A'   20 A"   56 A'   57 A'   21 A"   58 A'                 
  0.359   0.377   0.393   0.400   0.400   0.417   0.422   0.423
 59 A'   22 A"   60 A'   23 A"   61 A'   62 A'   63 A'   24 A"                 
  0.471   0.498   0.504   0.536   0.544   0.563   0.570   0.601
 64 A'   65 A'   25 A"   66 A'   26 A"   27 A"   67 A'   68 A'                 
  0.623   0.647   0.691   0.719   0.736   0.779   0.857   0.900
 69 A'   70 A'   28 A"   29 A"   71 A'   72 A'   73 A'   74 A'                 
  0.967   0.983   1.167   1.297   1.328   1.374   1.466   1.533
 75 A'   76 A'   30 A"   31 A"   77 A'   78 A'   32 A"   79 A'                 
  1.554   1.563   1.651   1.674   1.828   1.862   1.940   1.989
 80 A'   33 A"   81 A'   82 A'   34 A"   83 A'   84 A'   35 A"                 
  2.095   2.168   2.429   2.596   2.699   3.039   3.384   3.960
 85 A'   86 A'   87 A'   88 A'   36 A"   89 A'   90 A'   37 A"                 
  3.970   3.974   3.982   3.989   4.025   4.052   4.119   4.140
 91 A'   38 A"   39 A"   92 A'   93 A'   40 A"   94 A'   95 A'                 
  4.290   4.337   5.986   6.017   6.028   6.576   6.895   7.534
 96 A'   97 A'   41 A"   98 A'   99 A'  100 A'  101 A'   42 A"                 
  7.573   7.627  13.788  13.906  13.972  23.585  27.751  28.333
102 A'  103 A'   43 A"  104 A'  105 A'  106 A'  107 A'   44 A"                 
 28.356  28.367  28.536  28.541  28.542  28.559  28.625  47.856
108 A'  109 A'   45 A"  110 A'   46 A"  111 A'  112 A'  113 A'                 
127.880 127.898 127.912 151.566 163.026 289.730 289.765 289.852
 47 A"  114 A'  115 A'  116 A'  117 A'   48 A"  118 A'  119 A'                 
*******1901.725
120 A'  121 A'                                                                 

 Beta MOs, Restricted
 -- Occupied --                  
******* -482.86 -176.31 -165.71 -165.71 -165.71  -77.10  -62.51
  1 A'    2 A'    3 A'    4 A'    1 A"    5 A'    6 A'    7 A'                 
-56.331 -56.328 -56.327 -35.803 -31.295 -31.290 -31.290 -22.946
  8 A'    2 A"    9 A'   10 A'   11 A'    3 A"   12 A'   13 A'                 
-22.945 -22.945 -22.941 -22.941 -10.262  -8.720  -6.598  -6.551
  4 A"   14 A'    5 A"   15 A'   16 A'   17 A'   18 A'   19 A'                 
 -6.539  -6.537  -6.352  -4.763  -4.761  -4.757  -4.755  -4.751
  6 A"   20 A'   21 A'   22 A'   23 A'    7 A"   24 A'    8 A"                 
 -4.750  -2.662  -2.659  -2.658  -2.647  -2.647  -2.029  -2.026
 25 A'   26 A'    9 A"   27 A'   28 A'   10 A"   29 A'   11 A"                 
 -2.025  -2.014  -2.014  -0.846  -0.736  -0.661  -0.552  -0.457
 30 A'   31 A'   12 A"   32 A'   33 A'   34 A'   35 A'   36 A'                 
 -0.411  -0.366  -0.324  -0.303  -0.302  -0.273  -0.259
 37 A'   13 A"   38 A'   39 A'   14 A"   40 A'   15 A"                         
 -- Virtual --                   
 -0.095  -0.087  -0.023  -0.008   0.022   0.029   0.041   0.046
 16 A"   41 A'   42 A'   43 A'   44 A'   45 A'   17 A"   46 A'                 
  0.067   0.069   0.075   0.087   0.106   0.106   0.125   0.141
 18 A"   47 A'   48 A'   49 A'   50 A'   19 A"   51 A'   52 A'                 
  0.150   0.162   0.206   0.223   0.256   0.278   0.279   0.312
 53 A'   54 A'   55 A'   20 A"   56 A'   57 A'   21 A"   58 A'                 
  0.359   0.377   0.393   0.400   0.400   0.417   0.422   0.423
 59 A'   22 A"   60 A'   23 A"   61 A'   62 A'   63 A'   24 A"                 
  0.471   0.498   0.504   0.536   0.544   0.563   0.570   0.601
 64 A'   65 A'   25 A"   66 A'   26 A"   27 A"   67 A'   68 A'                 
  0.623   0.647   0.691   0.719   0.736   0.779   0.857   0.900
 69 A'   70 A'   28 A"   29 A"   71 A'   72 A'   73 A'   74 A'                 
  0.967   0.983   1.167   1.297   1.328   1.374   1.466   1.533
 75 A'   76 A'   30 A"   31 A"   77 A'   78 A'   32 A"   79 A'                 
  1.554   1.563   1.651   1.674   1.828   1.862   1.940   1.989
 80 A'   33 A"   81 A'   82 A'   34 A"   83 A'   84 A'   35 A"                 
  2.095   2.168   2.429   2.596   2.699   3.039   3.384   3.960
 85 A'   86 A'   87 A'   88 A'   36 A"   89 A'   90 A'   37 A"                 
  3.970   3.974   3.982   3.989   4.025   4.052   4.119   4.140
 91 A'   38 A"   39 A"   92 A'   93 A'   40 A"   94 A'   95 A'                 
  4.290   4.337   5.986   6.017   6.028   6.576   6.895   7.534
 96 A'   97 A'   41 A"   98 A'   99 A'  100 A'  101 A'   42 A"                 
  7.573   7.627  13.788  13.906  13.972  23.585  27.751  28.333
102 A'  103 A'   43 A"  104 A'  105 A'  106 A'  107 A'   44 A"                 
 28.356  28.367  28.536  28.541  28.542  28.559  28.625  47.856
108 A'  109 A'   45 A"  110 A'   46 A"  111 A'  112 A'  113 A'                 
127.880 127.898 127.912 151.566 163.026 289.730 289.765 289.852
 47 A"  114 A'  115 A'  116 A'  117 A'   48 A"  118 A'  119 A'                 
*******1901.725
120 A'  121 A'                                                                 
 --------------------------------------------------------------

          Ground-State Mulliken Net Atomic Charges

     Atom                 Charge (a.u.)
  ----------------------------------------
      1 C                    -0.232631
      2 P                     0.086756
      3 I                    -0.141575
      4 H                     0.231415
      5 Br                    0.056035
  ----------------------------------------
  Sum of atomic charges =     0.000000

 -----------------------------------------------------------------
                    Cartesian Multipole Moments
 -----------------------------------------------------------------
    Charge (ESU x 10^10)
                 0.0000
    Dipole Moment (Debye)
         X       0.9166      Y      -1.0117      Z       0.0000
       Tot       1.3652
    Quadrupole Moments (Debye-Ang)
        XX     -65.5095     XY      -2.5315     YY     -61.4245
        XZ      -0.0000     YZ       0.0000     ZZ     -67.5589
    Octopole Moments (Debye-Ang^2)
       XXX      -6.3438    XXY      26.5025    XYY       4.5345
       YYY      69.6838    XXZ      -0.0000    XYZ       0.0000
       YYZ       0.0000    XZZ      -4.2652    YZZ      25.3349
       ZZZ       0.0000
    Hexadecapole Moments (Debye-Ang^3)
      XXXX   -1146.1594   XXXY      40.7263   XXYY    -240.1787
      XYYY      19.8320   YYYY    -458.2608   XXXZ      -0.0000
      XXYZ       0.0000   XYYZ       0.0000   YYYZ       0.0000
      XXZZ    -211.9921   XYZZ      17.1680   YYZZ     -97.8785
      XZZZ      -0.0000   YZZZ       0.0000   ZZZZ     -93.9820
 -----------------------------------------------------------------
 Calculating analytic gradient of the SCF energy
 Gradient of SCF Energy
            1           2           3           4           5
    1  -0.0000938   0.0002173  -0.0000472  -0.0000175  -0.0000587
    2   0.0000860  -0.0000418   0.0000187   0.0000001  -0.0000630
    3   0.0000000  -0.0000000   0.0000000  -0.0000000  -0.0000000
 Max gradient component =       2.173E-04
 RMS gradient           =       7.092E-05
 Gradient time:  CPU 8.11 s  wall 2.13 s
 Geometry Optimization Parameters
   NAtoms,    NIC,     NZ,  NCons,   NDum,   NFix, NCnnct, MaxDiis
        5      20       5       0       0       0       0       0

 Cartesian Hessian Update
 Hessian Updated using BFGS Update


** GEOMETRY OPTIMIZATION IN DELOCALIZED INTERNAL COORDINATES **
   Searching for a Minimum

   Optimization Cycle:  10

                       Coordinates (Angstroms)
     ATOM                X               Y               Z
      1  C         1.3215695760   -1.5184266593    0.0000000000
      2  P        -0.3114162461   -1.8811160732    0.0000000000
      3  I        -1.5145524750    0.2892479897    0.0000000000
      4  H         1.9779922919   -2.3854290294    0.0000000000
      5  Br        2.3040429499    0.0880927790    0.0000000000
   Point Group: cs    Number of degrees of freedom:     7


   Energy is  -9873.752821699

 Hessian Updated using BFGS Update

  7 Hessian modes will be used to form the next step
  Hessian Eigenvalues:
     0.095388    0.100429    0.136110    0.168053    0.279055    0.329654
     0.765634

 Minimum Search - Taking Simple RFO Step
 Searching for Lamda that Minimizes Along All modes
 Value Taken    Lamda =   0.00000000
 Step Taken.  Stepsize is  0.000889

                             Maximum     Tolerance    Cnvgd?
         Gradient           0.000145      0.000300     YES
         Displacement       0.000643      0.001200     YES
         Energy change     -0.000000      0.000001     YES


                       Distance Matrix (Angstroms)
             C (  1)   P (  2)   I (  3)   H (  4)
   P (  2)  1.672778
   I (  3)  3.363224  2.481535
   H (  4)  1.087467  2.344296  4.399064
   Br(  5)  1.883125  3.273898  3.823890  2.494919

 Final energy is   -9873.7528216994779     


 ******************************
 **  OPTIMIZATION CONVERGED  **
 ******************************

                       Coordinates (Angstroms)
     ATOM                X               Y               Z
      1  C         1.3215695760   -1.5184266593    0.0000000000
      2  P        -0.3114162461   -1.8811160732    0.0000000000
      3  I        -1.5145524750    0.2892479897    0.0000000000
      4  H         1.9779922919   -2.3854290294    0.0000000000
      5  Br        2.3040429499    0.0880927790    0.0000000000

Z-matrix Print:
$molecule
0 1
I 
P  1 2.481535
C  2 1.672778 1 106.479449
H  3 1.087467 2 114.607760 1 -180.000000 0
Br 3 1.883125 2 133.970281 1 -0.000000 0
$end


 --------------------------------------------------------------
             Orbital Energies (a.u.) and Symmetries
 --------------------------------------------------------------

 Alpha MOs, Restricted
 -- Occupied --                  
******* -482.86 -176.31 -165.71 -165.71 -165.71  -77.10  -62.51
  1 A'    2 A'    3 A'    4 A'    1 A"    5 A'    6 A'    7 A'                 
-56.331 -56.328 -56.327 -35.803 -31.295 -31.290 -31.290 -22.946
  8 A'    2 A"    9 A'   10 A'   11 A'    3 A"   12 A'   13 A'                 
-22.945 -22.945 -22.941 -22.941 -10.262  -8.720  -6.598  -6.551
  4 A"   14 A'    5 A"   15 A'   16 A'   17 A'   18 A'   19 A'                 
 -6.539  -6.537  -6.352  -4.763  -4.761  -4.757  -4.755  -4.751
  6 A"   20 A'   21 A'   22 A'   23 A'    7 A"   24 A'    8 A"                 
 -4.750  -2.662  -2.659  -2.658  -2.647  -2.647  -2.029  -2.026
 25 A'   26 A'    9 A"   27 A'   28 A'   10 A"   29 A'   11 A"                 
 -2.025  -2.014  -2.014  -0.846  -0.736  -0.661  -0.552  -0.457
 30 A'   31 A'   12 A"   32 A'   33 A'   34 A'   35 A'   36 A'                 
 -0.411  -0.366  -0.324  -0.303  -0.302  -0.273  -0.259
 37 A'   13 A"   38 A'   39 A'   14 A"   40 A'   15 A"                         
 -- Virtual --                   
 -0.095  -0.087  -0.023  -0.008   0.022   0.029   0.041   0.046
 16 A"   41 A'   42 A'   43 A'   44 A'   45 A'   17 A"   46 A'                 
  0.067   0.069   0.075   0.087   0.106   0.106   0.125   0.141
 18 A"   47 A'   48 A'   49 A'   50 A'   19 A"   51 A'   52 A'                 
  0.150   0.162   0.206   0.223   0.256   0.278   0.279   0.312
 53 A'   54 A'   55 A'   20 A"   56 A'   57 A'   21 A"   58 A'                 
  0.359   0.377   0.393   0.400   0.400   0.417   0.422   0.423
 59 A'   22 A"   60 A'   23 A"   61 A'   62 A'   63 A'   24 A"                 
  0.471   0.498   0.504   0.536   0.544   0.563   0.570   0.601
 64 A'   65 A'   25 A"   66 A'   26 A"   27 A"   67 A'   68 A'                 
  0.623   0.647   0.691   0.719   0.736   0.779   0.857   0.900
 69 A'   70 A'   28 A"   29 A"   71 A'   72 A'   73 A'   74 A'                 
  0.967   0.983   1.167   1.297   1.328   1.374   1.466   1.533
 75 A'   76 A'   30 A"   31 A"   77 A'   78 A'   32 A"   79 A'                 
  1.554   1.563   1.651   1.674   1.828   1.862   1.940   1.989
 80 A'   33 A"   81 A'   82 A'   34 A"   83 A'   84 A'   35 A"                 
  2.095   2.168   2.429   2.596   2.699   3.039   3.384   3.960
 85 A'   86 A'   87 A'   88 A'   36 A"   89 A'   90 A'   37 A"                 
  3.970   3.974   3.982   3.989   4.025   4.052   4.119   4.140
 91 A'   38 A"   39 A"   92 A'   93 A'   40 A"   94 A'   95 A'                 
  4.290   4.337   5.986   6.017   6.028   6.576   6.895   7.534
 96 A'   97 A'   41 A"   98 A'   99 A'  100 A'  101 A'   42 A"                 
  7.573   7.627  13.788  13.906  13.972  23.585  27.751  28.333
102 A'  103 A'   43 A"  104 A'  105 A'  106 A'  107 A'   44 A"                 
 28.356  28.367  28.536  28.541  28.542  28.559  28.625  47.856
108 A'  109 A'   45 A"  110 A'   46 A"  111 A'  112 A'  113 A'                 
127.880 127.898 127.912 151.566 163.026 289.730 289.765 289.852
 47 A"  114 A'  115 A'  116 A'  117 A'   48 A"  118 A'  119 A'                 
*******1901.725
120 A'  121 A'                                                                 

 Beta MOs, Restricted
 -- Occupied --                  
******* -482.86 -176.31 -165.71 -165.71 -165.71  -77.10  -62.51
  1 A'    2 A'    3 A'    4 A'    1 A"    5 A'    6 A'    7 A'                 
-56.331 -56.328 -56.327 -35.803 -31.295 -31.290 -31.290 -22.946
  8 A'    2 A"    9 A'   10 A'   11 A'    3 A"   12 A'   13 A'                 
-22.945 -22.945 -22.941 -22.941 -10.262  -8.720  -6.598  -6.551
  4 A"   14 A'    5 A"   15 A'   16 A'   17 A'   18 A'   19 A'                 
 -6.539  -6.537  -6.352  -4.763  -4.761  -4.757  -4.755  -4.751
  6 A"   20 A'   21 A'   22 A'   23 A'    7 A"   24 A'    8 A"                 
 -4.750  -2.662  -2.659  -2.658  -2.647  -2.647  -2.029  -2.026
 25 A'   26 A'    9 A"   27 A'   28 A'   10 A"   29 A'   11 A"                 
 -2.025  -2.014  -2.014  -0.846  -0.736  -0.661  -0.552  -0.457
 30 A'   31 A'   12 A"   32 A'   33 A'   34 A'   35 A'   36 A'                 
 -0.411  -0.366  -0.324  -0.303  -0.302  -0.273  -0.259
 37 A'   13 A"   38 A'   39 A'   14 A"   40 A'   15 A"                         
 -- Virtual --                   
 -0.095  -0.087  -0.023  -0.008   0.022   0.029   0.041   0.046
 16 A"   41 A'   42 A'   43 A'   44 A'   45 A'   17 A"   46 A'                 
  0.067   0.069   0.075   0.087   0.106   0.106   0.125   0.141
 18 A"   47 A'   48 A'   49 A'   50 A'   19 A"   51 A'   52 A'                 
  0.150   0.162   0.206   0.223   0.256   0.278   0.279   0.312
 53 A'   54 A'   55 A'   20 A"   56 A'   57 A'   21 A"   58 A'                 
  0.359   0.377   0.393   0.400   0.400   0.417   0.422   0.423
 59 A'   22 A"   60 A'   23 A"   61 A'   62 A'   63 A'   24 A"                 
  0.471   0.498   0.504   0.536   0.544   0.563   0.570   0.601
 64 A'   65 A'   25 A"   66 A'   26 A"   27 A"   67 A'   68 A'                 
  0.623   0.647   0.691   0.719   0.736   0.779   0.857   0.900
 69 A'   70 A'   28 A"   29 A"   71 A'   72 A'   73 A'   74 A'                 
  0.967   0.983   1.167   1.297   1.328   1.374   1.466   1.533
 75 A'   76 A'   30 A"   31 A"   77 A'   78 A'   32 A"   79 A'                 
  1.554   1.563   1.651   1.674   1.828   1.862   1.940   1.989
 80 A'   33 A"   81 A'   82 A'   34 A"   83 A'   84 A'   35 A"                 
  2.095   2.168   2.429   2.596   2.699   3.039   3.384   3.960
 85 A'   86 A'   87 A'   88 A'   36 A"   89 A'   90 A'   37 A"                 
  3.970   3.974   3.982   3.989   4.025   4.052   4.119   4.140
 91 A'   38 A"   39 A"   92 A'   93 A'   40 A"   94 A'   95 A'                 
  4.290   4.337   5.986   6.017   6.028   6.576   6.895   7.534
 96 A'   97 A'   41 A"   98 A'   99 A'  100 A'  101 A'   42 A"                 
  7.573   7.627  13.788  13.906  13.972  23.585  27.751  28.333
102 A'  103 A'   43 A"  104 A'  105 A'  106 A'  107 A'   44 A"                 
 28.356  28.367  28.536  28.541  28.542  28.559  28.625  47.856
108 A'  109 A'   45 A"  110 A'   46 A"  111 A'  112 A'  113 A'                 
127.880 127.898 127.912 151.566 163.026 289.730 289.765 289.852
 47 A"  114 A'  115 A'  116 A'  117 A'   48 A"  118 A'  119 A'                 
*******1901.725
120 A'  121 A'                                                                 
 --------------------------------------------------------------

          Ground-State Mulliken Net Atomic Charges

     Atom                 Charge (a.u.)
  ----------------------------------------
      1 C                    -0.232631
      2 P                     0.086756
      3 I                    -0.141575
      4 H                     0.231415
      5 Br                    0.056035
  ----------------------------------------
  Sum of atomic charges =     0.000000

 -----------------------------------------------------------------
                    Cartesian Multipole Moments
 -----------------------------------------------------------------
    Charge (ESU x 10^10)
                 0.0000
    Dipole Moment (Debye)
         X       0.9166      Y      -1.0117      Z       0.0000
       Tot       1.3652
    Quadrupole Moments (Debye-Ang)
        XX     -65.5095     XY      -2.5315     YY     -61.4245
        XZ      -0.0000     YZ       0.0000     ZZ     -67.5589
    Octopole Moments (Debye-Ang^2)
       XXX      -6.3438    XXY      26.5025    XYY       4.5345
       YYY      69.6838    XXZ      -0.0000    XYZ       0.0000
       YYZ       0.0000    XZZ      -4.2652    YZZ      25.3349
       ZZZ       0.0000
    Hexadecapole Moments (Debye-Ang^3)
      XXXX   -1146.1594   XXXY      40.7263   XXYY    -240.1787
      XYYY      19.8320   YYYY    -458.2608   XXXZ      -0.0000
      XXYZ       0.0000   XYYZ       0.0000   YYYZ       0.0000
      XXZZ    -211.9921   XYZZ      17.1680   YYZZ     -97.8785
      XZZZ      -0.0000   YZZZ       0.0000   ZZZZ     -93.9820
 -----------------------------------------------------------------
Archival summary:
1\1\TWL02\OPT\ProcedureUnspecified\BasisUnspecified\1r1111\taweetha\MonNov2616:18:522018MonNov2616:18:522018\0\\#,OPT,ProcedureUnspecified,BasisUnspecified,\\0,1\I\P,1,2.48154\C,2,1.67278,1,106.479\H,3,1.08747,2,114.608,1,-180,0\Br,3,1.88312,2,133.97,1,-0,0\\\@

 Total job time:  92.89s(wall), 345.60s(cpu) 
 Mon Nov 26 16:18:52 2018

        *************************************************************
        *                                                           *
        *  Thank you very much for using Q-Chem.  Have a nice day.  *
        *                                                           *
        *************************************************************


 
User input: 2 of 2 
 
Q-Chem Developer Version!
                  Welcome to Q-Chem
     A Quantum Leap Into The Future Of Chemistry


 Q-Chem 5.1, Q-Chem, Inc., Pleasanton, CA (2018)

 Yihan Shao,  Zhengting Gan,  E. Epifanovsky,  A. T. B. Gilbert,  M. Wormit,  
 J. Kussmann,  A. W. Lange,  A. Behn,  Jia Deng,  Xintian Feng,  D. Ghosh,  
 M. Goldey,  P. R. Horn,  L. D. Jacobson,  I. Kaliman,  T. Kus,  A. Landau,  
 Jie Liu,  E. I. Proynov,  R. M. Richard,  R. P. Steele,  E. J. Sundstrom,  
 H. L. Woodcock III,  P. M. Zimmerman,  D. Zuev,  B. Albrecht,  E. Alguire,  
 S. A. Baeppler,  D. Barton,  Z. Benda,  Y. A. Bernard,  E. J. Berquist,  
 K. B. Bravaya,  H. Burton,  D. Casanova,  Chun-Min Chang,  Yunqing Chen,  
 A. Chien,  K. D. Closser,  M. P. Coons,  S. Coriani,  S. Dasgupta,  
 A. L. Dempwolff,  M. Diedenhofen,  Hainam Do,  R. G. Edgar,  Po-Tung Fang,  
 S. Faraji,  S. Fatehi,  Qingguo Feng,  K. D. Fenk,  J. Fosso-Tande,  
 Qinghui Ge,  A. Ghysels,  G. Gidofalvi,  J. Gomes,  J. Gonthier,  A. Gunina,  
 D. Hait,  M. W. D. Hanson-Heine,  P. H. P. Harbach,  A. W. Hauser,  
 J. E. Herr,  E. G. Hohenstein,  Z. C. Holden,  Kerwin Hui,  B. C. Huynh,  
 T.-C. Jagau,  Hyunjun Ji,  B. Kaduk,  K. Khistyaev,  Jaehoon Kim,  
 P. Klunzinger,  K. Koh,  D. Kosenkov,  L. Koulias,  T. Kowalczyk,  
 C. M. Krauter,  A. Kunitsa,  Ka Un Lao,  A. Laurent,  K. V. Lawler,  
 Joonho Lee,  D. Lefrancois,  S. Lehtola,  D. S. Levine,  Yi-Pei Li,  
 You-Sheng Lin,  Fenglai Liu,  E. Livshits,  A. Luenser,  P. Manohar,  
 E. Mansoor,  S. F. Manzer,  Shan-Ping Mao,  Yuezhi Mao,  N. Mardirossian,  
 A. V. Marenich,  T. Markovich,  L. A. Martinez-Martinez,  S. A. Maurer,  
 N. J. Mayhall,  S. C. McKenzie,  J.-M. Mewes,  A. F. Morrison,  
 J. W. Mullinax,  K. Nanda,  T. S. Nguyen-Beck,  R. Olivares-Amaya,  
 J. A. Parkhill,  T. M. Perrine,  F. Plasser,  P. Pokhilko,  S. Prager,  
 A. Prociuk,  E. Ramos,  D. R. Rehn,  F. Rob,  M. Schneider,  N. Sergueev,  
 S. M. Sharada,  S. Sharma,  D. W. Small,  T. Stauch,  T. Stein,  
 Yu-Chuan Su,  A. J. W. Thom,  A. Tkatchenko,  T. Tsuchimochi,  N. M. Tubman,  
 L. Vogt,  M. L. Vidal,  O. Vydrov,  M. A. Watson,  J. Wenzel,  
 M. de Wergifosse,  T. A. Wesolowski,  A. White,  J. Witte,  A. Yamada,  
 Jun Yang,  K. Yao,  S. Yeganeh,  S. R. Yost,  Zhi-Qiang You,  A. Zech,  
 Igor Ying Zhang,  Xing Zhang,  Yan Zhao,  Ying Zhu,  B. R. Brooks,  
 G. K. L. Chan,  C. J. Cramer,  M. S. Gordon,  W. J. Hehre,  A. Klamt,  
 M. W. Schmidt,  C. D. Sherrill,  D. G. Truhlar,  A. Aspuru-Guzik,  R. Baer,  
 A. T. Bell,  N. A. Besley,  Jeng-Da Chai,  A. E. DePrince, III,  
 R. A. DiStasio Jr.,  A. Dreuw,  B. D. Dunietz,  T. R. Furlani,  
 Chao-Ping Hsu,  Yousung Jung,  Jing Kong,  D. S. Lambrecht,  WanZhen Liang,  
 C. Ochsenfeld,  V. A. Rassolov,  L. V. Slipchenko,  J. E. Subotnik,  
 T. Van Voorhis,  J. M. Herbert,  A. I. Krylov,  P. M. W. Gill,  M. Head-Gordon

 Contributors to earlier versions of Q-Chem not listed above: 
 R. D. Adamson,  B. Austin,  J. Baker,  G. J. O. Beran,  K. Brandhorst,  
 S. T. Brown,  E. F. C. Byrd,  A. K. Chakraborty,  C.-L. Cheng,  
 Siu Hung Chien,  D. M. Chipman,  D. L. Crittenden,  H. Dachsel,  
 R. J. Doerksen,  A. D. Dutoi,  L. Fusti-Molnar,  W. A. Goddard III,  
 A. Golubeva-Zadorozhnaya,  S. R. Gwaltney,  G. Hawkins,  A. Heyden,  
 S. Hirata,  G. Kedziora,  F. J. Keil,  C. Kelley,  Jihan Kim,  R. A. King,  
 R. Z. Khaliullin,  P. P. Korambath,  W. Kurlancheek,  A. M. Lee,  M. S. Lee,  
 S. V. Levchenko,  Ching Yeh Lin,  D. Liotard,  R. C. Lochan,  I. Lotan,  
 P. E. Maslen,  N. Nair,  D. P. O'Neill,  D. Neuhauser,  E. Neuscamman,  
 C. M. Oana,  R. Olson,  B. Peters,  R. Peverati,  P. A. Pieniazek,  
 Y. M. Rhee,  J. Ritchie,  M. A. Rohrdanz,  E. Rosta,  N. J. Russ,  
 H. F. Schaefer III,  N. E. Schultz,  N. Shenvi,  A. C. Simmonett,  A. Sodt,  
 D. Stuck,  K. S. Thanthiriwatte,  V. Vanovschi,  Tao Wang,  A. Warshel,  
 C. F. Williams,  Q. Wu,  X. Xu,  W. Zhang

 Please cite Q-Chem as follows:
 Y. Shao et al., Mol. Phys. 113, 184-215 (2015)
 DOI: 10.1080/00268976.2014.952696

 Q-Chem 5.1.2 for Intel X86 EM64T Linux

 Parts of Q-Chem use Armadillo 8.300.2 (Tropical Shenanigans).
 http://arma.sourceforge.net/

 Q-Chem begins on Mon Nov 26 16:18:52 2018  

Host: 
0

     Scratch files written to /scratch/taweetham/qchem51164//
The previous job contains 0 fragments, simply inherited here
Input Ideriv = 2
Curr. Ideriv = -1
Max.  Ideriv = 2

Checking the input file for inconsistencies... 	...done.

--------------------------------------------------------------
User input:
--------------------------------------------------------------

$molecule
read
$end

$rem
   job_type 	frequency
   basis 	6-311++g**
   method	b3lyp	
$end


--------------------------------------------------------------
 ----------------------------------------------------------------
             Standard Nuclear Orientation (Angstroms)
    I     Atom           X                Y                Z
 ----------------------------------------------------------------
    1      C       1.3858212632     1.2037504536     0.0000000000
    2      P      -0.2074122301     1.7134497199    -0.0000000000
    3      I      -1.6029475739    -0.3385000979    -0.0000000000
    4      H       2.1183737295     2.0074610828     0.0000000000
    5      Br      2.2181172446    -0.4854629833     0.0000000000
 ----------------------------------------------------------------
 Molecular Point Group                 Cs    NOp =  2
 Largest Abelian Subgroup              Cs    NOp =  2
 Nuclear Repulsion Energy =   668.7200041603 hartrees
 There are       55 alpha and       55 beta electrons
 Requested basis set is 6-311++G(d,p)
 There are 67 shells and 169 basis functions

 Total QAlloc Memory Limit   2000 MB
 Mega-Array Size       188 MB
 MEM_STATIC part       192 MB

                       Distance Matrix (Angstroms)
             C (  1)   P (  2)   I (  3)   H (  4)
   P (  2)  1.672778
   I (  3)  3.363224  2.481535
   H (  4)  1.087467  2.344296  4.399064
   Br(  5)  1.883125  3.273898  3.823890  2.494919

 A cutoff of  1.0D-11 yielded   1812 shell pairs
 There are     12124 function pairs (     13620 Cartesian)

 -------------------------------------------------------
 OpenMP Integral Computing Module                       
 Release: version 1.0, May 2013, Q-Chem Inc. Pittsburgh 
 -------------------------------------------------------
 Integral Job Info:
 Integral job number is                      11
 Integral operator is                         1
 short-range coefficients                     0
 long-range coefficients              100000000
 Omega coefficients                           0
 if combine SR and LR in K                    0
 Integral screening is                        0
 Integral computing path is                   2
 max size of driver memory is            800000
 size of driver memory is                593474
 size of scratch memory is             29623520
 max col of scratch BK array               1296
 max len of scratch array in speh3          155
 max len of scratch index in speh4           18
 max int batch size is                      520
 min int batch size is                       52
 fixed nKL is                                45
 max L of basis functions is                  2
 order of int derivative is                   0
 number of shells is                         67
 number of basis is                         179
 number of cartesian basis is               179
 number of contracted shell pairs          1812
 number of primitive shell pairs           4071
 maxK2 (contraction) of shell pair           36
 max number of K2 of shell pair               1
 max number of CS2 of shell pair            291
 max number of PS2 of shell pair            291
 mem total for path MDJ                  528860
 -------------------------------------------------------
 Smallest overlap matrix eigenvalue = 7.07E-04
 Guess from superposition of atomic densities
 Warning:  Energy on first SCF cycle will be non-variational
 SAD guess density has 110.000000 electrons

 -----------------------------------------------------------------------
  General SCF calculation program by
  Eric Jon Sundstrom, Paul Horn, Yuezhi Mao, Dmitri Zuev, Alec White,
  David Stuck, Shaama M.S., Shane Yost, Joonho Lee, David Small,
  Daniel Levine, Susi Lehtola, Hugh Burton, Evgeny Epifanovsky
 -----------------------------------------------------------------------
 Exchange:     0.2000 Hartree-Fock + 0.0800 Slater + 0.7200 B88
 Correlation:  0.1900 VWN1RPA + 0.8100 LYP
 Using SG-1 standard quadrature grid
 using 4 threads for integral computing
 -------------------------------------------------------
 OpenMP Integral computing Module                
 Release: version 2.0, May 2017, Q-Chem Inc. Pleasanton 
 -------------------------------------------------------
 -------------------------------------------------------
 OpenMP BLAS3 based DFT computing Module                
 Release: version 1.0, May 2013, Q-Chem Inc. Pittsburgh 
 -------------------------------------------------------
 A restricted SCF calculation will be
 performed using DIIS
 SCF converges when DIIS error is below 1.0e-08
 ---------------------------------------
  Cycle       Energy         DIIS error
 ---------------------------------------
    1   -9874.0974061433      3.88e-02  
    2   -9873.7103751590      3.74e-03  
    3   -9873.5646722123      6.71e-03  
    4   -9873.7465656213      1.29e-03  
    5   -9873.7527256671      2.35e-04  
    6   -9873.7528082657      1.06e-04  
    7   -9873.7528337784      3.00e-05  
    8   -9873.7528371572      9.72e-06  
    9   -9873.7528375848      1.65e-06  
   10   -9873.7528375937      6.13e-07  
   11   -9873.7528375949      1.55e-07  
   12   -9873.7528375950      3.61e-08  
   13   -9873.7528375950      8.61e-09  Convergence criterion met
 ---------------------------------------
 SCF time:   CPU 32.17s  wall 9.00s 
 SCF   energy in the final basis set =    -9873.7528375950
 Total energy in the final basis set =    -9873.7528375950

 --------------------------------------------------------------
             Orbital Energies (a.u.) and Symmetries
 --------------------------------------------------------------

 Alpha MOs, Restricted
 -- Occupied --                  
******* -482.86 -176.31 -165.71 -165.71 -165.71  -77.10  -62.51
  1 A'    2 A'    3 A'    4 A'    1 A"    5 A'    6 A'    7 A'                 
-56.331 -56.328 -56.327 -35.803 -31.295 -31.290 -31.290 -22.946
  8 A'    2 A"    9 A'   10 A'   11 A'    3 A"   12 A'   13 A'                 
-22.945 -22.945 -22.941 -22.941 -10.262  -8.720  -6.598  -6.551
  4 A"   14 A'    5 A"   15 A'   16 A'   17 A'   18 A'   19 A'                 
 -6.539  -6.537  -6.352  -4.763  -4.761  -4.757  -4.755  -4.751
  6 A"   20 A'   21 A'   22 A'   23 A'    7 A"   24 A'    8 A"                 
 -4.750  -2.662  -2.659  -2.658  -2.647  -2.647  -2.029  -2.025
 25 A'   26 A'    9 A"   27 A'   10 A"   28 A'   29 A'   11 A"                 
 -2.025  -2.014  -2.014  -0.846  -0.736  -0.661  -0.552  -0.457
 30 A'   31 A'   12 A"   32 A'   33 A'   34 A'   35 A'   36 A'                 
 -0.411  -0.366  -0.324  -0.303  -0.302  -0.273  -0.259
 37 A'   13 A"   38 A'   39 A'   14 A"   40 A'   15 A"                         
 -- Virtual --                   
 -0.095  -0.087  -0.023  -0.008   0.022   0.029   0.041   0.046
 16 A"   41 A'   42 A'   43 A'   44 A'   45 A'   17 A"   46 A'                 
  0.067   0.069   0.075   0.087   0.106   0.106   0.125   0.141
 18 A"   47 A'   48 A'   49 A'   50 A'   19 A"   51 A'   52 A'                 
  0.150   0.162   0.206   0.223   0.256   0.278   0.279   0.312
 53 A'   54 A'   55 A'   20 A"   56 A'   57 A'   21 A"   58 A'                 
  0.359   0.377   0.393   0.400   0.400   0.417   0.422   0.423
 59 A'   22 A"   60 A'   23 A"   61 A'   62 A'   63 A'   24 A"                 
  0.471   0.498   0.504   0.536   0.544   0.563   0.570   0.601
 64 A'   65 A'   25 A"   66 A'   26 A"   27 A"   67 A'   68 A'                 
  0.623   0.647   0.691   0.719   0.736   0.779   0.857   0.900
 69 A'   70 A'   28 A"   29 A"   71 A'   72 A'   73 A'   74 A'                 
  0.967   0.983   1.167   1.296   1.328   1.374   1.466   1.533
 75 A'   76 A'   30 A"   31 A"   77 A'   78 A'   32 A"   79 A'                 
  1.554   1.563   1.651   1.674   1.828   1.862   1.940   1.990
 80 A'   33 A"   81 A'   82 A'   34 A"   83 A'   84 A'   35 A"                 
  2.095   2.168   2.429   2.596   2.699   3.039   3.384   3.960
 85 A'   86 A'   87 A'   88 A'   36 A"   89 A'   90 A'   37 A"                 
  3.970   3.974   3.982   3.989   4.025   4.052   4.119   4.140
 91 A'   38 A"   39 A"   92 A'   93 A'   40 A"   94 A'   95 A'                 
  4.290   4.337   5.986   6.017   6.028   6.576   6.895   7.534
 96 A'   97 A'   41 A"   98 A'   99 A'  100 A'  101 A'   42 A"                 
  7.573   7.628  13.788  13.906  13.972  23.585  27.751  28.333
102 A'  103 A'   43 A"  104 A'  105 A'  106 A'  107 A'   44 A"                 
 28.357  28.367  28.536  28.541  28.542  28.559  28.625  47.856
108 A'  109 A'   45 A"  110 A'   46 A"  111 A'  112 A'  113 A'                 
127.880 127.898 127.912 151.566 163.026 289.730 289.765 289.852
 47 A"  114 A'  115 A'  116 A'  117 A'   48 A"  118 A'  119 A'                 
*******1901.725
120 A'  121 A'                                                                 

 Beta MOs, Restricted
 -- Occupied --                  
******* -482.86 -176.31 -165.71 -165.71 -165.71  -77.10  -62.51
  1 A'    2 A'    3 A'    4 A'    1 A"    5 A'    6 A'    7 A'                 
-56.331 -56.328 -56.327 -35.803 -31.295 -31.290 -31.290 -22.946
  8 A'    2 A"    9 A'   10 A'   11 A'    3 A"   12 A'   13 A'                 
-22.945 -22.945 -22.941 -22.941 -10.262  -8.720  -6.598  -6.551
  4 A"   14 A'    5 A"   15 A'   16 A'   17 A'   18 A'   19 A'                 
 -6.539  -6.537  -6.352  -4.763  -4.761  -4.757  -4.755  -4.751
  6 A"   20 A'   21 A'   22 A'   23 A'    7 A"   24 A'    8 A"                 
 -4.750  -2.662  -2.659  -2.658  -2.647  -2.647  -2.029  -2.025
 25 A'   26 A'    9 A"   27 A'   10 A"   28 A'   29 A'   11 A"                 
 -2.025  -2.014  -2.014  -0.846  -0.736  -0.661  -0.552  -0.457
 30 A'   31 A'   12 A"   32 A'   33 A'   34 A'   35 A'   36 A'                 
 -0.411  -0.366  -0.324  -0.303  -0.302  -0.273  -0.259
 37 A'   13 A"   38 A'   39 A'   14 A"   40 A'   15 A"                         
 -- Virtual --                   
 -0.095  -0.087  -0.023  -0.008   0.022   0.029   0.041   0.046
 16 A"   41 A'   42 A'   43 A'   44 A'   45 A'   17 A"   46 A'                 
  0.067   0.069   0.075   0.087   0.106   0.106   0.125   0.141
 18 A"   47 A'   48 A'   49 A'   50 A'   19 A"   51 A'   52 A'                 
  0.150   0.162   0.206   0.223   0.256   0.278   0.279   0.312
 53 A'   54 A'   55 A'   20 A"   56 A'   57 A'   21 A"   58 A'                 
  0.359   0.377   0.393   0.400   0.400   0.417   0.422   0.423
 59 A'   22 A"   60 A'   23 A"   61 A'   62 A'   63 A'   24 A"                 
  0.471   0.498   0.504   0.536   0.544   0.563   0.570   0.601
 64 A'   65 A'   25 A"   66 A'   26 A"   27 A"   67 A'   68 A'                 
  0.623   0.647   0.691   0.719   0.736   0.779   0.857   0.900
 69 A'   70 A'   28 A"   29 A"   71 A'   72 A'   73 A'   74 A'                 
  0.967   0.983   1.167   1.296   1.328   1.374   1.466   1.533
 75 A'   76 A'   30 A"   31 A"   77 A'   78 A'   32 A"   79 A'                 
  1.554   1.563   1.651   1.674   1.828   1.862   1.940   1.990
 80 A'   33 A"   81 A'   82 A'   34 A"   83 A'   84 A'   35 A"                 
  2.095   2.168   2.429   2.596   2.699   3.039   3.384   3.960
 85 A'   86 A'   87 A'   88 A'   36 A"   89 A'   90 A'   37 A"                 
  3.970   3.974   3.982   3.989   4.025   4.052   4.119   4.140
 91 A'   38 A"   39 A"   92 A'   93 A'   40 A"   94 A'   95 A'                 
  4.290   4.337   5.986   6.017   6.028   6.576   6.895   7.534
 96 A'   97 A'   41 A"   98 A'   99 A'  100 A'  101 A'   42 A"                 
  7.573   7.628  13.788  13.906  13.972  23.585  27.751  28.333
102 A'  103 A'   43 A"  104 A'  105 A'  106 A'  107 A'   44 A"                 
 28.357  28.367  28.536  28.541  28.542  28.559  28.625  47.856
108 A'  109 A'   45 A"  110 A'   46 A"  111 A'  112 A'  113 A'                 
127.880 127.898 127.912 151.566 163.026 289.730 289.765 289.852
 47 A"  114 A'  115 A'  116 A'  117 A'   48 A"  118 A'  119 A'                 
*******1901.725
120 A'  121 A'                                                                 
 --------------------------------------------------------------

          Ground-State Mulliken Net Atomic Charges

     Atom                 Charge (a.u.)
  ----------------------------------------
      1 C                    -0.232612
      2 P                     0.086474
      3 I                    -0.141295
      4 H                     0.231302
      5 Br                    0.056131
  ----------------------------------------
  Sum of atomic charges =     0.000000

 -----------------------------------------------------------------
                    Cartesian Multipole Moments
 -----------------------------------------------------------------
    Charge (ESU x 10^10)
                 0.0000
    Dipole Moment (Debye)
         X       1.0029      Y       0.9234      Z       0.0000
       Tot       1.3633
    Quadrupole Moments (Debye-Ang)
        XX     -65.1470     XY       2.6071     YY     -62.2665
        XZ      -0.0000     YZ      -0.0000     ZZ     -67.5577
    Octopole Moments (Debye-Ang^2)
       XXX      -0.0573    XXY     -13.0502    XYY       6.0381
       YYY     -35.6624    XXZ      -0.0000    XYZ      -0.0000
       YYZ       0.0000    XZZ      -1.9380    YZZ     -12.1299
       ZZZ       0.0000
    Hexadecapole Moments (Debye-Ang^3)
      XXXX   -1151.9062   XXXY       4.0396   XXYY    -231.2485
      XYYY       5.0045   YYYY    -415.3691   XXXZ      -0.0000
      XXYZ      -0.0000   XYYZ       0.0000   YYYZ      -0.0000
      XXZZ    -213.5705   XYZZ      -4.4865   YYZZ     -88.7569
      XZZZ      -0.0000   YZZZ      -0.0000   ZZZZ     -93.9772
 -----------------------------------------------------------------
 Calculating MO derivatives via CPSCF
 D1JvT checksum  = 246780 15213.2882544155
 D1KAT checksum  = 589980 620.2498001678
   1         3          15      0.140848    0.057014
   2         3          15      0.016216    0.006361
   3         3          15      0.002135    0.000828
   4         4          14      0.000252    0.000116
   5        15           3      0.000020    0.000011
   6        18           0      0.000000    0.000000    Roots Converged
 Time for AOints: 9.1 s (CPU) 2.3 s (wall)
 ------------------------------------------------------------------------------
                     AOints        : Timing summary (seconds)
 ------------------------------------------------------------------------------
     job step          cpu (% of tot)      sys (% of tot)     wall (% of tot)
 ------------------------------------------------------------------------------
  cpscf_lag         0.4871E+02 (35.9)   0.7000E-05 (30.4)   0.1254E+02 (35.4)
  iterzp            0.7785E+02 (57.3)   0.1600E-04 (69.6)   0.2047E+02 (57.7)
  make_fx           0.0000E+00 ( 0.0)   0.0000E+00 ( 0.0)   0.0000E+00 ( 0.0)
  AOints            0.9055E+01 ( 6.7)   0.0000E+00 ( 0.0)   0.2295E+01 ( 6.5)
 ------------------------------------------------------------------------------
   Grand Totals     0.1358E+03          0.2300E-04          0.3547E+02
 ------------------------------------------------------------------------------
 Calculating analytic Hessian of the SCF energy
 Polarizability Matrix (a.u.)
            1           2           3
    1-120.3342597  -1.7668046   0.0000000
    2  -1.7668046 -92.8255503  -0.0000000
    3   0.0000000  -0.0000000 -53.8084291

 Direct stationary perturbation theory relativistic correction:

 rels  =     114.204084641967
 relv  =    -380.345580604607
 rel2e =      51.536249210551
 E_rel =    -214.605246752088

 Hessian of the SCF Energy
            1           2           3           4           5           6
    1   0.5333365   0.0250598   0.0000000  -0.2845144   0.0820366  -0.0000000
    2   0.0250598   0.4042946   0.0000000   0.0871940  -0.0690746   0.0000000
    3   0.0000000   0.0000000   0.0641662  -0.0000000  -0.0000000  -0.0208520
    4  -0.2845144   0.0871940  -0.0000000   0.3368208  -0.0583565   0.0000000
    5   0.0820366  -0.0690746  -0.0000000  -0.0583565   0.1592805   0.0000000
    6  -0.0000000   0.0000000  -0.0208520   0.0000000   0.0000000   0.0156735
    7  -0.0135141  -0.0149300  -0.0000000  -0.0283805  -0.0302708   0.0000000
    8  -0.0039296  -0.0003002   0.0000000  -0.0423745  -0.0772389   0.0000000
    9  -0.0000000  -0.0000000  -0.0002134  -0.0000000   0.0000000  -0.0049256
   10  -0.1838297  -0.1542307  -0.0000000  -0.0107405  -0.0157489  -0.0000000
   11  -0.1497111  -0.1938070  -0.0000000   0.0018127   0.0049079   0.0000000
   12   0.0000000   0.0000000  -0.0252929  -0.0000000  -0.0000000  -0.0001031
   13  -0.0514783   0.0569069  -0.0000000  -0.0131853   0.0223397  -0.0000000
   14   0.0465443  -0.1411127  -0.0000000   0.0117242  -0.0178749  -0.0000000
   15  -0.0000000  -0.0000000  -0.0178079  -0.0000000   0.0000000   0.0102072
            7           8           9          10          11          12
    1  -0.0135141  -0.0039296  -0.0000000  -0.1838297  -0.1497111   0.0000000
    2  -0.0149300  -0.0003002  -0.0000000  -0.1542307  -0.1938070   0.0000000
    3  -0.0000000   0.0000000  -0.0002134  -0.0000000  -0.0000000  -0.0252929
    4  -0.0283805  -0.0423745  -0.0000000  -0.0107405   0.0018127  -0.0000000
    5  -0.0302708  -0.0772389   0.0000000  -0.0157489   0.0049079  -0.0000000
    6   0.0000000   0.0000000  -0.0049256  -0.0000000   0.0000000  -0.0001031
    7   0.0456424   0.0442655   0.0000000  -0.0017754   0.0025706   0.0000000
    8   0.0442655   0.0721192   0.0000000   0.0017612   0.0010390  -0.0000000
    9   0.0000000   0.0000000   0.0026648   0.0000000   0.0000000   0.0051410
   10  -0.0017754   0.0017612   0.0000000   0.1919480   0.1496613   0.0000000
   11   0.0025706   0.0010390   0.0000000   0.1496613   0.2088318  -0.0000000
   12   0.0000000  -0.0000000   0.0051410   0.0000000  -0.0000000   0.0169314
   13  -0.0019723   0.0002774   0.0000000   0.0043977  -0.0043336  -0.0000000
   14  -0.0016353   0.0043809  -0.0000000   0.0185571  -0.0209717  -0.0000000
   15  -0.0000000  -0.0000000  -0.0026668   0.0000000   0.0000000   0.0033236
           13          14          15
    1  -0.0514783   0.0465443  -0.0000000
    2   0.0569069  -0.1411127  -0.0000000
    3  -0.0000000  -0.0000000  -0.0178079
    4  -0.0131853   0.0117242  -0.0000000
    5   0.0223397  -0.0178749   0.0000000
    6  -0.0000000  -0.0000000   0.0102072
    7  -0.0019723  -0.0016353  -0.0000000
    8   0.0002774   0.0043809  -0.0000000
    9   0.0000000  -0.0000000  -0.0026668
   10   0.0043977   0.0185571   0.0000000
   11  -0.0043336  -0.0209717   0.0000000
   12  -0.0000000  -0.0000000   0.0033236
   13   0.0622382  -0.0751904   0.0000000
   14  -0.0751904   0.1755784   0.0000000
   15   0.0000000   0.0000000   0.0069439
 Gradient time:  CPU 199.87 s  wall 52.39 s
 **********************************************************************
 **                                                                  **
 **                       VIBRATIONAL ANALYSIS                       **
 **                       --------------------                       **
 **                                                                  **
 **        VIBRATIONAL FREQUENCIES (CM**-1) AND NORMAL MODES         **
 **     FORCE CONSTANTS (mDYN/ANGSTROM) AND REDUCED MASSES (AMU)     **
 **                  INFRARED INTENSITIES (KM/MOL)                   **
 **                                                                  **
 **********************************************************************


 Mode:                 1                      2                      3
 Frequency:        76.59                 253.32                 280.75
 Force Cnst:      0.2782                 0.1808                 0.7861
 Red. Mass:      80.5072                 4.7834                16.9278
 IR Active:          YES                    YES                    YES
 IR Intens:        0.004                  0.065                  9.208
 Raman Active:       YES                    YES                    YES
               X      Y      Z        X      Y      Z        X      Y      Z
 C          0.137 -0.223  0.000   -0.000 -0.000  0.487    0.502  0.263  0.000
 P          0.109 -0.316 -0.000   -0.000 -0.000 -0.181    0.498  0.104 -0.000
 I         -0.501  0.052  0.000    0.000  0.000  0.018   -0.100 -0.112  0.000
 H         -0.090 -0.009  0.000   -0.000 -0.000  0.853    0.581  0.193  0.000
 Br         0.743  0.074 -0.000    0.000 -0.000 -0.043   -0.118  0.096 -0.000
 TransDip  -0.001 -0.002 -0.000   -0.000 -0.000 -0.008    0.093  0.029 -0.000

 Mode:                 4                      5                      6
 Frequency:       367.34                 608.49                 733.60
 Force Cnst:      2.5759                 1.8110                 0.3885
 Red. Mass:      32.4002                 8.3016                 1.2251
 IR Active:          YES                    YES                    YES
 IR Intens:       20.038                 47.626                 44.919
 Raman Active:       YES                    YES                    YES
               X      Y      Z        X      Y      Z        X      Y      Z
 C         -0.225  0.034 -0.000    0.257  0.658  0.000    0.000  0.000 -0.140
 P         -0.086  0.909  0.000   -0.174 -0.053 -0.000   -0.000 -0.000  0.005
 I         -0.047 -0.118 -0.000   -0.003  0.007  0.000    0.000  0.000  0.002
 H          0.064 -0.214 -0.000    0.336  0.587 -0.000   -0.000  0.000  0.990
 Br         0.143 -0.169  0.000    0.030 -0.097 -0.000    0.000 -0.000  0.004
 TransDip   0.077  0.121  0.000   -0.221 -0.005 -0.000   -0.000 -0.000  0.215

 Mode:                 7                      8                      9
 Frequency:      1017.49                1238.34                3153.06
 Force Cnst:      1.5395                 1.3889                 6.3628
 Red. Mass:       2.5239                 1.5372                 1.0863
 IR Active:          YES                    YES                    YES
 IR Intens:       24.406                 34.623                 13.344
 Raman Active:       YES                    YES                    YES
               X      Y      Z        X      Y      Z        X      Y      Z
 C          0.274 -0.149 -0.000    0.175 -0.111  0.000   -0.059 -0.060 -0.000
 P         -0.115  0.023  0.000   -0.036  0.023  0.000    0.000 -0.001  0.000
 I         -0.000  0.001  0.000    0.000 -0.000 -0.000    0.000  0.000 -0.000
 H          0.742 -0.581  0.000   -0.677  0.704 -0.000    0.686  0.723 -0.000
 Br        -0.005  0.020  0.000   -0.004 -0.001  0.000   -0.000  0.000  0.000
 TransDip   0.074 -0.140  0.000    0.164 -0.094 -0.000    0.116  0.013 -0.000

 STANDARD THERMODYNAMIC QUANTITIES AT   298.15 K  AND     1.00 ATM

   This Molecule has  0 Imaginary Frequencies
   Zero point vibrational energy:       11.049 kcal/mol

   Atom    1 Element C  Has Mass   12.00000
   Atom    2 Element P  Has Mass   30.97376
   Atom    3 Element I  Has Mass  126.90440
   Atom    4 Element H  Has Mass    1.00783
   Atom    5 Element Br Has Mass   78.91830
   Molecular Mass:   249.804290 amu
   Principal axes and moments of inertia in amu*Bohr^2:
                             1           2           3
    Eigenvalues --      517.63899  2650.61834  3168.25733
          X               0.99998     0.00599    -0.00000
          Y              -0.00599     0.99998     0.00000
          Z               0.00000    -0.00000     1.00000
   Rotational Symmetry Number is   1
   The Molecule is an Asymmetric Top
   Translational Enthalpy:        0.889 kcal/mol
   Rotational Enthalpy:           0.889 kcal/mol
   Vibrational Enthalpy:         12.526 kcal/mol
   gas constant (RT):             0.592 kcal/mol
   Translational Entropy:        42.447  cal/mol.K
   Rotational Entropy:           29.853  cal/mol.K
   Vibrational Entropy:           9.130  cal/mol.K

   Total Enthalpy:               14.896 kcal/mol
   Total Entropy:                81.430  cal/mol.K
Archival summary:
1\1\TWL02\FREQ\ProcedureUnspecified\BasisUnspecified\1r1111\taweetha\MonNov2616:19:532018MonNov2616:19:532018\0\\#,FREQ,ProcedureUnspecified,BasisUnspecified,\\0,1\I\P,1,2.48154\C,2,1.67278,1,106.479\H,3,1.08747,2,114.608,1,-180,0\Br,3,1.88312,2,133.97,1,-0,0\\\@

 Total job time:  61.06s(wall), 232.19s(cpu) 
 Mon Nov 26 16:19:53 2018

        *************************************************************
        *                                                           *
        *  Thank you very much for using Q-Chem.  Have a nice day.  *
        *                                                           *
        *************************************************************
