# Supplementary material for: Geometric and energetic data from ab initio calculations of haloethene, haloimine, halomethylenephosphine, haloiminophosphine, halodiazene, halodiphosphene and halocyclopropane
Source: Data Brief. 2019 Nov 2;27:104738. doi: 10.1016/j.dib.2019.104738 (PMC6861602; doi:10.1016/j.dib.2019.104738)
Supplement: Multimedia component 5 [file mmc5.zip › CP/B3LYP/BrICPBrE.out]

Q-Chem Developer Version!
                  Welcome to Q-Chem
     A Quantum Leap Into The Future Of Chemistry


 Q-Chem 5.1, Q-Chem, Inc., Pleasanton, CA (2018)

 Yihan Shao,  Zhengting Gan,  E. Epifanovsky,  A. T. B. Gilbert,  M. Wormit,  
 J. Kussmann,  A. W. Lange,  A. Behn,  Jia Deng,  Xintian Feng,  D. Ghosh,  
 M. Goldey,  P. R. Horn,  L. D. Jacobson,  I. Kaliman,  T. Kus,  A. Landau,  
 Jie Liu,  E. I. Proynov,  R. M. Richard,  R. P. Steele,  E. J. Sundstrom,  
 H. L. Woodcock III,  P. M. Zimmerman,  D. Zuev,  B. Albrecht,  E. Alguire,  
 S. A. Baeppler,  D. Barton,  Z. Benda,  Y. A. Bernard,  E. J. Berquist,  
 K. B. Bravaya,  H. Burton,  D. Casanova,  Chun-Min Chang,  Yunqing Chen,  
 A. Chien,  K. D. Closser,  M. P. Coons,  S. Coriani,  S. Dasgupta,  
 A. L. Dempwolff,  M. Diedenhofen,  Hainam Do,  R. G. Edgar,  Po-Tung Fang,  
 S. Faraji,  S. Fatehi,  Qingguo Feng,  K. D. Fenk,  J. Fosso-Tande,  
 Qinghui Ge,  A. Ghysels,  G. Gidofalvi,  J. Gomes,  J. Gonthier,  A. Gunina,  
 D. Hait,  M. W. D. Hanson-Heine,  P. H. P. Harbach,  A. W. Hauser,  
 J. E. Herr,  E. G. Hohenstein,  Z. C. Holden,  Kerwin Hui,  B. C. Huynh,  
 T.-C. Jagau,  Hyunjun Ji,  B. Kaduk,  K. Khistyaev,  Jaehoon Kim,  
 P. Klunzinger,  K. Koh,  D. Kosenkov,  L. Koulias,  T. Kowalczyk,  
 C. M. Krauter,  A. Kunitsa,  Ka Un Lao,  A. Laurent,  K. V. Lawler,  
 Joonho Lee,  D. Lefrancois,  S. Lehtola,  D. S. Levine,  Yi-Pei Li,  
 You-Sheng Lin,  Fenglai Liu,  E. Livshits,  A. Luenser,  P. Manohar,  
 E. Mansoor,  S. F. Manzer,  Shan-Ping Mao,  Yuezhi Mao,  N. Mardirossian,  
 A. V. Marenich,  T. Markovich,  L. A. Martinez-Martinez,  S. A. Maurer,  
 N. J. Mayhall,  S. C. McKenzie,  J.-M. Mewes,  A. F. Morrison,  
 J. W. Mullinax,  K. Nanda,  T. S. Nguyen-Beck,  R. Olivares-Amaya,  
 J. A. Parkhill,  T. M. Perrine,  F. Plasser,  P. Pokhilko,  S. Prager,  
 A. Prociuk,  E. Ramos,  D. R. Rehn,  F. Rob,  M. Schneider,  N. Sergueev,  
 S. M. Sharada,  S. Sharma,  D. W. Small,  T. Stauch,  T. Stein,  
 Yu-Chuan Su,  A. J. W. Thom,  A. Tkatchenko,  T. Tsuchimochi,  N. M. Tubman,  
 L. Vogt,  M. L. Vidal,  O. Vydrov,  M. A. Watson,  J. Wenzel,  
 M. de Wergifosse,  T. A. Wesolowski,  A. White,  J. Witte,  A. Yamada,  
 Jun Yang,  K. Yao,  S. Yeganeh,  S. R. Yost,  Zhi-Qiang You,  A. Zech,  
 Igor Ying Zhang,  Xing Zhang,  Yan Zhao,  Ying Zhu,  B. R. Brooks,  
 G. K. L. Chan,  C. J. Cramer,  M. S. Gordon,  W. J. Hehre,  A. Klamt,  
 M. W. Schmidt,  C. D. Sherrill,  D. G. Truhlar,  A. Aspuru-Guzik,  R. Baer,  
 A. T. Bell,  N. A. Besley,  Jeng-Da Chai,  A. E. DePrince, III,  
 R. A. DiStasio Jr.,  A. Dreuw,  B. D. Dunietz,  T. R. Furlani,  
 Chao-Ping Hsu,  Yousung Jung,  Jing Kong,  D. S. Lambrecht,  WanZhen Liang,  
 C. Ochsenfeld,  V. A. Rassolov,  L. V. Slipchenko,  J. E. Subotnik,  
 T. Van Voorhis,  J. M. Herbert,  A. I. Krylov,  P. M. W. Gill,  M. Head-Gordon

 Contributors to earlier versions of Q-Chem not listed above: 
 R. D. Adamson,  B. Austin,  J. Baker,  G. J. O. Beran,  K. Brandhorst,  
 S. T. Brown,  E. F. C. Byrd,  A. K. Chakraborty,  C.-L. Cheng,  
 Siu Hung Chien,  D. M. Chipman,  D. L. Crittenden,  H. Dachsel,  
 R. J. Doerksen,  A. D. Dutoi,  L. Fusti-Molnar,  W. A. Goddard III,  
 A. Golubeva-Zadorozhnaya,  S. R. Gwaltney,  G. Hawkins,  A. Heyden,  
 S. Hirata,  G. Kedziora,  F. J. Keil,  C. Kelley,  Jihan Kim,  R. A. King,  
 R. Z. Khaliullin,  P. P. Korambath,  W. Kurlancheek,  A. M. Lee,  M. S. Lee,  
 S. V. Levchenko,  Ching Yeh Lin,  D. Liotard,  R. C. Lochan,  I. Lotan,  
 P. E. Maslen,  N. Nair,  D. P. O'Neill,  D. Neuhauser,  E. Neuscamman,  
 C. M. Oana,  R. Olson,  B. Peters,  R. Peverati,  P. A. Pieniazek,  
 Y. M. Rhee,  J. Ritchie,  M. A. Rohrdanz,  E. Rosta,  N. J. Russ,  
 H. F. Schaefer III,  N. E. Schultz,  N. Shenvi,  A. C. Simmonett,  A. Sodt,  
 D. Stuck,  K. S. Thanthiriwatte,  V. Vanovschi,  Tao Wang,  A. Warshel,  
 C. F. Williams,  Q. Wu,  X. Xu,  W. Zhang

 Please cite Q-Chem as follows:
 Y. Shao et al., Mol. Phys. 113, 184-215 (2015)
 DOI: 10.1080/00268976.2014.952696

 Q-Chem 5.1.2 for Intel X86 EM64T Linux

 Parts of Q-Chem use Armadillo 8.300.2 (Tropical Shenanigans).
 http://arma.sourceforge.net/

 Q-Chem begins on Mon Nov 26 12:18:08 2018  

Host: 
0

     Scratch files written to /scratch/taweetham/qchem45296//
Input Ideriv = 2
Curr. Ideriv = -1
Max.  Ideriv = 2

Checking the input file for inconsistencies... 	...done.

--------------------------------------------------------------
User input:
--------------------------------------------------------------
$molecule
0 1
C 
P 1 1.5 
Br 2 PBr 1 120. 
I 1 PI 2 120.  3 180.0
Br 1 PBr 2 120.  3 0.0

PH=1.44
PF=1.54
PCl=2.03
PBr=2.5
PI=2.6
$end

$rem
   job_type	optimization
   basis	6-311++g**
   method	b3lyp
$end

--------------------------------------------------------------
 ----------------------------------------------------------------
             Standard Nuclear Orientation (Angstroms)
    I     Atom           X                Y                Z
 ----------------------------------------------------------------
    1      C       0.2036238345     0.1019013302     0.0000000000
    2      P      -0.7055040144     1.2950008878     0.0000000000
    3      Br     -3.1852014320     0.9770374985     0.0000000000
    4      I       2.7825091488     0.4325832551     0.0000000000
    5      Br     -0.7608605017    -2.2045613219    -0.0000000000
 ----------------------------------------------------------------
 Molecular Point Group                 Cs    NOp =  2
 Largest Abelian Subgroup              Cs    NOp =  2
 Nuclear Repulsion Energy =  1028.3708244646 hartrees
 There are       72 alpha and       72 beta electrons
 Requested basis set is 6-311++G(d,p)
 There are 81 shells and 210 basis functions

 Total QAlloc Memory Limit   2000 MB
 Mega-Array Size       188 MB
 MEM_STATIC part       192 MB
 A cutoff of  1.0D-11 yielded   2230 shell pairs
 There are     16301 function pairs (     18353 Cartesian)

 -------------------------------------------------------
 OpenMP Integral Computing Module                       
 Release: version 1.0, May 2013, Q-Chem Inc. Pittsburgh 
 -------------------------------------------------------
 Integral Job Info:
 Integral job number is                      11
 Integral operator is                         1
 short-range coefficients                     0
 long-range coefficients              100000000
 Omega coefficients                           0
 if combine SR and LR in K                    0
 Integral screening is                        0
 Integral computing path is                   2
 max size of driver memory is            800000
 size of driver memory is                593474
 size of scratch memory is             29623520
 max col of scratch BK array               1296
 max len of scratch array in speh3          155
 max len of scratch index in speh4           18
 max int batch size is                      520
 min int batch size is                       52
 fixed nKL is                                45
 max L of basis functions is                  2
 order of int derivative is                   0
 number of shells is                         81
 number of basis is                         223
 number of cartesian basis is               223
 number of contracted shell pairs          2230
 number of primitive shell pairs           5133
 maxK2 (contraction) of shell pair           36
 max number of K2 of shell pair               1
 max number of CS2 of shell pair            335
 max number of PS2 of shell pair            335
 mem total for path MDJ                  535516
 -------------------------------------------------------
 Smallest overlap matrix eigenvalue = 7.14E-04

 Scale SEOQF with 1.000000e-01/1.000000e-01/1.000000e-01

 Standard Electronic Orientation quadrupole field applied
 Nucleus-field energy     =     0.0000000454 hartrees
 Guess from superposition of atomic densities
 Warning:  Energy on first SCF cycle will be non-variational
 SAD guess density has 144.000000 electrons

 -----------------------------------------------------------------------
  General SCF calculation program by
  Eric Jon Sundstrom, Paul Horn, Yuezhi Mao, Dmitri Zuev, Alec White,
  David Stuck, Shaama M.S., Shane Yost, Joonho Lee, David Small,
  Daniel Levine, Susi Lehtola, Hugh Burton, Evgeny Epifanovsky
 -----------------------------------------------------------------------
 Exchange:     0.2000 Hartree-Fock + 0.0800 Slater + 0.7200 B88
 Correlation:  0.1900 VWN1RPA + 0.8100 LYP
 Using SG-1 standard quadrature grid
 using 4 threads for integral computing
 -------------------------------------------------------
 OpenMP Integral computing Module                
 Release: version 2.0, May 2017, Q-Chem Inc. Pleasanton 
 -------------------------------------------------------
 -------------------------------------------------------
 OpenMP BLAS3 based DFT computing Module                
 Release: version 1.0, May 2013, Q-Chem Inc. Pittsburgh 
 -------------------------------------------------------
 A restricted SCF calculation will be
 performed using DIIS
 SCF converges when DIIS error is below 1.0e-08
 ---------------------------------------
  Cycle       Energy         DIIS error
 ---------------------------------------
    1  -12447.3007991517      2.84e-02  
    2  -12447.1186323839      2.97e-03  
    3  -12446.9444994811      5.22e-03  
    4  -12447.1528125337      1.58e-03  
    5  -12447.1657175218      3.53e-04  
    6  -12447.1660022235      2.70e-04  
    7  -12447.1663947725      6.12e-05  
    8  -12447.1664151245      4.01e-05  
    9  -12447.1664264086      1.11e-05  
   10  -12447.1664272911      4.98e-06  
   11  -12447.1664275190      7.08e-07  
   12  -12447.1664275270      3.03e-07  
   13  -12447.1664275282      4.90e-08  
   14  -12447.1664275281      1.71e-08  
   15  -12447.1664275283      5.35e-09  Convergence criterion met
 ---------------------------------------
 SCF time:   CPU 63.36s  wall 24.00s 
 SCF   energy in the final basis set =   -12447.1664275283
 Total energy in the final basis set =   -12447.1664275283

 --------------------------------------------------------------
             Orbital Energies (a.u.) and Symmetries
 --------------------------------------------------------------

 Alpha MOs, Restricted
 -- Occupied --                  
******* -482.85 -482.84 -176.35 -165.76 -165.76 -165.75  -77.13
  1 A'    2 A'    3 A'    4 A'    5 A'    6 A'    1 A"    7 A'                 
-62.501 -62.496 -56.321 -56.317 -56.317 -56.317 -56.312 -56.312
  8 A'    9 A'   10 A'    2 A"   11 A'   12 A'   13 A'    3 A"                 
-35.849 -31.344 -31.336 -31.335 -22.994 -22.992 -22.992 -22.986
 14 A'   15 A'   16 A'    4 A"   17 A'   18 A'    5 A"   19 A'                 
-22.986 -10.311  -8.708  -8.702  -6.627  -6.539  -6.535  -6.527
  6 A"   20 A'   21 A'   22 A'   23 A'   24 A'   25 A'    7 A"                 
 -6.526  -6.520  -6.520  -6.397  -4.813  -4.793  -4.792  -4.788
 26 A'   27 A'    8 A"   28 A'   29 A'   30 A'    9 A"   31 A'                 
 -4.785  -4.784  -2.650  -2.647  -2.646  -2.646  -2.641  -2.641
 10 A"   32 A'   33 A'   11 A"   34 A'   35 A'   36 A'   12 A"                 
 -2.636  -2.636  -2.629  -2.629  -2.076  -2.071  -2.071  -2.054
 37 A'   13 A"   14 A"   38 A'   39 A'   40 A'   15 A"   41 A'                 
 -2.054  -0.816  -0.773  -0.755  -0.672  -0.503  -0.410  -0.395
 16 A"   42 A'   43 A'   44 A'   45 A'   46 A'   47 A'   48 A'                 
 -0.369  -0.323  -0.315  -0.309  -0.302  -0.302  -0.294  -0.294
 17 A"   49 A'   18 A"   50 A'   19 A"   51 A'   52 A'   20 A"                 
 -- Virtual --                   
 -0.200  -0.183  -0.094  -0.049   0.002   0.023   0.031   0.041
 53 A'   54 A'   21 A"   55 A'   56 A'   57 A'   58 A'   22 A"                 
  0.054   0.063   0.071   0.071   0.077   0.078   0.097   0.107
 59 A'   60 A'   61 A'   23 A"   24 A"   62 A'   63 A'   64 A'                 
  0.116   0.119   0.132   0.144   0.173   0.179   0.204   0.232
 25 A"   65 A'   66 A'   67 A'   68 A'   69 A'   26 A"   70 A'                 
  0.272   0.275   0.326   0.358   0.366   0.374   0.374   0.392
 71 A'   27 A"   72 A'   73 A'   28 A"   29 A"   74 A'   75 A'                 
  0.396   0.415   0.420   0.444   0.451   0.468   0.483   0.507
 76 A'   77 A'   30 A"   31 A"   78 A'   79 A'   80 A'   81 A'                 
  0.510   0.518   0.519   0.550   0.560   0.560   0.572   0.578
 32 A"   33 A"   82 A'   83 A'   34 A"   84 A'   35 A"   85 A'                 
  0.603   0.613   0.626   0.649   0.668   0.679   0.679   0.681
 86 A'   36 A"   87 A'   88 A'   89 A'   37 A"   90 A'   38 A"                 
  0.745   0.856   0.932   0.975   1.139   1.228   1.244   1.290
 91 A'   92 A'   93 A'   94 A'   95 A'   96 A'   39 A"   97 A'                 
  1.315   1.466   1.494   1.549   1.587   1.619   1.637   1.983
 40 A"   98 A'   41 A"   99 A'   42 A"  100 A'  101 A'   43 A"                 
  1.997   2.001   2.012   2.026   2.041   2.096   2.681   2.753
102 A'   44 A"  103 A'  104 A'  105 A'  106 A'   45 A"  107 A'                 
  3.130   3.922   3.925   3.927   3.959   3.988   3.990   3.995
108 A'   46 A"   47 A"  109 A'  110 A'   48 A"   49 A"  111 A'                 
  3.998   4.005   4.008   4.013   4.036   4.069   4.119   4.162
 50 A"  112 A'   51 A"  113 A'  114 A'  115 A'  116 A'  117 A'                 
  4.299   5.947   5.967   5.983   6.534   6.581   6.947   7.539
118 A'   52 A"  119 A'  120 A'  121 A'  122 A'  123 A'   53 A"                 
  7.551   7.554   7.569   7.575   7.600  13.762  13.871  14.057
124 A'   54 A"  125 A'  126 A'  127 A'   55 A"  128 A'  129 A'                 
 23.422  27.743  28.288  28.305  28.312  28.492  28.493  28.494
130 A'  131 A'   56 A"  132 A'  133 A'   57 A"   58 A"  134 A'                 
 28.514  28.561  47.831  47.873 127.833 127.846 127.858 151.552
135 A'  136 A'  137 A'  138 A'   59 A"  139 A'  140 A'  141 A'                 
163.121 289.732 289.740 289.747 289.768 289.777 289.8081020.601
142 A'   60 A"  143 A'   61 A"  144 A'  145 A'  146 A'  147 A'                 
*******1901.711
148 A'  149 A'                                                                 

 Beta MOs, Restricted
 -- Occupied --                  
******* -482.85 -482.84 -176.35 -165.76 -165.76 -165.75  -77.13
  1 A'    2 A'    3 A'    4 A'    5 A'    6 A'    1 A"    7 A'                 
-62.501 -62.496 -56.321 -56.317 -56.317 -56.317 -56.312 -56.312
  8 A'    9 A'   10 A'    2 A"   11 A'   12 A'   13 A'    3 A"                 
-35.849 -31.344 -31.336 -31.335 -22.994 -22.992 -22.992 -22.986
 14 A'   15 A'   16 A'    4 A"   17 A'   18 A'    5 A"   19 A'                 
-22.986 -10.311  -8.708  -8.702  -6.627  -6.539  -6.535  -6.527
  6 A"   20 A'   21 A'   22 A'   23 A'   24 A'   25 A'    7 A"                 
 -6.526  -6.520  -6.520  -6.397  -4.813  -4.793  -4.792  -4.788
 26 A'   27 A'    8 A"   28 A'   29 A'   30 A'    9 A"   31 A'                 
 -4.785  -4.784  -2.650  -2.647  -2.646  -2.646  -2.641  -2.641
 10 A"   32 A'   33 A'   11 A"   34 A'   35 A'   36 A'   12 A"                 
 -2.636  -2.636  -2.629  -2.629  -2.076  -2.071  -2.071  -2.054
 37 A'   13 A"   14 A"   38 A'   39 A'   40 A'   15 A"   41 A'                 
 -2.054  -0.816  -0.773  -0.755  -0.672  -0.503  -0.410  -0.395
 16 A"   42 A'   43 A'   44 A'   45 A'   46 A'   47 A'   48 A'                 
 -0.369  -0.323  -0.315  -0.309  -0.302  -0.302  -0.294  -0.294
 17 A"   49 A'   18 A"   50 A'   19 A"   51 A'   52 A'   20 A"                 
 -- Virtual --                   
 -0.200  -0.183  -0.094  -0.049   0.002   0.023   0.031   0.041
 53 A'   54 A'   21 A"   55 A'   56 A'   57 A'   58 A'   22 A"                 
  0.054   0.063   0.071   0.071   0.077   0.078   0.097   0.107
 59 A'   60 A'   61 A'   23 A"   24 A"   62 A'   63 A'   64 A'                 
  0.116   0.119   0.132   0.144   0.173   0.179   0.204   0.232
 25 A"   65 A'   66 A'   67 A'   68 A'   69 A'   26 A"   70 A'                 
  0.272   0.275   0.326   0.358   0.366   0.374   0.374   0.392
 71 A'   27 A"   72 A'   73 A'   28 A"   29 A"   74 A'   75 A'                 
  0.396   0.415   0.420   0.444   0.451   0.468   0.483   0.507
 76 A'   77 A'   30 A"   31 A"   78 A'   79 A'   80 A'   81 A'                 
  0.510   0.518   0.519   0.550   0.560   0.560   0.572   0.578
 32 A"   33 A"   82 A'   83 A'   34 A"   84 A'   35 A"   85 A'                 
  0.603   0.613   0.626   0.649   0.668   0.679   0.679   0.681
 86 A'   36 A"   87 A'   88 A'   89 A'   37 A"   90 A'   38 A"                 
  0.745   0.856   0.932   0.975   1.139   1.228   1.244   1.290
 91 A'   92 A'   93 A'   94 A'   95 A'   96 A'   39 A"   97 A'                 
  1.315   1.466   1.494   1.549   1.587   1.619   1.637   1.983
 40 A"   98 A'   41 A"   99 A'   42 A"  100 A'  101 A'   43 A"                 
  1.997   2.001   2.012   2.026   2.041   2.096   2.681   2.753
102 A'   44 A"  103 A'  104 A'  105 A'  106 A'   45 A"  107 A'                 
  3.130   3.922   3.925   3.927   3.959   3.988   3.990   3.995
108 A'   46 A"   47 A"  109 A'  110 A'   48 A"   49 A"  111 A'                 
  3.998   4.005   4.008   4.013   4.036   4.069   4.119   4.162
 50 A"  112 A'   51 A"  113 A'  114 A'  115 A'  116 A'  117 A'                 
  4.299   5.947   5.967   5.983   6.534   6.581   6.947   7.539
118 A'   52 A"  119 A'  120 A'  121 A'  122 A'  123 A'   53 A"                 
  7.551   7.554   7.569   7.575   7.600  13.762  13.871  14.057
124 A'   54 A"  125 A'  126 A'  127 A'   55 A"  128 A'  129 A'                 
 23.422  27.743  28.288  28.305  28.312  28.492  28.493  28.494
130 A'  131 A'   56 A"  132 A'  133 A'   57 A"   58 A"  134 A'                 
 28.514  28.561  47.831  47.873 127.833 127.846 127.858 151.552
135 A'  136 A'  137 A'  138 A'   59 A"  139 A'  140 A'  141 A'                 
163.121 289.732 289.740 289.747 289.768 289.777 289.8081020.601
142 A'   60 A"  143 A'   61 A"  144 A'  145 A'  146 A'  147 A'                 
*******1901.711
148 A'  149 A'                                                                 
 --------------------------------------------------------------

          Ground-State Mulliken Net Atomic Charges

     Atom                 Charge (a.u.)
  ----------------------------------------
      1 C                     0.039370
      2 P                     0.053351
      3 Br                   -0.138153
      4 I                     0.142899
      5 Br                   -0.097468
  ----------------------------------------
  Sum of atomic charges =     0.000000

 -----------------------------------------------------------------
                    Cartesian Multipole Moments
 -----------------------------------------------------------------
    Charge (ESU x 10^10)
                 0.0000
    Dipole Moment (Debye)
         X       2.3082      Y       1.7641      Z      -0.0000
       Tot       2.9052
    Quadrupole Moments (Debye-Ang)
        XX     -78.5872     XY       2.1051     YY     -84.9082
        XZ      -0.0000     YZ       0.0000     ZZ     -85.6501
    Octopole Moments (Debye-Ang^2)
       XXX      48.7702    XXY      -4.3840    XYY      -0.0946
       YYY     -24.1798    XXZ       0.0000    XYZ      -0.0000
       YYZ      -0.0000    XZZ       2.2611    YZZ      -4.4518
       ZZZ      -0.0000
    Hexadecapole Moments (Debye-Ang^3)
      XXXX   -2403.0108   XXXY      46.9382   XXYY    -598.0470
      XYYY      36.3048   YYYY    -895.3665   XXXZ      -0.0000
      XXYZ       0.0000   XYYZ       0.0000   YYYZ       0.0000
      XXZZ    -472.0456   XYZZ       3.4577   YYZZ    -176.3599
      XZZZ      -0.0000   YZZZ       0.0000   ZZZZ    -115.9744
 -----------------------------------------------------------------
 Calculating analytic gradient of the SCF energy
 Gradient of SCF Energy
            1           2           3           4           5
    1  -0.1060831   0.1071171  -0.0296128   0.0528193  -0.0242405
    2   0.1665392  -0.1359819   0.0025104   0.0079220  -0.0409897
    3  -0.0000000  -0.0000000   0.0000000  -0.0000000   0.0000000
 Max gradient component =       1.665E-01
 RMS gradient           =       7.069E-02
 Gradient time:  CPU 13.12 s  wall 4.98 s
 Geometry Optimization Parameters
   NAtoms,    NIC,     NZ,  NCons,   NDum,   NFix, NCnnct, MaxDiis
        5      20       5       0       0       0       0       0


** GEOMETRY OPTIMIZATION IN DELOCALIZED INTERNAL COORDINATES **
   Searching for a Minimum

   Optimization Cycle:   1

                       Coordinates (Angstroms)
     ATOM                X               Y               Z
      1  C         0.2036238345    0.1019013302    0.0000000000
      2  P        -0.7055040144    1.2950008878    0.0000000000
      3  Br       -3.1852014320    0.9770374985    0.0000000000
      4  I         2.7825091488    0.4325832551    0.0000000000
      5  Br       -0.7608605017   -2.2045613219    0.0000000000
   Point Group: cs    Number of degrees of freedom:     7


   Energy is -12447.166427528


 Attempting to Generate Delocalized Internal Coordinates

  7 Hessian modes will be used to form the next step
  Hessian Eigenvalues:
     0.044459    0.052803    0.092515    0.250000    0.250000    0.250000
     0.766766

 Minimum Search - Taking Simple RFO Step
 Searching for Lamda that Minimizes Along All modes
 Value Taken    Lamda =  -0.07749885
 Calculated Step too Large.  Step scaled by  0.475544
 Step Taken.  Stepsize is  0.300000

                             Maximum     Tolerance    Cnvgd?
         Gradient           0.147527      0.000300      NO
         Displacement       0.194247      0.001200      NO
         Energy change     *********      0.000001      NO


 New Cartesian Coordinates Obtained by Inverse Iteration

 Displacement from previous Coordinates is:  0.296516
 ----------------------------------------------------------------
             Standard Nuclear Orientation (Angstroms)
    I     Atom           X                Y                Z
 ----------------------------------------------------------------
    1      C       0.2058276042     0.0841712176     0.0000000000
    2      P      -0.7100202138     1.3292616700     0.0000000000
    3      Br     -3.1381567605     0.9538614340     0.0000000000
    4      I       2.6777342144     0.3822783381     0.0000000000
    5      Br     -0.7008178090    -2.1476110101     0.0000000000
 ----------------------------------------------------------------
 Molecular Point Group                 Cs    NOp =  2
 Largest Abelian Subgroup              Cs    NOp =  2
 Nuclear Repulsion Energy =  1054.1475251380 hartrees
 There are       72 alpha and       72 beta electrons
 Applying Cartesian multipole field
    Component          Value
    ---------          -----
     (2,0,0)        1.00000E-11
     (0,2,0)        2.00000E-11
     (0,0,2)       -3.00000E-11
 Nucleus-field energy     =     0.0000000430 hartrees
 Requested basis set is 6-311++G(d,p)
 There are 81 shells and 210 basis functions
 A cutoff of  1.0D-11 yielded   2269 shell pairs
 There are     16604 function pairs (     18690 Cartesian)
 Smallest overlap matrix eigenvalue = 7.10E-04
 Guess MOs from SCF MO coefficient file

 -----------------------------------------------------------------------
  General SCF calculation program by
  Eric Jon Sundstrom, Paul Horn, Yuezhi Mao, Dmitri Zuev, Alec White,
  David Stuck, Shaama M.S., Shane Yost, Joonho Lee, David Small,
  Daniel Levine, Susi Lehtola, Hugh Burton, Evgeny Epifanovsky
 -----------------------------------------------------------------------
 Exchange:     0.2000 Hartree-Fock + 0.0800 Slater + 0.7200 B88
 Correlation:  0.1900 VWN1RPA + 0.8100 LYP
 Using SG-1 standard quadrature grid
 using 4 threads for integral computing
 -------------------------------------------------------
 OpenMP Integral computing Module                
 Release: version 2.0, May 2017, Q-Chem Inc. Pleasanton 
 -------------------------------------------------------
 -------------------------------------------------------
 OpenMP BLAS3 based DFT computing Module                
 Release: version 1.0, May 2013, Q-Chem Inc. Pittsburgh 
 -------------------------------------------------------
 A restricted SCF calculation will be
 performed using DIIS
 SCF converges when DIIS error is below 1.0e-08
 ---------------------------------------
  Cycle       Energy         DIIS error
 ---------------------------------------
    1  -12447.1980391136      5.20e-04  
    2  -12447.2004072230      1.91e-04  
    3  -12447.2002271482      2.53e-04  
    4  -12447.2006013313      1.07e-04  
    5  -12447.2006577816      4.82e-05  
    6  -12447.2006728882      8.66e-06  
    7  -12447.2006733023      3.30e-06  
    8  -12447.2006733642      1.43e-06  
    9  -12447.2006733772      3.08e-07  
   10  -12447.2006733777      1.55e-07  
   11  -12447.2006733777      4.34e-08  
   12  -12447.2006733778      9.20e-09  Convergence criterion met
 ---------------------------------------
 SCF time:   CPU 51.28s  wall 19.00s 
 SCF   energy in the final basis set =   -12447.2006733778
 Total energy in the final basis set =   -12447.2006733778

 --------------------------------------------------------------
             Orbital Energies (a.u.) and Symmetries
 --------------------------------------------------------------

 Alpha MOs, Restricted
 -- Occupied --                  
******* -482.85 -482.85 -176.35 -165.76 -165.75 -165.75  -77.13
  1 A'    2 A'    3 A'    4 A'    5 A'    6 A'    1 A"    7 A'                 
-62.500 -62.498 -56.320 -56.320 -56.316 -56.316 -56.315 -56.315
  8 A'    9 A'   10 A'   11 A'    2 A"   12 A'   13 A'    3 A"                 
-35.846 -31.341 -31.333 -31.333 -22.991 -22.989 -22.989 -22.983
 14 A'   15 A'   16 A'    4 A"   17 A'   18 A'    5 A"   19 A'                 
-22.983 -10.315  -8.707  -8.705  -6.627  -6.538  -6.538  -6.526
  6 A"   20 A'   21 A'   22 A'   23 A'   24 A'   25 A'    7 A"                 
 -6.526  -6.523  -6.523  -6.394  -4.809  -4.791  -4.790  -4.789
 26 A'   27 A'    8 A"   28 A'   29 A'   30 A'    9 A"   31 A'                 
 -4.786  -4.785  -2.649  -2.648  -2.646  -2.645  -2.644  -2.644
 10 A"   32 A'   33 A'   34 A'   11 A"   35 A'   36 A'   12 A"                 
 -2.636  -2.636  -2.632  -2.632  -2.073  -2.068  -2.068  -2.052
 37 A'   13 A"   14 A"   38 A'   39 A'   40 A'   15 A"   41 A'                 
 -2.052  -0.813  -0.774  -0.754  -0.672  -0.509  -0.415  -0.400
 16 A"   42 A'   43 A'   44 A'   45 A'   46 A'   47 A'   48 A'                 
 -0.367  -0.327  -0.316  -0.309  -0.303  -0.303  -0.295  -0.290
 17 A"   49 A'   18 A"   50 A'   51 A'   19 A"   52 A'   20 A"                 
 -- Virtual --                   
 -0.182  -0.170  -0.099  -0.046   0.002   0.023   0.031   0.041
 53 A'   54 A'   21 A"   55 A'   56 A'   57 A'   58 A'   22 A"                 
  0.053   0.062   0.070   0.071   0.077   0.077   0.097   0.107
 59 A'   60 A'   23 A"   61 A'   62 A'   24 A"   63 A'   64 A'                 
  0.117   0.120   0.131   0.141   0.172   0.181   0.206   0.231
 25 A"   65 A'   66 A'   67 A'   68 A'   69 A'   26 A"   70 A'                 
  0.271   0.277   0.318   0.360   0.367   0.375   0.376   0.392
 71 A'   27 A"   72 A'   73 A'   28 A"   29 A"   74 A'   75 A'                 
  0.394   0.419   0.421   0.444   0.448   0.464   0.477   0.505
 76 A'   30 A"   77 A'   31 A"   78 A'   79 A'   80 A'   32 A"                 
  0.510   0.521   0.526   0.553   0.559   0.568   0.569   0.581
 33 A"   81 A'   82 A'   83 A'   34 A"   84 A'   35 A"   85 A'                 
  0.604   0.606   0.625   0.655   0.672   0.685   0.690   0.698
 36 A"   86 A'   87 A'   88 A'   89 A'   90 A'   37 A"   38 A"                 
  0.764   0.866   0.936   0.998   1.085   1.240   1.241   1.298
 91 A'   92 A'   93 A'   94 A'   95 A'   39 A"   96 A'   97 A'                 
  1.327   1.481   1.485   1.566   1.568   1.625   1.650   1.978
 40 A"   98 A'   41 A"   99 A'   42 A"  100 A'  101 A'  102 A'                 
  1.982   1.999   2.002   2.021   2.054   2.109   2.676   2.740
 43 A"   44 A"  103 A'  104 A'  105 A'  106 A'   45 A"  107 A'                 
  3.088   3.924   3.930   3.933   3.970   3.989   3.991   3.995
108 A'   46 A"  109 A'   47 A"  110 A'   48 A"   49 A"  111 A'                 
  3.995   4.005   4.011   4.018   4.055   4.100   4.138   4.182
 50 A"  112 A'   51 A"  113 A'  114 A'  115 A'  116 A'  117 A'                 
  4.310   5.952   5.974   5.993   6.536   6.583   6.931   7.538
118 A'   52 A"  119 A'  120 A'  121 A'  122 A'  123 A'   53 A"                 
  7.553   7.555   7.566   7.586   7.609  13.761  13.875  14.017
 54 A"  124 A'  125 A'  126 A'  127 A'   55 A"  128 A'  129 A'                 
 23.380  27.756  28.293  28.311  28.319  28.495  28.497  28.498
130 A'  131 A'   56 A"  132 A'  133 A'   57 A"  134 A'   58 A"                 
 28.523  28.580  47.832  47.876 127.837 127.851 127.867 151.564
135 A'  136 A'  137 A'  138 A'   59 A"  139 A'  140 A'  141 A'                 
163.092 289.731 289.743 289.747 289.765 289.787 289.8161020.603
142 A'   60 A"  143 A'   61 A"  144 A'  145 A'  146 A'  147 A'                 
*******1901.724
148 A'  149 A'                                                                 

 Beta MOs, Restricted
 -- Occupied --                  
******* -482.85 -482.85 -176.35 -165.76 -165.75 -165.75  -77.13
  1 A'    2 A'    3 A'    4 A'    5 A'    6 A'    1 A"    7 A'                 
-62.500 -62.498 -56.320 -56.320 -56.316 -56.316 -56.315 -56.315
  8 A'    9 A'   10 A'   11 A'    2 A"   12 A'   13 A'    3 A"                 
-35.846 -31.341 -31.333 -31.333 -22.991 -22.989 -22.989 -22.983
 14 A'   15 A'   16 A'    4 A"   17 A'   18 A'    5 A"   19 A'                 
-22.983 -10.315  -8.707  -8.705  -6.627  -6.538  -6.538  -6.526
  6 A"   20 A'   21 A'   22 A'   23 A'   24 A'   25 A'    7 A"                 
 -6.526  -6.523  -6.523  -6.394  -4.809  -4.791  -4.790  -4.789
 26 A'   27 A'    8 A"   28 A'   29 A'   30 A'    9 A"   31 A'                 
 -4.786  -4.785  -2.649  -2.648  -2.646  -2.645  -2.644  -2.644
 10 A"   32 A'   33 A'   34 A'   11 A"   35 A'   36 A'   12 A"                 
 -2.636  -2.636  -2.632  -2.632  -2.073  -2.068  -2.068  -2.052
 37 A'   13 A"   14 A"   38 A'   39 A'   40 A'   15 A"   41 A'                 
 -2.052  -0.813  -0.774  -0.754  -0.672  -0.509  -0.415  -0.400
 16 A"   42 A'   43 A'   44 A'   45 A'   46 A'   47 A'   48 A'                 
 -0.367  -0.327  -0.316  -0.309  -0.303  -0.303  -0.295  -0.290
 17 A"   49 A'   18 A"   50 A'   51 A'   19 A"   52 A'   20 A"                 
 -- Virtual --                   
 -0.182  -0.170  -0.099  -0.046   0.002   0.023   0.031   0.041
 53 A'   54 A'   21 A"   55 A'   56 A'   57 A'   58 A'   22 A"                 
  0.053   0.062   0.070   0.071   0.077   0.077   0.097   0.107
 59 A'   60 A'   23 A"   61 A'   62 A'   24 A"   63 A'   64 A'                 
  0.117   0.120   0.131   0.141   0.172   0.181   0.206   0.231
 25 A"   65 A'   66 A'   67 A'   68 A'   69 A'   26 A"   70 A'                 
  0.271   0.277   0.318   0.360   0.367   0.375   0.376   0.392
 71 A'   27 A"   72 A'   73 A'   28 A"   29 A"   74 A'   75 A'                 
  0.394   0.419   0.421   0.444   0.448   0.464   0.477   0.505
 76 A'   30 A"   77 A'   31 A"   78 A'   79 A'   80 A'   32 A"                 
  0.510   0.521   0.526   0.553   0.559   0.568   0.569   0.581
 33 A"   81 A'   82 A'   83 A'   34 A"   84 A'   35 A"   85 A'                 
  0.604   0.606   0.625   0.655   0.672   0.685   0.690   0.698
 36 A"   86 A'   87 A'   88 A'   89 A'   90 A'   37 A"   38 A"                 
  0.764   0.866   0.936   0.998   1.085   1.240   1.241   1.298
 91 A'   92 A'   93 A'   94 A'   95 A'   39 A"   96 A'   97 A'                 
  1.327   1.481   1.485   1.566   1.568   1.625   1.650   1.978
 40 A"   98 A'   41 A"   99 A'   42 A"  100 A'  101 A'  102 A'                 
  1.982   1.999   2.002   2.021   2.054   2.109   2.676   2.740
 43 A"   44 A"  103 A'  104 A'  105 A'  106 A'   45 A"  107 A'                 
  3.088   3.924   3.930   3.933   3.970   3.989   3.991   3.995
108 A'   46 A"  109 A'   47 A"  110 A'   48 A"   49 A"  111 A'                 
  3.995   4.005   4.011   4.018   4.055   4.100   4.138   4.182
 50 A"  112 A'   51 A"  113 A'  114 A'  115 A'  116 A'  117 A'                 
  4.310   5.952   5.974   5.993   6.536   6.583   6.931   7.538
118 A'   52 A"  119 A'  120 A'  121 A'  122 A'  123 A'   53 A"                 
  7.553   7.555   7.566   7.586   7.609  13.761  13.875  14.017
 54 A"  124 A'  125 A'  126 A'  127 A'   55 A"  128 A'  129 A'                 
 23.380  27.756  28.293  28.311  28.319  28.495  28.497  28.498
130 A'  131 A'   56 A"  132 A'  133 A'   57 A"  134 A'   58 A"                 
 28.523  28.580  47.832  47.876 127.837 127.851 127.867 151.564
135 A'  136 A'  137 A'  138 A'   59 A"  139 A'  140 A'  141 A'                 
163.092 289.731 289.743 289.747 289.765 289.787 289.8161020.603
142 A'   60 A"  143 A'   61 A"  144 A'  145 A'  146 A'  147 A'                 
*******1901.724
148 A'  149 A'                                                                 
 --------------------------------------------------------------

          Ground-State Mulliken Net Atomic Charges

     Atom                 Charge (a.u.)
  ----------------------------------------
      1 C                     0.031853
      2 P                     0.047573
      3 Br                   -0.143649
      4 I                     0.146453
      5 Br                   -0.082230
  ----------------------------------------
  Sum of atomic charges =     0.000000

 -----------------------------------------------------------------
                    Cartesian Multipole Moments
 -----------------------------------------------------------------
    Charge (ESU x 10^10)
                 0.0000
    Dipole Moment (Debye)
         X       2.1406      Y       1.5104      Z      -0.0000
       Tot       2.6198
    Quadrupole Moments (Debye-Ang)
        XX     -79.2454     XY       2.0155     YY     -84.4817
        XZ      -0.0000     YZ       0.0000     ZZ     -85.6384
    Octopole Moments (Debye-Ang^2)
       XXX      47.7646    XXY      -5.1525    XYY       0.5866
       YYY     -24.3359    XXZ      -0.0000    XYZ      -0.0000
       YYZ      -0.0000    XZZ       3.2060    YZZ      -4.2760
       ZZZ      -0.0000
    Hexadecapole Moments (Debye-Ang^3)
      XXXX   -2288.8510   XXXY      62.4967   XXYY    -570.0398
      XYYY      54.8217   YYYY    -858.8343   XXXZ      -0.0000
      XXYZ      -0.0000   XYYZ       0.0000   YYYZ       0.0000
      XXZZ    -447.9567   XYZZ      10.1513   YYZZ    -170.3302
      XZZZ      -0.0000   YZZZ       0.0000   ZZZZ    -115.9426
 -----------------------------------------------------------------
 Calculating analytic gradient of the SCF energy
 Gradient of SCF Energy
            1           2           3           4           5
    1  -0.0692973   0.0727284  -0.0289239   0.0501556  -0.0246628
    2   0.1269191  -0.0910856   0.0017588   0.0070315  -0.0446238
    3  -0.0000000  -0.0000000   0.0000000   0.0000000   0.0000000
 Max gradient component =       1.269E-01
 RMS gradient           =       5.196E-02
 Gradient time:  CPU 13.14 s  wall 4.67 s
 Geometry Optimization Parameters
   NAtoms,    NIC,     NZ,  NCons,   NDum,   NFix, NCnnct, MaxDiis
        5      20       5       0       0       0       0       0

 Cartesian Hessian Update
 Hessian Updated using BFGS Update


** GEOMETRY OPTIMIZATION IN DELOCALIZED INTERNAL COORDINATES **
   Searching for a Minimum

   Optimization Cycle:   2

                       Coordinates (Angstroms)
     ATOM                X               Y               Z
      1  C         0.2058276042    0.0841712176    0.0000000000
      2  P        -0.7100202138    1.3292616700    0.0000000000
      3  Br       -3.1381567605    0.9538614340    0.0000000000
      4  I         2.6777342144    0.3822783381    0.0000000000
      5  Br       -0.7008178090   -2.1476110101    0.0000000000
   Point Group: cs    Number of degrees of freedom:     7


   Energy is -12447.200673378

 Hessian Updated using BFGS Update

  6 Hessian modes will be used to form the next step
  Hessian Eigenvalues:
     0.019319    0.049691    0.088127    0.231931    0.250217    0.988945

 Minimum Search - Taking Simple RFO Step
 Searching for Lamda that Minimizes Along All modes
 Value Taken    Lamda =  -0.08690928
 Calculated Step too Large.  Step scaled by  0.350174
 Step Taken.  Stepsize is  0.300000

                             Maximum     Tolerance    Cnvgd?
         Gradient           0.110650      0.000300      NO
         Displacement       0.198323      0.001200      NO
         Energy change     -0.034246      0.000001      NO


 New Cartesian Coordinates Obtained by Inverse Iteration

 Displacement from previous Coordinates is:  0.315364
 ----------------------------------------------------------------
             Standard Nuclear Orientation (Angstroms)
    I     Atom           X                Y                Z
 ----------------------------------------------------------------
    1      C       0.1968776610     0.0688936503     0.0000000000
    2      P      -0.7100747825     1.3610789875     0.0000000000
    3      Br     -3.0780132114     0.9134738517     0.0000000000
    4      I       2.5761165184     0.3304950317     0.0000000000
    5      Br     -0.6503391503    -2.0719798716     0.0000000000
 ----------------------------------------------------------------
 Molecular Point Group                 Cs    NOp =  2
 Largest Abelian Subgroup              Cs    NOp =  2
 Nuclear Repulsion Energy =  1085.1282659927 hartrees
 There are       72 alpha and       72 beta electrons
 Applying Cartesian multipole field
    Component          Value
    ---------          -----
     (2,0,0)        1.00000E-11
     (0,2,0)        2.00000E-11
     (0,0,2)       -3.00000E-11
 Nucleus-field energy     =     0.0000000404 hartrees
 Requested basis set is 6-311++G(d,p)
 There are 81 shells and 210 basis functions
 A cutoff of  1.0D-11 yielded   2294 shell pairs
 There are     16742 function pairs (     18832 Cartesian)
 Smallest overlap matrix eigenvalue = 6.96E-04
 Guess MOs from SCF MO coefficient file

 -----------------------------------------------------------------------
  General SCF calculation program by
  Eric Jon Sundstrom, Paul Horn, Yuezhi Mao, Dmitri Zuev, Alec White,
  David Stuck, Shaama M.S., Shane Yost, Joonho Lee, David Small,
  Daniel Levine, Susi Lehtola, Hugh Burton, Evgeny Epifanovsky
 -----------------------------------------------------------------------
 Exchange:     0.2000 Hartree-Fock + 0.0800 Slater + 0.7200 B88
 Correlation:  0.1900 VWN1RPA + 0.8100 LYP
 Using SG-1 standard quadrature grid
 using 4 threads for integral computing
 -------------------------------------------------------
 OpenMP Integral computing Module                
 Release: version 2.0, May 2017, Q-Chem Inc. Pleasanton 
 -------------------------------------------------------
 -------------------------------------------------------
 OpenMP BLAS3 based DFT computing Module                
 Release: version 1.0, May 2013, Q-Chem Inc. Pittsburgh 
 -------------------------------------------------------
 A restricted SCF calculation will be
 performed using DIIS
 SCF converges when DIIS error is below 1.0e-08
 ---------------------------------------
  Cycle       Energy         DIIS error
 ---------------------------------------
    1  -12447.2274715469      5.20e-04  
    2  -12447.2299019963      2.08e-04  
    3  -12447.2293436384      3.68e-04  
    4  -12447.2301724651      9.07e-05  
    5  -12447.2302184136      3.71e-05  
    6  -12447.2302267194      6.10e-06  
    7  -12447.2302268789      3.50e-06  
    8  -12447.2302269409      9.77e-07  
    9  -12447.2302269464      2.10e-07  
   10  -12447.2302269466      5.65e-08  
   11  -12447.2302269466      2.22e-08  
   12  -12447.2302269468      9.66e-09  Convergence criterion met
 ---------------------------------------
 SCF time:   CPU 52.63s  wall 20.00s 
 SCF   energy in the final basis set =   -12447.2302269468
 Total energy in the final basis set =   -12447.2302269468

 --------------------------------------------------------------
             Orbital Energies (a.u.) and Symmetries
 --------------------------------------------------------------

 Alpha MOs, Restricted
 -- Occupied --                  
******* -482.85 -482.85 -176.35 -165.75 -165.75 -165.75  -77.13
  1 A'    2 A'    3 A'    4 A'    5 A'    6 A'    1 A"    7 A'                 
-62.502 -62.499 -56.323 -56.319 -56.318 -56.318 -56.316 -56.315
  8 A'    9 A'   10 A'   11 A'    2 A"   12 A'    3 A"   13 A'                 
-35.843 -31.337 -31.329 -31.329 -22.987 -22.985 -22.985 -22.980
 14 A'   15 A'   16 A'    4 A"   17 A'   18 A'    5 A"   19 A'                 
-22.980 -10.315  -8.709  -8.707  -6.625  -6.542  -6.537  -6.526
  6 A"   20 A'   21 A'   22 A'   23 A'   24 A'   25 A'    7 A"                 
 -6.526  -6.526  -6.525  -6.391  -4.805  -4.787  -4.787  -4.787
 26 A'    8 A"   27 A'   28 A'   29 A'   30 A'   31 A'    9 A"                 
 -4.784  -4.782  -2.652  -2.648  -2.648  -2.648  -2.645  -2.645
 10 A"   32 A'   33 A'   34 A'   11 A"   35 A'   12 A"   36 A'                 
 -2.636  -2.635  -2.635  -2.635  -2.070  -2.065  -2.064  -2.049
 13 A"   37 A'   38 A'   14 A"   39 A'   40 A'   15 A"   41 A'                 
 -2.049  -0.815  -0.779  -0.752  -0.671  -0.514  -0.423  -0.403
 16 A"   42 A'   43 A'   44 A'   45 A'   46 A'   47 A'   48 A'                 
 -0.368  -0.332  -0.317  -0.310  -0.304  -0.302  -0.295  -0.284
 17 A"   49 A'   18 A"   50 A'   19 A"   51 A'   52 A'   20 A"                 
 -- Virtual --                   
 -0.162  -0.154  -0.102  -0.041   0.003   0.023   0.032   0.042
 53 A'   54 A'   21 A"   55 A'   56 A'   57 A'   58 A'   22 A"                 
  0.052   0.061   0.070   0.071   0.077   0.078   0.098   0.107
 59 A'   60 A'   23 A"   61 A'   62 A'   24 A"   63 A'   64 A'                 
  0.118   0.120   0.130   0.141   0.170   0.185   0.208   0.230
 25 A"   65 A'   66 A'   67 A'   68 A'   69 A'   26 A"   70 A'                 
  0.269   0.279   0.312   0.359   0.369   0.376   0.377   0.393
 71 A'   27 A"   72 A'   73 A'   28 A"   74 A'   29 A"   75 A'                 
  0.398   0.418   0.425   0.443   0.444   0.455   0.472   0.499
 76 A'   30 A"   77 A'   78 A'   31 A"   79 A'   80 A'   32 A"                 
  0.501   0.523   0.537   0.557   0.566   0.566   0.575   0.595
 33 A"   81 A'   82 A'   34 A"   35 A"   83 A'   84 A'   85 A'                 
  0.597   0.608   0.626   0.664   0.679   0.702   0.703   0.718
 36 A"   86 A'   87 A'   88 A'   89 A'   90 A'   37 A"   38 A"                 
  0.789   0.872   0.940   1.021   1.050   1.239   1.265   1.309
 91 A'   92 A'   93 A'   94 A'   95 A'   39 A"   96 A'   97 A'                 
  1.341   1.476   1.508   1.560   1.586   1.633   1.667   1.946
 40 A"   41 A"   98 A'   42 A"   99 A'  100 A'  101 A'  102 A'                 
  1.981   1.998   2.009   2.018   2.075   2.125   2.673   2.735
 43 A"   44 A"  103 A'  104 A'  105 A'  106 A'   45 A"  107 A'                 
  3.061   3.927   3.935   3.943   3.983   3.989   3.992   3.994
108 A'   46 A"  109 A'   47 A"  110 A'   48 A"   49 A"   50 A"                 
  3.995   4.005   4.017   4.025   4.072   4.139   4.160   4.216
111 A'  112 A'   51 A"  113 A'  114 A'  115 A'  116 A'  117 A'                 
  4.322   5.958   5.982   6.001   6.537   6.588   6.921   7.537
118 A'   52 A"  119 A'  120 A'  121 A'  122 A'  123 A'   53 A"                 
  7.552   7.561   7.561   7.601   7.623  13.764  13.884  13.994
 54 A"  124 A'  125 A'  126 A'  127 A'   55 A"  128 A'  129 A'                 
 23.359  27.771  28.299  28.319  28.326  28.498  28.502  28.505
130 A'  131 A'   56 A"  132 A'  133 A'   57 A"  134 A'   58 A"                 
 28.534  28.600  47.833  47.881 127.843 127.859 127.875 151.577
135 A'  136 A'  137 A'  138 A'   59 A"  139 A'  140 A'  141 A'                 
163.074 289.729 289.747 289.749 289.760 289.803 289.8271020.605
142 A'   60 A"   61 A"  143 A'  144 A'  145 A'  146 A'  147 A'                 
*******1901.737
148 A'  149 A'                                                                 

 Beta MOs, Restricted
 -- Occupied --                  
******* -482.85 -482.85 -176.35 -165.75 -165.75 -165.75  -77.13
  1 A'    2 A'    3 A'    4 A'    5 A'    6 A'    1 A"    7 A'                 
-62.502 -62.499 -56.323 -56.319 -56.318 -56.318 -56.316 -56.315
  8 A'    9 A'   10 A'   11 A'    2 A"   12 A'    3 A"   13 A'                 
-35.843 -31.337 -31.329 -31.329 -22.987 -22.985 -22.985 -22.980
 14 A'   15 A'   16 A'    4 A"   17 A'   18 A'    5 A"   19 A'                 
-22.980 -10.315  -8.709  -8.707  -6.625  -6.542  -6.537  -6.526
  6 A"   20 A'   21 A'   22 A'   23 A'   24 A'   25 A'    7 A"                 
 -6.526  -6.526  -6.525  -6.391  -4.805  -4.787  -4.787  -4.787
 26 A'    8 A"   27 A'   28 A'   29 A'   30 A'   31 A'    9 A"                 
 -4.784  -4.782  -2.652  -2.648  -2.648  -2.648  -2.645  -2.645
 10 A"   32 A'   33 A'   34 A'   11 A"   35 A'   12 A"   36 A'                 
 -2.636  -2.635  -2.635  -2.635  -2.070  -2.065  -2.064  -2.049
 13 A"   37 A'   38 A'   14 A"   39 A'   40 A'   15 A"   41 A'                 
 -2.049  -0.815  -0.779  -0.752  -0.671  -0.514  -0.423  -0.403
 16 A"   42 A'   43 A'   44 A'   45 A'   46 A'   47 A'   48 A'                 
 -0.368  -0.332  -0.317  -0.310  -0.304  -0.302  -0.295  -0.284
 17 A"   49 A'   18 A"   50 A'   19 A"   51 A'   52 A'   20 A"                 
 -- Virtual --                   
 -0.162  -0.154  -0.102  -0.041   0.003   0.023   0.032   0.042
 53 A'   54 A'   21 A"   55 A'   56 A'   57 A'   58 A'   22 A"                 
  0.052   0.061   0.070   0.071   0.077   0.078   0.098   0.107
 59 A'   60 A'   23 A"   61 A'   62 A'   24 A"   63 A'   64 A'                 
  0.118   0.120   0.130   0.141   0.170   0.185   0.208   0.230
 25 A"   65 A'   66 A'   67 A'   68 A'   69 A'   26 A"   70 A'                 
  0.269   0.279   0.312   0.359   0.369   0.376   0.377   0.393
 71 A'   27 A"   72 A'   73 A'   28 A"   74 A'   29 A"   75 A'                 
  0.398   0.418   0.425   0.443   0.444   0.455   0.472   0.499
 76 A'   30 A"   77 A'   78 A'   31 A"   79 A'   80 A'   32 A"                 
  0.501   0.523   0.537   0.557   0.566   0.566   0.575   0.595
 33 A"   81 A'   82 A'   34 A"   35 A"   83 A'   84 A'   85 A'                 
  0.597   0.608   0.626   0.664   0.679   0.702   0.703   0.718
 36 A"   86 A'   87 A'   88 A'   89 A'   90 A'   37 A"   38 A"                 
  0.789   0.872   0.940   1.021   1.050   1.239   1.265   1.309
 91 A'   92 A'   93 A'   94 A'   95 A'   39 A"   96 A'   97 A'                 
  1.341   1.476   1.508   1.560   1.586   1.633   1.667   1.946
 40 A"   41 A"   98 A'   42 A"   99 A'  100 A'  101 A'  102 A'                 
  1.981   1.998   2.009   2.018   2.075   2.125   2.673   2.735
 43 A"   44 A"  103 A'  104 A'  105 A'  106 A'   45 A"  107 A'                 
  3.061   3.927   3.935   3.943   3.983   3.989   3.992   3.994
108 A'   46 A"  109 A'   47 A"  110 A'   48 A"   49 A"   50 A"                 
  3.995   4.005   4.017   4.025   4.072   4.139   4.160   4.216
111 A'  112 A'   51 A"  113 A'  114 A'  115 A'  116 A'  117 A'                 
  4.322   5.958   5.982   6.001   6.537   6.588   6.921   7.537
118 A'   52 A"  119 A'  120 A'  121 A'  122 A'  123 A'   53 A"                 
  7.552   7.561   7.561   7.601   7.623  13.764  13.884  13.994
 54 A"  124 A'  125 A'  126 A'  127 A'   55 A"  128 A'  129 A'                 
 23.359  27.771  28.299  28.319  28.326  28.498  28.502  28.505
130 A'  131 A'   56 A"  132 A'  133 A'   57 A"  134 A'   58 A"                 
 28.534  28.600  47.833  47.881 127.843 127.859 127.875 151.577
135 A'  136 A'  137 A'  138 A'   59 A"  139 A'  140 A'  141 A'                 
163.074 289.729 289.747 289.749 289.760 289.803 289.8271020.605
142 A'   60 A"   61 A"  143 A'  144 A'  145 A'  146 A'  147 A'                 
*******1901.737
148 A'  149 A'                                                                 
 --------------------------------------------------------------

          Ground-State Mulliken Net Atomic Charges

     Atom                 Charge (a.u.)
  ----------------------------------------
      1 C                     0.016926
      2 P                     0.043533
      3 Br                   -0.148206
      4 I                     0.147272
      5 Br                   -0.059525
  ----------------------------------------
  Sum of atomic charges =     0.000000

 -----------------------------------------------------------------
                    Cartesian Multipole Moments
 -----------------------------------------------------------------
    Charge (ESU x 10^10)
                 0.0000
    Dipole Moment (Debye)
         X       1.9223      Y       1.1981      Z      -0.0000
       Tot       2.2651
    Quadrupole Moments (Debye-Ang)
        XX     -79.8958     XY       1.9214     YY     -83.9600
        XZ      -0.0000     YZ       0.0000     ZZ     -85.5360
    Octopole Moments (Debye-Ang^2)
       XXX      45.9846    XXY      -6.0202    XYY       1.0762
       YYY     -24.4292    XXZ      -0.0000    XYZ       0.0000
       YYZ      -0.0000    XZZ       3.9360    YZZ      -4.1104
       ZZZ      -0.0000
    Hexadecapole Moments (Debye-Ang^3)
      XXXX   -2173.8408   XXXY      73.7833   XXYY    -540.0318
      XYYY      67.4683   YYYY    -811.9561   XXXZ      -0.0000
      XXYZ      -0.0000   XYYZ       0.0000   YYYZ       0.0000
      XXZZ    -423.8019   XYZZ      15.0383   YYZZ    -162.2843
      XZZZ       0.0000   YZZZ       0.0000   ZZZZ    -115.6620
 -----------------------------------------------------------------
 Calculating analytic gradient of the SCF energy
 Gradient of SCF Energy
            1           2           3           4           5
    1  -0.0497944   0.0517744  -0.0258004   0.0493759  -0.0255556
    2   0.1042050  -0.0636375   0.0004877   0.0066831  -0.0477383
    3  -0.0000000   0.0000000  -0.0000000   0.0000000   0.0000000
 Max gradient component =       1.042E-01
 RMS gradient           =       4.175E-02
 Gradient time:  CPU 13.91 s  wall 5.08 s
 Geometry Optimization Parameters
   NAtoms,    NIC,     NZ,  NCons,   NDum,   NFix, NCnnct, MaxDiis
        5      20       5       0       0       0       0       0

 Cartesian Hessian Update
 Hessian Updated using BFGS Update


** GEOMETRY OPTIMIZATION IN DELOCALIZED INTERNAL COORDINATES **
   Searching for a Minimum

   Optimization Cycle:   3

                       Coordinates (Angstroms)
     ATOM                X               Y               Z
      1  C         0.1968776610    0.0688936503    0.0000000000
      2  P        -0.7100747825    1.3610789875    0.0000000000
      3  Br       -3.0780132114    0.9134738517    0.0000000000
      4  I         2.5761165184    0.3304950317    0.0000000000
      5  Br       -0.6503391503   -2.0719798716    0.0000000000
   Point Group: cs    Number of degrees of freedom:     7


   Energy is -12447.230226947

 Hessian Updated using BFGS Update

  7 Hessian modes will be used to form the next step
  Hessian Eigenvalues:
     0.011013    0.049656    0.093181    0.227839    0.250004    0.254002
     1.182980

 Minimum Search - Taking Simple RFO Step
 Searching for Lamda that Minimizes Along All modes
 Value Taken    Lamda =  -0.08528528
 Calculated Step too Large.  Step scaled by  0.325515
 Step Taken.  Stepsize is  0.300000

                             Maximum     Tolerance    Cnvgd?
         Gradient           0.088886      0.000300      NO
         Displacement       0.191654      0.001200      NO
         Energy change     -0.029554      0.000001      NO


 New Cartesian Coordinates Obtained by Inverse Iteration

 Displacement from previous Coordinates is:  0.313993
 ----------------------------------------------------------------
             Standard Nuclear Orientation (Angstroms)
    I     Atom           X                Y                Z
 ----------------------------------------------------------------
    1      C       0.1857202240     0.0520428334     0.0000000000
    2      P      -0.7085575371     1.3861050019     0.0000000000
    3      Br     -3.0239555009     0.8799980990     0.0000000000
    4      I       2.4738698147     0.2782999637     0.0000000000
    5      Br     -0.5925099655    -1.9944842483     0.0000000000
 ----------------------------------------------------------------
 Molecular Point Group                 Cs    NOp =  2
 Largest Abelian Subgroup              Cs    NOp =  2
 Nuclear Repulsion Energy =  1118.1673421136 hartrees
 There are       72 alpha and       72 beta electrons
 Applying Cartesian multipole field
    Component          Value
    ---------          -----
     (2,0,0)        1.00000E-11
     (0,2,0)        2.00000E-11
     (0,0,2)       -3.00000E-11
 Nucleus-field energy     =     0.0000000380 hartrees
 Requested basis set is 6-311++G(d,p)
 There are 81 shells and 210 basis functions
 A cutoff of  1.0D-11 yielded   2307 shell pairs
 There are     16793 function pairs (     18886 Cartesian)
 Smallest overlap matrix eigenvalue = 6.73E-04
 Guess MOs from SCF MO coefficient file

 -----------------------------------------------------------------------
  General SCF calculation program by
  Eric Jon Sundstrom, Paul Horn, Yuezhi Mao, Dmitri Zuev, Alec White,
  David Stuck, Shaama M.S., Shane Yost, Joonho Lee, David Small,
  Daniel Levine, Susi Lehtola, Hugh Burton, Evgeny Epifanovsky
 -----------------------------------------------------------------------
 Exchange:     0.2000 Hartree-Fock + 0.0800 Slater + 0.7200 B88
 Correlation:  0.1900 VWN1RPA + 0.8100 LYP
 Using SG-1 standard quadrature grid
 using 4 threads for integral computing
 -------------------------------------------------------
 OpenMP Integral computing Module                
 Release: version 2.0, May 2017, Q-Chem Inc. Pleasanton 
 -------------------------------------------------------
 -------------------------------------------------------
 OpenMP BLAS3 based DFT computing Module                
 Release: version 1.0, May 2013, Q-Chem Inc. Pittsburgh 
 -------------------------------------------------------
 A restricted SCF calculation will be
 performed using DIIS
 SCF converges when DIIS error is below 1.0e-08
 ---------------------------------------
  Cycle       Energy         DIIS error
 ---------------------------------------
    1  -12447.2530232141      5.57e-04  
    2  -12447.2553068312      3.27e-04  
    3  -12447.2543420463      5.19e-04  
    4  -12447.2559622522      7.87e-05  
    5  -12447.2560007991      3.05e-05  
    6  -12447.2560059800      6.24e-06  
    7  -12447.2560061517      3.55e-06  
    8  -12447.2560062126      7.34e-07  
    9  -12447.2560062155      1.64e-07  
   10  -12447.2560062157      5.03e-08  
   11  -12447.2560062157      1.29e-08  
   12  -12447.2560062156      7.63e-09  Convergence criterion met
 ---------------------------------------
 SCF time:   CPU 53.77s  wall 20.00s 
 SCF   energy in the final basis set =   -12447.2560062156
 Total energy in the final basis set =   -12447.2560062156

 --------------------------------------------------------------
             Orbital Energies (a.u.) and Symmetries
 --------------------------------------------------------------

 Alpha MOs, Restricted
 -- Occupied --                  
******* -482.85 -482.84 -176.34 -165.75 -165.74 -165.74  -77.13
  1 A'    2 A'    3 A'    4 A'    5 A'    6 A'    1 A"    7 A'                 
-62.506 -62.497 -56.327 -56.322 -56.322 -56.318 -56.314 -56.314
  8 A'    9 A'   10 A'    2 A"   11 A'   12 A'    3 A"   13 A'                 
-35.839 -31.333 -31.325 -31.325 -22.983 -22.981 -22.981 -22.976
 14 A'   15 A'   16 A'    4 A"   17 A'   18 A'    5 A"   19 A'                 
-22.976 -10.312  -8.713  -8.705  -6.622  -6.546  -6.536  -6.531
  6 A"   20 A'   21 A'   22 A'   23 A'   24 A'   25 A'    7 A"                 
 -6.530  -6.525  -6.524  -6.387  -4.801  -4.784  -4.784  -4.783
 26 A'    8 A"   27 A'   28 A'   29 A'   30 A'   31 A'    9 A"                 
 -4.781  -4.779  -2.656  -2.652  -2.652  -2.647  -2.644  -2.643
 10 A"   32 A'   33 A'   11 A"   34 A'   35 A'   12 A"   36 A'                 
 -2.640  -2.640  -2.634  -2.634  -2.066  -2.061  -2.061  -2.046
 13 A"   37 A'   14 A"   38 A'   39 A'   40 A'   15 A"   41 A'                 
 -2.046  -0.820  -0.785  -0.749  -0.670  -0.518  -0.431  -0.408
 16 A"   42 A'   43 A'   44 A'   45 A'   46 A'   47 A'   48 A'                 
 -0.370  -0.336  -0.319  -0.312  -0.305  -0.302  -0.294  -0.278
 17 A"   49 A'   18 A"   50 A'   19 A"   51 A'   52 A'   20 A"                 
 -- Virtual --                   
 -0.140  -0.135  -0.103  -0.035   0.003   0.024   0.032   0.042
 53 A'   54 A'   21 A"   55 A'   56 A'   57 A'   58 A'   22 A"                 
  0.052   0.060   0.068   0.071   0.077   0.078   0.099   0.107
 59 A'   60 A'   23 A"   61 A'   62 A'   24 A"   63 A'   64 A'                 
  0.119   0.120   0.129   0.145   0.169   0.190   0.209   0.229
 25 A"   65 A'   66 A'   67 A'   68 A'   69 A'   26 A"   70 A'                 
  0.267   0.281   0.308   0.358   0.371   0.371   0.379   0.392
 71 A'   27 A"   72 A'   73 A'   74 A'   28 A"   29 A"   75 A'                 
  0.409   0.418   0.430   0.437   0.443   0.446   0.469   0.492
 76 A'   30 A"   77 A'   78 A'   31 A"   79 A'   80 A'   32 A"                 
  0.496   0.526   0.546   0.555   0.562   0.577   0.586   0.591
 33 A"   81 A'   82 A'   34 A"   35 A"   83 A'   84 A'   36 A"                 
  0.606   0.614   0.631   0.671   0.685   0.717   0.730   0.740
 85 A'   86 A'   87 A'   88 A'   89 A'   37 A"   90 A'   38 A"                 
  0.812   0.877   0.945   1.024   1.039   1.242   1.296   1.320
 91 A'   92 A'   93 A'   94 A'   95 A'   39 A"   96 A'   97 A'                 
  1.355   1.467   1.550   1.557   1.605   1.642   1.682   1.915
 40 A"   41 A"   98 A'   42 A"   99 A'  100 A'  101 A'  102 A'                 
  1.980   1.997   2.009   2.026   2.090   2.146   2.671   2.739
 43 A"   44 A"  103 A'  104 A'  105 A'  106 A'   45 A"  107 A'                 
  3.044   3.930   3.940   3.953   3.987   3.990   3.992   3.998
108 A'   46 A"  109 A'   47 A"   48 A"  110 A'   49 A"   50 A"                 
  4.001   4.008   4.025   4.034   4.088   4.173   4.183   4.263
111 A'  112 A'   51 A"  113 A'  114 A'  115 A'  116 A'  117 A'                 
  4.335   5.964   5.990   6.009   6.538   6.593   6.916   7.535
118 A'   52 A"  119 A'  120 A'  121 A'  122 A'  123 A'   53 A"                 
  7.552   7.556   7.568   7.613   7.639  13.769  13.894  13.980
 54 A"  124 A'  125 A'  126 A'  127 A'   55 A"  128 A'  129 A'                 
 23.345  27.788  28.305  28.327  28.332  28.502  28.506  28.513
130 A'  131 A'   56 A"  132 A'  133 A'   57 A"  134 A'   58 A"                 
 28.545  28.620  47.833  47.885 127.849 127.866 127.882 151.591
135 A'  136 A'  137 A'  138 A'   59 A"  139 A'  140 A'  141 A'                 
163.064 289.727 289.748 289.752 289.760 289.817 289.8441020.607
142 A'   60 A"   61 A"  143 A'  144 A'  145 A'  146 A'  147 A'                 
*******1901.752
148 A'  149 A'                                                                 

 Beta MOs, Restricted
 -- Occupied --                  
******* -482.85 -482.84 -176.34 -165.75 -165.74 -165.74  -77.13
  1 A'    2 A'    3 A'    4 A'    5 A'    6 A'    1 A"    7 A'                 
-62.506 -62.497 -56.327 -56.322 -56.322 -56.318 -56.314 -56.314
  8 A'    9 A'   10 A'    2 A"   11 A'   12 A'    3 A"   13 A'                 
-35.839 -31.333 -31.325 -31.325 -22.983 -22.981 -22.981 -22.976
 14 A'   15 A'   16 A'    4 A"   17 A'   18 A'    5 A"   19 A'                 
-22.976 -10.312  -8.713  -8.705  -6.622  -6.546  -6.536  -6.531
  6 A"   20 A'   21 A'   22 A'   23 A'   24 A'   25 A'    7 A"                 
 -6.530  -6.525  -6.524  -6.387  -4.801  -4.784  -4.784  -4.783
 26 A'    8 A"   27 A'   28 A'   29 A'   30 A'   31 A'    9 A"                 
 -4.781  -4.779  -2.656  -2.652  -2.652  -2.647  -2.644  -2.643
 10 A"   32 A'   33 A'   11 A"   34 A'   35 A'   12 A"   36 A'                 
 -2.640  -2.640  -2.634  -2.634  -2.066  -2.061  -2.061  -2.046
 13 A"   37 A'   14 A"   38 A'   39 A'   40 A'   15 A"   41 A'                 
 -2.046  -0.820  -0.785  -0.749  -0.670  -0.518  -0.431  -0.408
 16 A"   42 A'   43 A'   44 A'   45 A'   46 A'   47 A'   48 A'                 
 -0.370  -0.336  -0.319  -0.312  -0.305  -0.302  -0.294  -0.278
 17 A"   49 A'   18 A"   50 A'   19 A"   51 A'   52 A'   20 A"                 
 -- Virtual --                   
 -0.140  -0.135  -0.103  -0.035   0.003   0.024   0.032   0.042
 53 A'   54 A'   21 A"   55 A'   56 A'   57 A'   58 A'   22 A"                 
  0.052   0.060   0.068   0.071   0.077   0.078   0.099   0.107
 59 A'   60 A'   23 A"   61 A'   62 A'   24 A"   63 A'   64 A'                 
  0.119   0.120   0.129   0.145   0.169   0.190   0.209   0.229
 25 A"   65 A'   66 A'   67 A'   68 A'   69 A'   26 A"   70 A'                 
  0.267   0.281   0.308   0.358   0.371   0.371   0.379   0.392
 71 A'   27 A"   72 A'   73 A'   74 A'   28 A"   29 A"   75 A'                 
  0.409   0.418   0.430   0.437   0.443   0.446   0.469   0.492
 76 A'   30 A"   77 A'   78 A'   31 A"   79 A'   80 A'   32 A"                 
  0.496   0.526   0.546   0.555   0.562   0.577   0.586   0.591
 33 A"   81 A'   82 A'   34 A"   35 A"   83 A'   84 A'   36 A"                 
  0.606   0.614   0.631   0.671   0.685   0.717   0.730   0.740
 85 A'   86 A'   87 A'   88 A'   89 A'   37 A"   90 A'   38 A"                 
  0.812   0.877   0.945   1.024   1.039   1.242   1.296   1.320
 91 A'   92 A'   93 A'   94 A'   95 A'   39 A"   96 A'   97 A'                 
  1.355   1.467   1.550   1.557   1.605   1.642   1.682   1.915
 40 A"   41 A"   98 A'   42 A"   99 A'  100 A'  101 A'  102 A'                 
  1.980   1.997   2.009   2.026   2.090   2.146   2.671   2.739
 43 A"   44 A"  103 A'  104 A'  105 A'  106 A'   45 A"  107 A'                 
  3.044   3.930   3.940   3.953   3.987   3.990   3.992   3.998
108 A'   46 A"  109 A'   47 A"   48 A"  110 A'   49 A"   50 A"                 
  4.001   4.008   4.025   4.034   4.088   4.173   4.183   4.263
111 A'  112 A'   51 A"  113 A'  114 A'  115 A'  116 A'  117 A'                 
  4.335   5.964   5.990   6.009   6.538   6.593   6.916   7.535
118 A'   52 A"  119 A'  120 A'  121 A'  122 A'  123 A'   53 A"                 
  7.552   7.556   7.568   7.613   7.639  13.769  13.894  13.980
 54 A"  124 A'  125 A'  126 A'  127 A'   55 A"  128 A'  129 A'                 
 23.345  27.788  28.305  28.327  28.332  28.502  28.506  28.513
130 A'  131 A'   56 A"  132 A'  133 A'   57 A"  134 A'   58 A"                 
 28.545  28.620  47.833  47.885 127.849 127.866 127.882 151.591
135 A'  136 A'  137 A'  138 A'   59 A"  139 A'  140 A'  141 A'                 
163.064 289.727 289.748 289.752 289.760 289.817 289.8441020.607
142 A'   60 A"   61 A"  143 A'  144 A'  145 A'  146 A'  147 A'                 
*******1901.752
148 A'  149 A'                                                                 
 --------------------------------------------------------------

          Ground-State Mulliken Net Atomic Charges

     Atom                 Charge (a.u.)
  ----------------------------------------
      1 C                    -0.002314
      2 P                     0.038572
      3 Br                   -0.154316
      4 I                     0.149723
      5 Br                   -0.031665
  ----------------------------------------
  Sum of atomic charges =     0.000000

 -----------------------------------------------------------------
                    Cartesian Multipole Moments
 -----------------------------------------------------------------
    Charge (ESU x 10^10)
                 0.0000
    Dipole Moment (Debye)
         X       1.7447      Y       0.8537      Z      -0.0000
       Tot       1.9423
    Quadrupole Moments (Debye-Ang)
        XX     -80.6324     XY       1.8292     YY     -83.4625
        XZ       0.0000     YZ      -0.0000     ZZ     -85.3775
    Octopole Moments (Debye-Ang^2)
       XXX      44.8613    XXY      -6.8410    XYY       1.7769
       YYY     -24.6608    XXZ      -0.0000    XYZ       0.0000
       YYZ      -0.0000    XZZ       4.7254    YZZ      -4.0665
       ZZZ       0.0000
    Hexadecapole Moments (Debye-Ang^3)
      XXXX   -2066.0588   XXXY      86.3344   XXYY    -511.7214
      XYYY      80.8556   YYYY    -767.5711   XXXZ       0.0000
      XXYZ      -0.0000   XYYZ       0.0000   YYYZ       0.0000
      XXZZ    -401.0055   XYZZ      20.3607   YYZZ    -154.5489
      XZZZ       0.0000   YZZZ      -0.0000   ZZZZ    -115.2351
 -----------------------------------------------------------------
 Calculating analytic gradient of the SCF energy
 Gradient of SCF Energy
            1           2           3           4           5
    1  -0.0340931   0.0366726  -0.0212101   0.0404172  -0.0217866
    2   0.0827633  -0.0438148  -0.0003535   0.0047874  -0.0433823
    3   0.0000000  -0.0000000   0.0000000  -0.0000000  -0.0000000
 Max gradient component =       8.276E-02
 RMS gradient           =       3.239E-02
 Gradient time:  CPU 14.42 s  wall 4.77 s
 Geometry Optimization Parameters
   NAtoms,    NIC,     NZ,  NCons,   NDum,   NFix, NCnnct, MaxDiis
        5      20       5       0       0       0       0       0

 Cartesian Hessian Update
 Hessian Updated using BFGS Update


** GEOMETRY OPTIMIZATION IN DELOCALIZED INTERNAL COORDINATES **
   Searching for a Minimum

   Optimization Cycle:   4

                       Coordinates (Angstroms)
     ATOM                X               Y               Z
      1  C         0.1857202240    0.0520428334    0.0000000000
      2  P        -0.7085575371    1.3861050019    0.0000000000
      3  Br       -3.0239555009    0.8799980990    0.0000000000
      4  I         2.4738698147    0.2782999637    0.0000000000
      5  Br       -0.5925099655   -1.9944842483    0.0000000000
   Point Group: cs    Number of degrees of freedom:     7


   Energy is -12447.256006216

 Hessian Updated using BFGS Update

  7 Hessian modes will be used to form the next step
  Hessian Eigenvalues:
     0.041556    0.053820    0.092640    0.215945    0.250126    0.253746
     1.058778

 Minimum Search - Taking Simple RFO Step
 Searching for Lamda that Minimizes Along All modes
 Value Taken    Lamda =  -0.05557752
 Calculated Step too Large.  Step scaled by  0.410625
 Step Taken.  Stepsize is  0.300000

                             Maximum     Tolerance    Cnvgd?
         Gradient           0.068917      0.000300      NO
         Displacement       0.199825      0.001200      NO
         Energy change     -0.025779      0.000001      NO


 New Cartesian Coordinates Obtained by Inverse Iteration

 Displacement from previous Coordinates is:  0.306643
 ----------------------------------------------------------------
             Standard Nuclear Orientation (Angstroms)
    I     Atom           X                Y                Z
 ----------------------------------------------------------------
    1      C       0.1720375084     0.0309598867     0.0000000000
    2      P      -0.7074286603     1.4051197746     0.0000000000
    3      Br     -2.9698467759     0.8456995169     0.0000000000
    4      I       2.3793934133     0.2299829241     0.0000000000
    5      Br     -0.5395884502    -1.9098004526     0.0000000000
 ----------------------------------------------------------------
 Molecular Point Group                 Cs    NOp =  2
 Largest Abelian Subgroup              Cs    NOp =  2
 Nuclear Repulsion Energy =  1153.3545951323 hartrees
 There are       72 alpha and       72 beta electrons
 Applying Cartesian multipole field
    Component          Value
    ---------          -----
     (2,0,0)        1.00000E-11
     (0,2,0)        2.00000E-11
     (0,0,2)       -3.00000E-11
 Nucleus-field energy     =     0.0000000356 hartrees
 Requested basis set is 6-311++G(d,p)
 There are 81 shells and 210 basis functions
 A cutoff of  1.0D-11 yielded   2329 shell pairs
 There are     16913 function pairs (     19021 Cartesian)
 Smallest overlap matrix eigenvalue = 6.15E-04
 Guess MOs from SCF MO coefficient file

 -----------------------------------------------------------------------
  General SCF calculation program by
  Eric Jon Sundstrom, Paul Horn, Yuezhi Mao, Dmitri Zuev, Alec White,
  David Stuck, Shaama M.S., Shane Yost, Joonho Lee, David Small,
  Daniel Levine, Susi Lehtola, Hugh Burton, Evgeny Epifanovsky
 -----------------------------------------------------------------------
 Exchange:     0.2000 Hartree-Fock + 0.0800 Slater + 0.7200 B88
 Correlation:  0.1900 VWN1RPA + 0.8100 LYP
 Using SG-1 standard quadrature grid
 using 4 threads for integral computing
 -------------------------------------------------------
 OpenMP Integral computing Module                
 Release: version 2.0, May 2017, Q-Chem Inc. Pleasanton 
 -------------------------------------------------------
 -------------------------------------------------------
 OpenMP BLAS3 based DFT computing Module                
 Release: version 1.0, May 2013, Q-Chem Inc. Pittsburgh 
 -------------------------------------------------------
 A restricted SCF calculation will be
 performed using DIIS
 SCF converges when DIIS error is below 1.0e-08
 ---------------------------------------
  Cycle       Energy         DIIS error
 ---------------------------------------
    1  -12447.2717472345      6.27e-04  
    2  -12447.2742057515      4.20e-04  
    3  -12447.2733494545      5.65e-04  
    4  -12447.2752278795      8.73e-05  
    5  -12447.2752769235      3.00e-05  
    6  -12447.2752817456      6.99e-06  
    7  -12447.2752819879      3.64e-06  
    8  -12447.2752820475      5.72e-07  
    9  -12447.2752820494      1.67e-07  
   10  -12447.2752820493      5.53e-08  
   11  -12447.2752820493      1.49e-08  
   12  -12447.2752820494      4.78e-09  Convergence criterion met
 ---------------------------------------
 SCF time:   CPU 55.37s  wall 22.00s 
 SCF   energy in the final basis set =   -12447.2752820494
 Total energy in the final basis set =   -12447.2752820494

 --------------------------------------------------------------
             Orbital Energies (a.u.) and Symmetries
 --------------------------------------------------------------

 Alpha MOs, Restricted
 -- Occupied --                  
******* -482.86 -482.84 -176.34 -165.74 -165.74 -165.74  -77.12
  1 A'    2 A'    3 A'    4 A'    5 A'    6 A'    1 A"    7 A'                 
-62.510 -62.496 -56.331 -56.327 -56.326 -56.316 -56.313 -56.313
  8 A'    9 A'   10 A'    2 A"   11 A'   12 A'    3 A"   13 A'                 
-35.834 -31.328 -31.321 -31.321 -22.979 -22.977 -22.977 -22.972
 14 A'   15 A'   16 A'    4 A"   17 A'   18 A'    5 A"   19 A'                 
-22.972 -10.307  -8.718  -8.704  -6.617  -6.551  -6.536  -6.535
  6 A"   20 A'   21 A'   22 A'   23 A'   24 A'    7 A"   25 A'                 
 -6.535  -6.523  -6.523  -6.383  -4.797  -4.780  -4.780  -4.780
 26 A'    8 A"   27 A'   28 A'   29 A'   30 A'   31 A'    9 A"                 
 -4.776  -4.775  -2.661  -2.657  -2.657  -2.646  -2.645  -2.645
 10 A"   32 A'   33 A'   11 A"   34 A'   35 A'   12 A"   36 A'                 
 -2.643  -2.642  -2.633  -2.633  -2.062  -2.057  -2.057  -2.043
 13 A"   37 A'   14 A"   38 A'   39 A'   40 A'   15 A"   41 A'                 
 -2.042  -0.832  -0.792  -0.746  -0.667  -0.523  -0.440  -0.412
 16 A"   42 A'   43 A'   44 A'   45 A'   46 A'   47 A'   48 A'                 
 -0.376  -0.340  -0.322  -0.315  -0.306  -0.301  -0.292  -0.270
 17 A"   49 A'   18 A"   50 A'   19 A"   51 A'   52 A'   20 A"                 
 -- Virtual --                   
 -0.119  -0.114  -0.103  -0.027   0.004   0.025   0.033   0.043
 53 A'   54 A'   21 A"   55 A'   56 A'   57 A'   58 A'   22 A"                 
  0.053   0.058   0.067   0.070   0.078   0.079   0.099   0.107
 59 A'   60 A'   23 A"   61 A'   24 A"   62 A'   63 A'   64 A'                 
  0.119   0.121   0.127   0.149   0.168   0.195   0.211   0.230
 65 A'   25 A"   66 A'   67 A'   68 A'   69 A'   26 A"   70 A'                 
  0.265   0.283   0.304   0.357   0.366   0.374   0.380   0.391
 71 A'   27 A"   72 A'   73 A'   74 A'   28 A"   29 A"   75 A'                 
  0.416   0.417   0.425   0.434   0.441   0.447   0.468   0.485
 76 A'   30 A"   77 A'   78 A'   31 A"   79 A'   80 A'   32 A"                 
  0.495   0.533   0.550   0.552   0.560   0.584   0.584   0.600
 33 A"   81 A'   34 A"   82 A'   35 A"   36 A"   83 A'   84 A'                 
  0.605   0.630   0.642   0.682   0.692   0.731   0.763   0.767
 85 A'   86 A'   87 A'   88 A'   89 A'   37 A"   38 A"   90 A'                 
  0.824   0.889   0.954   1.004   1.054   1.249   1.325   1.330
 91 A'   92 A'   93 A'   94 A'   95 A'   39 A"   96 A'   97 A'                 
  1.370   1.459   1.557   1.602   1.627   1.656   1.695   1.885
 40 A"   41 A"   42 A"   98 A'   99 A'  100 A'  101 A'  102 A'                 
  1.981   1.997   2.006   2.039   2.099   2.168   2.669   2.752
 43 A"   44 A"  103 A'  104 A'  105 A'  106 A'   45 A"  107 A'                 
  3.036   3.934   3.945   3.964   3.983   3.987   3.993   4.002
108 A'   46 A"  109 A'   47 A"   48 A"  110 A'   49 A"   50 A"                 
  4.007   4.023   4.037   4.043   4.103   4.191   4.209   4.311
111 A'  112 A'   51 A"  113 A'  114 A'  115 A'  116 A'  117 A'                 
  4.356   5.970   5.998   6.017   6.543   6.601   6.913   7.533
118 A'   52 A"  119 A'  120 A'  121 A'  122 A'  123 A'   53 A"                 
  7.552   7.553   7.576   7.623   7.648  13.774  13.904  13.972
 54 A"  124 A'  125 A'  126 A'  127 A'   55 A"  128 A'  129 A'                 
 23.336  27.807  28.311  28.334  28.340  28.506  28.511  28.521
130 A'  131 A'   56 A"  132 A'  133 A'   57 A"  134 A'   58 A"                 
 28.557  28.636  47.837  47.892 127.855 127.874 127.890 151.608
135 A'  136 A'  137 A'  138 A'   59 A"  139 A'  140 A'  141 A'                 
163.057 289.725 289.749 289.750 289.767 289.829 289.8611020.612
142 A'   60 A"   61 A"  143 A'  144 A'  145 A'  146 A'  147 A'                 
*******1901.769
148 A'  149 A'                                                                 

 Beta MOs, Restricted
 -- Occupied --                  
******* -482.86 -482.84 -176.34 -165.74 -165.74 -165.74  -77.12
  1 A'    2 A'    3 A'    4 A'    5 A'    6 A'    1 A"    7 A'                 
-62.510 -62.496 -56.331 -56.327 -56.326 -56.316 -56.313 -56.313
  8 A'    9 A'   10 A'    2 A"   11 A'   12 A'    3 A"   13 A'                 
-35.834 -31.328 -31.321 -31.321 -22.979 -22.977 -22.977 -22.972
 14 A'   15 A'   16 A'    4 A"   17 A'   18 A'    5 A"   19 A'                 
-22.972 -10.307  -8.718  -8.704  -6.617  -6.551  -6.536  -6.535
  6 A"   20 A'   21 A'   22 A'   23 A'   24 A'    7 A"   25 A'                 
 -6.535  -6.523  -6.523  -6.383  -4.797  -4.780  -4.780  -4.780
 26 A'    8 A"   27 A'   28 A'   29 A'   30 A'   31 A'    9 A"                 
 -4.776  -4.775  -2.661  -2.657  -2.657  -2.646  -2.645  -2.645
 10 A"   32 A'   33 A'   11 A"   34 A'   35 A'   12 A"   36 A'                 
 -2.643  -2.642  -2.633  -2.633  -2.062  -2.057  -2.057  -2.043
 13 A"   37 A'   14 A"   38 A'   39 A'   40 A'   15 A"   41 A'                 
 -2.042  -0.832  -0.792  -0.746  -0.667  -0.523  -0.440  -0.412
 16 A"   42 A'   43 A'   44 A'   45 A'   46 A'   47 A'   48 A'                 
 -0.376  -0.340  -0.322  -0.315  -0.306  -0.301  -0.292  -0.270
 17 A"   49 A'   18 A"   50 A'   19 A"   51 A'   52 A'   20 A"                 
 -- Virtual --                   
 -0.119  -0.114  -0.103  -0.027   0.004   0.025   0.033   0.043
 53 A'   54 A'   21 A"   55 A'   56 A'   57 A'   58 A'   22 A"                 
  0.053   0.058   0.067   0.070   0.078   0.079   0.099   0.107
 59 A'   60 A'   23 A"   61 A'   24 A"   62 A'   63 A'   64 A'                 
  0.119   0.121   0.127   0.149   0.168   0.195   0.211   0.230
 65 A'   25 A"   66 A'   67 A'   68 A'   69 A'   26 A"   70 A'                 
  0.265   0.283   0.304   0.357   0.366   0.374   0.380   0.391
 71 A'   27 A"   72 A'   73 A'   74 A'   28 A"   29 A"   75 A'                 
  0.416   0.417   0.425   0.434   0.441   0.447   0.468   0.485
 76 A'   30 A"   77 A'   78 A'   31 A"   79 A'   80 A'   32 A"                 
  0.495   0.533   0.550   0.552   0.560   0.584   0.584   0.600
 33 A"   81 A'   34 A"   82 A'   35 A"   36 A"   83 A'   84 A'                 
  0.605   0.630   0.642   0.682   0.692   0.731   0.763   0.767
 85 A'   86 A'   87 A'   88 A'   89 A'   37 A"   38 A"   90 A'                 
  0.824   0.889   0.954   1.004   1.054   1.249   1.325   1.330
 91 A'   92 A'   93 A'   94 A'   95 A'   39 A"   96 A'   97 A'                 
  1.370   1.459   1.557   1.602   1.627   1.656   1.695   1.885
 40 A"   41 A"   42 A"   98 A'   99 A'  100 A'  101 A'  102 A'                 
  1.981   1.997   2.006   2.039   2.099   2.168   2.669   2.752
 43 A"   44 A"  103 A'  104 A'  105 A'  106 A'   45 A"  107 A'                 
  3.036   3.934   3.945   3.964   3.983   3.987   3.993   4.002
108 A'   46 A"  109 A'   47 A"   48 A"  110 A'   49 A"   50 A"                 
  4.007   4.023   4.037   4.043   4.103   4.191   4.209   4.311
111 A'  112 A'   51 A"  113 A'  114 A'  115 A'  116 A'  117 A'                 
  4.356   5.970   5.998   6.017   6.543   6.601   6.913   7.533
118 A'   52 A"  119 A'  120 A'  121 A'  122 A'  123 A'   53 A"                 
  7.552   7.553   7.576   7.623   7.648  13.774  13.904  13.972
 54 A"  124 A'  125 A'  126 A'  127 A'   55 A"  128 A'  129 A'                 
 23.336  27.807  28.311  28.334  28.340  28.506  28.511  28.521
130 A'  131 A'   56 A"  132 A'  133 A'   57 A"  134 A'   58 A"                 
 28.557  28.636  47.837  47.892 127.855 127.874 127.890 151.608
135 A'  136 A'  137 A'  138 A'   59 A"  139 A'  140 A'  141 A'                 
163.057 289.725 289.749 289.750 289.767 289.829 289.8611020.612
142 A'   60 A"   61 A"  143 A'  144 A'  145 A'  146 A'  147 A'                 
*******1901.769
148 A'  149 A'                                                                 
 --------------------------------------------------------------

          Ground-State Mulliken Net Atomic Charges

     Atom                 Charge (a.u.)
  ----------------------------------------
      1 C                    -0.026615
      2 P                     0.032492
      3 Br                   -0.159914
      4 I                     0.150264
      5 Br                    0.003772
  ----------------------------------------
  Sum of atomic charges =    -0.000000

 -----------------------------------------------------------------
                    Cartesian Multipole Moments
 -----------------------------------------------------------------
    Charge (ESU x 10^10)
                -0.0000
    Dipole Moment (Debye)
         X       1.5552      Y       0.4711      Z      -0.0000
       Tot       1.6250
    Quadrupole Moments (Debye-Ang)
        XX     -81.3819     XY       1.7470     YY     -83.0041
        XZ      -0.0000     YZ       0.0000     ZZ     -85.1719
    Octopole Moments (Debye-Ang^2)
       XXX      43.6508    XXY      -7.6180    XYY       2.4181
       YYY     -25.1638    XXZ       0.0000    XYZ      -0.0000
       YYZ      -0.0000    XZZ       5.3935    YZZ      -4.2525
       ZZZ      -0.0000
    Hexadecapole Moments (Debye-Ang^3)
      XXXX   -1968.6337   XXXY      96.8199   XXYY    -484.8529
      XYYY      91.2342   YYYY    -722.8949   XXXZ      -0.0000
      XXYZ       0.0000   XYYZ      -0.0000   YYYZ       0.0000
      XXZZ    -380.3090   XYZZ      24.7735   YYZZ    -146.5663
      XZZZ      -0.0000   YZZZ       0.0000   ZZZZ    -114.6950
 -----------------------------------------------------------------
 Calculating analytic gradient of the SCF energy
 Gradient of SCF Energy
            1           2           3           4           5
    1  -0.0150560   0.0235161  -0.0144920   0.0218647  -0.0158328
    2   0.0615846  -0.0281107  -0.0009992   0.0015757  -0.0340503
    3   0.0000000  -0.0000000   0.0000000  -0.0000000   0.0000000
 Max gradient component =       6.158E-02
 RMS gradient           =       2.231E-02
 Gradient time:  CPU 15.06 s  wall 5.38 s
 Geometry Optimization Parameters
   NAtoms,    NIC,     NZ,  NCons,   NDum,   NFix, NCnnct, MaxDiis
        5      20       5       0       0       0       0       0

 Cartesian Hessian Update
 Hessian Updated using BFGS Update


** GEOMETRY OPTIMIZATION IN DELOCALIZED INTERNAL COORDINATES **
   Searching for a Minimum

   Optimization Cycle:   5

                       Coordinates (Angstroms)
     ATOM                X               Y               Z
      1  C         0.1720375084    0.0309598867    0.0000000000
      2  P        -0.7074286603    1.4051197746    0.0000000000
      3  Br       -2.9698467759    0.8456995169    0.0000000000
      4  I         2.3793934133    0.2299829241    0.0000000000
      5  Br       -0.5395884502   -1.9098004526    0.0000000000
   Point Group: cs    Number of degrees of freedom:     7


   Energy is -12447.275282049

 Hessian Updated using BFGS Update

  7 Hessian modes will be used to form the next step
  Hessian Eigenvalues:
     0.040294    0.086183    0.100527    0.216133    0.252510    0.253720
     1.037365

 Minimum Search - Taking Simple RFO Step
 Searching for Lamda that Minimizes Along All modes
 Value Taken    Lamda =  -0.02855119
 Calculated Step too Large.  Step scaled by  0.521559
 Step Taken.  Stepsize is  0.300000

                             Maximum     Tolerance    Cnvgd?
         Gradient           0.048937      0.000300      NO
         Displacement       0.228397      0.001200      NO
         Energy change     -0.019276      0.000001      NO


 New Cartesian Coordinates Obtained by Inverse Iteration

 Displacement from previous Coordinates is:  0.262658
 ----------------------------------------------------------------
             Standard Nuclear Orientation (Angstroms)
    I     Atom           X                Y                Z
 ----------------------------------------------------------------
    1      C       0.1464462066    -0.0049776133     0.0000000000
    2      P      -0.7160936819     1.4116538642     0.0000000000
    3      Br     -2.9293840157     0.8207478283     0.0000000000
    4      I       2.3271232900     0.1913437750     0.0000000000
    5      Br     -0.4935247637    -1.8168062045     0.0000000000
 ----------------------------------------------------------------
 Molecular Point Group                 Cs    NOp =  2
 Largest Abelian Subgroup              Cs    NOp =  2
 Nuclear Repulsion Energy =  1183.2100685701 hartrees
 There are       72 alpha and       72 beta electrons
 Applying Cartesian multipole field
    Component          Value
    ---------          -----
     (2,0,0)        1.00000E-11
     (0,2,0)        2.00000E-11
     (0,0,2)       -3.00000E-11
 Nucleus-field energy     =     0.0000000338 hartrees
 Requested basis set is 6-311++G(d,p)
 There are 81 shells and 210 basis functions
 A cutoff of  1.0D-11 yielded   2343 shell pairs
 There are     17004 function pairs (     19125 Cartesian)
 Smallest overlap matrix eigenvalue = 4.65E-04
 Guess MOs from SCF MO coefficient file

 -----------------------------------------------------------------------
  General SCF calculation program by
  Eric Jon Sundstrom, Paul Horn, Yuezhi Mao, Dmitri Zuev, Alec White,
  David Stuck, Shaama M.S., Shane Yost, Joonho Lee, David Small,
  Daniel Levine, Susi Lehtola, Hugh Burton, Evgeny Epifanovsky
 -----------------------------------------------------------------------
 Exchange:     0.2000 Hartree-Fock + 0.0800 Slater + 0.7200 B88
 Correlation:  0.1900 VWN1RPA + 0.8100 LYP
 Using SG-1 standard quadrature grid
 using 4 threads for integral computing
 -------------------------------------------------------
 OpenMP Integral computing Module                
 Release: version 2.0, May 2017, Q-Chem Inc. Pleasanton 
 -------------------------------------------------------
 -------------------------------------------------------
 OpenMP BLAS3 based DFT computing Module                
 Release: version 1.0, May 2013, Q-Chem Inc. Pittsburgh 
 -------------------------------------------------------
 A restricted SCF calculation will be
 performed using DIIS
 SCF converges when DIIS error is below 1.0e-08
 ---------------------------------------
  Cycle       Energy         DIIS error
 ---------------------------------------
    1  -12447.2814464839      7.33e-04  
    2  -12447.2852058465      4.03e-04  
    3  -12447.2842199724      5.74e-04  
    4  -12447.2860736030      1.14e-04  
    5  -12447.2861578084      3.35e-05  
    6  -12447.2861634328      8.22e-06  
    7  -12447.2861637976      3.94e-06  
    8  -12447.2861638637      5.22e-07  
    9  -12447.2861638649      2.14e-07  
   10  -12447.2861638651      5.38e-08  
   11  -12447.2861638651      1.44e-08  
   12  -12447.2861638652      3.50e-09  Convergence criterion met
 ---------------------------------------
 SCF time:   CPU 56.73s  wall 22.00s 
 SCF   energy in the final basis set =   -12447.2861638652
 Total energy in the final basis set =   -12447.2861638652

 --------------------------------------------------------------
             Orbital Energies (a.u.) and Symmetries
 --------------------------------------------------------------

 Alpha MOs, Restricted
 -- Occupied --                  
******* -482.87 -482.84 -176.33 -165.74 -165.73 -165.73  -77.12
  1 A'    2 A'    3 A'    4 A'    5 A'    6 A'    1 A"    7 A'                 
-62.518 -62.495 -56.338 -56.334 -56.334 -56.316 -56.312 -56.312
  8 A'    9 A'   10 A'    2 A"   11 A'   12 A'    3 A"   13 A'                 
-35.829 -31.322 -31.316 -31.315 -22.973 -22.971 -22.971 -22.966
 14 A'   15 A'   16 A'    4 A"   17 A'   18 A'    5 A"   19 A'                 
-22.966 -10.302  -8.726  -8.704  -6.612  -6.558  -6.544  -6.543
  6 A"   20 A'   21 A'   22 A'   23 A'   24 A'    7 A"   25 A'                 
 -6.534  -6.523  -6.522  -6.378  -4.791  -4.775  -4.775  -4.774
 26 A'    8 A"   27 A'   28 A'   29 A'   30 A'   31 A'    9 A"                 
 -4.771  -4.769  -2.669  -2.665  -2.664  -2.653  -2.653  -2.645
 10 A"   32 A'   33 A'   11 A"   34 A'   12 A"   35 A'   36 A'                 
 -2.642  -2.642  -2.633  -2.633  -2.056  -2.051  -2.051  -2.037
 13 A"   37 A'   14 A"   38 A'   39 A'   40 A'   15 A"   41 A'                 
 -2.037  -0.853  -0.799  -0.740  -0.662  -0.530  -0.448  -0.417
 16 A"   42 A'   43 A'   44 A'   45 A'   46 A'   47 A'   48 A'                 
 -0.385  -0.343  -0.326  -0.317  -0.305  -0.301  -0.288  -0.263
 17 A"   49 A'   18 A"   50 A'   19 A"   51 A'   52 A'   20 A"                 
 -- Virtual --                   
 -0.106  -0.102  -0.089  -0.016   0.005   0.025   0.034   0.043
 53 A'   21 A"   54 A'   55 A'   56 A'   57 A'   58 A'   22 A"                 
  0.053   0.057   0.065   0.070   0.078   0.082   0.099   0.108
 59 A'   60 A'   23 A"   61 A'   24 A"   62 A'   63 A'   64 A'                 
  0.119   0.122   0.126   0.152   0.167   0.198   0.214   0.232
 65 A'   25 A"   66 A'   67 A'   68 A'   69 A'   26 A"   70 A'                 
  0.264   0.286   0.301   0.355   0.365   0.375   0.382   0.390
 71 A'   27 A"   72 A'   73 A'   74 A'   28 A"   29 A"   75 A'                 
  0.415   0.416   0.419   0.433   0.436   0.450   0.472   0.479
 30 A"   76 A'   77 A'   78 A'   31 A"   79 A'   80 A'   32 A"                 
  0.501   0.541   0.542   0.551   0.556   0.578   0.591   0.602
 33 A"   34 A"   81 A'   82 A'   35 A"   36 A"   83 A'   84 A'                 
  0.610   0.638   0.656   0.696   0.700   0.745   0.781   0.811
 85 A'   86 A'   87 A'   88 A'   89 A'   37 A"   38 A"   90 A'                 
  0.824   0.909   0.965   0.994   1.068   1.258   1.336   1.339
 91 A'   92 A'   93 A'   94 A'   95 A'   39 A"   96 A'   97 A'                 
  1.384   1.455   1.560   1.616   1.661   1.697   1.715   1.863
 40 A"   41 A"   42 A"   98 A'   99 A'  100 A'  101 A'  102 A'                 
  1.981   1.996   2.005   2.049   2.106   2.172   2.668   2.770
 43 A"   44 A"  103 A'  104 A'  105 A'  106 A'   45 A"  107 A'                 
  3.042   3.939   3.951   3.972   3.976   3.979   3.993   4.005
108 A'   46 A"  109 A'   47 A"   48 A"  110 A'   49 A"   50 A"                 
  4.008   4.042   4.051   4.053   4.115   4.205   4.222   4.332
111 A'  112 A'   51 A"  113 A'  114 A'  115 A'  116 A'  117 A'                 
  4.378   5.976   6.005   6.023   6.563   6.613   6.909   7.528
118 A'   52 A"  119 A'  120 A'  121 A'  122 A'  123 A'   53 A"                 
  7.550   7.551   7.581   7.630   7.643  13.781  13.914  13.967
124 A'   54 A"  125 A'  126 A'  127 A'   55 A"  128 A'  129 A'                 
 23.333  27.820  28.317  28.341  28.348  28.512  28.518  28.528
130 A'  131 A'   56 A"  132 A'  133 A'   57 A"  134 A'   58 A"                 
 28.567  28.647  47.850  47.900 127.861 127.882 127.898 151.620
135 A'  136 A'  137 A'  138 A'   59 A"  139 A'  140 A'  141 A'                 
163.049 289.723 289.748 289.750 289.774 289.838 289.8651020.630
142 A'   60 A"  143 A'   61 A"  144 A'  145 A'  146 A'  147 A'                 
*******1901.782
148 A'  149 A'                                                                 

 Beta MOs, Restricted
 -- Occupied --                  
******* -482.87 -482.84 -176.33 -165.74 -165.73 -165.73  -77.12
  1 A'    2 A'    3 A'    4 A'    5 A'    6 A'    1 A"    7 A'                 
-62.518 -62.495 -56.338 -56.334 -56.334 -56.316 -56.312 -56.312
  8 A'    9 A'   10 A'    2 A"   11 A'   12 A'    3 A"   13 A'                 
-35.829 -31.322 -31.316 -31.315 -22.973 -22.971 -22.971 -22.966
 14 A'   15 A'   16 A'    4 A"   17 A'   18 A'    5 A"   19 A'                 
-22.966 -10.302  -8.726  -8.704  -6.612  -6.558  -6.544  -6.543
  6 A"   20 A'   21 A'   22 A'   23 A'   24 A'    7 A"   25 A'                 
 -6.534  -6.523  -6.522  -6.378  -4.791  -4.775  -4.775  -4.774
 26 A'    8 A"   27 A'   28 A'   29 A'   30 A'   31 A'    9 A"                 
 -4.771  -4.769  -2.669  -2.665  -2.664  -2.653  -2.653  -2.645
 10 A"   32 A'   33 A'   11 A"   34 A'   12 A"   35 A'   36 A'                 
 -2.642  -2.642  -2.633  -2.633  -2.056  -2.051  -2.051  -2.037
 13 A"   37 A'   14 A"   38 A'   39 A'   40 A'   15 A"   41 A'                 
 -2.037  -0.853  -0.799  -0.740  -0.662  -0.530  -0.448  -0.417
 16 A"   42 A'   43 A'   44 A'   45 A'   46 A'   47 A'   48 A'                 
 -0.385  -0.343  -0.326  -0.317  -0.305  -0.301  -0.288  -0.263
 17 A"   49 A'   18 A"   50 A'   19 A"   51 A'   52 A'   20 A"                 
 -- Virtual --                   
 -0.106  -0.102  -0.089  -0.016   0.005   0.025   0.034   0.043
 53 A'   21 A"   54 A'   55 A'   56 A'   57 A'   58 A'   22 A"                 
  0.053   0.057   0.065   0.070   0.078   0.082   0.099   0.108
 59 A'   60 A'   23 A"   61 A'   24 A"   62 A'   63 A'   64 A'                 
  0.119   0.122   0.126   0.152   0.167   0.198   0.214   0.232
 65 A'   25 A"   66 A'   67 A'   68 A'   69 A'   26 A"   70 A'                 
  0.264   0.286   0.301   0.355   0.365   0.375   0.382   0.390
 71 A'   27 A"   72 A'   73 A'   74 A'   28 A"   29 A"   75 A'                 
  0.415   0.416   0.419   0.433   0.436   0.450   0.472   0.479
 30 A"   76 A'   77 A'   78 A'   31 A"   79 A'   80 A'   32 A"                 
  0.501   0.541   0.542   0.551   0.556   0.578   0.591   0.602
 33 A"   34 A"   81 A'   82 A'   35 A"   36 A"   83 A'   84 A'                 
  0.610   0.638   0.656   0.696   0.700   0.745   0.781   0.811
 85 A'   86 A'   87 A'   88 A'   89 A'   37 A"   38 A"   90 A'                 
  0.824   0.909   0.965   0.994   1.068   1.258   1.336   1.339
 91 A'   92 A'   93 A'   94 A'   95 A'   39 A"   96 A'   97 A'                 
  1.384   1.455   1.560   1.616   1.661   1.697   1.715   1.863
 40 A"   41 A"   42 A"   98 A'   99 A'  100 A'  101 A'  102 A'                 
  1.981   1.996   2.005   2.049   2.106   2.172   2.668   2.770
 43 A"   44 A"  103 A'  104 A'  105 A'  106 A'   45 A"  107 A'                 
  3.042   3.939   3.951   3.972   3.976   3.979   3.993   4.005
108 A'   46 A"  109 A'   47 A"   48 A"  110 A'   49 A"   50 A"                 
  4.008   4.042   4.051   4.053   4.115   4.205   4.222   4.332
111 A'  112 A'   51 A"  113 A'  114 A'  115 A'  116 A'  117 A'                 
  4.378   5.976   6.005   6.023   6.563   6.613   6.909   7.528
118 A'   52 A"  119 A'  120 A'  121 A'  122 A'  123 A'   53 A"                 
  7.550   7.551   7.581   7.630   7.643  13.781  13.914  13.967
124 A'   54 A"  125 A'  126 A'  127 A'   55 A"  128 A'  129 A'                 
 23.333  27.820  28.317  28.341  28.348  28.512  28.518  28.528
130 A'  131 A'   56 A"  132 A'  133 A'   57 A"  134 A'   58 A"                 
 28.567  28.647  47.850  47.900 127.861 127.882 127.898 151.620
135 A'  136 A'  137 A'  138 A'   59 A"  139 A'  140 A'  141 A'                 
163.049 289.723 289.748 289.750 289.774 289.838 289.8651020.630
142 A'   60 A"  143 A'   61 A"  144 A'  145 A'  146 A'  147 A'                 
*******1901.782
148 A'  149 A'                                                                 
 --------------------------------------------------------------

          Ground-State Mulliken Net Atomic Charges

     Atom                 Charge (a.u.)
  ----------------------------------------
      1 C                    -0.050962
      2 P                     0.027041
      3 Br                   -0.164078
      4 I                     0.132707
      5 Br                    0.055292
  ----------------------------------------
  Sum of atomic charges =    -0.000000

 -----------------------------------------------------------------
                    Cartesian Multipole Moments
 -----------------------------------------------------------------
    Charge (ESU x 10^10)
                -0.0000
    Dipole Moment (Debye)
         X       1.2395      Y      -0.0151      Z       0.0000
       Tot       1.2396
    Quadrupole Moments (Debye-Ang)
        XX     -82.1760     XY       1.6805     YY     -82.5448
        XZ       0.0000     YZ       0.0000     ZZ     -84.9832
    Octopole Moments (Debye-Ang^2)
       XXX      40.5860    XXY      -8.3996    XYY       2.2275
       YYY     -26.9931    XXZ       0.0000    XYZ       0.0000
       YYZ       0.0000    XZZ       5.1790    YZZ      -5.0207
       ZZZ       0.0000
    Hexadecapole Moments (Debye-Ang^3)
      XXXX   -1914.3814   XXXY     105.8192   XXYY    -465.5611
      XYYY      99.8307   YYYY    -677.8914   XXXZ      -0.0000
      XXYZ       0.0000   XYYZ       0.0000   YYYZ      -0.0000
      XXZZ    -368.1460   XYZZ      28.5726   YYZZ    -138.3986
      XZZZ       0.0000   YZZZ      -0.0000   ZZZZ    -114.2794
 -----------------------------------------------------------------
 Calculating analytic gradient of the SCF energy
 Gradient of SCF Energy
            1           2           3           4           5
    1  -0.0093141   0.0084507  -0.0058713   0.0111226  -0.0043879
    2   0.0262818  -0.0152085  -0.0007530  -0.0013940  -0.0089263
    3  -0.0000000   0.0000000   0.0000000  -0.0000000   0.0000000
 Max gradient component =       2.628E-02
 RMS gradient           =       9.451E-03
 Gradient time:  CPU 16.00 s  wall 5.44 s
 Geometry Optimization Parameters
   NAtoms,    NIC,     NZ,  NCons,   NDum,   NFix, NCnnct, MaxDiis
        5      20       5       0       0       0       0       0

 Cartesian Hessian Update
 Hessian Updated using BFGS Update


** GEOMETRY OPTIMIZATION IN DELOCALIZED INTERNAL COORDINATES **
   Searching for a Minimum

   Optimization Cycle:   6

                       Coordinates (Angstroms)
     ATOM                X               Y               Z
      1  C         0.1464462066   -0.0049776133    0.0000000000
      2  P        -0.7160936819    1.4116538642    0.0000000000
      3  Br       -2.9293840157    0.8207478283    0.0000000000
      4  I         2.3271232900    0.1913437750    0.0000000000
      5  Br       -0.4935247637   -1.8168062045    0.0000000000
   Point Group: cs    Number of degrees of freedom:     7


   Energy is -12447.286163865

 Hessian Updated using BFGS Update

  7 Hessian modes will be used to form the next step
  Hessian Eigenvalues:
     0.064896    0.091135    0.111381    0.211485    0.253690    0.263672
     1.022235

 Minimum Search - Taking Simple RFO Step
 Searching for Lamda that Minimizes Along All modes
 Value Taken    Lamda =  -0.00378303
 Step Taken.  Stepsize is  0.174976

                             Maximum     Tolerance    Cnvgd?
         Gradient           0.020209      0.000300      NO
         Displacement       0.111926      0.001200      NO
         Energy change     -0.010882      0.000001      NO


 New Cartesian Coordinates Obtained by Inverse Iteration

 Displacement from previous Coordinates is:  0.195890
 ----------------------------------------------------------------
             Standard Nuclear Orientation (Angstroms)
    I     Atom           X                Y                Z
 ----------------------------------------------------------------
    1      C       0.1329445266    -0.0409039960     0.0000000000
    2      P      -0.7001535134     1.4128925777     0.0000000000
    3      Br     -2.8870371527     0.8354122355     0.0000000000
    4      I       2.2511902241     0.2073581219     0.0000000000
    5      Br     -0.4623770494    -1.8127972894     0.0000000000
 ----------------------------------------------------------------
 Molecular Point Group                 Cs    NOp =  2
 Largest Abelian Subgroup              Cs    NOp =  2
 Nuclear Repulsion Energy =  1203.1375346072 hartrees
 There are       72 alpha and       72 beta electrons
 Applying Cartesian multipole field
    Component          Value
    ---------          -----
     (2,0,0)        1.00000E-11
     (0,2,0)        2.00000E-11
     (0,0,2)       -3.00000E-11
 Nucleus-field energy     =     0.0000000328 hartrees
 Requested basis set is 6-311++G(d,p)
 There are 81 shells and 210 basis functions
 A cutoff of  1.0D-11 yielded   2361 shell pairs
 There are     17164 function pairs (     19320 Cartesian)
 Smallest overlap matrix eigenvalue = 3.99E-04
 Guess MOs from SCF MO coefficient file

 -----------------------------------------------------------------------
  General SCF calculation program by
  Eric Jon Sundstrom, Paul Horn, Yuezhi Mao, Dmitri Zuev, Alec White,
  David Stuck, Shaama M.S., Shane Yost, Joonho Lee, David Small,
  Daniel Levine, Susi Lehtola, Hugh Burton, Evgeny Epifanovsky
 -----------------------------------------------------------------------
 Exchange:     0.2000 Hartree-Fock + 0.0800 Slater + 0.7200 B88
 Correlation:  0.1900 VWN1RPA + 0.8100 LYP
 Using SG-1 standard quadrature grid
 using 4 threads for integral computing
 -------------------------------------------------------
 OpenMP Integral computing Module                
 Release: version 2.0, May 2017, Q-Chem Inc. Pleasanton 
 -------------------------------------------------------
 -------------------------------------------------------
 OpenMP BLAS3 based DFT computing Module                
 Release: version 1.0, May 2013, Q-Chem Inc. Pittsburgh 
 -------------------------------------------------------
 A restricted SCF calculation will be
 performed using DIIS
 SCF converges when DIIS error is below 1.0e-08
 ---------------------------------------
  Cycle       Energy         DIIS error
 ---------------------------------------
    1  -12447.2856723241      4.72e-04  
    2  -12447.2869184775      3.09e-04  
    3  -12447.2865387901      3.98e-04  
    4  -12447.2874509960      6.59e-05  
    5  -12447.2874800216      2.32e-05  
    6  -12447.2874833460      5.00e-06  
    7  -12447.2874834390      1.82e-06  
    8  -12447.2874834492      4.23e-07  
    9  -12447.2874834500      1.05e-07  
   10  -12447.2874834501      3.32e-08  
   11  -12447.2874834500      8.35e-09  Convergence criterion met
 ---------------------------------------
 SCF time:   CPU 52.80s  wall 20.00s 
 SCF   energy in the final basis set =   -12447.2874834500
 Total energy in the final basis set =   -12447.2874834500

 --------------------------------------------------------------
             Orbital Energies (a.u.) and Symmetries
 --------------------------------------------------------------

 Alpha MOs, Restricted
 -- Occupied --                  
******* -482.87 -482.84 -176.33 -165.73 -165.73 -165.73  -77.12
  1 A'    2 A'    3 A'    4 A'    5 A'    6 A'    1 A"    7 A'                 
-62.520 -62.494 -56.341 -56.337 -56.337 -56.314 -56.311 -56.311
  8 A'    9 A'   10 A'    2 A"   11 A'   12 A'    3 A"   13 A'                 
-35.826 -31.320 -31.314 -31.313 -22.970 -22.969 -22.969 -22.964
 14 A'   15 A'   16 A'    4 A"   17 A'   18 A'    5 A"   19 A'                 
-22.964 -10.298  -8.729  -8.703  -6.609  -6.561  -6.548  -6.547
  6 A"   20 A'   21 A'   22 A'   23 A'   24 A'    7 A"   25 A'                 
 -6.533  -6.522  -6.522  -6.376  -4.789  -4.773  -4.773  -4.772
 26 A'    8 A"   27 A'   28 A'   29 A'   30 A'    9 A"   31 A'                 
 -4.768  -4.766  -2.672  -2.668  -2.667  -2.657  -2.657  -2.644
 10 A"   32 A'   33 A'   11 A"   34 A'   12 A"   35 A'   36 A'                 
 -2.641  -2.641  -2.632  -2.632  -2.054  -2.050  -2.049  -2.036
 13 A"   37 A'   14 A"   38 A'   39 A'   40 A'   15 A"   41 A'                 
 -2.036  -0.865  -0.802  -0.742  -0.658  -0.534  -0.452  -0.420
 16 A"   42 A'   43 A'   44 A'   45 A'   46 A'   47 A'   48 A'                 
 -0.391  -0.344  -0.328  -0.319  -0.306  -0.300  -0.287  -0.257
 17 A"   49 A'   18 A"   50 A'   19 A"   51 A'   52 A'   20 A"                 
 -- Virtual --                   
 -0.103  -0.090  -0.079  -0.013   0.006   0.025   0.035   0.043
 21 A"   53 A'   54 A'   55 A'   56 A'   57 A'   58 A'   22 A"                 
  0.052   0.058   0.064   0.070   0.079   0.083   0.098   0.109
 59 A'   60 A'   23 A"   61 A'   24 A"   62 A'   63 A'   64 A'                 
  0.119   0.122   0.125   0.153   0.172   0.203   0.214   0.234
 65 A'   25 A"   66 A'   67 A'   68 A'   69 A'   26 A"   70 A'                 
  0.263   0.287   0.302   0.355   0.364   0.374   0.382   0.392
 71 A'   27 A"   72 A'   73 A'   74 A'   28 A"   29 A"   75 A'                 
  0.412   0.414   0.419   0.433   0.437   0.453   0.473   0.476
 76 A'   30 A"   77 A'   78 A'   31 A"   79 A'   80 A'   32 A"                 
  0.504   0.538   0.548   0.552   0.555   0.577   0.596   0.603
 33 A"   34 A"   81 A'   35 A"   82 A'   36 A"   83 A'   84 A'                 
  0.617   0.645   0.663   0.704   0.710   0.755   0.792   0.818
 85 A'   86 A'   87 A'   88 A'   89 A'   37 A"   38 A"   90 A'                 
  0.829   0.915   0.964   1.002   1.077   1.261   1.342   1.350
 91 A'   92 A'   93 A'   94 A'   95 A'   39 A"   96 A'   97 A'                 
  1.393   1.454   1.563   1.619   1.672   1.705   1.724   1.863
 40 A"   41 A"   42 A"   98 A'   99 A'  100 A'  101 A'  102 A'                 
  1.981   1.996   2.006   2.050   2.110   2.167   2.667   2.777
 43 A"   44 A"  103 A'  104 A'  105 A'  106 A'   45 A"  107 A'                 
  3.044   3.941   3.955   3.972   3.976   3.979   3.994   4.009
108 A'   46 A"  109 A'   47 A"  110 A'   48 A"   49 A"  111 A'                 
  4.009   4.052   4.057   4.059   4.118   4.216   4.228   4.332
 50 A"  112 A'   51 A"  113 A'  114 A'  115 A'  116 A'  117 A'                 
  4.399   5.979   6.011   6.029   6.578   6.621   6.911   7.526
118 A'   52 A"  119 A'  120 A'  121 A'  122 A'  123 A'   53 A"                 
  7.549   7.552   7.582   7.635   7.642  13.785  13.916  13.964
124 A'   54 A"  125 A'  126 A'  127 A'   55 A"  128 A'  129 A'                 
 23.334  27.837  28.320  28.347  28.354  28.514  28.521  28.533
130 A'  131 A'   56 A"  132 A'  133 A'   57 A"  134 A'   58 A"                 
 28.573  28.654  47.862  47.905 127.864 127.886 127.903 151.635
135 A'  136 A'  137 A'  138 A'   59 A"  139 A'  140 A'  141 A'                 
163.049 289.721 289.748 289.751 289.775 289.844 289.8651020.645
142 A'   60 A"  143 A'   61 A"  144 A'  145 A'  146 A'  147 A'                 
*******1901.797
148 A'  149 A'                                                                 

 Beta MOs, Restricted
 -- Occupied --                  
******* -482.87 -482.84 -176.33 -165.73 -165.73 -165.73  -77.12
  1 A'    2 A'    3 A'    4 A'    5 A'    6 A'    1 A"    7 A'                 
-62.520 -62.494 -56.341 -56.337 -56.337 -56.314 -56.311 -56.311
  8 A'    9 A'   10 A'    2 A"   11 A'   12 A'    3 A"   13 A'                 
-35.826 -31.320 -31.314 -31.313 -22.970 -22.969 -22.969 -22.964
 14 A'   15 A'   16 A'    4 A"   17 A'   18 A'    5 A"   19 A'                 
-22.964 -10.298  -8.729  -8.703  -6.609  -6.561  -6.548  -6.547
  6 A"   20 A'   21 A'   22 A'   23 A'   24 A'    7 A"   25 A'                 
 -6.533  -6.522  -6.522  -6.376  -4.789  -4.773  -4.773  -4.772
 26 A'    8 A"   27 A'   28 A'   29 A'   30 A'    9 A"   31 A'                 
 -4.768  -4.766  -2.672  -2.668  -2.667  -2.657  -2.657  -2.644
 10 A"   32 A'   33 A'   11 A"   34 A'   12 A"   35 A'   36 A'                 
 -2.641  -2.641  -2.632  -2.632  -2.054  -2.050  -2.049  -2.036
 13 A"   37 A'   14 A"   38 A'   39 A'   40 A'   15 A"   41 A'                 
 -2.036  -0.865  -0.802  -0.742  -0.658  -0.534  -0.452  -0.420
 16 A"   42 A'   43 A'   44 A'   45 A'   46 A'   47 A'   48 A'                 
 -0.391  -0.344  -0.328  -0.319  -0.306  -0.300  -0.287  -0.257
 17 A"   49 A'   18 A"   50 A'   19 A"   51 A'   52 A'   20 A"                 
 -- Virtual --                   
 -0.103  -0.090  -0.079  -0.013   0.006   0.025   0.035   0.043
 21 A"   53 A'   54 A'   55 A'   56 A'   57 A'   58 A'   22 A"                 
  0.052   0.058   0.064   0.070   0.079   0.083   0.098   0.109
 59 A'   60 A'   23 A"   61 A'   24 A"   62 A'   63 A'   64 A'                 
  0.119   0.122   0.125   0.153   0.172   0.203   0.214   0.234
 65 A'   25 A"   66 A'   67 A'   68 A'   69 A'   26 A"   70 A'                 
  0.263   0.287   0.302   0.355   0.364   0.374   0.382   0.392
 71 A'   27 A"   72 A'   73 A'   74 A'   28 A"   29 A"   75 A'                 
  0.412   0.414   0.419   0.433   0.437   0.453   0.473   0.476
 76 A'   30 A"   77 A'   78 A'   31 A"   79 A'   80 A'   32 A"                 
  0.504   0.538   0.548   0.552   0.555   0.577   0.596   0.603
 33 A"   34 A"   81 A'   35 A"   82 A'   36 A"   83 A'   84 A'                 
  0.617   0.645   0.663   0.704   0.710   0.755   0.792   0.818
 85 A'   86 A'   87 A'   88 A'   89 A'   37 A"   38 A"   90 A'                 
  0.829   0.915   0.964   1.002   1.077   1.261   1.342   1.350
 91 A'   92 A'   93 A'   94 A'   95 A'   39 A"   96 A'   97 A'                 
  1.393   1.454   1.563   1.619   1.672   1.705   1.724   1.863
 40 A"   41 A"   42 A"   98 A'   99 A'  100 A'  101 A'  102 A'                 
  1.981   1.996   2.006   2.050   2.110   2.167   2.667   2.777
 43 A"   44 A"  103 A'  104 A'  105 A'  106 A'   45 A"  107 A'                 
  3.044   3.941   3.955   3.972   3.976   3.979   3.994   4.009
108 A'   46 A"  109 A'   47 A"  110 A'   48 A"   49 A"  111 A'                 
  4.009   4.052   4.057   4.059   4.118   4.216   4.228   4.332
 50 A"  112 A'   51 A"  113 A'  114 A'  115 A'  116 A'  117 A'                 
  4.399   5.979   6.011   6.029   6.578   6.621   6.911   7.526
118 A'   52 A"  119 A'  120 A'  121 A'  122 A'  123 A'   53 A"                 
  7.549   7.552   7.582   7.635   7.642  13.785  13.916  13.964
124 A'   54 A"  125 A'  126 A'  127 A'   55 A"  128 A'  129 A'                 
 23.334  27.837  28.320  28.347  28.354  28.514  28.521  28.533
130 A'  131 A'   56 A"  132 A'  133 A'   57 A"  134 A'   58 A"                 
 28.573  28.654  47.862  47.905 127.864 127.886 127.903 151.635
135 A'  136 A'  137 A'  138 A'   59 A"  139 A'  140 A'  141 A'                 
163.049 289.721 289.748 289.751 289.775 289.844 289.8651020.645
142 A'   60 A"  143 A'   61 A"  144 A'  145 A'  146 A'  147 A'                 
*******1901.797
148 A'  149 A'                                                                 
 --------------------------------------------------------------

          Ground-State Mulliken Net Atomic Charges

     Atom                 Charge (a.u.)
  ----------------------------------------
      1 C                    -0.060465
      2 P                     0.015345
      3 Br                   -0.165761
      4 I                     0.132118
      5 Br                    0.078763
  ----------------------------------------
  Sum of atomic charges =    -0.000000

 -----------------------------------------------------------------
                    Cartesian Multipole Moments
 -----------------------------------------------------------------
    Charge (ESU x 10^10)
                -0.0000
    Dipole Moment (Debye)
         X       1.1680      Y      -0.1844      Z       0.0000
       Tot       1.1825
    Quadrupole Moments (Debye-Ang)
        XX     -82.6503     XY       1.7513     YY     -82.2458
        XZ      -0.0000     YZ       0.0000     ZZ     -84.8181
    Octopole Moments (Debye-Ang^2)
       XXX      40.4169    XXY      -8.5062    XYY       3.1222
       YYY     -29.5122    XXZ      -0.0000    XYZ      -0.0000
       YYZ       0.0000    XZZ       5.8450    YZZ      -5.9108
       ZZZ       0.0000
    Hexadecapole Moments (Debye-Ang^3)
      XXXX   -1837.9577   XXXY     108.1597   XXYY    -450.2424
      XYYY      99.7960   YYYY    -677.9831   XXXZ      -0.0000
      XXYZ       0.0000   XYYZ      -0.0000   YYYZ       0.0000
      XXZZ    -352.5424   XYZZ      29.0431   YYZZ    -138.4503
      XZZZ      -0.0000   YZZZ       0.0000   ZZZZ    -113.8414
 -----------------------------------------------------------------
 Calculating analytic gradient of the SCF energy
 Gradient of SCF Energy
            1           2           3           4           5
    1  -0.0034669   0.0027200   0.0012213  -0.0048337   0.0043594
    2  -0.0004241  -0.0053409  -0.0001036  -0.0019475   0.0078161
    3  -0.0000000  -0.0000000   0.0000000   0.0000000   0.0000000
 Max gradient component =       7.816E-03
 RMS gradient           =       3.234E-03
 Gradient time:  CPU 15.96 s  wall 5.45 s
 Geometry Optimization Parameters
   NAtoms,    NIC,     NZ,  NCons,   NDum,   NFix, NCnnct, MaxDiis
        5      20       5       0       0       0       0       0

 Cartesian Hessian Update
 Hessian Updated using BFGS Update


** GEOMETRY OPTIMIZATION IN DELOCALIZED INTERNAL COORDINATES **
   Searching for a Minimum

   Optimization Cycle:   7

                       Coordinates (Angstroms)
     ATOM                X               Y               Z
      1  C         0.1329445266   -0.0409039960    0.0000000000
      2  P        -0.7001535134    1.4128925777    0.0000000000
      3  Br       -2.8870371527    0.8354122355    0.0000000000
      4  I         2.2511902241    0.2073581219    0.0000000000
      5  Br       -0.4623770494   -1.8127972894    0.0000000000
   Point Group: cs    Number of degrees of freedom:     7


   Energy is -12447.287483450

 Hessian Updated using BFGS Update

  7 Hessian modes will be used to form the next step
  Hessian Eigenvalues:
     0.064514    0.089567    0.159223    0.208328    0.254647    0.271540
     0.987001

 Minimum Search - Taking Simple RFO Step
 Searching for Lamda that Minimizes Along All modes
 Value Taken    Lamda =  -0.00056340
 Step Taken.  Stepsize is  0.051475

                             Maximum     Tolerance    Cnvgd?
         Gradient           0.011142      0.000300      NO
         Displacement       0.037417      0.001200      NO
         Energy change     -0.001320      0.000001      NO


 New Cartesian Coordinates Obtained by Inverse Iteration

 Displacement from previous Coordinates is:  0.054760
 ----------------------------------------------------------------
             Standard Nuclear Orientation (Angstroms)
    I     Atom           X                Y                Z
 ----------------------------------------------------------------
    1      C       0.1349171681    -0.0392324478     0.0000000000
    2      P      -0.7009176468     1.4132722466     0.0000000000
    3      Br     -2.8879535351     0.8396938446     0.0000000000
    4      I       2.2636462415     0.2196093272     0.0000000000
    5      Br     -0.4751251924    -1.8313813209     0.0000000000
 ----------------------------------------------------------------
 Molecular Point Group                 Cs    NOp =  2
 Largest Abelian Subgroup              Cs    NOp =  2
 Nuclear Repulsion Energy =  1196.9852281863 hartrees
 There are       72 alpha and       72 beta electrons
 Applying Cartesian multipole field
    Component          Value
    ---------          -----
     (2,0,0)        1.00000E-11
     (0,2,0)        2.00000E-11
     (0,0,2)       -3.00000E-11
 Nucleus-field energy     =     0.0000000331 hartrees
 Requested basis set is 6-311++G(d,p)
 There are 81 shells and 210 basis functions
 A cutoff of  1.0D-11 yielded   2358 shell pairs
 There are     17115 function pairs (     19257 Cartesian)
 Smallest overlap matrix eigenvalue = 4.24E-04
 Guess MOs from SCF MO coefficient file

 -----------------------------------------------------------------------
  General SCF calculation program by
  Eric Jon Sundstrom, Paul Horn, Yuezhi Mao, Dmitri Zuev, Alec White,
  David Stuck, Shaama M.S., Shane Yost, Joonho Lee, David Small,
  Daniel Levine, Susi Lehtola, Hugh Burton, Evgeny Epifanovsky
 -----------------------------------------------------------------------
 Exchange:     0.2000 Hartree-Fock + 0.0800 Slater + 0.7200 B88
 Correlation:  0.1900 VWN1RPA + 0.8100 LYP
 Using SG-1 standard quadrature grid
 using 4 threads for integral computing
 -------------------------------------------------------
 OpenMP Integral computing Module                
 Release: version 2.0, May 2017, Q-Chem Inc. Pleasanton 
 -------------------------------------------------------
 -------------------------------------------------------
 OpenMP BLAS3 based DFT computing Module                
 Release: version 1.0, May 2013, Q-Chem Inc. Pittsburgh 
 -------------------------------------------------------
 A restricted SCF calculation will be
 performed using DIIS
 SCF converges when DIIS error is below 1.0e-08
 ---------------------------------------
  Cycle       Energy         DIIS error
 ---------------------------------------
    1  -12447.2875886232      1.55e-04  
    2  -12447.2876141826      1.60e-04  
    3  -12447.2876684477      1.24e-04  
    4  -12447.2877582775      2.17e-05  
    5  -12447.2877613780      5.44e-06  
    6  -12447.2877615117      1.62e-06  
    7  -12447.2877615266      7.69e-07  
    8  -12447.2877615295      8.55e-08  
    9  -12447.2877615294      4.31e-08  
   10  -12447.2877615293      1.07e-08  
   11  -12447.2877615296      1.52e-09  Convergence criterion met
 ---------------------------------------
 SCF time:   CPU 52.53s  wall 19.00s 
 SCF   energy in the final basis set =   -12447.2877615296
 Total energy in the final basis set =   -12447.2877615296

 --------------------------------------------------------------
             Orbital Energies (a.u.) and Symmetries
 --------------------------------------------------------------

 Alpha MOs, Restricted
 -- Occupied --                  
******* -482.87 -482.84 -176.33 -165.73 -165.73 -165.73  -77.12
  1 A'    2 A'    3 A'    4 A'    5 A'    6 A'    1 A"    7 A'                 
-62.519 -62.495 -56.340 -56.336 -56.336 -56.315 -56.312 -56.312
  8 A'    9 A'   10 A'    2 A"   11 A'   12 A'    3 A"   13 A'                 
-35.827 -31.320 -31.314 -31.314 -22.971 -22.969 -22.969 -22.965
 14 A'   15 A'   16 A'    4 A"   17 A'   18 A'    5 A"   19 A'                 
-22.965 -10.299  -8.728  -8.704  -6.610  -6.560  -6.547  -6.545
  6 A"   20 A'   21 A'   22 A'   23 A'   24 A'    7 A"   25 A'                 
 -6.534  -6.523  -6.522  -6.376  -4.789  -4.774  -4.773  -4.773
 26 A'    8 A"   27 A'   28 A'   29 A'   30 A'    9 A"   31 A'                 
 -4.769  -4.767  -2.671  -2.667  -2.666  -2.656  -2.655  -2.645
 10 A"   32 A'   33 A'   11 A"   34 A'   12 A"   35 A'   36 A'                 
 -2.642  -2.641  -2.633  -2.633  -2.055  -2.050  -2.050  -2.036
 13 A"   37 A'   14 A"   38 A'   39 A'   40 A'   15 A"   41 A'                 
 -2.036  -0.859  -0.802  -0.742  -0.658  -0.533  -0.451  -0.418
 16 A"   42 A'   43 A'   44 A'   45 A'   46 A'   47 A'   48 A'                 
 -0.388  -0.344  -0.328  -0.318  -0.306  -0.301  -0.288  -0.258
 17 A"   49 A'   18 A"   50 A'   19 A"   51 A'   52 A'   20 A"                 
 -- Virtual --                   
 -0.103  -0.092  -0.082  -0.014   0.005   0.025   0.035   0.043
 21 A"   53 A'   54 A'   55 A'   56 A'   57 A'   58 A'   22 A"                 
  0.052   0.057   0.065   0.070   0.079   0.082   0.099   0.109
 59 A'   60 A'   23 A"   61 A'   24 A"   62 A'   63 A'   64 A'                 
  0.119   0.122   0.125   0.153   0.171   0.202   0.214   0.233
 65 A'   25 A"   66 A'   67 A'   68 A'   69 A'   26 A"   70 A'                 
  0.263   0.287   0.302   0.355   0.365   0.375   0.383   0.392
 71 A'   27 A"   72 A'   73 A'   74 A'   28 A"   29 A"   75 A'                 
  0.413   0.415   0.420   0.433   0.437   0.452   0.471   0.475
 76 A'   30 A"   77 A'   78 A'   31 A"   79 A'   80 A'   32 A"                 
  0.502   0.539   0.546   0.553   0.554   0.578   0.595   0.603
 33 A"   34 A"   81 A'   35 A"   82 A'   36 A"   83 A'   84 A'                 
  0.615   0.643   0.660   0.703   0.708   0.755   0.789   0.819
 85 A'   86 A'   87 A'   88 A'   89 A'   37 A"   38 A"   90 A'                 
  0.822   0.912   0.961   0.999   1.077   1.259   1.341   1.347
 91 A'   92 A'   93 A'   94 A'   95 A'   39 A"   96 A'   97 A'                 
  1.391   1.451   1.562   1.619   1.668   1.702   1.719   1.860
 40 A"   41 A"   42 A"   98 A'   99 A'  100 A'  101 A'  102 A'                 
  1.981   1.996   2.005   2.049   2.109   2.170   2.667   2.773
 43 A"   44 A"  103 A'  104 A'  105 A'  106 A'   45 A"  107 A'                 
  3.037   3.940   3.955   3.973   3.977   3.978   3.993   4.008
108 A'   46 A"  109 A'   47 A"  110 A'   48 A"   49 A"  111 A'                 
  4.008   4.047   4.055   4.057   4.116   4.215   4.227   4.334
 50 A"  112 A'   51 A"  113 A'  114 A'  115 A'  116 A'  117 A'                 
  4.393   5.978   6.009   6.028   6.572   6.617   6.908   7.527
118 A'   52 A"  119 A'  120 A'  121 A'  122 A'  123 A'   53 A"                 
  7.549   7.551   7.581   7.634   7.643  13.783  13.914  13.961
124 A'   54 A"  125 A'  126 A'  127 A'   55 A"  128 A'  129 A'                 
 23.331  27.834  28.320  28.346  28.353  28.513  28.520  28.532
130 A'  131 A'   56 A"  132 A'  133 A'   57 A"  134 A'   58 A"                 
 28.572  28.653  47.857  47.903 127.864 127.886 127.902 151.631
135 A'  136 A'  137 A'  138 A'   59 A"  139 A'  140 A'  141 A'                 
163.046 289.722 289.748 289.751 289.774 289.843 289.8651020.639
142 A'   60 A"  143 A'   61 A"  144 A'  145 A'  146 A'  147 A'                 
*******1901.794
148 A'  149 A'                                                                 

 Beta MOs, Restricted
 -- Occupied --                  
******* -482.87 -482.84 -176.33 -165.73 -165.73 -165.73  -77.12
  1 A'    2 A'    3 A'    4 A'    5 A'    6 A'    1 A"    7 A'                 
-62.519 -62.495 -56.340 -56.336 -56.336 -56.315 -56.312 -56.312
  8 A'    9 A'   10 A'    2 A"   11 A'   12 A'    3 A"   13 A'                 
-35.827 -31.320 -31.314 -31.314 -22.971 -22.969 -22.969 -22.965
 14 A'   15 A'   16 A'    4 A"   17 A'   18 A'    5 A"   19 A'                 
-22.965 -10.299  -8.728  -8.704  -6.610  -6.560  -6.547  -6.545
  6 A"   20 A'   21 A'   22 A'   23 A'   24 A'    7 A"   25 A'                 
 -6.534  -6.523  -6.522  -6.376  -4.789  -4.774  -4.773  -4.773
 26 A'    8 A"   27 A'   28 A'   29 A'   30 A'    9 A"   31 A'                 
 -4.769  -4.767  -2.671  -2.667  -2.666  -2.656  -2.655  -2.645
 10 A"   32 A'   33 A'   11 A"   34 A'   12 A"   35 A'   36 A'                 
 -2.642  -2.641  -2.633  -2.633  -2.055  -2.050  -2.050  -2.036
 13 A"   37 A'   14 A"   38 A'   39 A'   40 A'   15 A"   41 A'                 
 -2.036  -0.859  -0.802  -0.742  -0.658  -0.533  -0.451  -0.418
 16 A"   42 A'   43 A'   44 A'   45 A'   46 A'   47 A'   48 A'                 
 -0.388  -0.344  -0.328  -0.318  -0.306  -0.301  -0.288  -0.258
 17 A"   49 A'   18 A"   50 A'   19 A"   51 A'   52 A'   20 A"                 
 -- Virtual --                   
 -0.103  -0.092  -0.082  -0.014   0.005   0.025   0.035   0.043
 21 A"   53 A'   54 A'   55 A'   56 A'   57 A'   58 A'   22 A"                 
  0.052   0.057   0.065   0.070   0.079   0.082   0.099   0.109
 59 A'   60 A'   23 A"   61 A'   24 A"   62 A'   63 A'   64 A'                 
  0.119   0.122   0.125   0.153   0.171   0.202   0.214   0.233
 65 A'   25 A"   66 A'   67 A'   68 A'   69 A'   26 A"   70 A'                 
  0.263   0.287   0.302   0.355   0.365   0.375   0.383   0.392
 71 A'   27 A"   72 A'   73 A'   74 A'   28 A"   29 A"   75 A'                 
  0.413   0.415   0.420   0.433   0.437   0.452   0.471   0.475
 76 A'   30 A"   77 A'   78 A'   31 A"   79 A'   80 A'   32 A"                 
  0.502   0.539   0.546   0.553   0.554   0.578   0.595   0.603
 33 A"   34 A"   81 A'   35 A"   82 A'   36 A"   83 A'   84 A'                 
  0.615   0.643   0.660   0.703   0.708   0.755   0.789   0.819
 85 A'   86 A'   87 A'   88 A'   89 A'   37 A"   38 A"   90 A'                 
  0.822   0.912   0.961   0.999   1.077   1.259   1.341   1.347
 91 A'   92 A'   93 A'   94 A'   95 A'   39 A"   96 A'   97 A'                 
  1.391   1.451   1.562   1.619   1.668   1.702   1.719   1.860
 40 A"   41 A"   42 A"   98 A'   99 A'  100 A'  101 A'  102 A'                 
  1.981   1.996   2.005   2.049   2.109   2.170   2.667   2.773
 43 A"   44 A"  103 A'  104 A'  105 A'  106 A'   45 A"  107 A'                 
  3.037   3.940   3.955   3.973   3.977   3.978   3.993   4.008
108 A'   46 A"  109 A'   47 A"  110 A'   48 A"   49 A"  111 A'                 
  4.008   4.047   4.055   4.057   4.116   4.215   4.227   4.334
 50 A"  112 A'   51 A"  113 A'  114 A'  115 A'  116 A'  117 A'                 
  4.393   5.978   6.009   6.028   6.572   6.617   6.908   7.527
118 A'   52 A"  119 A'  120 A'  121 A'  122 A'  123 A'   53 A"                 
  7.549   7.551   7.581   7.634   7.643  13.783  13.914  13.961
124 A'   54 A"  125 A'  126 A'  127 A'   55 A"  128 A'  129 A'                 
 23.331  27.834  28.320  28.346  28.353  28.513  28.520  28.532
130 A'  131 A'   56 A"  132 A'  133 A'   57 A"  134 A'   58 A"                 
 28.572  28.653  47.857  47.903 127.864 127.886 127.902 151.631
135 A'  136 A'  137 A'  138 A'   59 A"  139 A'  140 A'  141 A'                 
163.046 289.722 289.748 289.751 289.774 289.843 289.8651020.639
142 A'   60 A"  143 A'   61 A"  144 A'  145 A'  146 A'  147 A'                 
*******1901.794
148 A'  149 A'                                                                 
 --------------------------------------------------------------

          Ground-State Mulliken Net Atomic Charges

     Atom                 Charge (a.u.)
  ----------------------------------------
      1 C                    -0.057203
      2 P                     0.018863
      3 Br                   -0.162755
      4 I                     0.132292
      5 Br                    0.068802
  ----------------------------------------
  Sum of atomic charges =    -0.000000

 -----------------------------------------------------------------
                    Cartesian Multipole Moments
 -----------------------------------------------------------------
    Charge (ESU x 10^10)
                -0.0000
    Dipole Moment (Debye)
         X       1.1538      Y      -0.1033      Z      -0.0000
       Tot       1.1584
    Quadrupole Moments (Debye-Ang)
        XX     -82.4622     XY       1.7756     YY     -82.2733
        XZ       0.0000     YZ       0.0000     ZZ     -84.8725
    Octopole Moments (Debye-Ang^2)
       XXX      40.1015    XXY      -8.3109    XYY       2.9079
       YYY     -29.5731    XXZ      -0.0000    XYZ       0.0000
       YYZ      -0.0000    XZZ       5.7024    YZZ      -5.8817
       ZZZ      -0.0000
    Hexadecapole Moments (Debye-Ang^3)
      XXXX   -1845.9686   XXXY     105.2123   XXYY    -453.2634
      XYYY      96.6596   YYYY    -686.8057   XXXZ       0.0000
      XXYZ      -0.0000   XYYZ       0.0000   YYYZ       0.0000
      XXZZ    -354.3974   XYZZ      27.7833   YYZZ    -140.0938
      XZZZ       0.0000   YZZZ       0.0000   ZZZZ    -113.9726
 -----------------------------------------------------------------
 Calculating analytic gradient of the SCF energy
 Gradient of SCF Energy
            1           2           3           4           5
    1  -0.0022613   0.0022032   0.0011492  -0.0013832   0.0002921
    2   0.0067304  -0.0045268  -0.0000094  -0.0007323  -0.0014619
    3   0.0000000  -0.0000000   0.0000000  -0.0000000  -0.0000000
 Max gradient component =       6.730E-03
 RMS gradient           =       2.335E-03
 Gradient time:  CPU 15.64 s  wall 5.37 s
 Geometry Optimization Parameters
   NAtoms,    NIC,     NZ,  NCons,   NDum,   NFix, NCnnct, MaxDiis
        5      20       5       0       0       0       0       0

 Cartesian Hessian Update
 Hessian Updated using BFGS Update


** GEOMETRY OPTIMIZATION IN DELOCALIZED INTERNAL COORDINATES **
   Searching for a Minimum

   Optimization Cycle:   8

                       Coordinates (Angstroms)
     ATOM                X               Y               Z
      1  C         0.1349171681   -0.0392324478    0.0000000000
      2  P        -0.7009176468    1.4132722466    0.0000000000
      3  Br       -2.8879535351    0.8396938446    0.0000000000
      4  I         2.2636462415    0.2196093272    0.0000000000
      5  Br       -0.4751251924   -1.8313813209    0.0000000000
   Point Group: cs    Number of degrees of freedom:     7


   Energy is -12447.287761530

 Hessian Updated using BFGS Update

  7 Hessian modes will be used to form the next step
  Hessian Eigenvalues:
     0.063823    0.092532    0.194172    0.214628    0.234111    0.255046
     0.890911

 Minimum Search - Taking Simple RFO Step
 Searching for Lamda that Minimizes Along All modes
 Value Taken    Lamda =  -0.00013738
 Step Taken.  Stepsize is  0.034755

                             Maximum     Tolerance    Cnvgd?
         Gradient           0.004465      0.000300      NO
         Displacement       0.023340      0.001200      NO
         Energy change     -0.000278      0.000001      NO


 New Cartesian Coordinates Obtained by Inverse Iteration

 Displacement from previous Coordinates is:  0.037764
 ----------------------------------------------------------------
             Standard Nuclear Orientation (Angstroms)
    I     Atom           X                Y                Z
 ----------------------------------------------------------------
    1      C       0.1356559299    -0.0460475377     0.0000000000
    2      P      -0.7029078274     1.4095666161     0.0000000000
    3      Br     -2.8970970636     0.8436415368     0.0000000000
    4      I       2.2777102376     0.2240398837     0.0000000000
    5      Br     -0.4787942411    -1.8292388492     0.0000000000
 ----------------------------------------------------------------
 Molecular Point Group                 Cs    NOp =  2
 Largest Abelian Subgroup              Cs    NOp =  2
 Nuclear Repulsion Energy =  1193.4785650009 hartrees
 There are       72 alpha and       72 beta electrons
 Applying Cartesian multipole field
    Component          Value
    ---------          -----
     (2,0,0)        1.00000E-11
     (0,2,0)        2.00000E-11
     (0,0,2)       -3.00000E-11
 Nucleus-field energy     =     0.0000000333 hartrees
 Requested basis set is 6-311++G(d,p)
 There are 81 shells and 210 basis functions
 A cutoff of  1.0D-11 yielded   2354 shell pairs
 There are     17107 function pairs (     19249 Cartesian)
 Smallest overlap matrix eigenvalue = 4.19E-04
 Guess MOs from SCF MO coefficient file

 -----------------------------------------------------------------------
  General SCF calculation program by
  Eric Jon Sundstrom, Paul Horn, Yuezhi Mao, Dmitri Zuev, Alec White,
  David Stuck, Shaama M.S., Shane Yost, Joonho Lee, David Small,
  Daniel Levine, Susi Lehtola, Hugh Burton, Evgeny Epifanovsky
 -----------------------------------------------------------------------
 Exchange:     0.2000 Hartree-Fock + 0.0800 Slater + 0.7200 B88
 Correlation:  0.1900 VWN1RPA + 0.8100 LYP
 Using SG-1 standard quadrature grid
 using 4 threads for integral computing
 -------------------------------------------------------
 OpenMP Integral computing Module                
 Release: version 2.0, May 2017, Q-Chem Inc. Pleasanton 
 -------------------------------------------------------
 -------------------------------------------------------
 OpenMP BLAS3 based DFT computing Module                
 Release: version 1.0, May 2013, Q-Chem Inc. Pittsburgh 
 -------------------------------------------------------
 A restricted SCF calculation will be
 performed using DIIS
 SCF converges when DIIS error is below 1.0e-08
 ---------------------------------------
  Cycle       Energy         DIIS error
 ---------------------------------------
    1  -12447.2877456721      9.07e-05  
    2  -12447.2877943450      6.06e-05  
    3  -12447.2877761906      8.23e-05  
    4  -12447.2878162352      1.12e-05  
    5  -12447.2878169449      3.37e-06  
    6  -12447.2878170052      1.08e-06  
    7  -12447.2878170125      4.46e-07  
    8  -12447.2878170134      8.96e-08  
    9  -12447.2878170134      2.45e-08  
   10  -12447.2878170134      9.63e-09  Convergence criterion met
 ---------------------------------------
 SCF time:   CPU 47.82s  wall 18.00s 
 SCF   energy in the final basis set =   -12447.2878170134
 Total energy in the final basis set =   -12447.2878170134

 --------------------------------------------------------------
             Orbital Energies (a.u.) and Symmetries
 --------------------------------------------------------------

 Alpha MOs, Restricted
 -- Occupied --                  
******* -482.87 -482.84 -176.33 -165.73 -165.73 -165.73  -77.12
  1 A'    2 A'    3 A'    4 A'    5 A'    6 A'    1 A"    7 A'                 
-62.520 -62.495 -56.341 -56.337 -56.337 -56.315 -56.312 -56.312
  8 A'    9 A'   10 A'    2 A"   11 A'   12 A'    3 A"   13 A'                 
-35.827 -31.320 -31.314 -31.314 -22.971 -22.969 -22.969 -22.965
 14 A'   15 A'   16 A'    4 A"   17 A'   18 A'    5 A"   19 A'                 
-22.965 -10.300  -8.729  -8.703  -6.610  -6.561  -6.547  -6.546
  6 A"   20 A'   21 A'   22 A'   23 A'   24 A'    7 A"   25 A'                 
 -6.534  -6.523  -6.522  -6.376  -4.789  -4.773  -4.773  -4.773
 26 A'    8 A"   27 A'   28 A'   29 A'   30 A'   31 A'    9 A"                 
 -4.769  -4.768  -2.672  -2.668  -2.667  -2.657  -2.656  -2.645
 10 A"   32 A'   33 A'   11 A"   34 A'   12 A"   35 A'   36 A'                 
 -2.642  -2.641  -2.633  -2.633  -2.054  -2.050  -2.049  -2.036
 13 A"   37 A'   14 A"   38 A'   39 A'   40 A'   15 A"   41 A'                 
 -2.036  -0.860  -0.802  -0.740  -0.658  -0.533  -0.451  -0.418
 16 A"   42 A'   43 A'   44 A'   45 A'   46 A'   47 A'   48 A'                 
 -0.388  -0.344  -0.328  -0.318  -0.305  -0.301  -0.288  -0.258
 17 A"   49 A'   18 A"   50 A'   19 A"   51 A'   52 A'   20 A"                 
 -- Virtual --                   
 -0.103  -0.095  -0.081  -0.014   0.005   0.025   0.034   0.043
 21 A"   53 A'   54 A'   55 A'   56 A'   57 A'   58 A'   22 A"                 
  0.052   0.058   0.064   0.070   0.079   0.082   0.098   0.108
 59 A'   60 A'   23 A"   61 A'   24 A"   62 A'   63 A'   64 A'                 
  0.119   0.122   0.125   0.153   0.170   0.201   0.214   0.233
 65 A'   25 A"   66 A'   67 A'   68 A'   69 A'   26 A"   70 A'                 
  0.264   0.287   0.301   0.355   0.366   0.375   0.383   0.391
 71 A'   27 A"   72 A'   73 A'   74 A'   28 A"   29 A"   75 A'                 
  0.413   0.415   0.420   0.433   0.436   0.452   0.470   0.476
 76 A'   30 A"   77 A'   78 A'   31 A"   79 A'   80 A'   32 A"                 
  0.502   0.538   0.546   0.552   0.553   0.577   0.595   0.602
 33 A"   34 A"   81 A'   82 A'   35 A"   36 A"   83 A'   84 A'                 
  0.614   0.641   0.658   0.702   0.706   0.754   0.788   0.820
 85 A'   86 A'   87 A'   88 A'   89 A'   37 A"   38 A"   90 A'                 
  0.823   0.911   0.960   0.997   1.076   1.259   1.340   1.345
 91 A'   92 A'   93 A'   94 A'   95 A'   39 A"   96 A'   97 A'                 
  1.391   1.449   1.562   1.616   1.668   1.703   1.721   1.859
 40 A"   41 A"   42 A"   98 A'   99 A'  100 A'  101 A'  102 A'                 
  1.981   1.996   2.005   2.048   2.108   2.168   2.667   2.772
 43 A"   44 A"  103 A'  104 A'  105 A'  106 A'   45 A"  107 A'                 
  3.035   3.941   3.955   3.972   3.977   3.977   3.993   4.008
108 A'   46 A"  109 A'   47 A"   48 A"  110 A'   49 A"   50 A"                 
  4.008   4.045   4.055   4.056   4.117   4.214   4.227   4.333
111 A'  112 A'   51 A"  113 A'  114 A'  115 A'  116 A'  117 A'                 
  4.388   5.978   6.009   6.028   6.573   6.617   6.905   7.526
118 A'   52 A"  119 A'  120 A'  121 A'  122 A'  123 A'   53 A"                 
  7.549   7.551   7.580   7.633   7.641  13.783  13.913  13.959
124 A'   54 A"  125 A'  126 A'  127 A'   55 A"  128 A'  129 A'                 
 23.330  27.830  28.320  28.345  28.352  28.514  28.520  28.532
130 A'  131 A'   56 A"  132 A'  133 A'   57 A"  134 A'   58 A"                 
 28.571  28.652  47.857  47.903 127.864 127.885 127.901 151.629
135 A'  136 A'  137 A'  138 A'   59 A"  139 A'  140 A'  141 A'                 
163.042 289.721 289.747 289.750 289.773 289.842 289.8641020.640
142 A'   60 A"  143 A'   61 A"  144 A'  145 A'  146 A'  147 A'                 
*******1901.791
148 A'  149 A'                                                                 

 Beta MOs, Restricted
 -- Occupied --                  
******* -482.87 -482.84 -176.33 -165.73 -165.73 -165.73  -77.12
  1 A'    2 A'    3 A'    4 A'    5 A'    6 A'    1 A"    7 A'                 
-62.520 -62.495 -56.341 -56.337 -56.337 -56.315 -56.312 -56.312
  8 A'    9 A'   10 A'    2 A"   11 A'   12 A'    3 A"   13 A'                 
-35.827 -31.320 -31.314 -31.314 -22.971 -22.969 -22.969 -22.965
 14 A'   15 A'   16 A'    4 A"   17 A'   18 A'    5 A"   19 A'                 
-22.965 -10.300  -8.729  -8.703  -6.610  -6.561  -6.547  -6.546
  6 A"   20 A'   21 A'   22 A'   23 A'   24 A'    7 A"   25 A'                 
 -6.534  -6.523  -6.522  -6.376  -4.789  -4.773  -4.773  -4.773
 26 A'    8 A"   27 A'   28 A'   29 A'   30 A'   31 A'    9 A"                 
 -4.769  -4.768  -2.672  -2.668  -2.667  -2.657  -2.656  -2.645
 10 A"   32 A'   33 A'   11 A"   34 A'   12 A"   35 A'   36 A'                 
 -2.642  -2.641  -2.633  -2.633  -2.054  -2.050  -2.049  -2.036
 13 A"   37 A'   14 A"   38 A'   39 A'   40 A'   15 A"   41 A'                 
 -2.036  -0.860  -0.802  -0.740  -0.658  -0.533  -0.451  -0.418
 16 A"   42 A'   43 A'   44 A'   45 A'   46 A'   47 A'   48 A'                 
 -0.388  -0.344  -0.328  -0.318  -0.305  -0.301  -0.288  -0.258
 17 A"   49 A'   18 A"   50 A'   19 A"   51 A'   52 A'   20 A"                 
 -- Virtual --                   
 -0.103  -0.095  -0.081  -0.014   0.005   0.025   0.034   0.043
 21 A"   53 A'   54 A'   55 A'   56 A'   57 A'   58 A'   22 A"                 
  0.052   0.058   0.064   0.070   0.079   0.082   0.098   0.108
 59 A'   60 A'   23 A"   61 A'   24 A"   62 A'   63 A'   64 A'                 
  0.119   0.122   0.125   0.153   0.170   0.201   0.214   0.233
 65 A'   25 A"   66 A'   67 A'   68 A'   69 A'   26 A"   70 A'                 
  0.264   0.287   0.301   0.355   0.366   0.375   0.383   0.391
 71 A'   27 A"   72 A'   73 A'   74 A'   28 A"   29 A"   75 A'                 
  0.413   0.415   0.420   0.433   0.436   0.452   0.470   0.476
 76 A'   30 A"   77 A'   78 A'   31 A"   79 A'   80 A'   32 A"                 
  0.502   0.538   0.546   0.552   0.553   0.577   0.595   0.602
 33 A"   34 A"   81 A'   82 A'   35 A"   36 A"   83 A'   84 A'                 
  0.614   0.641   0.658   0.702   0.706   0.754   0.788   0.820
 85 A'   86 A'   87 A'   88 A'   89 A'   37 A"   38 A"   90 A'                 
  0.823   0.911   0.960   0.997   1.076   1.259   1.340   1.345
 91 A'   92 A'   93 A'   94 A'   95 A'   39 A"   96 A'   97 A'                 
  1.391   1.449   1.562   1.616   1.668   1.703   1.721   1.859
 40 A"   41 A"   42 A"   98 A'   99 A'  100 A'  101 A'  102 A'                 
  1.981   1.996   2.005   2.048   2.108   2.168   2.667   2.772
 43 A"   44 A"  103 A'  104 A'  105 A'  106 A'   45 A"  107 A'                 
  3.035   3.941   3.955   3.972   3.977   3.977   3.993   4.008
108 A'   46 A"  109 A'   47 A"   48 A"  110 A'   49 A"   50 A"                 
  4.008   4.045   4.055   4.056   4.117   4.214   4.227   4.333
111 A'  112 A'   51 A"  113 A'  114 A'  115 A'  116 A'  117 A'                 
  4.388   5.978   6.009   6.028   6.573   6.617   6.905   7.526
118 A'   52 A"  119 A'  120 A'  121 A'  122 A'  123 A'   53 A"                 
  7.549   7.551   7.580   7.633   7.641  13.783  13.913  13.959
124 A'   54 A"  125 A'  126 A'  127 A'   55 A"  128 A'  129 A'                 
 23.330  27.830  28.320  28.345  28.352  28.514  28.520  28.532
130 A'  131 A'   56 A"  132 A'  133 A'   57 A"  134 A'   58 A"                 
 28.571  28.652  47.857  47.903 127.864 127.885 127.901 151.629
135 A'  136 A'  137 A'  138 A'   59 A"  139 A'  140 A'  141 A'                 
163.042 289.721 289.747 289.750 289.773 289.842 289.8641020.640
142 A'   60 A"  143 A'   61 A"  144 A'  145 A'  146 A'  147 A'                 
*******1901.791
148 A'  149 A'                                                                 
 --------------------------------------------------------------

          Ground-State Mulliken Net Atomic Charges

     Atom                 Charge (a.u.)
  ----------------------------------------
      1 C                    -0.057035
      2 P                     0.019689
      3 Br                   -0.163492
      4 I                     0.128318
      5 Br                    0.072520
  ----------------------------------------
  Sum of atomic charges =    -0.000000

 -----------------------------------------------------------------
                    Cartesian Multipole Moments
 -----------------------------------------------------------------
    Charge (ESU x 10^10)
                -0.0000
    Dipole Moment (Debye)
         X       1.1447      Y      -0.1424      Z      -0.0000
       Tot       1.1535
    Quadrupole Moments (Debye-Ang)
        XX     -82.5185     XY       1.8388     YY     -82.2555
        XZ       0.0000     YZ       0.0000     ZZ     -84.9090
    Octopole Moments (Debye-Ang^2)
       XXX      39.9436    XXY      -8.4362    XYY       2.7183
       YYY     -30.2163    XXZ      -0.0000    XYZ       0.0000
       YYZ      -0.0000    XZZ       5.5317    YZZ      -6.1117
       ZZZ       0.0000
    Hexadecapole Moments (Debye-Ang^3)
      XXXX   -1862.6779   XXXY     105.3854   XXYY    -455.9755
      XYYY      96.6862   YYYY    -686.2453   XXXZ       0.0000
      XXYZ      -0.0000   XYYZ       0.0000   YYYZ       0.0000
      XXZZ    -357.5056   XYZZ      27.7186   YYZZ    -139.9960
      XZZZ       0.0000   YZZZ       0.0000   ZZZZ    -114.0969
 -----------------------------------------------------------------
 Calculating analytic gradient of the SCF energy
 Gradient of SCF Energy
            1           2           3           4           5
    1  -0.0027312   0.0010605  -0.0001180   0.0016466   0.0001421
    2   0.0024226  -0.0028532   0.0001134  -0.0002731   0.0005902
    3   0.0000000   0.0000000  -0.0000000  -0.0000000  -0.0000000
 Max gradient component =       2.853E-03
 RMS gradient           =       1.311E-03
 Gradient time:  CPU 15.45 s  wall 5.30 s
 Geometry Optimization Parameters
   NAtoms,    NIC,     NZ,  NCons,   NDum,   NFix, NCnnct, MaxDiis
        5      20       5       0       0       0       0       0

 Cartesian Hessian Update
 Hessian Updated using BFGS Update


** GEOMETRY OPTIMIZATION IN DELOCALIZED INTERNAL COORDINATES **
   Searching for a Minimum

   Optimization Cycle:   9

                       Coordinates (Angstroms)
     ATOM                X               Y               Z
      1  C         0.1356559299   -0.0460475377    0.0000000000
      2  P        -0.7029078274    1.4095666161    0.0000000000
      3  Br       -2.8970970636    0.8436415368    0.0000000000
      4  I         2.2777102376    0.2240398837    0.0000000000
      5  Br       -0.4787942411   -1.8292388492    0.0000000000
   Point Group: cs    Number of degrees of freedom:     7


   Energy is -12447.287817013

 Hessian Updated using BFGS Update

  7 Hessian modes will be used to form the next step
  Hessian Eigenvalues:
     0.082257    0.111328    0.171141    0.211333    0.254842    0.255207
     0.726703

 Minimum Search - Taking Simple RFO Step
 Searching for Lamda that Minimizes Along All modes
 Value Taken    Lamda =  -0.00004453
 Step Taken.  Stepsize is  0.015093

                             Maximum     Tolerance    Cnvgd?
         Gradient           0.001992      0.000300      NO
         Displacement       0.009447      0.001200      NO
         Energy change     -0.000055      0.000001      NO


 New Cartesian Coordinates Obtained by Inverse Iteration

 Displacement from previous Coordinates is:  0.020808
 ----------------------------------------------------------------
             Standard Nuclear Orientation (Angstroms)
    I     Atom           X                Y                Z
 ----------------------------------------------------------------
    1      C       0.1368390450    -0.0498806473     0.0000000000
    2      P      -0.7000200148     1.4096968778     0.0000000000
    3      Br     -2.8957478879     0.8471341186     0.0000000000
    4      I       2.2716388313     0.2289131023     0.0000000000
    5      Br     -0.4781429383    -1.8339018017     0.0000000000
 ----------------------------------------------------------------
 Molecular Point Group                 Cs    NOp =  2
 Largest Abelian Subgroup              Cs    NOp =  2
 Nuclear Repulsion Energy =  1193.8277756561 hartrees
 There are       72 alpha and       72 beta electrons
 Applying Cartesian multipole field
    Component          Value
    ---------          -----
     (2,0,0)        1.00000E-11
     (0,2,0)        2.00000E-11
     (0,0,2)       -3.00000E-11
 Nucleus-field energy     =     0.0000000333 hartrees
 Requested basis set is 6-311++G(d,p)
 There are 81 shells and 210 basis functions
 A cutoff of  1.0D-11 yielded   2356 shell pairs
 There are     17111 function pairs (     19253 Cartesian)
 Smallest overlap matrix eigenvalue = 4.19E-04
 Guess MOs from SCF MO coefficient file

 -----------------------------------------------------------------------
  General SCF calculation program by
  Eric Jon Sundstrom, Paul Horn, Yuezhi Mao, Dmitri Zuev, Alec White,
  David Stuck, Shaama M.S., Shane Yost, Joonho Lee, David Small,
  Daniel Levine, Susi Lehtola, Hugh Burton, Evgeny Epifanovsky
 -----------------------------------------------------------------------
 Exchange:     0.2000 Hartree-Fock + 0.0800 Slater + 0.7200 B88
 Correlation:  0.1900 VWN1RPA + 0.8100 LYP
 Using SG-1 standard quadrature grid
 using 4 threads for integral computing
 -------------------------------------------------------
 OpenMP Integral computing Module                
 Release: version 2.0, May 2017, Q-Chem Inc. Pleasanton 
 -------------------------------------------------------
 -------------------------------------------------------
 OpenMP BLAS3 based DFT computing Module                
 Release: version 1.0, May 2013, Q-Chem Inc. Pittsburgh 
 -------------------------------------------------------
 A restricted SCF calculation will be
 performed using DIIS
 SCF converges when DIIS error is below 1.0e-08
 ---------------------------------------
  Cycle       Energy         DIIS error
 ---------------------------------------
    1  -12447.2878262266      4.28e-05  
    2  -12447.2878423632      1.37e-05  
    3  -12447.2878425494      1.27e-05  
    4  -12447.2878435219      4.50e-06  
    5  -12447.2878436444      8.94e-07  
    6  -12447.2878436466      5.03e-07  
    7  -12447.2878436476      2.56e-07  
    8  -12447.2878436478      4.64e-08  
    9  -12447.2878436479      8.24e-09  Convergence criterion met
 ---------------------------------------
 SCF time:   CPU 42.94s  wall 16.00s 
 SCF   energy in the final basis set =   -12447.2878436479
 Total energy in the final basis set =   -12447.2878436479

 --------------------------------------------------------------
             Orbital Energies (a.u.) and Symmetries
 --------------------------------------------------------------

 Alpha MOs, Restricted
 -- Occupied --                  
******* -482.87 -482.84 -176.33 -165.73 -165.73 -165.73  -77.12
  1 A'    2 A'    3 A'    4 A'    5 A'    6 A'    1 A"    7 A'                 
-62.520 -62.495 -56.341 -56.337 -56.337 -56.315 -56.312 -56.311
  8 A'    9 A'   10 A'    2 A"   11 A'   12 A'    3 A"   13 A'                 
-35.827 -31.320 -31.314 -31.314 -22.971 -22.969 -22.969 -22.965
 14 A'   15 A'   16 A'    4 A"   17 A'   18 A'    5 A"   19 A'                 
-22.965 -10.300  -8.729  -8.703  -6.610  -6.561  -6.548  -6.546
  6 A"   20 A'   21 A'   22 A'   23 A'   24 A'    7 A"   25 A'                 
 -6.533  -6.523  -6.522  -6.376  -4.789  -4.774  -4.773  -4.773
 26 A'    8 A"   27 A'   28 A'   29 A'   30 A'   31 A'    9 A"                 
 -4.769  -4.768  -2.672  -2.668  -2.667  -2.657  -2.657  -2.644
 10 A"   32 A'   33 A'   11 A"   34 A'   12 A"   35 A'   36 A'                 
 -2.641  -2.641  -2.633  -2.632  -2.055  -2.050  -2.050  -2.036
 13 A"   37 A'   14 A"   38 A'   39 A'   40 A'   15 A"   41 A'                 
 -2.036  -0.860  -0.801  -0.741  -0.658  -0.533  -0.451  -0.418
 16 A"   42 A'   43 A'   44 A'   45 A'   46 A'   47 A'   48 A'                 
 -0.388  -0.344  -0.328  -0.318  -0.306  -0.301  -0.289  -0.258
 17 A"   49 A'   18 A"   50 A'   19 A"   51 A'   52 A'   20 A"                 
 -- Virtual --                   
 -0.104  -0.094  -0.081  -0.014   0.005   0.025   0.034   0.043
 21 A"   53 A'   54 A'   55 A'   56 A'   57 A'   58 A'   22 A"                 
  0.052   0.058   0.064   0.070   0.079   0.082   0.098   0.108
 59 A'   60 A'   23 A"   61 A'   24 A"   62 A'   63 A'   64 A'                 
  0.119   0.122   0.124   0.153   0.171   0.202   0.214   0.233
 65 A'   25 A"   66 A'   67 A'   68 A'   69 A'   26 A"   70 A'                 
  0.264   0.287   0.302   0.355   0.366   0.375   0.383   0.392
 71 A'   27 A"   72 A'   73 A'   74 A'   28 A"   29 A"   75 A'                 
  0.413   0.415   0.420   0.432   0.436   0.452   0.470   0.476
 76 A'   30 A"   77 A'   78 A'   31 A"   79 A'   80 A'   32 A"                 
  0.502   0.538   0.546   0.552   0.552   0.577   0.595   0.602
 33 A"   34 A"   81 A'   82 A'   35 A"   36 A"   83 A'   84 A'                 
  0.615   0.642   0.658   0.701   0.706   0.754   0.788   0.819
 85 A'   86 A'   87 A'   88 A'   89 A'   37 A"   38 A"   90 A'                 
  0.823   0.911   0.959   0.997   1.075   1.259   1.341   1.346
 91 A'   92 A'   93 A'   94 A'   95 A'   39 A"   96 A'   97 A'                 
  1.391   1.448   1.562   1.617   1.668   1.702   1.720   1.858
 40 A"   41 A"   42 A"   98 A'   99 A'  100 A'  101 A'  102 A'                 
  1.981   1.996   2.006   2.047   2.108   2.168   2.666   2.772
 43 A"   44 A"  103 A'  104 A'  105 A'  106 A'   45 A"  107 A'                 
  3.033   3.940   3.955   3.972   3.977   3.977   3.994   4.008
108 A'   46 A"  109 A'   47 A"   48 A"  110 A'   49 A"  111 A'                 
  4.008   4.045   4.055   4.055   4.116   4.214   4.227   4.334
 50 A"  112 A'   51 A"  113 A'  114 A'  115 A'  116 A'  117 A'                 
  4.389   5.978   6.009   6.028   6.573   6.617   6.904   7.526
118 A'   52 A"  119 A'  120 A'  121 A'  122 A'  123 A'   53 A"                 
  7.549   7.552   7.580   7.633   7.641  13.783  13.913  13.957
124 A'   54 A"  125 A'  126 A'  127 A'   55 A"  128 A'  129 A'                 
 23.329  27.831  28.320  28.345  28.353  28.513  28.520  28.532
130 A'  131 A'   56 A"  132 A'  133 A'   57 A"  134 A'   58 A"                 
 28.571  28.652  47.858  47.903 127.864 127.885 127.901 151.630
135 A'  136 A'  137 A'  138 A'   59 A"  139 A'  140 A'  141 A'                 
163.041 289.721 289.747 289.751 289.773 289.842 289.8641020.640
142 A'   60 A"  143 A'   61 A"  144 A'  145 A'  146 A'  147 A'                 
*******1901.792
148 A'  149 A'                                                                 

 Beta MOs, Restricted
 -- Occupied --                  
******* -482.87 -482.84 -176.33 -165.73 -165.73 -165.73  -77.12
  1 A'    2 A'    3 A'    4 A'    5 A'    6 A'    1 A"    7 A'                 
-62.520 -62.495 -56.341 -56.337 -56.337 -56.315 -56.312 -56.311
  8 A'    9 A'   10 A'    2 A"   11 A'   12 A'    3 A"   13 A'                 
-35.827 -31.320 -31.314 -31.314 -22.971 -22.969 -22.969 -22.965
 14 A'   15 A'   16 A'    4 A"   17 A'   18 A'    5 A"   19 A'                 
-22.965 -10.300  -8.729  -8.703  -6.610  -6.561  -6.548  -6.546
  6 A"   20 A'   21 A'   22 A'   23 A'   24 A'    7 A"   25 A'                 
 -6.533  -6.523  -6.522  -6.376  -4.789  -4.774  -4.773  -4.773
 26 A'    8 A"   27 A'   28 A'   29 A'   30 A'   31 A'    9 A"                 
 -4.769  -4.768  -2.672  -2.668  -2.667  -2.657  -2.657  -2.644
 10 A"   32 A'   33 A'   11 A"   34 A'   12 A"   35 A'   36 A'                 
 -2.641  -2.641  -2.633  -2.632  -2.055  -2.050  -2.050  -2.036
 13 A"   37 A'   14 A"   38 A'   39 A'   40 A'   15 A"   41 A'                 
 -2.036  -0.860  -0.801  -0.741  -0.658  -0.533  -0.451  -0.418
 16 A"   42 A'   43 A'   44 A'   45 A'   46 A'   47 A'   48 A'                 
 -0.388  -0.344  -0.328  -0.318  -0.306  -0.301  -0.289  -0.258
 17 A"   49 A'   18 A"   50 A'   19 A"   51 A'   52 A'   20 A"                 
 -- Virtual --                   
 -0.104  -0.094  -0.081  -0.014   0.005   0.025   0.034   0.043
 21 A"   53 A'   54 A'   55 A'   56 A'   57 A'   58 A'   22 A"                 
  0.052   0.058   0.064   0.070   0.079   0.082   0.098   0.108
 59 A'   60 A'   23 A"   61 A'   24 A"   62 A'   63 A'   64 A'                 
  0.119   0.122   0.124   0.153   0.171   0.202   0.214   0.233
 65 A'   25 A"   66 A'   67 A'   68 A'   69 A'   26 A"   70 A'                 
  0.264   0.287   0.302   0.355   0.366   0.375   0.383   0.392
 71 A'   27 A"   72 A'   73 A'   74 A'   28 A"   29 A"   75 A'                 
  0.413   0.415   0.420   0.432   0.436   0.452   0.470   0.476
 76 A'   30 A"   77 A'   78 A'   31 A"   79 A'   80 A'   32 A"                 
  0.502   0.538   0.546   0.552   0.552   0.577   0.595   0.602
 33 A"   34 A"   81 A'   82 A'   35 A"   36 A"   83 A'   84 A'                 
  0.615   0.642   0.658   0.701   0.706   0.754   0.788   0.819
 85 A'   86 A'   87 A'   88 A'   89 A'   37 A"   38 A"   90 A'                 
  0.823   0.911   0.959   0.997   1.075   1.259   1.341   1.346
 91 A'   92 A'   93 A'   94 A'   95 A'   39 A"   96 A'   97 A'                 
  1.391   1.448   1.562   1.617   1.668   1.702   1.720   1.858
 40 A"   41 A"   42 A"   98 A'   99 A'  100 A'  101 A'  102 A'                 
  1.981   1.996   2.006   2.047   2.108   2.168   2.666   2.772
 43 A"   44 A"  103 A'  104 A'  105 A'  106 A'   45 A"  107 A'                 
  3.033   3.940   3.955   3.972   3.977   3.977   3.994   4.008
108 A'   46 A"  109 A'   47 A"   48 A"  110 A'   49 A"  111 A'                 
  4.008   4.045   4.055   4.055   4.116   4.214   4.227   4.334
 50 A"  112 A'   51 A"  113 A'  114 A'  115 A'  116 A'  117 A'                 
  4.389   5.978   6.009   6.028   6.573   6.617   6.904   7.526
118 A'   52 A"  119 A'  120 A'  121 A'  122 A'  123 A'   53 A"                 
  7.549   7.552   7.580   7.633   7.641  13.783  13.913  13.957
124 A'   54 A"  125 A'  126 A'  127 A'   55 A"  128 A'  129 A'                 
 23.329  27.831  28.320  28.345  28.353  28.513  28.520  28.532
130 A'  131 A'   56 A"  132 A'  133 A'   57 A"  134 A'   58 A"                 
 28.571  28.652  47.858  47.903 127.864 127.885 127.901 151.630
135 A'  136 A'  137 A'  138 A'   59 A"  139 A'  140 A'  141 A'                 
163.041 289.721 289.747 289.751 289.773 289.842 289.8641020.640
142 A'   60 A"  143 A'   61 A"  144 A'  145 A'  146 A'  147 A'                 
*******1901.792
148 A'  149 A'                                                                 
 --------------------------------------------------------------

          Ground-State Mulliken Net Atomic Charges

     Atom                 Charge (a.u.)
  ----------------------------------------
      1 C                    -0.056704
      2 P                     0.018413
      3 Br                   -0.163945
      4 I                     0.129755
      5 Br                    0.072482
  ----------------------------------------
  Sum of atomic charges =    -0.000000

 -----------------------------------------------------------------
                    Cartesian Multipole Moments
 -----------------------------------------------------------------
    Charge (ESU x 10^10)
                -0.0000
    Dipole Moment (Debye)
         X       1.1667      Y      -0.1412      Z       0.0000
       Tot       1.1753
    Quadrupole Moments (Debye-Ang)
        XX     -82.5621     XY       1.8779     YY     -82.2327
        XZ      -0.0000     YZ      -0.0000     ZZ     -84.9084
    Octopole Moments (Debye-Ang^2)
       XXX      40.2835    XXY      -8.4588    XYY       2.8714
       YYY     -30.5234    XXZ       0.0000    XYZ       0.0000
       YYZ       0.0000    XZZ       5.6664    YZZ      -6.2162
       ZZZ       0.0000
    Hexadecapole Moments (Debye-Ang^3)
      XXXX   -1858.0110   XXXY     105.3655   XXYY    -455.3901
      XYYY      96.2932   YYYY    -688.8716   XXXZ       0.0000
      XXYZ      -0.0000   XYYZ      -0.0000   YYYZ       0.0000
      XXZZ    -356.5156   XYZZ      27.5767   YYZZ    -140.4907
      XZZZ      -0.0000   YZZZ      -0.0000   ZZZZ    -114.0924
 -----------------------------------------------------------------
 Calculating analytic gradient of the SCF energy
 Gradient of SCF Energy
            1           2           3           4           5
    1  -0.0010504   0.0010080  -0.0002266   0.0002395   0.0000295
    2   0.0010860  -0.0011849   0.0000837  -0.0000450   0.0000602
    3   0.0000000   0.0000000   0.0000000  -0.0000000  -0.0000000
 Max gradient component =       1.185E-03
 RMS gradient           =       5.672E-04
 Gradient time:  CPU 15.18 s  wall 5.87 s
 Geometry Optimization Parameters
   NAtoms,    NIC,     NZ,  NCons,   NDum,   NFix, NCnnct, MaxDiis
        5      20       5       0       0       0       0       0

 Cartesian Hessian Update
 Hessian Updated using BFGS Update


** GEOMETRY OPTIMIZATION IN DELOCALIZED INTERNAL COORDINATES **
   Searching for a Minimum

   Optimization Cycle:  10

                       Coordinates (Angstroms)
     ATOM                X               Y               Z
      1  C         0.1368390450   -0.0498806473    0.0000000000
      2  P        -0.7000200148    1.4096968778    0.0000000000
      3  Br       -2.8957478879    0.8471341186    0.0000000000
      4  I         2.2716388313    0.2289131023    0.0000000000
      5  Br       -0.4781429383   -1.8339018017    0.0000000000
   Point Group: cs    Number of degrees of freedom:     7


   Energy is -12447.287843648

 Hessian Updated using BFGS Update

  7 Hessian modes will be used to form the next step
  Hessian Eigenvalues:
     0.087154    0.107053    0.154739    0.211055    0.241518    0.272431
     0.628559

 Minimum Search - Taking Simple RFO Step
 Searching for Lamda that Minimizes Along All modes
 Value Taken    Lamda =  -0.00000576
 Step Taken.  Stepsize is  0.005065

                             Maximum     Tolerance    Cnvgd?
         Gradient           0.001033      0.000300      NO
         Displacement       0.003572      0.001200      NO
         Energy change     -0.000027      0.000001      NO


 New Cartesian Coordinates Obtained by Inverse Iteration

 Displacement from previous Coordinates is:  0.005563
 ----------------------------------------------------------------
             Standard Nuclear Orientation (Angstroms)
    I     Atom           X                Y                Z
 ----------------------------------------------------------------
    1      C       0.1370953809    -0.0505441813     0.0000000000
    2      P      -0.7000616343     1.4107120215     0.0000000000
    3      Br     -2.8938468436     0.8462637640     0.0000000000
    4      I       2.2706476384     0.2296053592     0.0000000000
    5      Br     -0.4792675062    -1.8340753137     0.0000000000
 ----------------------------------------------------------------
 Molecular Point Group                 Cs    NOp =  2
 Largest Abelian Subgroup              Cs    NOp =  2
 Nuclear Repulsion Energy =  1194.1219901079 hartrees
 There are       72 alpha and       72 beta electrons
 Applying Cartesian multipole field
    Component          Value
    ---------          -----
     (2,0,0)        1.00000E-11
     (0,2,0)        2.00000E-11
     (0,0,2)       -3.00000E-11
 Nucleus-field energy     =     0.0000000333 hartrees
 Requested basis set is 6-311++G(d,p)
 There are 81 shells and 210 basis functions
 A cutoff of  1.0D-11 yielded   2356 shell pairs
 There are     17111 function pairs (     19253 Cartesian)
 Smallest overlap matrix eigenvalue = 4.20E-04
 Guess MOs from SCF MO coefficient file

 -----------------------------------------------------------------------
  General SCF calculation program by
  Eric Jon Sundstrom, Paul Horn, Yuezhi Mao, Dmitri Zuev, Alec White,
  David Stuck, Shaama M.S., Shane Yost, Joonho Lee, David Small,
  Daniel Levine, Susi Lehtola, Hugh Burton, Evgeny Epifanovsky
 -----------------------------------------------------------------------
 Exchange:     0.2000 Hartree-Fock + 0.0800 Slater + 0.7200 B88
 Correlation:  0.1900 VWN1RPA + 0.8100 LYP
 Using SG-1 standard quadrature grid
 using 4 threads for integral computing
 -------------------------------------------------------
 OpenMP Integral computing Module                
 Release: version 2.0, May 2017, Q-Chem Inc. Pleasanton 
 -------------------------------------------------------
 -------------------------------------------------------
 OpenMP BLAS3 based DFT computing Module                
 Release: version 1.0, May 2013, Q-Chem Inc. Pittsburgh 
 -------------------------------------------------------
 A restricted SCF calculation will be
 performed using DIIS
 SCF converges when DIIS error is below 1.0e-08
 ---------------------------------------
  Cycle       Energy         DIIS error
 ---------------------------------------
    1  -12447.2878450300      1.46e-05  
    2  -12447.2878461343      1.13e-05  
    3  -12447.2878457728      1.36e-05  
    4  -12447.2878469091      1.32e-06  
    5  -12447.2878469175      5.95e-07  
    6  -12447.2878469198      1.72e-07  
    7  -12447.2878469200      5.82e-08  
    8  -12447.2878469200      1.07e-08  
    9  -12447.2878469202      4.77e-09  Convergence criterion met
 ---------------------------------------
 SCF time:   CPU 42.98s  wall 16.00s 
 SCF   energy in the final basis set =   -12447.2878469202
 Total energy in the final basis set =   -12447.2878469202

 --------------------------------------------------------------
             Orbital Energies (a.u.) and Symmetries
 --------------------------------------------------------------

 Alpha MOs, Restricted
 -- Occupied --                  
******* -482.87 -482.84 -176.33 -165.73 -165.73 -165.73  -77.12
  1 A'    2 A'    3 A'    4 A'    5 A'    6 A'    1 A"    7 A'                 
-62.520 -62.495 -56.341 -56.337 -56.337 -56.315 -56.312 -56.311
  8 A'    9 A'   10 A'    2 A"   11 A'   12 A'    3 A"   13 A'                 
-35.827 -31.320 -31.314 -31.314 -22.971 -22.969 -22.969 -22.965
 14 A'   15 A'   16 A'    4 A"   17 A'   18 A'    5 A"   19 A'                 
-22.965 -10.300  -8.729  -8.703  -6.610  -6.561  -6.548  -6.546
  6 A"   20 A'   21 A'   22 A'   23 A'   24 A'    7 A"   25 A'                 
 -6.533  -6.523  -6.522  -6.376  -4.789  -4.774  -4.773  -4.773
 26 A'    8 A"   27 A'   28 A'   29 A'   30 A'   31 A'    9 A"                 
 -4.769  -4.768  -2.672  -2.668  -2.667  -2.657  -2.657  -2.644
 10 A"   32 A'   33 A'   11 A"   34 A'   12 A"   35 A'   36 A'                 
 -2.642  -2.641  -2.633  -2.633  -2.055  -2.050  -2.050  -2.036
 13 A"   37 A'   14 A"   38 A'   39 A'   40 A'   15 A"   41 A'                 
 -2.036  -0.860  -0.802  -0.741  -0.657  -0.533  -0.451  -0.418
 16 A"   42 A'   43 A'   44 A'   45 A'   46 A'   47 A'   48 A'                 
 -0.388  -0.344  -0.328  -0.318  -0.306  -0.301  -0.289  -0.258
 17 A"   49 A'   18 A"   50 A'   19 A"   51 A'   52 A'   20 A"                 
 -- Virtual --                   
 -0.104  -0.094  -0.081  -0.014   0.005   0.025   0.034   0.043
 21 A"   53 A'   54 A'   55 A'   56 A'   57 A'   58 A'   22 A"                 
  0.052   0.058   0.064   0.070   0.079   0.082   0.098   0.108
 59 A'   60 A'   23 A"   61 A'   24 A"   62 A'   63 A'   64 A'                 
  0.119   0.122   0.124   0.153   0.171   0.202   0.214   0.233
 65 A'   25 A"   66 A'   67 A'   68 A'   69 A'   26 A"   70 A'                 
  0.263   0.287   0.302   0.355   0.366   0.375   0.383   0.391
 71 A'   27 A"   72 A'   73 A'   74 A'   28 A"   29 A"   75 A'                 
  0.413   0.415   0.420   0.433   0.436   0.452   0.470   0.476
 76 A'   30 A"   77 A'   78 A'   31 A"   79 A'   80 A'   32 A"                 
  0.502   0.538   0.546   0.552   0.552   0.577   0.595   0.602
 33 A"   34 A"   81 A'   82 A'   35 A"   36 A"   83 A'   84 A'                 
  0.615   0.642   0.658   0.702   0.707   0.754   0.788   0.819
 85 A'   86 A'   87 A'   88 A'   89 A'   37 A"   38 A"   90 A'                 
  0.823   0.911   0.958   0.997   1.076   1.259   1.341   1.346
 91 A'   92 A'   93 A'   94 A'   95 A'   39 A"   96 A'   97 A'                 
  1.391   1.447   1.562   1.617   1.669   1.702   1.720   1.857
 40 A"   41 A"   42 A"   98 A'   99 A'  100 A'  101 A'  102 A'                 
  1.981   1.996   2.005   2.047   2.108   2.168   2.666   2.772
 43 A"   44 A"  103 A'  104 A'  105 A'  106 A'   45 A"  107 A'                 
  3.031   3.940   3.955   3.972   3.977   3.977   3.993   4.008
108 A'   46 A"  109 A'   47 A"   48 A"  110 A'   49 A"  111 A'                 
  4.008   4.045   4.055   4.056   4.116   4.214   4.227   4.334
 50 A"  112 A'   51 A"  113 A'  114 A'  115 A'  116 A'  117 A'                 
  4.389   5.978   6.009   6.028   6.573   6.617   6.903   7.526
118 A'   52 A"  119 A'  120 A'  121 A'  122 A'  123 A'   53 A"                 
  7.549   7.552   7.580   7.634   7.641  13.783  13.912  13.956
124 A'   54 A"  125 A'  126 A'  127 A'   55 A"  128 A'  129 A'                 
 23.328  27.832  28.320  28.345  28.353  28.513  28.520  28.532
130 A'  131 A'   56 A"  132 A'  133 A'   57 A"  134 A'   58 A"                 
 28.571  28.652  47.857  47.903 127.864 127.885 127.901 151.630
135 A'  136 A'  137 A'  138 A'   59 A"  139 A'  140 A'  141 A'                 
163.040 289.721 289.747 289.751 289.773 289.842 289.8641020.640
142 A'   60 A"  143 A'   61 A"  144 A'  145 A'  146 A'  147 A'                 
*******1901.792
148 A'  149 A'                                                                 

 Beta MOs, Restricted
 -- Occupied --                  
******* -482.87 -482.84 -176.33 -165.73 -165.73 -165.73  -77.12
  1 A'    2 A'    3 A'    4 A'    5 A'    6 A'    1 A"    7 A'                 
-62.520 -62.495 -56.341 -56.337 -56.337 -56.315 -56.312 -56.311
  8 A'    9 A'   10 A'    2 A"   11 A'   12 A'    3 A"   13 A'                 
-35.827 -31.320 -31.314 -31.314 -22.971 -22.969 -22.969 -22.965
 14 A'   15 A'   16 A'    4 A"   17 A'   18 A'    5 A"   19 A'                 
-22.965 -10.300  -8.729  -8.703  -6.610  -6.561  -6.548  -6.546
  6 A"   20 A'   21 A'   22 A'   23 A'   24 A'    7 A"   25 A'                 
 -6.533  -6.523  -6.522  -6.376  -4.789  -4.774  -4.773  -4.773
 26 A'    8 A"   27 A'   28 A'   29 A'   30 A'   31 A'    9 A"                 
 -4.769  -4.768  -2.672  -2.668  -2.667  -2.657  -2.657  -2.644
 10 A"   32 A'   33 A'   11 A"   34 A'   12 A"   35 A'   36 A'                 
 -2.642  -2.641  -2.633  -2.633  -2.055  -2.050  -2.050  -2.036
 13 A"   37 A'   14 A"   38 A'   39 A'   40 A'   15 A"   41 A'                 
 -2.036  -0.860  -0.802  -0.741  -0.657  -0.533  -0.451  -0.418
 16 A"   42 A'   43 A'   44 A'   45 A'   46 A'   47 A'   48 A'                 
 -0.388  -0.344  -0.328  -0.318  -0.306  -0.301  -0.289  -0.258
 17 A"   49 A'   18 A"   50 A'   19 A"   51 A'   52 A'   20 A"                 
 -- Virtual --                   
 -0.104  -0.094  -0.081  -0.014   0.005   0.025   0.034   0.043
 21 A"   53 A'   54 A'   55 A'   56 A'   57 A'   58 A'   22 A"                 
  0.052   0.058   0.064   0.070   0.079   0.082   0.098   0.108
 59 A'   60 A'   23 A"   61 A'   24 A"   62 A'   63 A'   64 A'                 
  0.119   0.122   0.124   0.153   0.171   0.202   0.214   0.233
 65 A'   25 A"   66 A'   67 A'   68 A'   69 A'   26 A"   70 A'                 
  0.263   0.287   0.302   0.355   0.366   0.375   0.383   0.391
 71 A'   27 A"   72 A'   73 A'   74 A'   28 A"   29 A"   75 A'                 
  0.413   0.415   0.420   0.433   0.436   0.452   0.470   0.476
 76 A'   30 A"   77 A'   78 A'   31 A"   79 A'   80 A'   32 A"                 
  0.502   0.538   0.546   0.552   0.552   0.577   0.595   0.602
 33 A"   34 A"   81 A'   82 A'   35 A"   36 A"   83 A'   84 A'                 
  0.615   0.642   0.658   0.702   0.707   0.754   0.788   0.819
 85 A'   86 A'   87 A'   88 A'   89 A'   37 A"   38 A"   90 A'                 
  0.823   0.911   0.958   0.997   1.076   1.259   1.341   1.346
 91 A'   92 A'   93 A'   94 A'   95 A'   39 A"   96 A'   97 A'                 
  1.391   1.447   1.562   1.617   1.669   1.702   1.720   1.857
 40 A"   41 A"   42 A"   98 A'   99 A'  100 A'  101 A'  102 A'                 
  1.981   1.996   2.005   2.047   2.108   2.168   2.666   2.772
 43 A"   44 A"  103 A'  104 A'  105 A'  106 A'   45 A"  107 A'                 
  3.031   3.940   3.955   3.972   3.977   3.977   3.993   4.008
108 A'   46 A"  109 A'   47 A"   48 A"  110 A'   49 A"  111 A'                 
  4.008   4.045   4.055   4.056   4.116   4.214   4.227   4.334
 50 A"  112 A'   51 A"  113 A'  114 A'  115 A'  116 A'  117 A'                 
  4.389   5.978   6.009   6.028   6.573   6.617   6.903   7.526
118 A'   52 A"  119 A'  120 A'  121 A'  122 A'  123 A'   53 A"                 
  7.549   7.552   7.580   7.634   7.641  13.783  13.912  13.956
124 A'   54 A"  125 A'  126 A'  127 A'   55 A"  128 A'  129 A'                 
 23.328  27.832  28.320  28.345  28.353  28.513  28.520  28.532
130 A'  131 A'   56 A"  132 A'  133 A'   57 A"  134 A'   58 A"                 
 28.571  28.652  47.857  47.903 127.864 127.885 127.901 151.630
135 A'  136 A'  137 A'  138 A'   59 A"  139 A'  140 A'  141 A'                 
163.040 289.721 289.747 289.751 289.773 289.842 289.8641020.640
142 A'   60 A"  143 A'   61 A"  144 A'  145 A'  146 A'  147 A'                 
*******1901.792
148 A'  149 A'                                                                 
 --------------------------------------------------------------

          Ground-State Mulliken Net Atomic Charges

     Atom                 Charge (a.u.)
  ----------------------------------------
      1 C                    -0.057482
      2 P                     0.018551
      3 Br                   -0.163466
      4 I                     0.129926
      5 Br                    0.072471
  ----------------------------------------
  Sum of atomic charges =    -0.000000

 -----------------------------------------------------------------
                    Cartesian Multipole Moments
 -----------------------------------------------------------------
    Charge (ESU x 10^10)
                -0.0000
    Dipole Moment (Debye)
         X       1.1609      Y      -0.1396      Z       0.0000
       Tot       1.1692
    Quadrupole Moments (Debye-Ang)
        XX     -82.5519     XY       1.8827     YY     -82.2264
        XZ      -0.0000     YZ       0.0000     ZZ     -84.9096
    Octopole Moments (Debye-Ang^2)
       XXX      40.2360    XXY      -8.4495    XYY       2.8658
       YYY     -30.5267    XXZ       0.0000    XYZ      -0.0000
       YYZ       0.0000    XZZ       5.6758    YZZ      -6.2288
       ZZZ       0.0000
    Hexadecapole Moments (Debye-Ang^3)
      XXXX   -1856.2731   XXXY     105.0533   XXYY    -455.0276
      XYYY      95.8606   YYYY    -689.0405   XXXZ       0.0000
      XXYZ       0.0000   XYYZ      -0.0000   YYYZ       0.0000
      XXZZ    -356.1775   XYZZ      27.4315   YYZZ    -140.5226
      XZZZ      -0.0000   YZZZ       0.0000   ZZZZ    -114.0968
 -----------------------------------------------------------------
 Calculating analytic gradient of the SCF energy
 Gradient of SCF Energy
            1           2           3           4           5
    1  -0.0005305   0.0004322   0.0001056   0.0000347  -0.0000421
    2   0.0001876  -0.0003134   0.0000585   0.0000362   0.0000311
    3  -0.0000000   0.0000000  -0.0000000  -0.0000000  -0.0000000
 Max gradient component =       5.305E-04
 RMS gradient           =       2.035E-04
 Gradient time:  CPU 16.29 s  wall 5.34 s
 Geometry Optimization Parameters
   NAtoms,    NIC,     NZ,  NCons,   NDum,   NFix, NCnnct, MaxDiis
        5      20       5       0       0       0       0       0

 Cartesian Hessian Update
 Hessian Updated using BFGS Update


** GEOMETRY OPTIMIZATION IN DELOCALIZED INTERNAL COORDINATES **
   Searching for a Minimum

   Optimization Cycle:  11

                       Coordinates (Angstroms)
     ATOM                X               Y               Z
      1  C         0.1370953809   -0.0505441813    0.0000000000
      2  P        -0.7000616343    1.4107120215    0.0000000000
      3  Br       -2.8938468436    0.8462637640    0.0000000000
      4  I         2.2706476384    0.2296053592    0.0000000000
      5  Br       -0.4792675062   -1.8340753137    0.0000000000
   Point Group: cs    Number of degrees of freedom:     7


   Energy is -12447.287846920

 Hessian Updated using BFGS Update

  7 Hessian modes will be used to form the next step
  Hessian Eigenvalues:
     0.089294    0.102161    0.171548    0.213153    0.264054    0.289681
     0.426874

 Minimum Search - Taking Simple RFO Step
 Searching for Lamda that Minimizes Along All modes
 Value Taken    Lamda =  -0.00000157
 Step Taken.  Stepsize is  0.002719

                             Maximum     Tolerance    Cnvgd?
         Gradient           0.000395      0.000300      NO
         Displacement       0.002117      0.001200      NO
         Energy change     -0.000003      0.000001      NO


 New Cartesian Coordinates Obtained by Inverse Iteration

 Displacement from previous Coordinates is:  0.002898
 ----------------------------------------------------------------
             Standard Nuclear Orientation (Angstroms)
    I     Atom           X                Y                Z
 ----------------------------------------------------------------
    1      C       0.1379503057    -0.0502895594     0.0000000000
    2      P      -0.7006164261     1.4109783521     0.0000000000
    3      Br     -2.8945687526     0.8462769410     0.0000000000
    4      I       2.2707887730     0.2288833662     0.0000000000
    5      Br     -0.4789868649    -1.8338874502     0.0000000000
 ----------------------------------------------------------------
 Molecular Point Group                 Cs    NOp =  2
 Largest Abelian Subgroup              Cs    NOp =  2
 Nuclear Repulsion Energy =  1194.0525639801 hartrees
 There are       72 alpha and       72 beta electrons
 Applying Cartesian multipole field
    Component          Value
    ---------          -----
     (2,0,0)        1.00000E-11
     (0,2,0)        2.00000E-11
     (0,0,2)       -3.00000E-11
 Nucleus-field energy     =     0.0000000333 hartrees
 Requested basis set is 6-311++G(d,p)
 There are 81 shells and 210 basis functions
 A cutoff of  1.0D-11 yielded   2357 shell pairs
 There are     17114 function pairs (     19256 Cartesian)
 Smallest overlap matrix eigenvalue = 4.20E-04
 Guess MOs from SCF MO coefficient file

 -----------------------------------------------------------------------
  General SCF calculation program by
  Eric Jon Sundstrom, Paul Horn, Yuezhi Mao, Dmitri Zuev, Alec White,
  David Stuck, Shaama M.S., Shane Yost, Joonho Lee, David Small,
  Daniel Levine, Susi Lehtola, Hugh Burton, Evgeny Epifanovsky
 -----------------------------------------------------------------------
 Exchange:     0.2000 Hartree-Fock + 0.0800 Slater + 0.7200 B88
 Correlation:  0.1900 VWN1RPA + 0.8100 LYP
 Using SG-1 standard quadrature grid
 using 4 threads for integral computing
 -------------------------------------------------------
 OpenMP Integral computing Module                
 Release: version 2.0, May 2017, Q-Chem Inc. Pleasanton 
 -------------------------------------------------------
 -------------------------------------------------------
 OpenMP BLAS3 based DFT computing Module                
 Release: version 1.0, May 2013, Q-Chem Inc. Pittsburgh 
 -------------------------------------------------------
 A restricted SCF calculation will be
 performed using DIIS
 SCF converges when DIIS error is below 1.0e-08
 ---------------------------------------
  Cycle       Energy         DIIS error
 ---------------------------------------
    1  -12447.2878474099      7.76e-06  
    2  -12447.2878479012      3.21e-06  
    3  -12447.2878477868      5.45e-06  
    4  -12447.2878479607      1.15e-06  
    5  -12447.2878479686      3.56e-07  
    6  -12447.2878479692      8.97e-08  
    7  -12447.2878479692      3.52e-08  
    8  -12447.2878479692      1.12e-08  
    9  -12447.2878479694      1.72e-09  Convergence criterion met
 ---------------------------------------
 SCF time:   CPU 43.02s  wall 16.00s 
 SCF   energy in the final basis set =   -12447.2878479694
 Total energy in the final basis set =   -12447.2878479694

 --------------------------------------------------------------
             Orbital Energies (a.u.) and Symmetries
 --------------------------------------------------------------

 Alpha MOs, Restricted
 -- Occupied --                  
******* -482.87 -482.84 -176.33 -165.73 -165.73 -165.73  -77.12
  1 A'    2 A'    3 A'    4 A'    5 A'    6 A'    1 A"    7 A'                 
-62.520 -62.495 -56.341 -56.337 -56.337 -56.315 -56.312 -56.311
  8 A'    9 A'   10 A'    2 A"   11 A'   12 A'    3 A"   13 A'                 
-35.827 -31.320 -31.314 -31.314 -22.971 -22.969 -22.969 -22.965
 14 A'   15 A'   16 A'    4 A"   17 A'   18 A'    5 A"   19 A'                 
-22.965 -10.300  -8.729  -8.703  -6.610  -6.561  -6.547  -6.546
  6 A"   20 A'   21 A'   22 A'   23 A'   24 A'    7 A"   25 A'                 
 -6.533  -6.523  -6.522  -6.376  -4.789  -4.774  -4.773  -4.773
 26 A'    8 A"   27 A'   28 A'   29 A'   30 A'   31 A'    9 A"                 
 -4.769  -4.768  -2.672  -2.668  -2.667  -2.657  -2.656  -2.644
 10 A"   32 A'   33 A'   11 A"   34 A'   12 A"   35 A'   36 A'                 
 -2.642  -2.641  -2.633  -2.633  -2.055  -2.050  -2.050  -2.036
 13 A"   37 A'   14 A"   38 A'   39 A'   40 A'   15 A"   41 A'                 
 -2.036  -0.860  -0.802  -0.741  -0.657  -0.533  -0.451  -0.418
 16 A"   42 A'   43 A'   44 A'   45 A'   46 A'   47 A'   48 A'                 
 -0.388  -0.344  -0.328  -0.318  -0.306  -0.301  -0.289  -0.258
 17 A"   49 A'   18 A"   50 A'   19 A"   51 A'   52 A'   20 A"                 
 -- Virtual --                   
 -0.104  -0.094  -0.081  -0.014   0.005   0.025   0.034   0.043
 21 A"   53 A'   54 A'   55 A'   56 A'   57 A'   58 A'   22 A"                 
  0.052   0.058   0.064   0.070   0.079   0.081   0.098   0.108
 59 A'   60 A'   23 A"   61 A'   24 A"   62 A'   63 A'   64 A'                 
  0.119   0.122   0.124   0.153   0.171   0.202   0.214   0.232
 65 A'   25 A"   66 A'   67 A'   68 A'   69 A'   26 A"   70 A'                 
  0.263   0.287   0.302   0.355   0.366   0.375   0.383   0.391
 71 A'   27 A"   72 A'   73 A'   74 A'   28 A"   29 A"   75 A'                 
  0.413   0.415   0.420   0.433   0.436   0.452   0.470   0.476
 76 A'   30 A"   77 A'   78 A'   31 A"   79 A'   80 A'   32 A"                 
  0.502   0.538   0.546   0.552   0.552   0.577   0.595   0.602
 33 A"   34 A"   81 A'   82 A'   35 A"   36 A"   83 A'   84 A'                 
  0.615   0.642   0.658   0.702   0.706   0.754   0.788   0.819
 85 A'   86 A'   87 A'   88 A'   89 A'   37 A"   38 A"   90 A'                 
  0.823   0.910   0.958   0.997   1.076   1.259   1.341   1.346
 91 A'   92 A'   93 A'   94 A'   95 A'   39 A"   96 A'   97 A'                 
  1.391   1.447   1.562   1.617   1.669   1.702   1.720   1.856
 40 A"   41 A"   42 A"   98 A'   99 A'  100 A'  101 A'  102 A'                 
  1.981   1.996   2.005   2.047   2.108   2.168   2.666   2.772
 43 A"   44 A"  103 A'  104 A'  105 A'  106 A'   45 A"  107 A'                 
  3.031   3.940   3.955   3.972   3.977   3.977   3.993   4.008
108 A'   46 A"  109 A'   47 A"   48 A"  110 A'   49 A"  111 A'                 
  4.008   4.045   4.055   4.056   4.116   4.214   4.227   4.334
 50 A"  112 A'   51 A"  113 A'  114 A'  115 A'  116 A'  117 A'                 
  4.389   5.978   6.009   6.028   6.573   6.617   6.903   7.526
118 A'   52 A"  119 A'  120 A'  121 A'  122 A'  123 A'   53 A"                 
  7.549   7.552   7.580   7.633   7.641  13.783  13.912  13.956
124 A'   54 A"  125 A'  126 A'  127 A'   55 A"  128 A'  129 A'                 
 23.328  27.832  28.320  28.345  28.353  28.513  28.520  28.532
130 A'  131 A'   56 A"  132 A'  133 A'   57 A"  134 A'   58 A"                 
 28.571  28.652  47.857  47.903 127.864 127.885 127.901 151.630
135 A'  136 A'  137 A'  138 A'   59 A"  139 A'  140 A'  141 A'                 
163.039 289.721 289.747 289.751 289.773 289.842 289.8641020.640
142 A'   60 A"  143 A'   61 A"  144 A'  145 A'  146 A'  147 A'                 
*******1901.792
148 A'  149 A'                                                                 

 Beta MOs, Restricted
 -- Occupied --                  
******* -482.87 -482.84 -176.33 -165.73 -165.73 -165.73  -77.12
  1 A'    2 A'    3 A'    4 A'    5 A'    6 A'    1 A"    7 A'                 
-62.520 -62.495 -56.341 -56.337 -56.337 -56.315 -56.312 -56.311
  8 A'    9 A'   10 A'    2 A"   11 A'   12 A'    3 A"   13 A'                 
-35.827 -31.320 -31.314 -31.314 -22.971 -22.969 -22.969 -22.965
 14 A'   15 A'   16 A'    4 A"   17 A'   18 A'    5 A"   19 A'                 
-22.965 -10.300  -8.729  -8.703  -6.610  -6.561  -6.547  -6.546
  6 A"   20 A'   21 A'   22 A'   23 A'   24 A'    7 A"   25 A'                 
 -6.533  -6.523  -6.522  -6.376  -4.789  -4.774  -4.773  -4.773
 26 A'    8 A"   27 A'   28 A'   29 A'   30 A'   31 A'    9 A"                 
 -4.769  -4.768  -2.672  -2.668  -2.667  -2.657  -2.656  -2.644
 10 A"   32 A'   33 A'   11 A"   34 A'   12 A"   35 A'   36 A'                 
 -2.642  -2.641  -2.633  -2.633  -2.055  -2.050  -2.050  -2.036
 13 A"   37 A'   14 A"   38 A'   39 A'   40 A'   15 A"   41 A'                 
 -2.036  -0.860  -0.802  -0.741  -0.657  -0.533  -0.451  -0.418
 16 A"   42 A'   43 A'   44 A'   45 A'   46 A'   47 A'   48 A'                 
 -0.388  -0.344  -0.328  -0.318  -0.306  -0.301  -0.289  -0.258
 17 A"   49 A'   18 A"   50 A'   19 A"   51 A'   52 A'   20 A"                 
 -- Virtual --                   
 -0.104  -0.094  -0.081  -0.014   0.005   0.025   0.034   0.043
 21 A"   53 A'   54 A'   55 A'   56 A'   57 A'   58 A'   22 A"                 
  0.052   0.058   0.064   0.070   0.079   0.081   0.098   0.108
 59 A'   60 A'   23 A"   61 A'   24 A"   62 A'   63 A'   64 A'                 
  0.119   0.122   0.124   0.153   0.171   0.202   0.214   0.232
 65 A'   25 A"   66 A'   67 A'   68 A'   69 A'   26 A"   70 A'                 
  0.263   0.287   0.302   0.355   0.366   0.375   0.383   0.391
 71 A'   27 A"   72 A'   73 A'   74 A'   28 A"   29 A"   75 A'                 
  0.413   0.415   0.420   0.433   0.436   0.452   0.470   0.476
 76 A'   30 A"   77 A'   78 A'   31 A"   79 A'   80 A'   32 A"                 
  0.502   0.538   0.546   0.552   0.552   0.577   0.595   0.602
 33 A"   34 A"   81 A'   82 A'   35 A"   36 A"   83 A'   84 A'                 
  0.615   0.642   0.658   0.702   0.706   0.754   0.788   0.819
 85 A'   86 A'   87 A'   88 A'   89 A'   37 A"   38 A"   90 A'                 
  0.823   0.910   0.958   0.997   1.076   1.259   1.341   1.346
 91 A'   92 A'   93 A'   94 A'   95 A'   39 A"   96 A'   97 A'                 
  1.391   1.447   1.562   1.617   1.669   1.702   1.720   1.856
 40 A"   41 A"   42 A"   98 A'   99 A'  100 A'  101 A'  102 A'                 
  1.981   1.996   2.005   2.047   2.108   2.168   2.666   2.772
 43 A"   44 A"  103 A'  104 A'  105 A'  106 A'   45 A"  107 A'                 
  3.031   3.940   3.955   3.972   3.977   3.977   3.993   4.008
108 A'   46 A"  109 A'   47 A"   48 A"  110 A'   49 A"  111 A'                 
  4.008   4.045   4.055   4.056   4.116   4.214   4.227   4.334
 50 A"  112 A'   51 A"  113 A'  114 A'  115 A'  116 A'  117 A'                 
  4.389   5.978   6.009   6.028   6.573   6.617   6.903   7.526
118 A'   52 A"  119 A'  120 A'  121 A'  122 A'  123 A'   53 A"                 
  7.549   7.552   7.580   7.633   7.641  13.783  13.912  13.956
124 A'   54 A"  125 A'  126 A'  127 A'   55 A"  128 A'  129 A'                 
 23.328  27.832  28.320  28.345  28.353  28.513  28.520  28.532
130 A'  131 A'   56 A"  132 A'  133 A'   57 A"  134 A'   58 A"                 
 28.571  28.652  47.857  47.903 127.864 127.885 127.901 151.630
135 A'  136 A'  137 A'  138 A'   59 A"  139 A'  140 A'  141 A'                 
163.039 289.721 289.747 289.751 289.773 289.842 289.8641020.640
142 A'   60 A"  143 A'   61 A"  144 A'  145 A'  146 A'  147 A'                 
*******1901.792
148 A'  149 A'                                                                 
 --------------------------------------------------------------

          Ground-State Mulliken Net Atomic Charges

     Atom                 Charge (a.u.)
  ----------------------------------------
      1 C                    -0.057805
      2 P                     0.018549
      3 Br                   -0.163344
      4 I                     0.130445
      5 Br                    0.072155
  ----------------------------------------
  Sum of atomic charges =    -0.000000

 -----------------------------------------------------------------
                    Cartesian Multipole Moments
 -----------------------------------------------------------------
    Charge (ESU x 10^10)
                -0.0000
    Dipole Moment (Debye)
         X       1.1640      Y      -0.1387      Z       0.0000
       Tot       1.1722
    Quadrupole Moments (Debye-Ang)
        XX     -82.5413     XY       1.8801     YY     -82.2345
        XZ       0.0000     YZ      -0.0000     ZZ     -84.9113
    Octopole Moments (Debye-Ang^2)
       XXX      40.2749    XXY      -8.4402    XYY       2.8766
       YYY     -30.4835    XXZ      -0.0000    XYZ       0.0000
       YYZ      -0.0000    XZZ       5.6903    YZZ      -6.2188
       ZZZ       0.0000
    Hexadecapole Moments (Debye-Ang^3)
      XXXX   -1856.7063   XXXY     105.2431   XXYY    -455.1219
      XYYY      96.1041   YYYY    -689.0498   XXXZ      -0.0000
      XXYZ      -0.0000   XYYZ       0.0000   YYYZ      -0.0000
      XXZZ    -356.2673   XYZZ      27.5155   YYZZ    -140.5215
      XZZZ      -0.0000   YZZZ      -0.0000   ZZZZ    -114.1020
 -----------------------------------------------------------------
 Calculating analytic gradient of the SCF energy
 Gradient of SCF Energy
            1           2           3           4           5
    1  -0.0001394   0.0002237   0.0000085  -0.0000431  -0.0000496
    2  -0.0000394  -0.0000253   0.0000790  -0.0000098  -0.0000045
    3   0.0000000  -0.0000000   0.0000000   0.0000000   0.0000000
 Max gradient component =       2.237E-04
 RMS gradient           =       7.412E-05
 Gradient time:  CPU 15.47 s  wall 5.69 s
 Geometry Optimization Parameters
   NAtoms,    NIC,     NZ,  NCons,   NDum,   NFix, NCnnct, MaxDiis
        5      20       5       0       0       0       0       0

 Cartesian Hessian Update
 Hessian Updated using BFGS Update


** GEOMETRY OPTIMIZATION IN DELOCALIZED INTERNAL COORDINATES **
   Searching for a Minimum

   Optimization Cycle:  12

                       Coordinates (Angstroms)
     ATOM                X               Y               Z
      1  C         0.1379503057   -0.0502895594    0.0000000000
      2  P        -0.7006164261    1.4109783521    0.0000000000
      3  Br       -2.8945687526    0.8462769410    0.0000000000
      4  I         2.2707887730    0.2288833662    0.0000000000
      5  Br       -0.4789868649   -1.8338874502    0.0000000000
   Point Group: cs    Number of degrees of freedom:     7


   Energy is -12447.287847969

 Hessian Updated using BFGS Update

  7 Hessian modes will be used to form the next step
  Hessian Eigenvalues:
     0.079426    0.102429    0.171595    0.205924    0.223032    0.279216
     0.404444

 Minimum Search - Taking Simple RFO Step
 Searching for Lamda that Minimizes Along All modes
 Value Taken    Lamda =   0.00000000
 Step Taken.  Stepsize is  0.002291

                             Maximum     Tolerance    Cnvgd?
         Gradient           0.000195      0.000300     YES
         Displacement       0.001502      0.001200      NO
         Energy change     -0.000001      0.000001      NO


 New Cartesian Coordinates Obtained by Inverse Iteration

 Displacement from previous Coordinates is:  0.004314
 ----------------------------------------------------------------
             Standard Nuclear Orientation (Angstroms)
    I     Atom           X                Y                Z
 ----------------------------------------------------------------
    1      C       0.1384697112    -0.0494505397     0.0000000000
    2      P      -0.7013054790     1.4114685979     0.0000000000
    3      Br     -2.8946899502     0.8453032786     0.0000000000
    4      I       2.2712790828     0.2276527796     0.0000000000
    5      Br     -0.4791863295    -1.8330124667     0.0000000000
 ----------------------------------------------------------------
 Molecular Point Group                 Cs    NOp =  2
 Largest Abelian Subgroup              Cs    NOp =  2
 Nuclear Repulsion Energy =  1194.1058677224 hartrees
 There are       72 alpha and       72 beta electrons
 Applying Cartesian multipole field
    Component          Value
    ---------          -----
     (2,0,0)        1.00000E-11
     (0,2,0)        2.00000E-11
     (0,0,2)       -3.00000E-11
 Nucleus-field energy     =     0.0000000333 hartrees
 Requested basis set is 6-311++G(d,p)
 There are 81 shells and 210 basis functions
 A cutoff of  1.0D-11 yielded   2357 shell pairs
 There are     17114 function pairs (     19256 Cartesian)
 Smallest overlap matrix eigenvalue = 4.20E-04
 Guess MOs from SCF MO coefficient file

 -----------------------------------------------------------------------
  General SCF calculation program by
  Eric Jon Sundstrom, Paul Horn, Yuezhi Mao, Dmitri Zuev, Alec White,
  David Stuck, Shaama M.S., Shane Yost, Joonho Lee, David Small,
  Daniel Levine, Susi Lehtola, Hugh Burton, Evgeny Epifanovsky
 -----------------------------------------------------------------------
 Exchange:     0.2000 Hartree-Fock + 0.0800 Slater + 0.7200 B88
 Correlation:  0.1900 VWN1RPA + 0.8100 LYP
 Using SG-1 standard quadrature grid
 using 4 threads for integral computing
 -------------------------------------------------------
 OpenMP Integral computing Module                
 Release: version 2.0, May 2017, Q-Chem Inc. Pleasanton 
 -------------------------------------------------------
 -------------------------------------------------------
 OpenMP BLAS3 based DFT computing Module                
 Release: version 1.0, May 2013, Q-Chem Inc. Pittsburgh 
 -------------------------------------------------------
 A restricted SCF calculation will be
 performed using DIIS
 SCF converges when DIIS error is below 1.0e-08
 ---------------------------------------
  Cycle       Energy         DIIS error
 ---------------------------------------
    1  -12447.2878475688      8.24e-06  
    2  -12447.2878482569      3.30e-06  
    3  -12447.2878481700      5.09e-06  
    4  -12447.2878483161      1.50e-06  
    5  -12447.2878483293      3.70e-07  
    6  -12447.2878483299      1.12e-07  
    7  -12447.2878483300      3.68e-08  
    8  -12447.2878483300      9.74e-09  Convergence criterion met
 ---------------------------------------
 SCF time:   CPU 38.54s  wall 14.00s 
 SCF   energy in the final basis set =   -12447.2878483300
 Total energy in the final basis set =   -12447.2878483300

 --------------------------------------------------------------
             Orbital Energies (a.u.) and Symmetries
 --------------------------------------------------------------

 Alpha MOs, Restricted
 -- Occupied --                  
******* -482.87 -482.84 -176.33 -165.73 -165.73 -165.73  -77.12
  1 A'    2 A'    3 A'    4 A'    5 A'    6 A'    1 A"    7 A'                 
-62.520 -62.495 -56.341 -56.337 -56.337 -56.315 -56.312 -56.311
  8 A'    9 A'   10 A'    2 A"   11 A'   12 A'    3 A"   13 A'                 
-35.827 -31.320 -31.314 -31.314 -22.971 -22.969 -22.969 -22.965
 14 A'   15 A'   16 A'    4 A"   17 A'   18 A'    5 A"   19 A'                 
-22.965 -10.300  -8.729  -8.703  -6.610  -6.561  -6.547  -6.546
  6 A"   20 A'   21 A'   22 A'   23 A'   24 A'    7 A"   25 A'                 
 -6.533  -6.523  -6.522  -6.376  -4.789  -4.774  -4.773  -4.773
 26 A'    8 A"   27 A'   28 A'   29 A'   30 A'   31 A'    9 A"                 
 -4.769  -4.768  -2.672  -2.668  -2.667  -2.656  -2.656  -2.644
 10 A"   32 A'   33 A'   11 A"   34 A'   12 A"   35 A'   36 A'                 
 -2.642  -2.641  -2.633  -2.633  -2.055  -2.050  -2.050  -2.036
 13 A"   37 A'   14 A"   38 A'   39 A'   40 A'   15 A"   41 A'                 
 -2.036  -0.860  -0.802  -0.741  -0.657  -0.533  -0.451  -0.418
 16 A"   42 A'   43 A'   44 A'   45 A'   46 A'   47 A'   48 A'                 
 -0.388  -0.344  -0.328  -0.318  -0.306  -0.301  -0.289  -0.258
 17 A"   49 A'   18 A"   50 A'   19 A"   51 A'   52 A'   20 A"                 
 -- Virtual --                   
 -0.104  -0.093  -0.081  -0.014   0.005   0.025   0.034   0.043
 21 A"   53 A'   54 A'   55 A'   56 A'   57 A'   58 A'   22 A"                 
  0.052   0.058   0.064   0.070   0.079   0.081   0.098   0.108
 59 A'   60 A'   23 A"   61 A'   24 A"   62 A'   63 A'   64 A'                 
  0.119   0.122   0.124   0.153   0.171   0.202   0.214   0.232
 65 A'   25 A"   66 A'   67 A'   68 A'   69 A'   26 A"   70 A'                 
  0.263   0.287   0.302   0.355   0.366   0.375   0.383   0.391
 71 A'   27 A"   72 A'   73 A'   74 A'   28 A"   29 A"   75 A'                 
  0.413   0.415   0.420   0.433   0.436   0.452   0.470   0.476
 76 A'   30 A"   77 A'   78 A'   31 A"   79 A'   80 A'   32 A"                 
  0.502   0.538   0.546   0.552   0.552   0.577   0.595   0.602
 33 A"   34 A"   81 A'   82 A'   35 A"   36 A"   83 A'   84 A'                 
  0.615   0.642   0.659   0.702   0.706   0.754   0.788   0.819
 85 A'   86 A'   87 A'   88 A'   89 A'   37 A"   38 A"   90 A'                 
  0.823   0.910   0.957   0.997   1.076   1.259   1.341   1.346
 91 A'   92 A'   93 A'   94 A'   95 A'   39 A"   96 A'   97 A'                 
  1.391   1.447   1.562   1.617   1.669   1.702   1.720   1.856
 40 A"   41 A"   42 A"   98 A'   99 A'  100 A'  101 A'  102 A'                 
  1.981   1.996   2.005   2.047   2.108   2.168   2.666   2.772
 43 A"   44 A"  103 A'  104 A'  105 A'  106 A'   45 A"  107 A'                 
  3.030   3.940   3.955   3.972   3.977   3.977   3.993   4.008
108 A'   46 A"  109 A'   47 A"   48 A"  110 A'   49 A"  111 A'                 
  4.008   4.045   4.055   4.056   4.116   4.214   4.227   4.334
 50 A"  112 A'   51 A"  113 A'  114 A'  115 A'  116 A'  117 A'                 
  4.389   5.978   6.009   6.028   6.573   6.617   6.903   7.526
118 A'   52 A"  119 A'  120 A'  121 A'  122 A'  123 A'   53 A"                 
  7.549   7.552   7.580   7.633   7.641  13.783  13.912  13.956
124 A'   54 A"  125 A'  126 A'  127 A'   55 A"  128 A'  129 A'                 
 23.328  27.832  28.320  28.345  28.353  28.513  28.520  28.532
130 A'  131 A'   56 A"  132 A'  133 A'   57 A"  134 A'   58 A"                 
 28.571  28.652  47.857  47.903 127.864 127.885 127.901 151.630
135 A'  136 A'  137 A'  138 A'   59 A"  139 A'  140 A'  141 A'                 
163.039 289.721 289.747 289.751 289.773 289.842 289.8641020.640
142 A'   60 A"  143 A'   61 A"  144 A'  145 A'  146 A'  147 A'                 
*******1901.792
148 A'  149 A'                                                                 

 Beta MOs, Restricted
 -- Occupied --                  
******* -482.87 -482.84 -176.33 -165.73 -165.73 -165.73  -77.12
  1 A'    2 A'    3 A'    4 A'    5 A'    6 A'    1 A"    7 A'                 
-62.520 -62.495 -56.341 -56.337 -56.337 -56.315 -56.312 -56.311
  8 A'    9 A'   10 A'    2 A"   11 A'   12 A'    3 A"   13 A'                 
-35.827 -31.320 -31.314 -31.314 -22.971 -22.969 -22.969 -22.965
 14 A'   15 A'   16 A'    4 A"   17 A'   18 A'    5 A"   19 A'                 
-22.965 -10.300  -8.729  -8.703  -6.610  -6.561  -6.547  -6.546
  6 A"   20 A'   21 A'   22 A'   23 A'   24 A'    7 A"   25 A'                 
 -6.533  -6.523  -6.522  -6.376  -4.789  -4.774  -4.773  -4.773
 26 A'    8 A"   27 A'   28 A'   29 A'   30 A'   31 A'    9 A"                 
 -4.769  -4.768  -2.672  -2.668  -2.667  -2.656  -2.656  -2.644
 10 A"   32 A'   33 A'   11 A"   34 A'   12 A"   35 A'   36 A'                 
 -2.642  -2.641  -2.633  -2.633  -2.055  -2.050  -2.050  -2.036
 13 A"   37 A'   14 A"   38 A'   39 A'   40 A'   15 A"   41 A'                 
 -2.036  -0.860  -0.802  -0.741  -0.657  -0.533  -0.451  -0.418
 16 A"   42 A'   43 A'   44 A'   45 A'   46 A'   47 A'   48 A'                 
 -0.388  -0.344  -0.328  -0.318  -0.306  -0.301  -0.289  -0.258
 17 A"   49 A'   18 A"   50 A'   19 A"   51 A'   52 A'   20 A"                 
 -- Virtual --                   
 -0.104  -0.093  -0.081  -0.014   0.005   0.025   0.034   0.043
 21 A"   53 A'   54 A'   55 A'   56 A'   57 A'   58 A'   22 A"                 
  0.052   0.058   0.064   0.070   0.079   0.081   0.098   0.108
 59 A'   60 A'   23 A"   61 A'   24 A"   62 A'   63 A'   64 A'                 
  0.119   0.122   0.124   0.153   0.171   0.202   0.214   0.232
 65 A'   25 A"   66 A'   67 A'   68 A'   69 A'   26 A"   70 A'                 
  0.263   0.287   0.302   0.355   0.366   0.375   0.383   0.391
 71 A'   27 A"   72 A'   73 A'   74 A'   28 A"   29 A"   75 A'                 
  0.413   0.415   0.420   0.433   0.436   0.452   0.470   0.476
 76 A'   30 A"   77 A'   78 A'   31 A"   79 A'   80 A'   32 A"                 
  0.502   0.538   0.546   0.552   0.552   0.577   0.595   0.602
 33 A"   34 A"   81 A'   82 A'   35 A"   36 A"   83 A'   84 A'                 
  0.615   0.642   0.659   0.702   0.706   0.754   0.788   0.819
 85 A'   86 A'   87 A'   88 A'   89 A'   37 A"   38 A"   90 A'                 
  0.823   0.910   0.957   0.997   1.076   1.259   1.341   1.346
 91 A'   92 A'   93 A'   94 A'   95 A'   39 A"   96 A'   97 A'                 
  1.391   1.447   1.562   1.617   1.669   1.702   1.720   1.856
 40 A"   41 A"   42 A"   98 A'   99 A'  100 A'  101 A'  102 A'                 
  1.981   1.996   2.005   2.047   2.108   2.168   2.666   2.772
 43 A"   44 A"  103 A'  104 A'  105 A'  106 A'   45 A"  107 A'                 
  3.030   3.940   3.955   3.972   3.977   3.977   3.993   4.008
108 A'   46 A"  109 A'   47 A"   48 A"  110 A'   49 A"  111 A'                 
  4.008   4.045   4.055   4.056   4.116   4.214   4.227   4.334
 50 A"  112 A'   51 A"  113 A'  114 A'  115 A'  116 A'  117 A'                 
  4.389   5.978   6.009   6.028   6.573   6.617   6.903   7.526
118 A'   52 A"  119 A'  120 A'  121 A'  122 A'  123 A'   53 A"                 
  7.549   7.552   7.580   7.633   7.641  13.783  13.912  13.956
124 A'   54 A"  125 A'  126 A'  127 A'   55 A"  128 A'  129 A'                 
 23.328  27.832  28.320  28.345  28.353  28.513  28.520  28.532
130 A'  131 A'   56 A"  132 A'  133 A'   57 A"  134 A'   58 A"                 
 28.571  28.652  47.857  47.903 127.864 127.885 127.901 151.630
135 A'  136 A'  137 A'  138 A'   59 A"  139 A'  140 A'  141 A'                 
163.039 289.721 289.747 289.751 289.773 289.842 289.8641020.640
142 A'   60 A"  143 A'   61 A"  144 A'  145 A'  146 A'  147 A'                 
*******1901.792
148 A'  149 A'                                                                 
 --------------------------------------------------------------

          Ground-State Mulliken Net Atomic Charges

     Atom                 Charge (a.u.)
  ----------------------------------------
      1 C                    -0.058243
      2 P                     0.018732
      3 Br                   -0.163123
      4 I                     0.130761
      5 Br                    0.071872
  ----------------------------------------
  Sum of atomic charges =    -0.000000

 -----------------------------------------------------------------
                    Cartesian Multipole Moments
 -----------------------------------------------------------------
    Charge (ESU x 10^10)
                -0.0000
    Dipole Moment (Debye)
         X       1.1631      Y      -0.1369      Z      -0.0000
       Tot       1.1711
    Quadrupole Moments (Debye-Ang)
        XX     -82.5255     XY       1.8735     YY     -82.2428
        XZ       0.0000     YZ      -0.0000     ZZ     -84.9120
    Octopole Moments (Debye-Ang^2)
       XXX      40.2627    XXY      -8.4296    XYY       2.8664
       YYY     -30.3865    XXZ       0.0000    XYZ       0.0000
       YYZ       0.0000    XZZ       5.6891    YZZ      -6.1922
       ZZZ      -0.0000
    Hexadecapole Moments (Debye-Ang^3)
      XXXX   -1857.0145   XXXY     105.2892   XXYY    -455.1307
      XYYY      96.2113   YYYY    -688.6350   XXXZ       0.0000
      XXYZ      -0.0000   XYYZ      -0.0000   YYYZ      -0.0000
      XXZZ    -356.3437   XYZZ      27.5554   YYZZ    -140.4413
      XZZZ       0.0000   YZZZ      -0.0000   ZZZZ    -114.1044
 -----------------------------------------------------------------
 Calculating analytic gradient of the SCF energy
 Gradient of SCF Energy
            1           2           3           4           5
    1   0.0000061   0.0000382   0.0000241  -0.0000086  -0.0000598
    2  -0.0000612   0.0000559   0.0000740  -0.0000691   0.0000004
    3   0.0000000  -0.0000000   0.0000000  -0.0000000  -0.0000000
 Max gradient component =       7.400E-05
 RMS gradient           =       3.904E-05
 Gradient time:  CPU 15.79 s  wall 5.23 s
 Geometry Optimization Parameters
   NAtoms,    NIC,     NZ,  NCons,   NDum,   NFix, NCnnct, MaxDiis
        5      20       5       0       0       0       0       0

 Cartesian Hessian Update
 Hessian Updated using BFGS Update


** GEOMETRY OPTIMIZATION IN DELOCALIZED INTERNAL COORDINATES **
   Searching for a Minimum

   Optimization Cycle:  13

                       Coordinates (Angstroms)
     ATOM                X               Y               Z
      1  C         0.1384697112   -0.0494505397    0.0000000000
      2  P        -0.7013054790    1.4114685979    0.0000000000
      3  Br       -2.8946899502    0.8453032786    0.0000000000
      4  I         2.2712790828    0.2276527796    0.0000000000
      5  Br       -0.4791863295   -1.8330124667    0.0000000000
   Point Group: cs    Number of degrees of freedom:     7


   Energy is -12447.287848330

 Hessian Updated using BFGS Update

  7 Hessian modes will be used to form the next step
  Hessian Eigenvalues:
     0.077764    0.102257    0.157365    0.205689    0.222372    0.281686
     0.412285

 Minimum Search - Taking Simple RFO Step
 Searching for Lamda that Minimizes Along All modes
 Value Taken    Lamda =   0.00000000
 Step Taken.  Stepsize is  0.000306

                             Maximum     Tolerance    Cnvgd?
         Gradient           0.000031      0.000300     YES
         Displacement       0.000166      0.001200     YES
         Energy change     -0.000000      0.000001     YES


                       Distance Matrix (Angstroms)
             C (  1)   P (  2)   Br(  3)   I (  4)
   P (  2)  1.685084
   Br(  3)  3.162379  2.265277
   I (  4)  2.150735  3.199637  5.202762
   Br(  5)  1.887483  3.252075  3.606665  3.436772

 Final energy is   -12447.287848329994     


 ******************************
 **  OPTIMIZATION CONVERGED  **
 ******************************

                       Coordinates (Angstroms)
     ATOM                X               Y               Z
      1  C         0.1384697112   -0.0494505397    0.0000000000
      2  P        -0.7013054790    1.4114685979    0.0000000000
      3  Br       -2.8946899502    0.8453032786    0.0000000000
      4  I         2.2712790828    0.2276527796    0.0000000000
      5  Br       -0.4791863295   -1.8330124667    0.0000000000

Z-matrix Print:
$molecule
0 1
I 
C  1 2.150735
P  2 1.685084 1 112.488800
Br 2 1.887483 1 116.503850 3 -180.000000 0
Br 3 2.265277 2 105.417942 1 -180.000000 0
$end


 --------------------------------------------------------------
             Orbital Energies (a.u.) and Symmetries
 --------------------------------------------------------------

 Alpha MOs, Restricted
 -- Occupied --                  
******* -482.87 -482.84 -176.33 -165.73 -165.73 -165.73  -77.12
  1 A'    2 A'    3 A'    4 A'    5 A'    6 A'    1 A"    7 A'                 
-62.520 -62.495 -56.341 -56.337 -56.337 -56.315 -56.312 -56.311
  8 A'    9 A'   10 A'    2 A"   11 A'   12 A'    3 A"   13 A'                 
-35.827 -31.320 -31.314 -31.314 -22.971 -22.969 -22.969 -22.965
 14 A'   15 A'   16 A'    4 A"   17 A'   18 A'    5 A"   19 A'                 
-22.965 -10.300  -8.729  -8.703  -6.610  -6.561  -6.547  -6.546
  6 A"   20 A'   21 A'   22 A'   23 A'   24 A'    7 A"   25 A'                 
 -6.533  -6.523  -6.522  -6.376  -4.789  -4.774  -4.773  -4.773
 26 A'    8 A"   27 A'   28 A'   29 A'   30 A'   31 A'    9 A"                 
 -4.769  -4.768  -2.672  -2.668  -2.667  -2.656  -2.656  -2.644
 10 A"   32 A'   33 A'   11 A"   34 A'   12 A"   35 A'   36 A'                 
 -2.642  -2.641  -2.633  -2.633  -2.055  -2.050  -2.050  -2.036
 13 A"   37 A'   14 A"   38 A'   39 A'   40 A'   15 A"   41 A'                 
 -2.036  -0.860  -0.802  -0.741  -0.657  -0.533  -0.451  -0.418
 16 A"   42 A'   43 A'   44 A'   45 A'   46 A'   47 A'   48 A'                 
 -0.388  -0.344  -0.328  -0.318  -0.306  -0.301  -0.289  -0.258
 17 A"   49 A'   18 A"   50 A'   19 A"   51 A'   52 A'   20 A"                 
 -- Virtual --                   
 -0.104  -0.093  -0.081  -0.014   0.005   0.025   0.034   0.043
 21 A"   53 A'   54 A'   55 A'   56 A'   57 A'   58 A'   22 A"                 
  0.052   0.058   0.064   0.070   0.079   0.081   0.098   0.108
 59 A'   60 A'   23 A"   61 A'   24 A"   62 A'   63 A'   64 A'                 
  0.119   0.122   0.124   0.153   0.171   0.202   0.214   0.232
 65 A'   25 A"   66 A'   67 A'   68 A'   69 A'   26 A"   70 A'                 
  0.263   0.287   0.302   0.355   0.366   0.375   0.383   0.391
 71 A'   27 A"   72 A'   73 A'   74 A'   28 A"   29 A"   75 A'                 
  0.413   0.415   0.420   0.433   0.436   0.452   0.470   0.476
 76 A'   30 A"   77 A'   78 A'   31 A"   79 A'   80 A'   32 A"                 
  0.502   0.538   0.546   0.552   0.552   0.577   0.595   0.602
 33 A"   34 A"   81 A'   82 A'   35 A"   36 A"   83 A'   84 A'                 
  0.615   0.642   0.659   0.702   0.706   0.754   0.788   0.819
 85 A'   86 A'   87 A'   88 A'   89 A'   37 A"   38 A"   90 A'                 
  0.823   0.910   0.957   0.997   1.076   1.259   1.341   1.346
 91 A'   92 A'   93 A'   94 A'   95 A'   39 A"   96 A'   97 A'                 
  1.391   1.447   1.562   1.617   1.669   1.702   1.720   1.856
 40 A"   41 A"   42 A"   98 A'   99 A'  100 A'  101 A'  102 A'                 
  1.981   1.996   2.005   2.047   2.108   2.168   2.666   2.772
 43 A"   44 A"  103 A'  104 A'  105 A'  106 A'   45 A"  107 A'                 
  3.030   3.940   3.955   3.972   3.977   3.977   3.993   4.008
108 A'   46 A"  109 A'   47 A"   48 A"  110 A'   49 A"  111 A'                 
  4.008   4.045   4.055   4.056   4.116   4.214   4.227   4.334
 50 A"  112 A'   51 A"  113 A'  114 A'  115 A'  116 A'  117 A'                 
  4.389   5.978   6.009   6.028   6.573   6.617   6.903   7.526
118 A'   52 A"  119 A'  120 A'  121 A'  122 A'  123 A'   53 A"                 
  7.549   7.552   7.580   7.633   7.641  13.783  13.912  13.956
124 A'   54 A"  125 A'  126 A'  127 A'   55 A"  128 A'  129 A'                 
 23.328  27.832  28.320  28.345  28.353  28.513  28.520  28.532
130 A'  131 A'   56 A"  132 A'  133 A'   57 A"  134 A'   58 A"                 
 28.571  28.652  47.857  47.903 127.864 127.885 127.901 151.630
135 A'  136 A'  137 A'  138 A'   59 A"  139 A'  140 A'  141 A'                 
163.039 289.721 289.747 289.751 289.773 289.842 289.8641020.640
142 A'   60 A"  143 A'   61 A"  144 A'  145 A'  146 A'  147 A'                 
*******1901.792
148 A'  149 A'                                                                 

 Beta MOs, Restricted
 -- Occupied --                  
******* -482.87 -482.84 -176.33 -165.73 -165.73 -165.73  -77.12
  1 A'    2 A'    3 A'    4 A'    5 A'    6 A'    1 A"    7 A'                 
-62.520 -62.495 -56.341 -56.337 -56.337 -56.315 -56.312 -56.311
  8 A'    9 A'   10 A'    2 A"   11 A'   12 A'    3 A"   13 A'                 
-35.827 -31.320 -31.314 -31.314 -22.971 -22.969 -22.969 -22.965
 14 A'   15 A'   16 A'    4 A"   17 A'   18 A'    5 A"   19 A'                 
-22.965 -10.300  -8.729  -8.703  -6.610  -6.561  -6.547  -6.546
  6 A"   20 A'   21 A'   22 A'   23 A'   24 A'    7 A"   25 A'                 
 -6.533  -6.523  -6.522  -6.376  -4.789  -4.774  -4.773  -4.773
 26 A'    8 A"   27 A'   28 A'   29 A'   30 A'   31 A'    9 A"                 
 -4.769  -4.768  -2.672  -2.668  -2.667  -2.656  -2.656  -2.644
 10 A"   32 A'   33 A'   11 A"   34 A'   12 A"   35 A'   36 A'                 
 -2.642  -2.641  -2.633  -2.633  -2.055  -2.050  -2.050  -2.036
 13 A"   37 A'   14 A"   38 A'   39 A'   40 A'   15 A"   41 A'                 
 -2.036  -0.860  -0.802  -0.741  -0.657  -0.533  -0.451  -0.418
 16 A"   42 A'   43 A'   44 A'   45 A'   46 A'   47 A'   48 A'                 
 -0.388  -0.344  -0.328  -0.318  -0.306  -0.301  -0.289  -0.258
 17 A"   49 A'   18 A"   50 A'   19 A"   51 A'   52 A'   20 A"                 
 -- Virtual --                   
 -0.104  -0.093  -0.081  -0.014   0.005   0.025   0.034   0.043
 21 A"   53 A'   54 A'   55 A'   56 A'   57 A'   58 A'   22 A"                 
  0.052   0.058   0.064   0.070   0.079   0.081   0.098   0.108
 59 A'   60 A'   23 A"   61 A'   24 A"   62 A'   63 A'   64 A'                 
  0.119   0.122   0.124   0.153   0.171   0.202   0.214   0.232
 65 A'   25 A"   66 A'   67 A'   68 A'   69 A'   26 A"   70 A'                 
  0.263   0.287   0.302   0.355   0.366   0.375   0.383   0.391
 71 A'   27 A"   72 A'   73 A'   74 A'   28 A"   29 A"   75 A'                 
  0.413   0.415   0.420   0.433   0.436   0.452   0.470   0.476
 76 A'   30 A"   77 A'   78 A'   31 A"   79 A'   80 A'   32 A"                 
  0.502   0.538   0.546   0.552   0.552   0.577   0.595   0.602
 33 A"   34 A"   81 A'   82 A'   35 A"   36 A"   83 A'   84 A'                 
  0.615   0.642   0.659   0.702   0.706   0.754   0.788   0.819
 85 A'   86 A'   87 A'   88 A'   89 A'   37 A"   38 A"   90 A'                 
  0.823   0.910   0.957   0.997   1.076   1.259   1.341   1.346
 91 A'   92 A'   93 A'   94 A'   95 A'   39 A"   96 A'   97 A'                 
  1.391   1.447   1.562   1.617   1.669   1.702   1.720   1.856
 40 A"   41 A"   42 A"   98 A'   99 A'  100 A'  101 A'  102 A'                 
  1.981   1.996   2.005   2.047   2.108   2.168   2.666   2.772
 43 A"   44 A"  103 A'  104 A'  105 A'  106 A'   45 A"  107 A'                 
  3.030   3.940   3.955   3.972   3.977   3.977   3.993   4.008
108 A'   46 A"  109 A'   47 A"   48 A"  110 A'   49 A"  111 A'                 
  4.008   4.045   4.055   4.056   4.116   4.214   4.227   4.334
 50 A"  112 A'   51 A"  113 A'  114 A'  115 A'  116 A'  117 A'                 
  4.389   5.978   6.009   6.028   6.573   6.617   6.903   7.526
118 A'   52 A"  119 A'  120 A'  121 A'  122 A'  123 A'   53 A"                 
  7.549   7.552   7.580   7.633   7.641  13.783  13.912  13.956
124 A'   54 A"  125 A'  126 A'  127 A'   55 A"  128 A'  129 A'                 
 23.328  27.832  28.320  28.345  28.353  28.513  28.520  28.532
130 A'  131 A'   56 A"  132 A'  133 A'   57 A"  134 A'   58 A"                 
 28.571  28.652  47.857  47.903 127.864 127.885 127.901 151.630
135 A'  136 A'  137 A'  138 A'   59 A"  139 A'  140 A'  141 A'                 
163.039 289.721 289.747 289.751 289.773 289.842 289.8641020.640
142 A'   60 A"  143 A'   61 A"  144 A'  145 A'  146 A'  147 A'                 
*******1901.792
148 A'  149 A'                                                                 
 --------------------------------------------------------------

          Ground-State Mulliken Net Atomic Charges

     Atom                 Charge (a.u.)
  ----------------------------------------
      1 C                    -0.058243
      2 P                     0.018732
      3 Br                   -0.163123
      4 I                     0.130761
      5 Br                    0.071872
  ----------------------------------------
  Sum of atomic charges =    -0.000000

 -----------------------------------------------------------------
                    Cartesian Multipole Moments
 -----------------------------------------------------------------
    Charge (ESU x 10^10)
                -0.0000
    Dipole Moment (Debye)
         X       1.1631      Y      -0.1369      Z      -0.0000
       Tot       1.1711
    Quadrupole Moments (Debye-Ang)
        XX     -82.5255     XY       1.8735     YY     -82.2428
        XZ       0.0000     YZ      -0.0000     ZZ     -84.9120
    Octopole Moments (Debye-Ang^2)
       XXX      40.2627    XXY      -8.4296    XYY       2.8664
       YYY     -30.3865    XXZ       0.0000    XYZ       0.0000
       YYZ       0.0000    XZZ       5.6891    YZZ      -6.1922
       ZZZ      -0.0000
    Hexadecapole Moments (Debye-Ang^3)
      XXXX   -1857.0145   XXXY     105.2892   XXYY    -455.1307
      XYYY      96.2113   YYYY    -688.6350   XXXZ       0.0000
      XXYZ      -0.0000   XYYZ      -0.0000   YYYZ      -0.0000
      XXZZ    -356.3437   XYZZ      27.5554   YYZZ    -140.4413
      XZZZ       0.0000   YZZZ      -0.0000   ZZZZ    -114.1044
 -----------------------------------------------------------------
Archival summary:
1\1\TWL02\OPT\ProcedureUnspecified\BasisUnspecified\1r211\taweetha\MonNov2612:23:242018MonNov2612:23:242018\0\\#,OPT,ProcedureUnspecified,BasisUnspecified,\\0,1\I\C,1,2.15074\P,2,1.68508,1,112.489\Br,2,1.88748,1,116.504,3,-180,0\Br,3,2.26528,2,105.418,1,-180,0\\\@

 Total job time:  316.83s(wall), 851.92s(cpu) 
 Mon Nov 26 12:23:24 2018

        *************************************************************
        *                                                           *
        *  Thank you very much for using Q-Chem.  Have a nice day.  *
        *                                                           *
        *************************************************************


 
User input: 2 of 2 
 
Q-Chem Developer Version!
                  Welcome to Q-Chem
     A Quantum Leap Into The Future Of Chemistry


 Q-Chem 5.1, Q-Chem, Inc., Pleasanton, CA (2018)

 Yihan Shao,  Zhengting Gan,  E. Epifanovsky,  A. T. B. Gilbert,  M. Wormit,  
 J. Kussmann,  A. W. Lange,  A. Behn,  Jia Deng,  Xintian Feng,  D. Ghosh,  
 M. Goldey,  P. R. Horn,  L. D. Jacobson,  I. Kaliman,  T. Kus,  A. Landau,  
 Jie Liu,  E. I. Proynov,  R. M. Richard,  R. P. Steele,  E. J. Sundstrom,  
 H. L. Woodcock III,  P. M. Zimmerman,  D. Zuev,  B. Albrecht,  E. Alguire,  
 S. A. Baeppler,  D. Barton,  Z. Benda,  Y. A. Bernard,  E. J. Berquist,  
 K. B. Bravaya,  H. Burton,  D. Casanova,  Chun-Min Chang,  Yunqing Chen,  
 A. Chien,  K. D. Closser,  M. P. Coons,  S. Coriani,  S. Dasgupta,  
 A. L. Dempwolff,  M. Diedenhofen,  Hainam Do,  R. G. Edgar,  Po-Tung Fang,  
 S. Faraji,  S. Fatehi,  Qingguo Feng,  K. D. Fenk,  J. Fosso-Tande,  
 Qinghui Ge,  A. Ghysels,  G. Gidofalvi,  J. Gomes,  J. Gonthier,  A. Gunina,  
 D. Hait,  M. W. D. Hanson-Heine,  P. H. P. Harbach,  A. W. Hauser,  
 J. E. Herr,  E. G. Hohenstein,  Z. C. Holden,  Kerwin Hui,  B. C. Huynh,  
 T.-C. Jagau,  Hyunjun Ji,  B. Kaduk,  K. Khistyaev,  Jaehoon Kim,  
 P. Klunzinger,  K. Koh,  D. Kosenkov,  L. Koulias,  T. Kowalczyk,  
 C. M. Krauter,  A. Kunitsa,  Ka Un Lao,  A. Laurent,  K. V. Lawler,  
 Joonho Lee,  D. Lefrancois,  S. Lehtola,  D. S. Levine,  Yi-Pei Li,  
 You-Sheng Lin,  Fenglai Liu,  E. Livshits,  A. Luenser,  P. Manohar,  
 E. Mansoor,  S. F. Manzer,  Shan-Ping Mao,  Yuezhi Mao,  N. Mardirossian,  
 A. V. Marenich,  T. Markovich,  L. A. Martinez-Martinez,  S. A. Maurer,  
 N. J. Mayhall,  S. C. McKenzie,  J.-M. Mewes,  A. F. Morrison,  
 J. W. Mullinax,  K. Nanda,  T. S. Nguyen-Beck,  R. Olivares-Amaya,  
 J. A. Parkhill,  T. M. Perrine,  F. Plasser,  P. Pokhilko,  S. Prager,  
 A. Prociuk,  E. Ramos,  D. R. Rehn,  F. Rob,  M. Schneider,  N. Sergueev,  
 S. M. Sharada,  S. Sharma,  D. W. Small,  T. Stauch,  T. Stein,  
 Yu-Chuan Su,  A. J. W. Thom,  A. Tkatchenko,  T. Tsuchimochi,  N. M. Tubman,  
 L. Vogt,  M. L. Vidal,  O. Vydrov,  M. A. Watson,  J. Wenzel,  
 M. de Wergifosse,  T. A. Wesolowski,  A. White,  J. Witte,  A. Yamada,  
 Jun Yang,  K. Yao,  S. Yeganeh,  S. R. Yost,  Zhi-Qiang You,  A. Zech,  
 Igor Ying Zhang,  Xing Zhang,  Yan Zhao,  Ying Zhu,  B. R. Brooks,  
 G. K. L. Chan,  C. J. Cramer,  M. S. Gordon,  W. J. Hehre,  A. Klamt,  
 M. W. Schmidt,  C. D. Sherrill,  D. G. Truhlar,  A. Aspuru-Guzik,  R. Baer,  
 A. T. Bell,  N. A. Besley,  Jeng-Da Chai,  A. E. DePrince, III,  
 R. A. DiStasio Jr.,  A. Dreuw,  B. D. Dunietz,  T. R. Furlani,  
 Chao-Ping Hsu,  Yousung Jung,  Jing Kong,  D. S. Lambrecht,  WanZhen Liang,  
 C. Ochsenfeld,  V. A. Rassolov,  L. V. Slipchenko,  J. E. Subotnik,  
 T. Van Voorhis,  J. M. Herbert,  A. I. Krylov,  P. M. W. Gill,  M. Head-Gordon

 Contributors to earlier versions of Q-Chem not listed above: 
 R. D. Adamson,  B. Austin,  J. Baker,  G. J. O. Beran,  K. Brandhorst,  
 S. T. Brown,  E. F. C. Byrd,  A. K. Chakraborty,  C.-L. Cheng,  
 Siu Hung Chien,  D. M. Chipman,  D. L. Crittenden,  H. Dachsel,  
 R. J. Doerksen,  A. D. Dutoi,  L. Fusti-Molnar,  W. A. Goddard III,  
 A. Golubeva-Zadorozhnaya,  S. R. Gwaltney,  G. Hawkins,  A. Heyden,  
 S. Hirata,  G. Kedziora,  F. J. Keil,  C. Kelley,  Jihan Kim,  R. A. King,  
 R. Z. Khaliullin,  P. P. Korambath,  W. Kurlancheek,  A. M. Lee,  M. S. Lee,  
 S. V. Levchenko,  Ching Yeh Lin,  D. Liotard,  R. C. Lochan,  I. Lotan,  
 P. E. Maslen,  N. Nair,  D. P. O'Neill,  D. Neuhauser,  E. Neuscamman,  
 C. M. Oana,  R. Olson,  B. Peters,  R. Peverati,  P. A. Pieniazek,  
 Y. M. Rhee,  J. Ritchie,  M. A. Rohrdanz,  E. Rosta,  N. J. Russ,  
 H. F. Schaefer III,  N. E. Schultz,  N. Shenvi,  A. C. Simmonett,  A. Sodt,  
 D. Stuck,  K. S. Thanthiriwatte,  V. Vanovschi,  Tao Wang,  A. Warshel,  
 C. F. Williams,  Q. Wu,  X. Xu,  W. Zhang

 Please cite Q-Chem as follows:
 Y. Shao et al., Mol. Phys. 113, 184-215 (2015)
 DOI: 10.1080/00268976.2014.952696

 Q-Chem 5.1.2 for Intel X86 EM64T Linux

 Parts of Q-Chem use Armadillo 8.300.2 (Tropical Shenanigans).
 http://arma.sourceforge.net/

 Q-Chem begins on Mon Nov 26 12:23:24 2018  

Host: 
0

     Scratch files written to /scratch/taweetham/qchem45296//
The previous job contains 0 fragments, simply inherited here
Input Ideriv = 2
Curr. Ideriv = -1
Max.  Ideriv = 2

Checking the input file for inconsistencies... 	...done.

--------------------------------------------------------------
User input:
--------------------------------------------------------------

$molecule
read
$end

$rem
   job_type 	frequency
   basis 	6-311++g**
   method	b3lyp	
$end


--------------------------------------------------------------
 ----------------------------------------------------------------
             Standard Nuclear Orientation (Angstroms)
    I     Atom           X                Y                Z
 ----------------------------------------------------------------
    1      C       0.1927498779    -0.0184250654     0.0000000000
    2      P      -0.7927342762     1.3484429160    -0.0000000000
    3      Br     -2.9163105991     0.5598351504    -0.0000000000
    4      I       2.2857823478     0.4764255632    -0.0000000000
    5      Br     -0.2383165311    -1.8560250989     0.0000000000
 ----------------------------------------------------------------
 Molecular Point Group                 Cs    NOp =  2
 Largest Abelian Subgroup              Cs    NOp =  2
 Nuclear Repulsion Energy =  1194.1058677224 hartrees
 There are       72 alpha and       72 beta electrons
 Requested basis set is 6-311++G(d,p)
 There are 81 shells and 210 basis functions

 Total QAlloc Memory Limit   2000 MB
 Mega-Array Size       188 MB
 MEM_STATIC part       192 MB

                       Distance Matrix (Angstroms)
             C (  1)   P (  2)   Br(  3)   I (  4)
   P (  2)  1.685084
   Br(  3)  3.162379  2.265277
   I (  4)  2.150735  3.199637  5.202762
   Br(  5)  1.887483  3.252075  3.606665  3.436772

 A cutoff of  1.0D-11 yielded   2357 shell pairs
 There are     17114 function pairs (     19256 Cartesian)

 -------------------------------------------------------
 OpenMP Integral Computing Module                       
 Release: version 1.0, May 2013, Q-Chem Inc. Pittsburgh 
 -------------------------------------------------------
 Integral Job Info:
 Integral job number is                      11
 Integral operator is                         1
 short-range coefficients                     0
 long-range coefficients              100000000
 Omega coefficients                           0
 if combine SR and LR in K                    0
 Integral screening is                        0
 Integral computing path is                   2
 max size of driver memory is            800000
 size of driver memory is                593474
 size of scratch memory is             29623520
 max col of scratch BK array               1296
 max len of scratch array in speh3          155
 max len of scratch index in speh4           18
 max int batch size is                      520
 min int batch size is                       52
 fixed nKL is                                45
 max L of basis functions is                  2
 order of int derivative is                   0
 number of shells is                         81
 number of basis is                         223
 number of cartesian basis is               223
 number of contracted shell pairs          2357
 number of primitive shell pairs           5428
 maxK2 (contraction) of shell pair           36
 max number of K2 of shell pair               1
 max number of CS2 of shell pair            355
 max number of PS2 of shell pair            355
 mem total for path MDJ                  538012
 -------------------------------------------------------
 Smallest overlap matrix eigenvalue = 4.20E-04
 Guess from superposition of atomic densities
 Warning:  Energy on first SCF cycle will be non-variational
 SAD guess density has 144.000000 electrons

 -----------------------------------------------------------------------
  General SCF calculation program by
  Eric Jon Sundstrom, Paul Horn, Yuezhi Mao, Dmitri Zuev, Alec White,
  David Stuck, Shaama M.S., Shane Yost, Joonho Lee, David Small,
  Daniel Levine, Susi Lehtola, Hugh Burton, Evgeny Epifanovsky
 -----------------------------------------------------------------------
 Exchange:     0.2000 Hartree-Fock + 0.0800 Slater + 0.7200 B88
 Correlation:  0.1900 VWN1RPA + 0.8100 LYP
 Using SG-1 standard quadrature grid
 using 4 threads for integral computing
 -------------------------------------------------------
 OpenMP Integral computing Module                
 Release: version 2.0, May 2017, Q-Chem Inc. Pleasanton 
 -------------------------------------------------------
 -------------------------------------------------------
 OpenMP BLAS3 based DFT computing Module                
 Release: version 1.0, May 2013, Q-Chem Inc. Pittsburgh 
 -------------------------------------------------------
 A restricted SCF calculation will be
 performed using DIIS
 SCF converges when DIIS error is below 1.0e-08
 ---------------------------------------
  Cycle       Energy         DIIS error
 ---------------------------------------
    1  -12447.7505313140      3.49e-02  
    2  -12447.2691516856      2.50e-03  
    3  -12447.2356382047      3.20e-03  
    4  -12447.2732032456      1.58e-03  
    5  -12447.2874771767      2.41e-04  
    6  -12447.2876920073      1.40e-04  
    7  -12447.2877952556      2.90e-05  
    8  -12447.2877994781      7.01e-06  
    9  -12447.2877996842      1.56e-06  
   10  -12447.2877996952      3.79e-07  
   11  -12447.2877996962      1.65e-07  
   12  -12447.2877996961      2.79e-08  
   13  -12447.2877996964      4.63e-09  Convergence criterion met
 ---------------------------------------
 SCF time:   CPU 61.36s  wall 22.00s 
 SCF   energy in the final basis set =   -12447.2877996964
 Total energy in the final basis set =   -12447.2877996964

 --------------------------------------------------------------
             Orbital Energies (a.u.) and Symmetries
 --------------------------------------------------------------

 Alpha MOs, Restricted
 -- Occupied --                  
******* -482.87 -482.84 -176.33 -165.73 -165.73 -165.73  -77.12
  1 A'    2 A'    3 A'    4 A'    5 A'    6 A'    1 A"    7 A'                 
-62.520 -62.495 -56.341 -56.337 -56.337 -56.315 -56.312 -56.311
  8 A'    9 A'   10 A'    2 A"   11 A'   12 A'    3 A"   13 A'                 
-35.827 -31.320 -31.314 -31.314 -22.971 -22.969 -22.969 -22.965
 14 A'   15 A'   16 A'    4 A"   17 A'   18 A'    5 A"   19 A'                 
-22.965 -10.300  -8.729  -8.703  -6.610  -6.561  -6.547  -6.546
  6 A"   20 A'   21 A'   22 A'   23 A'   24 A'    7 A"   25 A'                 
 -6.533  -6.523  -6.522  -6.376  -4.789  -4.774  -4.773  -4.773
 26 A'    8 A"   27 A'   28 A'   29 A'   30 A'   31 A'    9 A"                 
 -4.769  -4.768  -2.672  -2.668  -2.667  -2.656  -2.656  -2.645
 10 A"   32 A'   33 A'   11 A"   34 A'   12 A"   35 A'   36 A'                 
 -2.642  -2.641  -2.633  -2.633  -2.055  -2.050  -2.049  -2.036
 13 A"   37 A'   14 A"   38 A'   39 A'   40 A'   15 A"   41 A'                 
 -2.036  -0.860  -0.802  -0.741  -0.657  -0.533  -0.451  -0.418
 16 A"   42 A'   43 A'   44 A'   45 A'   46 A'   47 A'   48 A'                 
 -0.388  -0.344  -0.328  -0.318  -0.306  -0.301  -0.289  -0.258
 17 A"   49 A'   18 A"   50 A'   19 A"   51 A'   52 A'   20 A"                 
 -- Virtual --                   
 -0.104  -0.093  -0.081  -0.014   0.005   0.025   0.034   0.043
 21 A"   53 A'   54 A'   55 A'   56 A'   57 A'   58 A'   22 A"                 
  0.052   0.058   0.064   0.070   0.079   0.082   0.098   0.108
 59 A'   60 A'   23 A"   61 A'   24 A"   62 A'   63 A'   64 A'                 
  0.119   0.122   0.124   0.153   0.170   0.202   0.214   0.233
 65 A'   25 A"   66 A'   67 A'   68 A'   69 A'   26 A"   70 A'                 
  0.263   0.287   0.302   0.355   0.366   0.375   0.383   0.391
 71 A'   27 A"   72 A'   73 A'   74 A'   28 A"   29 A"   75 A'                 
  0.413   0.415   0.420   0.433   0.436   0.452   0.470   0.476
 76 A'   30 A"   77 A'   78 A'   31 A"   79 A'   80 A'   32 A"                 
  0.502   0.538   0.546   0.552   0.552   0.577   0.595   0.602
 33 A"   34 A"   81 A'   82 A'   35 A"   36 A"   83 A'   84 A'                 
  0.615   0.642   0.658   0.702   0.706   0.754   0.788   0.819
 85 A'   86 A'   87 A'   88 A'   89 A'   37 A"   38 A"   90 A'                 
  0.823   0.910   0.957   0.997   1.076   1.259   1.341   1.346
 91 A'   92 A'   93 A'   94 A'   95 A'   39 A"   96 A'   97 A'                 
  1.391   1.447   1.562   1.617   1.669   1.701   1.720   1.856
 40 A"   41 A"   42 A"   98 A'   99 A'  100 A'  101 A'  102 A'                 
  1.981   1.996   2.005   2.047   2.108   2.168   2.666   2.772
 43 A"   44 A"  103 A'  104 A'  105 A'  106 A'   45 A"  107 A'                 
  3.030   3.940   3.955   3.972   3.977   3.977   3.993   4.008
108 A'   46 A"  109 A'   47 A"   48 A"  110 A'   49 A"  111 A'                 
  4.008   4.045   4.055   4.055   4.116   4.214   4.227   4.334
 50 A"  112 A'   51 A"  113 A'  114 A'  115 A'  116 A'  117 A'                 
  4.389   5.978   6.010   6.028   6.573   6.617   6.903   7.526
118 A'   52 A"  119 A'  120 A'  121 A'  122 A'  123 A'   53 A"                 
  7.549   7.552   7.580   7.634   7.641  13.783  13.912  13.956
124 A'   54 A"  125 A'  126 A'  127 A'   55 A"  128 A'  129 A'                 
 23.328  27.832  28.320  28.345  28.353  28.513  28.520  28.532
130 A'  131 A'   56 A"  132 A'  133 A'   57 A"  134 A'   58 A"                 
 28.571  28.652  47.857  47.903 127.864 127.885 127.901 151.630
135 A'  136 A'  137 A'  138 A'   59 A"  139 A'  140 A'  141 A'                 
163.039 289.721 289.747 289.751 289.773 289.842 289.8641020.639
142 A'   60 A"  143 A'   61 A"  144 A'  145 A'  146 A'  147 A'                 
*******1901.792
148 A'  149 A'                                                                 

 Beta MOs, Restricted
 -- Occupied --                  
******* -482.87 -482.84 -176.33 -165.73 -165.73 -165.73  -77.12
  1 A'    2 A'    3 A'    4 A'    5 A'    6 A'    1 A"    7 A'                 
-62.520 -62.495 -56.341 -56.337 -56.337 -56.315 -56.312 -56.311
  8 A'    9 A'   10 A'    2 A"   11 A'   12 A'    3 A"   13 A'                 
-35.827 -31.320 -31.314 -31.314 -22.971 -22.969 -22.969 -22.965
 14 A'   15 A'   16 A'    4 A"   17 A'   18 A'    5 A"   19 A'                 
-22.965 -10.300  -8.729  -8.703  -6.610  -6.561  -6.547  -6.546
  6 A"   20 A'   21 A'   22 A'   23 A'   24 A'    7 A"   25 A'                 
 -6.533  -6.523  -6.522  -6.376  -4.789  -4.774  -4.773  -4.773
 26 A'    8 A"   27 A'   28 A'   29 A'   30 A'   31 A'    9 A"                 
 -4.769  -4.768  -2.672  -2.668  -2.667  -2.656  -2.656  -2.645
 10 A"   32 A'   33 A'   11 A"   34 A'   12 A"   35 A'   36 A'                 
 -2.642  -2.641  -2.633  -2.633  -2.055  -2.050  -2.049  -2.036
 13 A"   37 A'   14 A"   38 A'   39 A'   40 A'   15 A"   41 A'                 
 -2.036  -0.860  -0.802  -0.741  -0.657  -0.533  -0.451  -0.418
 16 A"   42 A'   43 A'   44 A'   45 A'   46 A'   47 A'   48 A'                 
 -0.388  -0.344  -0.328  -0.318  -0.306  -0.301  -0.289  -0.258
 17 A"   49 A'   18 A"   50 A'   19 A"   51 A'   52 A'   20 A"                 
 -- Virtual --                   
 -0.104  -0.093  -0.081  -0.014   0.005   0.025   0.034   0.043
 21 A"   53 A'   54 A'   55 A'   56 A'   57 A'   58 A'   22 A"                 
  0.052   0.058   0.064   0.070   0.079   0.082   0.098   0.108
 59 A'   60 A'   23 A"   61 A'   24 A"   62 A'   63 A'   64 A'                 
  0.119   0.122   0.124   0.153   0.170   0.202   0.214   0.233
 65 A'   25 A"   66 A'   67 A'   68 A'   69 A'   26 A"   70 A'                 
  0.263   0.287   0.302   0.355   0.366   0.375   0.383   0.391
 71 A'   27 A"   72 A'   73 A'   74 A'   28 A"   29 A"   75 A'                 
  0.413   0.415   0.420   0.433   0.436   0.452   0.470   0.476
 76 A'   30 A"   77 A'   78 A'   31 A"   79 A'   80 A'   32 A"                 
  0.502   0.538   0.546   0.552   0.552   0.577   0.595   0.602
 33 A"   34 A"   81 A'   82 A'   35 A"   36 A"   83 A'   84 A'                 
  0.615   0.642   0.658   0.702   0.706   0.754   0.788   0.819
 85 A'   86 A'   87 A'   88 A'   89 A'   37 A"   38 A"   90 A'                 
  0.823   0.910   0.957   0.997   1.076   1.259   1.341   1.346
 91 A'   92 A'   93 A'   94 A'   95 A'   39 A"   96 A'   97 A'                 
  1.391   1.447   1.562   1.617   1.669   1.701   1.720   1.856
 40 A"   41 A"   42 A"   98 A'   99 A'  100 A'  101 A'  102 A'                 
  1.981   1.996   2.005   2.047   2.108   2.168   2.666   2.772
 43 A"   44 A"  103 A'  104 A'  105 A'  106 A'   45 A"  107 A'                 
  3.030   3.940   3.955   3.972   3.977   3.977   3.993   4.008
108 A'   46 A"  109 A'   47 A"   48 A"  110 A'   49 A"  111 A'                 
  4.008   4.045   4.055   4.055   4.116   4.214   4.227   4.334
 50 A"  112 A'   51 A"  113 A'  114 A'  115 A'  116 A'  117 A'                 
  4.389   5.978   6.010   6.028   6.573   6.617   6.903   7.526
118 A'   52 A"  119 A'  120 A'  121 A'  122 A'  123 A'   53 A"                 
  7.549   7.552   7.580   7.634   7.641  13.783  13.912  13.956
124 A'   54 A"  125 A'  126 A'  127 A'   55 A"  128 A'  129 A'                 
 23.328  27.832  28.320  28.345  28.353  28.513  28.520  28.532
130 A'  131 A'   56 A"  132 A'  133 A'   57 A"  134 A'   58 A"                 
 28.571  28.652  47.857  47.903 127.864 127.885 127.901 151.630
135 A'  136 A'  137 A'  138 A'   59 A"  139 A'  140 A'  141 A'                 
163.039 289.721 289.747 289.751 289.773 289.842 289.8641020.639
142 A'   60 A"  143 A'   61 A"  144 A'  145 A'  146 A'  147 A'                 
*******1901.792
148 A'  149 A'                                                                 
 --------------------------------------------------------------

          Ground-State Mulliken Net Atomic Charges

     Atom                 Charge (a.u.)
  ----------------------------------------
      1 C                    -0.057873
      2 P                     0.018680
      3 Br                   -0.163053
      4 I                     0.130596
      5 Br                    0.071649
  ----------------------------------------
  Sum of atomic charges =    -0.000000

 -----------------------------------------------------------------
                    Cartesian Multipole Moments
 -----------------------------------------------------------------
    Charge (ESU x 10^10)
                -0.0000
    Dipole Moment (Debye)
         X       1.1715      Y      -0.0177      Z       0.0000
       Tot       1.1716
    Quadrupole Moments (Debye-Ang)
        XX     -82.7934     XY       1.8228     YY     -81.8617
        XZ      -0.0000     YZ       0.0000     ZZ     -84.9121
    Octopole Moments (Debye-Ang^2)
       XXX      29.9207    XXY      -6.1201    XYY       0.5458
       YYY     -33.3196    XXZ       0.0000    XYZ      -0.0000
       YYZ      -0.0000    XZZ       2.0586    YZZ      -6.9801
       ZZZ       0.0000
    Hexadecapole Moments (Debye-Ang^3)
      XXXX   -1882.5063   XXXY      52.0873   XXYY    -451.3179
      XYYY      24.0307   YYYY    -665.5745   XXXZ      -0.0000
      XXYZ       0.0000   XYYZ      -0.0000   YYYZ       0.0000
      XXZZ    -359.2825   XYZZ       4.6517   YYZZ    -137.2941
      XZZZ      -0.0000   YZZZ       0.0000   ZZZZ    -114.1026
 -----------------------------------------------------------------
 Calculating MO derivatives via CPSCF
 D1JvT checksum  = 341880 22280.2646710321
 D1KAT checksum  = 905520 739.9178897483
   1         3          15      0.122077    0.041297
   2         3          15      0.016028    0.006037
   3         3          15      0.002321    0.000968
   4         3          15      0.000403    0.000176
   5        14           4      0.000033    0.000019
   6        17           1      0.000001    0.000001
   7        18           0      0.000000    0.000000    Roots Converged
 Time for AOints: 18.1 s (CPU) 6.6 s (wall)
 ------------------------------------------------------------------------------
                     AOints        : Timing summary (seconds)
 ------------------------------------------------------------------------------
     job step          cpu (% of tot)      sys (% of tot)     wall (% of tot)
 ------------------------------------------------------------------------------
  cpscf_lag         0.9060E+02 (34.9)   0.7000E-05 (17.9)   0.3293E+02 (34.6)
  iterzp            0.1505E+03 (58.0)   0.3100E-04 (79.5)   0.5524E+02 (58.1)
  make_fx           0.0000E+00 ( 0.0)   0.0000E+00 ( 0.0)   0.0000E+00 ( 0.0)
  AOints            0.1808E+02 ( 7.0)   0.1000E-05 ( 2.6)   0.6599E+01 ( 6.9)
 ------------------------------------------------------------------------------
   Grand Totals     0.2595E+03          0.3900E-04          0.9512E+02
 ------------------------------------------------------------------------------
 Calculating analytic Hessian of the SCF energy
 Polarizability Matrix (a.u.)
            1           2           3
    1-165.5922492   3.7267605   0.0000000
    2   3.7267605-109.6108414   0.0000000
    3   0.0000000   0.0000000 -63.5118255

 Direct stationary perturbation theory relativistic correction:

 rels  =     131.001885012352
 relv  =    -438.772069566062
 rel2e =      62.081968866083
 E_rel =    -245.688215687627

 Hessian of the SCF Energy
            1           2           3           4           5           6
    1   0.2188251  -0.0911296   0.0000000  -0.1031472   0.1109473  -0.0000000
    2  -0.0911296   0.3841238  -0.0000000   0.1311218  -0.2129034   0.0000000
    3   0.0000000  -0.0000000   0.0494770   0.0000000   0.0000000  -0.0199978
    4  -0.1031472   0.1311218   0.0000000   0.2028087  -0.0867913   0.0000000
    5   0.1109473  -0.2129034   0.0000000  -0.0867913   0.2660054  -0.0000000
    6  -0.0000000   0.0000000  -0.0199978   0.0000000  -0.0000000   0.0134756
    7  -0.0168622  -0.0048135  -0.0000000  -0.0760993  -0.0284710  -0.0000000
    8   0.0076111   0.0037262  -0.0000000  -0.0408298  -0.0284067  -0.0000000
    9   0.0000000  -0.0000000   0.0009617   0.0000000   0.0000000  -0.0038635
   10  -0.0718991  -0.0060813   0.0000000  -0.0244703  -0.0023757  -0.0000000
   11  -0.0080663  -0.0239768   0.0000000   0.0029314   0.0043028  -0.0000000
   12  -0.0000000  -0.0000000  -0.0122989   0.0000000   0.0000000   0.0007338
   13  -0.0269165  -0.0290975  -0.0000000   0.0009081   0.0066907   0.0000000
   14  -0.0193626  -0.1509698   0.0000000  -0.0064322  -0.0289982   0.0000000
   15  -0.0000000   0.0000000  -0.0181420  -0.0000000  -0.0000000   0.0096518
            7           8           9          10          11          12
    1  -0.0168622   0.0076111   0.0000000  -0.0718991  -0.0080663  -0.0000000
    2  -0.0048135   0.0037262  -0.0000000  -0.0060813  -0.0239768  -0.0000000
    3  -0.0000000  -0.0000000   0.0009617   0.0000000   0.0000000  -0.0122989
    4  -0.0760993  -0.0408298   0.0000000  -0.0244703   0.0029314   0.0000000
    5  -0.0284710  -0.0284067   0.0000000  -0.0023757   0.0043028   0.0000000
    6  -0.0000000  -0.0000000  -0.0038635  -0.0000000  -0.0000000   0.0007338
    7   0.0959879   0.0268385  -0.0000000  -0.0020877   0.0030319   0.0000000
    8   0.0268385   0.0228342  -0.0000000   0.0013012   0.0001102   0.0000000
    9  -0.0000000  -0.0000000   0.0022868  -0.0000000   0.0000000   0.0028473
   10  -0.0020877   0.0013012  -0.0000000   0.1105295   0.0206928   0.0000000
   11   0.0030319   0.0001102   0.0000000   0.0206928   0.0307260   0.0000000
   12   0.0000000   0.0000000   0.0028473   0.0000000   0.0000000   0.0059174
   13  -0.0009387   0.0050789  -0.0000000  -0.0120724  -0.0185898   0.0000000
   14   0.0034142   0.0017361   0.0000000  -0.0135370  -0.0111623  -0.0000000
   15   0.0000000   0.0000000  -0.0022324  -0.0000000  -0.0000000   0.0028004
           13          14          15
    1  -0.0269165  -0.0193626  -0.0000000
    2  -0.0290975  -0.1509698   0.0000000
    3  -0.0000000   0.0000000  -0.0181420
    4   0.0009081  -0.0064322  -0.0000000
    5   0.0066907  -0.0289982  -0.0000000
    6   0.0000000   0.0000000   0.0096518
    7  -0.0009387   0.0034142   0.0000000
    8   0.0050789   0.0017361   0.0000000
    9  -0.0000000   0.0000000  -0.0022324
   10  -0.0120724  -0.0135370  -0.0000000
   11  -0.0185898  -0.0111623  -0.0000000
   12   0.0000000  -0.0000000   0.0028004
   13   0.0390195   0.0359177   0.0000000
   14   0.0359177   0.1893941  -0.0000000
   15   0.0000000  -0.0000000   0.0079221
 Gradient time:  CPU 377.22 s  wall 144.26 s
 **********************************************************************
 **                                                                  **
 **                       VIBRATIONAL ANALYSIS                       **
 **                       --------------------                       **
 **                                                                  **
 **        VIBRATIONAL FREQUENCIES (CM**-1) AND NORMAL MODES         **
 **     FORCE CONSTANTS (mDYN/ANGSTROM) AND REDUCED MASSES (AMU)     **
 **                  INFRARED INTENSITIES (KM/MOL)                   **
 **                                                                  **
 **********************************************************************


 Mode:                 1                      2                      3
 Frequency:        77.59                  88.65                 135.62
 Force Cnst:      0.1217                 0.3049                 0.7322
 Red. Mass:      34.3155                65.8424                67.5645
 IR Active:          YES                    YES                    YES
 IR Intens:        0.069                  0.144                  0.330
 Raman Active:       YES                    YES                    YES
               X      Y      Z        X      Y      Z        X      Y      Z
 C         -0.000 -0.000  0.379   -0.027 -0.370 -0.000    0.018 -0.358 -0.000
 P         -0.000 -0.000  0.866    0.070 -0.312 -0.000    0.397 -0.146  0.000
 Br        -0.000  0.000 -0.275   -0.254  0.516  0.000    0.572  0.016 -0.000
 I         -0.000  0.000 -0.141   -0.115  0.093  0.000   -0.226  0.265 -0.000
 Br         0.000 -0.000  0.105    0.415 -0.486 -0.000   -0.368 -0.329  0.000
 TransDip  -0.000 -0.000  0.008    0.003 -0.012 -0.000   -0.017  0.006  0.000

 Mode:                 4                      5                      6
 Frequency:       158.73                 345.00                 345.33
 Force Cnst:      1.1829                 0.8946                 2.1243
 Red. Mass:      79.6872                12.7558                30.2348
 IR Active:          YES                    YES                    YES
 IR Intens:        0.257                  8.735                 28.939
 Raman Active:       YES                    YES                    YES
               X      Y      Z        X      Y      Z        X      Y      Z
 C          0.165 -0.291 -0.000   -0.000  0.000  0.985   -0.504  0.287 -0.000
 P          0.023 -0.388  0.000   -0.000  0.000 -0.162   -0.515  0.540  0.000
 Br        -0.369 -0.002  0.000    0.000  0.000  0.004    0.116  0.015 -0.000
 I          0.510  0.252  0.000    0.000  0.000 -0.022    0.107  0.008  0.000
 Br        -0.484 -0.207  0.000   -0.000 -0.000 -0.055   -0.010 -0.284  0.000
 TransDip   0.015 -0.005  0.000   -0.000  0.000 -0.095   -0.162  0.059  0.000

 Mode:                 7                      8                      9
 Frequency:       381.22                 653.10                1063.29
 Force Cnst:      3.0108                 3.2377                 9.0329
 Red. Mass:      35.1627                12.8835                13.5603
 IR Active:          YES                    YES                    YES
 IR Intens:       59.861                 53.486                 33.081
 Raman Active:       YES                    YES                    YES
               X      Y      Z        X      Y      Z        X      Y      Z
 C          0.006  0.066  0.000    0.874  0.464 -0.000   -0.408  0.869 -0.000
 P          0.710  0.636 -0.000   -0.106  0.040 -0.000    0.157 -0.229  0.000
 Br        -0.226 -0.130 -0.000   -0.009  0.008  0.000   -0.001 -0.000 -0.000
 I         -0.030  0.006 -0.000   -0.032 -0.008  0.000    0.004 -0.003  0.000
 Br        -0.006 -0.139 -0.000   -0.031 -0.081  0.000   -0.005 -0.037  0.000
 TransDip   0.246  0.031 -0.000    0.135  0.191  0.000    0.021  0.183  0.000

 STANDARD THERMODYNAMIC QUANTITIES AT   298.15 K  AND     1.00 ATM

   This Molecule has  0 Imaginary Frequencies
   Zero point vibrational energy:        4.644 kcal/mol

   Atom    1 Element C  Has Mass   12.00000
   Atom    2 Element P  Has Mass   30.97376
   Atom    3 Element Br Has Mass   78.91830
   Atom    4 Element I  Has Mass  126.90440
   Atom    5 Element Br Has Mass   78.91830
   Molecular Mass:   327.714760 amu
   Principal axes and moments of inertia in amu*Bohr^2:
                             1           2           3
    Eigenvalues --     1362.70314  4848.33513  6211.03826
          X               0.99994    -0.01140     0.00000
          Y               0.01140     0.99994     0.00000
          Z              -0.00000    -0.00000     1.00000
   Rotational Symmetry Number is   1
   The Molecule is an Asymmetric Top
   Translational Enthalpy:        0.889 kcal/mol
   Rotational Enthalpy:           0.889 kcal/mol
   Vibrational Enthalpy:          7.189 kcal/mol
   gas constant (RT):             0.592 kcal/mol
   Translational Entropy:        43.256  cal/mol.K
   Rotational Entropy:           32.084  cal/mol.K
   Vibrational Entropy:          16.920  cal/mol.K

   Total Enthalpy:                9.559 kcal/mol
   Total Entropy:                92.260  cal/mol.K
Archival summary:
1\1\TWL02\FREQ\ProcedureUnspecified\BasisUnspecified\1r211\taweetha\MonNov2612:26:112018MonNov2612:26:112018\0\\#,FREQ,ProcedureUnspecified,BasisUnspecified,\\0,1\I\C,1,2.15074\P,2,1.68508,1,112.489\Br,2,1.88748,1,116.504,3,180,0\Br,3,2.26528,2,105.418,1,180,0\\\@

 Total job time:  166.99s(wall), 438.85s(cpu) 
 Mon Nov 26 12:26:11 2018

        *************************************************************
        *                                                           *
        *  Thank you very much for using Q-Chem.  Have a nice day.  *
        *                                                           *
        *************************************************************
