# Supplementary material for: Geometric and energetic data from ab initio calculations of haloethene, haloimine, halomethylenephosphine, haloiminophosphine, halodiazene, halodiphosphene and halocyclopropane
Source: Data Brief. 2019 Nov 2;27:104738. doi: 10.1016/j.dib.2019.104738 (PMC6861602; doi:10.1016/j.dib.2019.104738)
Supplement: Multimedia component 5 [file mmc5.zip › CP/B3LYP/BrICPClE.out]

Q-Chem Developer Version!
                  Welcome to Q-Chem
     A Quantum Leap Into The Future Of Chemistry


 Q-Chem 5.1, Q-Chem, Inc., Pleasanton, CA (2018)

 Yihan Shao,  Zhengting Gan,  E. Epifanovsky,  A. T. B. Gilbert,  M. Wormit,  
 J. Kussmann,  A. W. Lange,  A. Behn,  Jia Deng,  Xintian Feng,  D. Ghosh,  
 M. Goldey,  P. R. Horn,  L. D. Jacobson,  I. Kaliman,  T. Kus,  A. Landau,  
 Jie Liu,  E. I. Proynov,  R. M. Richard,  R. P. Steele,  E. J. Sundstrom,  
 H. L. Woodcock III,  P. M. Zimmerman,  D. Zuev,  B. Albrecht,  E. Alguire,  
 S. A. Baeppler,  D. Barton,  Z. Benda,  Y. A. Bernard,  E. J. Berquist,  
 K. B. Bravaya,  H. Burton,  D. Casanova,  Chun-Min Chang,  Yunqing Chen,  
 A. Chien,  K. D. Closser,  M. P. Coons,  S. Coriani,  S. Dasgupta,  
 A. L. Dempwolff,  M. Diedenhofen,  Hainam Do,  R. G. Edgar,  Po-Tung Fang,  
 S. Faraji,  S. Fatehi,  Qingguo Feng,  K. D. Fenk,  J. Fosso-Tande,  
 Qinghui Ge,  A. Ghysels,  G. Gidofalvi,  J. Gomes,  J. Gonthier,  A. Gunina,  
 D. Hait,  M. W. D. Hanson-Heine,  P. H. P. Harbach,  A. W. Hauser,  
 J. E. Herr,  E. G. Hohenstein,  Z. C. Holden,  Kerwin Hui,  B. C. Huynh,  
 T.-C. Jagau,  Hyunjun Ji,  B. Kaduk,  K. Khistyaev,  Jaehoon Kim,  
 P. Klunzinger,  K. Koh,  D. Kosenkov,  L. Koulias,  T. Kowalczyk,  
 C. M. Krauter,  A. Kunitsa,  Ka Un Lao,  A. Laurent,  K. V. Lawler,  
 Joonho Lee,  D. Lefrancois,  S. Lehtola,  D. S. Levine,  Yi-Pei Li,  
 You-Sheng Lin,  Fenglai Liu,  E. Livshits,  A. Luenser,  P. Manohar,  
 E. Mansoor,  S. F. Manzer,  Shan-Ping Mao,  Yuezhi Mao,  N. Mardirossian,  
 A. V. Marenich,  T. Markovich,  L. A. Martinez-Martinez,  S. A. Maurer,  
 N. J. Mayhall,  S. C. McKenzie,  J.-M. Mewes,  A. F. Morrison,  
 J. W. Mullinax,  K. Nanda,  T. S. Nguyen-Beck,  R. Olivares-Amaya,  
 J. A. Parkhill,  T. M. Perrine,  F. Plasser,  P. Pokhilko,  S. Prager,  
 A. Prociuk,  E. Ramos,  D. R. Rehn,  F. Rob,  M. Schneider,  N. Sergueev,  
 S. M. Sharada,  S. Sharma,  D. W. Small,  T. Stauch,  T. Stein,  
 Yu-Chuan Su,  A. J. W. Thom,  A. Tkatchenko,  T. Tsuchimochi,  N. M. Tubman,  
 L. Vogt,  M. L. Vidal,  O. Vydrov,  M. A. Watson,  J. Wenzel,  
 M. de Wergifosse,  T. A. Wesolowski,  A. White,  J. Witte,  A. Yamada,  
 Jun Yang,  K. Yao,  S. Yeganeh,  S. R. Yost,  Zhi-Qiang You,  A. Zech,  
 Igor Ying Zhang,  Xing Zhang,  Yan Zhao,  Ying Zhu,  B. R. Brooks,  
 G. K. L. Chan,  C. J. Cramer,  M. S. Gordon,  W. J. Hehre,  A. Klamt,  
 M. W. Schmidt,  C. D. Sherrill,  D. G. Truhlar,  A. Aspuru-Guzik,  R. Baer,  
 A. T. Bell,  N. A. Besley,  Jeng-Da Chai,  A. E. DePrince, III,  
 R. A. DiStasio Jr.,  A. Dreuw,  B. D. Dunietz,  T. R. Furlani,  
 Chao-Ping Hsu,  Yousung Jung,  Jing Kong,  D. S. Lambrecht,  WanZhen Liang,  
 C. Ochsenfeld,  V. A. Rassolov,  L. V. Slipchenko,  J. E. Subotnik,  
 T. Van Voorhis,  J. M. Herbert,  A. I. Krylov,  P. M. W. Gill,  M. Head-Gordon

 Contributors to earlier versions of Q-Chem not listed above: 
 R. D. Adamson,  B. Austin,  J. Baker,  G. J. O. Beran,  K. Brandhorst,  
 S. T. Brown,  E. F. C. Byrd,  A. K. Chakraborty,  C.-L. Cheng,  
 Siu Hung Chien,  D. M. Chipman,  D. L. Crittenden,  H. Dachsel,  
 R. J. Doerksen,  A. D. Dutoi,  L. Fusti-Molnar,  W. A. Goddard III,  
 A. Golubeva-Zadorozhnaya,  S. R. Gwaltney,  G. Hawkins,  A. Heyden,  
 S. Hirata,  G. Kedziora,  F. J. Keil,  C. Kelley,  Jihan Kim,  R. A. King,  
 R. Z. Khaliullin,  P. P. Korambath,  W. Kurlancheek,  A. M. Lee,  M. S. Lee,  
 S. V. Levchenko,  Ching Yeh Lin,  D. Liotard,  R. C. Lochan,  I. Lotan,  
 P. E. Maslen,  N. Nair,  D. P. O'Neill,  D. Neuhauser,  E. Neuscamman,  
 C. M. Oana,  R. Olson,  B. Peters,  R. Peverati,  P. A. Pieniazek,  
 Y. M. Rhee,  J. Ritchie,  M. A. Rohrdanz,  E. Rosta,  N. J. Russ,  
 H. F. Schaefer III,  N. E. Schultz,  N. Shenvi,  A. C. Simmonett,  A. Sodt,  
 D. Stuck,  K. S. Thanthiriwatte,  V. Vanovschi,  Tao Wang,  A. Warshel,  
 C. F. Williams,  Q. Wu,  X. Xu,  W. Zhang

 Please cite Q-Chem as follows:
 Y. Shao et al., Mol. Phys. 113, 184-215 (2015)
 DOI: 10.1080/00268976.2014.952696

 Q-Chem 5.1.2 for Intel X86 EM64T Linux

 Parts of Q-Chem use Armadillo 8.300.2 (Tropical Shenanigans).
 http://arma.sourceforge.net/

 Q-Chem begins on Mon Nov 26 13:36:34 2018  

Host: 
0

     Scratch files written to /scratch/taweetham/qchem46894//
Input Ideriv = 2
Curr. Ideriv = -1
Max.  Ideriv = 2

Checking the input file for inconsistencies... 	...done.

--------------------------------------------------------------
User input:
--------------------------------------------------------------
$molecule
0 1
C 
P 1 1.5 
Cl 2 PCl 1 120. 
I 1 PI 2 120.  3 180.0
Br 1 PBr 2 120.  3 0.0

PH=1.44
PF=1.54
PCl=2.03
PBr=2.5
PI=2.6
$end

$rem
   job_type	optimization
   basis	6-311++g**
   method	b3lyp
$end

--------------------------------------------------------------
 ----------------------------------------------------------------
             Standard Nuclear Orientation (Angstroms)
    I     Atom           X                Y                Z
 ----------------------------------------------------------------
    1      C       0.2582547311    -0.2942316482     0.0000000000
    2      P       0.8964546562    -1.6516928283     0.0000000000
    3      Cl      2.9192763451    -1.8222578162     0.0000000000
    4      I      -2.3325513728    -0.0757740283     0.0000000000
    5      Br      1.6857479046     1.7581482483    -0.0000000000
 ----------------------------------------------------------------
 Molecular Point Group                 Cs    NOp =  2
 Largest Abelian Subgroup              Cs    NOp =  2
 Nuclear Repulsion Energy =   812.9773631483 hartrees
 There are       63 alpha and       63 beta electrons
 Requested basis set is 6-311++G(d,p)
 There are 75 shells and 192 basis functions

 Total QAlloc Memory Limit   2000 MB
 Mega-Array Size       188 MB
 MEM_STATIC part       192 MB
 A cutoff of  1.0D-11 yielded   2010 shell pairs
 There are     14389 function pairs (     16099 Cartesian)

 -------------------------------------------------------
 OpenMP Integral Computing Module                       
 Release: version 1.0, May 2013, Q-Chem Inc. Pittsburgh 
 -------------------------------------------------------
 Integral Job Info:
 Integral job number is                      11
 Integral operator is                         1
 short-range coefficients                     0
 long-range coefficients              100000000
 Omega coefficients                           0
 if combine SR and LR in K                    0
 Integral screening is                        0
 Integral computing path is                   2
 max size of driver memory is            800000
 size of driver memory is                593474
 size of scratch memory is             29634545
 max col of scratch BK array               1296
 max len of scratch array in speh3          155
 max len of scratch index in speh4           18
 max int batch size is                      520
 min int batch size is                       52
 fixed nKL is                                45
 max L of basis functions is                  2
 order of int derivative is                   0
 number of shells is                         75
 number of basis is                         203
 number of cartesian basis is               203
 number of contracted shell pairs          2010
 number of primitive shell pairs           4633
 maxK2 (contraction) of shell pair           36
 max number of K2 of shell pair               1
 max number of CS2 of shell pair            308
 max number of PS2 of shell pair            308
 mem total for path MDJ                  532396
 -------------------------------------------------------
 Smallest overlap matrix eigenvalue = 6.93E-04

 Scale SEOQF with 1.000000e-01/1.000000e-01/1.000000e-01

 Standard Electronic Orientation quadrupole field applied
 Nucleus-field energy     =     0.0000000342 hartrees
 Guess from superposition of atomic densities
 Warning:  Energy on first SCF cycle will be non-variational
 SAD guess density has 126.000000 electrons

 -----------------------------------------------------------------------
  General SCF calculation program by
  Eric Jon Sundstrom, Paul Horn, Yuezhi Mao, Dmitri Zuev, Alec White,
  David Stuck, Shaama M.S., Shane Yost, Joonho Lee, David Small,
  Daniel Levine, Susi Lehtola, Hugh Burton, Evgeny Epifanovsky
 -----------------------------------------------------------------------
 Exchange:     0.2000 Hartree-Fock + 0.0800 Slater + 0.7200 B88
 Correlation:  0.1900 VWN1RPA + 0.8100 LYP
 Using SG-1 standard quadrature grid
 using 4 threads for integral computing
 -------------------------------------------------------
 OpenMP Integral computing Module                
 Release: version 2.0, May 2017, Q-Chem Inc. Pleasanton 
 -------------------------------------------------------
 -------------------------------------------------------
 OpenMP BLAS3 based DFT computing Module                
 Release: version 1.0, May 2013, Q-Chem Inc. Pittsburgh 
 -------------------------------------------------------
 A restricted SCF calculation will be
 performed using DIIS
 SCF converges when DIIS error is below 1.0e-08
 ---------------------------------------
  Cycle       Energy         DIIS error
 ---------------------------------------
    1  -10333.6112706562      3.13e-02  
    2  -10333.1984947492      3.08e-03  
    3  -10333.0129347700      5.89e-03  
    4  -10333.2428372906      1.33e-03  
    5  -10333.2488496349      3.07e-04  
    6  -10333.2488098095      2.84e-04  
    7  -10333.2492039088      1.16e-04  
    8  -10333.2492769969      1.86e-05  
    9  -10333.2492796961      4.63e-06  
   10  -10333.2492798536      1.29e-06  
   11  -10333.2492798617      7.45e-07  
   12  -10333.2492798654      1.79e-07  
   13  -10333.2492798657      6.50e-08  
   14  -10333.2492798657      7.53e-09  Convergence criterion met
 ---------------------------------------
 SCF time:   CPU 44.30s  wall 15.00s 
 SCF   energy in the final basis set =   -10333.2492798657
 Total energy in the final basis set =   -10333.2492798657

 --------------------------------------------------------------
             Orbital Energies (a.u.) and Symmetries
 --------------------------------------------------------------

 Alpha MOs, Restricted
 -- Occupied --                  
******* -482.84 -176.35 -165.75 -165.75 -165.75 -101.60  -77.12
  1 A'    2 A'    3 A'    4 A'    5 A'    1 A"    6 A'    7 A'                 
-62.487 -56.308 -56.303 -56.303 -35.843 -31.337 -31.329 -31.329
  8 A'    9 A'   10 A'    2 A"   11 A'   12 A'   13 A'    3 A"                 
-22.987 -22.986 -22.985 -22.979 -22.979 -10.305  -9.511  -8.694
 14 A'   15 A'    4 A"   16 A'    5 A"   17 A'   18 A'   19 A'                 
 -7.275  -7.267  -7.266  -6.625  -6.526  -6.512  -6.512  -6.390
 20 A'    6 A"   21 A'   22 A'   23 A'   24 A'    7 A"   25 A'                 
 -4.806  -4.787  -4.786  -4.786  -4.784  -4.782  -2.636  -2.633
 26 A'   27 A'   28 A'    8 A"    9 A"   29 A'   30 A'   31 A'                 
 -2.632  -2.621  -2.621  -2.070  -2.064  -2.064  -2.048  -2.048
 10 A"   32 A'   11 A"   33 A'   34 A'   12 A"   35 A'   13 A"                 
 -0.897  -0.791  -0.748  -0.666  -0.535  -0.425  -0.409  -0.403
 36 A'   37 A'   38 A'   39 A'   40 A'   41 A'   42 A'   14 A"                 
 -0.360  -0.339  -0.305  -0.303  -0.298  -0.291  -0.288
 43 A'   15 A"   44 A'   45 A'   16 A"   46 A'   17 A"                         
 -- Virtual --                   
 -0.190  -0.161  -0.086  -0.008   0.003   0.025   0.037   0.038
 47 A'   48 A'   18 A"   49 A'   50 A'   51 A'   52 A'   19 A"                 
  0.059   0.070   0.074   0.077   0.087   0.088   0.106   0.118
 53 A'   54 A'   20 A"   55 A'   56 A'   21 A"   57 A'   58 A'                 
  0.119   0.128   0.147   0.148   0.172   0.191   0.210   0.227
 22 A"   59 A'   60 A'   61 A'   62 A'   63 A'   23 A"   64 A'                 
  0.267   0.276   0.319   0.371   0.372   0.380   0.381   0.388
 65 A'   24 A"   66 A'   67 A'   25 A"   26 A"   68 A'   69 A'                 
  0.407   0.426   0.433   0.454   0.458   0.484   0.497   0.520
 70 A'   71 A'   27 A"   28 A"   72 A'   73 A'   74 A'   29 A"                 
  0.529   0.567   0.572   0.579   0.591   0.600   0.614   0.624
 75 A'   30 A"   76 A'   31 A"   77 A'   78 A'   32 A"   79 A'                 
  0.642   0.682   0.692   0.759   0.826   0.836   0.850   0.881
 80 A'   33 A"   81 A'   82 A'   34 A"   83 A'   84 A'   85 A'                 
  0.893   0.902   0.973   1.147   1.219   1.234   1.250   1.294
 35 A"   86 A'   87 A'   88 A'   89 A'   90 A'   36 A"   91 A'                 
  1.323   1.485   1.503   1.560   1.592   1.639   1.752   2.000
 37 A"   92 A'   38 A"   93 A'   39 A"   94 A'   95 A'   40 A"                 
  2.015   2.021   2.073   2.223   2.257   2.362   2.687   2.762
 96 A'   97 A'   98 A'   41 A"   99 A'  100 A'   42 A"  101 A'                 
  3.139   3.928   3.932   3.936   3.967   4.006   4.014   4.015
102 A'   43 A"   44 A"  103 A'  104 A'   45 A"   46 A"  105 A'                 
  4.043   4.080   4.153   4.311   5.953   5.972   5.991   6.545
106 A'  107 A'  108 A'  109 A'   47 A"  110 A'  111 A'  112 A'                 
  6.946   7.555   7.569   7.595   9.637  13.766  13.884  14.071
113 A'   48 A"  114 A'  115 A'  116 A'   49 A"  117 A'  118 A'                 
 23.429  25.790  25.862  26.160  27.755  28.295  28.310  28.319
119 A'   50 A"  120 A'  121 A'  122 A'   51 A"  123 A'  124 A'                 
 28.498  28.500  28.502  28.521  28.569  47.841 127.840 127.851
 52 A"   53 A"  125 A'  126 A'  127 A'  128 A'   54 A"  129 A'                 
127.865 151.564 163.125 215.622 289.747 289.761 289.7991020.611
130 A'  131 A'  132 A'  133 A'   55 A"  134 A'  135 A'  136 A'                 
*******
137 A'                                                                         

 Beta MOs, Restricted
 -- Occupied --                  
******* -482.84 -176.35 -165.75 -165.75 -165.75 -101.60  -77.12
  1 A'    2 A'    3 A'    4 A'    5 A'    1 A"    6 A'    7 A'                 
-62.487 -56.308 -56.303 -56.303 -35.843 -31.337 -31.329 -31.329
  8 A'    9 A'   10 A'    2 A"   11 A'   12 A'   13 A'    3 A"                 
-22.987 -22.986 -22.985 -22.979 -22.979 -10.305  -9.511  -8.694
 14 A'   15 A'    4 A"   16 A'    5 A"   17 A'   18 A'   19 A'                 
 -7.275  -7.267  -7.266  -6.625  -6.526  -6.512  -6.512  -6.390
 20 A'    6 A"   21 A'   22 A'   23 A'   24 A'    7 A"   25 A'                 
 -4.806  -4.787  -4.786  -4.786  -4.784  -4.782  -2.636  -2.633
 26 A'   27 A'   28 A'    8 A"    9 A"   29 A'   30 A'   31 A'                 
 -2.632  -2.621  -2.621  -2.070  -2.064  -2.064  -2.048  -2.048
 10 A"   32 A'   11 A"   33 A'   34 A'   12 A"   35 A'   13 A"                 
 -0.897  -0.791  -0.748  -0.666  -0.535  -0.425  -0.409  -0.403
 36 A'   37 A'   38 A'   39 A'   40 A'   41 A'   42 A'   14 A"                 
 -0.360  -0.339  -0.305  -0.303  -0.298  -0.291  -0.288
 43 A'   15 A"   44 A'   45 A'   16 A"   46 A'   17 A"                         
 -- Virtual --                   
 -0.190  -0.161  -0.086  -0.008   0.003   0.025   0.037   0.038
 47 A'   48 A'   18 A"   49 A'   50 A'   51 A'   52 A'   19 A"                 
  0.059   0.070   0.074   0.077   0.087   0.088   0.106   0.118
 53 A'   54 A'   20 A"   55 A'   56 A'   21 A"   57 A'   58 A'                 
  0.119   0.128   0.147   0.148   0.172   0.191   0.210   0.227
 22 A"   59 A'   60 A'   61 A'   62 A'   63 A'   23 A"   64 A'                 
  0.267   0.276   0.319   0.371   0.372   0.380   0.381   0.388
 65 A'   24 A"   66 A'   67 A'   25 A"   26 A"   68 A'   69 A'                 
  0.407   0.426   0.433   0.454   0.458   0.484   0.497   0.520
 70 A'   71 A'   27 A"   28 A"   72 A'   73 A'   74 A'   29 A"                 
  0.529   0.567   0.572   0.579   0.591   0.600   0.614   0.624
 75 A'   30 A"   76 A'   31 A"   77 A'   78 A'   32 A"   79 A'                 
  0.642   0.682   0.692   0.759   0.826   0.836   0.850   0.881
 80 A'   33 A"   81 A'   82 A'   34 A"   83 A'   84 A'   85 A'                 
  0.893   0.902   0.973   1.147   1.219   1.234   1.250   1.294
 35 A"   86 A'   87 A'   88 A'   89 A'   90 A'   36 A"   91 A'                 
  1.323   1.485   1.503   1.560   1.592   1.639   1.752   2.000
 37 A"   92 A'   38 A"   93 A'   39 A"   94 A'   95 A'   40 A"                 
  2.015   2.021   2.073   2.223   2.257   2.362   2.687   2.762
 96 A'   97 A'   98 A'   41 A"   99 A'  100 A'   42 A"  101 A'                 
  3.139   3.928   3.932   3.936   3.967   4.006   4.014   4.015
102 A'   43 A"   44 A"  103 A'  104 A'   45 A"   46 A"  105 A'                 
  4.043   4.080   4.153   4.311   5.953   5.972   5.991   6.545
106 A'  107 A'  108 A'  109 A'   47 A"  110 A'  111 A'  112 A'                 
  6.946   7.555   7.569   7.595   9.637  13.766  13.884  14.071
113 A'   48 A"  114 A'  115 A'  116 A'   49 A"  117 A'  118 A'                 
 23.429  25.790  25.862  26.160  27.755  28.295  28.310  28.319
119 A'   50 A"  120 A'  121 A'  122 A'   51 A"  123 A'  124 A'                 
 28.498  28.500  28.502  28.521  28.569  47.841 127.840 127.851
 52 A"   53 A"  125 A'  126 A'  127 A'  128 A'   54 A"  129 A'                 
127.865 151.564 163.125 215.622 289.747 289.761 289.7991020.611
130 A'  131 A'  132 A'  133 A'   55 A"  134 A'  135 A'  136 A'                 
*******
137 A'                                                                         
 --------------------------------------------------------------

          Ground-State Mulliken Net Atomic Charges

     Atom                 Charge (a.u.)
  ----------------------------------------
      1 C                    -0.031257
      2 P                     0.040945
      3 Cl                    0.002832
      4 I                     0.129645
      5 Br                   -0.142165
  ----------------------------------------
  Sum of atomic charges =     0.000000

 -----------------------------------------------------------------
                    Cartesian Multipole Moments
 -----------------------------------------------------------------
    Charge (ESU x 10^10)
                 0.0000
    Dipole Moment (Debye)
         X      -1.5525      Y      -1.9261      Z      -0.0000
       Tot       2.4739
    Quadrupole Moments (Debye-Ang)
        XX     -72.5783     XY      -2.2789     YY     -78.7683
        XZ      -0.0000     YZ      -0.0000     ZZ     -79.3552
    Octopole Moments (Debye-Ang^2)
       XXX     -73.3164    XXY      15.3645    XYY      -9.4859
       YYY      44.9874    XXZ      -0.0000    XYZ      -0.0000
       YYZ      -0.0000    XZZ     -14.2407    YZZ      12.3352
       ZZZ      -0.0000
    Hexadecapole Moments (Debye-Ang^3)
      XXXX   -1884.0843   XXXY      68.0954   XXYY    -480.2679
      XYYY      85.9150   YYYY    -908.0842   XXXZ      -0.0000
      XXYZ      -0.0000   XYYZ      -0.0000   YYYZ      -0.0000
      XXZZ    -364.8708   XYZZ      21.9736   YYZZ    -171.1503
      XZZZ      -0.0000   YZZZ      -0.0000   ZZZZ    -106.7708
 -----------------------------------------------------------------
 Calculating analytic gradient of the SCF energy
 Gradient of SCF Energy
            1           2           3           4           5
    1   0.0715659  -0.0336309  -0.0146157  -0.0550637   0.0317443
    2  -0.1934555   0.1638120  -0.0097139   0.0030919   0.0362654
    3  -0.0000000   0.0000000  -0.0000000  -0.0000000   0.0000000
 Max gradient component =       1.935E-01
 RMS gradient           =       7.127E-02
 Gradient time:  CPU 10.63 s  wall 3.64 s
 Geometry Optimization Parameters
   NAtoms,    NIC,     NZ,  NCons,   NDum,   NFix, NCnnct, MaxDiis
        5      20       5       0       0       0       0       0


** GEOMETRY OPTIMIZATION IN DELOCALIZED INTERNAL COORDINATES **
   Searching for a Minimum

   Optimization Cycle:   1

                       Coordinates (Angstroms)
     ATOM                X               Y               Z
      1  C         0.2582547311   -0.2942316482    0.0000000000
      2  P         0.8964546562   -1.6516928283    0.0000000000
      3  Cl        2.9192763451   -1.8222578162    0.0000000000
      4  I        -2.3325513728   -0.0757740283    0.0000000000
      5  Br        1.6857479046    1.7581482483    0.0000000000
   Point Group: cs    Number of degrees of freedom:     7


   Energy is -10333.249279866


 Attempting to Generate Delocalized Internal Coordinates

  7 Hessian modes will be used to form the next step
  Hessian Eigenvalues:
     0.044459    0.052803    0.250000    0.250000    0.250000    0.313687
     0.766766

 Minimum Search - Taking Simple RFO Step
 Searching for Lamda that Minimizes Along All modes
 Value Taken    Lamda =  -0.07922605
 Calculated Step too Large.  Step scaled by  0.482098
 Step Taken.  Stepsize is  0.300000

                             Maximum     Tolerance    Cnvgd?
         Gradient           0.141698      0.000300      NO
         Displacement       0.171007      0.001200      NO
         Energy change     *********      0.000001      NO


 New Cartesian Coordinates Obtained by Inverse Iteration

 Displacement from previous Coordinates is:  0.298827
 ----------------------------------------------------------------
             Standard Nuclear Orientation (Angstroms)
    I     Atom           X                Y                Z
 ----------------------------------------------------------------
    1      C       0.2464398548    -0.2791623589     0.0000000000
    2      P       0.8778361587    -1.6927888429     0.0000000000
    3      Cl      2.9150505145    -1.7774100027     0.0000000000
    4      I      -2.2280599511    -0.0372136988     0.0000000000
    5      Br      1.6159156874     1.7007668304     0.0000000000
 ----------------------------------------------------------------
 Molecular Point Group                 Cs    NOp =  2
 Largest Abelian Subgroup              Cs    NOp =  2
 Nuclear Repulsion Energy =   833.2524125530 hartrees
 There are       63 alpha and       63 beta electrons
 Applying Cartesian multipole field
    Component          Value
    ---------          -----
     (2,0,0)        1.00000E-11
     (0,2,0)        2.00000E-11
     (0,0,2)       -3.00000E-11
 Nucleus-field energy     =     0.0000000324 hartrees
 Requested basis set is 6-311++G(d,p)
 There are 75 shells and 192 basis functions
 A cutoff of  1.0D-11 yielded   2044 shell pairs
 There are     14635 function pairs (     16372 Cartesian)
 Smallest overlap matrix eigenvalue = 7.28E-04
 Guess MOs from SCF MO coefficient file

 -----------------------------------------------------------------------
  General SCF calculation program by
  Eric Jon Sundstrom, Paul Horn, Yuezhi Mao, Dmitri Zuev, Alec White,
  David Stuck, Shaama M.S., Shane Yost, Joonho Lee, David Small,
  Daniel Levine, Susi Lehtola, Hugh Burton, Evgeny Epifanovsky
 -----------------------------------------------------------------------
 Exchange:     0.2000 Hartree-Fock + 0.0800 Slater + 0.7200 B88
 Correlation:  0.1900 VWN1RPA + 0.8100 LYP
 Using SG-1 standard quadrature grid
 using 4 threads for integral computing
 -------------------------------------------------------
 OpenMP Integral computing Module                
 Release: version 2.0, May 2017, Q-Chem Inc. Pleasanton 
 -------------------------------------------------------
 -------------------------------------------------------
 OpenMP BLAS3 based DFT computing Module                
 Release: version 1.0, May 2013, Q-Chem Inc. Pittsburgh 
 -------------------------------------------------------
 A restricted SCF calculation will be
 performed using DIIS
 SCF converges when DIIS error is below 1.0e-08
 ---------------------------------------
  Cycle       Energy         DIIS error
 ---------------------------------------
    1  -10333.2811927369      6.16e-04  
    2  -10333.2840836087      1.98e-04  
    3  -10333.2839387396      2.52e-04  
    4  -10333.2842991060      8.57e-05  
    5  -10333.2843243765      4.66e-05  
    6  -10333.2843353224      1.27e-05  
    7  -10333.2843361165      3.17e-06  
    8  -10333.2843361682      1.24e-06  
    9  -10333.2843361779      2.73e-07  
   10  -10333.2843361784      1.26e-07  
   11  -10333.2843361785      2.56e-08  
   12  -10333.2843361785      1.14e-08  
   13  -10333.2843361784      1.74e-09  Convergence criterion met
 ---------------------------------------
 SCF time:   CPU 42.29s  wall 15.00s 
 SCF   energy in the final basis set =   -10333.2843361784
 Total energy in the final basis set =   -10333.2843361784

 --------------------------------------------------------------
             Orbital Energies (a.u.) and Symmetries
 --------------------------------------------------------------

 Alpha MOs, Restricted
 -- Occupied --                  
******* -482.84 -176.34 -165.75 -165.75 -165.75 -101.59  -77.13
  1 A'    2 A'    3 A'    4 A'    5 A'    1 A"    6 A'    7 A'                 
-62.492 -56.313 -56.309 -56.309 -35.840 -31.335 -31.327 -31.326
  8 A'    9 A'   10 A'    2 A"   11 A'   12 A'   13 A'    3 A"                 
-22.985 -22.983 -22.983 -22.977 -22.977 -10.308  -9.505  -8.699
 14 A'   15 A'    4 A"   16 A'    5 A"   17 A'   18 A'   19 A'                 
 -7.269  -7.261  -7.260  -6.625  -6.532  -6.517  -6.517  -6.388
 20 A'    6 A"   21 A'   22 A'   23 A'   24 A'    7 A"   25 A'                 
 -4.803  -4.787  -4.784  -4.784  -4.784  -4.782  -2.642  -2.638
 26 A'   27 A'   28 A'    8 A"    9 A"   29 A'   30 A'   31 A'                 
 -2.638  -2.626  -2.626  -2.067  -2.062  -2.062  -2.046  -2.046
 10 A"   32 A'   11 A"   33 A'   34 A'   12 A"   35 A'   13 A"                 
 -0.890  -0.787  -0.750  -0.667  -0.533  -0.430  -0.412  -0.397
 36 A'   37 A'   38 A'   39 A'   40 A'   41 A'   42 A'   14 A"                 
 -0.360  -0.338  -0.311  -0.303  -0.298  -0.294  -0.286
 43 A'   15 A"   44 A'   45 A'   16 A"   46 A'   17 A"                         
 -- Virtual --                   
 -0.173  -0.148  -0.092  -0.010   0.003   0.025   0.037   0.039
 47 A'   48 A'   18 A"   49 A'   50 A'   51 A'   52 A'   19 A"                 
  0.059   0.068   0.073   0.078   0.086   0.089   0.106   0.118
 53 A'   54 A'   20 A"   55 A'   56 A'   21 A"   57 A'   58 A'                 
  0.119   0.131   0.143   0.145   0.173   0.193   0.212   0.226
 22 A"   59 A'   60 A'   61 A'   62 A'   63 A'   23 A"   64 A'                 
  0.268   0.277   0.314   0.372   0.373   0.381   0.382   0.398
 65 A'   24 A"   66 A'   67 A'   25 A"   26 A"   68 A'   69 A'                 
  0.406   0.429   0.431   0.454   0.456   0.473   0.499   0.512
 70 A'   71 A'   27 A"   72 A'   28 A"   73 A'   74 A'   29 A"                 
  0.548   0.569   0.574   0.576   0.589   0.598   0.606   0.620
 75 A'   30 A"   31 A"   76 A'   77 A'   78 A'   32 A"   79 A'                 
  0.648   0.700   0.704   0.775   0.831   0.844   0.856   0.886
 80 A'   33 A"   81 A'   82 A'   34 A"   83 A'   84 A'   85 A'                 
  0.896   0.905   0.981   1.089   1.221   1.245   1.247   1.303
 35 A"   86 A'   87 A'   88 A'   89 A'   36 A"   90 A'   91 A'                 
  1.334   1.492   1.496   1.573   1.576   1.643   1.759   1.981
 37 A"   38 A"   92 A'   39 A"   93 A'   94 A'   95 A'   96 A'                 
  1.995   2.016   2.088   2.228   2.264   2.364   2.680   2.748
 40 A"   97 A'   98 A'   41 A"   99 A'  100 A'   42 A"  101 A'                 
  3.094   3.930   3.939   3.940   3.978   4.001   4.013   4.015
102 A'   43 A"  103 A'   44 A"  104 A'   45 A"  105 A'   46 A"                 
  4.063   4.110   4.177   4.323   5.958   5.979   6.001   6.546
106 A'  107 A'  108 A'  109 A'   47 A"  110 A'  111 A'  112 A'                 
  6.931   7.550   7.566   7.604   9.640  13.765  13.885  14.027
113 A'   48 A"  114 A'  115 A'  116 A'   49 A"  117 A'  118 A'                 
 23.384  25.794  25.873  26.157  27.769  28.300  28.316  28.326
119 A'   50 A"  120 A'  121 A'  122 A'   51 A"  123 A'  124 A'                 
 28.501  28.505  28.505  28.530  28.588  47.841 127.844 127.857
 52 A"  125 A'   53 A"  126 A'  127 A'  128 A'   54 A"  129 A'                 
127.874 151.576 163.096 215.625 289.742 289.757 289.8051020.612
130 A'  131 A'  132 A'  133 A'   55 A"  134 A'  135 A'  136 A'                 
*******
137 A'                                                                         

 Beta MOs, Restricted
 -- Occupied --                  
******* -482.84 -176.34 -165.75 -165.75 -165.75 -101.59  -77.13
  1 A'    2 A'    3 A'    4 A'    5 A'    1 A"    6 A'    7 A'                 
-62.492 -56.313 -56.309 -56.309 -35.840 -31.335 -31.327 -31.326
  8 A'    9 A'   10 A'    2 A"   11 A'   12 A'   13 A'    3 A"                 
-22.985 -22.983 -22.983 -22.977 -22.977 -10.308  -9.505  -8.699
 14 A'   15 A'    4 A"   16 A'    5 A"   17 A'   18 A'   19 A'                 
 -7.269  -7.261  -7.260  -6.625  -6.532  -6.517  -6.517  -6.388
 20 A'    6 A"   21 A'   22 A'   23 A'   24 A'    7 A"   25 A'                 
 -4.803  -4.787  -4.784  -4.784  -4.784  -4.782  -2.642  -2.638
 26 A'   27 A'   28 A'    8 A"    9 A"   29 A'   30 A'   31 A'                 
 -2.638  -2.626  -2.626  -2.067  -2.062  -2.062  -2.046  -2.046
 10 A"   32 A'   11 A"   33 A'   34 A'   12 A"   35 A'   13 A"                 
 -0.890  -0.787  -0.750  -0.667  -0.533  -0.430  -0.412  -0.397
 36 A'   37 A'   38 A'   39 A'   40 A'   41 A'   42 A'   14 A"                 
 -0.360  -0.338  -0.311  -0.303  -0.298  -0.294  -0.286
 43 A'   15 A"   44 A'   45 A'   16 A"   46 A'   17 A"                         
 -- Virtual --                   
 -0.173  -0.148  -0.092  -0.010   0.003   0.025   0.037   0.039
 47 A'   48 A'   18 A"   49 A'   50 A'   51 A'   52 A'   19 A"                 
  0.059   0.068   0.073   0.078   0.086   0.089   0.106   0.118
 53 A'   54 A'   20 A"   55 A'   56 A'   21 A"   57 A'   58 A'                 
  0.119   0.131   0.143   0.145   0.173   0.193   0.212   0.226
 22 A"   59 A'   60 A'   61 A'   62 A'   63 A'   23 A"   64 A'                 
  0.268   0.277   0.314   0.372   0.373   0.381   0.382   0.398
 65 A'   24 A"   66 A'   67 A'   25 A"   26 A"   68 A'   69 A'                 
  0.406   0.429   0.431   0.454   0.456   0.473   0.499   0.512
 70 A'   71 A'   27 A"   72 A'   28 A"   73 A'   74 A'   29 A"                 
  0.548   0.569   0.574   0.576   0.589   0.598   0.606   0.620
 75 A'   30 A"   31 A"   76 A'   77 A'   78 A'   32 A"   79 A'                 
  0.648   0.700   0.704   0.775   0.831   0.844   0.856   0.886
 80 A'   33 A"   81 A'   82 A'   34 A"   83 A'   84 A'   85 A'                 
  0.896   0.905   0.981   1.089   1.221   1.245   1.247   1.303
 35 A"   86 A'   87 A'   88 A'   89 A'   36 A"   90 A'   91 A'                 
  1.334   1.492   1.496   1.573   1.576   1.643   1.759   1.981
 37 A"   38 A"   92 A'   39 A"   93 A'   94 A'   95 A'   96 A'                 
  1.995   2.016   2.088   2.228   2.264   2.364   2.680   2.748
 40 A"   97 A'   98 A'   41 A"   99 A'  100 A'   42 A"  101 A'                 
  3.094   3.930   3.939   3.940   3.978   4.001   4.013   4.015
102 A'   43 A"  103 A'   44 A"  104 A'   45 A"  105 A'   46 A"                 
  4.063   4.110   4.177   4.323   5.958   5.979   6.001   6.546
106 A'  107 A'  108 A'  109 A'   47 A"  110 A'  111 A'  112 A'                 
  6.931   7.550   7.566   7.604   9.640  13.765  13.885  14.027
113 A'   48 A"  114 A'  115 A'  116 A'   49 A"  117 A'  118 A'                 
 23.384  25.794  25.873  26.157  27.769  28.300  28.316  28.326
119 A'   50 A"  120 A'  121 A'  122 A'   51 A"  123 A'  124 A'                 
 28.501  28.505  28.505  28.530  28.588  47.841 127.844 127.857
 52 A"  125 A'   53 A"  126 A'  127 A'  128 A'   54 A"  129 A'                 
127.874 151.576 163.096 215.625 289.742 289.757 289.8051020.612
130 A'  131 A'  132 A'  133 A'   55 A"  134 A'  135 A'  136 A'                 
*******
137 A'                                                                         
 --------------------------------------------------------------

          Ground-State Mulliken Net Atomic Charges

     Atom                 Charge (a.u.)
  ----------------------------------------
      1 C                    -0.036065
      2 P                     0.033378
      3 Cl                   -0.013047
      4 I                     0.133369
      5 Br                   -0.117636
  ----------------------------------------
  Sum of atomic charges =     0.000000

 -----------------------------------------------------------------
                    Cartesian Multipole Moments
 -----------------------------------------------------------------
    Charge (ESU x 10^10)
                 0.0000
    Dipole Moment (Debye)
         X      -1.5022      Y      -1.5265      Z      -0.0000
       Tot       2.1417
    Quadrupole Moments (Debye-Ang)
        XX     -73.5616     XY      -1.3887     YY     -78.3845
        XZ      -0.0000     YZ      -0.0000     ZZ     -79.4036
    Octopole Moments (Debye-Ang^2)
       XXX     -75.7160    XXY      18.1938    XYY     -11.0713
       YYY      46.7519    XXZ      -0.0000    XYZ      -0.0000
       YYZ      -0.0000    XZZ     -15.6754    YZZ      12.6964
       ZZZ      -0.0000
    Hexadecapole Moments (Debye-Ang^3)
      XXXX   -1796.2445   XXXY      89.8109   XXYY    -459.8608
      XYYY     105.5686   YYYY    -880.7502   XXXZ      -0.0000
      XXYZ      -0.0000   XYYZ      -0.0000   YYYZ      -0.0000
      XXZZ    -346.2824   XYZZ      27.9976   YYZZ    -166.7707
      XZZZ      -0.0000   YZZZ      -0.0000   ZZZZ    -106.8580
 -----------------------------------------------------------------
 Calculating analytic gradient of the SCF energy
 Gradient of SCF Energy
            1           2           3           4           5
    1   0.0435437  -0.0132331  -0.0112277  -0.0522444   0.0331614
    2  -0.1416923   0.1084750  -0.0086665   0.0035281   0.0383557
    3   0.0000000  -0.0000000   0.0000000  -0.0000000  -0.0000000
 Max gradient component =       1.417E-01
 RMS gradient           =       5.127E-02
 Gradient time:  CPU 10.54 s  wall 5.09 s
 Geometry Optimization Parameters
   NAtoms,    NIC,     NZ,  NCons,   NDum,   NFix, NCnnct, MaxDiis
        5      20       5       0       0       0       0       0

 Cartesian Hessian Update
 Hessian Updated using BFGS Update


** GEOMETRY OPTIMIZATION IN DELOCALIZED INTERNAL COORDINATES **
   Searching for a Minimum

   Optimization Cycle:   2

                       Coordinates (Angstroms)
     ATOM                X               Y               Z
      1  C         0.2464398548   -0.2791623589    0.0000000000
      2  P         0.8778361587   -1.6927888429    0.0000000000
      3  Cl        2.9150505145   -1.7774100027    0.0000000000
      4  I        -2.2280599511   -0.0372136988    0.0000000000
      5  Br        1.6159156874    1.7007668304    0.0000000000
   Point Group: cs    Number of degrees of freedom:     7


   Energy is -10333.284336178

 Hessian Updated using BFGS Update

  6 Hessian modes will be used to form the next step
  Hessian Eigenvalues:
     0.022839    0.049331    0.231515    0.250792    0.312997    0.920322

 Minimum Search - Taking Simple RFO Step
 Searching for Lamda that Minimizes Along All modes
 Value Taken    Lamda =  -0.08299095
 Calculated Step too Large.  Step scaled by  0.362158
 Step Taken.  Stepsize is  0.300000

                             Maximum     Tolerance    Cnvgd?
         Gradient           0.101298      0.000300      NO
         Displacement       0.166854      0.001200      NO
         Energy change     -0.035056      0.000001      NO


 New Cartesian Coordinates Obtained by Inverse Iteration

 Displacement from previous Coordinates is:  0.311904
 ----------------------------------------------------------------
             Standard Nuclear Orientation (Angstroms)
    I     Atom           X                Y                Z
 ----------------------------------------------------------------
    1      C       0.2450023222    -0.2668400920     0.0000000000
    2      P       0.8575714687    -1.7251055894     0.0000000000
    3      Cl      2.9050138811    -1.7271292898     0.0000000000
    4      I      -2.1222150022     0.0017313840     0.0000000000
    5      Br      1.5418095945     1.6315355144     0.0000000000
 ----------------------------------------------------------------
 Molecular Point Group                 Cs    NOp =  2
 Largest Abelian Subgroup              Cs    NOp =  2
 Nuclear Repulsion Energy =   857.3616612373 hartrees
 There are       63 alpha and       63 beta electrons
 Applying Cartesian multipole field
    Component          Value
    ---------          -----
     (2,0,0)        1.00000E-11
     (0,2,0)        2.00000E-11
     (0,0,2)       -3.00000E-11
 Nucleus-field energy     =     0.0000000305 hartrees
 Requested basis set is 6-311++G(d,p)
 There are 75 shells and 192 basis functions
 A cutoff of  1.0D-11 yielded   2068 shell pairs
 There are     14774 function pairs (     16519 Cartesian)
 Smallest overlap matrix eigenvalue = 7.30E-04
 Guess MOs from SCF MO coefficient file

 -----------------------------------------------------------------------
  General SCF calculation program by
  Eric Jon Sundstrom, Paul Horn, Yuezhi Mao, Dmitri Zuev, Alec White,
  David Stuck, Shaama M.S., Shane Yost, Joonho Lee, David Small,
  Daniel Levine, Susi Lehtola, Hugh Burton, Evgeny Epifanovsky
 -----------------------------------------------------------------------
 Exchange:     0.2000 Hartree-Fock + 0.0800 Slater + 0.7200 B88
 Correlation:  0.1900 VWN1RPA + 0.8100 LYP
 Using SG-1 standard quadrature grid
 using 4 threads for integral computing
 -------------------------------------------------------
 OpenMP Integral computing Module                
 Release: version 2.0, May 2017, Q-Chem Inc. Pleasanton 
 -------------------------------------------------------
 -------------------------------------------------------
 OpenMP BLAS3 based DFT computing Module                
 Release: version 1.0, May 2013, Q-Chem Inc. Pittsburgh 
 -------------------------------------------------------
 A restricted SCF calculation will be
 performed using DIIS
 SCF converges when DIIS error is below 1.0e-08
 ---------------------------------------
  Cycle       Energy         DIIS error
 ---------------------------------------
    1  -10333.3100908904      5.99e-04  
    2  -10333.3126675883      2.78e-04  
    3  -10333.3116303584      5.31e-04  
    4  -10333.3130816584      8.48e-05  
    5  -10333.3131168230      3.82e-05  
    6  -10333.3131242989      5.96e-06  
    7  -10333.3131244317      2.19e-06  
    8  -10333.3131244536      9.02e-07  
    9  -10333.3131244580      1.64e-07  
   10  -10333.3131244582      7.19e-08  
   11  -10333.3131244582      1.63e-08  
   12  -10333.3131244581      7.95e-09  Convergence criterion met
 ---------------------------------------
 SCF time:   CPU 39.58s  wall 20.00s 
 SCF   energy in the final basis set =   -10333.3131244581
 Total energy in the final basis set =   -10333.3131244581

 --------------------------------------------------------------
             Orbital Energies (a.u.) and Symmetries
 --------------------------------------------------------------

 Alpha MOs, Restricted
 -- Occupied --                  
******* -482.85 -176.34 -165.75 -165.74 -165.74 -101.59  -77.13
  1 A'    2 A'    3 A'    4 A'    5 A'    1 A"    6 A'    7 A'                 
-62.498 -56.319 -56.314 -56.314 -35.837 -31.332 -31.324 -31.324
  8 A'    9 A'    2 A"   10 A'   11 A'   12 A'   13 A'    3 A"                 
-22.982 -22.980 -22.980 -22.975 -22.975 -10.308  -9.499  -8.705
 14 A'   15 A'    4 A"   16 A'    5 A"   17 A'   18 A'   19 A'                 
 -7.263  -7.255  -7.254  -6.623  -6.537  -6.522  -6.522  -6.385
 20 A'    6 A"   21 A'   22 A'   23 A'    7 A"   24 A'   25 A'                 
 -4.800  -4.786  -4.782  -4.782  -4.781  -4.780  -2.648  -2.644
 26 A'   27 A'    8 A"   28 A'    9 A"   29 A'   30 A'   10 A"                 
 -2.644  -2.632  -2.632  -2.064  -2.059  -2.059  -2.044  -2.044
 31 A'   32 A'   11 A"   33 A'   34 A'   12 A"   35 A'   13 A"                 
 -0.884  -0.791  -0.749  -0.667  -0.531  -0.437  -0.414  -0.393
 36 A'   37 A'   38 A'   39 A'   40 A'   41 A'   42 A'   14 A"                 
 -0.361  -0.339  -0.315  -0.306  -0.300  -0.294  -0.281
 43 A'   15 A"   44 A'   45 A'   16 A"   46 A'   17 A"                         
 -- Virtual --                   
 -0.154  -0.132  -0.096  -0.012   0.004   0.025   0.037   0.040
 47 A'   48 A'   18 A"   49 A'   50 A'   51 A'   52 A'   19 A"                 
  0.058   0.067   0.071   0.078   0.085   0.090   0.107   0.118
 53 A'   54 A'   20 A"   55 A'   56 A'   21 A"   57 A'   58 A'                 
  0.120   0.133   0.142   0.144   0.173   0.196   0.213   0.226
 22 A"   59 A'   60 A'   61 A'   62 A'   63 A'   23 A"   64 A'                 
  0.267   0.278   0.312   0.372   0.375   0.379   0.382   0.401
 65 A'   24 A"   66 A'   67 A'   25 A"   68 A'   26 A"   69 A'                 
  0.418   0.429   0.431   0.449   0.457   0.462   0.499   0.504
 70 A'   27 A"   71 A'   72 A'   28 A"   73 A'   74 A'   29 A"                 
  0.564   0.568   0.572   0.575   0.594   0.601   0.604   0.620
 75 A'   30 A"   31 A"   76 A'   77 A'   32 A"   78 A'   79 A'                 
  0.663   0.720   0.721   0.793   0.836   0.855   0.856   0.891
 80 A'   81 A'   33 A"   82 A'   34 A"   83 A'   84 A'   85 A'                 
  0.899   0.913   0.986   1.053   1.224   1.244   1.273   1.313
 35 A"   86 A'   87 A'   88 A'   89 A'   36 A"   90 A'   91 A'                 
  1.347   1.481   1.520   1.566   1.593   1.652   1.762   1.951
 37 A"   38 A"   92 A'   39 A"   93 A'   94 A'   95 A'   96 A'                 
  1.991   2.018   2.109   2.232   2.273   2.366   2.677   2.744
 40 A"   97 A'   98 A'   41 A"   99 A'  100 A'   42 A"  101 A'                 
  3.065   3.932   3.942   3.949   3.991   3.996   4.010   4.019
102 A'   43 A"  103 A'   44 A"  104 A'   45 A"  105 A'   46 A"                 
  4.081   4.150   4.216   4.333   5.964   5.987   6.008   6.548
106 A'  107 A'  108 A'  109 A'   47 A"  110 A'  111 A'  112 A'                 
  6.923   7.545   7.564   7.618   9.644  13.767  13.891  14.002
113 A'   48 A"  114 A'  115 A'  116 A'   49 A"  117 A'  118 A'                 
 23.361  25.798  25.887  26.156  27.783  28.305  28.324  28.332
119 A'   50 A"  120 A'  121 A'  122 A'   51 A"  123 A'  124 A'                 
 28.503  28.508  28.511  28.540  28.609  47.842 127.848 127.863
 52 A"  125 A'   53 A"  126 A'  127 A'  128 A'   54 A"  129 A'                 
127.881 151.588 163.079 215.628 289.737 289.755 289.8201020.615
130 A'  131 A'  132 A'  133 A'   55 A"  134 A'  135 A'  136 A'                 
*******
137 A'                                                                         

 Beta MOs, Restricted
 -- Occupied --                  
******* -482.85 -176.34 -165.75 -165.74 -165.74 -101.59  -77.13
  1 A'    2 A'    3 A'    4 A'    5 A'    1 A"    6 A'    7 A'                 
-62.498 -56.319 -56.314 -56.314 -35.837 -31.332 -31.324 -31.324
  8 A'    9 A'    2 A"   10 A'   11 A'   12 A'   13 A'    3 A"                 
-22.982 -22.980 -22.980 -22.975 -22.975 -10.308  -9.499  -8.705
 14 A'   15 A'    4 A"   16 A'    5 A"   17 A'   18 A'   19 A'                 
 -7.263  -7.255  -7.254  -6.623  -6.537  -6.522  -6.522  -6.385
 20 A'    6 A"   21 A'   22 A'   23 A'    7 A"   24 A'   25 A'                 
 -4.800  -4.786  -4.782  -4.782  -4.781  -4.780  -2.648  -2.644
 26 A'   27 A'    8 A"   28 A'    9 A"   29 A'   30 A'   10 A"                 
 -2.644  -2.632  -2.632  -2.064  -2.059  -2.059  -2.044  -2.044
 31 A'   32 A'   11 A"   33 A'   34 A'   12 A"   35 A'   13 A"                 
 -0.884  -0.791  -0.749  -0.667  -0.531  -0.437  -0.414  -0.393
 36 A'   37 A'   38 A'   39 A'   40 A'   41 A'   42 A'   14 A"                 
 -0.361  -0.339  -0.315  -0.306  -0.300  -0.294  -0.281
 43 A'   15 A"   44 A'   45 A'   16 A"   46 A'   17 A"                         
 -- Virtual --                   
 -0.154  -0.132  -0.096  -0.012   0.004   0.025   0.037   0.040
 47 A'   48 A'   18 A"   49 A'   50 A'   51 A'   52 A'   19 A"                 
  0.058   0.067   0.071   0.078   0.085   0.090   0.107   0.118
 53 A'   54 A'   20 A"   55 A'   56 A'   21 A"   57 A'   58 A'                 
  0.120   0.133   0.142   0.144   0.173   0.196   0.213   0.226
 22 A"   59 A'   60 A'   61 A'   62 A'   63 A'   23 A"   64 A'                 
  0.267   0.278   0.312   0.372   0.375   0.379   0.382   0.401
 65 A'   24 A"   66 A'   67 A'   25 A"   68 A'   26 A"   69 A'                 
  0.418   0.429   0.431   0.449   0.457   0.462   0.499   0.504
 70 A'   27 A"   71 A'   72 A'   28 A"   73 A'   74 A'   29 A"                 
  0.564   0.568   0.572   0.575   0.594   0.601   0.604   0.620
 75 A'   30 A"   31 A"   76 A'   77 A'   32 A"   78 A'   79 A'                 
  0.663   0.720   0.721   0.793   0.836   0.855   0.856   0.891
 80 A'   81 A'   33 A"   82 A'   34 A"   83 A'   84 A'   85 A'                 
  0.899   0.913   0.986   1.053   1.224   1.244   1.273   1.313
 35 A"   86 A'   87 A'   88 A'   89 A'   36 A"   90 A'   91 A'                 
  1.347   1.481   1.520   1.566   1.593   1.652   1.762   1.951
 37 A"   38 A"   92 A'   39 A"   93 A'   94 A'   95 A'   96 A'                 
  1.991   2.018   2.109   2.232   2.273   2.366   2.677   2.744
 40 A"   97 A'   98 A'   41 A"   99 A'  100 A'   42 A"  101 A'                 
  3.065   3.932   3.942   3.949   3.991   3.996   4.010   4.019
102 A'   43 A"  103 A'   44 A"  104 A'   45 A"  105 A'   46 A"                 
  4.081   4.150   4.216   4.333   5.964   5.987   6.008   6.548
106 A'  107 A'  108 A'  109 A'   47 A"  110 A'  111 A'  112 A'                 
  6.923   7.545   7.564   7.618   9.644  13.767  13.891  14.002
113 A'   48 A"  114 A'  115 A'  116 A'   49 A"  117 A'  118 A'                 
 23.361  25.798  25.887  26.156  27.783  28.305  28.324  28.332
119 A'   50 A"  120 A'  121 A'  122 A'   51 A"  123 A'  124 A'                 
 28.503  28.508  28.511  28.540  28.609  47.842 127.848 127.863
 52 A"  125 A'   53 A"  126 A'  127 A'  128 A'   54 A"  129 A'                 
127.881 151.588 163.079 215.628 289.737 289.755 289.8201020.615
130 A'  131 A'  132 A'  133 A'   55 A"  134 A'  135 A'  136 A'                 
*******
137 A'                                                                         
 --------------------------------------------------------------

          Ground-State Mulliken Net Atomic Charges

     Atom                 Charge (a.u.)
  ----------------------------------------
      1 C                    -0.046086
      2 P                     0.028849
      3 Cl                   -0.031348
      4 I                     0.137315
      5 Br                   -0.088730
  ----------------------------------------
  Sum of atomic charges =    -0.000000

 -----------------------------------------------------------------
                    Cartesian Multipole Moments
 -----------------------------------------------------------------
    Charge (ESU x 10^10)
                -0.0000
    Dipole Moment (Debye)
         X      -1.4488      Y      -1.1181      Z      -0.0000
       Tot       1.8300
    Quadrupole Moments (Debye-Ang)
        XX     -74.5907     XY      -0.5420     YY     -77.9810
        XZ      -0.0000     YZ       0.0000     ZZ     -79.3550
    Octopole Moments (Debye-Ang^2)
       XXX     -78.0373    XXY      20.8455    XYY     -12.7249
       YYY      48.3942    XXZ       0.0000    XYZ       0.0000
       YYZ      -0.0000    XZZ     -16.9930    YZZ      13.0911
       ZZZ      -0.0000
    Hexadecapole Moments (Debye-Ang^3)
      XXXX   -1708.4352   XXXY     110.0703   XXYY    -439.0046
      XYYY     123.1567   YYYY    -847.5504   XXXZ      -0.0000
      XXYZ      -0.0000   XYYZ      -0.0000   YYYZ       0.0000
      XXZZ    -327.6682   XYZZ      33.6621   YYZZ    -161.2837
      XZZZ      -0.0000   YZZZ       0.0000   ZZZZ    -106.6928
 -----------------------------------------------------------------
 Calculating analytic gradient of the SCF energy
 Gradient of SCF Energy
            1           2           3           4           5
    1   0.0304534  -0.0047616  -0.0088060  -0.0507269   0.0338412
    2  -0.1132282   0.0753868  -0.0065281   0.0043092   0.0400601
    3  -0.0000000   0.0000000   0.0000000   0.0000000   0.0000000
 Max gradient component =       1.132E-01
 RMS gradient           =       4.076E-02
 Gradient time:  CPU 11.08 s  wall 5.52 s
 Geometry Optimization Parameters
   NAtoms,    NIC,     NZ,  NCons,   NDum,   NFix, NCnnct, MaxDiis
        5      20       5       0       0       0       0       0

 Cartesian Hessian Update
 Hessian Updated using BFGS Update


** GEOMETRY OPTIMIZATION IN DELOCALIZED INTERNAL COORDINATES **
   Searching for a Minimum

   Optimization Cycle:   3

                       Coordinates (Angstroms)
     ATOM                X               Y               Z
      1  C         0.2450023222   -0.2668400920    0.0000000000
      2  P         0.8575714687   -1.7251055894    0.0000000000
      3  Cl        2.9050138811   -1.7271292898    0.0000000000
      4  I        -2.1222150022    0.0017313840    0.0000000000
      5  Br        1.5418095945    1.6315355144    0.0000000000
   Point Group: cs    Number of degrees of freedom:     7


   Energy is -10333.313124458

 Hessian Updated using BFGS Update

  7 Hessian modes will be used to form the next step
  Hessian Eigenvalues:
     0.015022    0.049240    0.236994    0.250022    0.262234    0.312764
     1.029889

 Minimum Search - Taking Simple RFO Step
 Searching for Lamda that Minimizes Along All modes
 Value Taken    Lamda =  -0.07898873
 Calculated Step too Large.  Step scaled by  0.335919
 Step Taken.  Stepsize is  0.300000

                             Maximum     Tolerance    Cnvgd?
         Gradient           0.078915      0.000300      NO
         Displacement       0.174129      0.001200      NO
         Energy change     -0.028788      0.000001      NO


 New Cartesian Coordinates Obtained by Inverse Iteration

 Displacement from previous Coordinates is:  0.300387
 ----------------------------------------------------------------
             Standard Nuclear Orientation (Angstroms)
    I     Atom           X                Y                Z
 ----------------------------------------------------------------
    1      C       0.2467755862    -0.2492318739     0.0000000000
    2      P       0.8404524476    -1.7447382569     0.0000000000
    3      Cl      2.8952415754    -1.6946968515     0.0000000000
    4      I      -2.0156608838     0.0349043315     0.0000000000
    5      Br      1.4603735389     1.5679545781     0.0000000000
 ----------------------------------------------------------------
 Molecular Point Group                 Cs    NOp =  2
 Largest Abelian Subgroup              Cs    NOp =  2
 Nuclear Repulsion Energy =   883.5395705189 hartrees
 There are       63 alpha and       63 beta electrons
 Applying Cartesian multipole field
    Component          Value
    ---------          -----
     (2,0,0)        1.00000E-11
     (0,2,0)        2.00000E-11
     (0,0,2)       -3.00000E-11
 Nucleus-field energy     =     0.0000000288 hartrees
 Requested basis set is 6-311++G(d,p)
 There are 75 shells and 192 basis functions
 A cutoff of  1.0D-11 yielded   2082 shell pairs
 There are     14826 function pairs (     16574 Cartesian)
 Smallest overlap matrix eigenvalue = 6.85E-04
 Guess MOs from SCF MO coefficient file

 -----------------------------------------------------------------------
  General SCF calculation program by
  Eric Jon Sundstrom, Paul Horn, Yuezhi Mao, Dmitri Zuev, Alec White,
  David Stuck, Shaama M.S., Shane Yost, Joonho Lee, David Small,
  Daniel Levine, Susi Lehtola, Hugh Burton, Evgeny Epifanovsky
 -----------------------------------------------------------------------
 Exchange:     0.2000 Hartree-Fock + 0.0800 Slater + 0.7200 B88
 Correlation:  0.1900 VWN1RPA + 0.8100 LYP
 Using SG-1 standard quadrature grid
 using 4 threads for integral computing
 -------------------------------------------------------
 OpenMP Integral computing Module                
 Release: version 2.0, May 2017, Q-Chem Inc. Pleasanton 
 -------------------------------------------------------
 -------------------------------------------------------
 OpenMP BLAS3 based DFT computing Module                
 Release: version 1.0, May 2013, Q-Chem Inc. Pittsburgh 
 -------------------------------------------------------
 A restricted SCF calculation will be
 performed using DIIS
 SCF converges when DIIS error is below 1.0e-08
 ---------------------------------------
  Cycle       Energy         DIIS error
 ---------------------------------------
    1  -10333.3346658542      6.24e-04  
    2  -10333.3366961778      4.30e-04  
    3  -10333.3357672774      6.09e-04  
    4  -10333.3376316244      7.52e-05  
    5  -10333.3376620005      3.15e-05  
    6  -10333.3376668600      5.65e-06  
    7  -10333.3376669778      2.14e-06  
    8  -10333.3376669988      7.44e-07  
    9  -10333.3376670016      1.19e-07  
   10  -10333.3376670017      5.72e-08  
   11  -10333.3376670018      1.26e-08  
   12  -10333.3376670017      5.73e-09  Convergence criterion met
 ---------------------------------------
 SCF time:   CPU 40.19s  wall 19.00s 
 SCF   energy in the final basis set =   -10333.3376670017
 Total energy in the final basis set =   -10333.3376670017

 --------------------------------------------------------------
             Orbital Energies (a.u.) and Symmetries
 --------------------------------------------------------------

 Alpha MOs, Restricted
 -- Occupied --                  
******* -482.85 -176.34 -165.74 -165.74 -165.74 -101.58  -77.12
  1 A'    2 A'    3 A'    4 A'    5 A'    1 A"    6 A'    7 A'                 
-62.503 -56.324 -56.319 -56.319 -35.835 -31.329 -31.322 -31.321
  8 A'    9 A'    2 A"   10 A'   11 A'   12 A'   13 A'    3 A"                 
-22.979 -22.977 -22.977 -22.972 -22.972 -10.306  -9.494  -8.710
 14 A'   15 A'    4 A"   16 A'    5 A"   17 A'   18 A'   19 A'                 
 -7.258  -7.250  -7.249  -6.621  -6.543  -6.528  -6.528  -6.383
 20 A'    6 A"   21 A'   22 A'   23 A'    7 A"   24 A'   25 A'                 
 -4.797  -4.783  -4.780  -4.780  -4.779  -4.778  -2.653  -2.649
 26 A'   27 A'   28 A'    8 A"    9 A"   29 A'   30 A'   10 A"                 
 -2.649  -2.637  -2.637  -2.062  -2.057  -2.057  -2.042  -2.042
 31 A'   32 A'   11 A"   33 A'   34 A'   12 A"   35 A'   13 A"                 
 -0.879  -0.801  -0.748  -0.667  -0.531  -0.445  -0.417  -0.390
 36 A'   37 A'   38 A'   39 A'   40 A'   41 A'   42 A'   14 A"                 
 -0.362  -0.343  -0.317  -0.310  -0.303  -0.293  -0.275
 43 A'   15 A"   44 A'   45 A'   16 A"   46 A'   17 A"                         
 -- Virtual --                   
 -0.133  -0.115  -0.098  -0.012   0.005   0.025   0.038   0.041
 47 A'   48 A'   18 A"   49 A'   50 A'   51 A'   52 A'   19 A"                 
  0.058   0.065   0.070   0.078   0.085   0.091   0.107   0.117
 53 A'   54 A'   20 A"   55 A'   56 A'   21 A"   57 A'   58 A'                 
  0.121   0.132   0.141   0.147   0.173   0.200   0.214   0.226
 22 A"   59 A'   60 A'   61 A'   62 A'   63 A'   23 A"   64 A'                 
  0.267   0.279   0.309   0.369   0.376   0.378   0.383   0.402
 65 A'   24 A"   66 A'   67 A'   68 A'   25 A"   26 A"   69 A'                 
  0.428   0.431   0.435   0.444   0.457   0.458   0.497   0.500
 27 A"   70 A'   71 A'   72 A'   73 A'   28 A"   29 A"   74 A'                 
  0.561   0.562   0.572   0.592   0.596   0.600   0.611   0.626
 30 A"   75 A'   31 A"   76 A'   77 A'   32 A"   78 A'   79 A'                 
  0.683   0.740   0.743   0.809   0.841   0.851   0.866   0.897
 80 A'   81 A'   33 A"   82 A'   34 A"   83 A'   84 A'   85 A'                 
  0.902   0.922   0.990   1.028   1.227   1.246   1.307   1.323
 35 A"   86 A'   87 A'   88 A'   89 A'   36 A"   90 A'   91 A'                 
  1.361   1.470   1.559   1.563   1.610   1.661   1.764   1.923
 37 A"   38 A"   92 A'   39 A"   93 A'   94 A'   95 A'   96 A'                 
  1.988   2.024   2.131   2.236   2.281   2.367   2.674   2.749
 40 A"   97 A'   98 A'   41 A"   99 A'  100 A'   42 A"  101 A'                 
  3.047   3.934   3.946   3.959   3.991   4.005   4.009   4.027
102 A'   43 A"  103 A'   44 A"   45 A"  104 A'  105 A'   46 A"                 
  4.097   4.190   4.265   4.346   5.969   5.994   6.015   6.550
106 A'  107 A'  108 A'  109 A'   47 A"  110 A'  111 A'  112 A'                 
  6.918   7.540   7.564   7.634   9.647  13.771  13.898  13.987
113 A'   48 A"  114 A'  115 A'  116 A'   49 A"  117 A'  118 A'                 
 23.347  25.802  25.897  26.156  27.799  28.310  28.331  28.337
119 A'   50 A"  120 A'  121 A'  122 A'   51 A"  123 A'  124 A'                 
 28.506  28.511  28.518  28.551  28.628  47.843 127.853 127.870
 52 A"  125 A'   53 A"  126 A'  127 A'  128 A'   54 A"  129 A'                 
127.888 151.602 163.067 215.632 289.733 289.755 289.8391020.619
130 A'  131 A'  132 A'  133 A'   55 A"  134 A'  135 A'  136 A'                 
*******
137 A'                                                                         

 Beta MOs, Restricted
 -- Occupied --                  
******* -482.85 -176.34 -165.74 -165.74 -165.74 -101.58  -77.12
  1 A'    2 A'    3 A'    4 A'    5 A'    1 A"    6 A'    7 A'                 
-62.503 -56.324 -56.319 -56.319 -35.835 -31.329 -31.322 -31.321
  8 A'    9 A'    2 A"   10 A'   11 A'   12 A'   13 A'    3 A"                 
-22.979 -22.977 -22.977 -22.972 -22.972 -10.306  -9.494  -8.710
 14 A'   15 A'    4 A"   16 A'    5 A"   17 A'   18 A'   19 A'                 
 -7.258  -7.250  -7.249  -6.621  -6.543  -6.528  -6.528  -6.383
 20 A'    6 A"   21 A'   22 A'   23 A'    7 A"   24 A'   25 A'                 
 -4.797  -4.783  -4.780  -4.780  -4.779  -4.778  -2.653  -2.649
 26 A'   27 A'   28 A'    8 A"    9 A"   29 A'   30 A'   10 A"                 
 -2.649  -2.637  -2.637  -2.062  -2.057  -2.057  -2.042  -2.042
 31 A'   32 A'   11 A"   33 A'   34 A'   12 A"   35 A'   13 A"                 
 -0.879  -0.801  -0.748  -0.667  -0.531  -0.445  -0.417  -0.390
 36 A'   37 A'   38 A'   39 A'   40 A'   41 A'   42 A'   14 A"                 
 -0.362  -0.343  -0.317  -0.310  -0.303  -0.293  -0.275
 43 A'   15 A"   44 A'   45 A'   16 A"   46 A'   17 A"                         
 -- Virtual --                   
 -0.133  -0.115  -0.098  -0.012   0.005   0.025   0.038   0.041
 47 A'   48 A'   18 A"   49 A'   50 A'   51 A'   52 A'   19 A"                 
  0.058   0.065   0.070   0.078   0.085   0.091   0.107   0.117
 53 A'   54 A'   20 A"   55 A'   56 A'   21 A"   57 A'   58 A'                 
  0.121   0.132   0.141   0.147   0.173   0.200   0.214   0.226
 22 A"   59 A'   60 A'   61 A'   62 A'   63 A'   23 A"   64 A'                 
  0.267   0.279   0.309   0.369   0.376   0.378   0.383   0.402
 65 A'   24 A"   66 A'   67 A'   68 A'   25 A"   26 A"   69 A'                 
  0.428   0.431   0.435   0.444   0.457   0.458   0.497   0.500
 27 A"   70 A'   71 A'   72 A'   73 A'   28 A"   29 A"   74 A'                 
  0.561   0.562   0.572   0.592   0.596   0.600   0.611   0.626
 30 A"   75 A'   31 A"   76 A'   77 A'   32 A"   78 A'   79 A'                 
  0.683   0.740   0.743   0.809   0.841   0.851   0.866   0.897
 80 A'   81 A'   33 A"   82 A'   34 A"   83 A'   84 A'   85 A'                 
  0.902   0.922   0.990   1.028   1.227   1.246   1.307   1.323
 35 A"   86 A'   87 A'   88 A'   89 A'   36 A"   90 A'   91 A'                 
  1.361   1.470   1.559   1.563   1.610   1.661   1.764   1.923
 37 A"   38 A"   92 A'   39 A"   93 A'   94 A'   95 A'   96 A'                 
  1.988   2.024   2.131   2.236   2.281   2.367   2.674   2.749
 40 A"   97 A'   98 A'   41 A"   99 A'  100 A'   42 A"  101 A'                 
  3.047   3.934   3.946   3.959   3.991   4.005   4.009   4.027
102 A'   43 A"  103 A'   44 A"   45 A"  104 A'  105 A'   46 A"                 
  4.097   4.190   4.265   4.346   5.969   5.994   6.015   6.550
106 A'  107 A'  108 A'  109 A'   47 A"  110 A'  111 A'  112 A'                 
  6.918   7.540   7.564   7.634   9.647  13.771  13.898  13.987
113 A'   48 A"  114 A'  115 A'  116 A'   49 A"  117 A'  118 A'                 
 23.347  25.802  25.897  26.156  27.799  28.310  28.331  28.337
119 A'   50 A"  120 A'  121 A'  122 A'   51 A"  123 A'  124 A'                 
 28.506  28.511  28.518  28.551  28.628  47.843 127.853 127.870
 52 A"  125 A'   53 A"  126 A'  127 A'  128 A'   54 A"  129 A'                 
127.888 151.602 163.067 215.632 289.733 289.755 289.8391020.619
130 A'  131 A'  132 A'  133 A'   55 A"  134 A'  135 A'  136 A'                 
*******
137 A'                                                                         
 --------------------------------------------------------------

          Ground-State Mulliken Net Atomic Charges

     Atom                 Charge (a.u.)
  ----------------------------------------
      1 C                    -0.058308
      2 P                     0.021953
      3 Cl                   -0.049617
      4 I                     0.144580
      5 Br                   -0.058608
  ----------------------------------------
  Sum of atomic charges =     0.000000

 -----------------------------------------------------------------
                    Cartesian Multipole Moments
 -----------------------------------------------------------------
    Charge (ESU x 10^10)
                 0.0000
    Dipole Moment (Debye)
         X      -1.4154      Y      -0.7162      Z       0.0000
       Tot       1.5863
    Quadrupole Moments (Debye-Ang)
        XX     -75.5841     XY       0.1796     YY     -77.7073
        XZ       0.0000     YZ       0.0000     ZZ     -79.2398
    Octopole Moments (Debye-Ang^2)
       XXX     -80.6108    XXY      22.9290    XYY     -14.4577
       YYY      50.1943    XXZ       0.0000    XYZ       0.0000
       YYZ       0.0000    XZZ     -18.2671    YZZ      13.5953
       ZZZ       0.0000
    Hexadecapole Moments (Debye-Ang^3)
      XXXX   -1622.4611   XXXY     128.5946   XXYY    -419.5104
      XYYY     139.2459   YYYY    -820.4779   XXXZ       0.0000
      XXYZ       0.0000   XYYZ       0.0000   YYYZ       0.0000
      XXZZ    -309.4672   XYZZ      39.1442   YYZZ    -156.7732
      XZZZ       0.0000   YZZZ       0.0000   ZZZZ    -106.3592
 -----------------------------------------------------------------
 Calculating analytic gradient of the SCF energy
 Gradient of SCF Energy
            1           2           3           4           5
    1   0.0158242  -0.0003042  -0.0071909  -0.0388155   0.0304864
    2  -0.0887051   0.0518633  -0.0046960   0.0038382   0.0376996
    3  -0.0000000  -0.0000000   0.0000000   0.0000000   0.0000000
 Max gradient component =       8.871E-02
 RMS gradient           =       3.136E-02
 Gradient time:  CPU 11.32 s  wall 4.20 s
 Geometry Optimization Parameters
   NAtoms,    NIC,     NZ,  NCons,   NDum,   NFix, NCnnct, MaxDiis
        5      20       5       0       0       0       0       0

 Cartesian Hessian Update
 Hessian Updated using BFGS Update


** GEOMETRY OPTIMIZATION IN DELOCALIZED INTERNAL COORDINATES **
   Searching for a Minimum

   Optimization Cycle:   4

                       Coordinates (Angstroms)
     ATOM                X               Y               Z
      1  C         0.2467755862   -0.2492318739    0.0000000000
      2  P         0.8404524476   -1.7447382569    0.0000000000
      3  Cl        2.8952415754   -1.6946968515    0.0000000000
      4  I        -2.0156608838    0.0349043315    0.0000000000
      5  Br        1.4603735389    1.5679545781    0.0000000000
   Point Group: cs    Number of degrees of freedom:     7


   Energy is -10333.337667002

 Hessian Updated using BFGS Update

  7 Hessian modes will be used to form the next step
  Hessian Eigenvalues:
     0.034803    0.064106    0.230311    0.250105    0.262952    0.311735
     0.931349

 Minimum Search - Taking Simple RFO Step
 Searching for Lamda that Minimizes Along All modes
 Value Taken    Lamda =  -0.05263584
 Calculated Step too Large.  Step scaled by  0.406224
 Step Taken.  Stepsize is  0.300000

                             Maximum     Tolerance    Cnvgd?
         Gradient           0.060494      0.000300      NO
         Displacement       0.180255      0.001200      NO
         Energy change     -0.024543      0.000001      NO


 New Cartesian Coordinates Obtained by Inverse Iteration

 Displacement from previous Coordinates is:  0.287825
 ----------------------------------------------------------------
             Standard Nuclear Orientation (Angstroms)
    I     Atom           X                Y                Z
 ----------------------------------------------------------------
    1      C       0.2566815256    -0.2254796793     0.0000000000
    2      P       0.8300344451    -1.7568932163     0.0000000000
    3      Cl      2.8925807245    -1.6668981365     0.0000000000
    4      I      -1.9290844815     0.0712085370     0.0000000000
    5      Br      1.3769700506     1.4922544224     0.0000000000
 ----------------------------------------------------------------
 Molecular Point Group                 Cs    NOp =  2
 Largest Abelian Subgroup              Cs    NOp =  2
 Nuclear Repulsion Energy =   910.0256028042 hartrees
 There are       63 alpha and       63 beta electrons
 Applying Cartesian multipole field
    Component          Value
    ---------          -----
     (2,0,0)        1.00000E-11
     (0,2,0)        2.00000E-11
     (0,0,2)       -3.00000E-11
 Nucleus-field energy     =     0.0000000272 hartrees
 Requested basis set is 6-311++G(d,p)
 There are 75 shells and 192 basis functions
 A cutoff of  1.0D-11 yielded   2098 shell pairs
 There are     14886 function pairs (     16639 Cartesian)
 Smallest overlap matrix eigenvalue = 5.77E-04
 Guess MOs from SCF MO coefficient file

 -----------------------------------------------------------------------
  General SCF calculation program by
  Eric Jon Sundstrom, Paul Horn, Yuezhi Mao, Dmitri Zuev, Alec White,
  David Stuck, Shaama M.S., Shane Yost, Joonho Lee, David Small,
  Daniel Levine, Susi Lehtola, Hugh Burton, Evgeny Epifanovsky
 -----------------------------------------------------------------------
 Exchange:     0.2000 Hartree-Fock + 0.0800 Slater + 0.7200 B88
 Correlation:  0.1900 VWN1RPA + 0.8100 LYP
 Using SG-1 standard quadrature grid
 using 4 threads for integral computing
 -------------------------------------------------------
 OpenMP Integral computing Module                
 Release: version 2.0, May 2017, Q-Chem Inc. Pleasanton 
 -------------------------------------------------------
 -------------------------------------------------------
 OpenMP BLAS3 based DFT computing Module                
 Release: version 1.0, May 2013, Q-Chem Inc. Pittsburgh 
 -------------------------------------------------------
 A restricted SCF calculation will be
 performed using DIIS
 SCF converges when DIIS error is below 1.0e-08
 ---------------------------------------
  Cycle       Energy         DIIS error
 ---------------------------------------
    1  -10333.3518986148      7.03e-04  
    2  -10333.3542909867      5.06e-04  
    3  -10333.3535356662      6.38e-04  
    4  -10333.3555258811      8.97e-05  
    5  -10333.3555709925      3.19e-05  
    6  -10333.3555754600      5.79e-06  
    7  -10333.3555755928      2.58e-06  
    8  -10333.3555756241      6.17e-07  
    9  -10333.3555756257      1.16e-07  
   10  -10333.3555756257      5.69e-08  
   11  -10333.3555756258      1.02e-08  
   12  -10333.3555756257      3.98e-09  Convergence criterion met
 ---------------------------------------
 SCF time:   CPU 40.26s  wall 15.00s 
 SCF   energy in the final basis set =   -10333.3555756257
 Total energy in the final basis set =   -10333.3555756257

 --------------------------------------------------------------
             Orbital Energies (a.u.) and Symmetries
 --------------------------------------------------------------

 Alpha MOs, Restricted
 -- Occupied --                  
******* -482.86 -176.34 -165.74 -165.74 -165.74 -101.57  -77.12
  1 A'    2 A'    3 A'    4 A'    5 A'    1 A"    6 A'    7 A'                 
-62.509 -56.330 -56.326 -56.325 -35.831 -31.325 -31.318 -31.318
  8 A'    9 A'    2 A"   10 A'   11 A'   12 A'   13 A'    3 A"                 
-22.976 -22.974 -22.974 -22.969 -22.969 -10.302  -9.489  -8.717
 14 A'   15 A'    4 A"   16 A'    5 A"   17 A'   18 A'   19 A'                 
 -7.252  -7.245  -7.244  -6.617  -6.549  -6.535  -6.534  -6.380
 20 A'    6 A"   21 A'   22 A'   23 A'    7 A"   24 A'   25 A'                 
 -4.794  -4.780  -4.777  -4.777  -4.776  -4.774  -2.660  -2.656
 26 A'   27 A'   28 A'    8 A"    9 A"   29 A'   30 A'   10 A"                 
 -2.656  -2.644  -2.644  -2.059  -2.054  -2.054  -2.040  -2.040
 31 A'   32 A'   11 A"   33 A'   34 A'   12 A"   35 A'   13 A"                 
 -0.874  -0.818  -0.746  -0.666  -0.532  -0.453  -0.421  -0.390
 36 A'   37 A'   38 A'   39 A'   40 A'   41 A'   42 A'   14 A"                 
 -0.363  -0.348  -0.318  -0.314  -0.305  -0.291  -0.268
 43 A'   15 A"   44 A'   45 A'   16 A"   46 A'   17 A"                         
 -- Virtual --                   
 -0.111  -0.099  -0.097  -0.011   0.005   0.026   0.038   0.041
 47 A'   18 A"   48 A'   49 A'   50 A'   51 A'   52 A'   19 A"                 
  0.057   0.064   0.068   0.079   0.086   0.092   0.108   0.116
 53 A'   54 A'   20 A"   55 A'   56 A'   21 A"   57 A'   58 A'                 
  0.123   0.131   0.140   0.151   0.172   0.204   0.215   0.229
 22 A"   59 A'   60 A'   61 A'   62 A'   63 A'   23 A"   64 A'                 
  0.267   0.281   0.308   0.365   0.374   0.380   0.383   0.401
 65 A'   24 A"   66 A'   67 A'   68 A'   25 A"   26 A"   69 A'                 
  0.425   0.427   0.443   0.446   0.457   0.459   0.494   0.503
 27 A"   70 A'   71 A'   72 A'   28 A"   73 A'   29 A"   74 A'                 
  0.553   0.563   0.568   0.590   0.602   0.609   0.615   0.639
 30 A"   75 A'   31 A"   76 A'   32 A"   77 A'   78 A'   79 A'                 
  0.702   0.765   0.771   0.819   0.843   0.846   0.874   0.905
 80 A'   33 A"   81 A'   82 A'   83 A'   34 A"   84 A'   35 A"                 
  0.907   0.935   0.987   1.013   1.227   1.253   1.332   1.334
 85 A'   86 A'   87 A'   88 A'   89 A'   36 A"   90 A'   91 A'                 
  1.375   1.461   1.562   1.609   1.635   1.673   1.762   1.893
 37 A"   38 A"   39 A"   92 A'   93 A'   94 A'   95 A'   96 A'                 
  1.986   2.030   2.151   2.240   2.289   2.368   2.671   2.763
 40 A"   97 A'   98 A'   41 A"   99 A'  100 A'   42 A"  101 A'                 
  3.040   3.937   3.950   3.969   3.984   4.000   4.027   4.039
102 A'   43 A"  103 A'   44 A"   45 A"  104 A'  105 A'   46 A"                 
  4.111   4.213   4.316   4.365   5.974   6.001   6.022   6.559
106 A'  107 A'  108 A'  109 A'   47 A"  110 A'  111 A'  112 A'                 
  6.915   7.536   7.565   7.640   9.651  13.775  13.904  13.976
113 A'   48 A"  114 A'  115 A'  116 A'   49 A"  117 A'  118 A'                 
 23.337  25.806  25.905  26.154  27.815  28.314  28.337  28.343
119 A'   50 A"  120 A'  121 A'  122 A'   51 A"  123 A'  124 A'                 
 28.509  28.515  28.525  28.561  28.643  47.849 127.858 127.876
 52 A"  125 A'   53 A"  126 A'  127 A'  128 A'   54 A"  129 A'                 
127.895 151.616 163.058 215.635 289.729 289.756 289.8561020.627
130 A'  131 A'  132 A'  133 A'   55 A"  134 A'  135 A'  136 A'                 
*******
137 A'                                                                         

 Beta MOs, Restricted
 -- Occupied --                  
******* -482.86 -176.34 -165.74 -165.74 -165.74 -101.57  -77.12
  1 A'    2 A'    3 A'    4 A'    5 A'    1 A"    6 A'    7 A'                 
-62.509 -56.330 -56.326 -56.325 -35.831 -31.325 -31.318 -31.318
  8 A'    9 A'    2 A"   10 A'   11 A'   12 A'   13 A'    3 A"                 
-22.976 -22.974 -22.974 -22.969 -22.969 -10.302  -9.489  -8.717
 14 A'   15 A'    4 A"   16 A'    5 A"   17 A'   18 A'   19 A'                 
 -7.252  -7.245  -7.244  -6.617  -6.549  -6.535  -6.534  -6.380
 20 A'    6 A"   21 A'   22 A'   23 A'    7 A"   24 A'   25 A'                 
 -4.794  -4.780  -4.777  -4.777  -4.776  -4.774  -2.660  -2.656
 26 A'   27 A'   28 A'    8 A"    9 A"   29 A'   30 A'   10 A"                 
 -2.656  -2.644  -2.644  -2.059  -2.054  -2.054  -2.040  -2.040
 31 A'   32 A'   11 A"   33 A'   34 A'   12 A"   35 A'   13 A"                 
 -0.874  -0.818  -0.746  -0.666  -0.532  -0.453  -0.421  -0.390
 36 A'   37 A'   38 A'   39 A'   40 A'   41 A'   42 A'   14 A"                 
 -0.363  -0.348  -0.318  -0.314  -0.305  -0.291  -0.268
 43 A'   15 A"   44 A'   45 A'   16 A"   46 A'   17 A"                         
 -- Virtual --                   
 -0.111  -0.099  -0.097  -0.011   0.005   0.026   0.038   0.041
 47 A'   18 A"   48 A'   49 A'   50 A'   51 A'   52 A'   19 A"                 
  0.057   0.064   0.068   0.079   0.086   0.092   0.108   0.116
 53 A'   54 A'   20 A"   55 A'   56 A'   21 A"   57 A'   58 A'                 
  0.123   0.131   0.140   0.151   0.172   0.204   0.215   0.229
 22 A"   59 A'   60 A'   61 A'   62 A'   63 A'   23 A"   64 A'                 
  0.267   0.281   0.308   0.365   0.374   0.380   0.383   0.401
 65 A'   24 A"   66 A'   67 A'   68 A'   25 A"   26 A"   69 A'                 
  0.425   0.427   0.443   0.446   0.457   0.459   0.494   0.503
 27 A"   70 A'   71 A'   72 A'   28 A"   73 A'   29 A"   74 A'                 
  0.553   0.563   0.568   0.590   0.602   0.609   0.615   0.639
 30 A"   75 A'   31 A"   76 A'   32 A"   77 A'   78 A'   79 A'                 
  0.702   0.765   0.771   0.819   0.843   0.846   0.874   0.905
 80 A'   33 A"   81 A'   82 A'   83 A'   34 A"   84 A'   35 A"                 
  0.907   0.935   0.987   1.013   1.227   1.253   1.332   1.334
 85 A'   86 A'   87 A'   88 A'   89 A'   36 A"   90 A'   91 A'                 
  1.375   1.461   1.562   1.609   1.635   1.673   1.762   1.893
 37 A"   38 A"   39 A"   92 A'   93 A'   94 A'   95 A'   96 A'                 
  1.986   2.030   2.151   2.240   2.289   2.368   2.671   2.763
 40 A"   97 A'   98 A'   41 A"   99 A'  100 A'   42 A"  101 A'                 
  3.040   3.937   3.950   3.969   3.984   4.000   4.027   4.039
102 A'   43 A"  103 A'   44 A"   45 A"  104 A'  105 A'   46 A"                 
  4.111   4.213   4.316   4.365   5.974   6.001   6.022   6.559
106 A'  107 A'  108 A'  109 A'   47 A"  110 A'  111 A'  112 A'                 
  6.915   7.536   7.565   7.640   9.651  13.775  13.904  13.976
113 A'   48 A"  114 A'  115 A'  116 A'   49 A"  117 A'  118 A'                 
 23.337  25.806  25.905  26.154  27.815  28.314  28.337  28.343
119 A'   50 A"  120 A'  121 A'  122 A'   51 A"  123 A'  124 A'                 
 28.509  28.515  28.525  28.561  28.643  47.849 127.858 127.876
 52 A"  125 A'   53 A"  126 A'  127 A'  128 A'   54 A"  129 A'                 
127.895 151.616 163.058 215.635 289.729 289.756 289.8561020.627
130 A'  131 A'  132 A'  133 A'   55 A"  134 A'  135 A'  136 A'                 
*******
137 A'                                                                         
 --------------------------------------------------------------

          Ground-State Mulliken Net Atomic Charges

     Atom                 Charge (a.u.)
  ----------------------------------------
      1 C                    -0.072724
      2 P                     0.013372
      3 Cl                   -0.068323
      4 I                     0.145756
      5 Br                   -0.018081
  ----------------------------------------
  Sum of atomic charges =    -0.000000

 -----------------------------------------------------------------
                    Cartesian Multipole Moments
 -----------------------------------------------------------------
    Charge (ESU x 10^10)
                 0.0000
    Dipole Moment (Debye)
         X      -1.3232      Y      -0.2546      Z      -0.0000
       Tot       1.3475
    Quadrupole Moments (Debye-Ang)
        XX     -76.5821     XY       0.8823     YY     -77.5018
        XZ      -0.0000     YZ      -0.0000     ZZ     -79.0944
    Octopole Moments (Debye-Ang^2)
       XXX     -82.3030    XXY      24.9598    XYY     -15.7830
       YYY      52.2621    XXZ      -0.0000    XYZ      -0.0000
       YYZ      -0.0000    XZZ     -19.0406    YZZ      14.3000
       ZZZ      -0.0000
    Hexadecapole Moments (Debye-Ang^3)
      XXXX   -1556.5063   XXXY     148.2741   XXYY    -403.3138
      XYYY     156.3976   YYYY    -790.9373   XXXZ      -0.0000
      XXYZ       0.0000   XYYZ      -0.0000   YYYZ      -0.0000
      XXZZ    -295.0665   XYZZ      45.2625   YYZZ    -151.7792
      XZZZ      -0.0000   YZZZ      -0.0000   ZZZZ    -105.9754
 -----------------------------------------------------------------
 Calculating analytic gradient of the SCF energy
 Gradient of SCF Energy
            1           2           3           4           5
    1   0.0019337   0.0030002  -0.0057806  -0.0203466   0.0211933
    2  -0.0601266   0.0328763  -0.0030277   0.0029687   0.0273093
    3   0.0000000   0.0000000  -0.0000000  -0.0000000  -0.0000000
 Max gradient component =       6.013E-02
 RMS gradient           =       2.061E-02
 Gradient time:  CPU 11.79 s  wall 4.24 s
 Geometry Optimization Parameters
   NAtoms,    NIC,     NZ,  NCons,   NDum,   NFix, NCnnct, MaxDiis
        5      20       5       0       0       0       0       0

 Cartesian Hessian Update
 Hessian Updated using BFGS Update


** GEOMETRY OPTIMIZATION IN DELOCALIZED INTERNAL COORDINATES **
   Searching for a Minimum

   Optimization Cycle:   5

                       Coordinates (Angstroms)
     ATOM                X               Y               Z
      1  C         0.2566815256   -0.2254796793    0.0000000000
      2  P         0.8300344451   -1.7568932163    0.0000000000
      3  Cl        2.8925807245   -1.6668981365    0.0000000000
      4  I        -1.9290844815    0.0712085370    0.0000000000
      5  Br        1.3769700506    1.4922544224    0.0000000000
   Point Group: cs    Number of degrees of freedom:     7


   Energy is -10333.355575626

 Hessian Updated using BFGS Update

  7 Hessian modes will be used to form the next step
  Hessian Eigenvalues:
     0.043664    0.099398    0.226458    0.252254    0.263204    0.311280
     0.906500

 Minimum Search - Taking Simple RFO Step
 Searching for Lamda that Minimizes Along All modes
 Value Taken    Lamda =  -0.02285538
 Calculated Step too Large.  Step scaled by  0.585327
 Step Taken.  Stepsize is  0.300000

                             Maximum     Tolerance    Cnvgd?
         Gradient           0.039968      0.000300      NO
         Displacement       0.195531      0.001200      NO
         Energy change     -0.017909      0.000001      NO


 New Cartesian Coordinates Obtained by Inverse Iteration

 Displacement from previous Coordinates is:  0.258370
 ----------------------------------------------------------------
             Standard Nuclear Orientation (Angstroms)
    I     Atom           X                Y                Z
 ----------------------------------------------------------------
    1      C       0.2808239415    -0.1934361486     0.0000000000
    2      P       0.8235975345    -1.7647866311     0.0000000000
    3      Cl      2.8964416258    -1.6423808453     0.0000000000
    4      I      -1.8763406518     0.1055082675     0.0000000000
    5      Br      1.3026598143     1.4092872847     0.0000000000
 ----------------------------------------------------------------
 Molecular Point Group                 Cs    NOp =  2
 Largest Abelian Subgroup              Cs    NOp =  2
 Nuclear Repulsion Energy =   933.0048113964 hartrees
 There are       63 alpha and       63 beta electrons
 Applying Cartesian multipole field
    Component          Value
    ---------          -----
     (2,0,0)        1.00000E-11
     (0,2,0)        2.00000E-11
     (0,0,2)       -3.00000E-11
 Nucleus-field energy     =     0.0000000259 hartrees
 Requested basis set is 6-311++G(d,p)
 There are 75 shells and 192 basis functions
 A cutoff of  1.0D-11 yielded   2105 shell pairs
 There are     14967 function pairs (     16740 Cartesian)
 Smallest overlap matrix eigenvalue = 4.30E-04
 Guess MOs from SCF MO coefficient file

 -----------------------------------------------------------------------
  General SCF calculation program by
  Eric Jon Sundstrom, Paul Horn, Yuezhi Mao, Dmitri Zuev, Alec White,
  David Stuck, Shaama M.S., Shane Yost, Joonho Lee, David Small,
  Daniel Levine, Susi Lehtola, Hugh Burton, Evgeny Epifanovsky
 -----------------------------------------------------------------------
 Exchange:     0.2000 Hartree-Fock + 0.0800 Slater + 0.7200 B88
 Correlation:  0.1900 VWN1RPA + 0.8100 LYP
 Using SG-1 standard quadrature grid
 using 4 threads for integral computing
 -------------------------------------------------------
 OpenMP Integral computing Module                
 Release: version 2.0, May 2017, Q-Chem Inc. Pleasanton 
 -------------------------------------------------------
 -------------------------------------------------------
 OpenMP BLAS3 based DFT computing Module                
 Release: version 1.0, May 2013, Q-Chem Inc. Pittsburgh 
 -------------------------------------------------------
 A restricted SCF calculation will be
 performed using DIIS
 SCF converges when DIIS error is below 1.0e-08
 ---------------------------------------
  Cycle       Energy         DIIS error
 ---------------------------------------
    1  -10333.3592253169      8.40e-04  
    2  -10333.3630530649      5.15e-04  
    3  -10333.3619807689      6.91e-04  
    4  -10333.3642510492      1.20e-04  
    5  -10333.3643316854      3.67e-05  
    6  -10333.3643372027      7.08e-06  
    7  -10333.3643374225      3.38e-06  
    8  -10333.3643374726      5.15e-07  
    9  -10333.3643374736      1.40e-07  
   10  -10333.3643374737      5.48e-08  
   11  -10333.3643374737      1.03e-08  
   12  -10333.3643374736      2.99e-09  Convergence criterion met
 ---------------------------------------
 SCF time:   CPU 41.33s  wall 15.00s 
 SCF   energy in the final basis set =   -10333.3643374736
 Total energy in the final basis set =   -10333.3643374736

 --------------------------------------------------------------
             Orbital Energies (a.u.) and Symmetries
 --------------------------------------------------------------

 Alpha MOs, Restricted
 -- Occupied --                  
******* -482.87 -176.33 -165.73 -165.73 -165.73 -101.57  -77.12
  1 A'    2 A'    3 A'    4 A'    5 A'    1 A"    6 A'    7 A'                 
-62.518 -56.338 -56.334 -56.334 -35.827 -31.321 -31.314 -31.314
  8 A'    9 A'    2 A"   10 A'   11 A'   12 A'   13 A'    3 A"                 
-22.971 -22.970 -22.970 -22.965 -22.965 -10.298  -9.484  -8.726
 14 A'   15 A'    4 A"   16 A'    5 A"   17 A'   18 A'   19 A'                 
 -7.247  -7.240  -7.239  -6.614  -6.558  -6.545  -6.544  -6.376
 20 A'    6 A"   21 A'   22 A'   23 A'    7 A"   24 A'   25 A'                 
 -4.789  -4.777  -4.773  -4.773  -4.772  -4.771  -2.669  -2.666
 26 A'   27 A'   28 A'    8 A"    9 A"   29 A'   30 A'   10 A"                 
 -2.665  -2.654  -2.654  -2.055  -2.050  -2.050  -2.036  -2.036
 31 A'   32 A'   11 A"   33 A'   34 A'   12 A"   35 A'   13 A"                 
 -0.874  -0.841  -0.741  -0.662  -0.536  -0.461  -0.426  -0.393
 36 A'   37 A'   38 A'   39 A'   40 A'   41 A'   42 A'   14 A"                 
 -0.363  -0.353  -0.321  -0.315  -0.305  -0.288  -0.262
 43 A'   15 A"   44 A'   45 A'   16 A"   46 A'   17 A"                         
 -- Virtual --                   
 -0.100  -0.098  -0.075  -0.007   0.007   0.026   0.039   0.042
 18 A"   47 A'   48 A'   49 A'   50 A'   51 A'   52 A'   19 A"                 
  0.055   0.065   0.065   0.080   0.087   0.093   0.109   0.115
 53 A'   54 A'   20 A"   55 A'   56 A'   21 A"   57 A'   58 A'                 
  0.124   0.130   0.140   0.155   0.171   0.206   0.216   0.233
 22 A"   59 A'   60 A'   61 A'   62 A'   63 A'   23 A"   64 A'                 
  0.266   0.284   0.305   0.362   0.376   0.381   0.384   0.399
 65 A'   24 A"   66 A'   67 A'   68 A'   25 A"   26 A"   69 A'                 
  0.418   0.421   0.445   0.447   0.455   0.464   0.500   0.508
 27 A"   70 A'   71 A'   72 A'   28 A"   73 A'   29 A"   74 A'                 
  0.541   0.562   0.570   0.586   0.606   0.616   0.618   0.652
 30 A"   31 A"   75 A'   76 A'   32 A"   77 A'   78 A'   79 A'                 
  0.715   0.782   0.803   0.825   0.842   0.850   0.881   0.906
 80 A'   33 A"   81 A'   82 A'   83 A'   34 A"   84 A'   35 A"                 
  0.914   0.955   0.975   1.015   1.226   1.261   1.337   1.346
 85 A'   86 A'   87 A'   88 A'   89 A'   36 A"   90 A'   91 A'                 
  1.389   1.456   1.564   1.615   1.675   1.721   1.756   1.874
 37 A"   38 A"   39 A"   92 A'   93 A'   94 A'   95 A'   96 A'                 
  1.984   2.036   2.150   2.243   2.293   2.368   2.668   2.780
 40 A"   97 A'   98 A'   41 A"   99 A'  100 A'   42 A"  101 A'                 
  3.046   3.940   3.954   3.974   3.977   3.991   4.046   4.054
102 A'   43 A"  103 A'   44 A"   45 A"  104 A'  105 A'   46 A"                 
  4.123   4.224   4.329   4.385   5.978   6.007   6.026   6.590
106 A'  107 A'  108 A'  109 A'   47 A"  110 A'  111 A'  112 A'                 
  6.910   7.529   7.565   7.631   9.654  13.779  13.911  13.968
113 A'   48 A"  114 A'  115 A'  116 A'   49 A"  117 A'  118 A'                 
 23.334  25.809  25.912  26.149  27.827  28.319  28.343  28.350
119 A'   50 A"  120 A'  121 A'  122 A'   51 A"  123 A'  124 A'                 
 28.513  28.520  28.530  28.570  28.651  47.869 127.863 127.882
 52 A"  125 A'   53 A"  126 A'  127 A'  128 A'   54 A"  129 A'                 
127.901 151.626 163.048 215.638 289.724 289.758 289.8571020.654
130 A'  131 A'  132 A'  133 A'   55 A"  134 A'  135 A'  136 A'                 
*******
137 A'                                                                         

 Beta MOs, Restricted
 -- Occupied --                  
******* -482.87 -176.33 -165.73 -165.73 -165.73 -101.57  -77.12
  1 A'    2 A'    3 A'    4 A'    5 A'    1 A"    6 A'    7 A'                 
-62.518 -56.338 -56.334 -56.334 -35.827 -31.321 -31.314 -31.314
  8 A'    9 A'    2 A"   10 A'   11 A'   12 A'   13 A'    3 A"                 
-22.971 -22.970 -22.970 -22.965 -22.965 -10.298  -9.484  -8.726
 14 A'   15 A'    4 A"   16 A'    5 A"   17 A'   18 A'   19 A'                 
 -7.247  -7.240  -7.239  -6.614  -6.558  -6.545  -6.544  -6.376
 20 A'    6 A"   21 A'   22 A'   23 A'    7 A"   24 A'   25 A'                 
 -4.789  -4.777  -4.773  -4.773  -4.772  -4.771  -2.669  -2.666
 26 A'   27 A'   28 A'    8 A"    9 A"   29 A'   30 A'   10 A"                 
 -2.665  -2.654  -2.654  -2.055  -2.050  -2.050  -2.036  -2.036
 31 A'   32 A'   11 A"   33 A'   34 A'   12 A"   35 A'   13 A"                 
 -0.874  -0.841  -0.741  -0.662  -0.536  -0.461  -0.426  -0.393
 36 A'   37 A'   38 A'   39 A'   40 A'   41 A'   42 A'   14 A"                 
 -0.363  -0.353  -0.321  -0.315  -0.305  -0.288  -0.262
 43 A'   15 A"   44 A'   45 A'   16 A"   46 A'   17 A"                         
 -- Virtual --                   
 -0.100  -0.098  -0.075  -0.007   0.007   0.026   0.039   0.042
 18 A"   47 A'   48 A'   49 A'   50 A'   51 A'   52 A'   19 A"                 
  0.055   0.065   0.065   0.080   0.087   0.093   0.109   0.115
 53 A'   54 A'   20 A"   55 A'   56 A'   21 A"   57 A'   58 A'                 
  0.124   0.130   0.140   0.155   0.171   0.206   0.216   0.233
 22 A"   59 A'   60 A'   61 A'   62 A'   63 A'   23 A"   64 A'                 
  0.266   0.284   0.305   0.362   0.376   0.381   0.384   0.399
 65 A'   24 A"   66 A'   67 A'   68 A'   25 A"   26 A"   69 A'                 
  0.418   0.421   0.445   0.447   0.455   0.464   0.500   0.508
 27 A"   70 A'   71 A'   72 A'   28 A"   73 A'   29 A"   74 A'                 
  0.541   0.562   0.570   0.586   0.606   0.616   0.618   0.652
 30 A"   31 A"   75 A'   76 A'   32 A"   77 A'   78 A'   79 A'                 
  0.715   0.782   0.803   0.825   0.842   0.850   0.881   0.906
 80 A'   33 A"   81 A'   82 A'   83 A'   34 A"   84 A'   35 A"                 
  0.914   0.955   0.975   1.015   1.226   1.261   1.337   1.346
 85 A'   86 A'   87 A'   88 A'   89 A'   36 A"   90 A'   91 A'                 
  1.389   1.456   1.564   1.615   1.675   1.721   1.756   1.874
 37 A"   38 A"   39 A"   92 A'   93 A'   94 A'   95 A'   96 A'                 
  1.984   2.036   2.150   2.243   2.293   2.368   2.668   2.780
 40 A"   97 A'   98 A'   41 A"   99 A'  100 A'   42 A"  101 A'                 
  3.046   3.940   3.954   3.974   3.977   3.991   4.046   4.054
102 A'   43 A"  103 A'   44 A"   45 A"  104 A'  105 A'   46 A"                 
  4.123   4.224   4.329   4.385   5.978   6.007   6.026   6.590
106 A'  107 A'  108 A'  109 A'   47 A"  110 A'  111 A'  112 A'                 
  6.910   7.529   7.565   7.631   9.654  13.779  13.911  13.968
113 A'   48 A"  114 A'  115 A'  116 A'   49 A"  117 A'  118 A'                 
 23.334  25.809  25.912  26.149  27.827  28.319  28.343  28.350
119 A'   50 A"  120 A'  121 A'  122 A'   51 A"  123 A'  124 A'                 
 28.513  28.520  28.530  28.570  28.651  47.869 127.863 127.882
 52 A"  125 A'   53 A"  126 A'  127 A'  128 A'   54 A"  129 A'                 
127.901 151.626 163.048 215.638 289.724 289.758 289.8571020.654
130 A'  131 A'  132 A'  133 A'   55 A"  134 A'  135 A'  136 A'                 
*******
137 A'                                                                         
 --------------------------------------------------------------

          Ground-State Mulliken Net Atomic Charges

     Atom                 Charge (a.u.)
  ----------------------------------------
      1 C                    -0.085132
      2 P                     0.002793
      3 Cl                   -0.088003
      4 I                     0.130822
      5 Br                    0.039520
  ----------------------------------------
  Sum of atomic charges =     0.000000

 -----------------------------------------------------------------
                    Cartesian Multipole Moments
 -----------------------------------------------------------------
    Charge (ESU x 10^10)
                 0.0000
    Dipole Moment (Debye)
         X      -1.1519      Y       0.2449      Z      -0.0000
       Tot       1.1776
    Quadrupole Moments (Debye-Ang)
        XX     -77.6216     XY       1.6259     YY     -77.3198
        XZ      -0.0000     YZ       0.0000     ZZ     -78.9624
    Octopole Moments (Debye-Ang^2)
       XXX     -82.6539    XXY      27.0942    XYY     -16.4727
       YYY      54.5118    XXZ      -0.0000    XYZ       0.0000
       YYZ      -0.0000    XZZ     -19.0464    YZZ      15.2938
       ZZZ      -0.0000
    Hexadecapole Moments (Debye-Ang^3)
      XXXX   -1520.2982   XXXY     167.8169   XXYY    -392.5870
      XYYY     172.6375   YYYY    -760.8229   XXXZ      -0.0000
      XXYZ       0.0000   XYYZ      -0.0000   YYYZ       0.0000
      XXZZ    -286.2920   XYZZ      51.3083   YYZZ    -146.7408
      XZZZ      -0.0000   YZZZ       0.0000   ZZZZ    -105.7049
 -----------------------------------------------------------------
 Calculating analytic gradient of the SCF energy
 Gradient of SCF Energy
            1           2           3           4           5
    1   0.0047560   0.0054842  -0.0041905  -0.0082303   0.0021806
    2  -0.0204543   0.0158518  -0.0012286   0.0037478   0.0020832
    3  -0.0000000  -0.0000000  -0.0000000   0.0000000   0.0000000
 Max gradient component =       2.045E-02
 RMS gradient           =       7.449E-03
 Gradient time:  CPU 11.71 s  wall 4.00 s
 Geometry Optimization Parameters
   NAtoms,    NIC,     NZ,  NCons,   NDum,   NFix, NCnnct, MaxDiis
        5      20       5       0       0       0       0       0

 Cartesian Hessian Update
 Hessian Updated using BFGS Update


** GEOMETRY OPTIMIZATION IN DELOCALIZED INTERNAL COORDINATES **
   Searching for a Minimum

   Optimization Cycle:   6

                       Coordinates (Angstroms)
     ATOM                X               Y               Z
      1  C         0.2808239415   -0.1934361486    0.0000000000
      2  P         0.8235975345   -1.7647866311    0.0000000000
      3  Cl        2.8964416258   -1.6423808453    0.0000000000
      4  I        -1.8763406518    0.1055082675    0.0000000000
      5  Br        1.3026598143    1.4092872847    0.0000000000
   Point Group: cs    Number of degrees of freedom:     7


   Energy is -10333.364337474

 Hessian Updated using BFGS Update

  7 Hessian modes will be used to form the next step
  Hessian Eigenvalues:
     0.068002    0.118976    0.221177    0.259312    0.267894    0.311135
     0.887609

 Minimum Search - Taking Simple RFO Step
 Searching for Lamda that Minimizes Along All modes
 Value Taken    Lamda =  -0.00210365
 Step Taken.  Stepsize is  0.128780

                             Maximum     Tolerance    Cnvgd?
         Gradient           0.013437      0.000300      NO
         Displacement       0.089700      0.001200      NO
         Energy change     -0.008762      0.000001      NO


 New Cartesian Coordinates Obtained by Inverse Iteration

 Displacement from previous Coordinates is:  0.152680
 ----------------------------------------------------------------
             Standard Nuclear Orientation (Angstroms)
    I     Atom           X                Y                Z
 ----------------------------------------------------------------
    1      C       0.2881055797    -0.1701283200     0.0000000000
    2      P       0.7953725274    -1.7665173985     0.0000000000
    3      Cl      2.8798866112    -1.6535481349     0.0000000000
    4      I      -1.8208512895     0.0750431992     0.0000000000
    5      Br      1.2846688355     1.4293425815     0.0000000000
 ----------------------------------------------------------------
 Molecular Point Group                 Cs    NOp =  2
 Largest Abelian Subgroup              Cs    NOp =  2
 Nuclear Repulsion Energy =   942.4375756033 hartrees
 There are       63 alpha and       63 beta electrons
 Applying Cartesian multipole field
    Component          Value
    ---------          -----
     (2,0,0)        1.00000E-11
     (0,2,0)        2.00000E-11
     (0,0,2)       -3.00000E-11
 Nucleus-field energy     =     0.0000000255 hartrees
 Requested basis set is 6-311++G(d,p)
 There are 75 shells and 192 basis functions
 A cutoff of  1.0D-11 yielded   2113 shell pairs
 There are     15045 function pairs (     16839 Cartesian)
 Smallest overlap matrix eigenvalue = 4.05E-04
 Guess MOs from SCF MO coefficient file

 -----------------------------------------------------------------------
  General SCF calculation program by
  Eric Jon Sundstrom, Paul Horn, Yuezhi Mao, Dmitri Zuev, Alec White,
  David Stuck, Shaama M.S., Shane Yost, Joonho Lee, David Small,
  Daniel Levine, Susi Lehtola, Hugh Burton, Evgeny Epifanovsky
 -----------------------------------------------------------------------
 Exchange:     0.2000 Hartree-Fock + 0.0800 Slater + 0.7200 B88
 Correlation:  0.1900 VWN1RPA + 0.8100 LYP
 Using SG-1 standard quadrature grid
 using 4 threads for integral computing
 -------------------------------------------------------
 OpenMP Integral computing Module                
 Release: version 2.0, May 2017, Q-Chem Inc. Pleasanton 
 -------------------------------------------------------
 -------------------------------------------------------
 OpenMP BLAS3 based DFT computing Module                
 Release: version 1.0, May 2013, Q-Chem Inc. Pittsburgh 
 -------------------------------------------------------
 A restricted SCF calculation will be
 performed using DIIS
 SCF converges when DIIS error is below 1.0e-08
 ---------------------------------------
  Cycle       Energy         DIIS error
 ---------------------------------------
    1  -10333.3641469272      3.91e-04  
    2  -10333.3648919294      2.44e-04  
    3  -10333.3646804929      3.19e-04  
    4  -10333.3651710319      5.63e-05  
    5  -10333.3651873231      1.89e-05  
    6  -10333.3651892104      3.66e-06  
    7  -10333.3651892640      6.97e-07  
    8  -10333.3651892659      2.76e-07  
    9  -10333.3651892662      5.74e-08  
   10  -10333.3651892662      1.33e-08  
   11  -10333.3651892662      5.58e-09  Convergence criterion met
 ---------------------------------------
 SCF time:   CPU 37.89s  wall 14.00s 
 SCF   energy in the final basis set =   -10333.3651892662
 Total energy in the final basis set =   -10333.3651892662

 --------------------------------------------------------------
             Orbital Energies (a.u.) and Symmetries
 --------------------------------------------------------------

 Alpha MOs, Restricted
 -- Occupied --                  
******* -482.87 -176.33 -165.73 -165.73 -165.73 -101.57  -77.12
  1 A'    2 A'    3 A'    4 A'    5 A'    1 A"    6 A'    7 A'                 
-62.519 -56.340 -56.336 -56.336 -35.827 -31.321 -31.314 -31.314
  8 A'    9 A'    2 A"   10 A'   11 A'   12 A'   13 A'    3 A"                 
-22.971 -22.970 -22.970 -22.965 -22.965 -10.297  -9.481  -8.728
 14 A'   15 A'    4 A"   16 A'    5 A"   17 A'   18 A'   19 A'                 
 -7.244  -7.236  -7.236  -6.613  -6.560  -6.547  -6.545  -6.377
 20 A'    6 A"   21 A'   22 A'   23 A'    7 A"   24 A'   25 A'                 
 -4.790  -4.776  -4.774  -4.774  -4.772  -4.770  -2.671  -2.667
 26 A'   27 A'   28 A'    8 A"    9 A"   29 A'   30 A'   10 A"                 
 -2.666  -2.656  -2.655  -2.055  -2.051  -2.050  -2.037  -2.037
 31 A'   32 A'   11 A"   33 A'   34 A'   12 A"   35 A'   13 A"                 
 -0.873  -0.843  -0.745  -0.661  -0.537  -0.461  -0.427  -0.395
 36 A'   37 A'   38 A'   39 A'   40 A'   41 A'   42 A'   14 A"                 
 -0.362  -0.352  -0.322  -0.315  -0.307  -0.289  -0.259
 43 A'   15 A"   44 A'   45 A'   16 A"   46 A'   17 A"                         
 -- Virtual --                   
 -0.102  -0.086  -0.073  -0.008   0.007   0.025   0.038   0.042
 18 A"   47 A'   48 A'   49 A'   50 A'   51 A'   52 A'   19 A"                 
  0.054   0.065   0.065   0.080   0.087   0.094   0.109   0.114
 53 A'   20 A"   54 A'   55 A'   56 A'   21 A"   57 A'   58 A'                 
  0.123   0.129   0.139   0.156   0.174   0.209   0.216   0.233
 22 A"   59 A'   60 A'   61 A'   62 A'   63 A'   23 A"   64 A'                 
  0.265   0.284   0.308   0.363   0.375   0.379   0.385   0.400
 65 A'   24 A"   66 A'   67 A'   68 A'   25 A"   26 A"   69 A'                 
  0.417   0.418   0.445   0.448   0.457   0.470   0.500   0.508
 27 A"   70 A'   71 A'   72 A'   28 A"   73 A'   29 A"   74 A'                 
  0.539   0.560   0.573   0.585   0.609   0.616   0.624   0.662
 30 A"   31 A"   75 A'   76 A'   32 A"   77 A'   78 A'   79 A'                 
  0.715   0.789   0.803   0.825   0.843   0.853   0.883   0.906
 80 A'   33 A"   81 A'   82 A'   83 A'   34 A"   84 A'   35 A"                 
  0.917   0.958   0.967   1.019   1.222   1.262   1.340   1.355
 85 A'   86 A'   87 A'   88 A'   89 A'   36 A"   90 A'   91 A'                 
  1.393   1.452   1.564   1.619   1.679   1.719   1.750   1.871
 37 A"   38 A"   39 A"   92 A'   93 A'   94 A'   95 A'   96 A'                 
  1.983   2.035   2.148   2.246   2.295   2.368   2.666   2.780
 40 A"   97 A'   98 A'   41 A"   99 A'  100 A'   42 A"  101 A'                 
  3.041   3.940   3.956   3.974   3.980   3.987   4.053   4.056
102 A'   43 A"  103 A'   44 A"   45 A"  104 A'  105 A'   46 A"                 
  4.122   4.224   4.331   4.401   5.979   6.009   6.030   6.596
106 A'  107 A'  108 A'  109 A'   47 A"  110 A'  111 A'  112 A'                 
  6.909   7.528   7.562   7.632   9.658  13.779  13.909  13.962
113 A'   48 A"  114 A'  115 A'  116 A'   49 A"  117 A'  118 A'                 
 23.331  25.810  25.912  26.143  27.840  28.320  28.346  28.353
119 A'   50 A"  120 A'  121 A'  122 A'   51 A"  123 A'  124 A'                 
 28.513  28.520  28.533  28.573  28.655  47.873 127.864 127.884
 52 A"  125 A'   53 A"  126 A'  127 A'  128 A'   54 A"  129 A'                 
127.903 151.636 163.045 215.642 289.723 289.756 289.8571020.659
130 A'  131 A'  132 A'  133 A'   55 A"  134 A'  135 A'  136 A'                 
*******
137 A'                                                                         

 Beta MOs, Restricted
 -- Occupied --                  
******* -482.87 -176.33 -165.73 -165.73 -165.73 -101.57  -77.12
  1 A'    2 A'    3 A'    4 A'    5 A'    1 A"    6 A'    7 A'                 
-62.519 -56.340 -56.336 -56.336 -35.827 -31.321 -31.314 -31.314
  8 A'    9 A'    2 A"   10 A'   11 A'   12 A'   13 A'    3 A"                 
-22.971 -22.970 -22.970 -22.965 -22.965 -10.297  -9.481  -8.728
 14 A'   15 A'    4 A"   16 A'    5 A"   17 A'   18 A'   19 A'                 
 -7.244  -7.236  -7.236  -6.613  -6.560  -6.547  -6.545  -6.377
 20 A'    6 A"   21 A'   22 A'   23 A'    7 A"   24 A'   25 A'                 
 -4.790  -4.776  -4.774  -4.774  -4.772  -4.770  -2.671  -2.667
 26 A'   27 A'   28 A'    8 A"    9 A"   29 A'   30 A'   10 A"                 
 -2.666  -2.656  -2.655  -2.055  -2.051  -2.050  -2.037  -2.037
 31 A'   32 A'   11 A"   33 A'   34 A'   12 A"   35 A'   13 A"                 
 -0.873  -0.843  -0.745  -0.661  -0.537  -0.461  -0.427  -0.395
 36 A'   37 A'   38 A'   39 A'   40 A'   41 A'   42 A'   14 A"                 
 -0.362  -0.352  -0.322  -0.315  -0.307  -0.289  -0.259
 43 A'   15 A"   44 A'   45 A'   16 A"   46 A'   17 A"                         
 -- Virtual --                   
 -0.102  -0.086  -0.073  -0.008   0.007   0.025   0.038   0.042
 18 A"   47 A'   48 A'   49 A'   50 A'   51 A'   52 A'   19 A"                 
  0.054   0.065   0.065   0.080   0.087   0.094   0.109   0.114
 53 A'   20 A"   54 A'   55 A'   56 A'   21 A"   57 A'   58 A'                 
  0.123   0.129   0.139   0.156   0.174   0.209   0.216   0.233
 22 A"   59 A'   60 A'   61 A'   62 A'   63 A'   23 A"   64 A'                 
  0.265   0.284   0.308   0.363   0.375   0.379   0.385   0.400
 65 A'   24 A"   66 A'   67 A'   68 A'   25 A"   26 A"   69 A'                 
  0.417   0.418   0.445   0.448   0.457   0.470   0.500   0.508
 27 A"   70 A'   71 A'   72 A'   28 A"   73 A'   29 A"   74 A'                 
  0.539   0.560   0.573   0.585   0.609   0.616   0.624   0.662
 30 A"   31 A"   75 A'   76 A'   32 A"   77 A'   78 A'   79 A'                 
  0.715   0.789   0.803   0.825   0.843   0.853   0.883   0.906
 80 A'   33 A"   81 A'   82 A'   83 A'   34 A"   84 A'   35 A"                 
  0.917   0.958   0.967   1.019   1.222   1.262   1.340   1.355
 85 A'   86 A'   87 A'   88 A'   89 A'   36 A"   90 A'   91 A'                 
  1.393   1.452   1.564   1.619   1.679   1.719   1.750   1.871
 37 A"   38 A"   39 A"   92 A'   93 A'   94 A'   95 A'   96 A'                 
  1.983   2.035   2.148   2.246   2.295   2.368   2.666   2.780
 40 A"   97 A'   98 A'   41 A"   99 A'  100 A'   42 A"  101 A'                 
  3.041   3.940   3.956   3.974   3.980   3.987   4.053   4.056
102 A'   43 A"  103 A'   44 A"   45 A"  104 A'  105 A'   46 A"                 
  4.122   4.224   4.331   4.401   5.979   6.009   6.030   6.596
106 A'  107 A'  108 A'  109 A'   47 A"  110 A'  111 A'  112 A'                 
  6.909   7.528   7.562   7.632   9.658  13.779  13.909  13.962
113 A'   48 A"  114 A'  115 A'  116 A'   49 A"  117 A'  118 A'                 
 23.331  25.810  25.912  26.143  27.840  28.320  28.346  28.353
119 A'   50 A"  120 A'  121 A'  122 A'   51 A"  123 A'  124 A'                 
 28.513  28.520  28.533  28.573  28.655  47.873 127.864 127.884
 52 A"  125 A'   53 A"  126 A'  127 A'  128 A'   54 A"  129 A'                 
127.903 151.636 163.045 215.642 289.723 289.756 289.8571020.659
130 A'  131 A'  132 A'  133 A'   55 A"  134 A'  135 A'  136 A'                 
*******
137 A'                                                                         
 --------------------------------------------------------------

          Ground-State Mulliken Net Atomic Charges

     Atom                 Charge (a.u.)
  ----------------------------------------
      1 C                    -0.079341
      2 P                    -0.011290
      3 Cl                   -0.100610
      4 I                     0.137828
      5 Br                    0.053412
  ----------------------------------------
  Sum of atomic charges =    -0.000000

 -----------------------------------------------------------------
                    Cartesian Multipole Moments
 -----------------------------------------------------------------
    Charge (ESU x 10^10)
                -0.0000
    Dipole Moment (Debye)
         X      -1.2977      Y       0.3382      Z      -0.0000
       Tot       1.3411
    Quadrupole Moments (Debye-Ang)
        XX     -78.2489     XY       2.1039     YY     -77.1875
        XZ       0.0000     YZ       0.0000     ZZ     -78.8934
    Octopole Moments (Debye-Ang^2)
       XXX     -85.7800    XXY      27.9848    XYY     -17.6353
       YYY      56.5113    XXZ       0.0000    XYZ      -0.0000
       YYZ       0.0000    XZZ     -20.0212    YZZ      16.0312
       ZZZ      -0.0000
    Hexadecapole Moments (Debye-Ang^3)
      XXXX   -1480.2143   XXXY     166.0843   XXYY    -387.8186
      XYYY     167.4975   YYYY    -766.8241   XXXZ       0.0000
      XXYZ      -0.0000   XYYZ       0.0000   YYYZ      -0.0000
      XXZZ    -278.0846   XYZZ      49.4708   YYZZ    -148.1747
      XZZZ       0.0000   YZZZ       0.0000   ZZZZ    -105.4799
 -----------------------------------------------------------------
 Calculating analytic gradient of the SCF energy
 Gradient of SCF Energy
            1           2           3           4           5
    1  -0.0001295  -0.0002028  -0.0021251   0.0051690  -0.0027116
    2  -0.0054513   0.0054594  -0.0000183   0.0007834  -0.0007732
    3  -0.0000000  -0.0000000   0.0000000   0.0000000  -0.0000000
 Max gradient component =       5.459E-03
 RMS gradient           =       2.574E-03
 Gradient time:  CPU 11.98 s  wall 4.10 s
 Geometry Optimization Parameters
   NAtoms,    NIC,     NZ,  NCons,   NDum,   NFix, NCnnct, MaxDiis
        5      20       5       0       0       0       0       0

 Cartesian Hessian Update
 Hessian Updated using BFGS Update


** GEOMETRY OPTIMIZATION IN DELOCALIZED INTERNAL COORDINATES **
   Searching for a Minimum

   Optimization Cycle:   7

                       Coordinates (Angstroms)
     ATOM                X               Y               Z
      1  C         0.2881055797   -0.1701283200    0.0000000000
      2  P         0.7953725274   -1.7665173985    0.0000000000
      3  Cl        2.8798866112   -1.6535481349    0.0000000000
      4  I        -1.8208512895    0.0750431992    0.0000000000
      5  Br        1.2846688355    1.4293425815    0.0000000000
   Point Group: cs    Number of degrees of freedom:     7


   Energy is -10333.365189266

 Hessian Updated using BFGS Update

  7 Hessian modes will be used to form the next step
  Hessian Eigenvalues:
     0.076263    0.137594    0.216165    0.262369    0.267291    0.310993
     0.837047

 Minimum Search - Taking Simple RFO Step
 Searching for Lamda that Minimizes Along All modes
 Value Taken    Lamda =  -0.00030627
 Step Taken.  Stepsize is  0.041165

                             Maximum     Tolerance    Cnvgd?
         Gradient           0.006500      0.000300      NO
         Displacement       0.026731      0.001200      NO
         Energy change     -0.000852      0.000001      NO


 New Cartesian Coordinates Obtained by Inverse Iteration

 Displacement from previous Coordinates is:  0.044591
 ----------------------------------------------------------------
             Standard Nuclear Orientation (Angstroms)
    I     Atom           X                Y                Z
 ----------------------------------------------------------------
    1      C       0.2902874037    -0.1642736661     0.0000000000
    2      P       0.7955660268    -1.7654689196     0.0000000000
    3      Cl      2.8839578988    -1.6527024146     0.0000000000
    4      I      -1.8390470519     0.0708633482     0.0000000000
    5      Br      1.2964179869     1.4257735793     0.0000000000
 ----------------------------------------------------------------
 Molecular Point Group                 Cs    NOp =  2
 Largest Abelian Subgroup              Cs    NOp =  2
 Nuclear Repulsion Energy =   938.6707856903 hartrees
 There are       63 alpha and       63 beta electrons
 Applying Cartesian multipole field
    Component          Value
    ---------          -----
     (2,0,0)        1.00000E-11
     (0,2,0)        2.00000E-11
     (0,0,2)       -3.00000E-11
 Nucleus-field energy     =     0.0000000257 hartrees
 Requested basis set is 6-311++G(d,p)
 There are 75 shells and 192 basis functions
 A cutoff of  1.0D-11 yielded   2112 shell pairs
 There are     15030 function pairs (     16821 Cartesian)
 Smallest overlap matrix eigenvalue = 4.06E-04
 Guess MOs from SCF MO coefficient file

 -----------------------------------------------------------------------
  General SCF calculation program by
  Eric Jon Sundstrom, Paul Horn, Yuezhi Mao, Dmitri Zuev, Alec White,
  David Stuck, Shaama M.S., Shane Yost, Joonho Lee, David Small,
  Daniel Levine, Susi Lehtola, Hugh Burton, Evgeny Epifanovsky
 -----------------------------------------------------------------------
 Exchange:     0.2000 Hartree-Fock + 0.0800 Slater + 0.7200 B88
 Correlation:  0.1900 VWN1RPA + 0.8100 LYP
 Using SG-1 standard quadrature grid
 using 4 threads for integral computing
 -------------------------------------------------------
 OpenMP Integral computing Module                
 Release: version 2.0, May 2017, Q-Chem Inc. Pleasanton 
 -------------------------------------------------------
 -------------------------------------------------------
 OpenMP BLAS3 based DFT computing Module                
 Release: version 1.0, May 2013, Q-Chem Inc. Pittsburgh 
 -------------------------------------------------------
 A restricted SCF calculation will be
 performed using DIIS
 SCF converges when DIIS error is below 1.0e-08
 ---------------------------------------
  Cycle       Energy         DIIS error
 ---------------------------------------
    1  -10333.3652778110      1.24e-04  
    2  -10333.3653178900      1.14e-04  
    3  -10333.3653269640      1.06e-04  
    4  -10333.3653819921      1.50e-05  
    5  -10333.3653831176      4.33e-06  
    6  -10333.3653832031      1.19e-06  
    7  -10333.3653832103      5.16e-07  
    8  -10333.3653832116      1.16e-07  
    9  -10333.3653832116      2.45e-08  
   10  -10333.3653832115      6.84e-09  Convergence criterion met
 ---------------------------------------
 SCF time:   CPU 34.52s  wall 13.00s 
 SCF   energy in the final basis set =   -10333.3653832115
 Total energy in the final basis set =   -10333.3653832115

 --------------------------------------------------------------
             Orbital Energies (a.u.) and Symmetries
 --------------------------------------------------------------

 Alpha MOs, Restricted
 -- Occupied --                  
******* -482.87 -176.33 -165.73 -165.73 -165.73 -101.57  -77.12
  1 A'    2 A'    3 A'    4 A'    5 A'    1 A"    6 A'    7 A'                 
-62.520 -56.341 -56.337 -56.336 -35.827 -31.321 -31.314 -31.314
  8 A'    9 A'    2 A"   10 A'   11 A'   12 A'   13 A'    3 A"                 
-22.971 -22.970 -22.969 -22.965 -22.965 -10.299  -9.481  -8.729
 14 A'   15 A'    4 A"   16 A'    5 A"   17 A'   18 A'   19 A'                 
 -7.244  -7.236  -7.236  -6.614  -6.561  -6.547  -6.546  -6.376
 20 A'    6 A"   21 A'   22 A'   23 A'    7 A"   24 A'   25 A'                 
 -4.789  -4.777  -4.774  -4.773  -4.772  -4.771  -2.672  -2.668
 26 A'   27 A'   28 A'    8 A"    9 A"   29 A'   30 A'   10 A"                 
 -2.667  -2.656  -2.656  -2.055  -2.050  -2.050  -2.037  -2.036
 31 A'   32 A'   11 A"   33 A'   34 A'   12 A"   35 A'   13 A"                 
 -0.872  -0.842  -0.744  -0.660  -0.537  -0.461  -0.426  -0.394
 36 A'   37 A'   38 A'   39 A'   40 A'   41 A'   42 A'   14 A"                 
 -0.362  -0.352  -0.322  -0.316  -0.306  -0.290  -0.259
 43 A'   15 A"   44 A'   45 A'   16 A"   46 A'   17 A"                         
 -- Virtual --                   
 -0.102  -0.090  -0.073  -0.008   0.007   0.025   0.038   0.042
 18 A"   47 A'   48 A'   49 A'   50 A'   51 A'   52 A'   19 A"                 
  0.054   0.065   0.065   0.080   0.087   0.094   0.109   0.114
 53 A'   20 A"   54 A'   55 A'   56 A'   21 A"   57 A'   58 A'                 
  0.123   0.129   0.139   0.156   0.173   0.208   0.216   0.233
 22 A"   59 A'   60 A'   61 A'   62 A'   63 A'   23 A"   64 A'                 
  0.265   0.284   0.308   0.364   0.376   0.380   0.384   0.399
 65 A'   24 A"   66 A'   67 A'   68 A'   25 A"   26 A"   69 A'                 
  0.417   0.418   0.445   0.448   0.457   0.467   0.500   0.507
 27 A"   70 A'   71 A'   72 A'   28 A"   73 A'   29 A"   74 A'                 
  0.538   0.560   0.571   0.585   0.610   0.616   0.622   0.657
 30 A"   31 A"   75 A'   76 A'   32 A"   77 A'   78 A'   79 A'                 
  0.714   0.787   0.804   0.825   0.843   0.854   0.883   0.906
 80 A'   33 A"   81 A'   82 A'   83 A'   34 A"   84 A'   35 A"                 
  0.917   0.957   0.965   1.019   1.221   1.261   1.339   1.351
 85 A'   86 A'   87 A'   88 A'   89 A'   36 A"   90 A'   91 A'                 
  1.392   1.450   1.564   1.617   1.679   1.721   1.749   1.869
 37 A"   38 A"   39 A"   92 A'   93 A'   94 A'   95 A'   96 A'                 
  1.982   2.034   2.147   2.246   2.295   2.367   2.666   2.778
 40 A"   97 A'   98 A'   41 A"   99 A'  100 A'   42 A"  101 A'                 
  3.038   3.940   3.956   3.973   3.979   3.988   4.048   4.055
102 A'   43 A"  103 A'   44 A"   45 A"  104 A'  105 A'   46 A"                 
  4.123   4.225   4.331   4.394   5.978   6.009   6.028   6.595
106 A'  107 A'  108 A'  109 A'   47 A"  110 A'  111 A'  112 A'                 
  6.906   7.527   7.562   7.630   9.658  13.779  13.908  13.958
113 A'   48 A"  114 A'  115 A'  116 A'   49 A"  117 A'  118 A'                 
 23.329  25.810  25.913  26.140  27.835  28.320  28.345  28.352
119 A'   50 A"  120 A'  121 A'  122 A'   51 A"  123 A'  124 A'                 
 28.513  28.520  28.532  28.572  28.654  47.872 127.864 127.884
 52 A"  125 A'   53 A"  126 A'  127 A'  128 A'   54 A"  129 A'                 
127.902 151.633 163.040 215.642 289.722 289.755 289.8551020.659
130 A'  131 A'  132 A'  133 A'   55 A"  134 A'  135 A'  136 A'                 
*******
137 A'                                                                         

 Beta MOs, Restricted
 -- Occupied --                  
******* -482.87 -176.33 -165.73 -165.73 -165.73 -101.57  -77.12
  1 A'    2 A'    3 A'    4 A'    5 A'    1 A"    6 A'    7 A'                 
-62.520 -56.341 -56.337 -56.336 -35.827 -31.321 -31.314 -31.314
  8 A'    9 A'    2 A"   10 A'   11 A'   12 A'   13 A'    3 A"                 
-22.971 -22.970 -22.969 -22.965 -22.965 -10.299  -9.481  -8.729
 14 A'   15 A'    4 A"   16 A'    5 A"   17 A'   18 A'   19 A'                 
 -7.244  -7.236  -7.236  -6.614  -6.561  -6.547  -6.546  -6.376
 20 A'    6 A"   21 A'   22 A'   23 A'    7 A"   24 A'   25 A'                 
 -4.789  -4.777  -4.774  -4.773  -4.772  -4.771  -2.672  -2.668
 26 A'   27 A'   28 A'    8 A"    9 A"   29 A'   30 A'   10 A"                 
 -2.667  -2.656  -2.656  -2.055  -2.050  -2.050  -2.037  -2.036
 31 A'   32 A'   11 A"   33 A'   34 A'   12 A"   35 A'   13 A"                 
 -0.872  -0.842  -0.744  -0.660  -0.537  -0.461  -0.426  -0.394
 36 A'   37 A'   38 A'   39 A'   40 A'   41 A'   42 A'   14 A"                 
 -0.362  -0.352  -0.322  -0.316  -0.306  -0.290  -0.259
 43 A'   15 A"   44 A'   45 A'   16 A"   46 A'   17 A"                         
 -- Virtual --                   
 -0.102  -0.090  -0.073  -0.008   0.007   0.025   0.038   0.042
 18 A"   47 A'   48 A'   49 A'   50 A'   51 A'   52 A'   19 A"                 
  0.054   0.065   0.065   0.080   0.087   0.094   0.109   0.114
 53 A'   20 A"   54 A'   55 A'   56 A'   21 A"   57 A'   58 A'                 
  0.123   0.129   0.139   0.156   0.173   0.208   0.216   0.233
 22 A"   59 A'   60 A'   61 A'   62 A'   63 A'   23 A"   64 A'                 
  0.265   0.284   0.308   0.364   0.376   0.380   0.384   0.399
 65 A'   24 A"   66 A'   67 A'   68 A'   25 A"   26 A"   69 A'                 
  0.417   0.418   0.445   0.448   0.457   0.467   0.500   0.507
 27 A"   70 A'   71 A'   72 A'   28 A"   73 A'   29 A"   74 A'                 
  0.538   0.560   0.571   0.585   0.610   0.616   0.622   0.657
 30 A"   31 A"   75 A'   76 A'   32 A"   77 A'   78 A'   79 A'                 
  0.714   0.787   0.804   0.825   0.843   0.854   0.883   0.906
 80 A'   33 A"   81 A'   82 A'   83 A'   34 A"   84 A'   35 A"                 
  0.917   0.957   0.965   1.019   1.221   1.261   1.339   1.351
 85 A'   86 A'   87 A'   88 A'   89 A'   36 A"   90 A'   91 A'                 
  1.392   1.450   1.564   1.617   1.679   1.721   1.749   1.869
 37 A"   38 A"   39 A"   92 A'   93 A'   94 A'   95 A'   96 A'                 
  1.982   2.034   2.147   2.246   2.295   2.367   2.666   2.778
 40 A"   97 A'   98 A'   41 A"   99 A'  100 A'   42 A"  101 A'                 
  3.038   3.940   3.956   3.973   3.979   3.988   4.048   4.055
102 A'   43 A"  103 A'   44 A"   45 A"  104 A'  105 A'   46 A"                 
  4.123   4.225   4.331   4.394   5.978   6.009   6.028   6.595
106 A'  107 A'  108 A'  109 A'   47 A"  110 A'  111 A'  112 A'                 
  6.906   7.527   7.562   7.630   9.658  13.779  13.908  13.958
113 A'   48 A"  114 A'  115 A'  116 A'   49 A"  117 A'  118 A'                 
 23.329  25.810  25.913  26.140  27.835  28.320  28.345  28.352
119 A'   50 A"  120 A'  121 A'  122 A'   51 A"  123 A'  124 A'                 
 28.513  28.520  28.532  28.572  28.654  47.872 127.864 127.884
 52 A"  125 A'   53 A"  126 A'  127 A'  128 A'   54 A"  129 A'                 
127.902 151.633 163.040 215.642 289.722 289.755 289.8551020.659
130 A'  131 A'  132 A'  133 A'   55 A"  134 A'  135 A'  136 A'                 
*******
137 A'                                                                         
 --------------------------------------------------------------

          Ground-State Mulliken Net Atomic Charges

     Atom                 Charge (a.u.)
  ----------------------------------------
      1 C                    -0.079390
      2 P                    -0.008672
      3 Cl                   -0.101367
      4 I                     0.132506
      5 Br                    0.056924
  ----------------------------------------
  Sum of atomic charges =    -0.000000

 -----------------------------------------------------------------
                    Cartesian Multipole Moments
 -----------------------------------------------------------------
    Charge (ESU x 10^10)
                -0.0000
    Dipole Moment (Debye)
         X      -1.2749      Y       0.3528      Z      -0.0000
       Tot       1.3228
    Quadrupole Moments (Debye-Ang)
        XX     -78.2316     XY       2.2168     YY     -77.1916
        XZ      -0.0000     YZ       0.0000     ZZ     -78.9419
    Octopole Moments (Debye-Ang^2)
       XXX     -85.3096    XXY      28.3201    XYY     -17.3443
       YYY      56.8474    XXZ      -0.0000    XYZ       0.0000
       YYZ      -0.0000    XZZ     -19.7430    YZZ      16.2067
       ZZZ      -0.0000
    Hexadecapole Moments (Debye-Ang^3)
      XXXX   -1495.5873   XXXY     166.3206   XXYY    -390.3449
      XYYY     166.7747   YYYY    -765.2252   XXXZ      -0.0000
      XXYZ       0.0000   XYYZ      -0.0000   YYYZ       0.0000
      XXZZ    -280.9917   XYZZ      49.2036   YYZZ    -147.9105
      XZZZ      -0.0000   YZZZ       0.0000   ZZZZ    -105.6306
 -----------------------------------------------------------------
 Calculating analytic gradient of the SCF energy
 Gradient of SCF Energy
            1           2           3           4           5
    1   0.0015008   0.0001366  -0.0011262   0.0009501  -0.0014613
    2  -0.0023824   0.0029559   0.0001333   0.0006258  -0.0013326
    3  -0.0000000   0.0000000  -0.0000000   0.0000000   0.0000000
 Max gradient component =       2.956E-03
 RMS gradient           =       1.243E-03
 Gradient time:  CPU 11.83 s  wall 4.27 s
 Geometry Optimization Parameters
   NAtoms,    NIC,     NZ,  NCons,   NDum,   NFix, NCnnct, MaxDiis
        5      20       5       0       0       0       0       0

 Cartesian Hessian Update
 Hessian Updated using BFGS Update


** GEOMETRY OPTIMIZATION IN DELOCALIZED INTERNAL COORDINATES **
   Searching for a Minimum

   Optimization Cycle:   8

                       Coordinates (Angstroms)
     ATOM                X               Y               Z
      1  C         0.2902874037   -0.1642736661    0.0000000000
      2  P         0.7955660268   -1.7654689196    0.0000000000
      3  Cl        2.8839578988   -1.6527024146    0.0000000000
      4  I        -1.8390470519    0.0708633482    0.0000000000
      5  Br        1.2964179869    1.4257735793    0.0000000000
   Point Group: cs    Number of degrees of freedom:     7


   Energy is -10333.365383212

 Hessian Updated using BFGS Update

  7 Hessian modes will be used to form the next step
  Hessian Eigenvalues:
     0.089873    0.131639    0.171592    0.234574    0.277102    0.300449
     0.759928

 Minimum Search - Taking Simple RFO Step
 Searching for Lamda that Minimizes Along All modes
 Value Taken    Lamda =  -0.00008954
 Step Taken.  Stepsize is  0.022442

                             Maximum     Tolerance    Cnvgd?
         Gradient           0.003299      0.000300      NO
         Displacement       0.015400      0.001200      NO
         Energy change     -0.000194      0.000001      NO


 New Cartesian Coordinates Obtained by Inverse Iteration

 Displacement from previous Coordinates is:  0.037238
 ----------------------------------------------------------------
             Standard Nuclear Orientation (Angstroms)
    I     Atom           X                Y                Z
 ----------------------------------------------------------------
    1      C       0.2898015560    -0.1580680484     0.0000000000
    2      P       0.7933623703    -1.7632788733     0.0000000000
    3      Cl      2.8859592771    -1.6608849087     0.0000000000
    4      I      -1.8452345680     0.0611814059     0.0000000000
    5      Br      1.3032936288     1.4352423518     0.0000000000
 ----------------------------------------------------------------
 Molecular Point Group                 Cs    NOp =  2
 Largest Abelian Subgroup              Cs    NOp =  2
 Nuclear Repulsion Energy =   935.8765489465 hartrees
 There are       63 alpha and       63 beta electrons
 Applying Cartesian multipole field
    Component          Value
    ---------          -----
     (2,0,0)        1.00000E-11
     (0,2,0)        2.00000E-11
     (0,0,2)       -3.00000E-11
 Nucleus-field energy     =     0.0000000258 hartrees
 Requested basis set is 6-311++G(d,p)
 There are 75 shells and 192 basis functions
 A cutoff of  1.0D-11 yielded   2111 shell pairs
 There are     15005 function pairs (     16785 Cartesian)
 Smallest overlap matrix eigenvalue = 4.13E-04
 Guess MOs from SCF MO coefficient file

 -----------------------------------------------------------------------
  General SCF calculation program by
  Eric Jon Sundstrom, Paul Horn, Yuezhi Mao, Dmitri Zuev, Alec White,
  David Stuck, Shaama M.S., Shane Yost, Joonho Lee, David Small,
  Daniel Levine, Susi Lehtola, Hugh Burton, Evgeny Epifanovsky
 -----------------------------------------------------------------------
 Exchange:     0.2000 Hartree-Fock + 0.0800 Slater + 0.7200 B88
 Correlation:  0.1900 VWN1RPA + 0.8100 LYP
 Using SG-1 standard quadrature grid
 using 4 threads for integral computing
 -------------------------------------------------------
 OpenMP Integral computing Module                
 Release: version 2.0, May 2017, Q-Chem Inc. Pleasanton 
 -------------------------------------------------------
 -------------------------------------------------------
 OpenMP BLAS3 based DFT computing Module                
 Release: version 1.0, May 2013, Q-Chem Inc. Pittsburgh 
 -------------------------------------------------------
 A restricted SCF calculation will be
 performed using DIIS
 SCF converges when DIIS error is below 1.0e-08
 ---------------------------------------
  Cycle       Energy         DIIS error
 ---------------------------------------
    1  -10333.3653705778      8.04e-05  
    2  -10333.3653931086      7.57e-05  
    3  -10333.3653985457      6.67e-05  
    4  -10333.3654201748      1.22e-05  
    5  -10333.3654209253      2.64e-06  
    6  -10333.3654209551      9.60e-07  
    7  -10333.3654209601      3.35e-07  
    8  -10333.3654209606      5.56e-08  
    9  -10333.3654209607      2.11e-08  
   10  -10333.3654209606      5.69e-09  Convergence criterion met
 ---------------------------------------
 SCF time:   CPU 34.52s  wall 13.00s 
 SCF   energy in the final basis set =   -10333.3654209606
 Total energy in the final basis set =   -10333.3654209606

 --------------------------------------------------------------
             Orbital Energies (a.u.) and Symmetries
 --------------------------------------------------------------

 Alpha MOs, Restricted
 -- Occupied --                  
******* -482.87 -176.33 -165.74 -165.73 -165.73 -101.57  -77.12
  1 A'    2 A'    3 A'    4 A'    5 A'    1 A"    6 A'    7 A'                 
-62.520 -56.341 -56.337 -56.337 -35.828 -31.321 -31.315 -31.314
  8 A'    9 A'    2 A"   10 A'   11 A'   12 A'   13 A'    3 A"                 
-22.971 -22.970 -22.970 -22.965 -22.965 -10.299  -9.480  -8.729
 14 A'   15 A'    4 A"   16 A'    5 A"   17 A'   18 A'   19 A'                 
 -7.244  -7.236  -7.235  -6.614  -6.561  -6.547  -6.546  -6.377
 20 A'    6 A"   21 A'   22 A'   23 A'    7 A"   24 A'   25 A'                 
 -4.790  -4.777  -4.774  -4.774  -4.773  -4.771  -2.672  -2.668
 26 A'   27 A'   28 A'    8 A"    9 A"   29 A'   30 A'   10 A"                 
 -2.667  -2.656  -2.656  -2.055  -2.051  -2.050  -2.037  -2.037
 31 A'   32 A'   11 A"   33 A'   34 A'   12 A"   35 A'   13 A"                 
 -0.871  -0.841  -0.744  -0.660  -0.537  -0.460  -0.425  -0.393
 36 A'   37 A'   38 A'   39 A'   40 A'   41 A'   42 A'   14 A"                 
 -0.362  -0.351  -0.322  -0.316  -0.307  -0.290  -0.260
 43 A'   15 A"   44 A'   45 A'   16 A"   46 A'   17 A"                         
 -- Virtual --                   
 -0.103  -0.091  -0.074  -0.009   0.006   0.025   0.038   0.042
 18 A"   47 A'   48 A'   49 A'   50 A'   51 A'   52 A'   19 A"                 
  0.054   0.065   0.065   0.080   0.086   0.094   0.109   0.114
 53 A'   20 A"   54 A'   55 A'   56 A'   21 A"   57 A'   58 A'                 
  0.123   0.129   0.139   0.156   0.172   0.208   0.216   0.232
 22 A"   59 A'   60 A'   61 A'   62 A'   63 A'   23 A"   64 A'                 
  0.265   0.283   0.308   0.364   0.376   0.380   0.384   0.399
 65 A'   24 A"   66 A'   67 A'   68 A'   25 A"   26 A"   69 A'                 
  0.417   0.419   0.445   0.448   0.457   0.466   0.500   0.507
 27 A"   70 A'   71 A'   72 A'   28 A"   73 A'   29 A"   74 A'                 
  0.538   0.559   0.570   0.584   0.610   0.615   0.622   0.655
 30 A"   31 A"   75 A'   76 A'   32 A"   77 A'   78 A'   79 A'                 
  0.713   0.786   0.804   0.823   0.843   0.854   0.883   0.905
 80 A'   33 A"   81 A'   82 A'   83 A'   34 A"   84 A'   35 A"                 
  0.917   0.955   0.962   1.017   1.219   1.260   1.339   1.349
 85 A'   86 A'   87 A'   88 A'   89 A'   36 A"   90 A'   91 A'                 
  1.392   1.447   1.564   1.616   1.677   1.717   1.748   1.867
 37 A"   38 A"   39 A"   92 A'   93 A'   94 A'   95 A'   96 A'                 
  1.982   2.033   2.147   2.246   2.294   2.366   2.665   2.776
 40 A"   97 A'   98 A'   41 A"   99 A'  100 A'   42 A"  101 A'                 
  3.033   3.940   3.956   3.973   3.978   3.988   4.045   4.054
102 A'   43 A"  103 A'   44 A"   45 A"  104 A'  105 A'   46 A"                 
  4.122   4.224   4.332   4.391   5.978   6.008   6.028   6.592
106 A'  107 A'  108 A'  109 A'   47 A"  110 A'  111 A'  112 A'                 
  6.903   7.527   7.561   7.630   9.658  13.778  13.906  13.956
113 A'   48 A"  114 A'  115 A'  116 A'   49 A"  117 A'  118 A'                 
 23.327  25.810  25.911  26.137  27.834  28.319  28.345  28.351
119 A'   50 A"  120 A'  121 A'  122 A'   51 A"  123 A'  124 A'                 
 28.513  28.520  28.532  28.571  28.653  47.870 127.863 127.884
 52 A"  125 A'   53 A"  126 A'  127 A'  128 A'   54 A"  129 A'                 
127.901 151.632 163.037 215.642 289.722 289.754 289.8551020.656
130 A'  131 A'  132 A'  133 A'   55 A"  134 A'  135 A'  136 A'                 
*******
137 A'                                                                         

 Beta MOs, Restricted
 -- Occupied --                  
******* -482.87 -176.33 -165.74 -165.73 -165.73 -101.57  -77.12
  1 A'    2 A'    3 A'    4 A'    5 A'    1 A"    6 A'    7 A'                 
-62.520 -56.341 -56.337 -56.337 -35.828 -31.321 -31.315 -31.314
  8 A'    9 A'    2 A"   10 A'   11 A'   12 A'   13 A'    3 A"                 
-22.971 -22.970 -22.970 -22.965 -22.965 -10.299  -9.480  -8.729
 14 A'   15 A'    4 A"   16 A'    5 A"   17 A'   18 A'   19 A'                 
 -7.244  -7.236  -7.235  -6.614  -6.561  -6.547  -6.546  -6.377
 20 A'    6 A"   21 A'   22 A'   23 A'    7 A"   24 A'   25 A'                 
 -4.790  -4.777  -4.774  -4.774  -4.773  -4.771  -2.672  -2.668
 26 A'   27 A'   28 A'    8 A"    9 A"   29 A'   30 A'   10 A"                 
 -2.667  -2.656  -2.656  -2.055  -2.051  -2.050  -2.037  -2.037
 31 A'   32 A'   11 A"   33 A'   34 A'   12 A"   35 A'   13 A"                 
 -0.871  -0.841  -0.744  -0.660  -0.537  -0.460  -0.425  -0.393
 36 A'   37 A'   38 A'   39 A'   40 A'   41 A'   42 A'   14 A"                 
 -0.362  -0.351  -0.322  -0.316  -0.307  -0.290  -0.260
 43 A'   15 A"   44 A'   45 A'   16 A"   46 A'   17 A"                         
 -- Virtual --                   
 -0.103  -0.091  -0.074  -0.009   0.006   0.025   0.038   0.042
 18 A"   47 A'   48 A'   49 A'   50 A'   51 A'   52 A'   19 A"                 
  0.054   0.065   0.065   0.080   0.086   0.094   0.109   0.114
 53 A'   20 A"   54 A'   55 A'   56 A'   21 A"   57 A'   58 A'                 
  0.123   0.129   0.139   0.156   0.172   0.208   0.216   0.232
 22 A"   59 A'   60 A'   61 A'   62 A'   63 A'   23 A"   64 A'                 
  0.265   0.283   0.308   0.364   0.376   0.380   0.384   0.399
 65 A'   24 A"   66 A'   67 A'   68 A'   25 A"   26 A"   69 A'                 
  0.417   0.419   0.445   0.448   0.457   0.466   0.500   0.507
 27 A"   70 A'   71 A'   72 A'   28 A"   73 A'   29 A"   74 A'                 
  0.538   0.559   0.570   0.584   0.610   0.615   0.622   0.655
 30 A"   31 A"   75 A'   76 A'   32 A"   77 A'   78 A'   79 A'                 
  0.713   0.786   0.804   0.823   0.843   0.854   0.883   0.905
 80 A'   33 A"   81 A'   82 A'   83 A'   34 A"   84 A'   35 A"                 
  0.917   0.955   0.962   1.017   1.219   1.260   1.339   1.349
 85 A'   86 A'   87 A'   88 A'   89 A'   36 A"   90 A'   91 A'                 
  1.392   1.447   1.564   1.616   1.677   1.717   1.748   1.867
 37 A"   38 A"   39 A"   92 A'   93 A'   94 A'   95 A'   96 A'                 
  1.982   2.033   2.147   2.246   2.294   2.366   2.665   2.776
 40 A"   97 A'   98 A'   41 A"   99 A'  100 A'   42 A"  101 A'                 
  3.033   3.940   3.956   3.973   3.978   3.988   4.045   4.054
102 A'   43 A"  103 A'   44 A"   45 A"  104 A'  105 A'   46 A"                 
  4.122   4.224   4.332   4.391   5.978   6.008   6.028   6.592
106 A'  107 A'  108 A'  109 A'   47 A"  110 A'  111 A'  112 A'                 
  6.903   7.527   7.561   7.630   9.658  13.778  13.906  13.956
113 A'   48 A"  114 A'  115 A'  116 A'   49 A"  117 A'  118 A'                 
 23.327  25.810  25.911  26.137  27.834  28.319  28.345  28.351
119 A'   50 A"  120 A'  121 A'  122 A'   51 A"  123 A'  124 A'                 
 28.513  28.520  28.532  28.571  28.653  47.870 127.863 127.884
 52 A"  125 A'   53 A"  126 A'  127 A'  128 A'   54 A"  129 A'                 
127.901 151.632 163.037 215.642 289.722 289.754 289.8551020.656
130 A'  131 A'  132 A'  133 A'   55 A"  134 A'  135 A'  136 A'                 
*******
137 A'                                                                         
 --------------------------------------------------------------

          Ground-State Mulliken Net Atomic Charges

     Atom                 Charge (a.u.)
  ----------------------------------------
      1 C                    -0.076890
      2 P                    -0.008633
      3 Cl                   -0.102360
      4 I                     0.132371
      5 Br                    0.055511
  ----------------------------------------
  Sum of atomic charges =    -0.000000

 -----------------------------------------------------------------
                    Cartesian Multipole Moments
 -----------------------------------------------------------------
    Charge (ESU x 10^10)
                -0.0000
    Dipole Moment (Debye)
         X      -1.3002      Y       0.3476      Z      -0.0000
       Tot       1.3458
    Quadrupole Moments (Debye-Ang)
        XX     -78.2392     XY       2.3059     YY     -77.2067
        XZ       0.0000     YZ      -0.0000     ZZ     -78.9732
    Octopole Moments (Debye-Ang^2)
       XXX     -85.5008    XXY      28.4806    XYY     -17.3140
       YYY      57.3053    XXZ       0.0000    XYZ      -0.0000
       YYZ       0.0000    XZZ     -19.7285    YZZ      16.3532
       ZZZ       0.0000
    Hexadecapole Moments (Debye-Ang^3)
      XXXX   -1501.6641   XXXY     165.5067   XXYY    -392.2346
      XYYY     165.3647   YYYY    -769.2961   XXXZ       0.0000
      XXYZ      -0.0000   XYYZ       0.0000   YYYZ      -0.0000
      XXZZ    -282.1587   XYZZ      48.6137   YYZZ    -148.6545
      XZZZ      -0.0000   YZZZ      -0.0000   ZZZZ    -105.7112
 -----------------------------------------------------------------
 Calculating analytic gradient of the SCF energy
 Gradient of SCF Energy
            1           2           3           4           5
    1  -0.0000432  -0.0002891  -0.0000559  -0.0002853   0.0006735
    2  -0.0018750   0.0007780  -0.0001024   0.0001095   0.0010899
    3   0.0000000  -0.0000000   0.0000000   0.0000000  -0.0000000
 Max gradient component =       1.875E-03
 RMS gradient           =       6.301E-04
 Gradient time:  CPU 11.79 s  wall 4.24 s
 Geometry Optimization Parameters
   NAtoms,    NIC,     NZ,  NCons,   NDum,   NFix, NCnnct, MaxDiis
        5      20       5       0       0       0       0       0

 Cartesian Hessian Update
 Hessian Updated using BFGS Update


** GEOMETRY OPTIMIZATION IN DELOCALIZED INTERNAL COORDINATES **
   Searching for a Minimum

   Optimization Cycle:   9

                       Coordinates (Angstroms)
     ATOM                X               Y               Z
      1  C         0.2898015560   -0.1580680484    0.0000000000
      2  P         0.7933623703   -1.7632788733    0.0000000000
      3  Cl        2.8859592771   -1.6608849087    0.0000000000
      4  I        -1.8452345680    0.0611814059    0.0000000000
      5  Br        1.3032936288    1.4352423518    0.0000000000
   Point Group: cs    Number of degrees of freedom:     7


   Energy is -10333.365420961

 Hessian Updated using BFGS Update

  7 Hessian modes will be used to form the next step
  Hessian Eigenvalues:
     0.086494    0.140972    0.202859    0.232496    0.281260    0.298986
     0.716565

 Minimum Search - Taking Simple RFO Step
 Searching for Lamda that Minimizes Along All modes
 Value Taken    Lamda =  -0.00001316
 Step Taken.  Stepsize is  0.009798

                             Maximum     Tolerance    Cnvgd?
         Gradient           0.001301      0.000300      NO
         Displacement       0.006962      0.001200      NO
         Energy change     -0.000038      0.000001      NO


 New Cartesian Coordinates Obtained by Inverse Iteration

 Displacement from previous Coordinates is:  0.006644
 ----------------------------------------------------------------
             Standard Nuclear Orientation (Angstroms)
    I     Atom           X                Y                Z
 ----------------------------------------------------------------
    1      C       0.2904598851    -0.1556978444     0.0000000000
    2      P       0.7929844650    -1.7627581554     0.0000000000
    3      Cl      2.8864350025    -1.6611244862     0.0000000000
    4      I      -1.8451302747     0.0606762513     0.0000000000
    5      Br      1.3024331864     1.4330961620     0.0000000000
 ----------------------------------------------------------------
 Molecular Point Group                 Cs    NOp =  2
 Largest Abelian Subgroup              Cs    NOp =  2
 Nuclear Repulsion Energy =   936.2187456321 hartrees
 There are       63 alpha and       63 beta electrons
 Applying Cartesian multipole field
    Component          Value
    ---------          -----
     (2,0,0)        1.00000E-11
     (0,2,0)        2.00000E-11
     (0,0,2)       -3.00000E-11
 Nucleus-field energy     =     0.0000000258 hartrees
 Requested basis set is 6-311++G(d,p)
 There are 75 shells and 192 basis functions
 A cutoff of  1.0D-11 yielded   2111 shell pairs
 There are     15005 function pairs (     16785 Cartesian)
 Smallest overlap matrix eigenvalue = 4.09E-04
 Guess MOs from SCF MO coefficient file

 -----------------------------------------------------------------------
  General SCF calculation program by
  Eric Jon Sundstrom, Paul Horn, Yuezhi Mao, Dmitri Zuev, Alec White,
  David Stuck, Shaama M.S., Shane Yost, Joonho Lee, David Small,
  Daniel Levine, Susi Lehtola, Hugh Burton, Evgeny Epifanovsky
 -----------------------------------------------------------------------
 Exchange:     0.2000 Hartree-Fock + 0.0800 Slater + 0.7200 B88
 Correlation:  0.1900 VWN1RPA + 0.8100 LYP
 Using SG-1 standard quadrature grid
 using 4 threads for integral computing
 -------------------------------------------------------
 OpenMP Integral computing Module                
 Release: version 2.0, May 2017, Q-Chem Inc. Pleasanton 
 -------------------------------------------------------
 -------------------------------------------------------
 OpenMP BLAS3 based DFT computing Module                
 Release: version 1.0, May 2013, Q-Chem Inc. Pittsburgh 
 -------------------------------------------------------
 A restricted SCF calculation will be
 performed using DIIS
 SCF converges when DIIS error is below 1.0e-08
 ---------------------------------------
  Cycle       Energy         DIIS error
 ---------------------------------------
    1  -10333.3654191055      3.12e-05  
    2  -10333.3654254599      1.13e-05  
    3  -10333.3654244606      1.86e-05  
    4  -10333.3654260160      4.18e-06  
    5  -10333.3654261100      1.48e-06  
    6  -10333.3654261202      2.60e-07  
    7  -10333.3654261205      1.23e-07  
    8  -10333.3654261206      2.04e-08  
    9  -10333.3654261206      5.26e-09  Convergence criterion met
 ---------------------------------------
 SCF time:   CPU 31.08s  wall 13.00s 
 SCF   energy in the final basis set =   -10333.3654261206
 Total energy in the final basis set =   -10333.3654261206

 --------------------------------------------------------------
             Orbital Energies (a.u.) and Symmetries
 --------------------------------------------------------------

 Alpha MOs, Restricted
 -- Occupied --                  
******* -482.87 -176.33 -165.73 -165.73 -165.73 -101.57  -77.12
  1 A'    2 A'    3 A'    4 A'    5 A'    1 A"    6 A'    7 A'                 
-62.521 -56.341 -56.337 -56.337 -35.827 -31.321 -31.315 -31.314
  8 A'    9 A'    2 A"   10 A'   11 A'   12 A'   13 A'    3 A"                 
-22.971 -22.970 -22.970 -22.965 -22.965 -10.299  -9.480  -8.729
 14 A'   15 A'    4 A"   16 A'    5 A"   17 A'   18 A'   19 A'                 
 -7.243  -7.236  -7.235  -6.614  -6.561  -6.548  -6.547  -6.377
 20 A'    6 A"   21 A'   22 A'   23 A'    7 A"   24 A'   25 A'                 
 -4.790  -4.777  -4.774  -4.774  -4.773  -4.771  -2.672  -2.669
 26 A'   27 A'   28 A'    8 A"    9 A"   29 A'   30 A'   10 A"                 
 -2.668  -2.657  -2.657  -2.055  -2.050  -2.050  -2.037  -2.037
 31 A'   32 A'   11 A"   33 A'   34 A'   12 A"   35 A'   13 A"                 
 -0.871  -0.842  -0.743  -0.660  -0.537  -0.460  -0.425  -0.393
 36 A'   37 A'   38 A'   39 A'   40 A'   41 A'   42 A'   14 A"                 
 -0.362  -0.351  -0.322  -0.315  -0.307  -0.290  -0.259
 43 A'   15 A"   44 A'   45 A'   16 A"   46 A'   17 A"                         
 -- Virtual --                   
 -0.103  -0.091  -0.074  -0.009   0.006   0.025   0.038   0.042
 18 A"   47 A'   48 A'   49 A'   50 A'   51 A'   52 A'   19 A"                 
  0.054   0.065   0.065   0.080   0.086   0.094   0.109   0.114
 53 A'   20 A"   54 A'   55 A'   56 A'   21 A"   57 A'   58 A'                 
  0.123   0.129   0.139   0.156   0.172   0.208   0.216   0.232
 22 A"   59 A'   60 A'   61 A'   62 A'   63 A'   23 A"   64 A'                 
  0.265   0.284   0.308   0.364   0.376   0.380   0.384   0.399
 65 A'   24 A"   66 A'   67 A'   68 A'   25 A"   26 A"   69 A'                 
  0.417   0.418   0.445   0.448   0.457   0.466   0.500   0.507
 27 A"   70 A'   71 A'   72 A'   28 A"   73 A'   29 A"   74 A'                 
  0.538   0.559   0.570   0.584   0.611   0.615   0.622   0.655
 30 A"   31 A"   75 A'   76 A'   32 A"   77 A'   78 A'   79 A'                 
  0.713   0.786   0.804   0.824   0.843   0.854   0.883   0.905
 80 A'   33 A"   81 A'   82 A'   83 A'   34 A"   84 A'   35 A"                 
  0.917   0.955   0.962   1.018   1.218   1.260   1.339   1.349
 85 A'   86 A'   87 A'   88 A'   89 A'   36 A"   90 A'   91 A'                 
  1.392   1.447   1.564   1.616   1.678   1.718   1.748   1.867
 37 A"   38 A"   39 A"   92 A'   93 A'   94 A'   95 A'   96 A'                 
  1.982   2.033   2.147   2.246   2.294   2.366   2.665   2.776
 40 A"   97 A'   98 A'   41 A"   99 A'  100 A'   42 A"  101 A'                 
  3.033   3.940   3.956   3.973   3.978   3.988   4.045   4.055
102 A'   43 A"  103 A'   44 A"   45 A"  104 A'  105 A'   46 A"                 
  4.122   4.225   4.331   4.391   5.978   6.008   6.028   6.594
106 A'  107 A'  108 A'  109 A'   47 A"  110 A'  111 A'  112 A'                 
  6.903   7.527   7.560   7.629   9.658  13.778  13.906  13.955
113 A'   48 A"  114 A'  115 A'  116 A'   49 A"  117 A'  118 A'                 
 23.327  25.810  25.911  26.136  27.834  28.319  28.345  28.352
119 A'   50 A"  120 A'  121 A'  122 A'   51 A"  123 A'  124 A'                 
 28.513  28.520  28.532  28.571  28.653  47.871 127.863 127.884
 52 A"  125 A'   53 A"  126 A'  127 A'  128 A'   54 A"  129 A'                 
127.902 151.632 163.036 215.642 289.722 289.754 289.8541020.657
130 A'  131 A'  132 A'  133 A'   55 A"  134 A'  135 A'  136 A'                 
*******
137 A'                                                                         

 Beta MOs, Restricted
 -- Occupied --                  
******* -482.87 -176.33 -165.73 -165.73 -165.73 -101.57  -77.12
  1 A'    2 A'    3 A'    4 A'    5 A'    1 A"    6 A'    7 A'                 
-62.521 -56.341 -56.337 -56.337 -35.827 -31.321 -31.315 -31.314
  8 A'    9 A'    2 A"   10 A'   11 A'   12 A'   13 A'    3 A"                 
-22.971 -22.970 -22.970 -22.965 -22.965 -10.299  -9.480  -8.729
 14 A'   15 A'    4 A"   16 A'    5 A"   17 A'   18 A'   19 A'                 
 -7.243  -7.236  -7.235  -6.614  -6.561  -6.548  -6.547  -6.377
 20 A'    6 A"   21 A'   22 A'   23 A'    7 A"   24 A'   25 A'                 
 -4.790  -4.777  -4.774  -4.774  -4.773  -4.771  -2.672  -2.669
 26 A'   27 A'   28 A'    8 A"    9 A"   29 A'   30 A'   10 A"                 
 -2.668  -2.657  -2.657  -2.055  -2.050  -2.050  -2.037  -2.037
 31 A'   32 A'   11 A"   33 A'   34 A'   12 A"   35 A'   13 A"                 
 -0.871  -0.842  -0.743  -0.660  -0.537  -0.460  -0.425  -0.393
 36 A'   37 A'   38 A'   39 A'   40 A'   41 A'   42 A'   14 A"                 
 -0.362  -0.351  -0.322  -0.315  -0.307  -0.290  -0.259
 43 A'   15 A"   44 A'   45 A'   16 A"   46 A'   17 A"                         
 -- Virtual --                   
 -0.103  -0.091  -0.074  -0.009   0.006   0.025   0.038   0.042
 18 A"   47 A'   48 A'   49 A'   50 A'   51 A'   52 A'   19 A"                 
  0.054   0.065   0.065   0.080   0.086   0.094   0.109   0.114
 53 A'   20 A"   54 A'   55 A'   56 A'   21 A"   57 A'   58 A'                 
  0.123   0.129   0.139   0.156   0.172   0.208   0.216   0.232
 22 A"   59 A'   60 A'   61 A'   62 A'   63 A'   23 A"   64 A'                 
  0.265   0.284   0.308   0.364   0.376   0.380   0.384   0.399
 65 A'   24 A"   66 A'   67 A'   68 A'   25 A"   26 A"   69 A'                 
  0.417   0.418   0.445   0.448   0.457   0.466   0.500   0.507
 27 A"   70 A'   71 A'   72 A'   28 A"   73 A'   29 A"   74 A'                 
  0.538   0.559   0.570   0.584   0.611   0.615   0.622   0.655
 30 A"   31 A"   75 A'   76 A'   32 A"   77 A'   78 A'   79 A'                 
  0.713   0.786   0.804   0.824   0.843   0.854   0.883   0.905
 80 A'   33 A"   81 A'   82 A'   83 A'   34 A"   84 A'   35 A"                 
  0.917   0.955   0.962   1.018   1.218   1.260   1.339   1.349
 85 A'   86 A'   87 A'   88 A'   89 A'   36 A"   90 A'   91 A'                 
  1.392   1.447   1.564   1.616   1.678   1.718   1.748   1.867
 37 A"   38 A"   39 A"   92 A'   93 A'   94 A'   95 A'   96 A'                 
  1.982   2.033   2.147   2.246   2.294   2.366   2.665   2.776
 40 A"   97 A'   98 A'   41 A"   99 A'  100 A'   42 A"  101 A'                 
  3.033   3.940   3.956   3.973   3.978   3.988   4.045   4.055
102 A'   43 A"  103 A'   44 A"   45 A"  104 A'  105 A'   46 A"                 
  4.122   4.225   4.331   4.391   5.978   6.008   6.028   6.594
106 A'  107 A'  108 A'  109 A'   47 A"  110 A'  111 A'  112 A'                 
  6.903   7.527   7.560   7.629   9.658  13.778  13.906  13.955
113 A'   48 A"  114 A'  115 A'  116 A'   49 A"  117 A'  118 A'                 
 23.327  25.810  25.911  26.136  27.834  28.319  28.345  28.352
119 A'   50 A"  120 A'  121 A'  122 A'   51 A"  123 A'  124 A'                 
 28.513  28.520  28.532  28.571  28.653  47.871 127.863 127.884
 52 A"  125 A'   53 A"  126 A'  127 A'  128 A'   54 A"  129 A'                 
127.902 151.632 163.036 215.642 289.722 289.754 289.8541020.657
130 A'  131 A'  132 A'  133 A'   55 A"  134 A'  135 A'  136 A'                 
*******
137 A'                                                                         
 --------------------------------------------------------------

          Ground-State Mulliken Net Atomic Charges

     Atom                 Charge (a.u.)
  ----------------------------------------
      1 C                    -0.077385
      2 P                    -0.009024
      3 Cl                   -0.103011
      4 I                     0.131680
      5 Br                    0.057740
  ----------------------------------------
  Sum of atomic charges =    -0.000000

 -----------------------------------------------------------------
                    Cartesian Multipole Moments
 -----------------------------------------------------------------
    Charge (ESU x 10^10)
                -0.0000
    Dipole Moment (Debye)
         X      -1.2965      Y       0.3657      Z      -0.0000
       Tot       1.3471
    Quadrupole Moments (Debye-Ang)
        XX     -78.2666     XY       2.3446     YY     -77.2116
        XZ      -0.0000     YZ      -0.0000     ZZ     -78.9725
    Octopole Moments (Debye-Ang^2)
       XXX     -85.5153    XXY      28.5789    XYY     -17.3265
       YYY      57.4784    XXZ      -0.0000    XYZ      -0.0000
       YYZ      -0.0000    XZZ     -19.7140    YZZ      16.4237
       ZZZ      -0.0000
    Hexadecapole Moments (Debye-Ang^3)
      XXXX   -1501.9559   XXXY     165.9978   XXYY    -392.2005
      XYYY     165.6185   YYYY    -768.5954   XXXZ      -0.0000
      XXYZ      -0.0000   XYYZ      -0.0000   YYYZ      -0.0000
      XXZZ    -282.1594   XYZZ      48.7123   YYZZ    -148.5339
      XZZZ      -0.0000   YZZZ      -0.0000   ZZZZ    -105.7145
 -----------------------------------------------------------------
 Calculating analytic gradient of the SCF energy
 Gradient of SCF Energy
            1           2           3           4           5
    1   0.0003964  -0.0002204   0.0001050  -0.0001809  -0.0001001
    2   0.0002165   0.0000555  -0.0000934   0.0000746  -0.0002532
    3   0.0000000  -0.0000000   0.0000000   0.0000000  -0.0000000
 Max gradient component =       3.964E-04
 RMS gradient           =       1.608E-04
 Gradient time:  CPU 11.85 s  wall 4.32 s
 Geometry Optimization Parameters
   NAtoms,    NIC,     NZ,  NCons,   NDum,   NFix, NCnnct, MaxDiis
        5      20       5       0       0       0       0       0

 Cartesian Hessian Update
 Hessian Updated using BFGS Update


** GEOMETRY OPTIMIZATION IN DELOCALIZED INTERNAL COORDINATES **
   Searching for a Minimum

   Optimization Cycle:  10

                       Coordinates (Angstroms)
     ATOM                X               Y               Z
      1  C         0.2904598851   -0.1556978444    0.0000000000
      2  P         0.7929844650   -1.7627581554    0.0000000000
      3  Cl        2.8864350025   -1.6611244862    0.0000000000
      4  I        -1.8451302747    0.0606762513    0.0000000000
      5  Br        1.3024331864    1.4330961620    0.0000000000
   Point Group: cs    Number of degrees of freedom:     7


   Energy is -10333.365426121

 Hessian Updated using BFGS Update

  7 Hessian modes will be used to form the next step
  Hessian Eigenvalues:
     0.107369    0.139218    0.205428    0.235517    0.276956    0.301066
     0.701117

 Minimum Search - Taking Simple RFO Step
 Searching for Lamda that Minimizes Along All modes
 Value Taken    Lamda =  -0.00000111
 Step Taken.  Stepsize is  0.002980

                             Maximum     Tolerance    Cnvgd?
         Gradient           0.000335      0.000300      NO
         Displacement       0.002506      0.001200      NO
         Energy change     -0.000005      0.000001      NO


 New Cartesian Coordinates Obtained by Inverse Iteration

 Displacement from previous Coordinates is:  0.003061
 ----------------------------------------------------------------
             Standard Nuclear Orientation (Angstroms)
    I     Atom           X                Y                Z
 ----------------------------------------------------------------
    1      C       0.2899791854    -0.1564360604     0.0000000000
    2      P       0.7929571336    -1.7631120833     0.0000000000
    3      Cl      2.8859720490    -1.6602161728     0.0000000000
    4      I      -1.8444397717     0.0610035626     0.0000000000
    5      Br      1.3027136679     1.4329526811     0.0000000000
 ----------------------------------------------------------------
 Molecular Point Group                 Cs    NOp =  2
 Largest Abelian Subgroup              Cs    NOp =  2
 Nuclear Repulsion Energy =   936.3549381016 hartrees
 There are       63 alpha and       63 beta electrons
 Applying Cartesian multipole field
    Component          Value
    ---------          -----
     (2,0,0)        1.00000E-11
     (0,2,0)        2.00000E-11
     (0,0,2)       -3.00000E-11
 Nucleus-field energy     =     0.0000000258 hartrees
 Requested basis set is 6-311++G(d,p)
 There are 75 shells and 192 basis functions
 A cutoff of  1.0D-11 yielded   2111 shell pairs
 There are     15005 function pairs (     16785 Cartesian)
 Smallest overlap matrix eigenvalue = 4.09E-04
 Guess MOs from SCF MO coefficient file

 -----------------------------------------------------------------------
  General SCF calculation program by
  Eric Jon Sundstrom, Paul Horn, Yuezhi Mao, Dmitri Zuev, Alec White,
  David Stuck, Shaama M.S., Shane Yost, Joonho Lee, David Small,
  Daniel Levine, Susi Lehtola, Hugh Burton, Evgeny Epifanovsky
 -----------------------------------------------------------------------
 Exchange:     0.2000 Hartree-Fock + 0.0800 Slater + 0.7200 B88
 Correlation:  0.1900 VWN1RPA + 0.8100 LYP
 Using SG-1 standard quadrature grid
 using 4 threads for integral computing
 -------------------------------------------------------
 OpenMP Integral computing Module                
 Release: version 2.0, May 2017, Q-Chem Inc. Pleasanton 
 -------------------------------------------------------
 -------------------------------------------------------
 OpenMP BLAS3 based DFT computing Module                
 Release: version 1.0, May 2013, Q-Chem Inc. Pittsburgh 
 -------------------------------------------------------
 A restricted SCF calculation will be
 performed using DIIS
 SCF converges when DIIS error is below 1.0e-08
 ---------------------------------------
  Cycle       Energy         DIIS error
 ---------------------------------------
    1  -10333.3654260491      9.24e-06  
    2  -10333.3654266982      2.77e-06  
    3  -10333.3654266306      4.71e-06  
    4  -10333.3654267354      1.29e-06  
    5  -10333.3654267437      3.27e-07  
    6  -10333.3654267441      6.30e-08  
    7  -10333.3654267442      1.30e-08  
    8  -10333.3654267442      7.89e-09  Convergence criterion met
 ---------------------------------------
 SCF time:   CPU 27.57s  wall 10.00s 
 SCF   energy in the final basis set =   -10333.3654267442
 Total energy in the final basis set =   -10333.3654267442

 --------------------------------------------------------------
             Orbital Energies (a.u.) and Symmetries
 --------------------------------------------------------------

 Alpha MOs, Restricted
 -- Occupied --                  
******* -482.87 -176.33 -165.73 -165.73 -165.73 -101.57  -77.12
  1 A'    2 A'    3 A'    4 A'    5 A'    1 A"    6 A'    7 A'                 
-62.521 -56.341 -56.337 -56.337 -35.828 -31.321 -31.315 -31.314
  8 A'    9 A'    2 A"   10 A'   11 A'   12 A'   13 A'    3 A"                 
-22.971 -22.970 -22.970 -22.965 -22.965 -10.299  -9.480  -8.729
 14 A'   15 A'    4 A"   16 A'    5 A"   17 A'   18 A'   19 A'                 
 -7.243  -7.236  -7.235  -6.614  -6.561  -6.548  -6.547  -6.377
 20 A'    6 A"   21 A'   22 A'   23 A'    7 A"   24 A'   25 A'                 
 -4.790  -4.777  -4.774  -4.774  -4.773  -4.771  -2.672  -2.669
 26 A'   27 A'   28 A'    8 A"    9 A"   29 A'   30 A'   10 A"                 
 -2.668  -2.657  -2.657  -2.055  -2.051  -2.050  -2.037  -2.037
 31 A'   32 A'   11 A"   33 A'   34 A'   12 A"   35 A'   13 A"                 
 -0.871  -0.842  -0.743  -0.660  -0.537  -0.460  -0.425  -0.393
 36 A'   37 A'   38 A'   39 A'   40 A'   41 A'   42 A'   14 A"                 
 -0.362  -0.351  -0.322  -0.315  -0.307  -0.290  -0.259
 43 A'   15 A"   44 A'   45 A'   16 A"   46 A'   17 A"                         
 -- Virtual --                   
 -0.103  -0.091  -0.074  -0.009   0.006   0.025   0.038   0.042
 18 A"   47 A'   48 A'   49 A'   50 A'   51 A'   52 A'   19 A"                 
  0.054   0.065   0.065   0.080   0.086   0.094   0.109   0.114
 53 A'   20 A"   54 A'   55 A'   56 A'   21 A"   57 A'   58 A'                 
  0.123   0.129   0.139   0.156   0.172   0.208   0.216   0.232
 22 A"   59 A'   60 A'   61 A'   62 A'   63 A'   23 A"   64 A'                 
  0.265   0.284   0.308   0.364   0.376   0.380   0.384   0.399
 65 A'   24 A"   66 A'   67 A'   68 A'   25 A"   26 A"   69 A'                 
  0.417   0.418   0.445   0.448   0.457   0.466   0.500   0.507
 27 A"   70 A'   71 A'   72 A'   28 A"   73 A'   29 A"   74 A'                 
  0.538   0.559   0.570   0.584   0.611   0.615   0.622   0.655
 30 A"   31 A"   75 A'   76 A'   32 A"   77 A'   78 A'   79 A'                 
  0.713   0.786   0.804   0.824   0.843   0.854   0.883   0.905
 80 A'   33 A"   81 A'   82 A'   83 A'   34 A"   84 A'   35 A"                 
  0.917   0.955   0.962   1.018   1.219   1.260   1.339   1.350
 85 A'   86 A'   87 A'   88 A'   89 A'   36 A"   90 A'   91 A'                 
  1.392   1.447   1.564   1.616   1.678   1.718   1.748   1.867
 37 A"   38 A"   39 A"   92 A'   93 A'   94 A'   95 A'   96 A'                 
  1.982   2.033   2.147   2.246   2.294   2.366   2.665   2.777
 40 A"   97 A'   98 A'   41 A"   99 A'  100 A'   42 A"  101 A'                 
  3.032   3.940   3.956   3.973   3.978   3.988   4.045   4.055
102 A'   43 A"  103 A'   44 A"   45 A"  104 A'  105 A'   46 A"                 
  4.122   4.225   4.331   4.391   5.978   6.008   6.028   6.593
106 A'  107 A'  108 A'  109 A'   47 A"  110 A'  111 A'  112 A'                 
  6.903   7.527   7.561   7.629   9.658  13.778  13.906  13.955
113 A'   48 A"  114 A'  115 A'  116 A'   49 A"  117 A'  118 A'                 
 23.327  25.810  25.911  26.137  27.834  28.319  28.345  28.352
119 A'   50 A"  120 A'  121 A'  122 A'   51 A"  123 A'  124 A'                 
 28.513  28.520  28.532  28.571  28.653  47.871 127.863 127.884
 52 A"  125 A'   53 A"  126 A'  127 A'  128 A'   54 A"  129 A'                 
127.902 151.632 163.037 215.642 289.722 289.754 289.8551020.657
130 A'  131 A'  132 A'  133 A'   55 A"  134 A'  135 A'  136 A'                 
*******
137 A'                                                                         

 Beta MOs, Restricted
 -- Occupied --                  
******* -482.87 -176.33 -165.73 -165.73 -165.73 -101.57  -77.12
  1 A'    2 A'    3 A'    4 A'    5 A'    1 A"    6 A'    7 A'                 
-62.521 -56.341 -56.337 -56.337 -35.828 -31.321 -31.315 -31.314
  8 A'    9 A'    2 A"   10 A'   11 A'   12 A'   13 A'    3 A"                 
-22.971 -22.970 -22.970 -22.965 -22.965 -10.299  -9.480  -8.729
 14 A'   15 A'    4 A"   16 A'    5 A"   17 A'   18 A'   19 A'                 
 -7.243  -7.236  -7.235  -6.614  -6.561  -6.548  -6.547  -6.377
 20 A'    6 A"   21 A'   22 A'   23 A'    7 A"   24 A'   25 A'                 
 -4.790  -4.777  -4.774  -4.774  -4.773  -4.771  -2.672  -2.669
 26 A'   27 A'   28 A'    8 A"    9 A"   29 A'   30 A'   10 A"                 
 -2.668  -2.657  -2.657  -2.055  -2.051  -2.050  -2.037  -2.037
 31 A'   32 A'   11 A"   33 A'   34 A'   12 A"   35 A'   13 A"                 
 -0.871  -0.842  -0.743  -0.660  -0.537  -0.460  -0.425  -0.393
 36 A'   37 A'   38 A'   39 A'   40 A'   41 A'   42 A'   14 A"                 
 -0.362  -0.351  -0.322  -0.315  -0.307  -0.290  -0.259
 43 A'   15 A"   44 A'   45 A'   16 A"   46 A'   17 A"                         
 -- Virtual --                   
 -0.103  -0.091  -0.074  -0.009   0.006   0.025   0.038   0.042
 18 A"   47 A'   48 A'   49 A'   50 A'   51 A'   52 A'   19 A"                 
  0.054   0.065   0.065   0.080   0.086   0.094   0.109   0.114
 53 A'   20 A"   54 A'   55 A'   56 A'   21 A"   57 A'   58 A'                 
  0.123   0.129   0.139   0.156   0.172   0.208   0.216   0.232
 22 A"   59 A'   60 A'   61 A'   62 A'   63 A'   23 A"   64 A'                 
  0.265   0.284   0.308   0.364   0.376   0.380   0.384   0.399
 65 A'   24 A"   66 A'   67 A'   68 A'   25 A"   26 A"   69 A'                 
  0.417   0.418   0.445   0.448   0.457   0.466   0.500   0.507
 27 A"   70 A'   71 A'   72 A'   28 A"   73 A'   29 A"   74 A'                 
  0.538   0.559   0.570   0.584   0.611   0.615   0.622   0.655
 30 A"   31 A"   75 A'   76 A'   32 A"   77 A'   78 A'   79 A'                 
  0.713   0.786   0.804   0.824   0.843   0.854   0.883   0.905
 80 A'   33 A"   81 A'   82 A'   83 A'   34 A"   84 A'   35 A"                 
  0.917   0.955   0.962   1.018   1.219   1.260   1.339   1.350
 85 A'   86 A'   87 A'   88 A'   89 A'   36 A"   90 A'   91 A'                 
  1.392   1.447   1.564   1.616   1.678   1.718   1.748   1.867
 37 A"   38 A"   39 A"   92 A'   93 A'   94 A'   95 A'   96 A'                 
  1.982   2.033   2.147   2.246   2.294   2.366   2.665   2.777
 40 A"   97 A'   98 A'   41 A"   99 A'  100 A'   42 A"  101 A'                 
  3.032   3.940   3.956   3.973   3.978   3.988   4.045   4.055
102 A'   43 A"  103 A'   44 A"   45 A"  104 A'  105 A'   46 A"                 
  4.122   4.225   4.331   4.391   5.978   6.008   6.028   6.593
106 A'  107 A'  108 A'  109 A'   47 A"  110 A'  111 A'  112 A'                 
  6.903   7.527   7.561   7.629   9.658  13.778  13.906  13.955
113 A'   48 A"  114 A'  115 A'  116 A'   49 A"  117 A'  118 A'                 
 23.327  25.810  25.911  26.137  27.834  28.319  28.345  28.352
119 A'   50 A"  120 A'  121 A'  122 A'   51 A"  123 A'  124 A'                 
 28.513  28.520  28.532  28.571  28.653  47.871 127.863 127.884
 52 A"  125 A'   53 A"  126 A'  127 A'  128 A'   54 A"  129 A'                 
127.902 151.632 163.037 215.642 289.722 289.754 289.8551020.657
130 A'  131 A'  132 A'  133 A'   55 A"  134 A'  135 A'  136 A'                 
*******
137 A'                                                                         
 --------------------------------------------------------------

          Ground-State Mulliken Net Atomic Charges

     Atom                 Charge (a.u.)
  ----------------------------------------
      1 C                    -0.077595
      2 P                    -0.008981
      3 Cl                   -0.102755
      4 I                     0.132138
      5 Br                    0.057194
  ----------------------------------------
  Sum of atomic charges =    -0.000000

 -----------------------------------------------------------------
                    Cartesian Multipole Moments
 -----------------------------------------------------------------
    Charge (ESU x 10^10)
                -0.0000
    Dipole Moment (Debye)
         X      -1.2985      Y       0.3610      Z      -0.0000
       Tot       1.3477
    Quadrupole Moments (Debye-Ang)
        XX     -78.2583     XY       2.3337     YY     -77.2117
        XZ      -0.0000     YZ      -0.0000     ZZ     -78.9709
    Octopole Moments (Debye-Ang^2)
       XXX     -85.5379    XXY      28.5537    XYY     -17.3406
       YYY      57.4242    XXZ      -0.0000    XYZ      -0.0000
       YYZ      -0.0000    XZZ     -19.7341    YZZ      16.4070
       ZZZ      -0.0000
    Hexadecapole Moments (Debye-Ang^3)
      XXXX   -1501.3069   XXXY     165.8322   XXYY    -392.0439
      XYYY     165.4823   YYYY    -768.4416   XXXZ      -0.0000
      XXYZ      -0.0000   XYYZ      -0.0000   YYYZ       0.0000
      XXZZ    -282.0514   XYZZ      48.6726   YYZZ    -148.5049
      XZZZ      -0.0000   YZZZ      -0.0000   ZZZZ    -105.7085
 -----------------------------------------------------------------
 Calculating analytic gradient of the SCF energy
 Gradient of SCF Energy
            1           2           3           4           5
    1   0.0001862  -0.0002167   0.0000129  -0.0000153   0.0000329
    2  -0.0001437   0.0001715  -0.0000563   0.0000639  -0.0000354
    3  -0.0000000  -0.0000000   0.0000000   0.0000000   0.0000000
 Max gradient component =       2.167E-04
 RMS gradient           =       9.719E-05
 Gradient time:  CPU 11.76 s  wall 4.41 s
 Geometry Optimization Parameters
   NAtoms,    NIC,     NZ,  NCons,   NDum,   NFix, NCnnct, MaxDiis
        5      20       5       0       0       0       0       0

 Cartesian Hessian Update
 Hessian Updated using BFGS Update


** GEOMETRY OPTIMIZATION IN DELOCALIZED INTERNAL COORDINATES **
   Searching for a Minimum

   Optimization Cycle:  11

                       Coordinates (Angstroms)
     ATOM                X               Y               Z
      1  C         0.2899791854   -0.1564360604    0.0000000000
      2  P         0.7929571336   -1.7631120833    0.0000000000
      3  Cl        2.8859720490   -1.6602161728    0.0000000000
      4  I        -1.8444397717    0.0610035626    0.0000000000
      5  Br        1.3027136679    1.4329526811    0.0000000000
   Point Group: cs    Number of degrees of freedom:     7


   Energy is -10333.365426744

 Hessian Updated using BFGS Update

  7 Hessian modes will be used to form the next step
  Hessian Eigenvalues:
     0.087078    0.138222    0.202494    0.253485    0.278549    0.303667
     0.712203

 Minimum Search - Taking Simple RFO Step
 Searching for Lamda that Minimizes Along All modes
 Value Taken    Lamda =   0.00000000
 Step Taken.  Stepsize is  0.000910

                             Maximum     Tolerance    Cnvgd?
         Gradient           0.000147      0.000300     YES
         Displacement       0.000879      0.001200     YES
         Energy change     -0.000001      0.000001     YES


                       Distance Matrix (Angstroms)
             C (  1)   P (  2)   Cl(  3)   I (  4)
   P (  2)  1.683566
   Cl(  3)  3.000089  2.095543
   I (  4)  2.145466  3.206752  5.033825
   Br(  5)  1.884619  3.236461  3.474824  3.433194

 Final energy is   -10333.365426744162     


 ******************************
 **  OPTIMIZATION CONVERGED  **
 ******************************

                       Coordinates (Angstroms)
     ATOM                X               Y               Z
      1  C         0.2899791854   -0.1564360604    0.0000000000
      2  P         0.7929571336   -1.7631120833    0.0000000000
      3  Cl        2.8859720490   -1.6602161728    0.0000000000
      4  I        -1.8444397717    0.0610035626    0.0000000000
      5  Br        1.3027136679    1.4329526811    0.0000000000

Z-matrix Print:
$molecule
0 1
I 
C  1 2.145466
P  2 1.683566 1 113.199814
Br 2 1.884619 1 116.687847 3 -180.000000 0
Cl 3 2.095543 2 104.568505 1 -180.000000 0
$end


 --------------------------------------------------------------
             Orbital Energies (a.u.) and Symmetries
 --------------------------------------------------------------

 Alpha MOs, Restricted
 -- Occupied --                  
******* -482.87 -176.33 -165.73 -165.73 -165.73 -101.57  -77.12
  1 A'    2 A'    3 A'    4 A'    5 A'    1 A"    6 A'    7 A'                 
-62.521 -56.341 -56.337 -56.337 -35.828 -31.321 -31.315 -31.314
  8 A'    9 A'    2 A"   10 A'   11 A'   12 A'   13 A'    3 A"                 
-22.971 -22.970 -22.970 -22.965 -22.965 -10.299  -9.480  -8.729
 14 A'   15 A'    4 A"   16 A'    5 A"   17 A'   18 A'   19 A'                 
 -7.243  -7.236  -7.235  -6.614  -6.561  -6.548  -6.547  -6.377
 20 A'    6 A"   21 A'   22 A'   23 A'    7 A"   24 A'   25 A'                 
 -4.790  -4.777  -4.774  -4.774  -4.773  -4.771  -2.672  -2.669
 26 A'   27 A'   28 A'    8 A"    9 A"   29 A'   30 A'   10 A"                 
 -2.668  -2.657  -2.657  -2.055  -2.051  -2.050  -2.037  -2.037
 31 A'   32 A'   11 A"   33 A'   34 A'   12 A"   35 A'   13 A"                 
 -0.871  -0.842  -0.743  -0.660  -0.537  -0.460  -0.425  -0.393
 36 A'   37 A'   38 A'   39 A'   40 A'   41 A'   42 A'   14 A"                 
 -0.362  -0.351  -0.322  -0.315  -0.307  -0.290  -0.259
 43 A'   15 A"   44 A'   45 A'   16 A"   46 A'   17 A"                         
 -- Virtual --                   
 -0.103  -0.091  -0.074  -0.009   0.006   0.025   0.038   0.042
 18 A"   47 A'   48 A'   49 A'   50 A'   51 A'   52 A'   19 A"                 
  0.054   0.065   0.065   0.080   0.086   0.094   0.109   0.114
 53 A'   20 A"   54 A'   55 A'   56 A'   21 A"   57 A'   58 A'                 
  0.123   0.129   0.139   0.156   0.172   0.208   0.216   0.232
 22 A"   59 A'   60 A'   61 A'   62 A'   63 A'   23 A"   64 A'                 
  0.265   0.284   0.308   0.364   0.376   0.380   0.384   0.399
 65 A'   24 A"   66 A'   67 A'   68 A'   25 A"   26 A"   69 A'                 
  0.417   0.418   0.445   0.448   0.457   0.466   0.500   0.507
 27 A"   70 A'   71 A'   72 A'   28 A"   73 A'   29 A"   74 A'                 
  0.538   0.559   0.570   0.584   0.611   0.615   0.622   0.655
 30 A"   31 A"   75 A'   76 A'   32 A"   77 A'   78 A'   79 A'                 
  0.713   0.786   0.804   0.824   0.843   0.854   0.883   0.905
 80 A'   33 A"   81 A'   82 A'   83 A'   34 A"   84 A'   35 A"                 
  0.917   0.955   0.962   1.018   1.219   1.260   1.339   1.350
 85 A'   86 A'   87 A'   88 A'   89 A'   36 A"   90 A'   91 A'                 
  1.392   1.447   1.564   1.616   1.678   1.718   1.748   1.867
 37 A"   38 A"   39 A"   92 A'   93 A'   94 A'   95 A'   96 A'                 
  1.982   2.033   2.147   2.246   2.294   2.366   2.665   2.777
 40 A"   97 A'   98 A'   41 A"   99 A'  100 A'   42 A"  101 A'                 
  3.032   3.940   3.956   3.973   3.978   3.988   4.045   4.055
102 A'   43 A"  103 A'   44 A"   45 A"  104 A'  105 A'   46 A"                 
  4.122   4.225   4.331   4.391   5.978   6.008   6.028   6.593
106 A'  107 A'  108 A'  109 A'   47 A"  110 A'  111 A'  112 A'                 
  6.903   7.527   7.561   7.629   9.658  13.778  13.906  13.955
113 A'   48 A"  114 A'  115 A'  116 A'   49 A"  117 A'  118 A'                 
 23.327  25.810  25.911  26.137  27.834  28.319  28.345  28.352
119 A'   50 A"  120 A'  121 A'  122 A'   51 A"  123 A'  124 A'                 
 28.513  28.520  28.532  28.571  28.653  47.871 127.863 127.884
 52 A"  125 A'   53 A"  126 A'  127 A'  128 A'   54 A"  129 A'                 
127.902 151.632 163.037 215.642 289.722 289.754 289.8551020.657
130 A'  131 A'  132 A'  133 A'   55 A"  134 A'  135 A'  136 A'                 
*******
137 A'                                                                         

 Beta MOs, Restricted
 -- Occupied --                  
******* -482.87 -176.33 -165.73 -165.73 -165.73 -101.57  -77.12
  1 A'    2 A'    3 A'    4 A'    5 A'    1 A"    6 A'    7 A'                 
-62.521 -56.341 -56.337 -56.337 -35.828 -31.321 -31.315 -31.314
  8 A'    9 A'    2 A"   10 A'   11 A'   12 A'   13 A'    3 A"                 
-22.971 -22.970 -22.970 -22.965 -22.965 -10.299  -9.480  -8.729
 14 A'   15 A'    4 A"   16 A'    5 A"   17 A'   18 A'   19 A'                 
 -7.243  -7.236  -7.235  -6.614  -6.561  -6.548  -6.547  -6.377
 20 A'    6 A"   21 A'   22 A'   23 A'    7 A"   24 A'   25 A'                 
 -4.790  -4.777  -4.774  -4.774  -4.773  -4.771  -2.672  -2.669
 26 A'   27 A'   28 A'    8 A"    9 A"   29 A'   30 A'   10 A"                 
 -2.668  -2.657  -2.657  -2.055  -2.051  -2.050  -2.037  -2.037
 31 A'   32 A'   11 A"   33 A'   34 A'   12 A"   35 A'   13 A"                 
 -0.871  -0.842  -0.743  -0.660  -0.537  -0.460  -0.425  -0.393
 36 A'   37 A'   38 A'   39 A'   40 A'   41 A'   42 A'   14 A"                 
 -0.362  -0.351  -0.322  -0.315  -0.307  -0.290  -0.259
 43 A'   15 A"   44 A'   45 A'   16 A"   46 A'   17 A"                         
 -- Virtual --                   
 -0.103  -0.091  -0.074  -0.009   0.006   0.025   0.038   0.042
 18 A"   47 A'   48 A'   49 A'   50 A'   51 A'   52 A'   19 A"                 
  0.054   0.065   0.065   0.080   0.086   0.094   0.109   0.114
 53 A'   20 A"   54 A'   55 A'   56 A'   21 A"   57 A'   58 A'                 
  0.123   0.129   0.139   0.156   0.172   0.208   0.216   0.232
 22 A"   59 A'   60 A'   61 A'   62 A'   63 A'   23 A"   64 A'                 
  0.265   0.284   0.308   0.364   0.376   0.380   0.384   0.399
 65 A'   24 A"   66 A'   67 A'   68 A'   25 A"   26 A"   69 A'                 
  0.417   0.418   0.445   0.448   0.457   0.466   0.500   0.507
 27 A"   70 A'   71 A'   72 A'   28 A"   73 A'   29 A"   74 A'                 
  0.538   0.559   0.570   0.584   0.611   0.615   0.622   0.655
 30 A"   31 A"   75 A'   76 A'   32 A"   77 A'   78 A'   79 A'                 
  0.713   0.786   0.804   0.824   0.843   0.854   0.883   0.905
 80 A'   33 A"   81 A'   82 A'   83 A'   34 A"   84 A'   35 A"                 
  0.917   0.955   0.962   1.018   1.219   1.260   1.339   1.350
 85 A'   86 A'   87 A'   88 A'   89 A'   36 A"   90 A'   91 A'                 
  1.392   1.447   1.564   1.616   1.678   1.718   1.748   1.867
 37 A"   38 A"   39 A"   92 A'   93 A'   94 A'   95 A'   96 A'                 
  1.982   2.033   2.147   2.246   2.294   2.366   2.665   2.777
 40 A"   97 A'   98 A'   41 A"   99 A'  100 A'   42 A"  101 A'                 
  3.032   3.940   3.956   3.973   3.978   3.988   4.045   4.055
102 A'   43 A"  103 A'   44 A"   45 A"  104 A'  105 A'   46 A"                 
  4.122   4.225   4.331   4.391   5.978   6.008   6.028   6.593
106 A'  107 A'  108 A'  109 A'   47 A"  110 A'  111 A'  112 A'                 
  6.903   7.527   7.561   7.629   9.658  13.778  13.906  13.955
113 A'   48 A"  114 A'  115 A'  116 A'   49 A"  117 A'  118 A'                 
 23.327  25.810  25.911  26.137  27.834  28.319  28.345  28.352
119 A'   50 A"  120 A'  121 A'  122 A'   51 A"  123 A'  124 A'                 
 28.513  28.520  28.532  28.571  28.653  47.871 127.863 127.884
 52 A"  125 A'   53 A"  126 A'  127 A'  128 A'   54 A"  129 A'                 
127.902 151.632 163.037 215.642 289.722 289.754 289.8551020.657
130 A'  131 A'  132 A'  133 A'   55 A"  134 A'  135 A'  136 A'                 
*******
137 A'                                                                         
 --------------------------------------------------------------

          Ground-State Mulliken Net Atomic Charges

     Atom                 Charge (a.u.)
  ----------------------------------------
      1 C                    -0.077595
      2 P                    -0.008981
      3 Cl                   -0.102755
      4 I                     0.132138
      5 Br                    0.057194
  ----------------------------------------
  Sum of atomic charges =    -0.000000

 -----------------------------------------------------------------
                    Cartesian Multipole Moments
 -----------------------------------------------------------------
    Charge (ESU x 10^10)
                -0.0000
    Dipole Moment (Debye)
         X      -1.2985      Y       0.3610      Z      -0.0000
       Tot       1.3477
    Quadrupole Moments (Debye-Ang)
        XX     -78.2583     XY       2.3337     YY     -77.2117
        XZ      -0.0000     YZ      -0.0000     ZZ     -78.9709
    Octopole Moments (Debye-Ang^2)
       XXX     -85.5379    XXY      28.5537    XYY     -17.3406
       YYY      57.4242    XXZ      -0.0000    XYZ      -0.0000
       YYZ      -0.0000    XZZ     -19.7341    YZZ      16.4070
       ZZZ      -0.0000
    Hexadecapole Moments (Debye-Ang^3)
      XXXX   -1501.3069   XXXY     165.8322   XXYY    -392.0439
      XYYY     165.4823   YYYY    -768.4416   XXXZ      -0.0000
      XXYZ      -0.0000   XYYZ      -0.0000   YYYZ       0.0000
      XXZZ    -282.0514   XYZZ      48.6726   YYZZ    -148.5049
      XZZZ      -0.0000   YZZZ      -0.0000   ZZZZ    -105.7085
 -----------------------------------------------------------------
Archival summary:
1\1\TWL02\OPT\ProcedureUnspecified\BasisUnspecified\1r1l111\taweetha\MonNov2613:40:062018MonNov2613:40:062018\0\\#,OPT,ProcedureUnspecified,BasisUnspecified,\\0,1\I\C,1,2.14547\P,2,1.68357,1,113.2\Br,2,1.88462,1,116.688,3,-180,0\Cl,3,2.09554,2,104.569,1,-180,0\\\@

 Total job time:  212.58s(wall), 541.87s(cpu) 
 Mon Nov 26 13:40:06 2018

        *************************************************************
        *                                                           *
        *  Thank you very much for using Q-Chem.  Have a nice day.  *
        *                                                           *
        *************************************************************


 
User input: 2 of 2 
 
Q-Chem Developer Version!
                  Welcome to Q-Chem
     A Quantum Leap Into The Future Of Chemistry


 Q-Chem 5.1, Q-Chem, Inc., Pleasanton, CA (2018)

 Yihan Shao,  Zhengting Gan,  E. Epifanovsky,  A. T. B. Gilbert,  M. Wormit,  
 J. Kussmann,  A. W. Lange,  A. Behn,  Jia Deng,  Xintian Feng,  D. Ghosh,  
 M. Goldey,  P. R. Horn,  L. D. Jacobson,  I. Kaliman,  T. Kus,  A. Landau,  
 Jie Liu,  E. I. Proynov,  R. M. Richard,  R. P. Steele,  E. J. Sundstrom,  
 H. L. Woodcock III,  P. M. Zimmerman,  D. Zuev,  B. Albrecht,  E. Alguire,  
 S. A. Baeppler,  D. Barton,  Z. Benda,  Y. A. Bernard,  E. J. Berquist,  
 K. B. Bravaya,  H. Burton,  D. Casanova,  Chun-Min Chang,  Yunqing Chen,  
 A. Chien,  K. D. Closser,  M. P. Coons,  S. Coriani,  S. Dasgupta,  
 A. L. Dempwolff,  M. Diedenhofen,  Hainam Do,  R. G. Edgar,  Po-Tung Fang,  
 S. Faraji,  S. Fatehi,  Qingguo Feng,  K. D. Fenk,  J. Fosso-Tande,  
 Qinghui Ge,  A. Ghysels,  G. Gidofalvi,  J. Gomes,  J. Gonthier,  A. Gunina,  
 D. Hait,  M. W. D. Hanson-Heine,  P. H. P. Harbach,  A. W. Hauser,  
 J. E. Herr,  E. G. Hohenstein,  Z. C. Holden,  Kerwin Hui,  B. C. Huynh,  
 T.-C. Jagau,  Hyunjun Ji,  B. Kaduk,  K. Khistyaev,  Jaehoon Kim,  
 P. Klunzinger,  K. Koh,  D. Kosenkov,  L. Koulias,  T. Kowalczyk,  
 C. M. Krauter,  A. Kunitsa,  Ka Un Lao,  A. Laurent,  K. V. Lawler,  
 Joonho Lee,  D. Lefrancois,  S. Lehtola,  D. S. Levine,  Yi-Pei Li,  
 You-Sheng Lin,  Fenglai Liu,  E. Livshits,  A. Luenser,  P. Manohar,  
 E. Mansoor,  S. F. Manzer,  Shan-Ping Mao,  Yuezhi Mao,  N. Mardirossian,  
 A. V. Marenich,  T. Markovich,  L. A. Martinez-Martinez,  S. A. Maurer,  
 N. J. Mayhall,  S. C. McKenzie,  J.-M. Mewes,  A. F. Morrison,  
 J. W. Mullinax,  K. Nanda,  T. S. Nguyen-Beck,  R. Olivares-Amaya,  
 J. A. Parkhill,  T. M. Perrine,  F. Plasser,  P. Pokhilko,  S. Prager,  
 A. Prociuk,  E. Ramos,  D. R. Rehn,  F. Rob,  M. Schneider,  N. Sergueev,  
 S. M. Sharada,  S. Sharma,  D. W. Small,  T. Stauch,  T. Stein,  
 Yu-Chuan Su,  A. J. W. Thom,  A. Tkatchenko,  T. Tsuchimochi,  N. M. Tubman,  
 L. Vogt,  M. L. Vidal,  O. Vydrov,  M. A. Watson,  J. Wenzel,  
 M. de Wergifosse,  T. A. Wesolowski,  A. White,  J. Witte,  A. Yamada,  
 Jun Yang,  K. Yao,  S. Yeganeh,  S. R. Yost,  Zhi-Qiang You,  A. Zech,  
 Igor Ying Zhang,  Xing Zhang,  Yan Zhao,  Ying Zhu,  B. R. Brooks,  
 G. K. L. Chan,  C. J. Cramer,  M. S. Gordon,  W. J. Hehre,  A. Klamt,  
 M. W. Schmidt,  C. D. Sherrill,  D. G. Truhlar,  A. Aspuru-Guzik,  R. Baer,  
 A. T. Bell,  N. A. Besley,  Jeng-Da Chai,  A. E. DePrince, III,  
 R. A. DiStasio Jr.,  A. Dreuw,  B. D. Dunietz,  T. R. Furlani,  
 Chao-Ping Hsu,  Yousung Jung,  Jing Kong,  D. S. Lambrecht,  WanZhen Liang,  
 C. Ochsenfeld,  V. A. Rassolov,  L. V. Slipchenko,  J. E. Subotnik,  
 T. Van Voorhis,  J. M. Herbert,  A. I. Krylov,  P. M. W. Gill,  M. Head-Gordon

 Contributors to earlier versions of Q-Chem not listed above: 
 R. D. Adamson,  B. Austin,  J. Baker,  G. J. O. Beran,  K. Brandhorst,  
 S. T. Brown,  E. F. C. Byrd,  A. K. Chakraborty,  C.-L. Cheng,  
 Siu Hung Chien,  D. M. Chipman,  D. L. Crittenden,  H. Dachsel,  
 R. J. Doerksen,  A. D. Dutoi,  L. Fusti-Molnar,  W. A. Goddard III,  
 A. Golubeva-Zadorozhnaya,  S. R. Gwaltney,  G. Hawkins,  A. Heyden,  
 S. Hirata,  G. Kedziora,  F. J. Keil,  C. Kelley,  Jihan Kim,  R. A. King,  
 R. Z. Khaliullin,  P. P. Korambath,  W. Kurlancheek,  A. M. Lee,  M. S. Lee,  
 S. V. Levchenko,  Ching Yeh Lin,  D. Liotard,  R. C. Lochan,  I. Lotan,  
 P. E. Maslen,  N. Nair,  D. P. O'Neill,  D. Neuhauser,  E. Neuscamman,  
 C. M. Oana,  R. Olson,  B. Peters,  R. Peverati,  P. A. Pieniazek,  
 Y. M. Rhee,  J. Ritchie,  M. A. Rohrdanz,  E. Rosta,  N. J. Russ,  
 H. F. Schaefer III,  N. E. Schultz,  N. Shenvi,  A. C. Simmonett,  A. Sodt,  
 D. Stuck,  K. S. Thanthiriwatte,  V. Vanovschi,  Tao Wang,  A. Warshel,  
 C. F. Williams,  Q. Wu,  X. Xu,  W. Zhang

 Please cite Q-Chem as follows:
 Y. Shao et al., Mol. Phys. 113, 184-215 (2015)
 DOI: 10.1080/00268976.2014.952696

 Q-Chem 5.1.2 for Intel X86 EM64T Linux

 Parts of Q-Chem use Armadillo 8.300.2 (Tropical Shenanigans).
 http://arma.sourceforge.net/

 Q-Chem begins on Mon Nov 26 13:40:06 2018  

Host: 
0

     Scratch files written to /scratch/taweetham/qchem46894//
The previous job contains 0 fragments, simply inherited here
Input Ideriv = 2
Curr. Ideriv = -1
Max.  Ideriv = 2

Checking the input file for inconsistencies... 	...done.

--------------------------------------------------------------
User input:
--------------------------------------------------------------

$molecule
read
$end

$rem
   job_type 	frequency
   basis 	6-311++g**
   method	b3lyp	
$end


--------------------------------------------------------------
 ----------------------------------------------------------------
             Standard Nuclear Orientation (Angstroms)
    I     Atom           X                Y                Z
 ----------------------------------------------------------------
    1      C       0.2282080302     0.0988547631    -0.0000000000
    2      P       1.0156335032     1.5869259252    -0.0000000000
    3      Cl      3.0548245921     1.1042265284    -0.0000000000
    4      I      -1.9100861017     0.2741330552    -0.0000000000
    5      Br      0.9342512742    -1.6485120105     0.0000000000
 ----------------------------------------------------------------
 Molecular Point Group                 Cs    NOp =  2
 Largest Abelian Subgroup              Cs    NOp =  2
 Nuclear Repulsion Energy =   936.3549381016 hartrees
 There are       63 alpha and       63 beta electrons
 Requested basis set is 6-311++G(d,p)
 There are 75 shells and 192 basis functions

 Total QAlloc Memory Limit   2000 MB
 Mega-Array Size       188 MB
 MEM_STATIC part       192 MB

                       Distance Matrix (Angstroms)
             C (  1)   P (  2)   Cl(  3)   I (  4)
   P (  2)  1.683566
   Cl(  3)  3.000089  2.095543
   I (  4)  2.145466  3.206752  5.033825
   Br(  5)  1.884619  3.236461  3.474824  3.433194

 A cutoff of  1.0D-11 yielded   2111 shell pairs
 There are     15005 function pairs (     16785 Cartesian)

 -------------------------------------------------------
 OpenMP Integral Computing Module                       
 Release: version 1.0, May 2013, Q-Chem Inc. Pittsburgh 
 -------------------------------------------------------
 Integral Job Info:
 Integral job number is                      11
 Integral operator is                         1
 short-range coefficients                     0
 long-range coefficients              100000000
 Omega coefficients                           0
 if combine SR and LR in K                    0
 Integral screening is                        0
 Integral computing path is                   2
 max size of driver memory is            800000
 size of driver memory is                593474
 size of scratch memory is             29634545
 max col of scratch BK array               1296
 max len of scratch array in speh3          155
 max len of scratch index in speh4           18
 max int batch size is                      520
 min int batch size is                       52
 fixed nKL is                                45
 max L of basis functions is                  2
 order of int derivative is                   0
 number of shells is                         75
 number of basis is                         203
 number of cartesian basis is               203
 number of contracted shell pairs          2111
 number of primitive shell pairs           4867
 maxK2 (contraction) of shell pair           36
 max number of K2 of shell pair               1
 max number of CS2 of shell pair            322
 max number of PS2 of shell pair            322
 mem total for path MDJ                  534684
 -------------------------------------------------------
 Smallest overlap matrix eigenvalue = 4.09E-04
 Guess from superposition of atomic densities
 Warning:  Energy on first SCF cycle will be non-variational
 SAD guess density has 126.000000 electrons

 -----------------------------------------------------------------------
  General SCF calculation program by
  Eric Jon Sundstrom, Paul Horn, Yuezhi Mao, Dmitri Zuev, Alec White,
  David Stuck, Shaama M.S., Shane Yost, Joonho Lee, David Small,
  Daniel Levine, Susi Lehtola, Hugh Burton, Evgeny Epifanovsky
 -----------------------------------------------------------------------
 Exchange:     0.2000 Hartree-Fock + 0.0800 Slater + 0.7200 B88
 Correlation:  0.1900 VWN1RPA + 0.8100 LYP
 Using SG-1 standard quadrature grid
 using 4 threads for integral computing
 -------------------------------------------------------
 OpenMP Integral computing Module                
 Release: version 2.0, May 2017, Q-Chem Inc. Pleasanton 
 -------------------------------------------------------
 -------------------------------------------------------
 OpenMP BLAS3 based DFT computing Module                
 Release: version 1.0, May 2013, Q-Chem Inc. Pittsburgh 
 -------------------------------------------------------
 A restricted SCF calculation will be
 performed using DIIS
 SCF converges when DIIS error is below 1.0e-08
 ---------------------------------------
  Cycle       Energy         DIIS error
 ---------------------------------------
    1  -10333.8908860145      3.62e-02  
    2  -10333.3425212481      2.64e-03  
    3  -10333.3038852669      3.75e-03  
    4  -10333.3566830175      1.35e-03  
    5  -10333.3650130382      3.24e-04  
    6  -10333.3654625326      1.32e-04  
    7  -10333.3655411189      2.58e-05  
    8  -10333.3655441713      7.87e-06  
    9  -10333.3655445621      1.77e-06  
   10  -10333.3655445752      5.55e-07  
   11  -10333.3655445764      1.27e-07  
   12  -10333.3655445765      2.13e-08  
   13  -10333.3655445763      4.90e-09  Convergence criterion met
 ---------------------------------------
 SCF time:   CPU 44.79s  wall 17.00s 
 SCF   energy in the final basis set =   -10333.3655445763
 Total energy in the final basis set =   -10333.3655445763

 --------------------------------------------------------------
             Orbital Energies (a.u.) and Symmetries
 --------------------------------------------------------------

 Alpha MOs, Restricted
 -- Occupied --                  
******* -482.87 -176.33 -165.73 -165.73 -165.73 -101.57  -77.12
  1 A'    2 A'    3 A'    4 A'    5 A'    1 A"    6 A'    7 A'                 
-62.520 -56.341 -56.337 -56.337 -35.827 -31.321 -31.314 -31.314
  8 A'    9 A'    2 A"   10 A'   11 A'   12 A'   13 A'    3 A"                 
-22.971 -22.970 -22.970 -22.965 -22.965 -10.299  -9.480  -8.729
 14 A'   15 A'    4 A"   16 A'    5 A"   17 A'   18 A'   19 A'                 
 -7.243  -7.236  -7.235  -6.614  -6.561  -6.548  -6.546  -6.377
 20 A'    6 A"   21 A'   22 A'   23 A'    7 A"   24 A'   25 A'                 
 -4.790  -4.777  -4.774  -4.774  -4.773  -4.771  -2.672  -2.668
 26 A'   27 A'   28 A'    8 A"    9 A"   29 A'   30 A'   10 A"                 
 -2.667  -2.657  -2.657  -2.055  -2.050  -2.050  -2.037  -2.037
 31 A'   11 A"   32 A'   33 A'   34 A'   12 A"   35 A'   13 A"                 
 -0.871  -0.842  -0.743  -0.660  -0.537  -0.460  -0.425  -0.393
 36 A'   37 A'   38 A'   39 A'   40 A'   41 A'   42 A'   14 A"                 
 -0.362  -0.351  -0.322  -0.315  -0.307  -0.290  -0.259
 43 A'   15 A"   44 A'   45 A'   16 A"   46 A'   17 A"                         
 -- Virtual --                   
 -0.103  -0.091  -0.074  -0.009   0.006   0.025   0.038   0.042
 18 A"   47 A'   48 A'   49 A'   50 A'   51 A'   52 A'   19 A"                 
  0.054   0.065   0.065   0.080   0.086   0.094   0.109   0.114
 53 A'   20 A"   54 A'   55 A'   56 A'   21 A"   57 A'   58 A'                 
  0.123   0.129   0.139   0.156   0.173   0.208   0.216   0.232
 22 A"   59 A'   60 A'   61 A'   62 A'   63 A'   23 A"   64 A'                 
  0.265   0.284   0.308   0.364   0.376   0.380   0.384   0.399
 65 A'   24 A"   66 A'   67 A'   68 A'   25 A"   26 A"   69 A'                 
  0.417   0.419   0.445   0.448   0.457   0.467   0.500   0.507
 27 A"   70 A'   71 A'   72 A'   28 A"   73 A'   29 A"   74 A'                 
  0.538   0.559   0.570   0.584   0.611   0.616   0.622   0.655
 30 A"   31 A"   75 A'   76 A'   32 A"   77 A'   78 A'   79 A'                 
  0.713   0.786   0.804   0.824   0.843   0.854   0.883   0.905
 80 A'   33 A"   81 A'   82 A'   83 A'   34 A"   84 A'   35 A"                 
  0.917   0.955   0.961   1.018   1.219   1.260   1.339   1.350
 85 A'   86 A'   87 A'   88 A'   89 A'   36 A"   90 A'   91 A'                 
  1.392   1.447   1.564   1.616   1.678   1.718   1.748   1.867
 37 A"   38 A"   39 A"   92 A'   93 A'   94 A'   95 A'   96 A'                 
  1.983   2.033   2.147   2.246   2.295   2.366   2.665   2.777
 40 A"   97 A'   98 A'   41 A"   99 A'  100 A'   42 A"  101 A'                 
  3.032   3.940   3.956   3.973   3.978   3.987   4.045   4.054
102 A'   43 A"  103 A'   44 A"   45 A"  104 A'  105 A'   46 A"                 
  4.122   4.225   4.332   4.391   5.978   6.009   6.028   6.594
106 A'  107 A'  108 A'  109 A'   47 A"  110 A'  111 A'  112 A'                 
  6.903   7.527   7.561   7.630   9.658  13.778  13.905  13.956
113 A'   48 A"  114 A'  115 A'  116 A'   49 A"  117 A'  118 A'                 
 23.327  25.811  25.911  26.137  27.834  28.320  28.345  28.352
119 A'   50 A"  120 A'  121 A'  122 A'   51 A"  123 A'  124 A'                 
 28.513  28.520  28.532  28.571  28.653  47.871 127.863 127.884
 52 A"  125 A'   53 A"  126 A'  127 A'  128 A'   54 A"  129 A'                 
127.902 151.632 163.037 215.642 289.722 289.754 289.8551020.657
130 A'  131 A'  132 A'  133 A'   55 A"  134 A'  135 A'  136 A'                 
*******
137 A'                                                                         

 Beta MOs, Restricted
 -- Occupied --                  
******* -482.87 -176.33 -165.73 -165.73 -165.73 -101.57  -77.12
  1 A'    2 A'    3 A'    4 A'    5 A'    1 A"    6 A'    7 A'                 
-62.520 -56.341 -56.337 -56.337 -35.827 -31.321 -31.314 -31.314
  8 A'    9 A'    2 A"   10 A'   11 A'   12 A'   13 A'    3 A"                 
-22.971 -22.970 -22.970 -22.965 -22.965 -10.299  -9.480  -8.729
 14 A'   15 A'    4 A"   16 A'    5 A"   17 A'   18 A'   19 A'                 
 -7.243  -7.236  -7.235  -6.614  -6.561  -6.548  -6.546  -6.377
 20 A'    6 A"   21 A'   22 A'   23 A'    7 A"   24 A'   25 A'                 
 -4.790  -4.777  -4.774  -4.774  -4.773  -4.771  -2.672  -2.668
 26 A'   27 A'   28 A'    8 A"    9 A"   29 A'   30 A'   10 A"                 
 -2.667  -2.657  -2.657  -2.055  -2.050  -2.050  -2.037  -2.037
 31 A'   11 A"   32 A'   33 A'   34 A'   12 A"   35 A'   13 A"                 
 -0.871  -0.842  -0.743  -0.660  -0.537  -0.460  -0.425  -0.393
 36 A'   37 A'   38 A'   39 A'   40 A'   41 A'   42 A'   14 A"                 
 -0.362  -0.351  -0.322  -0.315  -0.307  -0.290  -0.259
 43 A'   15 A"   44 A'   45 A'   16 A"   46 A'   17 A"                         
 -- Virtual --                   
 -0.103  -0.091  -0.074  -0.009   0.006   0.025   0.038   0.042
 18 A"   47 A'   48 A'   49 A'   50 A'   51 A'   52 A'   19 A"                 
  0.054   0.065   0.065   0.080   0.086   0.094   0.109   0.114
 53 A'   20 A"   54 A'   55 A'   56 A'   21 A"   57 A'   58 A'                 
  0.123   0.129   0.139   0.156   0.173   0.208   0.216   0.232
 22 A"   59 A'   60 A'   61 A'   62 A'   63 A'   23 A"   64 A'                 
  0.265   0.284   0.308   0.364   0.376   0.380   0.384   0.399
 65 A'   24 A"   66 A'   67 A'   68 A'   25 A"   26 A"   69 A'                 
  0.417   0.419   0.445   0.448   0.457   0.467   0.500   0.507
 27 A"   70 A'   71 A'   72 A'   28 A"   73 A'   29 A"   74 A'                 
  0.538   0.559   0.570   0.584   0.611   0.616   0.622   0.655
 30 A"   31 A"   75 A'   76 A'   32 A"   77 A'   78 A'   79 A'                 
  0.713   0.786   0.804   0.824   0.843   0.854   0.883   0.905
 80 A'   33 A"   81 A'   82 A'   83 A'   34 A"   84 A'   35 A"                 
  0.917   0.955   0.961   1.018   1.219   1.260   1.339   1.350
 85 A'   86 A'   87 A'   88 A'   89 A'   36 A"   90 A'   91 A'                 
  1.392   1.447   1.564   1.616   1.678   1.718   1.748   1.867
 37 A"   38 A"   39 A"   92 A'   93 A'   94 A'   95 A'   96 A'                 
  1.983   2.033   2.147   2.246   2.295   2.366   2.665   2.777
 40 A"   97 A'   98 A'   41 A"   99 A'  100 A'   42 A"  101 A'                 
  3.032   3.940   3.956   3.973   3.978   3.987   4.045   4.054
102 A'   43 A"  103 A'   44 A"   45 A"  104 A'  105 A'   46 A"                 
  4.122   4.225   4.332   4.391   5.978   6.009   6.028   6.594
106 A'  107 A'  108 A'  109 A'   47 A"  110 A'  111 A'  112 A'                 
  6.903   7.527   7.561   7.630   9.658  13.778  13.905  13.956
113 A'   48 A"  114 A'  115 A'  116 A'   49 A"  117 A'  118 A'                 
 23.327  25.811  25.911  26.137  27.834  28.320  28.345  28.352
119 A'   50 A"  120 A'  121 A'  122 A'   51 A"  123 A'  124 A'                 
 28.513  28.520  28.532  28.571  28.653  47.871 127.863 127.884
 52 A"  125 A'   53 A"  126 A'  127 A'  128 A'   54 A"  129 A'                 
127.902 151.632 163.037 215.642 289.722 289.754 289.8551020.657
130 A'  131 A'  132 A'  133 A'   55 A"  134 A'  135 A'  136 A'                 
*******
137 A'                                                                         
 --------------------------------------------------------------

          Ground-State Mulliken Net Atomic Charges

     Atom                 Charge (a.u.)
  ----------------------------------------
      1 C                    -0.077997
      2 P                    -0.008569
      3 Cl                   -0.102854
      4 I                     0.132379
      5 Br                    0.057040
  ----------------------------------------
  Sum of atomic charges =    -0.000000

 -----------------------------------------------------------------
                    Cartesian Multipole Moments
 -----------------------------------------------------------------
    Charge (ESU x 10^10)
                -0.0000
    Dipole Moment (Debye)
         X      -1.3419      Y      -0.1186      Z      -0.0000
       Tot       1.3472
    Quadrupole Moments (Debye-Ang)
        XX     -78.8279     XY      -1.9790     YY     -76.4060
        XZ      -0.0000     YZ       0.0000     ZZ     -78.9707
    Octopole Moments (Debye-Ang^2)
       XXX     -78.2085    XXY     -17.5818    XYY     -11.8282
       YYY     -47.2199    XXZ       0.0000    XYZ      -0.0000
       YYZ      -0.0000    XZZ     -15.6449    YZZ     -12.3686
       ZZZ      -0.0000
    Hexadecapole Moments (Debye-Ang^3)
      XXXX   -1568.2448   XXXY     -91.2662   XXYY    -386.5990
      XYYY     -77.8028   YYYY    -676.3713   XXXZ      -0.0000
      XXYZ       0.0000   XYYZ      -0.0000   YYYZ       0.0000
      XXZZ    -291.8086   XYZZ     -20.4044   YYZZ    -135.4424
      XZZZ      -0.0000   YZZZ       0.0000   ZZZZ    -105.7128
 -----------------------------------------------------------------
 Calculating MO derivatives via CPSCF
 D1JvT checksum  = 298860 19371.4104122872
 D1KAT checksum  = 753600 709.0728158443
   1         3          15      0.125864    0.044522
   2         3          15      0.016136    0.006447
   3         3          15      0.002212    0.000779
   4         3          15      0.000307    0.000112
   5        14           4      0.000028    0.000013
   6        16           2      0.000002    0.000001
   7        18           0      0.000000    0.000000    Roots Converged
 Time for AOints: 13.9 s (CPU) 5.0 s (wall)
 ------------------------------------------------------------------------------
                     AOints        : Timing summary (seconds)
 ------------------------------------------------------------------------------
     job step          cpu (% of tot)      sys (% of tot)     wall (% of tot)
 ------------------------------------------------------------------------------
  cpscf_lag         0.6655E+02 (33.5)   0.8000E-05 (20.0)   0.2366E+02 (32.3)
  iterzp            0.1181E+03 (59.4)   0.2900E-04 (72.5)   0.4425E+02 (60.5)
  make_fx           0.0000E+00 ( 0.0)   0.0000E+00 ( 0.0)   0.0000E+00 ( 0.0)
  AOints            0.1394E+02 ( 7.0)   0.2000E-05 ( 5.0)   0.5023E+01 ( 6.9)
 ------------------------------------------------------------------------------
   Grand Totals     0.1989E+03          0.4000E-04          0.7319E+02
 ------------------------------------------------------------------------------
 Calculating analytic Hessian of the SCF energy
 Polarizability Matrix (a.u.)
            1           2           3
    1-142.9309341  -8.7405266   0.0000000
    2  -8.7405266-106.8964125   0.0000000
    3   0.0000000   0.0000000 -58.7529893

 Direct stationary perturbation theory relativistic correction:

 rels  =     114.985390931013
 relv  =    -383.857524992566
 rel2e =      52.871927335533
 E_rel =    -216.000206726019

 Hessian of the SCF Energy
            1           2           3           4           5           6
    1   0.2007445   0.0666013   0.0000000  -0.0730409  -0.0904591   0.0000000
    2   0.0666013   0.4029985  -0.0000000  -0.1142441  -0.2477738  -0.0000000
    3   0.0000000  -0.0000000   0.0519016  -0.0000000  -0.0000000  -0.0199298
    4  -0.0730409  -0.1142441  -0.0000000   0.2099079   0.0679370  -0.0000000
    5  -0.0904591  -0.2477738  -0.0000000   0.0679370   0.3013682  -0.0000000
    6   0.0000000  -0.0000000  -0.0199298  -0.0000000  -0.0000000   0.0160224
    7  -0.0193780   0.0036519  -0.0000000  -0.1139753   0.0252647  -0.0000000
    8  -0.0131094   0.0024616  -0.0000000   0.0418506  -0.0276794   0.0000000
    9   0.0000000  -0.0000000   0.0011354   0.0000000   0.0000000  -0.0066285
   10  -0.0681692  -0.0100973   0.0000000  -0.0228130  -0.0007309   0.0000000
   11  -0.0065753  -0.0104749  -0.0000000  -0.0069659   0.0036954   0.0000000
   12   0.0000000  -0.0000000  -0.0174873  -0.0000000   0.0000000   0.0004336
   13  -0.0401564   0.0540881   0.0000000  -0.0000786  -0.0020117  -0.0000000
   14   0.0435425  -0.1472113   0.0000000   0.0114224  -0.0296104   0.0000000
   15  -0.0000000   0.0000000  -0.0156199   0.0000000   0.0000000   0.0101023
            7           8           9          10          11          12
    1  -0.0193780  -0.0131094   0.0000000  -0.0681692  -0.0065753   0.0000000
    2   0.0036519   0.0024616  -0.0000000  -0.0100973  -0.0104749  -0.0000000
    3  -0.0000000  -0.0000000   0.0011354   0.0000000  -0.0000000  -0.0174873
    4  -0.1139753   0.0418506   0.0000000  -0.0228130  -0.0069659  -0.0000000
    5   0.0252647  -0.0276794   0.0000000  -0.0007309   0.0036954   0.0000000
    6  -0.0000000   0.0000000  -0.0066285   0.0000000   0.0000000   0.0004336
    7   0.1345649  -0.0217473   0.0000000  -0.0017872  -0.0034606   0.0000000
    8  -0.0217473   0.0248649  -0.0000000  -0.0015719  -0.0006646   0.0000000
    9   0.0000000  -0.0000000   0.0048804   0.0000000  -0.0000000   0.0031811
   10  -0.0017872  -0.0015719   0.0000000   0.1092918  -0.0004641  -0.0000000
   11  -0.0034606  -0.0006646  -0.0000000  -0.0004641   0.0136839   0.0000000
   12   0.0000000   0.0000000   0.0031811  -0.0000000   0.0000000   0.0111765
   13   0.0005756  -0.0054219  -0.0000000  -0.0165225   0.0174659   0.0000000
   14  -0.0037087   0.0010174   0.0000000   0.0128643  -0.0062398  -0.0000000
   15   0.0000000   0.0000000  -0.0025684  -0.0000000   0.0000000   0.0026961
           13          14          15
    1  -0.0401564   0.0435425  -0.0000000
    2   0.0540881  -0.1472113   0.0000000
    3   0.0000000   0.0000000  -0.0156199
    4  -0.0000786   0.0114224   0.0000000
    5  -0.0020117  -0.0296104   0.0000000
    6  -0.0000000   0.0000000   0.0101023
    7   0.0005756  -0.0037087   0.0000000
    8  -0.0054219   0.0010174   0.0000000
    9  -0.0000000   0.0000000  -0.0025684
   10  -0.0165225   0.0128643  -0.0000000
   11   0.0174659  -0.0062398   0.0000000
   12   0.0000000  -0.0000000   0.0026961
   13   0.0561819  -0.0641205  -0.0000000
   14  -0.0641205   0.1820441  -0.0000000
   15  -0.0000000  -0.0000000   0.0053899
 Gradient time:  CPU 289.13 s  wall 106.98 s
 **********************************************************************
 **                                                                  **
 **                       VIBRATIONAL ANALYSIS                       **
 **                       --------------------                       **
 **                                                                  **
 **        VIBRATIONAL FREQUENCIES (CM**-1) AND NORMAL MODES         **
 **     FORCE CONSTANTS (mDYN/ANGSTROM) AND REDUCED MASSES (AMU)     **
 **                  INFRARED INTENSITIES (KM/MOL)                   **
 **                                                                  **
 **********************************************************************


 Mode:                 1                      2                      3
 Frequency:       107.14                 107.41                 136.30
 Force Cnst:      0.2923                 0.2172                 0.6646
 Red. Mass:      43.2199                31.9487                60.7201
 IR Active:          YES                    YES                    YES
 IR Intens:        0.531                  0.403                  0.045
 Raman Active:       YES                    YES                    YES
               X      Y      Z        X      Y      Z        X      Y      Z
 C          0.117 -0.362 -0.000    0.000 -0.000  0.322   -0.088 -0.369 -0.000
 P         -0.226 -0.197 -0.000   -0.000 -0.000  0.752   -0.247 -0.312  0.000
 Cl        -0.021  0.728  0.000   -0.000  0.000 -0.557   -0.255 -0.313 -0.000
 I          0.087  0.159  0.000    0.000  0.000 -0.117   -0.253  0.255 -0.000
 Br        -0.060 -0.446 -0.000   -0.000 -0.000  0.090    0.630 -0.093  0.000
 TransDip   0.007 -0.022 -0.000    0.000 -0.000  0.020    0.007  0.001  0.000

 Mode:                 4                      5                      6
 Frequency:       187.01                 352.08                 359.11
 Force Cnst:      0.9374                 0.9292                 2.2929
 Red. Mass:      45.4956                12.7224                30.1773
 IR Active:          YES                    YES                    YES
 IR Intens:        0.344                  9.201                 14.511
 Raman Active:       YES                    YES                    YES
               X      Y      Z        X      Y      Z        X      Y      Z
 C          0.105  0.015  0.000    0.000  0.000  0.986    0.422  0.364 -0.000
 P          0.478 -0.117 -0.000    0.000  0.000 -0.156    0.182  0.724  0.000
 Cl         0.733  0.284  0.000   -0.000 -0.000  0.006   -0.158 -0.099 -0.000
 I         -0.354 -0.038  0.000   -0.000  0.000 -0.023   -0.081 -0.002  0.000
 Br         0.041 -0.022 -0.000    0.000 -0.000 -0.054    0.065 -0.293  0.000
 TransDip  -0.001 -0.019 -0.000    0.000  0.000 -0.097    0.083  0.090  0.000

 Mode:                 7                      8                      9
 Frequency:       477.69                 659.45                1065.35
 Force Cnst:      4.3405                 3.3207                 9.1110
 Red. Mass:      32.2843                12.9601                13.6250
 IR Active:          YES                    YES                    YES
 IR Intens:      115.424                 56.369                 30.195
 Raman Active:       YES                    YES                    YES
               X      Y      Z        X      Y      Z        X      Y      Z
 C          0.119  0.032 -0.000    0.929 -0.338  0.000    0.290  0.913 -0.000
 P          0.728 -0.297  0.000   -0.098 -0.045 -0.000   -0.128 -0.253  0.000
 Cl        -0.577  0.179  0.000   -0.020 -0.029 -0.000    0.004  0.000  0.000
 I         -0.024 -0.005  0.000   -0.028 -0.001 -0.000   -0.005 -0.002  0.000
 Br        -0.010  0.040  0.000   -0.049  0.083 -0.000    0.012 -0.036  0.000
 TransDip   0.342  0.034  0.000    0.174 -0.166 -0.000   -0.066  0.163  0.000

 STANDARD THERMODYNAMIC QUANTITIES AT   298.15 K  AND     1.00 ATM

   This Molecule has  0 Imaginary Frequencies
   Zero point vibrational energy:        4.934 kcal/mol

   Atom    1 Element C  Has Mass   12.00000
   Atom    2 Element P  Has Mass   30.97376
   Atom    3 Element Cl Has Mass   34.96885
   Atom    4 Element I  Has Mass  126.90440
   Atom    5 Element Br Has Mass   78.91830
   Molecular Mass:   283.765310 amu
   Principal axes and moments of inertia in amu*Bohr^2:
                             1           2           3
    Eigenvalues --     1227.91178  3174.18182  4402.09360
          X               0.99929     0.03757    -0.00000
          Y              -0.03757     0.99929     0.00000
          Z               0.00000    -0.00000     1.00000
   Rotational Symmetry Number is   1
   The Molecule is an Asymmetric Top
   Translational Enthalpy:        0.889 kcal/mol
   Rotational Enthalpy:           0.889 kcal/mol
   Vibrational Enthalpy:          7.319 kcal/mol
   gas constant (RT):             0.592 kcal/mol
   Translational Entropy:        42.827  cal/mol.K
   Rotational Entropy:           31.218  cal/mol.K
   Vibrational Entropy:          15.176  cal/mol.K

   Total Enthalpy:                9.689 kcal/mol
   Total Entropy:                89.221  cal/mol.K
Archival summary:
1\1\TWL02\FREQ\ProcedureUnspecified\BasisUnspecified\1r1l111\taweetha\MonNov2613:42:102018MonNov2613:42:102018\0\\#,FREQ,ProcedureUnspecified,BasisUnspecified,\\0,1\I\C,1,2.14547\P,2,1.68357,1,113.2\Br,2,1.88462,1,116.688,3,-180,0\Cl,3,2.09554,2,104.569,1,180,0\\\@

 Total job time:  123.75s(wall), 334.11s(cpu) 
 Mon Nov 26 13:42:10 2018

        *************************************************************
        *                                                           *
        *  Thank you very much for using Q-Chem.  Have a nice day.  *
        *                                                           *
        *************************************************************
