# Supplementary material for: Geometric and energetic data from ab initio calculations of haloethene, haloimine, halomethylenephosphine, haloiminophosphine, halodiazene, halodiphosphene and halocyclopropane
Source: Data Brief. 2019 Nov 2;27:104738. doi: 10.1016/j.dib.2019.104738 (PMC6861602; doi:10.1016/j.dib.2019.104738)
Supplement: Multimedia component 5 [file mmc5.zip › CP/B3LYP/BrICPFE.out]

Q-Chem Developer Version!
                  Welcome to Q-Chem
     A Quantum Leap Into The Future Of Chemistry


 Q-Chem 5.1, Q-Chem, Inc., Pleasanton, CA (2018)

 Yihan Shao,  Zhengting Gan,  E. Epifanovsky,  A. T. B. Gilbert,  M. Wormit,  
 J. Kussmann,  A. W. Lange,  A. Behn,  Jia Deng,  Xintian Feng,  D. Ghosh,  
 M. Goldey,  P. R. Horn,  L. D. Jacobson,  I. Kaliman,  T. Kus,  A. Landau,  
 Jie Liu,  E. I. Proynov,  R. M. Richard,  R. P. Steele,  E. J. Sundstrom,  
 H. L. Woodcock III,  P. M. Zimmerman,  D. Zuev,  B. Albrecht,  E. Alguire,  
 S. A. Baeppler,  D. Barton,  Z. Benda,  Y. A. Bernard,  E. J. Berquist,  
 K. B. Bravaya,  H. Burton,  D. Casanova,  Chun-Min Chang,  Yunqing Chen,  
 A. Chien,  K. D. Closser,  M. P. Coons,  S. Coriani,  S. Dasgupta,  
 A. L. Dempwolff,  M. Diedenhofen,  Hainam Do,  R. G. Edgar,  Po-Tung Fang,  
 S. Faraji,  S. Fatehi,  Qingguo Feng,  K. D. Fenk,  J. Fosso-Tande,  
 Qinghui Ge,  A. Ghysels,  G. Gidofalvi,  J. Gomes,  J. Gonthier,  A. Gunina,  
 D. Hait,  M. W. D. Hanson-Heine,  P. H. P. Harbach,  A. W. Hauser,  
 J. E. Herr,  E. G. Hohenstein,  Z. C. Holden,  Kerwin Hui,  B. C. Huynh,  
 T.-C. Jagau,  Hyunjun Ji,  B. Kaduk,  K. Khistyaev,  Jaehoon Kim,  
 P. Klunzinger,  K. Koh,  D. Kosenkov,  L. Koulias,  T. Kowalczyk,  
 C. M. Krauter,  A. Kunitsa,  Ka Un Lao,  A. Laurent,  K. V. Lawler,  
 Joonho Lee,  D. Lefrancois,  S. Lehtola,  D. S. Levine,  Yi-Pei Li,  
 You-Sheng Lin,  Fenglai Liu,  E. Livshits,  A. Luenser,  P. Manohar,  
 E. Mansoor,  S. F. Manzer,  Shan-Ping Mao,  Yuezhi Mao,  N. Mardirossian,  
 A. V. Marenich,  T. Markovich,  L. A. Martinez-Martinez,  S. A. Maurer,  
 N. J. Mayhall,  S. C. McKenzie,  J.-M. Mewes,  A. F. Morrison,  
 J. W. Mullinax,  K. Nanda,  T. S. Nguyen-Beck,  R. Olivares-Amaya,  
 J. A. Parkhill,  T. M. Perrine,  F. Plasser,  P. Pokhilko,  S. Prager,  
 A. Prociuk,  E. Ramos,  D. R. Rehn,  F. Rob,  M. Schneider,  N. Sergueev,  
 S. M. Sharada,  S. Sharma,  D. W. Small,  T. Stauch,  T. Stein,  
 Yu-Chuan Su,  A. J. W. Thom,  A. Tkatchenko,  T. Tsuchimochi,  N. M. Tubman,  
 L. Vogt,  M. L. Vidal,  O. Vydrov,  M. A. Watson,  J. Wenzel,  
 M. de Wergifosse,  T. A. Wesolowski,  A. White,  J. Witte,  A. Yamada,  
 Jun Yang,  K. Yao,  S. Yeganeh,  S. R. Yost,  Zhi-Qiang You,  A. Zech,  
 Igor Ying Zhang,  Xing Zhang,  Yan Zhao,  Ying Zhu,  B. R. Brooks,  
 G. K. L. Chan,  C. J. Cramer,  M. S. Gordon,  W. J. Hehre,  A. Klamt,  
 M. W. Schmidt,  C. D. Sherrill,  D. G. Truhlar,  A. Aspuru-Guzik,  R. Baer,  
 A. T. Bell,  N. A. Besley,  Jeng-Da Chai,  A. E. DePrince, III,  
 R. A. DiStasio Jr.,  A. Dreuw,  B. D. Dunietz,  T. R. Furlani,  
 Chao-Ping Hsu,  Yousung Jung,  Jing Kong,  D. S. Lambrecht,  WanZhen Liang,  
 C. Ochsenfeld,  V. A. Rassolov,  L. V. Slipchenko,  J. E. Subotnik,  
 T. Van Voorhis,  J. M. Herbert,  A. I. Krylov,  P. M. W. Gill,  M. Head-Gordon

 Contributors to earlier versions of Q-Chem not listed above: 
 R. D. Adamson,  B. Austin,  J. Baker,  G. J. O. Beran,  K. Brandhorst,  
 S. T. Brown,  E. F. C. Byrd,  A. K. Chakraborty,  C.-L. Cheng,  
 Siu Hung Chien,  D. M. Chipman,  D. L. Crittenden,  H. Dachsel,  
 R. J. Doerksen,  A. D. Dutoi,  L. Fusti-Molnar,  W. A. Goddard III,  
 A. Golubeva-Zadorozhnaya,  S. R. Gwaltney,  G. Hawkins,  A. Heyden,  
 S. Hirata,  G. Kedziora,  F. J. Keil,  C. Kelley,  Jihan Kim,  R. A. King,  
 R. Z. Khaliullin,  P. P. Korambath,  W. Kurlancheek,  A. M. Lee,  M. S. Lee,  
 S. V. Levchenko,  Ching Yeh Lin,  D. Liotard,  R. C. Lochan,  I. Lotan,  
 P. E. Maslen,  N. Nair,  D. P. O'Neill,  D. Neuhauser,  E. Neuscamman,  
 C. M. Oana,  R. Olson,  B. Peters,  R. Peverati,  P. A. Pieniazek,  
 Y. M. Rhee,  J. Ritchie,  M. A. Rohrdanz,  E. Rosta,  N. J. Russ,  
 H. F. Schaefer III,  N. E. Schultz,  N. Shenvi,  A. C. Simmonett,  A. Sodt,  
 D. Stuck,  K. S. Thanthiriwatte,  V. Vanovschi,  Tao Wang,  A. Warshel,  
 C. F. Williams,  Q. Wu,  X. Xu,  W. Zhang

 Please cite Q-Chem as follows:
 Y. Shao et al., Mol. Phys. 113, 184-215 (2015)
 DOI: 10.1080/00268976.2014.952696

 Q-Chem 5.1.2 for Intel X86 EM64T Linux

 Parts of Q-Chem use Armadillo 8.300.2 (Tropical Shenanigans).
 http://arma.sourceforge.net/

 Q-Chem begins on Mon Nov 26 14:39:59 2018  

Host: 
0

     Scratch files written to /scratch/taweetham/qchem48499//
Input Ideriv = 2
Curr. Ideriv = -1
Max.  Ideriv = 2

Checking the input file for inconsistencies... 	...done.

--------------------------------------------------------------
User input:
--------------------------------------------------------------
$molecule
0 1
C 
P 1 1.5 
F 2 PF 1 120. 
I 1 PI 2 120.  3 180.0
Br 1 PBr 2 120.  3 0.0

PH=1.44
PF=1.54
PCl=2.03
PBr=2.5
PI=2.6
$end

$rem
   job_type	optimization
   basis	6-311++g**
   method	b3lyp
$end

--------------------------------------------------------------
 ----------------------------------------------------------------
             Standard Nuclear Orientation (Angstroms)
    I     Atom           X                Y                Z
 ----------------------------------------------------------------
    1      C       0.4034414855    -0.5077992190     0.0000000000
    2      P       0.7692055398    -1.9625214112     0.0000000000
    3      F       2.2503861649    -2.3840708814     0.0000000000
    4      I      -2.0972530764     0.2039076788     0.0000000000
    5      Br      2.1983487301     1.2324042125    -0.0000000000
 ----------------------------------------------------------------
 Molecular Point Group                 Cs    NOp =  2
 Largest Abelian Subgroup              Cs    NOp =  2
 Nuclear Repulsion Energy =   712.8423160193 hartrees
 There are       59 alpha and       59 beta electrons
 Requested basis set is 6-311++G(d,p)
 There are 68 shells and 184 basis functions

 Total QAlloc Memory Limit   2000 MB
 Mega-Array Size       188 MB
 MEM_STATIC part       192 MB
 A cutoff of  1.0D-11 yielded   1701 shell pairs
 There are     13432 function pairs (     15088 Cartesian)

 -------------------------------------------------------
 OpenMP Integral Computing Module                       
 Release: version 1.0, May 2013, Q-Chem Inc. Pittsburgh 
 -------------------------------------------------------
 Integral Job Info:
 Integral job number is                      11
 Integral operator is                         1
 short-range coefficients                     0
 long-range coefficients              100000000
 Omega coefficients                           0
 if combine SR and LR in K                    0
 Integral screening is                        0
 Integral computing path is                   2
 max size of driver memory is            800000
 size of driver memory is                593474
 size of scratch memory is             29623520
 max col of scratch BK array               1296
 max len of scratch array in speh3          155
 max len of scratch index in speh4           18
 max int batch size is                      520
 min int batch size is                       52
 fixed nKL is                                45
 max L of basis functions is                  2
 order of int derivative is                   0
 number of shells is                         68
 number of basis is                         195
 number of cartesian basis is               195
 number of contracted shell pairs          1701
 number of primitive shell pairs           3937
 maxK2 (contraction) of shell pair           36
 max number of K2 of shell pair               1
 max number of CS2 of shell pair            216
 max number of PS2 of shell pair            216
 mem total for path MDJ                  528236
 -------------------------------------------------------
 Smallest overlap matrix eigenvalue = 6.86E-04

 Scale SEOQF with 1.000000e-01/1.000000e-01/1.000000e-01

 Standard Electronic Orientation quadrupole field applied
 Nucleus-field energy     =     0.0000000282 hartrees
 Guess from superposition of atomic densities
 Warning:  Energy on first SCF cycle will be non-variational
 SAD guess density has 118.000000 electrons

 -----------------------------------------------------------------------
  General SCF calculation program by
  Eric Jon Sundstrom, Paul Horn, Yuezhi Mao, Dmitri Zuev, Alec White,
  David Stuck, Shaama M.S., Shane Yost, Joonho Lee, David Small,
  Daniel Levine, Susi Lehtola, Hugh Burton, Evgeny Epifanovsky
 -----------------------------------------------------------------------
 Exchange:     0.2000 Hartree-Fock + 0.0800 Slater + 0.7200 B88
 Correlation:  0.1900 VWN1RPA + 0.8100 LYP
 Using SG-1 standard quadrature grid
 using 4 threads for integral computing
 -------------------------------------------------------
 OpenMP Integral computing Module                
 Release: version 2.0, May 2017, Q-Chem Inc. Pleasanton 
 -------------------------------------------------------
 -------------------------------------------------------
 OpenMP BLAS3 based DFT computing Module                
 Release: version 1.0, May 2013, Q-Chem Inc. Pittsburgh 
 -------------------------------------------------------
 A restricted SCF calculation will be
 performed using DIIS
 SCF converges when DIIS error is below 1.0e-08
 ---------------------------------------
  Cycle       Energy         DIIS error
 ---------------------------------------
    1   -9973.2845088466      3.38e-02  
    2   -9972.8333224261      3.92e-03  
    3   -9972.6795535671      6.49e-03  
    4   -9972.8789224691      1.77e-03  
    5   -9972.8890955387      8.24e-04  
    6   -9972.8910224105      4.83e-04  
    7   -9972.8920240637      1.43e-04  
    8   -9972.8921176703      3.42e-05  
    9   -9972.8921240496      9.75e-06  
   10   -9972.8921245830      3.03e-06  
   11   -9972.8921246414      5.72e-07  
   12   -9972.8921246434      1.29e-07  
   13   -9972.8921246435      4.66e-08  
   14   -9972.8921246435      7.84e-09  Convergence criterion met
 ---------------------------------------
 SCF time:   CPU 37.82s  wall 14.00s 
 SCF   energy in the final basis set =    -9972.8921246435
 Total energy in the final basis set =    -9972.8921246435

 --------------------------------------------------------------
             Orbital Energies (a.u.) and Symmetries
 --------------------------------------------------------------

 Alpha MOs, Restricted
 -- Occupied --                  
******* -482.84 -176.35 -165.75 -165.75 -165.75  -77.14  -62.49
  1 A'    2 A'    3 A'    4 A'    5 A'    1 A"    6 A'    7 A'                 
-56.312 -56.307 -56.307 -35.844 -31.339 -31.331 -31.330 -24.746
  8 A'    9 A'    2 A"   10 A'   11 A'   12 A'    3 A"   13 A'                 
-22.989 -22.987 -22.987 -22.981 -22.981 -10.300  -8.698  -6.640
 14 A'   15 A'    4 A"   16 A'    5 A"   17 A'   18 A'   19 A'                 
 -6.530  -6.516  -6.515  -6.392  -4.808  -4.803  -4.798  -4.796
 20 A'   21 A'    6 A"   22 A'   23 A'   24 A'    7 A"   25 A'                 
 -4.788  -4.787  -2.640  -2.637  -2.636  -2.625  -2.625  -2.072
 26 A'    8 A"   27 A'   28 A'    9 A"   10 A"   29 A'   30 A'                 
 -2.066  -2.066  -2.049  -2.049  -1.287  -0.804  -0.752  -0.669
 31 A'   11 A"   32 A'   12 A"   33 A'   34 A'   35 A'   36 A'                 
 -0.611  -0.523  -0.521  -0.434  -0.382  -0.349  -0.315  -0.304
 37 A'   13 A"   38 A'   39 A'   40 A'   14 A"   41 A'   42 A'                 
 -0.299  -0.295  -0.290
 15 A"   43 A'   16 A"                                                         
 -- Virtual --                   
 -0.189  -0.162  -0.075   0.005   0.014   0.027   0.039   0.044
 44 A'   45 A'   17 A"   46 A'   47 A'   48 A'   18 A"   49 A'                 
  0.069   0.075   0.084   0.090   0.106   0.107   0.132   0.151
 50 A'   19 A"   51 A'   52 A'   53 A'   20 A"   54 A'   55 A'                 
  0.151   0.183   0.202   0.210   0.231   0.249   0.272   0.276
 56 A'   57 A'   21 A"   58 A'   22 A"   59 A'   23 A"   60 A'                 
  0.284   0.326   0.351   0.372   0.379   0.391   0.408   0.415
 61 A'   62 A'   63 A'   24 A"   25 A"   64 A'   65 A'   66 A'                 
  0.442   0.449   0.462   0.483   0.514   0.535   0.574   0.575
 26 A"   67 A'   68 A'   69 A'   27 A"   70 A'   28 A"   71 A'                 
  0.599   0.608   0.611   0.641   0.643   0.658   0.679   0.715
 72 A'   73 A'   29 A"   30 A"   74 A'   75 A'   31 A"   76 A'                 
  0.852   0.903   0.988   1.133   1.227   1.237   1.264   1.278
 77 A'   78 A'   79 A'   80 A'   81 A'   32 A"   33 A"   82 A'                 
  1.322   1.338   1.351   1.484   1.492   1.554   1.589   1.642
 83 A'   84 A'   34 A"   85 A'   35 A"   86 A'   36 A"   87 A'                 
  1.658   1.930   1.996   2.009   2.022   2.074   2.684   2.754
 88 A'   89 A'   37 A"   90 A'   91 A'   92 A'   38 A"   93 A'                 
  3.136   3.706   3.711   3.757   3.786   3.927   3.930   3.934
 94 A'   39 A"   95 A'   40 A"   96 A'   41 A"   42 A"   97 A'                 
  3.966   4.001   4.011   4.011   4.044   4.078   4.127   4.164
 98 A'   43 A"   99 A'   44 A"  100 A'  101 A'  102 A'  103 A'                 
  4.304   5.952   5.968   5.990   6.214   6.244   6.274   6.535
104 A'   45 A"  105 A'  106 A'   46 A"  107 A'  108 A'  109 A'                 
  7.040   7.551   7.561   7.589  13.752  13.893  14.061  23.436
110 A'   47 A"  111 A'  112 A'   48 A"  113 A'  114 A'  115 A'                 
 27.747  28.293  28.306  28.318  28.497  28.498  28.500  28.520
116 A'   49 A"  117 A'  118 A'   50 A"   51 A"  119 A'  120 A'                 
 28.569  47.832  66.717 127.838 127.848 127.864 151.557 163.182
121 A'  122 A'  123 A'   52 A"  124 A'  125 A'  126 A'  127 A'                 
289.743 289.753 289.7921020.6001901.716
 53 A"  128 A'  129 A'  130 A'  131 A'                                         

 Beta MOs, Restricted
 -- Occupied --                  
******* -482.84 -176.35 -165.75 -165.75 -165.75  -77.14  -62.49
  1 A'    2 A'    3 A'    4 A'    5 A'    1 A"    6 A'    7 A'                 
-56.312 -56.307 -56.307 -35.844 -31.339 -31.331 -31.330 -24.746
  8 A'    9 A'    2 A"   10 A'   11 A'   12 A'    3 A"   13 A'                 
-22.989 -22.987 -22.987 -22.981 -22.981 -10.300  -8.698  -6.640
 14 A'   15 A'    4 A"   16 A'    5 A"   17 A'   18 A'   19 A'                 
 -6.530  -6.516  -6.515  -6.392  -4.808  -4.803  -4.798  -4.796
 20 A'   21 A'    6 A"   22 A'   23 A'   24 A'    7 A"   25 A'                 
 -4.788  -4.787  -2.640  -2.637  -2.636  -2.625  -2.625  -2.072
 26 A'    8 A"   27 A'   28 A'    9 A"   10 A"   29 A'   30 A'                 
 -2.066  -2.066  -2.049  -2.049  -1.287  -0.804  -0.752  -0.669
 31 A'   11 A"   32 A'   12 A"   33 A'   34 A'   35 A'   36 A'                 
 -0.611  -0.523  -0.521  -0.434  -0.382  -0.349  -0.315  -0.304
 37 A'   13 A"   38 A'   39 A'   40 A'   14 A"   41 A'   42 A'                 
 -0.299  -0.295  -0.290
 15 A"   43 A'   16 A"                                                         
 -- Virtual --                   
 -0.189  -0.162  -0.075   0.005   0.014   0.027   0.039   0.044
 44 A'   45 A'   17 A"   46 A'   47 A'   48 A'   18 A"   49 A'                 
  0.069   0.075   0.084   0.090   0.106   0.107   0.132   0.151
 50 A'   19 A"   51 A'   52 A'   53 A'   20 A"   54 A'   55 A'                 
  0.151   0.183   0.202   0.210   0.231   0.249   0.272   0.276
 56 A'   57 A'   21 A"   58 A'   22 A"   59 A'   23 A"   60 A'                 
  0.284   0.326   0.351   0.372   0.379   0.391   0.408   0.415
 61 A'   62 A'   63 A'   24 A"   25 A"   64 A'   65 A'   66 A'                 
  0.442   0.449   0.462   0.483   0.514   0.535   0.574   0.575
 26 A"   67 A'   68 A'   69 A'   27 A"   70 A'   28 A"   71 A'                 
  0.599   0.608   0.611   0.641   0.643   0.658   0.679   0.715
 72 A'   73 A'   29 A"   30 A"   74 A'   75 A'   31 A"   76 A'                 
  0.852   0.903   0.988   1.133   1.227   1.237   1.264   1.278
 77 A'   78 A'   79 A'   80 A'   81 A'   32 A"   33 A"   82 A'                 
  1.322   1.338   1.351   1.484   1.492   1.554   1.589   1.642
 83 A'   84 A'   34 A"   85 A'   35 A"   86 A'   36 A"   87 A'                 
  1.658   1.930   1.996   2.009   2.022   2.074   2.684   2.754
 88 A'   89 A'   37 A"   90 A'   91 A'   92 A'   38 A"   93 A'                 
  3.136   3.706   3.711   3.757   3.786   3.927   3.930   3.934
 94 A'   39 A"   95 A'   40 A"   96 A'   41 A"   42 A"   97 A'                 
  3.966   4.001   4.011   4.011   4.044   4.078   4.127   4.164
 98 A'   43 A"   99 A'   44 A"  100 A'  101 A'  102 A'  103 A'                 
  4.304   5.952   5.968   5.990   6.214   6.244   6.274   6.535
104 A'   45 A"  105 A'  106 A'   46 A"  107 A'  108 A'  109 A'                 
  7.040   7.551   7.561   7.589  13.752  13.893  14.061  23.436
110 A'   47 A"  111 A'  112 A'   48 A"  113 A'  114 A'  115 A'                 
 27.747  28.293  28.306  28.318  28.497  28.498  28.500  28.520
116 A'   49 A"  117 A'  118 A'   50 A"   51 A"  119 A'  120 A'                 
 28.569  47.832  66.717 127.838 127.848 127.864 151.557 163.182
121 A'  122 A'  123 A'   52 A"  124 A'  125 A'  126 A'  127 A'                 
289.743 289.753 289.7921020.6001901.716
 53 A"  128 A'  129 A'  130 A'  131 A'                                         
 --------------------------------------------------------------

          Ground-State Mulliken Net Atomic Charges

     Atom                 Charge (a.u.)
  ----------------------------------------
      1 C                    -0.209372
      2 P                     0.287220
      3 F                    -0.080452
      4 I                     0.135489
      5 Br                   -0.132885
  ----------------------------------------
  Sum of atomic charges =     0.000000

 -----------------------------------------------------------------
                    Cartesian Multipole Moments
 -----------------------------------------------------------------
    Charge (ESU x 10^10)
                 0.0000
    Dipole Moment (Debye)
         X      -2.2046      Y      -1.2658      Z       0.0000
       Tot       2.5422
    Quadrupole Moments (Debye-Ang)
        XX     -68.1935     XY      -1.7941     YY     -69.6094
        XZ       0.0000     YZ       0.0000     ZZ     -71.2470
    Octopole Moments (Debye-Ang^2)
       XXX     -46.3026    XXY      23.6993    XYY      -2.9986
       YYY      30.1619    XXZ       0.0000    XYZ       0.0000
       YYZ       0.0000    XZZ      -3.5340    YZZ       7.2813
       ZZZ       0.0000
    Hexadecapole Moments (Debye-Ang^3)
      XXXX   -1483.6845   XXXY      34.0711   XXYY    -382.2480
      XYYY      29.5389   YYYY    -729.5413   XXXZ       0.0000
      XXYZ       0.0000   XYYZ       0.0000   YYYZ       0.0000
      XXZZ    -282.0914   XYZZ       1.9389   YYZZ    -135.0974
      XZZZ       0.0000   YZZZ       0.0000   ZZZZ     -94.5949
 -----------------------------------------------------------------
 Calculating analytic gradient of the SCF energy
 Gradient of SCF Energy
            1           2           3           4           5
    1   0.0344271   0.0351761  -0.0532896  -0.0533808   0.0370672
    2  -0.2083655   0.1634919  -0.0025724   0.0154684   0.0319776
    3   0.0000000  -0.0000000   0.0000000   0.0000000  -0.0000000
 Max gradient component =       2.084E-01
 RMS gradient           =       7.344E-02
 Gradient time:  CPU 9.03 s  wall 3.12 s
 Geometry Optimization Parameters
   NAtoms,    NIC,     NZ,  NCons,   NDum,   NFix, NCnnct, MaxDiis
        5      20       5       0       0       0       0       0


** GEOMETRY OPTIMIZATION IN DELOCALIZED INTERNAL COORDINATES **
   Searching for a Minimum

   Optimization Cycle:   1

                       Coordinates (Angstroms)
     ATOM                X               Y               Z
      1  C         0.4034414855   -0.5077992190    0.0000000000
      2  P         0.7692055398   -1.9625214112    0.0000000000
      3  F         2.2503861649   -2.3840708814    0.0000000000
      4  I        -2.0972530764    0.2039076788    0.0000000000
      5  Br        2.1983487301    1.2324042125    0.0000000000
   Point Group: cs    Number of degrees of freedom:     7


   Energy is  -9972.892124644


 Attempting to Generate Delocalized Internal Coordinates

  7 Hessian modes will be used to form the next step
  Hessian Eigenvalues:
     0.044459    0.052803    0.250000    0.250000    0.250000    0.648207
     0.766766

 Minimum Search - Taking Simple RFO Step
 Searching for Lamda that Minimizes Along All modes
 Value Taken    Lamda =  -0.08316445
 Calculated Step too Large.  Step scaled by  0.485387
 Step Taken.  Stepsize is  0.300000

                             Maximum     Tolerance    Cnvgd?
         Gradient           0.135137      0.000300      NO
         Displacement       0.177580      0.001200      NO
         Energy change     *********      0.000001      NO


 New Cartesian Coordinates Obtained by Inverse Iteration

 Displacement from previous Coordinates is:  0.286105
 ----------------------------------------------------------------
             Standard Nuclear Orientation (Angstroms)
    I     Atom           X                Y                Z
 ----------------------------------------------------------------
    1      C       0.3897941396    -0.4869233784     0.0000000000
    2      P       0.7435821918    -1.9944833033     0.0000000000
    3      F       2.2632968709    -2.3364859483     0.0000000000
    4      I      -1.9967657533     0.2167401343     0.0000000000
    5      Br      2.1242213949     1.1830728754     0.0000000000
 ----------------------------------------------------------------
 Molecular Point Group                 Cs    NOp =  2
 Largest Abelian Subgroup              Cs    NOp =  2
 Nuclear Repulsion Energy =   730.9794101384 hartrees
 There are       59 alpha and       59 beta electrons
 Applying Cartesian multipole field
    Component          Value
    ---------          -----
     (2,0,0)        1.00000E-11
     (0,2,0)        2.00000E-11
     (0,0,2)       -3.00000E-11
 Nucleus-field energy     =     0.0000000267 hartrees
 Requested basis set is 6-311++G(d,p)
 There are 68 shells and 184 basis functions
 A cutoff of  1.0D-11 yielded   1736 shell pairs
 There are     13721 function pairs (     15408 Cartesian)
 Smallest overlap matrix eigenvalue = 7.15E-04
 Guess MOs from SCF MO coefficient file

 -----------------------------------------------------------------------
  General SCF calculation program by
  Eric Jon Sundstrom, Paul Horn, Yuezhi Mao, Dmitri Zuev, Alec White,
  David Stuck, Shaama M.S., Shane Yost, Joonho Lee, David Small,
  Daniel Levine, Susi Lehtola, Hugh Burton, Evgeny Epifanovsky
 -----------------------------------------------------------------------
 Exchange:     0.2000 Hartree-Fock + 0.0800 Slater + 0.7200 B88
 Correlation:  0.1900 VWN1RPA + 0.8100 LYP
 Using SG-1 standard quadrature grid
 using 4 threads for integral computing
 -------------------------------------------------------
 OpenMP Integral computing Module                
 Release: version 2.0, May 2017, Q-Chem Inc. Pleasanton 
 -------------------------------------------------------
 -------------------------------------------------------
 OpenMP BLAS3 based DFT computing Module                
 Release: version 1.0, May 2013, Q-Chem Inc. Pittsburgh 
 -------------------------------------------------------
 A restricted SCF calculation will be
 performed using DIIS
 SCF converges when DIIS error is below 1.0e-08
 ---------------------------------------
  Cycle       Energy         DIIS error
 ---------------------------------------
    1   -9972.9251059612      7.72e-04  
    2   -9972.9288151324      2.50e-04  
    3   -9972.9285865899      3.25e-04  
    4   -9972.9290712189      1.15e-04  
    5   -9972.9291131468      6.26e-05  
    6   -9972.9291309923      1.20e-05  
    7   -9972.9291315411      4.40e-06  
    8   -9972.9291316137      1.32e-06  
    9   -9972.9291316199      4.38e-07  
   10   -9972.9291316207      1.92e-07  
   11   -9972.9291316208      3.03e-08  
   12   -9972.9291316208      1.26e-08  
   13   -9972.9291316208      2.26e-09  Convergence criterion met
 ---------------------------------------
 SCF time:   CPU 36.09s  wall 13.00s 
 SCF   energy in the final basis set =    -9972.9291316208
 Total energy in the final basis set =    -9972.9291316208

 --------------------------------------------------------------
             Orbital Energies (a.u.) and Symmetries
 --------------------------------------------------------------

 Alpha MOs, Restricted
 -- Occupied --                  
******* -482.84 -176.35 -165.75 -165.75 -165.75  -77.14  -62.50
  1 A'    2 A'    3 A'    4 A'    5 A'    1 A"    6 A'    7 A'                 
-56.317 -56.312 -56.312 -35.841 -31.336 -31.328 -31.327 -24.737
  8 A'    9 A'    2 A"   10 A'   11 A'   12 A'    3 A"   13 A'                 
-22.986 -22.984 -22.984 -22.978 -22.978 -10.303  -8.703  -6.639
 14 A'   15 A'    4 A"   16 A'    5 A"   17 A'   18 A'   19 A'                 
 -6.535  -6.520  -6.520  -6.389  -4.804  -4.802  -4.797  -4.795
 20 A'   21 A'    6 A"   22 A'   23 A'   24 A'    7 A"   25 A'                 
 -4.785  -4.785  -2.646  -2.642  -2.641  -2.630  -2.630  -2.068
 26 A'    8 A"   27 A'   28 A'    9 A"   10 A"   29 A'   30 A'                 
 -2.063  -2.062  -2.047  -2.047  -1.274  -0.798  -0.754  -0.670
 31 A'   11 A"   12 A"   32 A'   33 A'   34 A'   35 A'   36 A'                 
 -0.601  -0.512  -0.511  -0.445  -0.386  -0.347  -0.324  -0.305
 37 A'   13 A"   38 A'   39 A'   40 A'   14 A"   41 A'   42 A'                 
 -0.300  -0.296  -0.287
 15 A"   43 A'   16 A"                                                         
 -- Virtual --                   
 -0.172  -0.148  -0.082   0.006   0.010   0.026   0.040   0.044
 44 A'   45 A'   17 A"   46 A'   47 A'   48 A'   18 A"   49 A'                 
  0.068   0.074   0.084   0.088   0.105   0.108   0.137   0.143
 50 A'   19 A"   51 A'   52 A'   53 A'   20 A"   54 A'   55 A'                 
  0.148   0.185   0.203   0.211   0.231   0.249   0.274   0.278
 56 A'   57 A'   21 A"   58 A'   22 A"   59 A'   23 A"   60 A'                 
  0.286   0.320   0.349   0.374   0.380   0.392   0.405   0.422
 61 A'   62 A'   63 A'   24 A"   25 A"   64 A'   65 A'   66 A'                 
  0.440   0.448   0.461   0.477   0.508   0.553   0.570   0.582
 26 A"   67 A'   68 A'   69 A'   27 A"   70 A'   28 A"   71 A'                 
  0.596   0.599   0.610   0.628   0.644   0.669   0.696   0.735
 72 A'   29 A"   73 A'   74 A'   30 A"   75 A'   31 A"   76 A'                 
  0.863   0.899   0.999   1.079   1.237   1.242   1.271   1.287
 77 A'   78 A'   79 A'   80 A'   32 A"   81 A'   33 A"   82 A'                 
  1.330   1.345   1.357   1.483   1.498   1.571   1.572   1.651
 83 A'   84 A'   34 A"   35 A"   85 A'   36 A"   86 A'   87 A'                 
  1.658   1.925   1.989   1.992   2.010   2.089   2.678   2.742
 88 A'   89 A'   90 A'   37 A"   91 A'   92 A'   38 A"   93 A'                 
  3.092   3.715   3.721   3.761   3.788   3.930   3.938   3.938
 94 A'   39 A"   95 A'   40 A"   96 A'   41 A"   97 A'   42 A"                 
  3.977   3.997   4.010   4.013   4.064   4.108   4.120   4.181
 98 A'   43 A"   99 A'   44 A"  100 A'  101 A'  102 A'  103 A'                 
  4.316   5.957   5.975   6.001   6.222   6.255   6.282   6.536
104 A'   45 A"  105 A'  106 A'   46 A"  107 A'  108 A'  109 A'                 
  7.017   7.547   7.560   7.599  13.753  13.890  14.009  23.390
110 A'   47 A"  111 A'  112 A'   48 A"  113 A'  114 A'  115 A'                 
 27.761  28.298  28.313  28.325  28.500  28.503  28.504  28.529
116 A'   49 A"  117 A'  118 A'   50 A"  119 A'   51 A"  120 A'                 
 28.589  47.831  66.723 127.843 127.854 127.873 151.568 163.148
121 A'  122 A'  123 A'   52 A"  124 A'  125 A'  126 A'  127 A'                 
289.738 289.750 289.8001020.6011901.728
 53 A"  128 A'  129 A'  130 A'  131 A'                                         

 Beta MOs, Restricted
 -- Occupied --                  
******* -482.84 -176.35 -165.75 -165.75 -165.75  -77.14  -62.50
  1 A'    2 A'    3 A'    4 A'    5 A'    1 A"    6 A'    7 A'                 
-56.317 -56.312 -56.312 -35.841 -31.336 -31.328 -31.327 -24.737
  8 A'    9 A'    2 A"   10 A'   11 A'   12 A'    3 A"   13 A'                 
-22.986 -22.984 -22.984 -22.978 -22.978 -10.303  -8.703  -6.639
 14 A'   15 A'    4 A"   16 A'    5 A"   17 A'   18 A'   19 A'                 
 -6.535  -6.520  -6.520  -6.389  -4.804  -4.802  -4.797  -4.795
 20 A'   21 A'    6 A"   22 A'   23 A'   24 A'    7 A"   25 A'                 
 -4.785  -4.785  -2.646  -2.642  -2.641  -2.630  -2.630  -2.068
 26 A'    8 A"   27 A'   28 A'    9 A"   10 A"   29 A'   30 A'                 
 -2.063  -2.062  -2.047  -2.047  -1.274  -0.798  -0.754  -0.670
 31 A'   11 A"   12 A"   32 A'   33 A'   34 A'   35 A'   36 A'                 
 -0.601  -0.512  -0.511  -0.445  -0.386  -0.347  -0.324  -0.305
 37 A'   13 A"   38 A'   39 A'   40 A'   14 A"   41 A'   42 A'                 
 -0.300  -0.296  -0.287
 15 A"   43 A'   16 A"                                                         
 -- Virtual --                   
 -0.172  -0.148  -0.082   0.006   0.010   0.026   0.040   0.044
 44 A'   45 A'   17 A"   46 A'   47 A'   48 A'   18 A"   49 A'                 
  0.068   0.074   0.084   0.088   0.105   0.108   0.137   0.143
 50 A'   19 A"   51 A'   52 A'   53 A'   20 A"   54 A'   55 A'                 
  0.148   0.185   0.203   0.211   0.231   0.249   0.274   0.278
 56 A'   57 A'   21 A"   58 A'   22 A"   59 A'   23 A"   60 A'                 
  0.286   0.320   0.349   0.374   0.380   0.392   0.405   0.422
 61 A'   62 A'   63 A'   24 A"   25 A"   64 A'   65 A'   66 A'                 
  0.440   0.448   0.461   0.477   0.508   0.553   0.570   0.582
 26 A"   67 A'   68 A'   69 A'   27 A"   70 A'   28 A"   71 A'                 
  0.596   0.599   0.610   0.628   0.644   0.669   0.696   0.735
 72 A'   29 A"   73 A'   74 A'   30 A"   75 A'   31 A"   76 A'                 
  0.863   0.899   0.999   1.079   1.237   1.242   1.271   1.287
 77 A'   78 A'   79 A'   80 A'   32 A"   81 A'   33 A"   82 A'                 
  1.330   1.345   1.357   1.483   1.498   1.571   1.572   1.651
 83 A'   84 A'   34 A"   35 A"   85 A'   36 A"   86 A'   87 A'                 
  1.658   1.925   1.989   1.992   2.010   2.089   2.678   2.742
 88 A'   89 A'   90 A'   37 A"   91 A'   92 A'   38 A"   93 A'                 
  3.092   3.715   3.721   3.761   3.788   3.930   3.938   3.938
 94 A'   39 A"   95 A'   40 A"   96 A'   41 A"   97 A'   42 A"                 
  3.977   3.997   4.010   4.013   4.064   4.108   4.120   4.181
 98 A'   43 A"   99 A'   44 A"  100 A'  101 A'  102 A'  103 A'                 
  4.316   5.957   5.975   6.001   6.222   6.255   6.282   6.536
104 A'   45 A"  105 A'  106 A'   46 A"  107 A'  108 A'  109 A'                 
  7.017   7.547   7.560   7.599  13.753  13.890  14.009  23.390
110 A'   47 A"  111 A'  112 A'   48 A"  113 A'  114 A'  115 A'                 
 27.761  28.298  28.313  28.325  28.500  28.503  28.504  28.529
116 A'   49 A"  117 A'  118 A'   50 A"  119 A'   51 A"  120 A'                 
 28.589  47.831  66.723 127.843 127.854 127.873 151.568 163.148
121 A'  122 A'  123 A'   52 A"  124 A'  125 A'  126 A'  127 A'                 
289.738 289.750 289.8001020.6011901.728
 53 A"  128 A'  129 A'  130 A'  131 A'                                         
 --------------------------------------------------------------

          Ground-State Mulliken Net Atomic Charges

     Atom                 Charge (a.u.)
  ----------------------------------------
      1 C                    -0.208805
      2 P                     0.287961
      3 F                    -0.105638
      4 I                     0.134245
      5 Br                   -0.107763
  ----------------------------------------
  Sum of atomic charges =     0.000000

 -----------------------------------------------------------------
                    Cartesian Multipole Moments
 -----------------------------------------------------------------
    Charge (ESU x 10^10)
                 0.0000
    Dipole Moment (Debye)
         X      -2.0391      Y      -0.9985      Z      -0.0000
       Tot       2.2704
    Quadrupole Moments (Debye-Ang)
        XX     -68.6794     XY      -0.8580     YY     -69.4211
        XZ      -0.0000     YZ      -0.0000     ZZ     -71.2791
    Octopole Moments (Debye-Ang^2)
       XXX     -46.1409    XXY      25.9948    XYY      -4.3087
       YYY      32.9387    XXZ      -0.0000    XYZ      -0.0000
       YYZ      -0.0000    XZZ      -4.5945    YZZ       8.3340
       ZZZ      -0.0000
    Hexadecapole Moments (Debye-Ang^3)
      XXXX   -1388.0807   XXXY      50.0592   XXYY    -363.1869
      XYYY      40.9080   YYYY    -718.5976   XXXZ      -0.0000
      XXYZ      -0.0000   XYYZ      -0.0000   YYYZ      -0.0000
      XXZZ    -263.6572   XYZZ       5.8993   YYZZ    -133.6233
      XZZZ      -0.0000   YZZZ      -0.0000   ZZZZ     -94.6089
 -----------------------------------------------------------------
 Calculating analytic gradient of the SCF energy
 Gradient of SCF Energy
            1           2           3           4           5
    1   0.0178097   0.0349199  -0.0405570  -0.0521692   0.0399966
    2  -0.1515577   0.1063078  -0.0049429   0.0158102   0.0343825
    3  -0.0000000   0.0000000  -0.0000000   0.0000000   0.0000000
 Max gradient component =       1.516E-01
 RMS gradient           =       5.368E-02
 Gradient time:  CPU 9.19 s  wall 3.14 s
 Geometry Optimization Parameters
   NAtoms,    NIC,     NZ,  NCons,   NDum,   NFix, NCnnct, MaxDiis
        5      20       5       0       0       0       0       0

 Cartesian Hessian Update
 Hessian Updated using BFGS Update


** GEOMETRY OPTIMIZATION IN DELOCALIZED INTERNAL COORDINATES **
   Searching for a Minimum

   Optimization Cycle:   2

                       Coordinates (Angstroms)
     ATOM                X               Y               Z
      1  C         0.3897941396   -0.4869233784    0.0000000000
      2  P         0.7435821918   -1.9944833033    0.0000000000
      3  F         2.2632968709   -2.3364859483    0.0000000000
      4  I        -1.9967657533    0.2167401343    0.0000000000
      5  Br        2.1242213949    1.1830728754    0.0000000000
   Point Group: cs    Number of degrees of freedom:     7


   Energy is  -9972.929131621

 Hessian Updated using BFGS Update

  6 Hessian modes will be used to form the next step
  Hessian Eigenvalues:
     0.020891    0.049111    0.237594    0.250860    0.634799    0.960887

 Minimum Search - Taking Simple RFO Step
 Searching for Lamda that Minimizes Along All modes
 Value Taken    Lamda =  -0.08929809
 Calculated Step too Large.  Step scaled by  0.355234
 Step Taken.  Stepsize is  0.300000

                             Maximum     Tolerance    Cnvgd?
         Gradient           0.096022      0.000300      NO
         Displacement       0.164817      0.001200      NO
         Energy change     -0.037007      0.000001      NO


 New Cartesian Coordinates Obtained by Inverse Iteration

 Displacement from previous Coordinates is:  0.295025
 ----------------------------------------------------------------
             Standard Nuclear Orientation (Angstroms)
    I     Atom           X                Y                Z
 ----------------------------------------------------------------
    1      C       0.3852397301    -0.4688264195     0.0000000000
    2      P       0.7188224991    -2.0144251971     0.0000000000
    3      F       2.2699356191    -2.2848798515     0.0000000000
    4      I      -1.8947293345     0.2262088653     0.0000000000
    5      Br      2.0448603300     1.1238429826     0.0000000000
 ----------------------------------------------------------------
 Molecular Point Group                 Cs    NOp =  2
 Largest Abelian Subgroup              Cs    NOp =  2
 Nuclear Repulsion Energy =   752.7142881250 hartrees
 There are       59 alpha and       59 beta electrons
 Applying Cartesian multipole field
    Component          Value
    ---------          -----
     (2,0,0)        1.00000E-11
     (0,2,0)        2.00000E-11
     (0,0,2)       -3.00000E-11
 Nucleus-field energy     =     0.0000000251 hartrees
 Requested basis set is 6-311++G(d,p)
 There are 68 shells and 184 basis functions
 A cutoff of  1.0D-11 yielded   1760 shell pairs
 There are     13864 function pairs (     15556 Cartesian)
 Smallest overlap matrix eigenvalue = 7.07E-04
 Guess MOs from SCF MO coefficient file

 -----------------------------------------------------------------------
  General SCF calculation program by
  Eric Jon Sundstrom, Paul Horn, Yuezhi Mao, Dmitri Zuev, Alec White,
  David Stuck, Shaama M.S., Shane Yost, Joonho Lee, David Small,
  Daniel Levine, Susi Lehtola, Hugh Burton, Evgeny Epifanovsky
 -----------------------------------------------------------------------
 Exchange:     0.2000 Hartree-Fock + 0.0800 Slater + 0.7200 B88
 Correlation:  0.1900 VWN1RPA + 0.8100 LYP
 Using SG-1 standard quadrature grid
 using 4 threads for integral computing
 -------------------------------------------------------
 OpenMP Integral computing Module                
 Release: version 2.0, May 2017, Q-Chem Inc. Pleasanton 
 -------------------------------------------------------
 -------------------------------------------------------
 OpenMP BLAS3 based DFT computing Module                
 Release: version 1.0, May 2013, Q-Chem Inc. Pittsburgh 
 -------------------------------------------------------
 A restricted SCF calculation will be
 performed using DIIS
 SCF converges when DIIS error is below 1.0e-08
 ---------------------------------------
  Cycle       Energy         DIIS error
 ---------------------------------------
    1   -9972.9563129247      7.08e-04  
    2   -9972.9593277173      2.96e-04  
    3   -9972.9583369541      5.52e-04  
    4   -9972.9597041827      1.09e-04  
    5   -9972.9597551650      4.10e-05  
    6   -9972.9597626369      5.92e-06  
    7   -9972.9597627394      1.90e-06  
    8   -9972.9597627501      9.08e-07  
    9   -9972.9597627530      2.38e-07  
   10   -9972.9597627533      1.08e-07  
   11   -9972.9597627534      2.36e-08  
   12   -9972.9597627535      8.52e-09  Convergence criterion met
 ---------------------------------------
 SCF time:   CPU 33.61s  wall 15.00s 
 SCF   energy in the final basis set =    -9972.9597627535
 Total energy in the final basis set =    -9972.9597627535

 --------------------------------------------------------------
             Orbital Energies (a.u.) and Symmetries
 --------------------------------------------------------------

 Alpha MOs, Restricted
 -- Occupied --                  
******* -482.85 -176.34 -165.75 -165.74 -165.74  -77.14  -62.50
  1 A'    2 A'    3 A'    4 A'    5 A'    1 A"    6 A'    7 A'                 
-56.321 -56.317 -56.317 -35.838 -31.332 -31.325 -31.324 -24.728
  8 A'    9 A'    2 A"   10 A'   11 A'   12 A'    3 A"   13 A'                 
-22.983 -22.981 -22.981 -22.975 -22.975 -10.303  -8.707  -6.636
 14 A'   15 A'    4 A"   16 A'    5 A"   17 A'   18 A'   19 A'                 
 -6.540  -6.525  -6.525  -6.386  -4.800  -4.800  -4.795  -4.793
 20 A'   21 A'    6 A"   22 A'   23 A'   24 A'    7 A"   25 A'                 
 -4.783  -4.782  -2.650  -2.646  -2.646  -2.634  -2.634  -2.065
 26 A'    8 A"   27 A'   28 A'    9 A"   10 A"   29 A'   30 A'                 
 -2.060  -2.059  -2.044  -2.044  -1.262  -0.800  -0.754  -0.671
 31 A'   11 A"   12 A"   32 A'   33 A'   34 A'   35 A'   36 A'                 
 -0.592  -0.502  -0.502  -0.455  -0.391  -0.349  -0.330  -0.307
 37 A'   13 A"   38 A'   39 A'   40 A'   14 A"   41 A'   42 A'                 
 -0.301  -0.296  -0.282
 15 A"   43 A'   16 A"                                                         
 -- Virtual --                   
 -0.154  -0.130  -0.087   0.005   0.007   0.026   0.041   0.044
 44 A'   45 A'   17 A"   46 A'   47 A'   48 A'   18 A"   49 A'                 
  0.066   0.073   0.083   0.087   0.104   0.110   0.137   0.141
 50 A'   19 A"   51 A'   52 A'   53 A'   20 A"   54 A'   55 A'                 
  0.147   0.188   0.205   0.212   0.230   0.251   0.276   0.279
 56 A'   57 A'   21 A"   58 A'   22 A"   59 A'   23 A"   60 A'                 
  0.288   0.316   0.349   0.377   0.382   0.393   0.401   0.430
 61 A'   62 A'   63 A'   24 A"   25 A"   64 A'   65 A'   66 A'                 
  0.439   0.446   0.459   0.475   0.501   0.565   0.572   0.586
 26 A"   67 A'   68 A'   69 A'   27 A"   28 A"   70 A'   71 A'                 
  0.590   0.598   0.614   0.617   0.648   0.695   0.716   0.759
 29 A"   72 A'   73 A'   74 A'   30 A"   75 A'   31 A"   76 A'                 
  0.871   0.894   1.006   1.047   1.239   1.271   1.278   1.299
 77 A'   78 A'   79 A'   80 A'   32 A"   81 A'   33 A"   82 A'                 
  1.340   1.354   1.366   1.473   1.522   1.564   1.589   1.651
 83 A'   84 A'   34 A"   35 A"   85 A'   36 A"   86 A'   87 A'                 
  1.671   1.916   1.971   1.988   2.015   2.112   2.675   2.741
 88 A'   89 A'   90 A'   37 A"   91 A'   92 A'   38 A"   93 A'                 
  3.064   3.725   3.732   3.766   3.794   3.932   3.941   3.948
 94 A'   39 A"   95 A'   40 A"   96 A'   41 A"   97 A'   42 A"                 
  3.990   3.993   4.009   4.017   4.083   4.111   4.150   4.219
 98 A'   43 A"   99 A'   44 A"  100 A'  101 A'  102 A'  103 A'                 
  4.325   5.963   5.982   6.009   6.230   6.267   6.291   6.538
104 A'   45 A"  105 A'  106 A'   46 A"  107 A'  108 A'  109 A'                 
  7.002   7.543   7.559   7.615  13.756  13.892  13.979  23.368
110 A'   47 A"  111 A'  112 A'   48 A"  113 A'  114 A'  115 A'                 
 27.774  28.304  28.320  28.331  28.503  28.507  28.510  28.539
116 A'   49 A"  117 A'  118 A'   50 A"  119 A'   51 A"  120 A'                 
 28.611  47.832  66.730 127.848 127.860 127.881 151.580 163.127
121 A'  122 A'  123 A'   52 A"  124 A'  125 A'  126 A'  127 A'                 
289.734 289.749 289.8151020.6031901.740
 53 A"  128 A'  129 A'  130 A'  131 A'                                         

 Beta MOs, Restricted
 -- Occupied --                  
******* -482.85 -176.34 -165.75 -165.74 -165.74  -77.14  -62.50
  1 A'    2 A'    3 A'    4 A'    5 A'    1 A"    6 A'    7 A'                 
-56.321 -56.317 -56.317 -35.838 -31.332 -31.325 -31.324 -24.728
  8 A'    9 A'    2 A"   10 A'   11 A'   12 A'    3 A"   13 A'                 
-22.983 -22.981 -22.981 -22.975 -22.975 -10.303  -8.707  -6.636
 14 A'   15 A'    4 A"   16 A'    5 A"   17 A'   18 A'   19 A'                 
 -6.540  -6.525  -6.525  -6.386  -4.800  -4.800  -4.795  -4.793
 20 A'   21 A'    6 A"   22 A'   23 A'   24 A'    7 A"   25 A'                 
 -4.783  -4.782  -2.650  -2.646  -2.646  -2.634  -2.634  -2.065
 26 A'    8 A"   27 A'   28 A'    9 A"   10 A"   29 A'   30 A'                 
 -2.060  -2.059  -2.044  -2.044  -1.262  -0.800  -0.754  -0.671
 31 A'   11 A"   12 A"   32 A'   33 A'   34 A'   35 A'   36 A'                 
 -0.592  -0.502  -0.502  -0.455  -0.391  -0.349  -0.330  -0.307
 37 A'   13 A"   38 A'   39 A'   40 A'   14 A"   41 A'   42 A'                 
 -0.301  -0.296  -0.282
 15 A"   43 A'   16 A"                                                         
 -- Virtual --                   
 -0.154  -0.130  -0.087   0.005   0.007   0.026   0.041   0.044
 44 A'   45 A'   17 A"   46 A'   47 A'   48 A'   18 A"   49 A'                 
  0.066   0.073   0.083   0.087   0.104   0.110   0.137   0.141
 50 A'   19 A"   51 A'   52 A'   53 A'   20 A"   54 A'   55 A'                 
  0.147   0.188   0.205   0.212   0.230   0.251   0.276   0.279
 56 A'   57 A'   21 A"   58 A'   22 A"   59 A'   23 A"   60 A'                 
  0.288   0.316   0.349   0.377   0.382   0.393   0.401   0.430
 61 A'   62 A'   63 A'   24 A"   25 A"   64 A'   65 A'   66 A'                 
  0.439   0.446   0.459   0.475   0.501   0.565   0.572   0.586
 26 A"   67 A'   68 A'   69 A'   27 A"   28 A"   70 A'   71 A'                 
  0.590   0.598   0.614   0.617   0.648   0.695   0.716   0.759
 29 A"   72 A'   73 A'   74 A'   30 A"   75 A'   31 A"   76 A'                 
  0.871   0.894   1.006   1.047   1.239   1.271   1.278   1.299
 77 A'   78 A'   79 A'   80 A'   32 A"   81 A'   33 A"   82 A'                 
  1.340   1.354   1.366   1.473   1.522   1.564   1.589   1.651
 83 A'   84 A'   34 A"   35 A"   85 A'   36 A"   86 A'   87 A'                 
  1.671   1.916   1.971   1.988   2.015   2.112   2.675   2.741
 88 A'   89 A'   90 A'   37 A"   91 A'   92 A'   38 A"   93 A'                 
  3.064   3.725   3.732   3.766   3.794   3.932   3.941   3.948
 94 A'   39 A"   95 A'   40 A"   96 A'   41 A"   97 A'   42 A"                 
  3.990   3.993   4.009   4.017   4.083   4.111   4.150   4.219
 98 A'   43 A"   99 A'   44 A"  100 A'  101 A'  102 A'  103 A'                 
  4.325   5.963   5.982   6.009   6.230   6.267   6.291   6.538
104 A'   45 A"  105 A'  106 A'   46 A"  107 A'  108 A'  109 A'                 
  7.002   7.543   7.559   7.615  13.756  13.892  13.979  23.368
110 A'   47 A"  111 A'  112 A'   48 A"  113 A'  114 A'  115 A'                 
 27.774  28.304  28.320  28.331  28.503  28.507  28.510  28.539
116 A'   49 A"  117 A'  118 A'   50 A"  119 A'   51 A"  120 A'                 
 28.611  47.832  66.730 127.848 127.860 127.881 151.580 163.127
121 A'  122 A'  123 A'   52 A"  124 A'  125 A'  126 A'  127 A'                 
289.734 289.749 289.8151020.6031901.740
 53 A"  128 A'  129 A'  130 A'  131 A'                                         
 --------------------------------------------------------------

          Ground-State Mulliken Net Atomic Charges

     Atom                 Charge (a.u.)
  ----------------------------------------
      1 C                    -0.214210
      2 P                     0.290849
      3 F                    -0.129756
      4 I                     0.135233
      5 Br                   -0.082116
  ----------------------------------------
  Sum of atomic charges =     0.000000

 -----------------------------------------------------------------
                    Cartesian Multipole Moments
 -----------------------------------------------------------------
    Charge (ESU x 10^10)
                 0.0000
    Dipole Moment (Debye)
         X      -1.8916      Y      -0.7212      Z      -0.0000
       Tot       2.0244
    Quadrupole Moments (Debye-Ang)
        XX     -69.1449     XY       0.0056     YY     -69.2724
        XZ       0.0000     YZ      -0.0000     ZZ     -71.2081
    Octopole Moments (Debye-Ang^2)
       XXX     -46.3605    XXY      28.0273    XYY      -5.7143
       YYY      36.0324    XXZ      -0.0000    XYZ       0.0000
       YYZ      -0.0000    XZZ      -5.6017    YZZ       9.4732
       ZZZ       0.0000
    Hexadecapole Moments (Debye-Ang^3)
      XXXX   -1293.2984   XXXY      64.2777   XXYY    -343.9003
      XYYY      51.4317   YYYY    -702.1319   XXXZ       0.0000
      XXYZ      -0.0000   XYYZ       0.0000   YYYZ      -0.0000
      XXZZ    -245.3030   XYZZ       9.6962   YYZZ    -131.1101
      XZZZ       0.0000   YZZZ      -0.0000   ZZZZ     -94.3599
 -----------------------------------------------------------------
 Calculating analytic gradient of the SCF energy
 Gradient of SCF Energy
            1           2           3           4           5
    1   0.0099510   0.0284543  -0.0297727  -0.0510144   0.0423817
    2  -0.1182310   0.0731215  -0.0048037   0.0139922   0.0359209
    3   0.0000000  -0.0000000   0.0000000   0.0000000  -0.0000000
 Max gradient component =       1.182E-01
 RMS gradient           =       4.245E-02
 Gradient time:  CPU 9.29 s  wall 4.65 s
 Geometry Optimization Parameters
   NAtoms,    NIC,     NZ,  NCons,   NDum,   NFix, NCnnct, MaxDiis
        5      20       5       0       0       0       0       0

 Cartesian Hessian Update
 Hessian Updated using BFGS Update


** GEOMETRY OPTIMIZATION IN DELOCALIZED INTERNAL COORDINATES **
   Searching for a Minimum

   Optimization Cycle:   3

                       Coordinates (Angstroms)
     ATOM                X               Y               Z
      1  C         0.3852397301   -0.4688264195    0.0000000000
      2  P         0.7188224991   -2.0144251971    0.0000000000
      3  F         2.2699356191   -2.2848798515    0.0000000000
      4  I        -1.8947293345    0.2262088653    0.0000000000
      5  Br        2.0448603300    1.1238429826    0.0000000000
   Point Group: cs    Number of degrees of freedom:     7


   Energy is  -9972.959762753

 Hessian Updated using BFGS Update

  7 Hessian modes will be used to form the next step
  Hessian Eigenvalues:
     0.014867    0.049181    0.236984    0.250571    0.269591    0.633972
     1.085892

 Minimum Search - Taking Simple RFO Step
 Searching for Lamda that Minimizes Along All modes
 Value Taken    Lamda =  -0.08422943
 Calculated Step too Large.  Step scaled by  0.333636
 Step Taken.  Stepsize is  0.300000

                             Maximum     Tolerance    Cnvgd?
         Gradient           0.074624      0.000300      NO
         Displacement       0.171210      0.001200      NO
         Energy change     -0.030631      0.000001      NO


 New Cartesian Coordinates Obtained by Inverse Iteration

 Displacement from previous Coordinates is:  0.301626
 ----------------------------------------------------------------
             Standard Nuclear Orientation (Angstroms)
    I     Atom           X                Y                Z
 ----------------------------------------------------------------
    1      C       0.3837008244    -0.4541830559     0.0000000000
    2      P       0.7017278128    -2.0303240778     0.0000000000
    3      F       2.2770960343    -2.2429949777     0.0000000000
    4      I      -1.7909928768     0.2433774609     0.0000000000
    5      Br      1.9525970492     1.0660450301     0.0000000000
 ----------------------------------------------------------------
 Molecular Point Group                 Cs    NOp =  2
 Largest Abelian Subgroup              Cs    NOp =  2
 Nuclear Repulsion Energy =   777.1432213709 hartrees
 There are       59 alpha and       59 beta electrons
 Applying Cartesian multipole field
    Component          Value
    ---------          -----
     (2,0,0)        1.00000E-11
     (0,2,0)        2.00000E-11
     (0,0,2)       -3.00000E-11
 Nucleus-field energy     =     0.0000000236 hartrees
 Requested basis set is 6-311++G(d,p)
 There are 68 shells and 184 basis functions
 A cutoff of  1.0D-11 yielded   1780 shell pairs
 There are     13976 function pairs (     15675 Cartesian)
 Smallest overlap matrix eigenvalue = 6.59E-04
 Guess MOs from SCF MO coefficient file

 -----------------------------------------------------------------------
  General SCF calculation program by
  Eric Jon Sundstrom, Paul Horn, Yuezhi Mao, Dmitri Zuev, Alec White,
  David Stuck, Shaama M.S., Shane Yost, Joonho Lee, David Small,
  Daniel Levine, Susi Lehtola, Hugh Burton, Evgeny Epifanovsky
 -----------------------------------------------------------------------
 Exchange:     0.2000 Hartree-Fock + 0.0800 Slater + 0.7200 B88
 Correlation:  0.1900 VWN1RPA + 0.8100 LYP
 Using SG-1 standard quadrature grid
 using 4 threads for integral computing
 -------------------------------------------------------
 OpenMP Integral computing Module                
 Release: version 2.0, May 2017, Q-Chem Inc. Pleasanton 
 -------------------------------------------------------
 -------------------------------------------------------
 OpenMP BLAS3 based DFT computing Module                
 Release: version 1.0, May 2013, Q-Chem Inc. Pittsburgh 
 -------------------------------------------------------
 A restricted SCF calculation will be
 performed using DIIS
 SCF converges when DIIS error is below 1.0e-08
 ---------------------------------------
  Cycle       Energy         DIIS error
 ---------------------------------------
    1   -9972.9816972721      7.04e-04  
    2   -9972.9841978647      4.23e-04  
    3   -9972.9830794603      6.54e-04  
    4   -9972.9849947511      8.36e-05  
    5   -9972.9850276125      3.37e-05  
    6   -9972.9850326282      5.09e-06  
    7   -9972.9850327114      1.14e-06  
    8   -9972.9850327158      4.43e-07  
    9   -9972.9850327164      1.53e-07  
   10   -9972.9850327165      3.41e-08  
   11   -9972.9850327166      1.63e-08  
   12   -9972.9850327165      8.50e-09  Convergence criterion met
 ---------------------------------------
 SCF time:   CPU 33.90s  wall 18.00s 
 SCF   energy in the final basis set =    -9972.9850327165
 Total energy in the final basis set =    -9972.9850327165

 --------------------------------------------------------------
             Orbital Energies (a.u.) and Symmetries
 --------------------------------------------------------------

 Alpha MOs, Restricted
 -- Occupied --                  
******* -482.85 -176.34 -165.74 -165.74 -165.74  -77.14  -62.50
  1 A'    2 A'    3 A'    4 A'    5 A'    1 A"    6 A'    7 A'                 
-56.325 -56.320 -56.320 -35.835 -31.329 -31.322 -31.321 -24.720
  8 A'    2 A"    9 A'   10 A'   11 A'   12 A'    3 A"   13 A'                 
-22.979 -22.978 -22.977 -22.972 -22.972 -10.300  -8.711  -6.633
 14 A'   15 A'    4 A"   16 A'    5 A"   17 A'   18 A'   19 A'                 
 -6.544  -6.529  -6.529  -6.383  -4.797  -4.797  -4.792  -4.790
 20 A'    6 A"   21 A'   22 A'   23 A'   24 A'    7 A"   25 A'                 
 -4.780  -4.779  -2.655  -2.650  -2.650  -2.638  -2.638  -2.062
 26 A'    8 A"   27 A'   28 A'    9 A"   10 A"   29 A'   30 A'                 
 -2.057  -2.056  -2.042  -2.042  -1.250  -0.808  -0.753  -0.672
 31 A'   11 A"   12 A"   32 A'   33 A'   34 A'   35 A'   36 A'                 
 -0.583  -0.493  -0.493  -0.465  -0.397  -0.354  -0.336  -0.310
 37 A'   38 A'   13 A"   39 A'   40 A'   14 A"   41 A'   42 A'                 
 -0.303  -0.295  -0.275
 15 A"   43 A'   16 A"                                                         
 -- Virtual --                   
 -0.132  -0.111  -0.090   0.003   0.007   0.026   0.042   0.044
 44 A'   45 A'   17 A"   46 A'   47 A'   48 A'   18 A"   49 A'                 
  0.064   0.071   0.083   0.088   0.104   0.111   0.134   0.139
 50 A'   19 A"   51 A'   52 A'   53 A'   20 A"   54 A'   55 A'                 
  0.151   0.192   0.206   0.213   0.230   0.252   0.278   0.280
 56 A'   57 A'   21 A"   58 A'   22 A"   59 A'   23 A"   60 A'                 
  0.290   0.314   0.349   0.382   0.383   0.392   0.399   0.429
 61 A'   62 A'   63 A'   24 A"   25 A"   64 A'   65 A'   66 A'                 
  0.436   0.448   0.459   0.481   0.496   0.560   0.577   0.582
 26 A"   67 A'   68 A'   69 A'   27 A"   28 A"   70 A'   29 A"                 
  0.593   0.604   0.617   0.623   0.652   0.727   0.738   0.784
 71 A'   72 A'   73 A'   74 A'   30 A"   75 A'   31 A"   76 A'                 
  0.874   0.894   1.010   1.023   1.244   1.284   1.305   1.311
 77 A'   78 A'   79 A'   80 A'   32 A"   33 A"   81 A'   82 A'                 
  1.350   1.363   1.376   1.465   1.560   1.560   1.606   1.656
 83 A'   84 A'   34 A"   35 A"   85 A'   36 A"   86 A'   87 A'                 
  1.681   1.901   1.959   1.987   2.023   2.140   2.672   2.748
 88 A'   89 A'   90 A'   37 A"   91 A'   92 A'   38 A"   93 A'                 
  3.045   3.734   3.741   3.771   3.800   3.934   3.945   3.958
 94 A'   39 A"   95 A'   40 A"   96 A'   41 A"   97 A'   42 A"                 
  3.989   4.005   4.009   4.026   4.099   4.106   4.191   4.269
 43 A"   98 A'   99 A'   44 A"  100 A'  101 A'  102 A'  103 A'                 
  4.336   5.968   5.990   6.017   6.238   6.277   6.299   6.542
104 A'   45 A"  105 A'  106 A'   46 A"  107 A'  108 A'  109 A'                 
  6.991   7.541   7.562   7.631  13.759  13.894  13.963  23.354
110 A'   47 A"  111 A'  112 A'   48 A"  113 A'  114 A'  115 A'                 
 27.789  28.309  28.327  28.336  28.506  28.510  28.518  28.550
116 A'   49 A"  117 A'  118 A'   50 A"  119 A'   51 A"  120 A'                 
 28.631  47.834  66.737 127.853 127.867 127.888 151.592 163.112
121 A'  122 A'  123 A'   52 A"  124 A'  125 A'  126 A'  127 A'                 
289.732 289.750 289.8361020.6081901.753
 53 A"  128 A'  129 A'  130 A'  131 A'                                         

 Beta MOs, Restricted
 -- Occupied --                  
******* -482.85 -176.34 -165.74 -165.74 -165.74  -77.14  -62.50
  1 A'    2 A'    3 A'    4 A'    5 A'    1 A"    6 A'    7 A'                 
-56.325 -56.320 -56.320 -35.835 -31.329 -31.322 -31.321 -24.720
  8 A'    2 A"    9 A'   10 A'   11 A'   12 A'    3 A"   13 A'                 
-22.979 -22.978 -22.977 -22.972 -22.972 -10.300  -8.711  -6.633
 14 A'   15 A'    4 A"   16 A'    5 A"   17 A'   18 A'   19 A'                 
 -6.544  -6.529  -6.529  -6.383  -4.797  -4.797  -4.792  -4.790
 20 A'    6 A"   21 A'   22 A'   23 A'   24 A'    7 A"   25 A'                 
 -4.780  -4.779  -2.655  -2.650  -2.650  -2.638  -2.638  -2.062
 26 A'    8 A"   27 A'   28 A'    9 A"   10 A"   29 A'   30 A'                 
 -2.057  -2.056  -2.042  -2.042  -1.250  -0.808  -0.753  -0.672
 31 A'   11 A"   12 A"   32 A'   33 A'   34 A'   35 A'   36 A'                 
 -0.583  -0.493  -0.493  -0.465  -0.397  -0.354  -0.336  -0.310
 37 A'   38 A'   13 A"   39 A'   40 A'   14 A"   41 A'   42 A'                 
 -0.303  -0.295  -0.275
 15 A"   43 A'   16 A"                                                         
 -- Virtual --                   
 -0.132  -0.111  -0.090   0.003   0.007   0.026   0.042   0.044
 44 A'   45 A'   17 A"   46 A'   47 A'   48 A'   18 A"   49 A'                 
  0.064   0.071   0.083   0.088   0.104   0.111   0.134   0.139
 50 A'   19 A"   51 A'   52 A'   53 A'   20 A"   54 A'   55 A'                 
  0.151   0.192   0.206   0.213   0.230   0.252   0.278   0.280
 56 A'   57 A'   21 A"   58 A'   22 A"   59 A'   23 A"   60 A'                 
  0.290   0.314   0.349   0.382   0.383   0.392   0.399   0.429
 61 A'   62 A'   63 A'   24 A"   25 A"   64 A'   65 A'   66 A'                 
  0.436   0.448   0.459   0.481   0.496   0.560   0.577   0.582
 26 A"   67 A'   68 A'   69 A'   27 A"   28 A"   70 A'   29 A"                 
  0.593   0.604   0.617   0.623   0.652   0.727   0.738   0.784
 71 A'   72 A'   73 A'   74 A'   30 A"   75 A'   31 A"   76 A'                 
  0.874   0.894   1.010   1.023   1.244   1.284   1.305   1.311
 77 A'   78 A'   79 A'   80 A'   32 A"   33 A"   81 A'   82 A'                 
  1.350   1.363   1.376   1.465   1.560   1.560   1.606   1.656
 83 A'   84 A'   34 A"   35 A"   85 A'   36 A"   86 A'   87 A'                 
  1.681   1.901   1.959   1.987   2.023   2.140   2.672   2.748
 88 A'   89 A'   90 A'   37 A"   91 A'   92 A'   38 A"   93 A'                 
  3.045   3.734   3.741   3.771   3.800   3.934   3.945   3.958
 94 A'   39 A"   95 A'   40 A"   96 A'   41 A"   97 A'   42 A"                 
  3.989   4.005   4.009   4.026   4.099   4.106   4.191   4.269
 43 A"   98 A'   99 A'   44 A"  100 A'  101 A'  102 A'  103 A'                 
  4.336   5.968   5.990   6.017   6.238   6.277   6.299   6.542
104 A'   45 A"  105 A'  106 A'   46 A"  107 A'  108 A'  109 A'                 
  6.991   7.541   7.562   7.631  13.759  13.894  13.963  23.354
110 A'   47 A"  111 A'  112 A'   48 A"  113 A'  114 A'  115 A'                 
 27.789  28.309  28.327  28.336  28.506  28.510  28.518  28.550
116 A'   49 A"  117 A'  118 A'   50 A"  119 A'   51 A"  120 A'                 
 28.631  47.834  66.737 127.853 127.867 127.888 151.592 163.112
121 A'  122 A'  123 A'   52 A"  124 A'  125 A'  126 A'  127 A'                 
289.732 289.750 289.8361020.6081901.753
 53 A"  128 A'  129 A'  130 A'  131 A'                                         
 --------------------------------------------------------------

          Ground-State Mulliken Net Atomic Charges

     Atom                 Charge (a.u.)
  ----------------------------------------
      1 C                    -0.224677
      2 P                     0.293317
      3 F                    -0.150316
      4 I                     0.139891
      5 Br                   -0.058214
  ----------------------------------------
  Sum of atomic charges =     0.000000

 -----------------------------------------------------------------
                    Cartesian Multipole Moments
 -----------------------------------------------------------------
    Charge (ESU x 10^10)
                 0.0000
    Dipole Moment (Debye)
         X      -1.7559      Y      -0.4352      Z      -0.0000
       Tot       1.8090
    Quadrupole Moments (Debye-Ang)
        XX     -69.6285     XY       0.6934     YY     -69.2070
        XZ       0.0000     YZ       0.0000     ZZ     -71.0783
    Octopole Moments (Debye-Ang^2)
       XXX     -46.9341    XXY      29.5118    XYY      -7.1914
       YYY      38.6219    XXZ      -0.0000    XYZ      -0.0000
       YYZ      -0.0000    XZZ      -6.5233    YZZ      10.3983
       ZZZ      -0.0000
    Hexadecapole Moments (Debye-Ang^3)
      XXXX   -1199.1201   XXXY      78.1877   XXYY    -325.1657
      XYYY      63.4430   YYYY    -688.6844   XXXZ      -0.0000
      XXYZ       0.0000   XYYZ      -0.0000   YYYZ       0.0000
      XXZZ    -226.7834   XYZZ      14.0268   YYZZ    -129.0564
      XZZZ       0.0000   YZZZ       0.0000   ZZZZ     -93.9835
 -----------------------------------------------------------------
 Calculating analytic gradient of the SCF energy
 Gradient of SCF Energy
            1           2           3           4           5
    1  -0.0013384   0.0218741  -0.0212930  -0.0359854   0.0367428
    2  -0.0885260   0.0492809  -0.0038536   0.0114284   0.0316702
    3   0.0000000   0.0000000  -0.0000000  -0.0000000  -0.0000000
 Max gradient component =       8.853E-02
 RMS gradient           =       3.161E-02
 Gradient time:  CPU 9.78 s  wall 3.36 s
 Geometry Optimization Parameters
   NAtoms,    NIC,     NZ,  NCons,   NDum,   NFix, NCnnct, MaxDiis
        5      20       5       0       0       0       0       0

 Cartesian Hessian Update
 Hessian Updated using BFGS Update


** GEOMETRY OPTIMIZATION IN DELOCALIZED INTERNAL COORDINATES **
   Searching for a Minimum

   Optimization Cycle:   4

                       Coordinates (Angstroms)
     ATOM                X               Y               Z
      1  C         0.3837008244   -0.4541830559    0.0000000000
      2  P         0.7017278128   -2.0303240778    0.0000000000
      3  F         2.2770960343   -2.2429949777    0.0000000000
      4  I        -1.7909928768    0.2433774609    0.0000000000
      5  Br        1.9525970492    1.0660450301    0.0000000000
   Point Group: cs    Number of degrees of freedom:     7


   Energy is  -9972.985032717

 Hessian Updated using BFGS Update

  7 Hessian modes will be used to form the next step
  Hessian Eigenvalues:
     0.041167    0.072592    0.233750    0.253117    0.268276    0.614130
     0.978964

 Minimum Search - Taking Simple RFO Step
 Searching for Lamda that Minimizes Along All modes
 Value Taken    Lamda =  -0.04760459
 Calculated Step too Large.  Step scaled by  0.447573
 Step Taken.  Stepsize is  0.300000

                             Maximum     Tolerance    Cnvgd?
         Gradient           0.055503      0.000300      NO
         Displacement       0.177145      0.001200      NO
         Energy change     -0.025270      0.000001      NO


 New Cartesian Coordinates Obtained by Inverse Iteration

 Displacement from previous Coordinates is:  0.280872
 ----------------------------------------------------------------
             Standard Nuclear Orientation (Angstroms)
    I     Atom           X                Y                Z
 ----------------------------------------------------------------
    1      C       0.3958630166    -0.4311276303     0.0000000000
    2      P       0.6911028149    -2.0382524398     0.0000000000
    3      F       2.2870819060    -2.2100404659     0.0000000000
    4      I      -1.7096525774     0.2620826720     0.0000000000
    5      Br      1.8597336837     0.9992582437     0.0000000000
 ----------------------------------------------------------------
 Molecular Point Group                 Cs    NOp =  2
 Largest Abelian Subgroup              Cs    NOp =  2
 Nuclear Repulsion Energy =   801.2828646791 hartrees
 There are       59 alpha and       59 beta electrons
 Applying Cartesian multipole field
    Component          Value
    ---------          -----
     (2,0,0)        1.00000E-11
     (0,2,0)        2.00000E-11
     (0,0,2)       -3.00000E-11
 Nucleus-field energy     =     0.0000000223 hartrees
 Requested basis set is 6-311++G(d,p)
 There are 68 shells and 184 basis functions
 A cutoff of  1.0D-11 yielded   1791 shell pairs
 There are     14009 function pairs (     15709 Cartesian)
 Smallest overlap matrix eigenvalue = 5.62E-04
 Guess MOs from SCF MO coefficient file

 -----------------------------------------------------------------------
  General SCF calculation program by
  Eric Jon Sundstrom, Paul Horn, Yuezhi Mao, Dmitri Zuev, Alec White,
  David Stuck, Shaama M.S., Shane Yost, Joonho Lee, David Small,
  Daniel Levine, Susi Lehtola, Hugh Burton, Evgeny Epifanovsky
 -----------------------------------------------------------------------
 Exchange:     0.2000 Hartree-Fock + 0.0800 Slater + 0.7200 B88
 Correlation:  0.1900 VWN1RPA + 0.8100 LYP
 Using SG-1 standard quadrature grid
 using 4 threads for integral computing
 -------------------------------------------------------
 OpenMP Integral computing Module                
 Release: version 2.0, May 2017, Q-Chem Inc. Pleasanton 
 -------------------------------------------------------
 -------------------------------------------------------
 OpenMP BLAS3 based DFT computing Module                
 Release: version 1.0, May 2013, Q-Chem Inc. Pittsburgh 
 -------------------------------------------------------
 A restricted SCF calculation will be
 performed using DIIS
 SCF converges when DIIS error is below 1.0e-08
 ---------------------------------------
  Cycle       Energy         DIIS error
 ---------------------------------------
    1   -9972.9991921772      7.55e-04  
    2   -9973.0019450301      4.79e-04  
    3   -9973.0010234886      6.61e-04  
    4   -9973.0029238720      9.64e-05  
    5   -9973.0029709377      3.29e-05  
    6   -9973.0029751573      4.64e-06  
    7   -9973.0029752363      1.16e-06  
    8   -9973.0029752416      5.70e-07  
    9   -9973.0029752425      9.48e-08  
   10   -9973.0029752426      2.76e-08  
   11   -9973.0029752425      9.42e-09  Convergence criterion met
 ---------------------------------------
 SCF time:   CPU 32.47s  wall 12.00s 
 SCF   energy in the final basis set =    -9973.0029752425
 Total energy in the final basis set =    -9973.0029752425

 --------------------------------------------------------------
             Orbital Energies (a.u.) and Symmetries
 --------------------------------------------------------------

 Alpha MOs, Restricted
 -- Occupied --                  
******* -482.86 -176.34 -165.74 -165.74 -165.74  -77.14  -62.51
  1 A'    2 A'    3 A'    4 A'    5 A'    1 A"    6 A'    7 A'                 
-56.331 -56.326 -56.326 -35.831 -31.325 -31.318 -31.318 -24.712
  8 A'    2 A"    9 A'   10 A'   11 A'   12 A'    3 A"   13 A'                 
-22.975 -22.974 -22.974 -22.969 -22.969 -10.296  -8.717  -6.630
 14 A'   15 A'    4 A"   16 A'    5 A"   17 A'   18 A'   19 A'                 
 -6.550  -6.535  -6.535  -6.380  -4.793  -4.793  -4.788  -4.786
 20 A'    6 A"   21 A'   22 A'   23 A'   24 A'    7 A"   25 A'                 
 -4.777  -4.776  -2.661  -2.656  -2.656  -2.645  -2.645  -2.059
 26 A'    8 A"   27 A'    9 A"   28 A'   10 A"   29 A'   30 A'                 
 -2.054  -2.053  -2.039  -2.039  -1.239  -0.825  -0.749  -0.671
 31 A'   11 A"   12 A"   32 A'   33 A'   34 A'   35 A'   36 A'                 
 -0.575  -0.486  -0.484  -0.476  -0.404  -0.363  -0.340  -0.312
 37 A'   38 A'   13 A"   39 A'   40 A'   14 A"   41 A'   42 A'                 
 -0.304  -0.293  -0.268
 15 A"   43 A'   16 A"                                                         
 -- Virtual --                   
 -0.111  -0.092  -0.091   0.002   0.008   0.026   0.042   0.045
 44 A'   17 A"   45 A'   46 A'   47 A'   48 A'   18 A"   49 A'                 
  0.061   0.069   0.084   0.089   0.103   0.113   0.131   0.137
 50 A'   19 A"   51 A'   52 A'   53 A'   20 A"   54 A'   55 A'                 
  0.156   0.196   0.209   0.214   0.230   0.251   0.280   0.280
 56 A'   57 A'   21 A"   58 A'   22 A"   59 A'   23 A"   60 A'                 
  0.290   0.313   0.349   0.384   0.387   0.389   0.401   0.422
 61 A'   62 A'   63 A'   24 A"   25 A"   64 A'   65 A'   66 A'                 
  0.430   0.449   0.461   0.493   0.495   0.552   0.571   0.574
 26 A"   67 A'   68 A'   69 A'   27 A"   28 A"   70 A'   29 A"                 
  0.600   0.608   0.626   0.636   0.656   0.759   0.770   0.803
 71 A'   72 A'   73 A'   74 A'   30 A"   31 A"   75 A'   76 A'                 
  0.871   0.908   0.996   1.016   1.253   1.290   1.316   1.337
 77 A'   78 A'   79 A'   80 A'   32 A"   33 A"   81 A'   82 A'                 
  1.358   1.371   1.387   1.457   1.559   1.603   1.637   1.662
 83 A'   84 A'   34 A"   35 A"   36 A"   85 A'   86 A'   87 A'                 
  1.689   1.878   1.952   1.986   2.034   2.163   2.669   2.764
 88 A'   89 A'   90 A'   37 A"   91 A'   92 A'   38 A"   93 A'                 
  3.036   3.743   3.751   3.775   3.805   3.938   3.949   3.968
 94 A'   39 A"   95 A'   40 A"   96 A'   41 A"   97 A'   42 A"                 
  3.984   4.006   4.022   4.040   4.093   4.120   4.217   4.322
 43 A"   98 A'   99 A'   44 A"  100 A'  101 A'  102 A'  103 A'                 
  4.351   5.973   5.997   6.025   6.245   6.287   6.306   6.554
104 A'   45 A"  105 A'  106 A'   46 A"  107 A'  108 A'  109 A'                 
  6.981   7.537   7.564   7.637  13.764  13.895  13.952  23.344
110 A'   47 A"  111 A'  112 A'   48 A"  113 A'  114 A'  115 A'                 
 27.803  28.314  28.334  28.343  28.509  28.515  28.525  28.561
116 A'   49 A"  117 A'  118 A'   50 A"  119 A'   51 A"  120 A'                 
 28.646  47.841  66.743 127.858 127.874 127.896 151.605 163.098
121 A'  122 A'  123 A'   52 A"  124 A'  125 A'  126 A'  127 A'                 
289.728 289.753 289.8531020.6171901.766
 53 A"  128 A'  129 A'  130 A'  131 A'                                         

 Beta MOs, Restricted
 -- Occupied --                  
******* -482.86 -176.34 -165.74 -165.74 -165.74  -77.14  -62.51
  1 A'    2 A'    3 A'    4 A'    5 A'    1 A"    6 A'    7 A'                 
-56.331 -56.326 -56.326 -35.831 -31.325 -31.318 -31.318 -24.712
  8 A'    2 A"    9 A'   10 A'   11 A'   12 A'    3 A"   13 A'                 
-22.975 -22.974 -22.974 -22.969 -22.969 -10.296  -8.717  -6.630
 14 A'   15 A'    4 A"   16 A'    5 A"   17 A'   18 A'   19 A'                 
 -6.550  -6.535  -6.535  -6.380  -4.793  -4.793  -4.788  -4.786
 20 A'    6 A"   21 A'   22 A'   23 A'   24 A'    7 A"   25 A'                 
 -4.777  -4.776  -2.661  -2.656  -2.656  -2.645  -2.645  -2.059
 26 A'    8 A"   27 A'    9 A"   28 A'   10 A"   29 A'   30 A'                 
 -2.054  -2.053  -2.039  -2.039  -1.239  -0.825  -0.749  -0.671
 31 A'   11 A"   12 A"   32 A'   33 A'   34 A'   35 A'   36 A'                 
 -0.575  -0.486  -0.484  -0.476  -0.404  -0.363  -0.340  -0.312
 37 A'   38 A'   13 A"   39 A'   40 A'   14 A"   41 A'   42 A'                 
 -0.304  -0.293  -0.268
 15 A"   43 A'   16 A"                                                         
 -- Virtual --                   
 -0.111  -0.092  -0.091   0.002   0.008   0.026   0.042   0.045
 44 A'   17 A"   45 A'   46 A'   47 A'   48 A'   18 A"   49 A'                 
  0.061   0.069   0.084   0.089   0.103   0.113   0.131   0.137
 50 A'   19 A"   51 A'   52 A'   53 A'   20 A"   54 A'   55 A'                 
  0.156   0.196   0.209   0.214   0.230   0.251   0.280   0.280
 56 A'   57 A'   21 A"   58 A'   22 A"   59 A'   23 A"   60 A'                 
  0.290   0.313   0.349   0.384   0.387   0.389   0.401   0.422
 61 A'   62 A'   63 A'   24 A"   25 A"   64 A'   65 A'   66 A'                 
  0.430   0.449   0.461   0.493   0.495   0.552   0.571   0.574
 26 A"   67 A'   68 A'   69 A'   27 A"   28 A"   70 A'   29 A"                 
  0.600   0.608   0.626   0.636   0.656   0.759   0.770   0.803
 71 A'   72 A'   73 A'   74 A'   30 A"   31 A"   75 A'   76 A'                 
  0.871   0.908   0.996   1.016   1.253   1.290   1.316   1.337
 77 A'   78 A'   79 A'   80 A'   32 A"   33 A"   81 A'   82 A'                 
  1.358   1.371   1.387   1.457   1.559   1.603   1.637   1.662
 83 A'   84 A'   34 A"   35 A"   36 A"   85 A'   86 A'   87 A'                 
  1.689   1.878   1.952   1.986   2.034   2.163   2.669   2.764
 88 A'   89 A'   90 A'   37 A"   91 A'   92 A'   38 A"   93 A'                 
  3.036   3.743   3.751   3.775   3.805   3.938   3.949   3.968
 94 A'   39 A"   95 A'   40 A"   96 A'   41 A"   97 A'   42 A"                 
  3.984   4.006   4.022   4.040   4.093   4.120   4.217   4.322
 43 A"   98 A'   99 A'   44 A"  100 A'  101 A'  102 A'  103 A'                 
  4.351   5.973   5.997   6.025   6.245   6.287   6.306   6.554
104 A'   45 A"  105 A'  106 A'   46 A"  107 A'  108 A'  109 A'                 
  6.981   7.537   7.564   7.637  13.764  13.895  13.952  23.344
110 A'   47 A"  111 A'  112 A'   48 A"  113 A'  114 A'  115 A'                 
 27.803  28.314  28.334  28.343  28.509  28.515  28.525  28.561
116 A'   49 A"  117 A'  118 A'   50 A"  119 A'   51 A"  120 A'                 
 28.646  47.841  66.743 127.858 127.874 127.896 151.605 163.098
121 A'  122 A'  123 A'   52 A"  124 A'  125 A'  126 A'  127 A'                 
289.728 289.753 289.8531020.6171901.766
 53 A"  128 A'  129 A'  130 A'  131 A'                                         
 --------------------------------------------------------------

          Ground-State Mulliken Net Atomic Charges

     Atom                 Charge (a.u.)
  ----------------------------------------
      1 C                    -0.233868
      2 P                     0.293116
      3 F                    -0.170449
      4 I                     0.136916
      5 Br                   -0.025716
  ----------------------------------------
  Sum of atomic charges =     0.000000

 -----------------------------------------------------------------
                    Cartesian Multipole Moments
 -----------------------------------------------------------------
    Charge (ESU x 10^10)
                 0.0000
    Dipole Moment (Debye)
         X      -1.5283      Y      -0.0932      Z       0.0000
       Tot       1.5311
    Quadrupole Moments (Debye-Ang)
        XX     -70.0281     XY       1.4105     YY     -69.3013
        XZ       0.0000     YZ       0.0000     ZZ     -70.9247
    Octopole Moments (Debye-Ang^2)
       XXX     -46.2343    XXY      31.0266    XYY      -8.2442
       YYY      41.5560    XXZ       0.0000    XYZ       0.0000
       YYZ       0.0000    XZZ      -6.7958    YZZ      11.4489
       ZZZ       0.0000
    Hexadecapole Moments (Debye-Ang^3)
      XXXX   -1122.2522   XXXY      93.3185   XXYY    -310.1169
      XYYY      77.2459   YYYY    -674.0291   XXXZ       0.0000
      XXYZ       0.0000   XYYZ       0.0000   YYYZ       0.0000
      XXZZ    -211.5547   XYZZ      18.9239   YYZZ    -126.7648
      XZZZ       0.0000   YZZZ       0.0000   ZZZZ     -93.5803
 -----------------------------------------------------------------
 Calculating analytic gradient of the SCF energy
 Gradient of SCF Energy
            1           2           3           4           5
    1  -0.0087207   0.0163490  -0.0139150  -0.0210113   0.0272981
    2  -0.0592764   0.0295495  -0.0025399   0.0084687   0.0237980
    3  -0.0000000   0.0000000  -0.0000000  -0.0000000   0.0000000
 Max gradient component =       5.928E-02
 RMS gradient           =       2.122E-02
 Gradient time:  CPU 10.50 s  wall 3.60 s
 Geometry Optimization Parameters
   NAtoms,    NIC,     NZ,  NCons,   NDum,   NFix, NCnnct, MaxDiis
        5      20       5       0       0       0       0       0

 Cartesian Hessian Update
 Hessian Updated using BFGS Update


** GEOMETRY OPTIMIZATION IN DELOCALIZED INTERNAL COORDINATES **
   Searching for a Minimum

   Optimization Cycle:   5

                       Coordinates (Angstroms)
     ATOM                X               Y               Z
      1  C         0.3958630166   -0.4311276303    0.0000000000
      2  P         0.6911028149   -2.0382524398    0.0000000000
      3  F         2.2870819060   -2.2100404659    0.0000000000
      4  I        -1.7096525774    0.2620826720    0.0000000000
      5  Br        1.8597336837    0.9992582437    0.0000000000
   Point Group: cs    Number of degrees of freedom:     7


   Energy is  -9973.002975242

 Hessian Updated using BFGS Update

  7 Hessian modes will be used to form the next step
  Hessian Eigenvalues:
     0.042810    0.087563    0.232971    0.259990    0.267634    0.609354
     0.970976

 Minimum Search - Taking Simple RFO Step
 Searching for Lamda that Minimizes Along All modes
 Value Taken    Lamda =  -0.02562032
 Calculated Step too Large.  Step scaled by  0.553234
 Step Taken.  Stepsize is  0.300000

                             Maximum     Tolerance    Cnvgd?
         Gradient           0.036820      0.000300      NO
         Displacement       0.181415      0.001200      NO
         Energy change     -0.017943      0.000001      NO


 New Cartesian Coordinates Obtained by Inverse Iteration

 Displacement from previous Coordinates is:  0.252325
 ----------------------------------------------------------------
             Standard Nuclear Orientation (Angstroms)
    I     Atom           X                Y                Z
 ----------------------------------------------------------------
    1      C       0.4219316932    -0.3992869741     0.0000000000
    2      P       0.6819251286    -2.0372271882     0.0000000000
    3      F       2.2953231421    -2.1890131869     0.0000000000
    4      I      -1.6488100218     0.2738292099     0.0000000000
    5      Br      1.7737589017     0.9336185190     0.0000000000
 ----------------------------------------------------------------
 Molecular Point Group                 Cs    NOp =  2
 Largest Abelian Subgroup              Cs    NOp =  2
 Nuclear Repulsion Energy =   824.1576904090 hartrees
 There are       59 alpha and       59 beta electrons
 Applying Cartesian multipole field
    Component          Value
    ---------          -----
     (2,0,0)        1.00000E-11
     (0,2,0)        2.00000E-11
     (0,0,2)       -3.00000E-11
 Nucleus-field energy     =     0.0000000211 hartrees
 Requested basis set is 6-311++G(d,p)
 There are 68 shells and 184 basis functions
 A cutoff of  1.0D-11 yielded   1795 shell pairs
 There are     14027 function pairs (     15728 Cartesian)
 Smallest overlap matrix eigenvalue = 4.28E-04
 Guess MOs from SCF MO coefficient file

 -----------------------------------------------------------------------
  General SCF calculation program by
  Eric Jon Sundstrom, Paul Horn, Yuezhi Mao, Dmitri Zuev, Alec White,
  David Stuck, Shaama M.S., Shane Yost, Joonho Lee, David Small,
  Daniel Levine, Susi Lehtola, Hugh Burton, Evgeny Epifanovsky
 -----------------------------------------------------------------------
 Exchange:     0.2000 Hartree-Fock + 0.0800 Slater + 0.7200 B88
 Correlation:  0.1900 VWN1RPA + 0.8100 LYP
 Using SG-1 standard quadrature grid
 using 4 threads for integral computing
 -------------------------------------------------------
 OpenMP Integral computing Module                
 Release: version 2.0, May 2017, Q-Chem Inc. Pleasanton 
 -------------------------------------------------------
 -------------------------------------------------------
 OpenMP BLAS3 based DFT computing Module                
 Release: version 1.0, May 2013, Q-Chem Inc. Pittsburgh 
 -------------------------------------------------------
 A restricted SCF calculation will be
 performed using DIIS
 SCF converges when DIIS error is below 1.0e-08
 ---------------------------------------
  Cycle       Energy         DIIS error
 ---------------------------------------
    1   -9973.0075198406      8.78e-04  
    2   -9973.0110134447      5.67e-04  
    3   -9973.0100895971      7.25e-04  
    4   -9973.0123301992      1.22e-04  
    5   -9973.0124069921      3.54e-05  
    6   -9973.0124115370      5.41e-06  
    7   -9973.0124116518      1.98e-06  
    8   -9973.0124116655      6.67e-07  
    9   -9973.0124116666      1.00e-07  
   10   -9973.0124116667      2.71e-08  
   11   -9973.0124116667      1.22e-08  
   12   -9973.0124116667      4.27e-09  Convergence criterion met
 ---------------------------------------
 SCF time:   CPU 36.31s  wall 13.00s 
 SCF   energy in the final basis set =    -9973.0124116667
 Total energy in the final basis set =    -9973.0124116667

 --------------------------------------------------------------
             Orbital Energies (a.u.) and Symmetries
 --------------------------------------------------------------

 Alpha MOs, Restricted
 -- Occupied --                  
******* -482.86 -176.33 -165.73 -165.73 -165.73  -77.13  -62.52
  1 A'    2 A'    3 A'    4 A'    5 A'    1 A"    6 A'    7 A'                 
-56.338 -56.333 -56.333 -35.827 -31.321 -31.314 -31.314 -24.705
  8 A'    2 A"    9 A'   10 A'   11 A'   12 A'    3 A"   13 A'                 
-22.971 -22.969 -22.969 -22.965 -22.965 -10.292  -8.725  -6.625
 14 A'   15 A'    4 A"   16 A'    5 A"   17 A'   18 A'   19 A'                 
 -6.558  -6.544  -6.543  -6.376  -4.789  -4.789  -4.784  -4.782
 20 A'    6 A"   21 A'   22 A'   23 A'   24 A'    7 A"   25 A'                 
 -4.773  -4.773  -2.669  -2.664  -2.664  -2.653  -2.653  -2.055
 26 A'    8 A"   27 A'    9 A"   28 A'   10 A"   29 A'   30 A'                 
 -2.050  -2.049  -2.036  -2.036  -1.229  -0.852  -0.745  -0.669
 31 A'   11 A"   12 A"   32 A'   33 A'   34 A'   35 A'   36 A'                 
 -0.569  -0.488  -0.480  -0.476  -0.411  -0.376  -0.345  -0.313
 37 A'   38 A'   39 A'   13 A"   40 A'   14 A"   41 A'   42 A'                 
 -0.304  -0.291  -0.262
 15 A"   43 A'   16 A"                                                         
 -- Virtual --                   
 -0.095  -0.093  -0.068   0.003   0.011   0.026   0.043   0.046
 44 A'   17 A"   45 A'   46 A'   47 A'   48 A'   18 A"   49 A'                 
  0.058   0.067   0.086   0.092   0.105   0.114   0.129   0.134
 50 A'   19 A"   51 A'   52 A'   53 A'   20 A"   54 A'   55 A'                 
  0.162   0.199   0.210   0.217   0.231   0.249   0.279   0.282
 56 A'   57 A'   21 A"   58 A'   22 A"   59 A'   60 A'   23 A"                 
  0.290   0.312   0.347   0.384   0.388   0.392   0.404   0.416
 61 A'   62 A'   63 A'   24 A"   64 A'   25 A"   65 A'   66 A'                 
  0.421   0.451   0.463   0.501   0.505   0.541   0.565   0.572
 26 A"   67 A'   68 A'   27 A"   69 A'   28 A"   29 A"   70 A'                 
  0.605   0.608   0.641   0.647   0.660   0.777   0.804   0.818
 71 A'   72 A'   73 A'   74 A'   30 A"   31 A"   75 A'   76 A'                 
  0.878   0.924   0.977   1.023   1.262   1.295   1.321   1.354
 77 A'   78 A'   79 A'   80 A'   32 A"   33 A"   81 A'   82 A'                 
  1.366   1.380   1.401   1.453   1.561   1.607   1.668   1.688
 83 A'   84 A'   34 A"   35 A"   36 A"   85 A'   86 A'   87 A'                 
  1.725   1.857   1.951   1.985   2.043   2.163   2.667   2.784
 88 A'   89 A'   90 A'   37 A"   91 A'   92 A'   38 A"   93 A'                 
  3.042   3.750   3.759   3.780   3.811   3.941   3.954   3.976
 94 A'   39 A"   95 A'   40 A"   96 A'   41 A"   97 A'   42 A"                 
  3.977   4.000   4.039   4.056   4.086   4.135   4.232   4.337
 43 A"   98 A'   99 A'   44 A"  100 A'  101 A'  102 A'  103 A'                 
  4.371   5.977   6.002   6.031   6.252   6.296   6.313   6.589
104 A'   45 A"  105 A'  106 A'   46 A"  107 A'  108 A'  109 A'                 
  6.972   7.531   7.566   7.629  13.769  13.896  13.948  23.343
110 A'   47 A"  111 A'  112 A'   48 A"  113 A'  114 A'  115 A'                 
 27.815  28.319  28.340  28.351  28.513  28.519  28.531  28.571
116 A'   49 A"  117 A'  118 A'   50 A"  119 A'   51 A"  120 A'                 
 28.656  47.862  66.749 127.863 127.880 127.903 151.615 163.087
121 A'  122 A'  123 A'   52 A"  124 A'  125 A'  126 A'  127 A'                 
289.725 289.757 289.8541020.6451901.777
 53 A"  128 A'  129 A'  130 A'  131 A'                                         

 Beta MOs, Restricted
 -- Occupied --                  
******* -482.86 -176.33 -165.73 -165.73 -165.73  -77.13  -62.52
  1 A'    2 A'    3 A'    4 A'    5 A'    1 A"    6 A'    7 A'                 
-56.338 -56.333 -56.333 -35.827 -31.321 -31.314 -31.314 -24.705
  8 A'    2 A"    9 A'   10 A'   11 A'   12 A'    3 A"   13 A'                 
-22.971 -22.969 -22.969 -22.965 -22.965 -10.292  -8.725  -6.625
 14 A'   15 A'    4 A"   16 A'    5 A"   17 A'   18 A'   19 A'                 
 -6.558  -6.544  -6.543  -6.376  -4.789  -4.789  -4.784  -4.782
 20 A'    6 A"   21 A'   22 A'   23 A'   24 A'    7 A"   25 A'                 
 -4.773  -4.773  -2.669  -2.664  -2.664  -2.653  -2.653  -2.055
 26 A'    8 A"   27 A'    9 A"   28 A'   10 A"   29 A'   30 A'                 
 -2.050  -2.049  -2.036  -2.036  -1.229  -0.852  -0.745  -0.669
 31 A'   11 A"   12 A"   32 A'   33 A'   34 A'   35 A'   36 A'                 
 -0.569  -0.488  -0.480  -0.476  -0.411  -0.376  -0.345  -0.313
 37 A'   38 A'   39 A'   13 A"   40 A'   14 A"   41 A'   42 A'                 
 -0.304  -0.291  -0.262
 15 A"   43 A'   16 A"                                                         
 -- Virtual --                   
 -0.095  -0.093  -0.068   0.003   0.011   0.026   0.043   0.046
 44 A'   17 A"   45 A'   46 A'   47 A'   48 A'   18 A"   49 A'                 
  0.058   0.067   0.086   0.092   0.105   0.114   0.129   0.134
 50 A'   19 A"   51 A'   52 A'   53 A'   20 A"   54 A'   55 A'                 
  0.162   0.199   0.210   0.217   0.231   0.249   0.279   0.282
 56 A'   57 A'   21 A"   58 A'   22 A"   59 A'   60 A'   23 A"                 
  0.290   0.312   0.347   0.384   0.388   0.392   0.404   0.416
 61 A'   62 A'   63 A'   24 A"   64 A'   25 A"   65 A'   66 A'                 
  0.421   0.451   0.463   0.501   0.505   0.541   0.565   0.572
 26 A"   67 A'   68 A'   27 A"   69 A'   28 A"   29 A"   70 A'                 
  0.605   0.608   0.641   0.647   0.660   0.777   0.804   0.818
 71 A'   72 A'   73 A'   74 A'   30 A"   31 A"   75 A'   76 A'                 
  0.878   0.924   0.977   1.023   1.262   1.295   1.321   1.354
 77 A'   78 A'   79 A'   80 A'   32 A"   33 A"   81 A'   82 A'                 
  1.366   1.380   1.401   1.453   1.561   1.607   1.668   1.688
 83 A'   84 A'   34 A"   35 A"   36 A"   85 A'   86 A'   87 A'                 
  1.725   1.857   1.951   1.985   2.043   2.163   2.667   2.784
 88 A'   89 A'   90 A'   37 A"   91 A'   92 A'   38 A"   93 A'                 
  3.042   3.750   3.759   3.780   3.811   3.941   3.954   3.976
 94 A'   39 A"   95 A'   40 A"   96 A'   41 A"   97 A'   42 A"                 
  3.977   4.000   4.039   4.056   4.086   4.135   4.232   4.337
 43 A"   98 A'   99 A'   44 A"  100 A'  101 A'  102 A'  103 A'                 
  4.371   5.977   6.002   6.031   6.252   6.296   6.313   6.589
104 A'   45 A"  105 A'  106 A'   46 A"  107 A'  108 A'  109 A'                 
  6.972   7.531   7.566   7.629  13.769  13.896  13.948  23.343
110 A'   47 A"  111 A'  112 A'   48 A"  113 A'  114 A'  115 A'                 
 27.815  28.319  28.340  28.351  28.513  28.519  28.531  28.571
116 A'   49 A"  117 A'  118 A'   50 A"  119 A'   51 A"  120 A'                 
 28.656  47.862  66.749 127.863 127.880 127.903 151.615 163.087
121 A'  122 A'  123 A'   52 A"  124 A'  125 A'  126 A'  127 A'                 
289.725 289.757 289.8541020.6451901.777
 53 A"  128 A'  129 A'  130 A'  131 A'                                         
 --------------------------------------------------------------

          Ground-State Mulliken Net Atomic Charges

     Atom                 Charge (a.u.)
  ----------------------------------------
      1 C                    -0.238878
      2 P                     0.286843
      3 F                    -0.189845
      4 I                     0.124285
      5 Br                    0.017596
  ----------------------------------------
  Sum of atomic charges =     0.000000

 -----------------------------------------------------------------
                    Cartesian Multipole Moments
 -----------------------------------------------------------------
    Charge (ESU x 10^10)
                 0.0000
    Dipole Moment (Debye)
         X      -1.2437      Y       0.2884      Z       0.0000
       Tot       1.2767
    Quadrupole Moments (Debye-Ang)
        XX     -70.3641     XY       2.1592     YY     -69.5773
        XZ      -0.0000     YZ       0.0000     ZZ     -70.7458
    Octopole Moments (Debye-Ang^2)
       XXX     -44.7587    XXY      32.5027    XYY      -9.0378
       YYY      44.9175    XXZ      -0.0000    XYZ      -0.0000
       YYZ       0.0000    XZZ      -6.5424    YZZ      12.6561
       ZZZ       0.0000
    Hexadecapole Moments (Debye-Ang^3)
      XXXX   -1062.0136   XXXY     106.8217   XXYY    -298.9598
      XYYY      89.8518   YYYY    -659.7789   XXXZ      -0.0000
      XXYZ      -0.0000   XYYZ      -0.0000   YYYZ       0.0000
      XXZZ    -199.4812   XYZZ      23.3039   YYZZ    -124.5376
      XZZZ      -0.0000   YZZZ       0.0000   ZZZZ     -93.1654
 -----------------------------------------------------------------
 Calculating analytic gradient of the SCF energy
 Gradient of SCF Energy
            1           2           3           4           5
    1   0.0042156   0.0116492  -0.0079181  -0.0099163   0.0019696
    2  -0.0195094   0.0143601  -0.0012436   0.0062420   0.0001508
    3   0.0000000  -0.0000000  -0.0000000  -0.0000000  -0.0000000
 Max gradient component =       1.951E-02
 RMS gradient           =       7.940E-03
 Gradient time:  CPU 10.97 s  wall 3.76 s
 Geometry Optimization Parameters
   NAtoms,    NIC,     NZ,  NCons,   NDum,   NFix, NCnnct, MaxDiis
        5      20       5       0       0       0       0       0

 Cartesian Hessian Update
 Hessian Updated using BFGS Update


** GEOMETRY OPTIMIZATION IN DELOCALIZED INTERNAL COORDINATES **
   Searching for a Minimum

   Optimization Cycle:   6

                       Coordinates (Angstroms)
     ATOM                X               Y               Z
      1  C         0.4219316932   -0.3992869741    0.0000000000
      2  P         0.6819251286   -2.0372271882    0.0000000000
      3  F         2.2953231421   -2.1890131869    0.0000000000
      4  I        -1.6488100218    0.2738292099    0.0000000000
      5  Br        1.7737589017    0.9336185190    0.0000000000
   Point Group: cs    Number of degrees of freedom:     7


   Energy is  -9973.012411667

 Hessian Updated using BFGS Update

  7 Hessian modes will be used to form the next step
  Hessian Eigenvalues:
     0.064090    0.122828    0.228992    0.264219    0.272373    0.603229
     0.956765

 Minimum Search - Taking Simple RFO Step
 Searching for Lamda that Minimizes Along All modes
 Value Taken    Lamda =  -0.00299277
 Step Taken.  Stepsize is  0.178557

                             Maximum     Tolerance    Cnvgd?
         Gradient           0.017161      0.000300      NO
         Displacement       0.116890      0.001200      NO
         Energy change     -0.009436      0.000001      NO


 New Cartesian Coordinates Obtained by Inverse Iteration

 Displacement from previous Coordinates is:  0.203161
 ----------------------------------------------------------------
             Standard Nuclear Orientation (Angstroms)
    I     Atom           X                Y                Z
 ----------------------------------------------------------------
    1      C       0.4260953455    -0.3792832456     0.0000000000
    2      P       0.6461686682    -2.0332919987     0.0000000000
    3      F       2.2687686181    -2.1950867123     0.0000000000
    4      I      -1.5752408626     0.2243095774     0.0000000000
    5      Br      1.7583370747     0.9652727590     0.0000000000
 ----------------------------------------------------------------
 Molecular Point Group                 Cs    NOp =  2
 Largest Abelian Subgroup              Cs    NOp =  2
 Nuclear Repulsion Energy =   837.3993171982 hartrees
 There are       59 alpha and       59 beta electrons
 Applying Cartesian multipole field
    Component          Value
    ---------          -----
     (2,0,0)        1.00000E-11
     (0,2,0)        2.00000E-11
     (0,0,2)       -3.00000E-11
 Nucleus-field energy     =     0.0000000206 hartrees
 Requested basis set is 6-311++G(d,p)
 There are 68 shells and 184 basis functions
 A cutoff of  1.0D-11 yielded   1801 shell pairs
 There are     14070 function pairs (     15786 Cartesian)
 Smallest overlap matrix eigenvalue = 4.06E-04
 Guess MOs from SCF MO coefficient file

 -----------------------------------------------------------------------
  General SCF calculation program by
  Eric Jon Sundstrom, Paul Horn, Yuezhi Mao, Dmitri Zuev, Alec White,
  David Stuck, Shaama M.S., Shane Yost, Joonho Lee, David Small,
  Daniel Levine, Susi Lehtola, Hugh Burton, Evgeny Epifanovsky
 -----------------------------------------------------------------------
 Exchange:     0.2000 Hartree-Fock + 0.0800 Slater + 0.7200 B88
 Correlation:  0.1900 VWN1RPA + 0.8100 LYP
 Using SG-1 standard quadrature grid
 using 4 threads for integral computing
 -------------------------------------------------------
 OpenMP Integral computing Module                
 Release: version 2.0, May 2017, Q-Chem Inc. Pleasanton 
 -------------------------------------------------------
 -------------------------------------------------------
 OpenMP BLAS3 based DFT computing Module                
 Release: version 1.0, May 2013, Q-Chem Inc. Pittsburgh 
 -------------------------------------------------------
 A restricted SCF calculation will be
 performed using DIIS
 SCF converges when DIIS error is below 1.0e-08
 ---------------------------------------
  Cycle       Energy         DIIS error
 ---------------------------------------
    1   -9973.0116248091      5.44e-04  
    2   -9973.0127139873      3.88e-04  
    3   -9973.0125119590      4.43e-04  
    4   -9973.0133366958      7.70e-05  
    5   -9973.0133655445      2.24e-05  
    6   -9973.0133678286      5.29e-06  
    7   -9973.0133679201      1.71e-06  
    8   -9973.0133679272      8.17e-07  
    9   -9973.0133679294      2.07e-07  
   10   -9973.0133679295      3.98e-08  
   11   -9973.0133679295      9.02e-09  Convergence criterion met
 ---------------------------------------
 SCF time:   CPU 33.66s  wall 12.00s 
 SCF   energy in the final basis set =    -9973.0133679295
 Total energy in the final basis set =    -9973.0133679295

 --------------------------------------------------------------
             Orbital Energies (a.u.) and Symmetries
 --------------------------------------------------------------

 Alpha MOs, Restricted
 -- Occupied --                  
******* -482.86 -176.33 -165.74 -165.73 -165.73  -77.13  -62.52
  1 A'    2 A'    3 A'    4 A'    5 A'    1 A"    6 A'    7 A'                 
-56.337 -56.333 -56.333 -35.828 -31.321 -31.315 -31.315 -24.699
  8 A'    2 A"    9 A'   10 A'   11 A'   12 A'    3 A"   13 A'                 
-22.972 -22.970 -22.970 -22.966 -22.966 -10.289  -8.725  -6.624
 14 A'   15 A'    4 A"   16 A'    5 A"   17 A'   18 A'   19 A'                 
 -6.558  -6.544  -6.543  -6.377  -4.790  -4.788  -4.782  -4.780
 20 A'    6 A"   21 A'   22 A'   23 A'   24 A'    7 A"   25 A'                 
 -4.775  -4.774  -2.669  -2.664  -2.664  -2.653  -2.653  -2.056
 26 A'    8 A"   27 A'    9 A"   28 A'   10 A"   29 A'   30 A'                 
 -2.051  -2.050  -2.038  -2.037  -1.221  -0.855  -0.752  -0.669
 31 A'   11 A"   12 A"   32 A'   33 A'   34 A'   35 A'   36 A'                 
 -0.565  -0.490  -0.475  -0.470  -0.414  -0.379  -0.347  -0.314
 37 A'   38 A'   39 A'   13 A"   40 A'   14 A"   41 A'   42 A'                 
 -0.307  -0.292  -0.258
 15 A"   43 A'   16 A"                                                         
 -- Virtual --                   
 -0.095  -0.079  -0.064   0.001   0.011   0.026   0.043   0.045
 17 A"   44 A'   45 A'   46 A'   47 A'   48 A'   18 A"   49 A'                 
  0.058   0.067   0.084   0.093   0.105   0.114   0.126   0.132
 50 A'   19 A"   51 A'   52 A'   53 A'   20 A"   54 A'   55 A'                 
  0.167   0.204   0.210   0.217   0.230   0.252   0.276   0.284
 56 A'   57 A'   21 A"   58 A'   22 A"   59 A'   60 A'   23 A"                 
  0.290   0.317   0.345   0.381   0.388   0.396   0.404   0.414
 61 A'   62 A'   63 A'   24 A"   64 A'   25 A"   65 A'   66 A'                 
  0.421   0.452   0.466   0.501   0.515   0.540   0.563   0.579
 26 A"   67 A'   68 A'   27 A"   69 A'   28 A"   29 A"   70 A'                 
  0.607   0.612   0.637   0.661   0.670   0.787   0.800   0.826
 71 A'   72 A'   73 A'   30 A"   74 A'   31 A"   75 A'   76 A'                 
  0.877   0.921   0.969   1.029   1.264   1.299   1.326   1.360
 77 A'   78 A'   79 A'   80 A'   32 A"   33 A"   81 A'   82 A'                 
  1.369   1.390   1.406   1.449   1.561   1.612   1.670   1.691
 83 A'   84 A'   34 A"   35 A"   36 A"   85 A'   86 A'   87 A'                 
  1.720   1.848   1.957   1.985   2.042   2.165   2.664   2.786
 88 A'   89 A'   90 A'   37 A"   91 A'   92 A'   38 A"   93 A'                 
  3.037   3.756   3.765   3.783   3.815   3.940   3.956   3.977
 94 A'   39 A"   95 A'   40 A"   96 A'   41 A"   97 A'   42 A"                 
  3.983   3.997   4.048   4.058   4.081   4.135   4.234   4.342
 43 A"   98 A'   99 A'   44 A"  100 A'  101 A'  102 A'  103 A'                 
  4.396   5.978   6.005   6.040   6.257   6.302   6.322   6.593
104 A'   45 A"  105 A'  106 A'   46 A"  107 A'  108 A'  109 A'                 
  6.969   7.531   7.565   7.633  13.771  13.892  13.946  23.340
110 A'   47 A"  111 A'  112 A'   48 A"  113 A'  114 A'  115 A'                 
 27.833  28.320  28.342  28.357  28.513  28.520  28.535  28.576
116 A'   49 A"  117 A'  118 A'   50 A"  119 A'   51 A"  120 A'                 
 28.662  47.865  66.753 127.864 127.882 127.907 151.631 163.083
121 A'  122 A'  123 A'   52 A"  124 A'  125 A'  126 A'  127 A'                 
289.726 289.757 289.8581020.6491901.793
 53 A"  128 A'  129 A'  130 A'  131 A'                                         

 Beta MOs, Restricted
 -- Occupied --                  
******* -482.86 -176.33 -165.74 -165.73 -165.73  -77.13  -62.52
  1 A'    2 A'    3 A'    4 A'    5 A'    1 A"    6 A'    7 A'                 
-56.337 -56.333 -56.333 -35.828 -31.321 -31.315 -31.315 -24.699
  8 A'    2 A"    9 A'   10 A'   11 A'   12 A'    3 A"   13 A'                 
-22.972 -22.970 -22.970 -22.966 -22.966 -10.289  -8.725  -6.624
 14 A'   15 A'    4 A"   16 A'    5 A"   17 A'   18 A'   19 A'                 
 -6.558  -6.544  -6.543  -6.377  -4.790  -4.788  -4.782  -4.780
 20 A'    6 A"   21 A'   22 A'   23 A'   24 A'    7 A"   25 A'                 
 -4.775  -4.774  -2.669  -2.664  -2.664  -2.653  -2.653  -2.056
 26 A'    8 A"   27 A'    9 A"   28 A'   10 A"   29 A'   30 A'                 
 -2.051  -2.050  -2.038  -2.037  -1.221  -0.855  -0.752  -0.669
 31 A'   11 A"   12 A"   32 A'   33 A'   34 A'   35 A'   36 A'                 
 -0.565  -0.490  -0.475  -0.470  -0.414  -0.379  -0.347  -0.314
 37 A'   38 A'   39 A'   13 A"   40 A'   14 A"   41 A'   42 A'                 
 -0.307  -0.292  -0.258
 15 A"   43 A'   16 A"                                                         
 -- Virtual --                   
 -0.095  -0.079  -0.064   0.001   0.011   0.026   0.043   0.045
 17 A"   44 A'   45 A'   46 A'   47 A'   48 A'   18 A"   49 A'                 
  0.058   0.067   0.084   0.093   0.105   0.114   0.126   0.132
 50 A'   19 A"   51 A'   52 A'   53 A'   20 A"   54 A'   55 A'                 
  0.167   0.204   0.210   0.217   0.230   0.252   0.276   0.284
 56 A'   57 A'   21 A"   58 A'   22 A"   59 A'   60 A'   23 A"                 
  0.290   0.317   0.345   0.381   0.388   0.396   0.404   0.414
 61 A'   62 A'   63 A'   24 A"   64 A'   25 A"   65 A'   66 A'                 
  0.421   0.452   0.466   0.501   0.515   0.540   0.563   0.579
 26 A"   67 A'   68 A'   27 A"   69 A'   28 A"   29 A"   70 A'                 
  0.607   0.612   0.637   0.661   0.670   0.787   0.800   0.826
 71 A'   72 A'   73 A'   30 A"   74 A'   31 A"   75 A'   76 A'                 
  0.877   0.921   0.969   1.029   1.264   1.299   1.326   1.360
 77 A'   78 A'   79 A'   80 A'   32 A"   33 A"   81 A'   82 A'                 
  1.369   1.390   1.406   1.449   1.561   1.612   1.670   1.691
 83 A'   84 A'   34 A"   35 A"   36 A"   85 A'   86 A'   87 A'                 
  1.720   1.848   1.957   1.985   2.042   2.165   2.664   2.786
 88 A'   89 A'   90 A'   37 A"   91 A'   92 A'   38 A"   93 A'                 
  3.037   3.756   3.765   3.783   3.815   3.940   3.956   3.977
 94 A'   39 A"   95 A'   40 A"   96 A'   41 A"   97 A'   42 A"                 
  3.983   3.997   4.048   4.058   4.081   4.135   4.234   4.342
 43 A"   98 A'   99 A'   44 A"  100 A'  101 A'  102 A'  103 A'                 
  4.396   5.978   6.005   6.040   6.257   6.302   6.322   6.593
104 A'   45 A"  105 A'  106 A'   46 A"  107 A'  108 A'  109 A'                 
  6.969   7.531   7.565   7.633  13.771  13.892  13.946  23.340
110 A'   47 A"  111 A'  112 A'   48 A"  113 A'  114 A'  115 A'                 
 27.833  28.320  28.342  28.357  28.513  28.520  28.535  28.576
116 A'   49 A"  117 A'  118 A'   50 A"  119 A'   51 A"  120 A'                 
 28.662  47.865  66.753 127.864 127.882 127.907 151.631 163.083
121 A'  122 A'  123 A'   52 A"  124 A'  125 A'  126 A'  127 A'                 
289.726 289.757 289.8581020.6491901.793
 53 A"  128 A'  129 A'  130 A'  131 A'                                         
 --------------------------------------------------------------

          Ground-State Mulliken Net Atomic Charges

     Atom                 Charge (a.u.)
  ----------------------------------------
      1 C                    -0.231840
      2 P                     0.271193
      3 F                    -0.199715
      4 I                     0.141025
      5 Br                    0.019336
  ----------------------------------------
  Sum of atomic charges =     0.000000

 -----------------------------------------------------------------
                    Cartesian Multipole Moments
 -----------------------------------------------------------------
    Charge (ESU x 10^10)
                 0.0000
    Dipole Moment (Debye)
         X      -1.4185      Y       0.3617      Z       0.0000
       Tot       1.4639
    Quadrupole Moments (Debye-Ang)
        XX     -70.7526     XY       2.6378     YY     -69.6236
        XZ       0.0000     YZ       0.0000     ZZ     -70.6040
    Octopole Moments (Debye-Ang^2)
       XXX     -48.8218    XXY      33.1153    XYY     -10.6905
       YYY      47.3015    XXZ       0.0000    XYZ       0.0000
       YYZ      -0.0000    XZZ      -8.0651    YZZ      13.4688
       ZZZ       0.0000
    Hexadecapole Moments (Debye-Ang^3)
      XXXX   -1014.1751   XXXY      96.2056   XXYY    -292.4410
      XYYY      78.1067   YYYY    -660.0832   XXXZ       0.0000
      XXYZ       0.0000   XYYZ       0.0000   YYYZ       0.0000
      XXZZ    -190.4848   XYZZ      18.8801   YYZZ    -124.8895
      XZZZ       0.0000   YZZZ       0.0000   ZZZZ     -92.6993
 -----------------------------------------------------------------
 Calculating analytic gradient of the SCF energy
 Gradient of SCF Energy
            1           2           3           4           5
    1  -0.0027825   0.0007101  -0.0039984   0.0078836  -0.0018128
    2  -0.0035787   0.0058544   0.0006923  -0.0031913   0.0002233
    3   0.0000000   0.0000000  -0.0000000  -0.0000000  -0.0000000
 Max gradient component =       7.884E-03
 RMS gradient           =       3.135E-03
 Gradient time:  CPU 10.96 s  wall 3.76 s
 Geometry Optimization Parameters
   NAtoms,    NIC,     NZ,  NCons,   NDum,   NFix, NCnnct, MaxDiis
        5      20       5       0       0       0       0       0

 Cartesian Hessian Update
 Hessian Updated using BFGS Update


** GEOMETRY OPTIMIZATION IN DELOCALIZED INTERNAL COORDINATES **
   Searching for a Minimum

   Optimization Cycle:   7

                       Coordinates (Angstroms)
     ATOM                X               Y               Z
      1  C         0.4260953455   -0.3792832456    0.0000000000
      2  P         0.6461686682   -2.0332919987    0.0000000000
      3  F         2.2687686181   -2.1950867123    0.0000000000
      4  I        -1.5752408626    0.2243095774    0.0000000000
      5  Br        1.7583370747    0.9652727590    0.0000000000
   Point Group: cs    Number of degrees of freedom:     7


   Energy is  -9973.013367930

 Hessian Updated using BFGS Update

  7 Hessian modes will be used to form the next step
  Hessian Eigenvalues:
     0.090626    0.140345    0.233620    0.264049    0.274501    0.583972
     0.924346

 Minimum Search - Taking Simple RFO Step
 Searching for Lamda that Minimizes Along All modes
 Value Taken    Lamda =  -0.00070502
 Step Taken.  Stepsize is  0.071408

                             Maximum     Tolerance    Cnvgd?
         Gradient           0.009924      0.000300      NO
         Displacement       0.044077      0.001200      NO
         Energy change     -0.000956      0.000001      NO


 New Cartesian Coordinates Obtained by Inverse Iteration

 Displacement from previous Coordinates is:  0.080135
 ----------------------------------------------------------------
             Standard Nuclear Orientation (Angstroms)
    I     Atom           X                Y                Z
 ----------------------------------------------------------------
    1      C       0.4277957556    -0.3827943056     0.0000000000
    2      P       0.6556152307    -2.0387883604     0.0000000000
    3      F       2.2818213842    -2.1904242284     0.0000000000
    4      I      -1.6047539635     0.2432564637     0.0000000000
    5      Br      1.7636504369     0.9506708104     0.0000000000
 ----------------------------------------------------------------
 Molecular Point Group                 Cs    NOp =  2
 Largest Abelian Subgroup              Cs    NOp =  2
 Nuclear Repulsion Energy =   831.9859412679 hartrees
 There are       59 alpha and       59 beta electrons
 Applying Cartesian multipole field
    Component          Value
    ---------          -----
     (2,0,0)        1.00000E-11
     (0,2,0)        2.00000E-11
     (0,0,2)       -3.00000E-11
 Nucleus-field energy     =     0.0000000208 hartrees
 Requested basis set is 6-311++G(d,p)
 There are 68 shells and 184 basis functions
 A cutoff of  1.0D-11 yielded   1799 shell pairs
 There are     14047 function pairs (     15752 Cartesian)
 Smallest overlap matrix eigenvalue = 4.10E-04
 Guess MOs from SCF MO coefficient file

 -----------------------------------------------------------------------
  General SCF calculation program by
  Eric Jon Sundstrom, Paul Horn, Yuezhi Mao, Dmitri Zuev, Alec White,
  David Stuck, Shaama M.S., Shane Yost, Joonho Lee, David Small,
  Daniel Levine, Susi Lehtola, Hugh Burton, Evgeny Epifanovsky
 -----------------------------------------------------------------------
 Exchange:     0.2000 Hartree-Fock + 0.0800 Slater + 0.7200 B88
 Correlation:  0.1900 VWN1RPA + 0.8100 LYP
 Using SG-1 standard quadrature grid
 using 4 threads for integral computing
 -------------------------------------------------------
 OpenMP Integral computing Module                
 Release: version 2.0, May 2017, Q-Chem Inc. Pleasanton 
 -------------------------------------------------------
 -------------------------------------------------------
 OpenMP BLAS3 based DFT computing Module                
 Release: version 1.0, May 2013, Q-Chem Inc. Pittsburgh 
 -------------------------------------------------------
 A restricted SCF calculation will be
 performed using DIIS
 SCF converges when DIIS error is below 1.0e-08
 ---------------------------------------
  Cycle       Energy         DIIS error
 ---------------------------------------
    1   -9973.0133735375      2.26e-04  
    2   -9973.0135011043      1.93e-04  
    3   -9973.0135048815      1.92e-04  
    4   -9973.0136682554      3.00e-05  
    5   -9973.0136720452      8.39e-06  
    6   -9973.0136723011      2.30e-06  
    7   -9973.0136723180      8.69e-07  
    8   -9973.0136723197      2.72e-07  
    9   -9973.0136723200      9.34e-08  
   10   -9973.0136723199      1.51e-08  
   11   -9973.0136723200      2.45e-09  Convergence criterion met
 ---------------------------------------
 SCF time:   CPU 33.68s  wall 11.00s 
 SCF   energy in the final basis set =    -9973.0136723200
 Total energy in the final basis set =    -9973.0136723200

 --------------------------------------------------------------
             Orbital Energies (a.u.) and Symmetries
 --------------------------------------------------------------

 Alpha MOs, Restricted
 -- Occupied --                  
******* -482.86 -176.33 -165.73 -165.73 -165.73  -77.13  -62.52
  1 A'    2 A'    3 A'    4 A'    5 A'    1 A"    6 A'    7 A'                 
-56.338 -56.334 -56.334 -35.827 -31.321 -31.314 -31.314 -24.699
  8 A'    2 A"    9 A'   10 A'   11 A'   12 A'    3 A"   13 A'                 
-22.971 -22.970 -22.969 -22.965 -22.965 -10.291  -8.726  -6.625
 14 A'   15 A'    4 A"   16 A'    5 A"   17 A'   18 A'   19 A'                 
 -6.559  -6.544  -6.544  -6.376  -4.789  -4.789  -4.783  -4.781
 20 A'    6 A"   21 A'   22 A'   23 A'   24 A'    7 A"   25 A'                 
 -4.774  -4.773  -2.670  -2.665  -2.665  -2.654  -2.654  -2.055
 26 A'    8 A"   27 A'    9 A"   28 A'   10 A"   29 A'   30 A'                 
 -2.050  -2.050  -2.037  -2.037  -1.221  -0.855  -0.748  -0.668
 31 A'   11 A"   12 A"   32 A'   33 A'   34 A'   35 A'   36 A'                 
 -0.565  -0.490  -0.475  -0.470  -0.412  -0.378  -0.347  -0.314
 37 A'   38 A'   39 A'   13 A"   40 A'   14 A"   41 A'   42 A'                 
 -0.306  -0.292  -0.259
 15 A"   43 A'   16 A"                                                         
 -- Virtual --                   
 -0.095  -0.085  -0.066   0.001   0.011   0.026   0.043   0.045
 17 A"   44 A'   45 A'   46 A'   47 A'   48 A'   18 A"   49 A'                 
  0.057   0.067   0.085   0.092   0.104   0.114   0.126   0.133
 50 A'   19 A"   51 A'   52 A'   53 A'   20 A"   54 A'   55 A'                 
  0.165   0.201   0.210   0.217   0.230   0.251   0.276   0.283
 56 A'   57 A'   21 A"   58 A'   22 A"   59 A'   60 A'   23 A"                 
  0.289   0.315   0.345   0.383   0.387   0.394   0.405   0.414
 61 A'   62 A'   63 A'   24 A"   64 A'   25 A"   65 A'   66 A'                 
  0.420   0.452   0.465   0.502   0.510   0.539   0.563   0.576
 26 A"   67 A'   68 A'   27 A"   69 A'   28 A"   29 A"   70 A'                 
  0.607   0.609   0.638   0.659   0.661   0.784   0.802   0.824
 71 A'   72 A'   73 A'   74 A'   30 A"   31 A"   75 A'   76 A'                 
  0.878   0.921   0.967   1.025   1.263   1.298   1.324   1.359
 77 A'   78 A'   79 A'   80 A'   32 A"   33 A"   81 A'   82 A'                 
  1.369   1.386   1.405   1.448   1.561   1.609   1.669   1.689
 83 A'   84 A'   34 A"   35 A"   36 A"   85 A'   86 A'   87 A'                 
  1.725   1.847   1.955   1.985   2.042   2.163   2.665   2.784
 88 A'   89 A'   90 A'   37 A"   91 A'   92 A'   38 A"   93 A'                 
  3.035   3.756   3.765   3.783   3.814   3.941   3.956   3.976
 94 A'   39 A"   95 A'   40 A"   96 A'   41 A"   97 A'   42 A"                 
  3.980   3.998   4.044   4.058   4.078   4.136   4.235   4.340
 43 A"   98 A'   99 A'   44 A"  100 A'  101 A'  102 A'  103 A'                 
  4.384   5.978   6.004   6.036   6.257   6.302   6.321   6.593
104 A'   45 A"  105 A'  106 A'   46 A"  107 A'  108 A'  109 A'                 
  6.965   7.530   7.565   7.630  13.770  13.891  13.943  23.339
110 A'   47 A"  111 A'  112 A'   48 A"  113 A'  114 A'  115 A'                 
 27.825  28.320  28.341  28.354  28.513  28.520  28.533  28.574
116 A'   49 A"  117 A'  118 A'   50 A"  119 A'   51 A"  120 A'                 
 28.660  47.865  66.752 127.864 127.881 127.905 151.624 163.078
121 A'  122 A'  123 A'   52 A"  124 A'  125 A'  126 A'  127 A'                 
289.725 289.757 289.8551020.6491901.786
 53 A"  128 A'  129 A'  130 A'  131 A'                                         

 Beta MOs, Restricted
 -- Occupied --                  
******* -482.86 -176.33 -165.73 -165.73 -165.73  -77.13  -62.52
  1 A'    2 A'    3 A'    4 A'    5 A'    1 A"    6 A'    7 A'                 
-56.338 -56.334 -56.334 -35.827 -31.321 -31.314 -31.314 -24.699
  8 A'    2 A"    9 A'   10 A'   11 A'   12 A'    3 A"   13 A'                 
-22.971 -22.970 -22.969 -22.965 -22.965 -10.291  -8.726  -6.625
 14 A'   15 A'    4 A"   16 A'    5 A"   17 A'   18 A'   19 A'                 
 -6.559  -6.544  -6.544  -6.376  -4.789  -4.789  -4.783  -4.781
 20 A'    6 A"   21 A'   22 A'   23 A'   24 A'    7 A"   25 A'                 
 -4.774  -4.773  -2.670  -2.665  -2.665  -2.654  -2.654  -2.055
 26 A'    8 A"   27 A'    9 A"   28 A'   10 A"   29 A'   30 A'                 
 -2.050  -2.050  -2.037  -2.037  -1.221  -0.855  -0.748  -0.668
 31 A'   11 A"   12 A"   32 A'   33 A'   34 A'   35 A'   36 A'                 
 -0.565  -0.490  -0.475  -0.470  -0.412  -0.378  -0.347  -0.314
 37 A'   38 A'   39 A'   13 A"   40 A'   14 A"   41 A'   42 A'                 
 -0.306  -0.292  -0.259
 15 A"   43 A'   16 A"                                                         
 -- Virtual --                   
 -0.095  -0.085  -0.066   0.001   0.011   0.026   0.043   0.045
 17 A"   44 A'   45 A'   46 A'   47 A'   48 A'   18 A"   49 A'                 
  0.057   0.067   0.085   0.092   0.104   0.114   0.126   0.133
 50 A'   19 A"   51 A'   52 A'   53 A'   20 A"   54 A'   55 A'                 
  0.165   0.201   0.210   0.217   0.230   0.251   0.276   0.283
 56 A'   57 A'   21 A"   58 A'   22 A"   59 A'   60 A'   23 A"                 
  0.289   0.315   0.345   0.383   0.387   0.394   0.405   0.414
 61 A'   62 A'   63 A'   24 A"   64 A'   25 A"   65 A'   66 A'                 
  0.420   0.452   0.465   0.502   0.510   0.539   0.563   0.576
 26 A"   67 A'   68 A'   27 A"   69 A'   28 A"   29 A"   70 A'                 
  0.607   0.609   0.638   0.659   0.661   0.784   0.802   0.824
 71 A'   72 A'   73 A'   74 A'   30 A"   31 A"   75 A'   76 A'                 
  0.878   0.921   0.967   1.025   1.263   1.298   1.324   1.359
 77 A'   78 A'   79 A'   80 A'   32 A"   33 A"   81 A'   82 A'                 
  1.369   1.386   1.405   1.448   1.561   1.609   1.669   1.689
 83 A'   84 A'   34 A"   35 A"   36 A"   85 A'   86 A'   87 A'                 
  1.725   1.847   1.955   1.985   2.042   2.163   2.665   2.784
 88 A'   89 A'   90 A'   37 A"   91 A'   92 A'   38 A"   93 A'                 
  3.035   3.756   3.765   3.783   3.814   3.941   3.956   3.976
 94 A'   39 A"   95 A'   40 A"   96 A'   41 A"   97 A'   42 A"                 
  3.980   3.998   4.044   4.058   4.078   4.136   4.235   4.340
 43 A"   98 A'   99 A'   44 A"  100 A'  101 A'  102 A'  103 A'                 
  4.384   5.978   6.004   6.036   6.257   6.302   6.321   6.593
104 A'   45 A"  105 A'  106 A'   46 A"  107 A'  108 A'  109 A'                 
  6.965   7.530   7.565   7.630  13.770  13.891  13.943  23.339
110 A'   47 A"  111 A'  112 A'   48 A"  113 A'  114 A'  115 A'                 
 27.825  28.320  28.341  28.354  28.513  28.520  28.533  28.574
116 A'   49 A"  117 A'  118 A'   50 A"  119 A'   51 A"  120 A'                 
 28.660  47.865  66.752 127.864 127.881 127.905 151.624 163.078
121 A'  122 A'  123 A'   52 A"  124 A'  125 A'  126 A'  127 A'                 
289.725 289.757 289.8551020.6491901.786
 53 A"  128 A'  129 A'  130 A'  131 A'                                         
 --------------------------------------------------------------

          Ground-State Mulliken Net Atomic Charges

     Atom                 Charge (a.u.)
  ----------------------------------------
      1 C                    -0.232969
      2 P                     0.278301
      3 F                    -0.201899
      4 I                     0.131786
      5 Br                    0.024781
  ----------------------------------------
  Sum of atomic charges =     0.000000

 -----------------------------------------------------------------
                    Cartesian Multipole Moments
 -----------------------------------------------------------------
    Charge (ESU x 10^10)
                 0.0000
    Dipole Moment (Debye)
         X      -1.3572      Y       0.3563      Z      -0.0000
       Tot       1.4032
    Quadrupole Moments (Debye-Ang)
        XX     -70.6809     XY       2.6060     YY     -69.5808
        XZ       0.0000     YZ      -0.0000     ZZ     -70.6772
    Octopole Moments (Debye-Ang^2)
       XXX     -47.1644    XXY      33.2570    XYY     -10.1332
       YYY      46.4783    XXZ      -0.0000    XYZ       0.0000
       YYZ       0.0000    XZZ      -7.4019    YZZ      13.3040
       ZZZ      -0.0000
    Hexadecapole Moments (Debye-Ang^3)
      XXXX   -1033.1949   XXXY     101.3714   XXYY    -295.6520
      XYYY      83.1936   YYYY    -659.5753   XXXZ       0.0000
      XXYZ      -0.0000   XYYZ       0.0000   YYYZ      -0.0000
      XXZZ    -194.0029   XYZZ      20.7215   YYZZ    -124.8698
      XZZZ       0.0000   YZZZ      -0.0000   ZZZZ     -92.9333
 -----------------------------------------------------------------
 Calculating analytic gradient of the SCF energy
 Gradient of SCF Energy
            1           2           3           4           5
    1   0.0030579   0.0017442  -0.0023874  -0.0006011  -0.0018137
    2  -0.0041993   0.0041223   0.0002760   0.0010644  -0.0012634
    3  -0.0000000   0.0000000   0.0000000  -0.0000000  -0.0000000
 Max gradient component =       4.199E-03
 RMS gradient           =       1.986E-03
 Gradient time:  CPU 10.64 s  wall 3.65 s
 Geometry Optimization Parameters
   NAtoms,    NIC,     NZ,  NCons,   NDum,   NFix, NCnnct, MaxDiis
        5      20       5       0       0       0       0       0

 Cartesian Hessian Update
 Hessian Updated using BFGS Update


** GEOMETRY OPTIMIZATION IN DELOCALIZED INTERNAL COORDINATES **
   Searching for a Minimum

   Optimization Cycle:   8

                       Coordinates (Angstroms)
     ATOM                X               Y               Z
      1  C         0.4277957556   -0.3827943056    0.0000000000
      2  P         0.6556152307   -2.0387883604    0.0000000000
      3  F         2.2818213842   -2.1904242284    0.0000000000
      4  I        -1.6047539635    0.2432564637    0.0000000000
      5  Br        1.7636504369    0.9506708104    0.0000000000
   Point Group: cs    Number of degrees of freedom:     7


   Energy is  -9973.013672320

 Hessian Updated using BFGS Update

  7 Hessian modes will be used to form the next step
  Hessian Eigenvalues:
     0.106876    0.138948    0.230558    0.262879    0.299688    0.533535
     0.879329

 Minimum Search - Taking Simple RFO Step
 Searching for Lamda that Minimizes Along All modes
 Value Taken    Lamda =  -0.00007440
 Step Taken.  Stepsize is  0.015896

                             Maximum     Tolerance    Cnvgd?
         Gradient           0.003428      0.000300      NO
         Displacement       0.009632      0.001200      NO
         Energy change     -0.000304      0.000001      NO


 New Cartesian Coordinates Obtained by Inverse Iteration

 Displacement from previous Coordinates is:  0.017767
 ----------------------------------------------------------------
             Standard Nuclear Orientation (Angstroms)
    I     Atom           X                Y                Z
 ----------------------------------------------------------------
    1      C       0.4255976514    -0.3801435653     0.0000000000
    2      P       0.6539265649    -2.0385224355     0.0000000000
    3      F       2.2821344587    -2.1941184417     0.0000000000
    4      I      -1.6057016701     0.2392735099     0.0000000000
    5      Br      1.7681718390     0.9554313123     0.0000000000
 ----------------------------------------------------------------
 Molecular Point Group                 Cs    NOp =  2
 Largest Abelian Subgroup              Cs    NOp =  2
 Nuclear Repulsion Energy =   831.0195396665 hartrees
 There are       59 alpha and       59 beta electrons
 Applying Cartesian multipole field
    Component          Value
    ---------          -----
     (2,0,0)        1.00000E-11
     (0,2,0)        2.00000E-11
     (0,0,2)       -3.00000E-11
 Nucleus-field energy     =     0.0000000208 hartrees
 Requested basis set is 6-311++G(d,p)
 There are 68 shells and 184 basis functions
 A cutoff of  1.0D-11 yielded   1798 shell pairs
 There are     14043 function pairs (     15748 Cartesian)
 Smallest overlap matrix eigenvalue = 4.15E-04
 Guess MOs from SCF MO coefficient file

 -----------------------------------------------------------------------
  General SCF calculation program by
  Eric Jon Sundstrom, Paul Horn, Yuezhi Mao, Dmitri Zuev, Alec White,
  David Stuck, Shaama M.S., Shane Yost, Joonho Lee, David Small,
  Daniel Levine, Susi Lehtola, Hugh Burton, Evgeny Epifanovsky
 -----------------------------------------------------------------------
 Exchange:     0.2000 Hartree-Fock + 0.0800 Slater + 0.7200 B88
 Correlation:  0.1900 VWN1RPA + 0.8100 LYP
 Using SG-1 standard quadrature grid
 using 4 threads for integral computing
 -------------------------------------------------------
 OpenMP Integral computing Module                
 Release: version 2.0, May 2017, Q-Chem Inc. Pleasanton 
 -------------------------------------------------------
 -------------------------------------------------------
 OpenMP BLAS3 based DFT computing Module                
 Release: version 1.0, May 2013, Q-Chem Inc. Pittsburgh 
 -------------------------------------------------------
 A restricted SCF calculation will be
 performed using DIIS
 SCF converges when DIIS error is below 1.0e-08
 ---------------------------------------
  Cycle       Energy         DIIS error
 ---------------------------------------
    1   -9973.0136992270      5.69e-05  
    2   -9973.0137144285      3.46e-05  
    3   -9973.0137106228      4.44e-05  
    4   -9973.0137191153      1.00e-05  
    5   -9973.0137195043      2.64e-06  
    6   -9973.0137195210      6.84e-07  
    7   -9973.0137195227      2.50e-07  
    8   -9973.0137195228      4.45e-08  
    9   -9973.0137195229      1.61e-08  
   10   -9973.0137195228      4.78e-09  Convergence criterion met
 ---------------------------------------
 SCF time:   CPU 30.46s  wall 11.00s 
 SCF   energy in the final basis set =    -9973.0137195228
 Total energy in the final basis set =    -9973.0137195228

 --------------------------------------------------------------
             Orbital Energies (a.u.) and Symmetries
 --------------------------------------------------------------

 Alpha MOs, Restricted
 -- Occupied --                  
******* -482.86 -176.33 -165.74 -165.73 -165.73  -77.13  -62.52
  1 A'    2 A'    3 A'    4 A'    5 A'    1 A"    6 A'    7 A'                 
-56.338 -56.334 -56.334 -35.828 -31.321 -31.315 -31.315 -24.699
  8 A'    2 A"    9 A'   10 A'   11 A'   12 A'    3 A"   13 A'                 
-22.971 -22.970 -22.970 -22.965 -22.965 -10.292  -8.726  -6.625
 14 A'   15 A'    4 A"   16 A'    5 A"   17 A'   18 A'   19 A'                 
 -6.558  -6.544  -6.543  -6.377  -4.790  -4.789  -4.784  -4.781
 20 A'    6 A"   21 A'   22 A'   23 A'   24 A'    7 A"   25 A'                 
 -4.774  -4.774  -2.669  -2.665  -2.664  -2.653  -2.653  -2.056
 26 A'    8 A"   27 A'    9 A"   28 A'   10 A"   29 A'   30 A'                 
 -2.051  -2.050  -2.037  -2.037  -1.220  -0.854  -0.748  -0.668
 31 A'   11 A"   12 A"   32 A'   33 A'   34 A'   35 A'   36 A'                 
 -0.565  -0.489  -0.474  -0.469  -0.412  -0.378  -0.347  -0.314
 37 A'   38 A'   39 A'   13 A"   40 A'   14 A"   41 A'   42 A'                 
 -0.306  -0.292  -0.259
 15 A"   43 A'   16 A"                                                         
 -- Virtual --                   
 -0.096  -0.085  -0.066   0.001   0.011   0.026   0.043   0.045
 17 A"   44 A'   45 A'   46 A'   47 A'   48 A'   18 A"   49 A'                 
  0.057   0.067   0.085   0.092   0.104   0.114   0.126   0.133
 50 A'   19 A"   51 A'   52 A'   53 A'   20 A"   54 A'   55 A'                 
  0.165   0.202   0.210   0.217   0.230   0.251   0.276   0.283
 56 A'   57 A'   21 A"   58 A'   22 A"   59 A'   60 A'   23 A"                 
  0.289   0.315   0.345   0.382   0.387   0.394   0.404   0.414
 61 A'   62 A'   63 A'   24 A"   64 A'   25 A"   65 A'   66 A'                 
  0.421   0.452   0.464   0.501   0.509   0.540   0.563   0.576
 26 A"   67 A'   68 A'   27 A"   69 A'   28 A"   29 A"   70 A'                 
  0.607   0.608   0.637   0.660   0.661   0.783   0.802   0.822
 71 A'   72 A'   73 A'   74 A'   30 A"   31 A"   75 A'   76 A'                 
  0.876   0.920   0.965   1.025   1.263   1.298   1.324   1.359
 77 A'   78 A'   79 A'   80 A'   32 A"   33 A"   81 A'   82 A'                 
  1.369   1.386   1.404   1.446   1.561   1.609   1.669   1.689
 83 A'   84 A'   34 A"   35 A"   36 A"   85 A'   86 A'   87 A'                 
  1.721   1.846   1.955   1.985   2.041   2.163   2.665   2.783
 88 A'   89 A'   90 A'   37 A"   91 A'   92 A'   38 A"   93 A'                 
  3.031   3.757   3.765   3.783   3.813   3.940   3.955   3.977
 94 A'   39 A"   95 A'   40 A"   96 A'   41 A"   97 A'   42 A"                 
  3.980   3.998   4.043   4.057   4.076   4.135   4.234   4.341
 43 A"   98 A'   99 A'   44 A"  100 A'  101 A'  102 A'  103 A'                 
  4.384   5.978   6.003   6.036   6.257   6.302   6.322   6.591
104 A'   45 A"  105 A'  106 A'   46 A"  107 A'  108 A'  109 A'                 
  6.962   7.530   7.565   7.631  13.769  13.890  13.940  23.337
110 A'   47 A"  111 A'  112 A'   48 A"  113 A'  114 A'  115 A'                 
 27.825  28.320  28.341  28.354  28.513  28.520  28.533  28.574
116 A'   49 A"  117 A'  118 A'   50 A"  119 A'   51 A"  120 A'                 
 28.660  47.864  66.752 127.863 127.881 127.905 151.624 163.076
121 A'  122 A'  123 A'   52 A"  124 A'  125 A'  126 A'  127 A'                 
289.725 289.756 289.8551020.6471901.786
 53 A"  128 A'  129 A'  130 A'  131 A'                                         

 Beta MOs, Restricted
 -- Occupied --                  
******* -482.86 -176.33 -165.74 -165.73 -165.73  -77.13  -62.52
  1 A'    2 A'    3 A'    4 A'    5 A'    1 A"    6 A'    7 A'                 
-56.338 -56.334 -56.334 -35.828 -31.321 -31.315 -31.315 -24.699
  8 A'    2 A"    9 A'   10 A'   11 A'   12 A'    3 A"   13 A'                 
-22.971 -22.970 -22.970 -22.965 -22.965 -10.292  -8.726  -6.625
 14 A'   15 A'    4 A"   16 A'    5 A"   17 A'   18 A'   19 A'                 
 -6.558  -6.544  -6.543  -6.377  -4.790  -4.789  -4.784  -4.781
 20 A'    6 A"   21 A'   22 A'   23 A'   24 A'    7 A"   25 A'                 
 -4.774  -4.774  -2.669  -2.665  -2.664  -2.653  -2.653  -2.056
 26 A'    8 A"   27 A'    9 A"   28 A'   10 A"   29 A'   30 A'                 
 -2.051  -2.050  -2.037  -2.037  -1.220  -0.854  -0.748  -0.668
 31 A'   11 A"   12 A"   32 A'   33 A'   34 A'   35 A'   36 A'                 
 -0.565  -0.489  -0.474  -0.469  -0.412  -0.378  -0.347  -0.314
 37 A'   38 A'   39 A'   13 A"   40 A'   14 A"   41 A'   42 A'                 
 -0.306  -0.292  -0.259
 15 A"   43 A'   16 A"                                                         
 -- Virtual --                   
 -0.096  -0.085  -0.066   0.001   0.011   0.026   0.043   0.045
 17 A"   44 A'   45 A'   46 A'   47 A'   48 A'   18 A"   49 A'                 
  0.057   0.067   0.085   0.092   0.104   0.114   0.126   0.133
 50 A'   19 A"   51 A'   52 A'   53 A'   20 A"   54 A'   55 A'                 
  0.165   0.202   0.210   0.217   0.230   0.251   0.276   0.283
 56 A'   57 A'   21 A"   58 A'   22 A"   59 A'   60 A'   23 A"                 
  0.289   0.315   0.345   0.382   0.387   0.394   0.404   0.414
 61 A'   62 A'   63 A'   24 A"   64 A'   25 A"   65 A'   66 A'                 
  0.421   0.452   0.464   0.501   0.509   0.540   0.563   0.576
 26 A"   67 A'   68 A'   27 A"   69 A'   28 A"   29 A"   70 A'                 
  0.607   0.608   0.637   0.660   0.661   0.783   0.802   0.822
 71 A'   72 A'   73 A'   74 A'   30 A"   31 A"   75 A'   76 A'                 
  0.876   0.920   0.965   1.025   1.263   1.298   1.324   1.359
 77 A'   78 A'   79 A'   80 A'   32 A"   33 A"   81 A'   82 A'                 
  1.369   1.386   1.404   1.446   1.561   1.609   1.669   1.689
 83 A'   84 A'   34 A"   35 A"   36 A"   85 A'   86 A'   87 A'                 
  1.721   1.846   1.955   1.985   2.041   2.163   2.665   2.783
 88 A'   89 A'   90 A'   37 A"   91 A'   92 A'   38 A"   93 A'                 
  3.031   3.757   3.765   3.783   3.813   3.940   3.955   3.977
 94 A'   39 A"   95 A'   40 A"   96 A'   41 A"   97 A'   42 A"                 
  3.980   3.998   4.043   4.057   4.076   4.135   4.234   4.341
 43 A"   98 A'   99 A'   44 A"  100 A'  101 A'  102 A'  103 A'                 
  4.384   5.978   6.003   6.036   6.257   6.302   6.322   6.591
104 A'   45 A"  105 A'  106 A'   46 A"  107 A'  108 A'  109 A'                 
  6.962   7.530   7.565   7.631  13.769  13.890  13.940  23.337
110 A'   47 A"  111 A'  112 A'   48 A"  113 A'  114 A'  115 A'                 
 27.825  28.320  28.341  28.354  28.513  28.520  28.533  28.574
116 A'   49 A"  117 A'  118 A'   50 A"  119 A'   51 A"  120 A'                 
 28.660  47.864  66.752 127.863 127.881 127.905 151.624 163.076
121 A'  122 A'  123 A'   52 A"  124 A'  125 A'  126 A'  127 A'                 
289.725 289.756 289.8551020.6471901.786
 53 A"  128 A'  129 A'  130 A'  131 A'                                         
 --------------------------------------------------------------

          Ground-State Mulliken Net Atomic Charges

     Atom                 Charge (a.u.)
  ----------------------------------------
      1 C                    -0.231837
      2 P                     0.278307
      3 F                    -0.203423
      4 I                     0.133946
      5 Br                    0.023007
  ----------------------------------------
  Sum of atomic charges =     0.000000

 -----------------------------------------------------------------
                    Cartesian Multipole Moments
 -----------------------------------------------------------------
    Charge (ESU x 10^10)
                 0.0000
    Dipole Moment (Debye)
         X      -1.3939      Y       0.3554      Z       0.0000
       Tot       1.4385
    Quadrupole Moments (Debye-Ang)
        XX     -70.6889     XY       2.6502     YY     -69.6133
        XZ      -0.0000     YZ       0.0000     ZZ     -70.6882
    Octopole Moments (Debye-Ang^2)
       XXX     -47.4598    XXY      33.3527    XYY     -10.2671
       YYY      46.5908    XXZ       0.0000    XYZ      -0.0000
       YYZ      -0.0000    XZZ      -7.4816    YZZ      13.3337
       ZZZ       0.0000
    Hexadecapole Moments (Debye-Ang^3)
      XXXX   -1034.9716   XXXY     100.6430   XXYY    -296.4600
      XYYY      82.3088   YYYY    -660.7566   XXXZ      -0.0000
      XXYZ      -0.0000   XYYZ      -0.0000   YYYZ      -0.0000
      XXZZ    -194.3839   XYZZ      20.3162   YYZZ    -125.0662
      XZZZ      -0.0000   YZZZ      -0.0000   ZZZZ     -92.9508
 -----------------------------------------------------------------
 Calculating analytic gradient of the SCF energy
 Gradient of SCF Energy
            1           2           3           4           5
    1   0.0006472   0.0006111  -0.0010639  -0.0003074   0.0001130
    2  -0.0035706   0.0027219  -0.0000680   0.0005214   0.0003954
    3   0.0000000  -0.0000000  -0.0000000   0.0000000  -0.0000000
 Max gradient component =       3.571E-03
 RMS gradient           =       1.228E-03
 Gradient time:  CPU 10.56 s  wall 3.62 s
 Geometry Optimization Parameters
   NAtoms,    NIC,     NZ,  NCons,   NDum,   NFix, NCnnct, MaxDiis
        5      20       5       0       0       0       0       0

 Cartesian Hessian Update
 Hessian Updated using BFGS Update


** GEOMETRY OPTIMIZATION IN DELOCALIZED INTERNAL COORDINATES **
   Searching for a Minimum

   Optimization Cycle:   9

                       Coordinates (Angstroms)
     ATOM                X               Y               Z
      1  C         0.4255976514   -0.3801435653    0.0000000000
      2  P         0.6539265649   -2.0385224355    0.0000000000
      3  F         2.2821344587   -2.1941184417    0.0000000000
      4  I        -1.6057016701    0.2392735099    0.0000000000
      5  Br        1.7681718390    0.9554313123    0.0000000000
   Point Group: cs    Number of degrees of freedom:     7


   Energy is  -9973.013719523

 Hessian Updated using BFGS Update

  7 Hessian modes will be used to form the next step
  Hessian Eigenvalues:
     0.120003    0.154862    0.215907    0.243426    0.300622    0.398816
     0.787913

 Minimum Search - Taking Simple RFO Step
 Searching for Lamda that Minimizes Along All modes
 Value Taken    Lamda =  -0.00003576
 Step Taken.  Stepsize is  0.013207

                             Maximum     Tolerance    Cnvgd?
         Gradient           0.002066      0.000300      NO
         Displacement       0.010121      0.001200      NO
         Energy change     -0.000047      0.000001      NO


 New Cartesian Coordinates Obtained by Inverse Iteration

 Displacement from previous Coordinates is:  0.010466
 ----------------------------------------------------------------
             Standard Nuclear Orientation (Angstroms)
    I     Atom           X                Y                Z
 ----------------------------------------------------------------
    1      C       0.4249953420    -0.3761051010     0.0000000000
    2      P       0.6520268986    -2.0386556519     0.0000000000
    3      F       2.2831498373    -2.1947001842     0.0000000000
    4      I      -1.6055277686     0.2366824550     0.0000000000
    5      Br      1.7694845345     0.9546988618     0.0000000000
 ----------------------------------------------------------------
 Molecular Point Group                 Cs    NOp =  2
 Largest Abelian Subgroup              Cs    NOp =  2
 Nuclear Repulsion Energy =   831.0166839246 hartrees
 There are       59 alpha and       59 beta electrons
 Applying Cartesian multipole field
    Component          Value
    ---------          -----
     (2,0,0)        1.00000E-11
     (0,2,0)        2.00000E-11
     (0,0,2)       -3.00000E-11
 Nucleus-field energy     =     0.0000000208 hartrees
 Requested basis set is 6-311++G(d,p)
 There are 68 shells and 184 basis functions
 A cutoff of  1.0D-11 yielded   1798 shell pairs
 There are     14043 function pairs (     15748 Cartesian)
 Smallest overlap matrix eigenvalue = 4.14E-04
 Guess MOs from SCF MO coefficient file

 -----------------------------------------------------------------------
  General SCF calculation program by
  Eric Jon Sundstrom, Paul Horn, Yuezhi Mao, Dmitri Zuev, Alec White,
  David Stuck, Shaama M.S., Shane Yost, Joonho Lee, David Small,
  Daniel Levine, Susi Lehtola, Hugh Burton, Evgeny Epifanovsky
 -----------------------------------------------------------------------
 Exchange:     0.2000 Hartree-Fock + 0.0800 Slater + 0.7200 B88
 Correlation:  0.1900 VWN1RPA + 0.8100 LYP
 Using SG-1 standard quadrature grid
 using 4 threads for integral computing
 -------------------------------------------------------
 OpenMP Integral computing Module                
 Release: version 2.0, May 2017, Q-Chem Inc. Pleasanton 
 -------------------------------------------------------
 -------------------------------------------------------
 OpenMP BLAS3 based DFT computing Module                
 Release: version 1.0, May 2013, Q-Chem Inc. Pittsburgh 
 -------------------------------------------------------
 A restricted SCF calculation will be
 performed using DIIS
 SCF converges when DIIS error is below 1.0e-08
 ---------------------------------------
  Cycle       Energy         DIIS error
 ---------------------------------------
    1   -9973.0137217936      4.82e-05  
    2   -9973.0137343257      2.14e-05  
    3   -9973.0137323304      2.96e-05  
    4   -9973.0137359424      7.99e-06  
    5   -9973.0137361849      2.84e-06  
    6   -9973.0137362106      4.77e-07  
    7   -9973.0137362115      2.11e-07  
    8   -9973.0137362116      6.73e-08  
    9   -9973.0137362117      1.65e-08  
   10   -9973.0137362116      3.15e-09  Convergence criterion met
 ---------------------------------------
 SCF time:   CPU 30.41s  wall 10.00s 
 SCF   energy in the final basis set =    -9973.0137362116
 Total energy in the final basis set =    -9973.0137362116

 --------------------------------------------------------------
             Orbital Energies (a.u.) and Symmetries
 --------------------------------------------------------------

 Alpha MOs, Restricted
 -- Occupied --                  
******* -482.86 -176.33 -165.74 -165.73 -165.73  -77.13  -62.52
  1 A'    2 A'    3 A'    4 A'    5 A'    1 A"    6 A'    7 A'                 
-56.338 -56.334 -56.334 -35.828 -31.321 -31.315 -31.315 -24.698
  8 A'    2 A"    9 A'   10 A'   11 A'   12 A'    3 A"   13 A'                 
-22.972 -22.970 -22.970 -22.966 -22.966 -10.292  -8.726  -6.625
 14 A'   15 A'    4 A"   16 A'    5 A"   17 A'   18 A'   19 A'                 
 -6.559  -6.544  -6.544  -6.377  -4.790  -4.789  -4.784  -4.782
 20 A'    6 A"   21 A'   22 A'   23 A'   24 A'    7 A"   25 A'                 
 -4.775  -4.774  -2.669  -2.665  -2.665  -2.654  -2.654  -2.056
 26 A'    8 A"   27 A'    9 A"   28 A'   10 A"   29 A'   30 A'                 
 -2.051  -2.050  -2.037  -2.037  -1.219  -0.854  -0.748  -0.668
 31 A'   11 A"   12 A"   32 A'   33 A'   34 A'   35 A'   36 A'                 
 -0.564  -0.489  -0.473  -0.468  -0.413  -0.378  -0.348  -0.314
 37 A'   38 A'   39 A'   13 A"   40 A'   14 A"   41 A'   42 A'                 
 -0.307  -0.293  -0.258
 15 A"   43 A'   16 A"                                                         
 -- Virtual --                   
 -0.096  -0.085  -0.066   0.001   0.010   0.026   0.043   0.045
 17 A"   44 A'   45 A'   46 A'   47 A'   48 A'   18 A"   49 A'                 
  0.057   0.067   0.085   0.092   0.104   0.114   0.125   0.132
 50 A'   19 A"   51 A'   52 A'   53 A'   20 A"   54 A'   55 A'                 
  0.165   0.202   0.210   0.217   0.230   0.250   0.276   0.283
 56 A'   57 A'   21 A"   58 A'   22 A"   59 A'   60 A'   23 A"                 
  0.289   0.315   0.345   0.382   0.387   0.394   0.404   0.414
 61 A'   62 A'   63 A'   24 A"   64 A'   25 A"   65 A'   66 A'                 
  0.421   0.451   0.464   0.501   0.509   0.539   0.562   0.576
 26 A"   67 A'   68 A'   27 A"   69 A'   28 A"   29 A"   70 A'                 
  0.607   0.608   0.637   0.660   0.661   0.783   0.802   0.823
 71 A'   72 A'   73 A'   74 A'   30 A"   31 A"   75 A'   76 A'                 
  0.876   0.920   0.962   1.025   1.263   1.298   1.324   1.359
 77 A'   78 A'   79 A'   80 A'   32 A"   33 A"   81 A'   82 A'                 
  1.370   1.387   1.405   1.444   1.560   1.609   1.669   1.689
 83 A'   84 A'   34 A"   35 A"   36 A"   85 A'   86 A'   87 A'                 
  1.721   1.844   1.954   1.985   2.041   2.163   2.664   2.784
 88 A'   89 A'   90 A'   37 A"   91 A'   92 A'   38 A"   93 A'                 
  3.027   3.758   3.766   3.783   3.813   3.940   3.955   3.976
 94 A'   39 A"   95 A'   40 A"   96 A'   41 A"   97 A'   42 A"                 
  3.980   3.998   4.042   4.057   4.074   4.135   4.235   4.341
 43 A"   98 A'   99 A'   44 A"  100 A'  101 A'  102 A'  103 A'                 
  4.384   5.978   6.003   6.036   6.258   6.303   6.323   6.591
104 A'   45 A"  105 A'  106 A'   46 A"  107 A'  108 A'  109 A'                 
  6.959   7.530   7.565   7.630  13.769  13.889  13.938  23.336
110 A'   47 A"  111 A'  112 A'   48 A"  113 A'  114 A'  115 A'                 
 27.826  28.320  28.341  28.354  28.513  28.519  28.533  28.574
116 A'   49 A"  117 A'  118 A'   50 A"  119 A'   51 A"  120 A'                 
 28.660  47.864  66.753 127.863 127.881 127.905 151.624 163.072
121 A'  122 A'  123 A'   52 A"  124 A'  125 A'  126 A'  127 A'                 
289.725 289.756 289.8551020.6481901.786
 53 A"  128 A'  129 A'  130 A'  131 A'                                         

 Beta MOs, Restricted
 -- Occupied --                  
******* -482.86 -176.33 -165.74 -165.73 -165.73  -77.13  -62.52
  1 A'    2 A'    3 A'    4 A'    5 A'    1 A"    6 A'    7 A'                 
-56.338 -56.334 -56.334 -35.828 -31.321 -31.315 -31.315 -24.698
  8 A'    2 A"    9 A'   10 A'   11 A'   12 A'    3 A"   13 A'                 
-22.972 -22.970 -22.970 -22.966 -22.966 -10.292  -8.726  -6.625
 14 A'   15 A'    4 A"   16 A'    5 A"   17 A'   18 A'   19 A'                 
 -6.559  -6.544  -6.544  -6.377  -4.790  -4.789  -4.784  -4.782
 20 A'    6 A"   21 A'   22 A'   23 A'   24 A'    7 A"   25 A'                 
 -4.775  -4.774  -2.669  -2.665  -2.665  -2.654  -2.654  -2.056
 26 A'    8 A"   27 A'    9 A"   28 A'   10 A"   29 A'   30 A'                 
 -2.051  -2.050  -2.037  -2.037  -1.219  -0.854  -0.748  -0.668
 31 A'   11 A"   12 A"   32 A'   33 A'   34 A'   35 A'   36 A'                 
 -0.564  -0.489  -0.473  -0.468  -0.413  -0.378  -0.348  -0.314
 37 A'   38 A'   39 A'   13 A"   40 A'   14 A"   41 A'   42 A'                 
 -0.307  -0.293  -0.258
 15 A"   43 A'   16 A"                                                         
 -- Virtual --                   
 -0.096  -0.085  -0.066   0.001   0.010   0.026   0.043   0.045
 17 A"   44 A'   45 A'   46 A'   47 A'   48 A'   18 A"   49 A'                 
  0.057   0.067   0.085   0.092   0.104   0.114   0.125   0.132
 50 A'   19 A"   51 A'   52 A'   53 A'   20 A"   54 A'   55 A'                 
  0.165   0.202   0.210   0.217   0.230   0.250   0.276   0.283
 56 A'   57 A'   21 A"   58 A'   22 A"   59 A'   60 A'   23 A"                 
  0.289   0.315   0.345   0.382   0.387   0.394   0.404   0.414
 61 A'   62 A'   63 A'   24 A"   64 A'   25 A"   65 A'   66 A'                 
  0.421   0.451   0.464   0.501   0.509   0.539   0.562   0.576
 26 A"   67 A'   68 A'   27 A"   69 A'   28 A"   29 A"   70 A'                 
  0.607   0.608   0.637   0.660   0.661   0.783   0.802   0.823
 71 A'   72 A'   73 A'   74 A'   30 A"   31 A"   75 A'   76 A'                 
  0.876   0.920   0.962   1.025   1.263   1.298   1.324   1.359
 77 A'   78 A'   79 A'   80 A'   32 A"   33 A"   81 A'   82 A'                 
  1.370   1.387   1.405   1.444   1.560   1.609   1.669   1.689
 83 A'   84 A'   34 A"   35 A"   36 A"   85 A'   86 A'   87 A'                 
  1.721   1.844   1.954   1.985   2.041   2.163   2.664   2.784
 88 A'   89 A'   90 A'   37 A"   91 A'   92 A'   38 A"   93 A'                 
  3.027   3.758   3.766   3.783   3.813   3.940   3.955   3.976
 94 A'   39 A"   95 A'   40 A"   96 A'   41 A"   97 A'   42 A"                 
  3.980   3.998   4.042   4.057   4.074   4.135   4.235   4.341
 43 A"   98 A'   99 A'   44 A"  100 A'  101 A'  102 A'  103 A'                 
  4.384   5.978   6.003   6.036   6.258   6.303   6.323   6.591
104 A'   45 A"  105 A'  106 A'   46 A"  107 A'  108 A'  109 A'                 
  6.959   7.530   7.565   7.630  13.769  13.889  13.938  23.336
110 A'   47 A"  111 A'  112 A'   48 A"  113 A'  114 A'  115 A'                 
 27.826  28.320  28.341  28.354  28.513  28.519  28.533  28.574
116 A'   49 A"  117 A'  118 A'   50 A"  119 A'   51 A"  120 A'                 
 28.660  47.864  66.753 127.863 127.881 127.905 151.624 163.072
121 A'  122 A'  123 A'   52 A"  124 A'  125 A'  126 A'  127 A'                 
289.725 289.756 289.8551020.6481901.786
 53 A"  128 A'  129 A'  130 A'  131 A'                                         
 --------------------------------------------------------------

          Ground-State Mulliken Net Atomic Charges

     Atom                 Charge (a.u.)
  ----------------------------------------
      1 C                    -0.231307
      2 P                     0.277992
      3 F                    -0.205842
      4 I                     0.134691
      5 Br                    0.024465
  ----------------------------------------
  Sum of atomic charges =     0.000000

 -----------------------------------------------------------------
                    Cartesian Multipole Moments
 -----------------------------------------------------------------
    Charge (ESU x 10^10)
                 0.0000
    Dipole Moment (Debye)
         X      -1.4103      Y       0.3713      Z      -0.0000
       Tot       1.4583
    Quadrupole Moments (Debye-Ang)
        XX     -70.7033     XY       2.7252     YY     -69.6513
        XZ       0.0000     YZ      -0.0000     ZZ     -70.6927
    Octopole Moments (Debye-Ang^2)
       XXX     -47.5705    XXY      33.5296    XYY     -10.3915
       YYY      46.8530    XXZ      -0.0000    XYZ      -0.0000
       YYZ       0.0000    XZZ      -7.5075    YZZ      13.4455
       ZZZ      -0.0000
    Hexadecapole Moments (Debye-Ang^3)
      XXXX   -1035.1816   XXXY     100.8027   XXYY    -296.8513
      XYYY      82.1832   YYYY    -660.6376   XXXZ       0.0000
      XXYZ      -0.0000   XYYZ       0.0000   YYYZ      -0.0000
      XXZZ    -194.4411   XYZZ      20.2236   YYZZ    -125.0772
      XZZZ       0.0000   YZZZ      -0.0000   ZZZZ     -92.9608
 -----------------------------------------------------------------
 Calculating analytic gradient of the SCF energy
 Gradient of SCF Energy
            1           2           3           4           5
    1   0.0001436  -0.0006314   0.0003571   0.0002630  -0.0001323
    2  -0.0000885   0.0004601  -0.0001913  -0.0000240  -0.0001563
    3   0.0000000   0.0000000  -0.0000000  -0.0000000  -0.0000000
 Max gradient component =       6.314E-04
 RMS gradient           =       2.469E-04
 Gradient time:  CPU 10.86 s  wall 3.72 s
 Geometry Optimization Parameters
   NAtoms,    NIC,     NZ,  NCons,   NDum,   NFix, NCnnct, MaxDiis
        5      20       5       0       0       0       0       0

 Cartesian Hessian Update
 Hessian Updated using BFGS Update


** GEOMETRY OPTIMIZATION IN DELOCALIZED INTERNAL COORDINATES **
   Searching for a Minimum

   Optimization Cycle:  10

                       Coordinates (Angstroms)
     ATOM                X               Y               Z
      1  C         0.4249953420   -0.3761051010    0.0000000000
      2  P         0.6520268986   -2.0386556519    0.0000000000
      3  F         2.2831498373   -2.1947001842    0.0000000000
      4  I        -1.6055277686    0.2366824550    0.0000000000
      5  Br        1.7694845345    0.9546988618    0.0000000000
   Point Group: cs    Number of degrees of freedom:     7


   Energy is  -9973.013736212

 Hessian Updated using BFGS Update

  7 Hessian modes will be used to form the next step
  Hessian Eigenvalues:
     0.122292    0.182416    0.202204    0.238845    0.307912    0.393660
     0.752256

 Minimum Search - Taking Simple RFO Step
 Searching for Lamda that Minimizes Along All modes
 Value Taken    Lamda =  -0.00000172
 Step Taken.  Stepsize is  0.002590

                             Maximum     Tolerance    Cnvgd?
         Gradient           0.000417      0.000300      NO
         Displacement       0.001615      0.001200      NO
         Energy change     -0.000017      0.000001      NO


 New Cartesian Coordinates Obtained by Inverse Iteration

 Displacement from previous Coordinates is:  0.004423
 ----------------------------------------------------------------
             Standard Nuclear Orientation (Angstroms)
    I     Atom           X                Y                Z
 ----------------------------------------------------------------
    1      C       0.4245799556    -0.3766650398     0.0000000000
    2      P       0.6523098229    -2.0392883529     0.0000000000
    3      F       2.2832856257    -2.1933266859     0.0000000000
    4      I      -1.6063702483     0.2373586599     0.0000000000
    5      Br      1.7703236879     0.9538417983     0.0000000000
 ----------------------------------------------------------------
 Molecular Point Group                 Cs    NOp =  2
 Largest Abelian Subgroup              Cs    NOp =  2
 Nuclear Repulsion Energy =   830.8300655021 hartrees
 There are       59 alpha and       59 beta electrons
 Applying Cartesian multipole field
    Component          Value
    ---------          -----
     (2,0,0)        1.00000E-11
     (0,2,0)        2.00000E-11
     (0,0,2)       -3.00000E-11
 Nucleus-field energy     =     0.0000000208 hartrees
 Requested basis set is 6-311++G(d,p)
 There are 68 shells and 184 basis functions
 A cutoff of  1.0D-11 yielded   1798 shell pairs
 There are     14043 function pairs (     15748 Cartesian)
 Smallest overlap matrix eigenvalue = 4.15E-04
 Guess MOs from SCF MO coefficient file

 -----------------------------------------------------------------------
  General SCF calculation program by
  Eric Jon Sundstrom, Paul Horn, Yuezhi Mao, Dmitri Zuev, Alec White,
  David Stuck, Shaama M.S., Shane Yost, Joonho Lee, David Small,
  Daniel Levine, Susi Lehtola, Hugh Burton, Evgeny Epifanovsky
 -----------------------------------------------------------------------
 Exchange:     0.2000 Hartree-Fock + 0.0800 Slater + 0.7200 B88
 Correlation:  0.1900 VWN1RPA + 0.8100 LYP
 Using SG-1 standard quadrature grid
 using 4 threads for integral computing
 -------------------------------------------------------
 OpenMP Integral computing Module                
 Release: version 2.0, May 2017, Q-Chem Inc. Pleasanton 
 -------------------------------------------------------
 -------------------------------------------------------
 OpenMP BLAS3 based DFT computing Module                
 Release: version 1.0, May 2013, Q-Chem Inc. Pittsburgh 
 -------------------------------------------------------
 A restricted SCF calculation will be
 performed using DIIS
 SCF converges when DIIS error is below 1.0e-08
 ---------------------------------------
  Cycle       Energy         DIIS error
 ---------------------------------------
    1   -9973.0137361608      1.28e-05  
    2   -9973.0137367371      1.11e-05  
    3   -9973.0137367158      1.12e-05  
    4   -9973.0137372696      1.11e-06  
    5   -9973.0137372764      3.98e-07  
    6   -9973.0137372771      1.02e-07  
    7   -9973.0137372771      3.14e-08  
    8   -9973.0137372770      1.48e-08  
    9   -9973.0137372770      1.66e-09  Convergence criterion met
 ---------------------------------------
 SCF time:   CPU 27.51s  wall 10.00s 
 SCF   energy in the final basis set =    -9973.0137372770
 Total energy in the final basis set =    -9973.0137372770

 --------------------------------------------------------------
             Orbital Energies (a.u.) and Symmetries
 --------------------------------------------------------------

 Alpha MOs, Restricted
 -- Occupied --                  
******* -482.86 -176.33 -165.74 -165.73 -165.73  -77.13  -62.52
  1 A'    2 A'    3 A'    4 A'    5 A'    1 A"    6 A'    7 A'                 
-56.338 -56.334 -56.334 -35.828 -31.321 -31.315 -31.315 -24.698
  8 A'    2 A"    9 A'   10 A'   11 A'   12 A'    3 A"   13 A'                 
-22.972 -22.970 -22.970 -22.966 -22.966 -10.292  -8.726  -6.625
 14 A'   15 A'    4 A"   16 A'    5 A"   17 A'   18 A'   19 A'                 
 -6.558  -6.544  -6.544  -6.377  -4.790  -4.789  -4.784  -4.782
 20 A'    6 A"   21 A'   22 A'   23 A'   24 A'    7 A"   25 A'                 
 -4.775  -4.774  -2.669  -2.665  -2.664  -2.654  -2.653  -2.056
 26 A'    8 A"   27 A'    9 A"   28 A'   10 A"   29 A'   30 A'                 
 -2.051  -2.050  -2.037  -2.037  -1.219  -0.854  -0.748  -0.668
 31 A'   11 A"   12 A"   32 A'   33 A'   34 A'   35 A'   36 A'                 
 -0.564  -0.489  -0.473  -0.468  -0.413  -0.378  -0.348  -0.314
 37 A'   38 A'   39 A'   13 A"   40 A'   14 A"   41 A'   42 A'                 
 -0.306  -0.293  -0.258
 15 A"   43 A'   16 A"                                                         
 -- Virtual --                   
 -0.096  -0.085  -0.066   0.001   0.010   0.026   0.043   0.045
 17 A"   44 A'   45 A'   46 A'   47 A'   48 A'   18 A"   49 A'                 
  0.057   0.067   0.085   0.092   0.104   0.114   0.125   0.132
 50 A'   19 A"   51 A'   52 A'   53 A'   20 A"   54 A'   55 A'                 
  0.165   0.202   0.210   0.217   0.230   0.250   0.276   0.283
 56 A'   57 A'   21 A"   58 A'   22 A"   59 A'   60 A'   23 A"                 
  0.289   0.315   0.345   0.382   0.387   0.394   0.404   0.414
 61 A'   62 A'   63 A'   24 A"   64 A'   25 A"   65 A'   66 A'                 
  0.421   0.451   0.464   0.501   0.509   0.539   0.562   0.576
 26 A"   67 A'   68 A'   27 A"   69 A'   28 A"   29 A"   70 A'                 
  0.607   0.608   0.637   0.660   0.661   0.783   0.802   0.823
 71 A'   72 A'   73 A'   74 A'   30 A"   31 A"   75 A'   76 A'                 
  0.876   0.920   0.961   1.025   1.263   1.298   1.324   1.359
 77 A'   78 A'   79 A'   80 A'   32 A"   33 A"   81 A'   82 A'                 
  1.370   1.387   1.405   1.444   1.560   1.609   1.669   1.689
 83 A'   84 A'   34 A"   35 A"   36 A"   85 A'   86 A'   87 A'                 
  1.721   1.844   1.954   1.985   2.041   2.163   2.664   2.784
 88 A'   89 A'   90 A'   37 A"   91 A'   92 A'   38 A"   93 A'                 
  3.027   3.758   3.766   3.783   3.813   3.940   3.955   3.976
 94 A'   39 A"   95 A'   40 A"   96 A'   41 A"   97 A'   42 A"                 
  3.980   3.998   4.042   4.057   4.074   4.135   4.235   4.341
 43 A"   98 A'   99 A'   44 A"  100 A'  101 A'  102 A'  103 A'                 
  4.384   5.978   6.003   6.036   6.258   6.303   6.322   6.591
104 A'   45 A"  105 A'  106 A'   46 A"  107 A'  108 A'  109 A'                 
  6.959   7.530   7.565   7.630  13.769  13.889  13.938  23.336
110 A'   47 A"  111 A'  112 A'   48 A"  113 A'  114 A'  115 A'                 
 27.826  28.320  28.341  28.354  28.513  28.519  28.533  28.574
116 A'   49 A"  117 A'  118 A'   50 A"  119 A'   51 A"  120 A'                 
 28.660  47.864  66.753 127.863 127.881 127.905 151.624 163.072
121 A'  122 A'  123 A'   52 A"  124 A'  125 A'  126 A'  127 A'                 
289.725 289.756 289.8551020.6471901.786
 53 A"  128 A'  129 A'  130 A'  131 A'                                         

 Beta MOs, Restricted
 -- Occupied --                  
******* -482.86 -176.33 -165.74 -165.73 -165.73  -77.13  -62.52
  1 A'    2 A'    3 A'    4 A'    5 A'    1 A"    6 A'    7 A'                 
-56.338 -56.334 -56.334 -35.828 -31.321 -31.315 -31.315 -24.698
  8 A'    2 A"    9 A'   10 A'   11 A'   12 A'    3 A"   13 A'                 
-22.972 -22.970 -22.970 -22.966 -22.966 -10.292  -8.726  -6.625
 14 A'   15 A'    4 A"   16 A'    5 A"   17 A'   18 A'   19 A'                 
 -6.558  -6.544  -6.544  -6.377  -4.790  -4.789  -4.784  -4.782
 20 A'    6 A"   21 A'   22 A'   23 A'   24 A'    7 A"   25 A'                 
 -4.775  -4.774  -2.669  -2.665  -2.664  -2.654  -2.653  -2.056
 26 A'    8 A"   27 A'    9 A"   28 A'   10 A"   29 A'   30 A'                 
 -2.051  -2.050  -2.037  -2.037  -1.219  -0.854  -0.748  -0.668
 31 A'   11 A"   12 A"   32 A'   33 A'   34 A'   35 A'   36 A'                 
 -0.564  -0.489  -0.473  -0.468  -0.413  -0.378  -0.348  -0.314
 37 A'   38 A'   39 A'   13 A"   40 A'   14 A"   41 A'   42 A'                 
 -0.306  -0.293  -0.258
 15 A"   43 A'   16 A"                                                         
 -- Virtual --                   
 -0.096  -0.085  -0.066   0.001   0.010   0.026   0.043   0.045
 17 A"   44 A'   45 A'   46 A'   47 A'   48 A'   18 A"   49 A'                 
  0.057   0.067   0.085   0.092   0.104   0.114   0.125   0.132
 50 A'   19 A"   51 A'   52 A'   53 A'   20 A"   54 A'   55 A'                 
  0.165   0.202   0.210   0.217   0.230   0.250   0.276   0.283
 56 A'   57 A'   21 A"   58 A'   22 A"   59 A'   60 A'   23 A"                 
  0.289   0.315   0.345   0.382   0.387   0.394   0.404   0.414
 61 A'   62 A'   63 A'   24 A"   64 A'   25 A"   65 A'   66 A'                 
  0.421   0.451   0.464   0.501   0.509   0.539   0.562   0.576
 26 A"   67 A'   68 A'   27 A"   69 A'   28 A"   29 A"   70 A'                 
  0.607   0.608   0.637   0.660   0.661   0.783   0.802   0.823
 71 A'   72 A'   73 A'   74 A'   30 A"   31 A"   75 A'   76 A'                 
  0.876   0.920   0.961   1.025   1.263   1.298   1.324   1.359
 77 A'   78 A'   79 A'   80 A'   32 A"   33 A"   81 A'   82 A'                 
  1.370   1.387   1.405   1.444   1.560   1.609   1.669   1.689
 83 A'   84 A'   34 A"   35 A"   36 A"   85 A'   86 A'   87 A'                 
  1.721   1.844   1.954   1.985   2.041   2.163   2.664   2.784
 88 A'   89 A'   90 A'   37 A"   91 A'   92 A'   38 A"   93 A'                 
  3.027   3.758   3.766   3.783   3.813   3.940   3.955   3.976
 94 A'   39 A"   95 A'   40 A"   96 A'   41 A"   97 A'   42 A"                 
  3.980   3.998   4.042   4.057   4.074   4.135   4.235   4.341
 43 A"   98 A'   99 A'   44 A"  100 A'  101 A'  102 A'  103 A'                 
  4.384   5.978   6.003   6.036   6.258   6.303   6.322   6.591
104 A'   45 A"  105 A'  106 A'   46 A"  107 A'  108 A'  109 A'                 
  6.959   7.530   7.565   7.630  13.769  13.889  13.938  23.336
110 A'   47 A"  111 A'  112 A'   48 A"  113 A'  114 A'  115 A'                 
 27.826  28.320  28.341  28.354  28.513  28.519  28.533  28.574
116 A'   49 A"  117 A'  118 A'   50 A"  119 A'   51 A"  120 A'                 
 28.660  47.864  66.753 127.863 127.881 127.905 151.624 163.072
121 A'  122 A'  123 A'   52 A"  124 A'  125 A'  126 A'  127 A'                 
289.725 289.756 289.8551020.6471901.786
 53 A"  128 A'  129 A'  130 A'  131 A'                                         
 --------------------------------------------------------------

          Ground-State Mulliken Net Atomic Charges

     Atom                 Charge (a.u.)
  ----------------------------------------
      1 C                    -0.231572
      2 P                     0.278214
      3 F                    -0.205583
      4 I                     0.134612
      5 Br                    0.024329
  ----------------------------------------
  Sum of atomic charges =     0.000000

 -----------------------------------------------------------------
                    Cartesian Multipole Moments
 -----------------------------------------------------------------
    Charge (ESU x 10^10)
                 0.0000
    Dipole Moment (Debye)
         X      -1.4092      Y       0.3653      Z       0.0000
       Tot       1.4558
    Quadrupole Moments (Debye-Ang)
        XX     -70.6971     XY       2.7124     YY     -69.6384
        XZ       0.0000     YZ      -0.0000     ZZ     -70.6959
    Octopole Moments (Debye-Ang^2)
       XXX     -47.5364    XXY      33.5138    XYY     -10.3602
       YYY      46.7968    XXZ       0.0000    XYZ      -0.0000
       YYZ       0.0000    XZZ      -7.5011    YZZ      13.4442
       ZZZ       0.0000
    Hexadecapole Moments (Debye-Ang^3)
      XXXX   -1035.8913   XXXY     100.8689   XXYY    -296.8860
      XYYY      82.1979   YYYY    -660.4380   XXXZ       0.0000
      XXYZ      -0.0000   XYYZ       0.0000   YYYZ      -0.0000
      XXZZ    -194.5807   XYZZ      20.2649   YYZZ    -125.0610
      XZZZ       0.0000   YZZZ      -0.0000   ZZZZ     -92.9718
 -----------------------------------------------------------------
 Calculating analytic gradient of the SCF energy
 Gradient of SCF Energy
            1           2           3           4           5
    1   0.0001435  -0.0004699   0.0002040   0.0000239   0.0000985
    2  -0.0002456   0.0002743  -0.0000973   0.0000730  -0.0000045
    3  -0.0000000   0.0000000  -0.0000000  -0.0000000   0.0000000
 Max gradient component =       4.699E-04
 RMS gradient           =       1.720E-04
 Gradient time:  CPU 10.40 s  wall 3.56 s
 Geometry Optimization Parameters
   NAtoms,    NIC,     NZ,  NCons,   NDum,   NFix, NCnnct, MaxDiis
        5      20       5       0       0       0       0       0

 Cartesian Hessian Update
 Hessian Updated using BFGS Update


** GEOMETRY OPTIMIZATION IN DELOCALIZED INTERNAL COORDINATES **
   Searching for a Minimum

   Optimization Cycle:  11

                       Coordinates (Angstroms)
     ATOM                X               Y               Z
      1  C         0.4245799556   -0.3766650398    0.0000000000
      2  P         0.6523098229   -2.0392883529    0.0000000000
      3  F         2.2832856257   -2.1933266859    0.0000000000
      4  I        -1.6063702483    0.2373586599    0.0000000000
      5  Br        1.7703236879    0.9538417983    0.0000000000
   Point Group: cs    Number of degrees of freedom:     7


   Energy is  -9973.013737277

 Hessian Updated using BFGS Update

  7 Hessian modes will be used to form the next step
  Hessian Eigenvalues:
     0.125031    0.165611    0.197004    0.260566    0.286723    0.398025
     0.614454

 Minimum Search - Taking Simple RFO Step
 Searching for Lamda that Minimizes Along All modes
 Value Taken    Lamda =   0.00000000
 Step Taken.  Stepsize is  0.001453

                             Maximum     Tolerance    Cnvgd?
         Gradient           0.000302      0.000300      NO
         Displacement       0.000805      0.001200     YES
         Energy change     -0.000001      0.000001      NO


 New Cartesian Coordinates Obtained by Inverse Iteration

 Displacement from previous Coordinates is:  0.002216
 ----------------------------------------------------------------
             Standard Nuclear Orientation (Angstroms)
    I     Atom           X                Y                Z
 ----------------------------------------------------------------
    1      C       0.4241672695    -0.3768456950     0.0000000000
    2      P       0.6527534888    -2.0396024684     0.0000000000
    3      F       2.2834313452    -2.1928705356     0.0000000000
    4      I      -1.6065962333     0.2379224795     0.0000000000
    5      Br      1.7703729738     0.9533165992     0.0000000000
 ----------------------------------------------------------------
 Molecular Point Group                 Cs    NOp =  2
 Largest Abelian Subgroup              Cs    NOp =  2
 Nuclear Repulsion Energy =   830.8037695788 hartrees
 There are       59 alpha and       59 beta electrons
 Applying Cartesian multipole field
    Component          Value
    ---------          -----
     (2,0,0)        1.00000E-11
     (0,2,0)        2.00000E-11
     (0,0,2)       -3.00000E-11
 Nucleus-field energy     =     0.0000000208 hartrees
 Requested basis set is 6-311++G(d,p)
 There are 68 shells and 184 basis functions
 A cutoff of  1.0D-11 yielded   1798 shell pairs
 There are     14043 function pairs (     15748 Cartesian)
 Smallest overlap matrix eigenvalue = 4.16E-04
 Guess MOs from SCF MO coefficient file

 -----------------------------------------------------------------------
  General SCF calculation program by
  Eric Jon Sundstrom, Paul Horn, Yuezhi Mao, Dmitri Zuev, Alec White,
  David Stuck, Shaama M.S., Shane Yost, Joonho Lee, David Small,
  Daniel Levine, Susi Lehtola, Hugh Burton, Evgeny Epifanovsky
 -----------------------------------------------------------------------
 Exchange:     0.2000 Hartree-Fock + 0.0800 Slater + 0.7200 B88
 Correlation:  0.1900 VWN1RPA + 0.8100 LYP
 Using SG-1 standard quadrature grid
 using 4 threads for integral computing
 -------------------------------------------------------
 OpenMP Integral computing Module                
 Release: version 2.0, May 2017, Q-Chem Inc. Pleasanton 
 -------------------------------------------------------
 -------------------------------------------------------
 OpenMP BLAS3 based DFT computing Module                
 Release: version 1.0, May 2013, Q-Chem Inc. Pittsburgh 
 -------------------------------------------------------
 A restricted SCF calculation will be
 performed using DIIS
 SCF converges when DIIS error is below 1.0e-08
 ---------------------------------------
  Cycle       Energy         DIIS error
 ---------------------------------------
    1   -9973.0137373189      6.92e-06  
    2   -9973.0137375537      4.84e-06  
    3   -9973.0137375131      5.67e-06  
    4   -9973.0137376358      1.12e-06  
    5   -9973.0137376412      3.53e-07  
    6   -9973.0137376416      6.06e-08  
    7   -9973.0137376416      1.68e-08  
    8   -9973.0137376416      1.02e-08  
    9   -9973.0137376415      1.13e-09  Convergence criterion met
 ---------------------------------------
 SCF time:   CPU 27.38s  wall 14.00s 
 SCF   energy in the final basis set =    -9973.0137376415
 Total energy in the final basis set =    -9973.0137376415

 --------------------------------------------------------------
             Orbital Energies (a.u.) and Symmetries
 --------------------------------------------------------------

 Alpha MOs, Restricted
 -- Occupied --                  
******* -482.86 -176.33 -165.74 -165.73 -165.73  -77.13  -62.52
  1 A'    2 A'    3 A'    4 A'    5 A'    1 A"    6 A'    7 A'                 
-56.338 -56.334 -56.334 -35.828 -31.321 -31.315 -31.315 -24.699
  8 A'    2 A"    9 A'   10 A'   11 A'   12 A'    3 A"   13 A'                 
-22.972 -22.970 -22.970 -22.966 -22.966 -10.292  -8.726  -6.625
 14 A'   15 A'    4 A"   16 A'    5 A"   17 A'   18 A'   19 A'                 
 -6.558  -6.544  -6.544  -6.377  -4.790  -4.789  -4.784  -4.782
 20 A'    6 A"   21 A'   22 A'   23 A'   24 A'    7 A"   25 A'                 
 -4.775  -4.774  -2.669  -2.665  -2.664  -2.654  -2.653  -2.056
 26 A'    8 A"   27 A'    9 A"   28 A'   10 A"   29 A'   30 A'                 
 -2.051  -2.050  -2.037  -2.037  -1.219  -0.854  -0.748  -0.668
 31 A'   11 A"   12 A"   32 A'   33 A'   34 A'   35 A'   36 A'                 
 -0.564  -0.489  -0.473  -0.468  -0.413  -0.378  -0.348  -0.314
 37 A'   38 A'   39 A'   13 A"   40 A'   14 A"   41 A'   42 A'                 
 -0.306  -0.293  -0.258
 15 A"   43 A'   16 A"                                                         
 -- Virtual --                   
 -0.096  -0.085  -0.066   0.001   0.010   0.026   0.043   0.045
 17 A"   44 A'   45 A'   46 A'   47 A'   48 A'   18 A"   49 A'                 
  0.057   0.067   0.085   0.092   0.104   0.114   0.125   0.132
 50 A'   19 A"   51 A'   52 A'   53 A'   20 A"   54 A'   55 A'                 
  0.165   0.202   0.210   0.217   0.230   0.250   0.276   0.283
 56 A'   57 A'   21 A"   58 A'   22 A"   59 A'   60 A'   23 A"                 
  0.289   0.315   0.345   0.382   0.387   0.394   0.404   0.414
 61 A'   62 A'   63 A'   24 A"   64 A'   25 A"   65 A'   66 A'                 
  0.421   0.451   0.464   0.501   0.509   0.539   0.562   0.576
 26 A"   67 A'   68 A'   27 A"   69 A'   28 A"   29 A"   70 A'                 
  0.607   0.608   0.638   0.660   0.661   0.783   0.802   0.823
 71 A'   72 A'   73 A'   74 A'   30 A"   31 A"   75 A'   76 A'                 
  0.876   0.920   0.961   1.025   1.263   1.298   1.324   1.360
 77 A'   78 A'   79 A'   80 A'   32 A"   33 A"   81 A'   82 A'                 
  1.370   1.387   1.405   1.444   1.560   1.609   1.669   1.689
 83 A'   84 A'   34 A"   35 A"   36 A"   85 A'   86 A'   87 A'                 
  1.721   1.843   1.954   1.985   2.041   2.163   2.664   2.784
 88 A'   89 A'   90 A'   37 A"   91 A'   92 A'   38 A"   93 A'                 
  3.027   3.757   3.766   3.783   3.813   3.940   3.955   3.977
 94 A'   39 A"   95 A'   40 A"   96 A'   41 A"   97 A'   42 A"                 
  3.980   3.998   4.042   4.057   4.075   4.135   4.235   4.341
 43 A"   98 A'   99 A'   44 A"  100 A'  101 A'  102 A'  103 A'                 
  4.384   5.978   6.003   6.036   6.258   6.303   6.322   6.591
104 A'   45 A"  105 A'  106 A'   46 A"  107 A'  108 A'  109 A'                 
  6.959   7.530   7.565   7.630  13.769  13.889  13.938  23.335
110 A'   47 A"  111 A'  112 A'   48 A"  113 A'  114 A'  115 A'                 
 27.826  28.320  28.341  28.354  28.513  28.519  28.533  28.574
116 A'   49 A"  117 A'  118 A'   50 A"  119 A'   51 A"  120 A'                 
 28.660  47.864  66.753 127.863 127.881 127.905 151.624 163.072
121 A'  122 A'  123 A'   52 A"  124 A'  125 A'  126 A'  127 A'                 
289.725 289.756 289.8551020.6471901.786
 53 A"  128 A'  129 A'  130 A'  131 A'                                         

 Beta MOs, Restricted
 -- Occupied --                  
******* -482.86 -176.33 -165.74 -165.73 -165.73  -77.13  -62.52
  1 A'    2 A'    3 A'    4 A'    5 A'    1 A"    6 A'    7 A'                 
-56.338 -56.334 -56.334 -35.828 -31.321 -31.315 -31.315 -24.699
  8 A'    2 A"    9 A'   10 A'   11 A'   12 A'    3 A"   13 A'                 
-22.972 -22.970 -22.970 -22.966 -22.966 -10.292  -8.726  -6.625
 14 A'   15 A'    4 A"   16 A'    5 A"   17 A'   18 A'   19 A'                 
 -6.558  -6.544  -6.544  -6.377  -4.790  -4.789  -4.784  -4.782
 20 A'    6 A"   21 A'   22 A'   23 A'   24 A'    7 A"   25 A'                 
 -4.775  -4.774  -2.669  -2.665  -2.664  -2.654  -2.653  -2.056
 26 A'    8 A"   27 A'    9 A"   28 A'   10 A"   29 A'   30 A'                 
 -2.051  -2.050  -2.037  -2.037  -1.219  -0.854  -0.748  -0.668
 31 A'   11 A"   12 A"   32 A'   33 A'   34 A'   35 A'   36 A'                 
 -0.564  -0.489  -0.473  -0.468  -0.413  -0.378  -0.348  -0.314
 37 A'   38 A'   39 A'   13 A"   40 A'   14 A"   41 A'   42 A'                 
 -0.306  -0.293  -0.258
 15 A"   43 A'   16 A"                                                         
 -- Virtual --                   
 -0.096  -0.085  -0.066   0.001   0.010   0.026   0.043   0.045
 17 A"   44 A'   45 A'   46 A'   47 A'   48 A'   18 A"   49 A'                 
  0.057   0.067   0.085   0.092   0.104   0.114   0.125   0.132
 50 A'   19 A"   51 A'   52 A'   53 A'   20 A"   54 A'   55 A'                 
  0.165   0.202   0.210   0.217   0.230   0.250   0.276   0.283
 56 A'   57 A'   21 A"   58 A'   22 A"   59 A'   60 A'   23 A"                 
  0.289   0.315   0.345   0.382   0.387   0.394   0.404   0.414
 61 A'   62 A'   63 A'   24 A"   64 A'   25 A"   65 A'   66 A'                 
  0.421   0.451   0.464   0.501   0.509   0.539   0.562   0.576
 26 A"   67 A'   68 A'   27 A"   69 A'   28 A"   29 A"   70 A'                 
  0.607   0.608   0.638   0.660   0.661   0.783   0.802   0.823
 71 A'   72 A'   73 A'   74 A'   30 A"   31 A"   75 A'   76 A'                 
  0.876   0.920   0.961   1.025   1.263   1.298   1.324   1.360
 77 A'   78 A'   79 A'   80 A'   32 A"   33 A"   81 A'   82 A'                 
  1.370   1.387   1.405   1.444   1.560   1.609   1.669   1.689
 83 A'   84 A'   34 A"   35 A"   36 A"   85 A'   86 A'   87 A'                 
  1.721   1.843   1.954   1.985   2.041   2.163   2.664   2.784
 88 A'   89 A'   90 A'   37 A"   91 A'   92 A'   38 A"   93 A'                 
  3.027   3.757   3.766   3.783   3.813   3.940   3.955   3.977
 94 A'   39 A"   95 A'   40 A"   96 A'   41 A"   97 A'   42 A"                 
  3.980   3.998   4.042   4.057   4.075   4.135   4.235   4.341
 43 A"   98 A'   99 A'   44 A"  100 A'  101 A'  102 A'  103 A'                 
  4.384   5.978   6.003   6.036   6.258   6.303   6.322   6.591
104 A'   45 A"  105 A'  106 A'   46 A"  107 A'  108 A'  109 A'                 
  6.959   7.530   7.565   7.630  13.769  13.889  13.938  23.335
110 A'   47 A"  111 A'  112 A'   48 A"  113 A'  114 A'  115 A'                 
 27.826  28.320  28.341  28.354  28.513  28.519  28.533  28.574
116 A'   49 A"  117 A'  118 A'   50 A"  119 A'   51 A"  120 A'                 
 28.660  47.864  66.753 127.863 127.881 127.905 151.624 163.072
121 A'  122 A'  123 A'   52 A"  124 A'  125 A'  126 A'  127 A'                 
289.725 289.756 289.8551020.6471901.786
 53 A"  128 A'  129 A'  130 A'  131 A'                                         
 --------------------------------------------------------------

          Ground-State Mulliken Net Atomic Charges

     Atom                 Charge (a.u.)
  ----------------------------------------
      1 C                    -0.231885
      2 P                     0.278273
      3 F                    -0.205267
      4 I                     0.134706
      5 Br                    0.024173
  ----------------------------------------
  Sum of atomic charges =     0.000000

 -----------------------------------------------------------------
                    Cartesian Multipole Moments
 -----------------------------------------------------------------
    Charge (ESU x 10^10)
                 0.0000
    Dipole Moment (Debye)
         X      -1.4077      Y       0.3631      Z      -0.0000
       Tot       1.4538
    Quadrupole Moments (Debye-Ang)
        XX     -70.6914     XY       2.7016     YY     -69.6354
        XZ      -0.0000     YZ       0.0000     ZZ     -70.6972
    Octopole Moments (Debye-Ang^2)
       XXX     -47.5178    XXY      33.4930    XYY     -10.3444
       YYY      46.7686    XXZ      -0.0000    XYZ      -0.0000
       YYZ      -0.0000    XZZ      -7.4994    YZZ      13.4413
       ZZZ      -0.0000
    Hexadecapole Moments (Debye-Ang^3)
      XXXX   -1036.0408   XXXY     100.9531   XXYY    -296.8598
      XYYY      82.2759   YYYY    -660.4088   XXXZ      -0.0000
      XXYZ      -0.0000   XYYZ      -0.0000   YYYZ       0.0000
      XXZZ    -194.6099   XYZZ      20.3127   YYZZ    -125.0613
      XZZZ      -0.0000   YZZZ      -0.0000   ZZZZ     -92.9774
 -----------------------------------------------------------------
 Calculating analytic gradient of the SCF energy
 Gradient of SCF Energy
            1           2           3           4           5
    1   0.0001112  -0.0002259   0.0000433  -0.0000446   0.0001160
    2  -0.0001443   0.0001363  -0.0000884   0.0001168  -0.0000203
    3   0.0000000   0.0000000   0.0000000  -0.0000000  -0.0000000
 Max gradient component =       2.259E-04
 RMS gradient           =       9.730E-05
 Gradient time:  CPU 10.57 s  wall 5.17 s
 Geometry Optimization Parameters
   NAtoms,    NIC,     NZ,  NCons,   NDum,   NFix, NCnnct, MaxDiis
        5      20       5       0       0       0       0       0

 Cartesian Hessian Update
 Hessian Updated using BFGS Update


** GEOMETRY OPTIMIZATION IN DELOCALIZED INTERNAL COORDINATES **
   Searching for a Minimum

   Optimization Cycle:  12

                       Coordinates (Angstroms)
     ATOM                X               Y               Z
      1  C         0.4241672695   -0.3768456950    0.0000000000
      2  P         0.6527534888   -2.0396024684    0.0000000000
      3  F         2.2834313452   -2.1928705356    0.0000000000
      4  I        -1.6065962333    0.2379224795    0.0000000000
      5  Br        1.7703729738    0.9533165992    0.0000000000
   Point Group: cs    Number of degrees of freedom:     7


   Energy is  -9973.013737642

 Hessian Updated using BFGS Update

  7 Hessian modes will be used to form the next step
  Hessian Eigenvalues:
     0.094902    0.186922    0.204318    0.235697    0.271657    0.395456
     0.510165

 Minimum Search - Taking Simple RFO Step
 Searching for Lamda that Minimizes Along All modes
 Value Taken    Lamda =   0.00000000
 Step Taken.  Stepsize is  0.001395

                             Maximum     Tolerance    Cnvgd?
         Gradient           0.000159      0.000300     YES
         Displacement       0.001093      0.001200     YES
         Energy change     -0.000000      0.000001     YES


                       Distance Matrix (Angstroms)
             C (  1)   P (  2)   F (  3)   I (  4)
   P (  2)  1.678396
   F (  3)  2.599002  1.637865
   I (  4)  2.121778  3.208081  4.587055
   Br(  5)  1.892512  3.194783  3.187746  3.451914

 Final energy is   -9973.0137376415387     


 ******************************
 **  OPTIMIZATION CONVERGED  **
 ******************************

                       Coordinates (Angstroms)
     ATOM                X               Y               Z
      1  C         0.4241672695   -0.3768456950    0.0000000000
      2  P         0.6527534888   -2.0396024684    0.0000000000
      3  F         2.2834313452   -2.1928705356    0.0000000000
      4  I        -1.6065962333    0.2379224795    0.0000000000
      5  Br        1.7703729738    0.9533165992    0.0000000000

Z-matrix Print:
$molecule
0 1
I 
C  1 2.121778
P  2 1.678396 1 114.670141
F  3 1.637865 2 103.197107 1 -180.000000 0
Br 2 1.892512 1 118.500941 3 -180.000000 0
$end


 --------------------------------------------------------------
             Orbital Energies (a.u.) and Symmetries
 --------------------------------------------------------------

 Alpha MOs, Restricted
 -- Occupied --                  
******* -482.86 -176.33 -165.74 -165.73 -165.73  -77.13  -62.52
  1 A'    2 A'    3 A'    4 A'    5 A'    1 A"    6 A'    7 A'                 
-56.338 -56.334 -56.334 -35.828 -31.321 -31.315 -31.315 -24.699
  8 A'    2 A"    9 A'   10 A'   11 A'   12 A'    3 A"   13 A'                 
-22.972 -22.970 -22.970 -22.966 -22.966 -10.292  -8.726  -6.625
 14 A'   15 A'    4 A"   16 A'    5 A"   17 A'   18 A'   19 A'                 
 -6.558  -6.544  -6.544  -6.377  -4.790  -4.789  -4.784  -4.782
 20 A'    6 A"   21 A'   22 A'   23 A'   24 A'    7 A"   25 A'                 
 -4.775  -4.774  -2.669  -2.665  -2.664  -2.654  -2.653  -2.056
 26 A'    8 A"   27 A'    9 A"   28 A'   10 A"   29 A'   30 A'                 
 -2.051  -2.050  -2.037  -2.037  -1.219  -0.854  -0.748  -0.668
 31 A'   11 A"   12 A"   32 A'   33 A'   34 A'   35 A'   36 A'                 
 -0.564  -0.489  -0.473  -0.468  -0.413  -0.378  -0.348  -0.314
 37 A'   38 A'   39 A'   13 A"   40 A'   14 A"   41 A'   42 A'                 
 -0.306  -0.293  -0.258
 15 A"   43 A'   16 A"                                                         
 -- Virtual --                   
 -0.096  -0.085  -0.066   0.001   0.010   0.026   0.043   0.045
 17 A"   44 A'   45 A'   46 A'   47 A'   48 A'   18 A"   49 A'                 
  0.057   0.067   0.085   0.092   0.104   0.114   0.125   0.132
 50 A'   19 A"   51 A'   52 A'   53 A'   20 A"   54 A'   55 A'                 
  0.165   0.202   0.210   0.217   0.230   0.250   0.276   0.283
 56 A'   57 A'   21 A"   58 A'   22 A"   59 A'   60 A'   23 A"                 
  0.289   0.315   0.345   0.382   0.387   0.394   0.404   0.414
 61 A'   62 A'   63 A'   24 A"   64 A'   25 A"   65 A'   66 A'                 
  0.421   0.451   0.464   0.501   0.509   0.539   0.562   0.576
 26 A"   67 A'   68 A'   27 A"   69 A'   28 A"   29 A"   70 A'                 
  0.607   0.608   0.638   0.660   0.661   0.783   0.802   0.823
 71 A'   72 A'   73 A'   74 A'   30 A"   31 A"   75 A'   76 A'                 
  0.876   0.920   0.961   1.025   1.263   1.298   1.324   1.360
 77 A'   78 A'   79 A'   80 A'   32 A"   33 A"   81 A'   82 A'                 
  1.370   1.387   1.405   1.444   1.560   1.609   1.669   1.689
 83 A'   84 A'   34 A"   35 A"   36 A"   85 A'   86 A'   87 A'                 
  1.721   1.843   1.954   1.985   2.041   2.163   2.664   2.784
 88 A'   89 A'   90 A'   37 A"   91 A'   92 A'   38 A"   93 A'                 
  3.027   3.757   3.766   3.783   3.813   3.940   3.955   3.977
 94 A'   39 A"   95 A'   40 A"   96 A'   41 A"   97 A'   42 A"                 
  3.980   3.998   4.042   4.057   4.075   4.135   4.235   4.341
 43 A"   98 A'   99 A'   44 A"  100 A'  101 A'  102 A'  103 A'                 
  4.384   5.978   6.003   6.036   6.258   6.303   6.322   6.591
104 A'   45 A"  105 A'  106 A'   46 A"  107 A'  108 A'  109 A'                 
  6.959   7.530   7.565   7.630  13.769  13.889  13.938  23.335
110 A'   47 A"  111 A'  112 A'   48 A"  113 A'  114 A'  115 A'                 
 27.826  28.320  28.341  28.354  28.513  28.519  28.533  28.574
116 A'   49 A"  117 A'  118 A'   50 A"  119 A'   51 A"  120 A'                 
 28.660  47.864  66.753 127.863 127.881 127.905 151.624 163.072
121 A'  122 A'  123 A'   52 A"  124 A'  125 A'  126 A'  127 A'                 
289.725 289.756 289.8551020.6471901.786
 53 A"  128 A'  129 A'  130 A'  131 A'                                         

 Beta MOs, Restricted
 -- Occupied --                  
******* -482.86 -176.33 -165.74 -165.73 -165.73  -77.13  -62.52
  1 A'    2 A'    3 A'    4 A'    5 A'    1 A"    6 A'    7 A'                 
-56.338 -56.334 -56.334 -35.828 -31.321 -31.315 -31.315 -24.699
  8 A'    2 A"    9 A'   10 A'   11 A'   12 A'    3 A"   13 A'                 
-22.972 -22.970 -22.970 -22.966 -22.966 -10.292  -8.726  -6.625
 14 A'   15 A'    4 A"   16 A'    5 A"   17 A'   18 A'   19 A'                 
 -6.558  -6.544  -6.544  -6.377  -4.790  -4.789  -4.784  -4.782
 20 A'    6 A"   21 A'   22 A'   23 A'   24 A'    7 A"   25 A'                 
 -4.775  -4.774  -2.669  -2.665  -2.664  -2.654  -2.653  -2.056
 26 A'    8 A"   27 A'    9 A"   28 A'   10 A"   29 A'   30 A'                 
 -2.051  -2.050  -2.037  -2.037  -1.219  -0.854  -0.748  -0.668
 31 A'   11 A"   12 A"   32 A'   33 A'   34 A'   35 A'   36 A'                 
 -0.564  -0.489  -0.473  -0.468  -0.413  -0.378  -0.348  -0.314
 37 A'   38 A'   39 A'   13 A"   40 A'   14 A"   41 A'   42 A'                 
 -0.306  -0.293  -0.258
 15 A"   43 A'   16 A"                                                         
 -- Virtual --                   
 -0.096  -0.085  -0.066   0.001   0.010   0.026   0.043   0.045
 17 A"   44 A'   45 A'   46 A'   47 A'   48 A'   18 A"   49 A'                 
  0.057   0.067   0.085   0.092   0.104   0.114   0.125   0.132
 50 A'   19 A"   51 A'   52 A'   53 A'   20 A"   54 A'   55 A'                 
  0.165   0.202   0.210   0.217   0.230   0.250   0.276   0.283
 56 A'   57 A'   21 A"   58 A'   22 A"   59 A'   60 A'   23 A"                 
  0.289   0.315   0.345   0.382   0.387   0.394   0.404   0.414
 61 A'   62 A'   63 A'   24 A"   64 A'   25 A"   65 A'   66 A'                 
  0.421   0.451   0.464   0.501   0.509   0.539   0.562   0.576
 26 A"   67 A'   68 A'   27 A"   69 A'   28 A"   29 A"   70 A'                 
  0.607   0.608   0.638   0.660   0.661   0.783   0.802   0.823
 71 A'   72 A'   73 A'   74 A'   30 A"   31 A"   75 A'   76 A'                 
  0.876   0.920   0.961   1.025   1.263   1.298   1.324   1.360
 77 A'   78 A'   79 A'   80 A'   32 A"   33 A"   81 A'   82 A'                 
  1.370   1.387   1.405   1.444   1.560   1.609   1.669   1.689
 83 A'   84 A'   34 A"   35 A"   36 A"   85 A'   86 A'   87 A'                 
  1.721   1.843   1.954   1.985   2.041   2.163   2.664   2.784
 88 A'   89 A'   90 A'   37 A"   91 A'   92 A'   38 A"   93 A'                 
  3.027   3.757   3.766   3.783   3.813   3.940   3.955   3.977
 94 A'   39 A"   95 A'   40 A"   96 A'   41 A"   97 A'   42 A"                 
  3.980   3.998   4.042   4.057   4.075   4.135   4.235   4.341
 43 A"   98 A'   99 A'   44 A"  100 A'  101 A'  102 A'  103 A'                 
  4.384   5.978   6.003   6.036   6.258   6.303   6.322   6.591
104 A'   45 A"  105 A'  106 A'   46 A"  107 A'  108 A'  109 A'                 
  6.959   7.530   7.565   7.630  13.769  13.889  13.938  23.335
110 A'   47 A"  111 A'  112 A'   48 A"  113 A'  114 A'  115 A'                 
 27.826  28.320  28.341  28.354  28.513  28.519  28.533  28.574
116 A'   49 A"  117 A'  118 A'   50 A"  119 A'   51 A"  120 A'                 
 28.660  47.864  66.753 127.863 127.881 127.905 151.624 163.072
121 A'  122 A'  123 A'   52 A"  124 A'  125 A'  126 A'  127 A'                 
289.725 289.756 289.8551020.6471901.786
 53 A"  128 A'  129 A'  130 A'  131 A'                                         
 --------------------------------------------------------------

          Ground-State Mulliken Net Atomic Charges

     Atom                 Charge (a.u.)
  ----------------------------------------
      1 C                    -0.231885
      2 P                     0.278273
      3 F                    -0.205267
      4 I                     0.134706
      5 Br                    0.024173
  ----------------------------------------
  Sum of atomic charges =     0.000000

 -----------------------------------------------------------------
                    Cartesian Multipole Moments
 -----------------------------------------------------------------
    Charge (ESU x 10^10)
                 0.0000
    Dipole Moment (Debye)
         X      -1.4077      Y       0.3631      Z      -0.0000
       Tot       1.4538
    Quadrupole Moments (Debye-Ang)
        XX     -70.6914     XY       2.7016     YY     -69.6354
        XZ      -0.0000     YZ       0.0000     ZZ     -70.6972
    Octopole Moments (Debye-Ang^2)
       XXX     -47.5178    XXY      33.4930    XYY     -10.3444
       YYY      46.7686    XXZ      -0.0000    XYZ      -0.0000
       YYZ      -0.0000    XZZ      -7.4994    YZZ      13.4413
       ZZZ      -0.0000
    Hexadecapole Moments (Debye-Ang^3)
      XXXX   -1036.0408   XXXY     100.9531   XXYY    -296.8598
      XYYY      82.2759   YYYY    -660.4088   XXXZ      -0.0000
      XXYZ      -0.0000   XYYZ      -0.0000   YYYZ       0.0000
      XXZZ    -194.6099   XYZZ      20.3127   YYZZ    -125.0613
      XZZZ      -0.0000   YZZZ      -0.0000   ZZZZ     -92.9774
 -----------------------------------------------------------------
Archival summary:
1\1\TWL02\OPT\ProcedureUnspecified\BasisUnspecified\1r1111\taweetha\MonNov2614:43:182018MonNov2614:43:182018\0\\#,OPT,ProcedureUnspecified,BasisUnspecified,\\0,1\I\C,1,2.12178\P,2,1.6784,1,114.67\F,3,1.63786,2,103.197,1,-180,0\Br,2,1.89251,1,118.501,3,-180,0\\\@

 Total job time:  198.39s(wall), 518.40s(cpu) 
 Mon Nov 26 14:43:18 2018

        *************************************************************
        *                                                           *
        *  Thank you very much for using Q-Chem.  Have a nice day.  *
        *                                                           *
        *************************************************************


 
User input: 2 of 2 
 
Q-Chem Developer Version!
                  Welcome to Q-Chem
     A Quantum Leap Into The Future Of Chemistry


 Q-Chem 5.1, Q-Chem, Inc., Pleasanton, CA (2018)

 Yihan Shao,  Zhengting Gan,  E. Epifanovsky,  A. T. B. Gilbert,  M. Wormit,  
 J. Kussmann,  A. W. Lange,  A. Behn,  Jia Deng,  Xintian Feng,  D. Ghosh,  
 M. Goldey,  P. R. Horn,  L. D. Jacobson,  I. Kaliman,  T. Kus,  A. Landau,  
 Jie Liu,  E. I. Proynov,  R. M. Richard,  R. P. Steele,  E. J. Sundstrom,  
 H. L. Woodcock III,  P. M. Zimmerman,  D. Zuev,  B. Albrecht,  E. Alguire,  
 S. A. Baeppler,  D. Barton,  Z. Benda,  Y. A. Bernard,  E. J. Berquist,  
 K. B. Bravaya,  H. Burton,  D. Casanova,  Chun-Min Chang,  Yunqing Chen,  
 A. Chien,  K. D. Closser,  M. P. Coons,  S. Coriani,  S. Dasgupta,  
 A. L. Dempwolff,  M. Diedenhofen,  Hainam Do,  R. G. Edgar,  Po-Tung Fang,  
 S. Faraji,  S. Fatehi,  Qingguo Feng,  K. D. Fenk,  J. Fosso-Tande,  
 Qinghui Ge,  A. Ghysels,  G. Gidofalvi,  J. Gomes,  J. Gonthier,  A. Gunina,  
 D. Hait,  M. W. D. Hanson-Heine,  P. H. P. Harbach,  A. W. Hauser,  
 J. E. Herr,  E. G. Hohenstein,  Z. C. Holden,  Kerwin Hui,  B. C. Huynh,  
 T.-C. Jagau,  Hyunjun Ji,  B. Kaduk,  K. Khistyaev,  Jaehoon Kim,  
 P. Klunzinger,  K. Koh,  D. Kosenkov,  L. Koulias,  T. Kowalczyk,  
 C. M. Krauter,  A. Kunitsa,  Ka Un Lao,  A. Laurent,  K. V. Lawler,  
 Joonho Lee,  D. Lefrancois,  S. Lehtola,  D. S. Levine,  Yi-Pei Li,  
 You-Sheng Lin,  Fenglai Liu,  E. Livshits,  A. Luenser,  P. Manohar,  
 E. Mansoor,  S. F. Manzer,  Shan-Ping Mao,  Yuezhi Mao,  N. Mardirossian,  
 A. V. Marenich,  T. Markovich,  L. A. Martinez-Martinez,  S. A. Maurer,  
 N. J. Mayhall,  S. C. McKenzie,  J.-M. Mewes,  A. F. Morrison,  
 J. W. Mullinax,  K. Nanda,  T. S. Nguyen-Beck,  R. Olivares-Amaya,  
 J. A. Parkhill,  T. M. Perrine,  F. Plasser,  P. Pokhilko,  S. Prager,  
 A. Prociuk,  E. Ramos,  D. R. Rehn,  F. Rob,  M. Schneider,  N. Sergueev,  
 S. M. Sharada,  S. Sharma,  D. W. Small,  T. Stauch,  T. Stein,  
 Yu-Chuan Su,  A. J. W. Thom,  A. Tkatchenko,  T. Tsuchimochi,  N. M. Tubman,  
 L. Vogt,  M. L. Vidal,  O. Vydrov,  M. A. Watson,  J. Wenzel,  
 M. de Wergifosse,  T. A. Wesolowski,  A. White,  J. Witte,  A. Yamada,  
 Jun Yang,  K. Yao,  S. Yeganeh,  S. R. Yost,  Zhi-Qiang You,  A. Zech,  
 Igor Ying Zhang,  Xing Zhang,  Yan Zhao,  Ying Zhu,  B. R. Brooks,  
 G. K. L. Chan,  C. J. Cramer,  M. S. Gordon,  W. J. Hehre,  A. Klamt,  
 M. W. Schmidt,  C. D. Sherrill,  D. G. Truhlar,  A. Aspuru-Guzik,  R. Baer,  
 A. T. Bell,  N. A. Besley,  Jeng-Da Chai,  A. E. DePrince, III,  
 R. A. DiStasio Jr.,  A. Dreuw,  B. D. Dunietz,  T. R. Furlani,  
 Chao-Ping Hsu,  Yousung Jung,  Jing Kong,  D. S. Lambrecht,  WanZhen Liang,  
 C. Ochsenfeld,  V. A. Rassolov,  L. V. Slipchenko,  J. E. Subotnik,  
 T. Van Voorhis,  J. M. Herbert,  A. I. Krylov,  P. M. W. Gill,  M. Head-Gordon

 Contributors to earlier versions of Q-Chem not listed above: 
 R. D. Adamson,  B. Austin,  J. Baker,  G. J. O. Beran,  K. Brandhorst,  
 S. T. Brown,  E. F. C. Byrd,  A. K. Chakraborty,  C.-L. Cheng,  
 Siu Hung Chien,  D. M. Chipman,  D. L. Crittenden,  H. Dachsel,  
 R. J. Doerksen,  A. D. Dutoi,  L. Fusti-Molnar,  W. A. Goddard III,  
 A. Golubeva-Zadorozhnaya,  S. R. Gwaltney,  G. Hawkins,  A. Heyden,  
 S. Hirata,  G. Kedziora,  F. J. Keil,  C. Kelley,  Jihan Kim,  R. A. King,  
 R. Z. Khaliullin,  P. P. Korambath,  W. Kurlancheek,  A. M. Lee,  M. S. Lee,  
 S. V. Levchenko,  Ching Yeh Lin,  D. Liotard,  R. C. Lochan,  I. Lotan,  
 P. E. Maslen,  N. Nair,  D. P. O'Neill,  D. Neuhauser,  E. Neuscamman,  
 C. M. Oana,  R. Olson,  B. Peters,  R. Peverati,  P. A. Pieniazek,  
 Y. M. Rhee,  J. Ritchie,  M. A. Rohrdanz,  E. Rosta,  N. J. Russ,  
 H. F. Schaefer III,  N. E. Schultz,  N. Shenvi,  A. C. Simmonett,  A. Sodt,  
 D. Stuck,  K. S. Thanthiriwatte,  V. Vanovschi,  Tao Wang,  A. Warshel,  
 C. F. Williams,  Q. Wu,  X. Xu,  W. Zhang

 Please cite Q-Chem as follows:
 Y. Shao et al., Mol. Phys. 113, 184-215 (2015)
 DOI: 10.1080/00268976.2014.952696

 Q-Chem 5.1.2 for Intel X86 EM64T Linux

 Parts of Q-Chem use Armadillo 8.300.2 (Tropical Shenanigans).
 http://arma.sourceforge.net/

 Q-Chem begins on Mon Nov 26 14:43:18 2018  

Host: 
0

     Scratch files written to /scratch/taweetham/qchem48499//
The previous job contains 0 fragments, simply inherited here
Input Ideriv = 2
Curr. Ideriv = -1
Max.  Ideriv = 2

Checking the input file for inconsistencies... 	...done.

--------------------------------------------------------------
User input:
--------------------------------------------------------------

$molecule
read
$end

$rem
   job_type 	frequency
   basis 	6-311++g**
   method	b3lyp	
$end


--------------------------------------------------------------
 ----------------------------------------------------------------
             Standard Nuclear Orientation (Angstroms)
    I     Atom           X                Y                Z
 ----------------------------------------------------------------
    1      C       0.3891015465     0.2616096373     0.0000000000
    2      P       0.8821489918     1.8659524821     0.0000000000
    3      F       2.5162478973     1.7549473510     0.0000000000
    4      I      -1.7141016446    -0.0185272041     0.0000000000
    5      Br      1.5038374838    -1.2677579828    -0.0000000000
 ----------------------------------------------------------------
 Molecular Point Group                 Cs    NOp =  2
 Largest Abelian Subgroup              Cs    NOp =  2
 Nuclear Repulsion Energy =   830.8037695788 hartrees
 There are       59 alpha and       59 beta electrons
 Requested basis set is 6-311++G(d,p)
 There are 68 shells and 184 basis functions

 Total QAlloc Memory Limit   2000 MB
 Mega-Array Size       188 MB
 MEM_STATIC part       192 MB

                       Distance Matrix (Angstroms)
             C (  1)   P (  2)   F (  3)   I (  4)
   P (  2)  1.678396
   F (  3)  2.599002  1.637865
   I (  4)  2.121778  3.208081  4.587055
   Br(  5)  1.892512  3.194783  3.187746  3.451914

 A cutoff of  1.0D-11 yielded   1798 shell pairs
 There are     14043 function pairs (     15748 Cartesian)

 -------------------------------------------------------
 OpenMP Integral Computing Module                       
 Release: version 1.0, May 2013, Q-Chem Inc. Pittsburgh 
 -------------------------------------------------------
 Integral Job Info:
 Integral job number is                      11
 Integral operator is                         1
 short-range coefficients                     0
 long-range coefficients              100000000
 Omega coefficients                           0
 if combine SR and LR in K                    0
 Integral screening is                        0
 Integral computing path is                   2
 max size of driver memory is            800000
 size of driver memory is                593474
 size of scratch memory is             29623520
 max col of scratch BK array               1296
 max len of scratch array in speh3          155
 max len of scratch index in speh4           18
 max int batch size is                      520
 min int batch size is                       52
 fixed nKL is                                45
 max L of basis functions is                  2
 order of int derivative is                   0
 number of shells is                         68
 number of basis is                         195
 number of cartesian basis is               195
 number of contracted shell pairs          1798
 number of primitive shell pairs           4166
 maxK2 (contraction) of shell pair           36
 max number of K2 of shell pair               1
 max number of CS2 of shell pair            231
 max number of PS2 of shell pair            231
 mem total for path MDJ                  529484
 -------------------------------------------------------
 Smallest overlap matrix eigenvalue = 4.16E-04
 Guess from superposition of atomic densities
 Warning:  Energy on first SCF cycle will be non-variational
 SAD guess density has 118.000000 electrons

 -----------------------------------------------------------------------
  General SCF calculation program by
  Eric Jon Sundstrom, Paul Horn, Yuezhi Mao, Dmitri Zuev, Alec White,
  David Stuck, Shaama M.S., Shane Yost, Joonho Lee, David Small,
  Daniel Levine, Susi Lehtola, Hugh Burton, Evgeny Epifanovsky
 -----------------------------------------------------------------------
 Exchange:     0.2000 Hartree-Fock + 0.0800 Slater + 0.7200 B88
 Correlation:  0.1900 VWN1RPA + 0.8100 LYP
 Using SG-1 standard quadrature grid
 using 4 threads for integral computing
 -------------------------------------------------------
 OpenMP Integral computing Module                
 Release: version 2.0, May 2017, Q-Chem Inc. Pleasanton 
 -------------------------------------------------------
 -------------------------------------------------------
 OpenMP BLAS3 based DFT computing Module                
 Release: version 1.0, May 2013, Q-Chem Inc. Pittsburgh 
 -------------------------------------------------------
 A restricted SCF calculation will be
 performed using DIIS
 SCF converges when DIIS error is below 1.0e-08
 ---------------------------------------
  Cycle       Energy         DIIS error
 ---------------------------------------
    1   -9973.5168838150      3.82e-02  
    2   -9972.9729570748      3.92e-03  
    3   -9972.8804668209      6.56e-03  
    4   -9973.0095643290      1.09e-03  
    5   -9973.0127663912      5.48e-04  
    6   -9973.0139005742      1.91e-04  
    7   -9973.0140206240      2.01e-05  
    8   -9973.0140216057      9.14e-06  
    9   -9973.0140218764      1.73e-06  
   10   -9973.0140218872      7.41e-07  
   11   -9973.0140218900      1.76e-07  
   12   -9973.0140218900      3.13e-08  
   13   -9973.0140218900      8.57e-09  Convergence criterion met
 ---------------------------------------
 SCF time:   CPU 38.58s  wall 18.00s 
 SCF   energy in the final basis set =    -9973.0140218900
 Total energy in the final basis set =    -9973.0140218900

 --------------------------------------------------------------
             Orbital Energies (a.u.) and Symmetries
 --------------------------------------------------------------

 Alpha MOs, Restricted
 -- Occupied --                  
******* -482.86 -176.33 -165.74 -165.73 -165.73  -77.13  -62.52
  1 A'    2 A'    3 A'    4 A'    5 A'    1 A"    6 A'    7 A'                 
-56.338 -56.334 -56.334 -35.828 -31.321 -31.315 -31.315 -24.699
  8 A'    2 A"    9 A'   10 A'   11 A'   12 A'    3 A"   13 A'                 
-22.972 -22.970 -22.970 -22.966 -22.966 -10.292  -8.726  -6.625
 14 A'   15 A'    4 A"   16 A'    5 A"   17 A'   18 A'   19 A'                 
 -6.558  -6.544  -6.544  -6.377  -4.790  -4.789  -4.784  -4.782
 20 A'    6 A"   21 A'   22 A'   23 A'   24 A'    7 A"   25 A'                 
 -4.775  -4.774  -2.669  -2.665  -2.665  -2.654  -2.653  -2.056
 26 A'    8 A"   27 A'    9 A"   28 A'   29 A'   10 A"   30 A'                 
 -2.051  -2.050  -2.037  -2.037  -1.219  -0.854  -0.748  -0.668
 31 A'   11 A"   32 A'   12 A"   33 A'   34 A'   35 A'   36 A'                 
 -0.564  -0.489  -0.473  -0.468  -0.413  -0.378  -0.348  -0.314
 37 A'   38 A'   39 A'   13 A"   40 A'   14 A"   41 A'   42 A'                 
 -0.306  -0.293  -0.258
 15 A"   43 A'   16 A"                                                         
 -- Virtual --                   
 -0.096  -0.085  -0.066   0.001   0.010   0.026   0.043   0.045
 17 A"   44 A'   45 A'   46 A'   47 A'   48 A'   18 A"   49 A'                 
  0.057   0.067   0.085   0.092   0.104   0.114   0.125   0.133
 50 A'   19 A"   51 A'   52 A'   53 A'   20 A"   54 A'   55 A'                 
  0.165   0.202   0.210   0.217   0.230   0.251   0.276   0.283
 56 A'   57 A'   21 A"   58 A'   22 A"   59 A'   60 A'   23 A"                 
  0.289   0.315   0.345   0.382   0.387   0.394   0.404   0.415
 61 A'   62 A'   63 A'   24 A"   64 A'   25 A"   65 A'   66 A'                 
  0.421   0.452   0.464   0.501   0.508   0.539   0.563   0.576
 26 A"   67 A'   68 A'   27 A"   69 A'   28 A"   29 A"   70 A'                 
  0.607   0.608   0.638   0.660   0.661   0.783   0.802   0.823
 71 A'   72 A'   73 A'   74 A'   30 A"   31 A"   75 A'   76 A'                 
  0.876   0.920   0.961   1.025   1.263   1.298   1.324   1.360
 77 A'   78 A'   79 A'   80 A'   32 A"   33 A"   81 A'   82 A'                 
  1.370   1.387   1.405   1.444   1.560   1.609   1.669   1.690
 83 A'   84 A'   34 A"   35 A"   36 A"   85 A'   86 A'   87 A'                 
  1.721   1.843   1.954   1.984   2.040   2.163   2.664   2.784
 88 A'   89 A'   90 A'   37 A"   91 A'   92 A'   38 A"   93 A'                 
  3.027   3.757   3.766   3.783   3.813   3.940   3.955   3.977
 94 A'   39 A"   95 A'   40 A"   96 A'   41 A"   97 A'   42 A"                 
  3.980   3.998   4.042   4.058   4.075   4.135   4.235   4.340
 43 A"   98 A'   99 A'   44 A"  100 A'  101 A'  102 A'  103 A'                 
  4.384   5.978   6.003   6.036   6.258   6.303   6.322   6.591
104 A'   45 A"  105 A'  106 A'   46 A"  107 A'  108 A'  109 A'                 
  6.959   7.530   7.564   7.630  13.769  13.889  13.938  23.335
110 A'   47 A"  111 A'  112 A'   48 A"  113 A'  114 A'  115 A'                 
 27.826  28.320  28.341  28.354  28.513  28.519  28.533  28.574
116 A'   49 A"  117 A'  118 A'   50 A"  119 A'   51 A"  120 A'                 
 28.660  47.864  66.753 127.863 127.881 127.905 151.624 163.072
121 A'  122 A'  123 A'   52 A"  124 A'  125 A'  126 A'  127 A'                 
289.725 289.756 289.8551020.6471901.786
 53 A"  128 A'  129 A'  130 A'  131 A'                                         

 Beta MOs, Restricted
 -- Occupied --                  
******* -482.86 -176.33 -165.74 -165.73 -165.73  -77.13  -62.52
  1 A'    2 A'    3 A'    4 A'    5 A'    1 A"    6 A'    7 A'                 
-56.338 -56.334 -56.334 -35.828 -31.321 -31.315 -31.315 -24.699
  8 A'    2 A"    9 A'   10 A'   11 A'   12 A'    3 A"   13 A'                 
-22.972 -22.970 -22.970 -22.966 -22.966 -10.292  -8.726  -6.625
 14 A'   15 A'    4 A"   16 A'    5 A"   17 A'   18 A'   19 A'                 
 -6.558  -6.544  -6.544  -6.377  -4.790  -4.789  -4.784  -4.782
 20 A'    6 A"   21 A'   22 A'   23 A'   24 A'    7 A"   25 A'                 
 -4.775  -4.774  -2.669  -2.665  -2.665  -2.654  -2.653  -2.056
 26 A'    8 A"   27 A'    9 A"   28 A'   29 A'   10 A"   30 A'                 
 -2.051  -2.050  -2.037  -2.037  -1.219  -0.854  -0.748  -0.668
 31 A'   11 A"   32 A'   12 A"   33 A'   34 A'   35 A'   36 A'                 
 -0.564  -0.489  -0.473  -0.468  -0.413  -0.378  -0.348  -0.314
 37 A'   38 A'   39 A'   13 A"   40 A'   14 A"   41 A'   42 A'                 
 -0.306  -0.293  -0.258
 15 A"   43 A'   16 A"                                                         
 -- Virtual --                   
 -0.096  -0.085  -0.066   0.001   0.010   0.026   0.043   0.045
 17 A"   44 A'   45 A'   46 A'   47 A'   48 A'   18 A"   49 A'                 
  0.057   0.067   0.085   0.092   0.104   0.114   0.125   0.133
 50 A'   19 A"   51 A'   52 A'   53 A'   20 A"   54 A'   55 A'                 
  0.165   0.202   0.210   0.217   0.230   0.251   0.276   0.283
 56 A'   57 A'   21 A"   58 A'   22 A"   59 A'   60 A'   23 A"                 
  0.289   0.315   0.345   0.382   0.387   0.394   0.404   0.415
 61 A'   62 A'   63 A'   24 A"   64 A'   25 A"   65 A'   66 A'                 
  0.421   0.452   0.464   0.501   0.508   0.539   0.563   0.576
 26 A"   67 A'   68 A'   27 A"   69 A'   28 A"   29 A"   70 A'                 
  0.607   0.608   0.638   0.660   0.661   0.783   0.802   0.823
 71 A'   72 A'   73 A'   74 A'   30 A"   31 A"   75 A'   76 A'                 
  0.876   0.920   0.961   1.025   1.263   1.298   1.324   1.360
 77 A'   78 A'   79 A'   80 A'   32 A"   33 A"   81 A'   82 A'                 
  1.370   1.387   1.405   1.444   1.560   1.609   1.669   1.690
 83 A'   84 A'   34 A"   35 A"   36 A"   85 A'   86 A'   87 A'                 
  1.721   1.843   1.954   1.984   2.040   2.163   2.664   2.784
 88 A'   89 A'   90 A'   37 A"   91 A'   92 A'   38 A"   93 A'                 
  3.027   3.757   3.766   3.783   3.813   3.940   3.955   3.977
 94 A'   39 A"   95 A'   40 A"   96 A'   41 A"   97 A'   42 A"                 
  3.980   3.998   4.042   4.058   4.075   4.135   4.235   4.340
 43 A"   98 A'   99 A'   44 A"  100 A'  101 A'  102 A'  103 A'                 
  4.384   5.978   6.003   6.036   6.258   6.303   6.322   6.591
104 A'   45 A"  105 A'  106 A'   46 A"  107 A'  108 A'  109 A'                 
  6.959   7.530   7.564   7.630  13.769  13.889  13.938  23.335
110 A'   47 A"  111 A'  112 A'   48 A"  113 A'  114 A'  115 A'                 
 27.826  28.320  28.341  28.354  28.513  28.519  28.533  28.574
116 A'   49 A"  117 A'  118 A'   50 A"  119 A'   51 A"  120 A'                 
 28.660  47.864  66.753 127.863 127.881 127.905 151.624 163.072
121 A'  122 A'  123 A'   52 A"  124 A'  125 A'  126 A'  127 A'                 
289.725 289.756 289.8551020.6471901.786
 53 A"  128 A'  129 A'  130 A'  131 A'                                         
 --------------------------------------------------------------

          Ground-State Mulliken Net Atomic Charges

     Atom                 Charge (a.u.)
  ----------------------------------------
      1 C                    -0.231811
      2 P                     0.278488
      3 F                    -0.205052
      4 I                     0.134603
      5 Br                    0.023772
  ----------------------------------------
  Sum of atomic charges =     0.000000

 -----------------------------------------------------------------
                    Cartesian Multipole Moments
 -----------------------------------------------------------------
    Charge (ESU x 10^10)
                 0.0000
    Dipole Moment (Debye)
         X      -1.4488      Y      -0.1332      Z       0.0000
       Tot       1.4549
    Quadrupole Moments (Debye-Ang)
        XX     -71.2637     XY      -2.3210     YY     -68.7914
        XZ       0.0000     YZ      -0.0000     ZZ     -70.6958
    Octopole Moments (Debye-Ang^2)
       XXX     -43.1101    XXY     -24.0107    XYY      -1.2052
       YYY     -33.7943    XXZ       0.0000    XYZ      -0.0000
       YYZ       0.0000    XZZ      -3.1875    YZZ      -9.0820
       ZZZ       0.0000
    Hexadecapole Moments (Debye-Ang^3)
      XXXX   -1073.2302   XXXY     -61.7180   XXYY    -286.1416
      XYYY     -39.2514   YYYY    -613.2567   XXXZ       0.0000
      XXYZ      -0.0000   XYYZ       0.0000   YYYZ      -0.0000
      XXZZ    -198.1073   XYZZ      -6.9946   YYZZ    -119.5092
      XZZZ       0.0000   YZZZ      -0.0000   ZZZZ     -92.9731
 -----------------------------------------------------------------
 Calculating MO derivatives via CPSCF
 D1JvT checksum  = 271740 18974.7060504801
 D1KAT checksum  = 668040 740.0621753137
   1         3          15      0.117473    0.043095
   2         3          15      0.017281    0.007400
   3         3          15      0.002260    0.000999
   4         3          15      0.000275    0.000127
   5        15           3      0.000020    0.000013
   6        17           1      0.000001    0.000001
   7        18           0      0.000000    0.000000    Roots Converged
 Time for AOints: 11.7 s (CPU) 4.3 s (wall)
 ------------------------------------------------------------------------------
                     AOints        : Timing summary (seconds)
 ------------------------------------------------------------------------------
     job step          cpu (% of tot)      sys (% of tot)     wall (% of tot)
 ------------------------------------------------------------------------------
  cpscf_lag         0.5722E+02 (33.2)   0.7000E-05 (24.1)   0.2085E+02 (33.2)
  iterzp            0.1031E+03 (59.9)   0.2100E-04 (72.4)   0.3757E+02 (59.7)
  make_fx           0.0000E+00 ( 0.0)   0.0000E+00 ( 0.0)   0.0000E+00 ( 0.0)
  AOints            0.1173E+02 ( 6.8)   0.0000E+00 ( 0.0)   0.4253E+01 ( 6.8)
 ------------------------------------------------------------------------------
   Grand Totals     0.1723E+03          0.2900E-04          0.6290E+02
 ------------------------------------------------------------------------------
 Calculating analytic Hessian of the SCF energy
 Polarizability Matrix (a.u.)
            1           2           3
    1-106.7378325  -4.7270169   0.0000000
    2  -4.7270169-101.6680866  -0.0000000
    3   0.0000000  -0.0000000 -53.8572711

 Direct stationary perturbation theory relativistic correction:

 rels  =     114.258835610395
 relv  =    -380.960155101750
 rel2e =      52.011370093336
 E_rel =    -214.689949398020

 Hessian of the SCF Energy
            1           2           3           4           5           6
    1   0.1938143   0.0361400  -0.0000000  -0.0420198  -0.0507412  -0.0000000
    2   0.0361400   0.4246552   0.0000000  -0.0849704  -0.2921527   0.0000000
    3  -0.0000000   0.0000000   0.0483820  -0.0000000  -0.0000000  -0.0197655
    4  -0.0420198  -0.0849704  -0.0000000   0.3086222   0.0395916   0.0000000
    5  -0.0507412  -0.2921527  -0.0000000   0.0395916   0.3492762   0.0000000
    6  -0.0000000   0.0000000  -0.0197655   0.0000000   0.0000000   0.0197217
    7  -0.0223671   0.0031469  -0.0000000  -0.2438492   0.0081352  -0.0000000
    8  -0.0266348   0.0003318  -0.0000000   0.0369631  -0.0331354  -0.0000000
    9   0.0000000  -0.0000000   0.0017329   0.0000000  -0.0000000  -0.0102631
   10  -0.0691851  -0.0174684  -0.0000000  -0.0179262  -0.0034069   0.0000000
   11  -0.0128644  -0.0177968  -0.0000000  -0.0107317   0.0031481  -0.0000000
   12  -0.0000000  -0.0000000  -0.0128359  -0.0000000  -0.0000000  -0.0003792
   13  -0.0602423   0.0631519   0.0000000  -0.0048270   0.0064213   0.0000000
   14   0.0541005  -0.1150375  -0.0000000   0.0191474  -0.0271362  -0.0000000
   15   0.0000000  -0.0000000  -0.0175136   0.0000000   0.0000000   0.0106860
            7           8           9          10          11          12
    1  -0.0223671  -0.0266348   0.0000000  -0.0691851  -0.0128644  -0.0000000
    2   0.0031469   0.0003318  -0.0000000  -0.0174684  -0.0177968  -0.0000000
    3  -0.0000000  -0.0000000   0.0017329  -0.0000000  -0.0000000  -0.0128359
    4  -0.2438492   0.0369631   0.0000000  -0.0179262  -0.0107317  -0.0000000
    5   0.0081352  -0.0331354  -0.0000000  -0.0034069   0.0031481  -0.0000000
    6  -0.0000000  -0.0000000  -0.0102631   0.0000000  -0.0000000  -0.0003792
    7   0.2647014  -0.0040843  -0.0000000  -0.0022040  -0.0036248   0.0000000
    8  -0.0040843   0.0318056   0.0000000  -0.0024545  -0.0025217   0.0000000
    9  -0.0000000   0.0000000   0.0081125  -0.0000000   0.0000000   0.0041521
   10  -0.0022040  -0.0024545  -0.0000000   0.1106532   0.0138135   0.0000000
   11  -0.0036248  -0.0025217   0.0000000   0.0138135   0.0163579   0.0000000
   12   0.0000000   0.0000000   0.0041521   0.0000000   0.0000000   0.0065825
   13   0.0037189  -0.0037895  -0.0000000  -0.0213380   0.0134073   0.0000000
   14  -0.0035731   0.0035197  -0.0000000   0.0095163   0.0008125   0.0000000
   15   0.0000000   0.0000000  -0.0037345  -0.0000000   0.0000000   0.0024805
           13          14          15
    1  -0.0602423   0.0541005   0.0000000
    2   0.0631519  -0.1150375  -0.0000000
    3   0.0000000  -0.0000000  -0.0175136
    4  -0.0048270   0.0191474   0.0000000
    5   0.0064213  -0.0271362   0.0000000
    6   0.0000000  -0.0000000   0.0106860
    7   0.0037189  -0.0035731   0.0000000
    8  -0.0037895   0.0035197   0.0000000
    9  -0.0000000  -0.0000000  -0.0037345
   10  -0.0213380   0.0095163  -0.0000000
   11   0.0134073   0.0008125   0.0000000
   12   0.0000000   0.0000000   0.0024805
   13   0.0826884  -0.0791910  -0.0000000
   14  -0.0791910   0.1378414   0.0000000
   15  -0.0000000   0.0000000   0.0080815
 Gradient time:  CPU 256.57 s  wall 93.42 s
 **********************************************************************
 **                                                                  **
 **                       VIBRATIONAL ANALYSIS                       **
 **                       --------------------                       **
 **                                                                  **
 **        VIBRATIONAL FREQUENCIES (CM**-1) AND NORMAL MODES         **
 **     FORCE CONSTANTS (mDYN/ANGSTROM) AND REDUCED MASSES (AMU)     **
 **                  INFRARED INTENSITIES (KM/MOL)                   **
 **                                                                  **
 **********************************************************************


 Mode:                 1                      2                      3
 Frequency:       120.91                 138.86                 144.91
 Force Cnst:      0.2526                 0.6306                 0.2772
 Red. Mass:      29.3244                55.5006                22.4018
 IR Active:          YES                    YES                    YES
 IR Intens:        1.304                  0.073                  1.620
 Raman Active:       YES                    YES                    YES
               X      Y      Z        X      Y      Z        X      Y      Z
 C          0.163 -0.216  0.000   -0.043 -0.405  0.000   -0.000 -0.000 -0.304
 P         -0.354 -0.067  0.000   -0.161 -0.400  0.000   -0.000 -0.000 -0.527
 F         -0.311  0.753 -0.000   -0.158 -0.369 -0.000   -0.000 -0.000  0.789
 I          0.100  0.127 -0.000   -0.304  0.195 -0.000   -0.000  0.000  0.072
 Br         0.028 -0.327  0.000    0.597 -0.006  0.000    0.000 -0.000 -0.053
 TransDip   0.016 -0.033  0.000    0.005  0.007  0.000    0.000  0.000 -0.041

 Mode:                 4                      5                      6
 Frequency:       227.18                 342.48                 388.80
 Force Cnst:      0.8763                 0.8891                 2.4907
 Red. Mass:      28.8189                12.8661                27.9656
 IR Active:          YES                    YES                    YES
 IR Intens:        0.979                 11.075                 18.303
 Raman Active:       YES                    YES                    YES
               X      Y      Z        X      Y      Z        X      Y      Z
 C          0.243  0.115 -0.000    0.000 -0.000  0.982    0.145  0.443  0.000
 P          0.436  0.143  0.000    0.000 -0.000 -0.176   -0.100  0.707 -0.000
 F          0.491  0.630 -0.000    0.000  0.000  0.044   -0.199 -0.401 -0.000
 I         -0.241 -0.071 -0.000    0.000 -0.000 -0.022   -0.036 -0.008 -0.000
 Br         0.062 -0.112  0.000   -0.000  0.000 -0.056    0.123 -0.236 -0.000
 TransDip   0.024 -0.021  0.000    0.000 -0.000 -0.107    0.005  0.137 -0.000

 Mode:                 7                      8                      9
 Frequency:       671.57                 761.21                1081.24
 Force Cnst:      3.3987                 7.5493                 9.4778
 Red. Mass:      12.7901                22.1133                13.7599
 IR Active:          YES                    YES                    YES
 IR Intens:       73.386                179.041                 23.650
 Raman Active:       YES                    YES                    YES
               X      Y      Z        X      Y      Z        X      Y      Z
 C          0.973 -0.167 -0.000   -0.070 -0.122 -0.000    0.147  0.942  0.000
 P         -0.081 -0.017  0.000   -0.514  0.084  0.000   -0.101 -0.279 -0.000
 F         -0.046 -0.094  0.000    0.840 -0.061  0.000    0.038  0.003 -0.000
 I         -0.030 -0.005  0.000    0.005  0.002  0.000   -0.004 -0.004 -0.000
 Br        -0.058  0.062  0.000    0.002 -0.003  0.000    0.015 -0.028 -0.000
 TransDip   0.256 -0.100  0.000   -0.399 -0.155  0.000   -0.140  0.069 -0.000

 STANDARD THERMODYNAMIC QUANTITIES AT   298.15 K  AND     1.00 ATM

   This Molecule has  0 Imaginary Frequencies
   Zero point vibrational energy:        5.543 kcal/mol

   Atom    1 Element C  Has Mass   12.00000
   Atom    2 Element P  Has Mass   30.97376
   Atom    3 Element F  Has Mass   18.99840
   Atom    4 Element I  Has Mass  126.90440
   Atom    5 Element Br Has Mass   78.91830
   Molecular Mass:   267.794860 amu
   Principal axes and moments of inertia in amu*Bohr^2:
                             1           2           3
    Eigenvalues --     1048.16875  2487.20457  3535.37332
          X               0.99963     0.02707     0.00000
          Y              -0.02707     0.99963     0.00000
          Z               0.00000    -0.00000     1.00000
   Rotational Symmetry Number is   1
   The Molecule is an Asymmetric Top
   Translational Enthalpy:        0.889 kcal/mol
   Rotational Enthalpy:           0.889 kcal/mol
   Vibrational Enthalpy:          7.715 kcal/mol
   gas constant (RT):             0.592 kcal/mol
   Translational Entropy:        42.654  cal/mol.K
   Rotational Entropy:           30.600  cal/mol.K
   Vibrational Entropy:          13.400  cal/mol.K

   Total Enthalpy:               10.085 kcal/mol
   Total Entropy:                86.654  cal/mol.K
Archival summary:
1\1\TWL02\FREQ\ProcedureUnspecified\BasisUnspecified\1r1111\taweetha\MonNov2614:45:102018MonNov2614:45:102018\0\\#,FREQ,ProcedureUnspecified,BasisUnspecified,\\0,1\I\C,1,2.12178\P,2,1.6784,1,114.67\F,3,1.63786,2,103.197,1,180,0\Br,2,1.89251,1,118.501,3,-180,0\\\@

 Total job time:  112.08s(wall), 295.35s(cpu) 
 Mon Nov 26 14:45:10 2018

        *************************************************************
        *                                                           *
        *  Thank you very much for using Q-Chem.  Have a nice day.  *
        *                                                           *
        *************************************************************
