# Supplementary material for: Geometric and energetic data from ab initio calculations of haloethene, haloimine, halomethylenephosphine, haloiminophosphine, halodiazene, halodiphosphene and halocyclopropane
Source: Data Brief. 2019 Nov 2;27:104738. doi: 10.1016/j.dib.2019.104738 (PMC6861602; doi:10.1016/j.dib.2019.104738)
Supplement: Multimedia component 5 [file mmc5.zip › CP/B3LYP/BrICPHE.out]

Q-Chem Developer Version!
                  Welcome to Q-Chem
     A Quantum Leap Into The Future Of Chemistry


 Q-Chem 5.1, Q-Chem, Inc., Pleasanton, CA (2018)

 Yihan Shao,  Zhengting Gan,  E. Epifanovsky,  A. T. B. Gilbert,  M. Wormit,  
 J. Kussmann,  A. W. Lange,  A. Behn,  Jia Deng,  Xintian Feng,  D. Ghosh,  
 M. Goldey,  P. R. Horn,  L. D. Jacobson,  I. Kaliman,  T. Kus,  A. Landau,  
 Jie Liu,  E. I. Proynov,  R. M. Richard,  R. P. Steele,  E. J. Sundstrom,  
 H. L. Woodcock III,  P. M. Zimmerman,  D. Zuev,  B. Albrecht,  E. Alguire,  
 S. A. Baeppler,  D. Barton,  Z. Benda,  Y. A. Bernard,  E. J. Berquist,  
 K. B. Bravaya,  H. Burton,  D. Casanova,  Chun-Min Chang,  Yunqing Chen,  
 A. Chien,  K. D. Closser,  M. P. Coons,  S. Coriani,  S. Dasgupta,  
 A. L. Dempwolff,  M. Diedenhofen,  Hainam Do,  R. G. Edgar,  Po-Tung Fang,  
 S. Faraji,  S. Fatehi,  Qingguo Feng,  K. D. Fenk,  J. Fosso-Tande,  
 Qinghui Ge,  A. Ghysels,  G. Gidofalvi,  J. Gomes,  J. Gonthier,  A. Gunina,  
 D. Hait,  M. W. D. Hanson-Heine,  P. H. P. Harbach,  A. W. Hauser,  
 J. E. Herr,  E. G. Hohenstein,  Z. C. Holden,  Kerwin Hui,  B. C. Huynh,  
 T.-C. Jagau,  Hyunjun Ji,  B. Kaduk,  K. Khistyaev,  Jaehoon Kim,  
 P. Klunzinger,  K. Koh,  D. Kosenkov,  L. Koulias,  T. Kowalczyk,  
 C. M. Krauter,  A. Kunitsa,  Ka Un Lao,  A. Laurent,  K. V. Lawler,  
 Joonho Lee,  D. Lefrancois,  S. Lehtola,  D. S. Levine,  Yi-Pei Li,  
 You-Sheng Lin,  Fenglai Liu,  E. Livshits,  A. Luenser,  P. Manohar,  
 E. Mansoor,  S. F. Manzer,  Shan-Ping Mao,  Yuezhi Mao,  N. Mardirossian,  
 A. V. Marenich,  T. Markovich,  L. A. Martinez-Martinez,  S. A. Maurer,  
 N. J. Mayhall,  S. C. McKenzie,  J.-M. Mewes,  A. F. Morrison,  
 J. W. Mullinax,  K. Nanda,  T. S. Nguyen-Beck,  R. Olivares-Amaya,  
 J. A. Parkhill,  T. M. Perrine,  F. Plasser,  P. Pokhilko,  S. Prager,  
 A. Prociuk,  E. Ramos,  D. R. Rehn,  F. Rob,  M. Schneider,  N. Sergueev,  
 S. M. Sharada,  S. Sharma,  D. W. Small,  T. Stauch,  T. Stein,  
 Yu-Chuan Su,  A. J. W. Thom,  A. Tkatchenko,  T. Tsuchimochi,  N. M. Tubman,  
 L. Vogt,  M. L. Vidal,  O. Vydrov,  M. A. Watson,  J. Wenzel,  
 M. de Wergifosse,  T. A. Wesolowski,  A. White,  J. Witte,  A. Yamada,  
 Jun Yang,  K. Yao,  S. Yeganeh,  S. R. Yost,  Zhi-Qiang You,  A. Zech,  
 Igor Ying Zhang,  Xing Zhang,  Yan Zhao,  Ying Zhu,  B. R. Brooks,  
 G. K. L. Chan,  C. J. Cramer,  M. S. Gordon,  W. J. Hehre,  A. Klamt,  
 M. W. Schmidt,  C. D. Sherrill,  D. G. Truhlar,  A. Aspuru-Guzik,  R. Baer,  
 A. T. Bell,  N. A. Besley,  Jeng-Da Chai,  A. E. DePrince, III,  
 R. A. DiStasio Jr.,  A. Dreuw,  B. D. Dunietz,  T. R. Furlani,  
 Chao-Ping Hsu,  Yousung Jung,  Jing Kong,  D. S. Lambrecht,  WanZhen Liang,  
 C. Ochsenfeld,  V. A. Rassolov,  L. V. Slipchenko,  J. E. Subotnik,  
 T. Van Voorhis,  J. M. Herbert,  A. I. Krylov,  P. M. W. Gill,  M. Head-Gordon

 Contributors to earlier versions of Q-Chem not listed above: 
 R. D. Adamson,  B. Austin,  J. Baker,  G. J. O. Beran,  K. Brandhorst,  
 S. T. Brown,  E. F. C. Byrd,  A. K. Chakraborty,  C.-L. Cheng,  
 Siu Hung Chien,  D. M. Chipman,  D. L. Crittenden,  H. Dachsel,  
 R. J. Doerksen,  A. D. Dutoi,  L. Fusti-Molnar,  W. A. Goddard III,  
 A. Golubeva-Zadorozhnaya,  S. R. Gwaltney,  G. Hawkins,  A. Heyden,  
 S. Hirata,  G. Kedziora,  F. J. Keil,  C. Kelley,  Jihan Kim,  R. A. King,  
 R. Z. Khaliullin,  P. P. Korambath,  W. Kurlancheek,  A. M. Lee,  M. S. Lee,  
 S. V. Levchenko,  Ching Yeh Lin,  D. Liotard,  R. C. Lochan,  I. Lotan,  
 P. E. Maslen,  N. Nair,  D. P. O'Neill,  D. Neuhauser,  E. Neuscamman,  
 C. M. Oana,  R. Olson,  B. Peters,  R. Peverati,  P. A. Pieniazek,  
 Y. M. Rhee,  J. Ritchie,  M. A. Rohrdanz,  E. Rosta,  N. J. Russ,  
 H. F. Schaefer III,  N. E. Schultz,  N. Shenvi,  A. C. Simmonett,  A. Sodt,  
 D. Stuck,  K. S. Thanthiriwatte,  V. Vanovschi,  Tao Wang,  A. Warshel,  
 C. F. Williams,  Q. Wu,  X. Xu,  W. Zhang

 Please cite Q-Chem as follows:
 Y. Shao et al., Mol. Phys. 113, 184-215 (2015)
 DOI: 10.1080/00268976.2014.952696

 Q-Chem 5.1.2 for Intel X86 EM64T Linux

 Parts of Q-Chem use Armadillo 8.300.2 (Tropical Shenanigans).
 http://arma.sourceforge.net/

 Q-Chem begins on Mon Nov 26 15:21:32 2018  

Host: 
0

     Scratch files written to /scratch/taweetham/qchem49942//
Input Ideriv = 2
Curr. Ideriv = -1
Max.  Ideriv = 2

Checking the input file for inconsistencies... 	...done.

--------------------------------------------------------------
User input:
--------------------------------------------------------------
$molecule
0 1
C 
P 1 1.5 
H 2 PH 1 120. 
I 1 PI 2 120.  3 180.0
Br 1 PBr 2 120.  3 0.0

PH=1.44
PF=1.54
PCl=2.03
PBr=2.5
PI=2.6
$end

$rem
   job_type	optimization
   basis	6-311++g**
   method	b3lyp
$end

--------------------------------------------------------------
 ----------------------------------------------------------------
             Standard Nuclear Orientation (Angstroms)
    I     Atom           X                Y                Z
 ----------------------------------------------------------------
    1      C       0.4587515672    -0.7592775108     0.0000000000
    2      P       0.6010136969    -2.2525161007     0.0000000000
    3      H       1.9107547698    -2.8509961104     0.0000000000
    4      I      -1.9060587033     0.3213113955     0.0000000000
    5      Br      2.4955040472     0.6904256779    -0.0000000000
 ----------------------------------------------------------------
 Molecular Point Group                 Cs    NOp =  2
 Largest Abelian Subgroup              Cs    NOp =  2
 Nuclear Repulsion Energy =   577.1938924078 hartrees
 There are       55 alpha and       55 beta electrons
 Requested basis set is 6-311++G(d,p)
 There are 67 shells and 169 basis functions

 Total QAlloc Memory Limit   2000 MB
 Mega-Array Size       188 MB
 MEM_STATIC part       192 MB
 A cutoff of  1.0D-11 yielded   1710 shell pairs
 There are     11650 function pairs (     13107 Cartesian)

 -------------------------------------------------------
 OpenMP Integral Computing Module                       
 Release: version 1.0, May 2013, Q-Chem Inc. Pittsburgh 
 -------------------------------------------------------
 Integral Job Info:
 Integral job number is                      11
 Integral operator is                         1
 short-range coefficients                     0
 long-range coefficients              100000000
 Omega coefficients                           0
 if combine SR and LR in K                    0
 Integral screening is                        0
 Integral computing path is                   2
 max size of driver memory is            800000
 size of driver memory is                593474
 size of scratch memory is             29623520
 max col of scratch BK array               1296
 max len of scratch array in speh3          155
 max len of scratch index in speh4           18
 max int batch size is                      520
 min int batch size is                       52
 fixed nKL is                                45
 max L of basis functions is                  2
 order of int derivative is                   0
 number of shells is                         67
 number of basis is                         179
 number of cartesian basis is               179
 number of contracted shell pairs          1710
 number of primitive shell pairs           3811
 maxK2 (contraction) of shell pair           36
 max number of K2 of shell pair               1
 max number of CS2 of shell pair            271
 max number of PS2 of shell pair            271
 mem total for path MDJ                  527612
 -------------------------------------------------------
 Smallest overlap matrix eigenvalue = 5.92E-04

 Scale SEOQF with 1.000000e-01/1.000000e-01/1.000000e-01

 Standard Electronic Orientation quadrupole field applied
 Nucleus-field energy     =     0.0000000229 hartrees
 Guess from superposition of atomic densities
 Warning:  Energy on first SCF cycle will be non-variational
 SAD guess density has 110.000000 electrons

 -----------------------------------------------------------------------
  General SCF calculation program by
  Eric Jon Sundstrom, Paul Horn, Yuezhi Mao, Dmitri Zuev, Alec White,
  David Stuck, Shaama M.S., Shane Yost, Joonho Lee, David Small,
  Daniel Levine, Susi Lehtola, Hugh Burton, Evgeny Epifanovsky
 -----------------------------------------------------------------------
 Exchange:     0.2000 Hartree-Fock + 0.0800 Slater + 0.7200 B88
 Correlation:  0.1900 VWN1RPA + 0.8100 LYP
 Using SG-1 standard quadrature grid
 using 4 threads for integral computing
 -------------------------------------------------------
 OpenMP Integral computing Module                
 Release: version 2.0, May 2017, Q-Chem Inc. Pleasanton 
 -------------------------------------------------------
 -------------------------------------------------------
 OpenMP BLAS3 based DFT computing Module                
 Release: version 1.0, May 2013, Q-Chem Inc. Pittsburgh 
 -------------------------------------------------------
 A restricted SCF calculation will be
 performed using DIIS
 SCF converges when DIIS error is below 1.0e-08
 ---------------------------------------
  Cycle       Energy         DIIS error
 ---------------------------------------
    1   -9873.7632411995      3.27e-02  
    2   -9873.5493679949      3.25e-03  
    3   -9873.3398423577      6.66e-03  
    4   -9873.5963292201      1.34e-03  
    5   -9873.6000567854      3.80e-04  
    6   -9873.5999317852      4.01e-04  
    7   -9873.6005119249      1.28e-04  
    8   -9873.6005950405      2.08e-05  
    9   -9873.6005981100      6.47e-06  
   10   -9873.6005983995      1.19e-06  
   11   -9873.6005984102      3.72e-07  
   12   -9873.6005984113      1.29e-07  
   13   -9873.6005984116      2.33e-08  
   14   -9873.6005984114      1.02e-08  
   15   -9873.6005984115      1.46e-09  Convergence criterion met
 ---------------------------------------
 SCF time:   CPU 33.89s  wall 10.00s 
 SCF   energy in the final basis set =    -9873.6005984115
 Total energy in the final basis set =    -9873.6005984115

 --------------------------------------------------------------
             Orbital Energies (a.u.) and Symmetries
 --------------------------------------------------------------

 Alpha MOs, Restricted
 -- Occupied --                  
******* -482.82 -176.34 -165.74 -165.74 -165.74  -77.09  -62.48
  1 A'    2 A'    3 A'    4 A'    5 A'    1 A"    6 A'    7 A'                 
-56.297 -56.293 -56.293 -35.831 -31.326 -31.318 -31.317 -22.976
  8 A'    9 A'    2 A"   10 A'   11 A'   12 A'    3 A"   13 A'                 
-22.974 -22.974 -22.968 -22.968 -10.308  -8.683  -6.595  -6.515
 14 A'    4 A"   15 A'    5 A"   16 A'   17 A'   18 A'   19 A'                 
 -6.502  -6.501  -6.379  -4.794  -4.775  -4.775  -4.755  -4.755
 20 A'    6 A"   21 A'   22 A'   23 A'    7 A"   24 A'    8 A"                 
 -4.752  -2.625  -2.622  -2.622  -2.611  -2.611  -2.058  -2.053
 25 A'   26 A'   27 A'    9 A"   28 A'   10 A"   29 A'   30 A'                 
 -2.053  -2.037  -2.037  -0.798  -0.740  -0.658  -0.550  -0.410
 11 A"   12 A"   31 A'   32 A'   33 A'   34 A'   35 A'   36 A'                 
 -0.382  -0.353  -0.295  -0.293  -0.290  -0.282  -0.281
 37 A'   13 A"   38 A'   39 A'   14 A"   15 A"   40 A'                         
 -- Virtual --                   
 -0.183  -0.134  -0.094  -0.008   0.011   0.033   0.040   0.055
 41 A'   42 A'   16 A"   43 A'   44 A'   45 A'   17 A"   46 A'                 
  0.057   0.070   0.077   0.086   0.104   0.104   0.109   0.133
 47 A'   48 A'   18 A"   49 A'   50 A'   51 A'   19 A"   52 A'                 
  0.152   0.171   0.193   0.214   0.228   0.271   0.279   0.315
 53 A'   54 A'   55 A'   20 A"   56 A'   57 A'   21 A"   58 A'                 
  0.373   0.381   0.387   0.389   0.403   0.423   0.446   0.448
 59 A'   22 A"   23 A"   60 A'   61 A'   62 A'   63 A'   24 A"                 
  0.464   0.493   0.520   0.534   0.578   0.579   0.584   0.585
 64 A'   65 A'   25 A"   66 A'   67 A'   26 A"   68 A'   27 A"                 
  0.623   0.625   0.636   0.649   0.691   0.717   0.817   0.862
 69 A'   28 A"   70 A'   71 A'   29 A"   72 A'   73 A'   74 A'                 
  0.977   1.118   1.237   1.251   1.292   1.298   1.369   1.401
 75 A'   76 A'   77 A'   30 A"   78 A'   31 A"   79 A'   32 A"                 
  1.474   1.528   1.570   1.598   1.618   1.713   1.961   2.008
 80 A'   33 A"   81 A'   34 A"   82 A'   83 A'   84 A'   35 A"                 
  2.018   2.057   2.105   2.549   2.682   2.770   3.147   3.938
 85 A'   86 A'   87 A'   88 A'   36 A"   89 A'   90 A'   37 A"                 
  3.942   3.944   3.977   4.014   4.017   4.023   4.052   4.089
 38 A"   91 A'   92 A'   39 A"   93 A'   40 A"   94 A'   95 A'                 
  4.162   4.303   5.963   5.984   6.001   6.546   6.997   7.564
 96 A'   97 A'   41 A"   98 A'   99 A'  100 A'  101 A'   42 A"                 
  7.573   7.605  13.791  13.875  14.089  23.428  27.750  28.306
102 A'  103 A'   43 A"  104 A'  105 A'  106 A'  107 A'   44 A"                 
 28.322  28.330  28.510  28.511  28.512  28.532  28.579  47.845
108 A'  109 A'   45 A"   46 A"  110 A'  111 A'  112 A'  113 A'                 
127.851 127.863 127.876 151.561 163.179 289.757 289.766 289.809
 47 A"  114 A'  115 A'  116 A'  117 A'   48 A"  118 A'  119 A'                 
*******1901.720
120 A'  121 A'                                                                 

 Beta MOs, Restricted
 -- Occupied --                  
******* -482.82 -176.34 -165.74 -165.74 -165.74  -77.09  -62.48
  1 A'    2 A'    3 A'    4 A'    5 A'    1 A"    6 A'    7 A'                 
-56.297 -56.293 -56.293 -35.831 -31.326 -31.318 -31.317 -22.976
  8 A'    9 A'    2 A"   10 A'   11 A'   12 A'    3 A"   13 A'                 
-22.974 -22.974 -22.968 -22.968 -10.308  -8.683  -6.595  -6.515
 14 A'    4 A"   15 A'    5 A"   16 A'   17 A'   18 A'   19 A'                 
 -6.502  -6.501  -6.379  -4.794  -4.775  -4.775  -4.755  -4.755
 20 A'    6 A"   21 A'   22 A'   23 A'    7 A"   24 A'    8 A"                 
 -4.752  -2.625  -2.622  -2.622  -2.611  -2.611  -2.058  -2.053
 25 A'   26 A'   27 A'    9 A"   28 A'   10 A"   29 A'   30 A'                 
 -2.053  -2.037  -2.037  -0.798  -0.740  -0.658  -0.550  -0.410
 11 A"   12 A"   31 A'   32 A'   33 A'   34 A'   35 A'   36 A'                 
 -0.382  -0.353  -0.295  -0.293  -0.290  -0.282  -0.281
 37 A'   13 A"   38 A'   39 A'   14 A"   15 A"   40 A'                         
 -- Virtual --                   
 -0.183  -0.134  -0.094  -0.008   0.011   0.033   0.040   0.055
 41 A'   42 A'   16 A"   43 A'   44 A'   45 A'   17 A"   46 A'                 
  0.057   0.070   0.077   0.086   0.104   0.104   0.109   0.133
 47 A'   48 A'   18 A"   49 A'   50 A'   51 A'   19 A"   52 A'                 
  0.152   0.171   0.193   0.214   0.228   0.271   0.279   0.315
 53 A'   54 A'   55 A'   20 A"   56 A'   57 A'   21 A"   58 A'                 
  0.373   0.381   0.387   0.389   0.403   0.423   0.446   0.448
 59 A'   22 A"   23 A"   60 A'   61 A'   62 A'   63 A'   24 A"                 
  0.464   0.493   0.520   0.534   0.578   0.579   0.584   0.585
 64 A'   65 A'   25 A"   66 A'   67 A'   26 A"   68 A'   27 A"                 
  0.623   0.625   0.636   0.649   0.691   0.717   0.817   0.862
 69 A'   28 A"   70 A'   71 A'   29 A"   72 A'   73 A'   74 A'                 
  0.977   1.118   1.237   1.251   1.292   1.298   1.369   1.401
 75 A'   76 A'   77 A'   30 A"   78 A'   31 A"   79 A'   32 A"                 
  1.474   1.528   1.570   1.598   1.618   1.713   1.961   2.008
 80 A'   33 A"   81 A'   34 A"   82 A'   83 A'   84 A'   35 A"                 
  2.018   2.057   2.105   2.549   2.682   2.770   3.147   3.938
 85 A'   86 A'   87 A'   88 A'   36 A"   89 A'   90 A'   37 A"                 
  3.942   3.944   3.977   4.014   4.017   4.023   4.052   4.089
 38 A"   91 A'   92 A'   39 A"   93 A'   40 A"   94 A'   95 A'                 
  4.162   4.303   5.963   5.984   6.001   6.546   6.997   7.564
 96 A'   97 A'   41 A"   98 A'   99 A'  100 A'  101 A'   42 A"                 
  7.573   7.605  13.791  13.875  14.089  23.428  27.750  28.306
102 A'  103 A'   43 A"  104 A'  105 A'  106 A'  107 A'   44 A"                 
 28.322  28.330  28.510  28.511  28.512  28.532  28.579  47.845
108 A'  109 A'   45 A"   46 A"  110 A'  111 A'  112 A'  113 A'                 
127.851 127.863 127.876 151.561 163.179 289.757 289.766 289.809
 47 A"  114 A'  115 A'  116 A'  117 A'   48 A"  118 A'  119 A'                 
*******1901.720
120 A'  121 A'                                                                 
 --------------------------------------------------------------

          Ground-State Mulliken Net Atomic Charges

     Atom                 Charge (a.u.)
  ----------------------------------------
      1 C                    -0.093568
      2 P                     0.130401
      3 H                     0.044436
      4 I                     0.105466
      5 Br                   -0.186735
  ----------------------------------------
  Sum of atomic charges =     0.000000

 -----------------------------------------------------------------
                    Cartesian Multipole Moments
 -----------------------------------------------------------------
    Charge (ESU x 10^10)
                 0.0000
    Dipole Moment (Debye)
         X      -1.0796      Y      -2.8093      Z      -0.0000
       Tot       3.0096
    Quadrupole Moments (Debye-Ang)
        XX     -64.4822     XY      -7.4716     YY     -59.9868
        XZ       0.0000     YZ       0.0000     ZZ     -67.8166
    Octopole Moments (Debye-Ang^2)
       XXX     -33.1132    XXY      13.8256    XYY      10.3947
       YYY      17.4776    XXZ       0.0000    XYZ      -0.0000
       YYZ      -0.0000    XZZ      -4.7699    YZZ      10.6998
       ZZZ       0.0000
    Hexadecapole Moments (Debye-Ang^3)
      XXXX   -1382.8062   XXXY       1.9744   XXYY    -313.7313
      XYYY     -25.9180   YYYY    -546.4271   XXXZ      -0.0000
      XXYZ      -0.0000   XYYZ      -0.0000   YYYZ       0.0000
      XXZZ    -266.4210   XYZZ       4.4581   YYZZ    -113.3958
      XZZZ       0.0000   YZZZ      -0.0000   ZZZZ     -94.1462
 -----------------------------------------------------------------
 Calculating analytic gradient of the SCF energy
 Gradient of SCF Energy
            1           2           3           4           5
    1   0.0011204   0.0114917  -0.0033749  -0.0483535   0.0391163
    2  -0.1860019   0.1678470  -0.0188498   0.0174313   0.0195734
    3   0.0000000  -0.0000000   0.0000000  -0.0000000   0.0000000
 Max gradient component =       1.860E-01
 RMS gradient           =       6.724E-02
 Gradient time:  CPU 7.11 s  wall 1.88 s
 Geometry Optimization Parameters
   NAtoms,    NIC,     NZ,  NCons,   NDum,   NFix, NCnnct, MaxDiis
        5      20       5       0       0       0       0       0


** GEOMETRY OPTIMIZATION IN DELOCALIZED INTERNAL COORDINATES **
   Searching for a Minimum

   Optimization Cycle:   1

                       Coordinates (Angstroms)
     ATOM                X               Y               Z
      1  C         0.4587515672   -0.7592775108    0.0000000000
      2  P         0.6010136969   -2.2525161007    0.0000000000
      3  H         1.9107547698   -2.8509961104    0.0000000000
      4  I        -1.9060587033    0.3213113955    0.0000000000
      5  Br        2.4955040472    0.6904256779    0.0000000000
   Point Group: cs    Number of degrees of freedom:     7


   Energy is  -9873.600598412


 Attempting to Generate Delocalized Internal Coordinates

  7 Hessian modes will be used to form the next step
  Hessian Eigenvalues:
     0.044459    0.052803    0.160000    0.198009    0.250000    0.250000
     0.766766

 Minimum Search - Taking Simple RFO Step
 Searching for Lamda that Minimizes Along All modes
 Value Taken    Lamda =  -0.07505865
 Calculated Step too Large.  Step scaled by  0.486358
 Step Taken.  Stepsize is  0.300000

                             Maximum     Tolerance    Cnvgd?
         Gradient           0.140924      0.000300      NO
         Displacement       0.179857      0.001200      NO
         Energy change     *********      0.000001      NO


 New Cartesian Coordinates Obtained by Inverse Iteration

 Displacement from previous Coordinates is:  0.330739
 ----------------------------------------------------------------
             Standard Nuclear Orientation (Angstroms)
    I     Atom           X                Y                Z
 ----------------------------------------------------------------
    1      C       0.4498759094    -0.7564421179     0.0000000000
    2      P       0.5704733929    -2.2968315537     0.0000000000
    3      H       1.9235390302    -2.7764393102     0.0000000000
    4      I      -1.7923648299     0.3256684585     0.0000000000
    5      Br      2.4084418750     0.6529918748     0.0000000000
 ----------------------------------------------------------------
 Molecular Point Group                 Cs    NOp =  2
 Largest Abelian Subgroup              Cs    NOp =  2
 Nuclear Repulsion Energy =   594.4907496811 hartrees
 There are       55 alpha and       55 beta electrons
 Applying Cartesian multipole field
    Component          Value
    ---------          -----
     (2,0,0)        1.00000E-11
     (0,2,0)        2.00000E-11
     (0,0,2)       -3.00000E-11
 Nucleus-field energy     =     0.0000000216 hartrees
 Requested basis set is 6-311++G(d,p)
 There are 67 shells and 169 basis functions
 A cutoff of  1.0D-11 yielded   1750 shell pairs
 There are     11938 function pairs (     13425 Cartesian)
 Smallest overlap matrix eigenvalue = 5.88E-04
 Guess MOs from SCF MO coefficient file

 -----------------------------------------------------------------------
  General SCF calculation program by
  Eric Jon Sundstrom, Paul Horn, Yuezhi Mao, Dmitri Zuev, Alec White,
  David Stuck, Shaama M.S., Shane Yost, Joonho Lee, David Small,
  Daniel Levine, Susi Lehtola, Hugh Burton, Evgeny Epifanovsky
 -----------------------------------------------------------------------
 Exchange:     0.2000 Hartree-Fock + 0.0800 Slater + 0.7200 B88
 Correlation:  0.1900 VWN1RPA + 0.8100 LYP
 Using SG-1 standard quadrature grid
 using 4 threads for integral computing
 -------------------------------------------------------
 OpenMP Integral computing Module                
 Release: version 2.0, May 2017, Q-Chem Inc. Pleasanton 
 -------------------------------------------------------
 -------------------------------------------------------
 OpenMP BLAS3 based DFT computing Module                
 Release: version 1.0, May 2013, Q-Chem Inc. Pittsburgh 
 -------------------------------------------------------
 A restricted SCF calculation will be
 performed using DIIS
 SCF converges when DIIS error is below 1.0e-08
 ---------------------------------------
  Cycle       Energy         DIIS error
 ---------------------------------------
    1   -9873.6316868110      6.65e-04  
    2   -9873.6342853268      2.69e-04  
    3   -9873.6340221098      3.63e-04  
    4   -9873.6346357321      1.18e-04  
    5   -9873.6346720581      6.70e-05  
    6   -9873.6346902628      1.58e-05  
    7   -9873.6346911711      5.75e-06  
    8   -9873.6346913065      1.34e-06  
    9   -9873.6346913152      2.92e-07  
   10   -9873.6346913156      8.38e-08  
   11   -9873.6346913156      2.23e-08  
   12   -9873.6346913157      3.52e-09  Convergence criterion met
 ---------------------------------------
 SCF time:   CPU 27.78s  wall 8.00s 
 SCF   energy in the final basis set =    -9873.6346913157
 Total energy in the final basis set =    -9873.6346913157

 --------------------------------------------------------------
             Orbital Energies (a.u.) and Symmetries
 --------------------------------------------------------------

 Alpha MOs, Restricted
 -- Occupied --                  
******* -482.83 -176.33 -165.74 -165.74 -165.74  -77.09  -62.48
  1 A'    2 A'    3 A'    4 A'    5 A'    1 A"    6 A'    7 A'                 
-56.303 -56.299 -56.299 -35.830 -31.324 -31.316 -31.316 -22.975
  8 A'    9 A'    2 A"   10 A'   11 A'   12 A'    3 A"   13 A'                 
-22.973 -22.973 -22.967 -22.967 -10.311  -8.689  -6.591  -6.521
 14 A'    4 A"   15 A'    5 A"   16 A'   17 A'   18 A'   19 A'                 
 -6.507  -6.507  -6.378  -4.792  -4.774  -4.774  -4.752  -4.752
 20 A'    6 A"   21 A'   22 A'   23 A'    7 A"   24 A'    8 A"                 
 -4.748  -2.632  -2.628  -2.628  -2.617  -2.617  -2.057  -2.052
 25 A'   26 A'   27 A'    9 A"   28 A'   10 A"   29 A'   30 A'                 
 -2.051  -2.036  -2.036  -0.792  -0.744  -0.660  -0.544  -0.418
 11 A"   12 A"   31 A'   32 A'   33 A'   34 A'   35 A'   36 A'                 
 -0.385  -0.349  -0.302  -0.295  -0.290  -0.284  -0.282
 37 A'   13 A"   38 A'   39 A'   14 A"   40 A'   15 A"                         
 -- Virtual --                   
 -0.168  -0.121  -0.097  -0.007   0.014   0.033   0.041   0.051
 41 A'   42 A'   16 A"   43 A'   44 A'   45 A'   17 A"   46 A'                 
  0.057   0.070   0.076   0.084   0.102   0.110   0.111   0.129
 47 A'   48 A'   18 A"   49 A'   50 A'   51 A'   19 A"   52 A'                 
  0.151   0.170   0.192   0.215   0.226   0.274   0.281   0.315
 53 A'   54 A'   55 A'   20 A"   56 A'   57 A'   21 A"   58 A'                 
  0.372   0.381   0.388   0.397   0.405   0.420   0.446   0.450
 59 A'   22 A"   23 A"   60 A'   61 A'   62 A'   24 A"   63 A'                 
  0.461   0.484   0.513   0.549   0.578   0.579   0.583   0.591
 64 A'   65 A'   25 A"   66 A'   26 A"   67 A'   27 A"   68 A'                 
  0.615   0.619   0.625   0.657   0.708   0.739   0.833   0.872
 69 A'   28 A"   70 A'   71 A'   29 A"   72 A'   73 A'   74 A'                 
  0.989   1.084   1.247   1.247   1.300   1.312   1.355   1.409
 75 A'   76 A'   77 A'   30 A"   78 A'   31 A"   79 A'   32 A"                 
  1.490   1.516   1.584   1.586   1.635   1.729   1.938   2.002
 80 A'   33 A"   81 A'   34 A"   82 A'   83 A'   84 A'   35 A"                 
  2.015   2.061   2.112   2.556   2.677   2.761   3.109   3.939
 85 A'   86 A'   87 A'   88 A'   36 A"   89 A'   90 A'   37 A"                 
  3.945   3.949   3.987   4.009   4.013   4.023   4.070   4.118
 91 A'   38 A"   92 A'   39 A"   93 A'   40 A"   94 A'   95 A'                 
  4.183   4.312   5.967   5.989   6.008   6.545   6.989   7.559
 96 A'   97 A'   41 A"   98 A'   99 A'  100 A'  101 A'   42 A"                 
  7.568   7.612  13.794  13.882  14.049  23.385  27.760  28.309
102 A'  103 A'   43 A"  104 A'  105 A'  106 A'  107 A'   44 A"                 
 28.326  28.335  28.511  28.513  28.515  28.540  28.597  47.842
108 A'  109 A'   45 A"  110 A'   46 A"  111 A'  112 A'  113 A'                 
127.854 127.867 127.883 151.570 163.160 289.752 289.761 289.814
 47 A"  114 A'  115 A'  116 A'  117 A'   48 A"  118 A'  119 A'                 
*******1901.729
120 A'  121 A'                                                                 

 Beta MOs, Restricted
 -- Occupied --                  
******* -482.83 -176.33 -165.74 -165.74 -165.74  -77.09  -62.48
  1 A'    2 A'    3 A'    4 A'    5 A'    1 A"    6 A'    7 A'                 
-56.303 -56.299 -56.299 -35.830 -31.324 -31.316 -31.316 -22.975
  8 A'    9 A'    2 A"   10 A'   11 A'   12 A'    3 A"   13 A'                 
-22.973 -22.973 -22.967 -22.967 -10.311  -8.689  -6.591  -6.521
 14 A'    4 A"   15 A'    5 A"   16 A'   17 A'   18 A'   19 A'                 
 -6.507  -6.507  -6.378  -4.792  -4.774  -4.774  -4.752  -4.752
 20 A'    6 A"   21 A'   22 A'   23 A'    7 A"   24 A'    8 A"                 
 -4.748  -2.632  -2.628  -2.628  -2.617  -2.617  -2.057  -2.052
 25 A'   26 A'   27 A'    9 A"   28 A'   10 A"   29 A'   30 A'                 
 -2.051  -2.036  -2.036  -0.792  -0.744  -0.660  -0.544  -0.418
 11 A"   12 A"   31 A'   32 A'   33 A'   34 A'   35 A'   36 A'                 
 -0.385  -0.349  -0.302  -0.295  -0.290  -0.284  -0.282
 37 A'   13 A"   38 A'   39 A'   14 A"   40 A'   15 A"                         
 -- Virtual --                   
 -0.168  -0.121  -0.097  -0.007   0.014   0.033   0.041   0.051
 41 A'   42 A'   16 A"   43 A'   44 A'   45 A'   17 A"   46 A'                 
  0.057   0.070   0.076   0.084   0.102   0.110   0.111   0.129
 47 A'   48 A'   18 A"   49 A'   50 A'   51 A'   19 A"   52 A'                 
  0.151   0.170   0.192   0.215   0.226   0.274   0.281   0.315
 53 A'   54 A'   55 A'   20 A"   56 A'   57 A'   21 A"   58 A'                 
  0.372   0.381   0.388   0.397   0.405   0.420   0.446   0.450
 59 A'   22 A"   23 A"   60 A'   61 A'   62 A'   24 A"   63 A'                 
  0.461   0.484   0.513   0.549   0.578   0.579   0.583   0.591
 64 A'   65 A'   25 A"   66 A'   26 A"   67 A'   27 A"   68 A'                 
  0.615   0.619   0.625   0.657   0.708   0.739   0.833   0.872
 69 A'   28 A"   70 A'   71 A'   29 A"   72 A'   73 A'   74 A'                 
  0.989   1.084   1.247   1.247   1.300   1.312   1.355   1.409
 75 A'   76 A'   77 A'   30 A"   78 A'   31 A"   79 A'   32 A"                 
  1.490   1.516   1.584   1.586   1.635   1.729   1.938   2.002
 80 A'   33 A"   81 A'   34 A"   82 A'   83 A'   84 A'   35 A"                 
  2.015   2.061   2.112   2.556   2.677   2.761   3.109   3.939
 85 A'   86 A'   87 A'   88 A'   36 A"   89 A'   90 A'   37 A"                 
  3.945   3.949   3.987   4.009   4.013   4.023   4.070   4.118
 91 A'   38 A"   92 A'   39 A"   93 A'   40 A"   94 A'   95 A'                 
  4.183   4.312   5.967   5.989   6.008   6.545   6.989   7.559
 96 A'   97 A'   41 A"   98 A'   99 A'  100 A'  101 A'   42 A"                 
  7.568   7.612  13.794  13.882  14.049  23.385  27.760  28.309
102 A'  103 A'   43 A"  104 A'  105 A'  106 A'  107 A'   44 A"                 
 28.326  28.335  28.511  28.513  28.515  28.540  28.597  47.842
108 A'  109 A'   45 A"  110 A'   46 A"  111 A'  112 A'  113 A'                 
127.854 127.867 127.883 151.570 163.160 289.752 289.761 289.814
 47 A"  114 A'  115 A'  116 A'  117 A'   48 A"  118 A'  119 A'                 
*******1901.729
120 A'  121 A'                                                                 
 --------------------------------------------------------------

          Ground-State Mulliken Net Atomic Charges

     Atom                 Charge (a.u.)
  ----------------------------------------
      1 C                    -0.089747
      2 P                     0.105494
      3 H                     0.031748
      4 I                     0.113754
      5 Br                   -0.161249
  ----------------------------------------
  Sum of atomic charges =     0.000000

 -----------------------------------------------------------------
                    Cartesian Multipole Moments
 -----------------------------------------------------------------
    Charge (ESU x 10^10)
                 0.0000
    Dipole Moment (Debye)
         X      -0.8772      Y      -2.2711      Z      -0.0000
       Tot       2.4346
    Quadrupole Moments (Debye-Ang)
        XX     -64.0414     XY      -6.4387     YY     -60.9173
        XZ      -0.0000     YZ      -0.0000     ZZ     -67.8247
    Octopole Moments (Debye-Ang^2)
       XXX     -32.0440    XXY      16.9052    XYY       7.8778
       YYY      25.4747    XXZ      -0.0000    XYZ      -0.0000
       YYZ      -0.0000    XZZ      -5.8470    YZZ      12.3229
       ZZZ      -0.0000
    Hexadecapole Moments (Debye-Ang^3)
      XXXX   -1261.7278   XXXY      12.7703   XXYY    -296.3746
      XYYY     -15.2376   YYYY    -566.7591   XXXZ      -0.0000
      XXYZ      -0.0000   XYYZ      -0.0000   YYYZ      -0.0000
      XXZZ    -244.6347   XYZZ       6.5136   YYZZ    -115.4527
      XZZZ      -0.0000   YZZZ      -0.0000   ZZZZ     -94.1068
 -----------------------------------------------------------------
 Calculating analytic gradient of the SCF energy
 Gradient of SCF Energy
            1           2           3           4           5
    1  -0.0036775   0.0128791  -0.0022603  -0.0480271   0.0410857
    2  -0.1363191   0.1130616  -0.0162402   0.0175283   0.0219694
    3   0.0000000  -0.0000000   0.0000000  -0.0000000   0.0000000
 Max gradient component =       1.363E-01
 RMS gradient           =       4.940E-02
 Gradient time:  CPU 7.38 s  wall 1.94 s
 Geometry Optimization Parameters
   NAtoms,    NIC,     NZ,  NCons,   NDum,   NFix, NCnnct, MaxDiis
        5      20       5       0       0       0       0       0

 Cartesian Hessian Update
 Hessian Updated using BFGS Update


** GEOMETRY OPTIMIZATION IN DELOCALIZED INTERNAL COORDINATES **
   Searching for a Minimum

   Optimization Cycle:   2

                       Coordinates (Angstroms)
     ATOM                X               Y               Z
      1  C         0.4498759094   -0.7564421179    0.0000000000
      2  P         0.5704733929   -2.2968315537    0.0000000000
      3  H         1.9235390302   -2.7764393102    0.0000000000
      4  I        -1.7923648299    0.3256684585    0.0000000000
      5  Br        2.4084418750    0.6529918748    0.0000000000
   Point Group: cs    Number of degrees of freedom:     7


   Energy is  -9873.634691316

 Hessian Updated using BFGS Update

  7 Hessian modes will be used to form the next step
  Hessian Eigenvalues:
     0.018343    0.049167    0.146386    0.198226    0.243795    0.251011
     0.960961

 Minimum Search - Taking Simple RFO Step
 Searching for Lamda that Minimizes Along All modes
 Value Taken    Lamda =  -0.08592800
 Calculated Step too Large.  Step scaled by  0.350114
 Step Taken.  Stepsize is  0.300000

                             Maximum     Tolerance    Cnvgd?
         Gradient           0.102520      0.000300      NO
         Displacement       0.168927      0.001200      NO
         Energy change     -0.034093      0.000001      NO


 New Cartesian Coordinates Obtained by Inverse Iteration

 Displacement from previous Coordinates is:  0.351484
 ----------------------------------------------------------------
             Standard Nuclear Orientation (Angstroms)
    I     Atom           X                Y                Z
 ----------------------------------------------------------------
    1      C       0.4446283475    -0.7610081953     0.0000000000
    2      P       0.5453009393    -2.3357038380     0.0000000000
    3      H       1.9332266075    -2.6921875069     0.0000000000
    4      I      -1.6755618757     0.3326882021     0.0000000000
    5      Br      2.3123713591     0.6051586895     0.0000000000
 ----------------------------------------------------------------
 Molecular Point Group                 Cs    NOp =  2
 Largest Abelian Subgroup              Cs    NOp =  2
 Nuclear Repulsion Energy =   614.8508928566 hartrees
 There are       55 alpha and       55 beta electrons
 Applying Cartesian multipole field
    Component          Value
    ---------          -----
     (2,0,0)        1.00000E-11
     (0,2,0)        2.00000E-11
     (0,0,2)       -3.00000E-11
 Nucleus-field energy     =     0.0000000203 hartrees
 Requested basis set is 6-311++G(d,p)
 There are 67 shells and 169 basis functions
 A cutoff of  1.0D-11 yielded   1776 shell pairs
 There are     12081 function pairs (     13573 Cartesian)
 Smallest overlap matrix eigenvalue = 5.74E-04
 Guess MOs from SCF MO coefficient file

 -----------------------------------------------------------------------
  General SCF calculation program by
  Eric Jon Sundstrom, Paul Horn, Yuezhi Mao, Dmitri Zuev, Alec White,
  David Stuck, Shaama M.S., Shane Yost, Joonho Lee, David Small,
  Daniel Levine, Susi Lehtola, Hugh Burton, Evgeny Epifanovsky
 -----------------------------------------------------------------------
 Exchange:     0.2000 Hartree-Fock + 0.0800 Slater + 0.7200 B88
 Correlation:  0.1900 VWN1RPA + 0.8100 LYP
 Using SG-1 standard quadrature grid
 using 4 threads for integral computing
 -------------------------------------------------------
 OpenMP Integral computing Module                
 Release: version 2.0, May 2017, Q-Chem Inc. Pleasanton 
 -------------------------------------------------------
 -------------------------------------------------------
 OpenMP BLAS3 based DFT computing Module                
 Release: version 1.0, May 2013, Q-Chem Inc. Pittsburgh 
 -------------------------------------------------------
 A restricted SCF calculation will be
 performed using DIIS
 SCF converges when DIIS error is below 1.0e-08
 ---------------------------------------
  Cycle       Energy         DIIS error
 ---------------------------------------
    1   -9873.6604283380      6.51e-04  
    2   -9873.6628384634      2.91e-04  
    3   -9873.6622463612      4.91e-04  
    4   -9873.6631958854      1.21e-04  
    5   -9873.6632512982      5.25e-05  
    6   -9873.6632624717      7.09e-06  
    7   -9873.6632626398      3.26e-06  
    8   -9873.6632626768      1.12e-06  
    9   -9873.6632626819      2.05e-07  
   10   -9873.6632626820      5.67e-08  
   11   -9873.6632626820      1.40e-08  
   12   -9873.6632626820      2.36e-09  Convergence criterion met
 ---------------------------------------
 SCF time:   CPU 28.59s  wall 8.00s 
 SCF   energy in the final basis set =    -9873.6632626820
 Total energy in the final basis set =    -9873.6632626820

 --------------------------------------------------------------
             Orbital Energies (a.u.) and Symmetries
 --------------------------------------------------------------

 Alpha MOs, Restricted
 -- Occupied --                  
******* -482.84 -176.33 -165.74 -165.73 -165.73  -77.09  -62.49
  1 A'    2 A'    3 A'    4 A'    5 A'    1 A"    6 A'    7 A'                 
-56.309 -56.304 -56.304 -35.827 -31.322 -31.314 -31.314 -22.972
  8 A'    2 A"    9 A'   10 A'   11 A'   12 A'    3 A"   13 A'                 
-22.970 -22.970 -22.965 -22.965 -10.310  -8.695  -6.587  -6.527
 14 A'    4 A"   15 A'    5 A"   16 A'   17 A'   18 A'   19 A'                 
 -6.513  -6.513  -6.376  -4.790  -4.772  -4.772  -4.748  -4.747
  6 A"   20 A'   21 A'   22 A'   23 A'    7 A"   24 A'    8 A"                 
 -4.744  -2.638  -2.634  -2.634  -2.623  -2.623  -2.054  -2.049
 25 A'   26 A'   27 A'    9 A"   28 A'   10 A"   29 A'   30 A'                 
 -2.049  -2.034  -2.034  -0.792  -0.746  -0.662  -0.538  -0.425
 11 A"   31 A'   12 A"   32 A'   33 A'   34 A'   35 A'   36 A'                 
 -0.388  -0.350  -0.309  -0.297  -0.293  -0.284  -0.279
 37 A'   13 A"   38 A'   39 A'   14 A"   40 A'   15 A"                         
 -- Virtual --                   
 -0.150  -0.104  -0.098  -0.006   0.016   0.033   0.042   0.046
 41 A'   42 A'   16 A"   43 A'   44 A'   45 A'   17 A"   46 A'                 
  0.058   0.071   0.074   0.083   0.102   0.112   0.115   0.127
 47 A'   48 A'   18 A"   49 A'   50 A'   19 A"   51 A'   52 A'                 
  0.154   0.170   0.192   0.216   0.224   0.274   0.284   0.315
 53 A'   54 A'   55 A'   20 A"   56 A'   57 A'   21 A"   58 A'                 
  0.371   0.383   0.389   0.397   0.413   0.424   0.443   0.447
 59 A'   22 A"   23 A"   60 A'   61 A'   62 A'   24 A"   63 A'                 
  0.458   0.478   0.505   0.562   0.573   0.584   0.585   0.596
 64 A'   65 A'   25 A"   66 A'   26 A"   67 A'   27 A"   68 A'                 
  0.603   0.614   0.627   0.677   0.729   0.764   0.846   0.879
 69 A'   28 A"   70 A'   71 A'   29 A"   72 A'   73 A'   74 A'                 
  0.996   1.059   1.247   1.276   1.312   1.327   1.352   1.416
 75 A'   76 A'   30 A"   77 A'   78 A'   31 A"   79 A'   32 A"                 
  1.499   1.512   1.588   1.597   1.650   1.742   1.920   1.998
 33 A"   80 A'   34 A"   81 A'   82 A'   83 A'   84 A'   35 A"                 
  2.015   2.071   2.125   2.561   2.674   2.768   3.084   3.941
 85 A'   86 A'   87 A'   88 A'   36 A"   89 A'   90 A'   37 A"                 
  3.948   3.958   4.000   4.003   4.009   4.026   4.086   4.158
 91 A'   38 A"   92 A'   39 A"   93 A'   40 A"   94 A'   95 A'                 
  4.217   4.320   5.971   5.995   6.014   6.543   6.988   7.553
 96 A'   97 A'   41 A"   98 A'   99 A'  100 A'  101 A'   42 A"                 
  7.566   7.625  13.799  13.890  14.026  23.362  27.773  28.313
102 A'  103 A'   43 A"  104 A'  105 A'  106 A'  107 A'   44 A"                 
 28.332  28.340  28.513  28.516  28.521  28.550  28.616  47.840
108 A'  109 A'   45 A"  110 A'   46 A"  111 A'  112 A'  113 A'                 
127.858 127.872 127.889 151.580 163.151 289.746 289.758 289.826
 47 A"  114 A'  115 A'  116 A'  117 A'   48 A"  118 A'  119 A'                 
*******1901.740
120 A'  121 A'                                                                 

 Beta MOs, Restricted
 -- Occupied --                  
******* -482.84 -176.33 -165.74 -165.73 -165.73  -77.09  -62.49
  1 A'    2 A'    3 A'    4 A'    5 A'    1 A"    6 A'    7 A'                 
-56.309 -56.304 -56.304 -35.827 -31.322 -31.314 -31.314 -22.972
  8 A'    2 A"    9 A'   10 A'   11 A'   12 A'    3 A"   13 A'                 
-22.970 -22.970 -22.965 -22.965 -10.310  -8.695  -6.587  -6.527
 14 A'    4 A"   15 A'    5 A"   16 A'   17 A'   18 A'   19 A'                 
 -6.513  -6.513  -6.376  -4.790  -4.772  -4.772  -4.748  -4.747
  6 A"   20 A'   21 A'   22 A'   23 A'    7 A"   24 A'    8 A"                 
 -4.744  -2.638  -2.634  -2.634  -2.623  -2.623  -2.054  -2.049
 25 A'   26 A'   27 A'    9 A"   28 A'   10 A"   29 A'   30 A'                 
 -2.049  -2.034  -2.034  -0.792  -0.746  -0.662  -0.538  -0.425
 11 A"   31 A'   12 A"   32 A'   33 A'   34 A'   35 A'   36 A'                 
 -0.388  -0.350  -0.309  -0.297  -0.293  -0.284  -0.279
 37 A'   13 A"   38 A'   39 A'   14 A"   40 A'   15 A"                         
 -- Virtual --                   
 -0.150  -0.104  -0.098  -0.006   0.016   0.033   0.042   0.046
 41 A'   42 A'   16 A"   43 A'   44 A'   45 A'   17 A"   46 A'                 
  0.058   0.071   0.074   0.083   0.102   0.112   0.115   0.127
 47 A'   48 A'   18 A"   49 A'   50 A'   19 A"   51 A'   52 A'                 
  0.154   0.170   0.192   0.216   0.224   0.274   0.284   0.315
 53 A'   54 A'   55 A'   20 A"   56 A'   57 A'   21 A"   58 A'                 
  0.371   0.383   0.389   0.397   0.413   0.424   0.443   0.447
 59 A'   22 A"   23 A"   60 A'   61 A'   62 A'   24 A"   63 A'                 
  0.458   0.478   0.505   0.562   0.573   0.584   0.585   0.596
 64 A'   65 A'   25 A"   66 A'   26 A"   67 A'   27 A"   68 A'                 
  0.603   0.614   0.627   0.677   0.729   0.764   0.846   0.879
 69 A'   28 A"   70 A'   71 A'   29 A"   72 A'   73 A'   74 A'                 
  0.996   1.059   1.247   1.276   1.312   1.327   1.352   1.416
 75 A'   76 A'   30 A"   77 A'   78 A'   31 A"   79 A'   32 A"                 
  1.499   1.512   1.588   1.597   1.650   1.742   1.920   1.998
 33 A"   80 A'   34 A"   81 A'   82 A'   83 A'   84 A'   35 A"                 
  2.015   2.071   2.125   2.561   2.674   2.768   3.084   3.941
 85 A'   86 A'   87 A'   88 A'   36 A"   89 A'   90 A'   37 A"                 
  3.948   3.958   4.000   4.003   4.009   4.026   4.086   4.158
 91 A'   38 A"   92 A'   39 A"   93 A'   40 A"   94 A'   95 A'                 
  4.217   4.320   5.971   5.995   6.014   6.543   6.988   7.553
 96 A'   97 A'   41 A"   98 A'   99 A'  100 A'  101 A'   42 A"                 
  7.566   7.625  13.799  13.890  14.026  23.362  27.773  28.313
102 A'  103 A'   43 A"  104 A'  105 A'  106 A'  107 A'   44 A"                 
 28.332  28.340  28.513  28.516  28.521  28.550  28.616  47.840
108 A'  109 A'   45 A"  110 A'   46 A"  111 A'  112 A'  113 A'                 
127.858 127.872 127.889 151.580 163.151 289.746 289.758 289.826
 47 A"  114 A'  115 A'  116 A'  117 A'   48 A"  118 A'  119 A'                 
*******1901.740
120 A'  121 A'                                                                 
 --------------------------------------------------------------

          Ground-State Mulliken Net Atomic Charges

     Atom                 Charge (a.u.)
  ----------------------------------------
      1 C                    -0.090510
      2 P                     0.084519
      3 H                     0.020514
      4 I                     0.119789
      5 Br                   -0.134312
  ----------------------------------------
  Sum of atomic charges =    -0.000000

 -----------------------------------------------------------------
                    Cartesian Multipole Moments
 -----------------------------------------------------------------
    Charge (ESU x 10^10)
                -0.0000
    Dipole Moment (Debye)
         X      -0.6333      Y      -1.8010      Z      -0.0000
       Tot       1.9091
    Quadrupole Moments (Debye-Ang)
        XX     -63.7624     XY      -5.4783     YY     -61.6467
        XZ      -0.0000     YZ       0.0000     ZZ     -67.7626
    Octopole Moments (Debye-Ang^2)
       XXX     -31.0621    XXY      19.5390    XYY       5.4025
       YYY      33.0126    XXZ      -0.0000    XYZ       0.0000
       YYZ      -0.0000    XZZ      -6.8620    YZZ      13.9606
       ZZZ      -0.0000
    Hexadecapole Moments (Debye-Ang^3)
      XXXX   -1144.1573   XXXY      23.8626   XXYY    -278.7674
      XYYY      -3.4552   YYYY    -582.8594   XXXZ      -0.0000
      XXYZ       0.0000   XYYZ      -0.0000   YYYZ       0.0000
      XXZZ    -223.0032   XYZZ       9.1196   YYZZ    -117.0436
      XZZZ      -0.0000   YZZZ       0.0000   ZZZZ     -93.9080
 -----------------------------------------------------------------
 Calculating analytic gradient of the SCF energy
 Gradient of SCF Energy
            1           2           3           4           5
    1  -0.0055486   0.0096634  -0.0007480  -0.0454292   0.0420624
    2  -0.1103603   0.0788293  -0.0119859   0.0194075   0.0241093
    3  -0.0000000  -0.0000000   0.0000000   0.0000000  -0.0000000
 Max gradient component =       1.104E-01
 RMS gradient           =       3.954E-02
 Gradient time:  CPU 7.60 s  wall 2.00 s
 Geometry Optimization Parameters
   NAtoms,    NIC,     NZ,  NCons,   NDum,   NFix, NCnnct, MaxDiis
        5      20       5       0       0       0       0       0

 Cartesian Hessian Update
 Hessian Updated using BFGS Update


** GEOMETRY OPTIMIZATION IN DELOCALIZED INTERNAL COORDINATES **
   Searching for a Minimum

   Optimization Cycle:   3

                       Coordinates (Angstroms)
     ATOM                X               Y               Z
      1  C         0.4446283475   -0.7610081953    0.0000000000
      2  P         0.5453009393   -2.3357038380    0.0000000000
      3  H         1.9332266075   -2.6921875069    0.0000000000
      4  I        -1.6755618757    0.3326882021    0.0000000000
      5  Br        2.3123713591    0.6051586895    0.0000000000
   Point Group: cs    Number of degrees of freedom:     7


   Energy is  -9873.663262682

 Hessian Updated using BFGS Update

  7 Hessian modes will be used to form the next step
  Hessian Eigenvalues:
     0.017836    0.048865    0.177458    0.198363    0.244393    0.252269
     0.946499

 Minimum Search - Taking Simple RFO Step
 Searching for Lamda that Minimizes Along All modes
 Value Taken    Lamda =  -0.07550372
 Calculated Step too Large.  Step scaled by  0.343480
 Step Taken.  Stepsize is  0.300000

                             Maximum     Tolerance    Cnvgd?
         Gradient           0.080649      0.000300      NO
         Displacement       0.169440      0.001200      NO
         Energy change     -0.028571      0.000001      NO


 New Cartesian Coordinates Obtained by Inverse Iteration

 Displacement from previous Coordinates is:  0.319033
 ----------------------------------------------------------------
             Standard Nuclear Orientation (Angstroms)
    I     Atom           X                Y                Z
 ----------------------------------------------------------------
    1      C       0.4461777384    -0.7536792393     0.0000000000
    2      P       0.5292498805    -2.3574267635     0.0000000000
    3      H       1.9333188700    -2.6333980896     0.0000000000
    4      I      -1.5624659316     0.3297884644     0.0000000000
    5      Br      2.2136848204     0.5636629794     0.0000000000
 ----------------------------------------------------------------
 Molecular Point Group                 Cs    NOp =  2
 Largest Abelian Subgroup              Cs    NOp =  2
 Nuclear Repulsion Energy =   637.9521850870 hartrees
 There are       55 alpha and       55 beta electrons
 Applying Cartesian multipole field
    Component          Value
    ---------          -----
     (2,0,0)        1.00000E-11
     (0,2,0)        2.00000E-11
     (0,0,2)       -3.00000E-11
 Nucleus-field energy     =     0.0000000190 hartrees
 Requested basis set is 6-311++G(d,p)
 There are 67 shells and 169 basis functions
 A cutoff of  1.0D-11 yielded   1791 shell pairs
 There are     12138 function pairs (     13633 Cartesian)
 Smallest overlap matrix eigenvalue = 5.58E-04
 Guess MOs from SCF MO coefficient file

 -----------------------------------------------------------------------
  General SCF calculation program by
  Eric Jon Sundstrom, Paul Horn, Yuezhi Mao, Dmitri Zuev, Alec White,
  David Stuck, Shaama M.S., Shane Yost, Joonho Lee, David Small,
  Daniel Levine, Susi Lehtola, Hugh Burton, Evgeny Epifanovsky
 -----------------------------------------------------------------------
 Exchange:     0.2000 Hartree-Fock + 0.0800 Slater + 0.7200 B88
 Correlation:  0.1900 VWN1RPA + 0.8100 LYP
 Using SG-1 standard quadrature grid
 using 4 threads for integral computing
 -------------------------------------------------------
 OpenMP Integral computing Module                
 Release: version 2.0, May 2017, Q-Chem Inc. Pleasanton 
 -------------------------------------------------------
 -------------------------------------------------------
 OpenMP BLAS3 based DFT computing Module                
 Release: version 1.0, May 2013, Q-Chem Inc. Pittsburgh 
 -------------------------------------------------------
 A restricted SCF calculation will be
 performed using DIIS
 SCF converges when DIIS error is below 1.0e-08
 ---------------------------------------
  Cycle       Energy         DIIS error
 ---------------------------------------
    1   -9873.6844470091      6.83e-04  
    2   -9873.6864530627      4.42e-04  
    3   -9873.6856768345      6.36e-04  
    4   -9873.6872191849      1.03e-04  
    5   -9873.6872666655      4.13e-05  
    6   -9873.6872732012      5.45e-06  
    7   -9873.6872733012      1.95e-06  
    8   -9873.6872733129      8.55e-07  
    9   -9873.6872733154      1.67e-07  
   10   -9873.6872733155      3.94e-08  
   11   -9873.6872733156      9.88e-09  Convergence criterion met
 ---------------------------------------
 SCF time:   CPU 26.85s  wall 7.00s 
 SCF   energy in the final basis set =    -9873.6872733156
 Total energy in the final basis set =    -9873.6872733156

 --------------------------------------------------------------
             Orbital Energies (a.u.) and Symmetries
 --------------------------------------------------------------

 Alpha MOs, Restricted
 -- Occupied --                  
******* -482.84 -176.33 -165.73 -165.73 -165.73  -77.08  -62.49
  1 A'    2 A'    3 A'    4 A'    1 A"    5 A'    6 A'    7 A'                 
-56.314 -56.310 -56.310 -35.825 -31.319 -31.312 -31.312 -22.969
  8 A'    2 A"    9 A'   10 A'   11 A'    3 A"   12 A'   13 A'                 
-22.967 -22.967 -22.962 -22.962 -10.307  -8.701  -6.582  -6.533
  4 A"   14 A'   15 A'    5 A"   16 A'   17 A'   18 A'   19 A'                 
 -6.519  -6.519  -6.373  -4.787  -4.770  -4.770  -4.743  -4.743
  6 A"   20 A'   21 A'   22 A'   23 A'    7 A"   24 A'    8 A"                 
 -4.739  -2.643  -2.640  -2.639  -2.628  -2.628  -2.052  -2.047
 25 A'   26 A'    9 A"   27 A'   28 A'   10 A"   29 A'   30 A'                 
 -2.047  -2.033  -2.033  -0.800  -0.745  -0.664  -0.534  -0.433
 11 A"   31 A'   12 A"   32 A'   33 A'   34 A'   35 A'   36 A'                 
 -0.392  -0.353  -0.315  -0.299  -0.295  -0.283  -0.274
 37 A'   13 A"   38 A'   39 A'   14 A"   40 A'   15 A"                         
 -- Virtual --                   
 -0.129  -0.098  -0.085  -0.006   0.017   0.034   0.043   0.044
 41 A'   16 A"   42 A'   43 A'   44 A'   45 A'   17 A"   46 A'                 
  0.058   0.071   0.073   0.082   0.101   0.114   0.117   0.128
 47 A'   48 A'   18 A"   49 A'   50 A'   19 A"   51 A'   52 A'                 
  0.157   0.169   0.194   0.217   0.223   0.274   0.287   0.312
 53 A'   54 A'   55 A'   20 A"   56 A'   57 A'   21 A"   58 A'                 
  0.368   0.386   0.389   0.397   0.419   0.432   0.440   0.443
 59 A'   22 A"   23 A"   60 A'   61 A'   62 A'   24 A"   63 A'                 
  0.456   0.479   0.499   0.565   0.567   0.586   0.587   0.600
 64 A'   65 A'   25 A"   66 A'   26 A"   27 A"   67 A'   68 A'                 
  0.612   0.612   0.632   0.711   0.751   0.790   0.849   0.888
 28 A"   69 A'   70 A'   71 A'   29 A"   72 A'   73 A'   74 A'                 
  1.002   1.035   1.250   1.314   1.323   1.342   1.361   1.422
 75 A'   76 A'   30 A"   77 A'   78 A'   31 A"   79 A'   32 A"                 
  1.486   1.546   1.592   1.608   1.664   1.751   1.902   1.994
 33 A"   80 A'   34 A"   81 A'   82 A'   83 A'   84 A'   35 A"                 
  2.019   2.075   2.147   2.571   2.672   2.779   3.065   3.943
 85 A'   86 A'   87 A'   88 A'   36 A"   89 A'   90 A'   37 A"                 
  3.952   3.968   3.998   4.003   4.018   4.033   4.102   4.198
 91 A'   38 A"   39 A"   92 A'   93 A'   40 A"   94 A'   95 A'                 
  4.263   4.334   5.976   6.002   6.019   6.543   6.990   7.549
 96 A'   97 A'   41 A"   98 A'   99 A'  100 A'  101 A'   42 A"                 
  7.566   7.641  13.804  13.897  14.014  23.347  27.789  28.318
102 A'  103 A'   43 A"  104 A'  105 A'  106 A'  107 A'   44 A"                 
 28.338  28.344  28.515  28.519  28.528  28.560  28.636  47.839
108 A'  109 A'   45 A"  110 A'   46 A"  111 A'  112 A'  113 A'                 
127.862 127.878 127.895 151.594 163.146 289.742 289.757 289.845
 47 A"  114 A'  115 A'  116 A'  117 A'   48 A"  118 A'  119 A'                 
*******1901.754
120 A'  121 A'                                                                 

 Beta MOs, Restricted
 -- Occupied --                  
******* -482.84 -176.33 -165.73 -165.73 -165.73  -77.08  -62.49
  1 A'    2 A'    3 A'    4 A'    1 A"    5 A'    6 A'    7 A'                 
-56.314 -56.310 -56.310 -35.825 -31.319 -31.312 -31.312 -22.969
  8 A'    2 A"    9 A'   10 A'   11 A'    3 A"   12 A'   13 A'                 
-22.967 -22.967 -22.962 -22.962 -10.307  -8.701  -6.582  -6.533
  4 A"   14 A'   15 A'    5 A"   16 A'   17 A'   18 A'   19 A'                 
 -6.519  -6.519  -6.373  -4.787  -4.770  -4.770  -4.743  -4.743
  6 A"   20 A'   21 A'   22 A'   23 A'    7 A"   24 A'    8 A"                 
 -4.739  -2.643  -2.640  -2.639  -2.628  -2.628  -2.052  -2.047
 25 A'   26 A'    9 A"   27 A'   28 A'   10 A"   29 A'   30 A'                 
 -2.047  -2.033  -2.033  -0.800  -0.745  -0.664  -0.534  -0.433
 11 A"   31 A'   12 A"   32 A'   33 A'   34 A'   35 A'   36 A'                 
 -0.392  -0.353  -0.315  -0.299  -0.295  -0.283  -0.274
 37 A'   13 A"   38 A'   39 A'   14 A"   40 A'   15 A"                         
 -- Virtual --                   
 -0.129  -0.098  -0.085  -0.006   0.017   0.034   0.043   0.044
 41 A'   16 A"   42 A'   43 A'   44 A'   45 A'   17 A"   46 A'                 
  0.058   0.071   0.073   0.082   0.101   0.114   0.117   0.128
 47 A'   48 A'   18 A"   49 A'   50 A'   19 A"   51 A'   52 A'                 
  0.157   0.169   0.194   0.217   0.223   0.274   0.287   0.312
 53 A'   54 A'   55 A'   20 A"   56 A'   57 A'   21 A"   58 A'                 
  0.368   0.386   0.389   0.397   0.419   0.432   0.440   0.443
 59 A'   22 A"   23 A"   60 A'   61 A'   62 A'   24 A"   63 A'                 
  0.456   0.479   0.499   0.565   0.567   0.586   0.587   0.600
 64 A'   65 A'   25 A"   66 A'   26 A"   27 A"   67 A'   68 A'                 
  0.612   0.612   0.632   0.711   0.751   0.790   0.849   0.888
 28 A"   69 A'   70 A'   71 A'   29 A"   72 A'   73 A'   74 A'                 
  1.002   1.035   1.250   1.314   1.323   1.342   1.361   1.422
 75 A'   76 A'   30 A"   77 A'   78 A'   31 A"   79 A'   32 A"                 
  1.486   1.546   1.592   1.608   1.664   1.751   1.902   1.994
 33 A"   80 A'   34 A"   81 A'   82 A'   83 A'   84 A'   35 A"                 
  2.019   2.075   2.147   2.571   2.672   2.779   3.065   3.943
 85 A'   86 A'   87 A'   88 A'   36 A"   89 A'   90 A'   37 A"                 
  3.952   3.968   3.998   4.003   4.018   4.033   4.102   4.198
 91 A'   38 A"   39 A"   92 A'   93 A'   40 A"   94 A'   95 A'                 
  4.263   4.334   5.976   6.002   6.019   6.543   6.990   7.549
 96 A'   97 A'   41 A"   98 A'   99 A'  100 A'  101 A'   42 A"                 
  7.566   7.641  13.804  13.897  14.014  23.347  27.789  28.318
102 A'  103 A'   43 A"  104 A'  105 A'  106 A'  107 A'   44 A"                 
 28.338  28.344  28.515  28.519  28.528  28.560  28.636  47.839
108 A'  109 A'   45 A"  110 A'   46 A"  111 A'  112 A'  113 A'                 
127.862 127.878 127.895 151.594 163.146 289.742 289.757 289.845
 47 A"  114 A'  115 A'  116 A'  117 A'   48 A"  118 A'  119 A'                 
*******1901.754
120 A'  121 A'                                                                 
 --------------------------------------------------------------

          Ground-State Mulliken Net Atomic Charges

     Atom                 Charge (a.u.)
  ----------------------------------------
      1 C                    -0.100971
      2 P                     0.067419
      3 H                     0.009021
      4 I                     0.129368
      5 Br                   -0.104838
  ----------------------------------------
  Sum of atomic charges =     0.000000

 -----------------------------------------------------------------
                    Cartesian Multipole Moments
 -----------------------------------------------------------------
    Charge (ESU x 10^10)
                 0.0000
    Dipole Moment (Debye)
         X      -0.3881      Y      -1.3566      Z       0.0000
       Tot       1.4110
    Quadrupole Moments (Debye-Ang)
        XX     -63.5516     XY      -4.6623     YY     -62.3878
        XZ      -0.0000     YZ       0.0000     ZZ     -67.6395
    Octopole Moments (Debye-Ang^2)
       XXX     -30.9277    XXY      21.5486    XYY       3.2403
       YYY      39.8720    XXZ       0.0000    XYZ       0.0000
       YYZ      -0.0000    XZZ      -7.8409    YZZ      15.5058
       ZZZ       0.0000
    Hexadecapole Moments (Debye-Ang^3)
      XXXX   -1035.7110   XXXY      31.7711   XXYY    -261.9310
      XYYY       5.0605   YYYY    -592.4967   XXXZ      -0.0000
      XXYZ       0.0000   XYYZ      -0.0000   YYYZ       0.0000
      XXZZ    -202.7882   XYZZ      10.9295   YYZZ    -117.8508
      XZZZ      -0.0000   YZZZ       0.0000   ZZZZ     -93.5620
 -----------------------------------------------------------------
 Calculating analytic gradient of the SCF energy
 Gradient of SCF Energy
            1           2           3           4           5
    1  -0.0095750   0.0068066  -0.0000728  -0.0358160   0.0386572
    2  -0.0856605   0.0540713  -0.0083620   0.0163771   0.0235741
    3   0.0000000   0.0000000  -0.0000000  -0.0000000   0.0000000
 Max gradient component =       8.566E-02
 RMS gradient           =       3.063E-02
 Gradient time:  CPU 7.88 s  wall 2.07 s
 Geometry Optimization Parameters
   NAtoms,    NIC,     NZ,  NCons,   NDum,   NFix, NCnnct, MaxDiis
        5      20       5       0       0       0       0       0

 Cartesian Hessian Update
 Hessian Updated using BFGS Update


** GEOMETRY OPTIMIZATION IN DELOCALIZED INTERNAL COORDINATES **
   Searching for a Minimum

   Optimization Cycle:   4

                       Coordinates (Angstroms)
     ATOM                X               Y               Z
      1  C         0.4461777384   -0.7536792393    0.0000000000
      2  P         0.5292498805   -2.3574267635    0.0000000000
      3  H         1.9333188700   -2.6333980896    0.0000000000
      4  I        -1.5624659316    0.3297884644    0.0000000000
      5  Br        2.2136848204    0.5636629794    0.0000000000
   Point Group: cs    Number of degrees of freedom:     7


   Energy is  -9873.687273316

 Hessian Updated using BFGS Update

  7 Hessian modes will be used to form the next step
  Hessian Eigenvalues:
     0.034949    0.056795    0.182248    0.198425    0.242831    0.252397
     0.874507

 Minimum Search - Taking Simple RFO Step
 Searching for Lamda that Minimizes Along All modes
 Value Taken    Lamda =  -0.05192955
 Calculated Step too Large.  Step scaled by  0.403918
 Step Taken.  Stepsize is  0.300000

                             Maximum     Tolerance    Cnvgd?
         Gradient           0.061876      0.000300      NO
         Displacement       0.179232      0.001200      NO
         Energy change     -0.024011      0.000001      NO


 New Cartesian Coordinates Obtained by Inverse Iteration

 Displacement from previous Coordinates is:  0.303817
 ----------------------------------------------------------------
             Standard Nuclear Orientation (Angstroms)
    I     Atom           X                Y                Z
 ----------------------------------------------------------------
    1      C       0.4556482569    -0.7406080855     0.0000000000
    2      P       0.5226196704    -2.3716050647     0.0000000000
    3      H       1.9355755195    -2.5859812357     0.0000000000
    4      I      -1.4634155119     0.3327015093     0.0000000000
    5      Br      2.1095374427     0.5144402281     0.0000000000
 ----------------------------------------------------------------
 Molecular Point Group                 Cs    NOp =  2
 Largest Abelian Subgroup              Cs    NOp =  2
 Nuclear Repulsion Energy =   662.4725196165 hartrees
 There are       55 alpha and       55 beta electrons
 Applying Cartesian multipole field
    Component          Value
    ---------          -----
     (2,0,0)        1.00000E-11
     (0,2,0)        2.00000E-11
     (0,0,2)       -3.00000E-11
 Nucleus-field energy     =     0.0000000178 hartrees
 Requested basis set is 6-311++G(d,p)
 There are 67 shells and 169 basis functions
 A cutoff of  1.0D-11 yielded   1807 shell pairs
 There are     12188 function pairs (     13685 Cartesian)
 Smallest overlap matrix eigenvalue = 5.35E-04
 Guess MOs from SCF MO coefficient file

 -----------------------------------------------------------------------
  General SCF calculation program by
  Eric Jon Sundstrom, Paul Horn, Yuezhi Mao, Dmitri Zuev, Alec White,
  David Stuck, Shaama M.S., Shane Yost, Joonho Lee, David Small,
  Daniel Levine, Susi Lehtola, Hugh Burton, Evgeny Epifanovsky
 -----------------------------------------------------------------------
 Exchange:     0.2000 Hartree-Fock + 0.0800 Slater + 0.7200 B88
 Correlation:  0.1900 VWN1RPA + 0.8100 LYP
 Using SG-1 standard quadrature grid
 using 4 threads for integral computing
 -------------------------------------------------------
 OpenMP Integral computing Module                
 Release: version 2.0, May 2017, Q-Chem Inc. Pleasanton 
 -------------------------------------------------------
 -------------------------------------------------------
 OpenMP BLAS3 based DFT computing Module                
 Release: version 1.0, May 2013, Q-Chem Inc. Pittsburgh 
 -------------------------------------------------------
 A restricted SCF calculation will be
 performed using DIIS
 SCF converges when DIIS error is below 1.0e-08
 ---------------------------------------
  Cycle       Energy         DIIS error
 ---------------------------------------
    1   -9873.7013395738      7.68e-04  
    2   -9873.7035526744      5.51e-04  
    3   -9873.7029584675      6.78e-04  
    4   -9873.7046753393      1.13e-04  
    5   -9873.7047343547      3.91e-05  
    6   -9873.7047397087      4.90e-06  
    7   -9873.7047398004      1.09e-06  
    8   -9873.7047398057      3.06e-07  
    9   -9873.7047398062      9.87e-08  
   10   -9873.7047398062      4.22e-08  
   11   -9873.7047398062      7.88e-09  Convergence criterion met
 ---------------------------------------
 SCF time:   CPU 27.50s  wall 7.00s 
 SCF   energy in the final basis set =    -9873.7047398062
 Total energy in the final basis set =    -9873.7047398062

 --------------------------------------------------------------
             Orbital Energies (a.u.) and Symmetries
 --------------------------------------------------------------

 Alpha MOs, Restricted
 -- Occupied --                  
******* -482.85 -176.33 -165.73 -165.73 -165.73  -77.08  -62.50
  1 A'    2 A'    3 A'    4 A'    1 A"    5 A'    6 A'    7 A'                 
-56.321 -56.316 -56.316 -35.822 -31.315 -31.309 -31.308 -22.966
  8 A'    2 A"    9 A'   10 A'   11 A'    3 A"   12 A'   13 A'                 
-22.964 -22.964 -22.959 -22.959 -10.302  -8.708  -6.577  -6.540
  4 A"   14 A'   15 A'    5 A"   16 A'   17 A'   18 A'   19 A'                 
 -6.526  -6.525  -6.371  -4.784  -4.768  -4.768  -4.738  -4.737
  6 A"   20 A'   21 A'   22 A'    7 A"   23 A'   24 A'    8 A"                 
 -4.734  -2.650  -2.647  -2.646  -2.635  -2.635  -2.049  -2.044
 25 A'   26 A'    9 A"   27 A'   28 A'   10 A"   29 A'   11 A"                 
 -2.044  -2.030  -2.030  -0.816  -0.742  -0.665  -0.532  -0.441
 30 A'   31 A'   12 A"   32 A'   33 A'   34 A'   35 A'   36 A'                 
 -0.396  -0.360  -0.320  -0.301  -0.297  -0.280  -0.268
 37 A'   13 A"   38 A'   39 A'   14 A"   40 A'   15 A"                         
 -- Virtual --                   
 -0.106  -0.098  -0.065  -0.005   0.019   0.034   0.044   0.044
 41 A'   16 A"   42 A'   43 A'   44 A'   45 A'   46 A'   17 A"                 
  0.058   0.071   0.073   0.083   0.100   0.115   0.118   0.129
 47 A'   18 A"   48 A'   49 A'   50 A'   19 A"   51 A'   52 A'                 
  0.158   0.171   0.197   0.219   0.223   0.274   0.290   0.309
 53 A'   54 A'   55 A'   20 A"   56 A'   57 A'   21 A"   58 A'                 
  0.364   0.387   0.392   0.395   0.421   0.429   0.435   0.447
 59 A'   22 A"   23 A"   60 A'   61 A'   62 A'   24 A"   63 A'                 
  0.458   0.484   0.496   0.560   0.564   0.583   0.584   0.609
 64 A'   65 A'   25 A"   26 A"   66 A'   27 A"   67 A'   68 A'                 
  0.613   0.626   0.644   0.757   0.774   0.812   0.845   0.901
 28 A"   69 A'   70 A'   71 A'   29 A"   72 A'   73 A'   74 A'                 
  1.005   1.014   1.258   1.331   1.342   1.356   1.383   1.427
 75 A'   76 A'   30 A"   77 A'   78 A'   31 A"   79 A'   32 A"                 
  1.476   1.593   1.596   1.617   1.680   1.764   1.880   1.991
 33 A"   80 A'   34 A"   81 A'   82 A'   83 A'   84 A'   35 A"                 
  2.025   2.078   2.168   2.584   2.670   2.793   3.055   3.945
 85 A'   86 A'   87 A'   88 A'   36 A"   89 A'   90 A'   37 A"                 
  3.956   3.978   3.992   3.997   4.039   4.044   4.115   4.222
 91 A'   38 A"   39 A"   92 A'   93 A'   40 A"   94 A'   95 A'                 
  4.311   4.359   5.982   6.009   6.025   6.549   6.992   7.544
 96 A'   97 A'   41 A"   98 A'   99 A'  100 A'  101 A'   42 A"                 
  7.567   7.650  13.811  13.904  14.007  23.338  27.806  28.323
102 A'  103 A'   43 A"  104 A'  105 A'  106 A'  107 A'   44 A"                 
 28.345  28.350  28.518  28.523  28.534  28.571  28.651  47.842
108 A'  109 A'   45 A"  110 A'   46 A"  111 A'  112 A'  113 A'                 
127.867 127.884 127.901 151.609 163.142 289.738 289.759 289.864
 47 A"  114 A'  115 A'  116 A'  117 A'   48 A"  118 A'  119 A'                 
*******1901.770
120 A'  121 A'                                                                 

 Beta MOs, Restricted
 -- Occupied --                  
******* -482.85 -176.33 -165.73 -165.73 -165.73  -77.08  -62.50
  1 A'    2 A'    3 A'    4 A'    1 A"    5 A'    6 A'    7 A'                 
-56.321 -56.316 -56.316 -35.822 -31.315 -31.309 -31.308 -22.966
  8 A'    2 A"    9 A'   10 A'   11 A'    3 A"   12 A'   13 A'                 
-22.964 -22.964 -22.959 -22.959 -10.302  -8.708  -6.577  -6.540
  4 A"   14 A'   15 A'    5 A"   16 A'   17 A'   18 A'   19 A'                 
 -6.526  -6.525  -6.371  -4.784  -4.768  -4.768  -4.738  -4.737
  6 A"   20 A'   21 A'   22 A'    7 A"   23 A'   24 A'    8 A"                 
 -4.734  -2.650  -2.647  -2.646  -2.635  -2.635  -2.049  -2.044
 25 A'   26 A'    9 A"   27 A'   28 A'   10 A"   29 A'   11 A"                 
 -2.044  -2.030  -2.030  -0.816  -0.742  -0.665  -0.532  -0.441
 30 A'   31 A'   12 A"   32 A'   33 A'   34 A'   35 A'   36 A'                 
 -0.396  -0.360  -0.320  -0.301  -0.297  -0.280  -0.268
 37 A'   13 A"   38 A'   39 A'   14 A"   40 A'   15 A"                         
 -- Virtual --                   
 -0.106  -0.098  -0.065  -0.005   0.019   0.034   0.044   0.044
 41 A'   16 A"   42 A'   43 A'   44 A'   45 A'   46 A'   17 A"                 
  0.058   0.071   0.073   0.083   0.100   0.115   0.118   0.129
 47 A'   18 A"   48 A'   49 A'   50 A'   19 A"   51 A'   52 A'                 
  0.158   0.171   0.197   0.219   0.223   0.274   0.290   0.309
 53 A'   54 A'   55 A'   20 A"   56 A'   57 A'   21 A"   58 A'                 
  0.364   0.387   0.392   0.395   0.421   0.429   0.435   0.447
 59 A'   22 A"   23 A"   60 A'   61 A'   62 A'   24 A"   63 A'                 
  0.458   0.484   0.496   0.560   0.564   0.583   0.584   0.609
 64 A'   65 A'   25 A"   26 A"   66 A'   27 A"   67 A'   68 A'                 
  0.613   0.626   0.644   0.757   0.774   0.812   0.845   0.901
 28 A"   69 A'   70 A'   71 A'   29 A"   72 A'   73 A'   74 A'                 
  1.005   1.014   1.258   1.331   1.342   1.356   1.383   1.427
 75 A'   76 A'   30 A"   77 A'   78 A'   31 A"   79 A'   32 A"                 
  1.476   1.593   1.596   1.617   1.680   1.764   1.880   1.991
 33 A"   80 A'   34 A"   81 A'   82 A'   83 A'   84 A'   35 A"                 
  2.025   2.078   2.168   2.584   2.670   2.793   3.055   3.945
 85 A'   86 A'   87 A'   88 A'   36 A"   89 A'   90 A'   37 A"                 
  3.956   3.978   3.992   3.997   4.039   4.044   4.115   4.222
 91 A'   38 A"   39 A"   92 A'   93 A'   40 A"   94 A'   95 A'                 
  4.311   4.359   5.982   6.009   6.025   6.549   6.992   7.544
 96 A'   97 A'   41 A"   98 A'   99 A'  100 A'  101 A'   42 A"                 
  7.567   7.650  13.811  13.904  14.007  23.338  27.806  28.323
102 A'  103 A'   43 A"  104 A'  105 A'  106 A'  107 A'   44 A"                 
 28.345  28.350  28.518  28.523  28.534  28.571  28.651  47.842
108 A'  109 A'   45 A"  110 A'   46 A"  111 A'  112 A'  113 A'                 
127.867 127.884 127.901 151.609 163.142 289.738 289.759 289.864
 47 A"  114 A'  115 A'  116 A'  117 A'   48 A"  118 A'  119 A'                 
*******1901.770
120 A'  121 A'                                                                 
 --------------------------------------------------------------

          Ground-State Mulliken Net Atomic Charges

     Atom                 Charge (a.u.)
  ----------------------------------------
      1 C                    -0.117935
      2 P                     0.053002
      3 H                    -0.003132
      4 I                     0.135208
      5 Br                   -0.067144
  ----------------------------------------
  Sum of atomic charges =     0.000000

 -----------------------------------------------------------------
                    Cartesian Multipole Moments
 -----------------------------------------------------------------
    Charge (ESU x 10^10)
                 0.0000
    Dipole Moment (Debye)
         X      -0.0660      Y      -0.8926      Z       0.0000
       Tot       0.8950
    Quadrupole Moments (Debye-Ang)
        XX     -63.3072     XY      -3.9367     YY     -63.2111
        XZ       0.0000     YZ       0.0000     ZZ     -67.4777
    Octopole Moments (Debye-Ang^2)
       XXX     -29.9390    XXY      23.2011    XYY       1.5733
       YYY      46.3940    XXZ       0.0000    XYZ       0.0000
       YYZ       0.0000    XZZ      -8.3363    YZZ      16.9729
       ZZZ       0.0000
    Hexadecapole Moments (Debye-Ang^3)
      XXXX    -938.7028   XXXY      41.0048   XXYY    -246.6918
      XYYY      15.4381   YYYY    -600.3352   XXXZ       0.0000
      XXYZ       0.0000   XYYZ       0.0000   YYYZ      -0.0000
      XXZZ    -184.5619   XYZZ      13.5922   YYZZ    -118.4730
      XZZZ       0.0000   YZZZ       0.0000   ZZZZ     -93.1393
 -----------------------------------------------------------------
 Calculating analytic gradient of the SCF energy
 Gradient of SCF Energy
            1           2           3           4           5
    1  -0.0138774   0.0051826   0.0000826  -0.0181822   0.0267943
    2  -0.0563327   0.0347392  -0.0053814   0.0090887   0.0178862
    3  -0.0000000   0.0000000  -0.0000000   0.0000000   0.0000000
 Max gradient component =       5.633E-02
 RMS gradient           =       2.013E-02
 Gradient time:  CPU 8.25 s  wall 2.16 s
 Geometry Optimization Parameters
   NAtoms,    NIC,     NZ,  NCons,   NDum,   NFix, NCnnct, MaxDiis
        5      20       5       0       0       0       0       0

 Cartesian Hessian Update
 Hessian Updated using BFGS Update


** GEOMETRY OPTIMIZATION IN DELOCALIZED INTERNAL COORDINATES **
   Searching for a Minimum

   Optimization Cycle:   5

                       Coordinates (Angstroms)
     ATOM                X               Y               Z
      1  C         0.4556482569   -0.7406080855    0.0000000000
      2  P         0.5226196704   -2.3716050647    0.0000000000
      3  H         1.9355755195   -2.5859812357    0.0000000000
      4  I        -1.4634155119    0.3327015093    0.0000000000
      5  Br        2.1095374427    0.5144402281    0.0000000000
   Point Group: cs    Number of degrees of freedom:     7


   Energy is  -9873.704739806

 Hessian Updated using BFGS Update

  7 Hessian modes will be used to form the next step
  Hessian Eigenvalues:
     0.042945    0.094837    0.180284    0.198454    0.244924    0.254256
     0.843681

 Minimum Search - Taking Simple RFO Step
 Searching for Lamda that Minimizes Along All modes
 Value Taken    Lamda =  -0.02147099
 Calculated Step too Large.  Step scaled by  0.597917
 Step Taken.  Stepsize is  0.300000

                             Maximum     Tolerance    Cnvgd?
         Gradient           0.041268      0.000300      NO
         Displacement       0.192363      0.001200      NO
         Energy change     -0.017466      0.000001      NO


 New Cartesian Coordinates Obtained by Inverse Iteration

 Displacement from previous Coordinates is:  0.287680
 ----------------------------------------------------------------
             Standard Nuclear Orientation (Angstroms)
    I     Atom           X                Y                Z
 ----------------------------------------------------------------
    1      C       0.4798198570    -0.7269991484     0.0000000000
    2      P       0.5240453147    -2.3865611519     0.0000000000
    3      H       1.9446540532    -2.5305897462     0.0000000000
    4      I      -1.4006105774     0.3510775628     0.0000000000
    5      Br      2.0120567302     0.4420198352     0.0000000000
 ----------------------------------------------------------------
 Molecular Point Group                 Cs    NOp =  2
 Largest Abelian Subgroup              Cs    NOp =  2
 Nuclear Repulsion Energy =   683.6661776658 hartrees
 There are       55 alpha and       55 beta electrons
 Applying Cartesian multipole field
    Component          Value
    ---------          -----
     (2,0,0)        1.00000E-11
     (0,2,0)        2.00000E-11
     (0,0,2)       -3.00000E-11
 Nucleus-field energy     =     0.0000000168 hartrees
 Requested basis set is 6-311++G(d,p)
 There are 67 shells and 169 basis functions
 A cutoff of  1.0D-11 yielded   1813 shell pairs
 There are     12224 function pairs (     13732 Cartesian)
 Smallest overlap matrix eigenvalue = 4.84E-04
 Guess MOs from SCF MO coefficient file

 -----------------------------------------------------------------------
  General SCF calculation program by
  Eric Jon Sundstrom, Paul Horn, Yuezhi Mao, Dmitri Zuev, Alec White,
  David Stuck, Shaama M.S., Shane Yost, Joonho Lee, David Small,
  Daniel Levine, Susi Lehtola, Hugh Burton, Evgeny Epifanovsky
 -----------------------------------------------------------------------
 Exchange:     0.2000 Hartree-Fock + 0.0800 Slater + 0.7200 B88
 Correlation:  0.1900 VWN1RPA + 0.8100 LYP
 Using SG-1 standard quadrature grid
 using 4 threads for integral computing
 -------------------------------------------------------
 OpenMP Integral computing Module                
 Release: version 2.0, May 2017, Q-Chem Inc. Pleasanton 
 -------------------------------------------------------
 -------------------------------------------------------
 OpenMP BLAS3 based DFT computing Module                
 Release: version 1.0, May 2013, Q-Chem Inc. Pittsburgh 
 -------------------------------------------------------
 A restricted SCF calculation will be
 performed using DIIS
 SCF converges when DIIS error is below 1.0e-08
 ---------------------------------------
  Cycle       Energy         DIIS error
 ---------------------------------------
    1   -9873.7085609039      9.02e-04  
    2   -9873.7122066606      5.25e-04  
    3   -9873.7113674002      7.05e-04  
    4   -9873.7131425207      1.45e-04  
    5   -9873.7132365150      4.03e-05  
    6   -9873.7132415979      5.99e-06  
    7   -9873.7132417309      2.39e-06  
    8   -9873.7132417488      6.42e-07  
    9   -9873.7132417498      1.19e-07  
   10   -9873.7132417499      2.78e-08  
   11   -9873.7132417499      7.51e-09  Convergence criterion met
 ---------------------------------------
 SCF time:   CPU 28.08s  wall 7.00s 
 SCF   energy in the final basis set =    -9873.7132417499
 Total energy in the final basis set =    -9873.7132417499

 --------------------------------------------------------------
             Orbital Energies (a.u.) and Symmetries
 --------------------------------------------------------------

 Alpha MOs, Restricted
 -- Occupied --                  
******* -482.86 -176.32 -165.72 -165.72 -165.72  -77.07  -62.51
  1 A'    2 A'    3 A'    4 A'    1 A"    5 A'    6 A'    7 A'                 
-56.329 -56.325 -56.325 -35.817 -31.311 -31.304 -31.304 -22.961
  8 A'    2 A"    9 A'   10 A'   11 A'    3 A"   12 A'   13 A'                 
-22.960 -22.959 -22.955 -22.955 -10.296  -8.717  -6.571  -6.549
  4 A"   14 A'   15 A'    5 A"   16 A'   17 A'   18 A'   19 A'                 
 -6.535  -6.535  -6.366  -4.779  -4.764  -4.763  -4.732  -4.732
  6 A"   20 A'   21 A'   22 A'    7 A"   23 A'   24 A'    8 A"                 
 -4.728  -2.660  -2.656  -2.656  -2.645  -2.645  -2.045  -2.040
 25 A'   26 A'    9 A"   27 A'   10 A"   28 A'   29 A'   11 A"                 
 -2.040  -2.026  -2.026  -0.842  -0.735  -0.664  -0.534  -0.449
 30 A'   31 A'   12 A"   32 A'   33 A'   34 A'   35 A'   36 A'                 
 -0.400  -0.372  -0.326  -0.302  -0.297  -0.277  -0.261
 37 A'   13 A"   38 A'   39 A'   14 A"   40 A'   15 A"                         
 -- Virtual --                   
 -0.097  -0.088  -0.044  -0.005   0.021   0.035   0.043   0.045
 16 A"   41 A'   42 A'   43 A'   44 A'   45 A'   46 A'   17 A"                 
  0.057   0.069   0.077   0.085   0.100   0.116   0.119   0.130
 47 A'   18 A"   48 A'   49 A'   50 A'   19 A"   51 A'   52 A'                 
  0.156   0.173   0.199   0.221   0.225   0.274   0.292   0.307
 53 A'   54 A'   55 A'   20 A"   56 A'   57 A'   21 A"   58 A'                 
  0.361   0.387   0.393   0.394   0.420   0.423   0.426   0.455
 59 A'   22 A"   60 A'   23 A"   61 A'   62 A'   24 A"   63 A'                 
  0.461   0.488   0.501   0.549   0.565   0.576   0.583   0.616
 64 A'   65 A'   25 A"   26 A"   66 A'   27 A"   67 A'   28 A"                 
  0.618   0.632   0.658   0.791   0.810   0.826   0.845   0.910
 68 A'   69 A'   70 A'   29 A"   71 A'   72 A'   73 A'   74 A'                 
  0.994   1.015   1.268   1.334   1.354   1.370   1.416   1.432
 75 A'   76 A'   30 A"   77 A'   78 A'   31 A"   79 A'   32 A"                 
  1.469   1.601   1.611   1.639   1.711   1.786   1.858   1.989
 33 A"   34 A"   80 A'   81 A'   82 A'   83 A'   84 A'   35 A"                 
  2.031   2.084   2.170   2.596   2.669   2.811   3.056   3.949
 85 A'   86 A'   87 A'   88 A'   36 A"   89 A'   90 A'   37 A"                 
  3.960   3.982   3.987   3.988   4.058   4.060   4.126   4.232
 91 A'   38 A"   39 A"   92 A'   40 A"   93 A'   94 A'   95 A'                 
  4.330   4.384   5.987   6.013   6.030   6.574   6.993   7.537
 96 A'   97 A'   41 A"   98 A'   99 A'  100 A'  101 A'   42 A"                 
  7.568   7.642  13.817  13.910  14.003  23.334  27.819  28.329
102 A'  103 A'   43 A"  104 A'  105 A'  106 A'  107 A'   44 A"                 
 28.350  28.356  28.523  28.528  28.541  28.580  28.661  47.857
108 A'  109 A'   45 A"  110 A'   46 A"  111 A'  112 A'  113 A'                 
127.873 127.890 127.908 151.621 163.138 289.733 289.761 289.867
 47 A"  114 A'  115 A'  116 A'  117 A'   48 A"  118 A'  119 A'                 
*******1901.782
120 A'  121 A'                                                                 

 Beta MOs, Restricted
 -- Occupied --                  
******* -482.86 -176.32 -165.72 -165.72 -165.72  -77.07  -62.51
  1 A'    2 A'    3 A'    4 A'    1 A"    5 A'    6 A'    7 A'                 
-56.329 -56.325 -56.325 -35.817 -31.311 -31.304 -31.304 -22.961
  8 A'    2 A"    9 A'   10 A'   11 A'    3 A"   12 A'   13 A'                 
-22.960 -22.959 -22.955 -22.955 -10.296  -8.717  -6.571  -6.549
  4 A"   14 A'   15 A'    5 A"   16 A'   17 A'   18 A'   19 A'                 
 -6.535  -6.535  -6.366  -4.779  -4.764  -4.763  -4.732  -4.732
  6 A"   20 A'   21 A'   22 A'    7 A"   23 A'   24 A'    8 A"                 
 -4.728  -2.660  -2.656  -2.656  -2.645  -2.645  -2.045  -2.040
 25 A'   26 A'    9 A"   27 A'   10 A"   28 A'   29 A'   11 A"                 
 -2.040  -2.026  -2.026  -0.842  -0.735  -0.664  -0.534  -0.449
 30 A'   31 A'   12 A"   32 A'   33 A'   34 A'   35 A'   36 A'                 
 -0.400  -0.372  -0.326  -0.302  -0.297  -0.277  -0.261
 37 A'   13 A"   38 A'   39 A'   14 A"   40 A'   15 A"                         
 -- Virtual --                   
 -0.097  -0.088  -0.044  -0.005   0.021   0.035   0.043   0.045
 16 A"   41 A'   42 A'   43 A'   44 A'   45 A'   46 A'   17 A"                 
  0.057   0.069   0.077   0.085   0.100   0.116   0.119   0.130
 47 A'   18 A"   48 A'   49 A'   50 A'   19 A"   51 A'   52 A'                 
  0.156   0.173   0.199   0.221   0.225   0.274   0.292   0.307
 53 A'   54 A'   55 A'   20 A"   56 A'   57 A'   21 A"   58 A'                 
  0.361   0.387   0.393   0.394   0.420   0.423   0.426   0.455
 59 A'   22 A"   60 A'   23 A"   61 A'   62 A'   24 A"   63 A'                 
  0.461   0.488   0.501   0.549   0.565   0.576   0.583   0.616
 64 A'   65 A'   25 A"   26 A"   66 A'   27 A"   67 A'   28 A"                 
  0.618   0.632   0.658   0.791   0.810   0.826   0.845   0.910
 68 A'   69 A'   70 A'   29 A"   71 A'   72 A'   73 A'   74 A'                 
  0.994   1.015   1.268   1.334   1.354   1.370   1.416   1.432
 75 A'   76 A'   30 A"   77 A'   78 A'   31 A"   79 A'   32 A"                 
  1.469   1.601   1.611   1.639   1.711   1.786   1.858   1.989
 33 A"   34 A"   80 A'   81 A'   82 A'   83 A'   84 A'   35 A"                 
  2.031   2.084   2.170   2.596   2.669   2.811   3.056   3.949
 85 A'   86 A'   87 A'   88 A'   36 A"   89 A'   90 A'   37 A"                 
  3.960   3.982   3.987   3.988   4.058   4.060   4.126   4.232
 91 A'   38 A"   39 A"   92 A'   40 A"   93 A'   94 A'   95 A'                 
  4.330   4.384   5.987   6.013   6.030   6.574   6.993   7.537
 96 A'   97 A'   41 A"   98 A'   99 A'  100 A'  101 A'   42 A"                 
  7.568   7.642  13.817  13.910  14.003  23.334  27.819  28.329
102 A'  103 A'   43 A"  104 A'  105 A'  106 A'  107 A'   44 A"                 
 28.350  28.356  28.523  28.528  28.541  28.580  28.661  47.857
108 A'  109 A'   45 A"  110 A'   46 A"  111 A'  112 A'  113 A'                 
127.873 127.890 127.908 151.621 163.138 289.733 289.761 289.867
 47 A"  114 A'  115 A'  116 A'  117 A'   48 A"  118 A'  119 A'                 
*******1901.782
120 A'  121 A'                                                                 
 --------------------------------------------------------------

          Ground-State Mulliken Net Atomic Charges

     Atom                 Charge (a.u.)
  ----------------------------------------
      1 C                    -0.132054
      2 P                     0.041086
      3 H                    -0.015755
      4 I                     0.121946
      5 Br                   -0.015223
  ----------------------------------------
  Sum of atomic charges =     0.000000

 -----------------------------------------------------------------
                    Cartesian Multipole Moments
 -----------------------------------------------------------------
    Charge (ESU x 10^10)
                 0.0000
    Dipole Moment (Debye)
         X       0.3925      Y      -0.4491      Z       0.0000
       Tot       0.5965
    Quadrupole Moments (Debye-Ang)
        XX     -62.9457     XY      -3.2500     YY     -64.0760
        XZ      -0.0000     YZ      -0.0000     ZZ     -67.3369
    Octopole Moments (Debye-Ang^2)
       XXX     -26.5719    XXY      24.7309    XYY       0.5509
       YYY      52.6142    XXZ      -0.0000    XYZ      -0.0000
       YYZ       0.0000    XZZ      -7.8246    YZZ      18.4902
       ZZZ       0.0000
    Hexadecapole Moments (Debye-Ang^3)
      XXXX    -866.0625   XXXY      54.5628   XXYY    -236.1477
      XYYY      31.1768   YYYY    -608.3335   XXXZ      -0.0000
      XXYZ      -0.0000   XYYZ      -0.0000   YYYZ      -0.0000
      XXZZ    -170.8945   XYZZ      18.1680   YYZZ    -119.3715
      XZZZ      -0.0000   YZZZ      -0.0000   ZZZZ     -92.8566
 -----------------------------------------------------------------
 Calculating analytic gradient of the SCF energy
 Gradient of SCF Energy
            1           2           3           4           5
    1  -0.0026123   0.0045119   0.0001216  -0.0057848   0.0037637
    2  -0.0235201   0.0170554  -0.0016799   0.0057903   0.0023543
    3  -0.0000000   0.0000000  -0.0000000   0.0000000   0.0000000
 Max gradient component =       2.352E-02
 RMS gradient           =       8.003E-03
 Gradient time:  CPU 8.45 s  wall 2.23 s
 Geometry Optimization Parameters
   NAtoms,    NIC,     NZ,  NCons,   NDum,   NFix, NCnnct, MaxDiis
        5      20       5       0       0       0       0       0

 Cartesian Hessian Update
 Hessian Updated using BFGS Update


** GEOMETRY OPTIMIZATION IN DELOCALIZED INTERNAL COORDINATES **
   Searching for a Minimum

   Optimization Cycle:   6

                       Coordinates (Angstroms)
     ATOM                X               Y               Z
      1  C         0.4798198570   -0.7269991484    0.0000000000
      2  P         0.5240453147   -2.3865611519    0.0000000000
      3  H         1.9446540532   -2.5305897462    0.0000000000
      4  I        -1.4006105774    0.3510775628    0.0000000000
      5  Br        2.0120567302    0.4420198352    0.0000000000
   Point Group: cs    Number of degrees of freedom:     7


   Energy is  -9873.713241750

 Hessian Updated using BFGS Update

  7 Hessian modes will be used to form the next step
  Hessian Eigenvalues:
     0.063384    0.111104    0.177631    0.198429    0.243583    0.268360
     0.818741

 Minimum Search - Taking Simple RFO Step
 Searching for Lamda that Minimizes Along All modes
 Value Taken    Lamda =  -0.00181072
 Step Taken.  Stepsize is  0.116539

                             Maximum     Tolerance    Cnvgd?
         Gradient           0.015951      0.000300      NO
         Displacement       0.065155      0.001200      NO
         Energy change     -0.008502      0.000001      NO


 New Cartesian Coordinates Obtained by Inverse Iteration

 Displacement from previous Coordinates is:  0.120030
 ----------------------------------------------------------------
             Standard Nuclear Orientation (Angstroms)
    I     Atom           X                Y                Z
 ----------------------------------------------------------------
    1      C       0.4923862605    -0.7100105718     0.0000000000
    2      P       0.5048672744    -2.3845863972     0.0000000000
    3      H       1.9263401014    -2.5192392173     0.0000000000
    4      I      -1.3639380277     0.3158002043     0.0000000000
    5      Br      2.0003097691     0.4469833333     0.0000000000
 ----------------------------------------------------------------
 Molecular Point Group                 Cs    NOp =  2
 Largest Abelian Subgroup              Cs    NOp =  2
 Nuclear Repulsion Energy =   692.3080966864 hartrees
 There are       55 alpha and       55 beta electrons
 Applying Cartesian multipole field
    Component          Value
    ---------          -----
     (2,0,0)        1.00000E-11
     (0,2,0)        2.00000E-11
     (0,0,2)       -3.00000E-11
 Nucleus-field energy     =     0.0000000165 hartrees
 Requested basis set is 6-311++G(d,p)
 There are 67 shells and 169 basis functions
 A cutoff of  1.0D-11 yielded   1818 shell pairs
 There are     12269 function pairs (     13783 Cartesian)
 Smallest overlap matrix eigenvalue = 4.51E-04
 Guess MOs from SCF MO coefficient file

 -----------------------------------------------------------------------
  General SCF calculation program by
  Eric Jon Sundstrom, Paul Horn, Yuezhi Mao, Dmitri Zuev, Alec White,
  David Stuck, Shaama M.S., Shane Yost, Joonho Lee, David Small,
  Daniel Levine, Susi Lehtola, Hugh Burton, Evgeny Epifanovsky
 -----------------------------------------------------------------------
 Exchange:     0.2000 Hartree-Fock + 0.0800 Slater + 0.7200 B88
 Correlation:  0.1900 VWN1RPA + 0.8100 LYP
 Using SG-1 standard quadrature grid
 using 4 threads for integral computing
 -------------------------------------------------------
 OpenMP Integral computing Module                
 Release: version 2.0, May 2017, Q-Chem Inc. Pleasanton 
 -------------------------------------------------------
 -------------------------------------------------------
 OpenMP BLAS3 based DFT computing Module                
 Release: version 1.0, May 2013, Q-Chem Inc. Pittsburgh 
 -------------------------------------------------------
 A restricted SCF calculation will be
 performed using DIIS
 SCF converges when DIIS error is below 1.0e-08
 ---------------------------------------
  Cycle       Energy         DIIS error
 ---------------------------------------
    1   -9873.7132112173      3.77e-04  
    2   -9873.7137022446      2.40e-04  
    3   -9873.7135622873      3.07e-04  
    4   -9873.7139069406      5.50e-05  
    5   -9873.7139204057      1.77e-05  
    6   -9873.7139216362      2.74e-06  
    7   -9873.7139216547      6.90e-07  
    8   -9873.7139216563      1.76e-07  
    9   -9873.7139216564      4.50e-08  
   10   -9873.7139216563      1.75e-08  
   11   -9873.7139216563      4.40e-09  Convergence criterion met
 ---------------------------------------
 SCF time:   CPU 28.35s  wall 8.00s 
 SCF   energy in the final basis set =    -9873.7139216563
 Total energy in the final basis set =    -9873.7139216563

 --------------------------------------------------------------
             Orbital Energies (a.u.) and Symmetries
 --------------------------------------------------------------

 Alpha MOs, Restricted
 -- Occupied --                  
******* -482.86 -176.32 -165.72 -165.72 -165.72  -77.07  -62.51
  1 A'    2 A'    3 A'    4 A'    1 A"    5 A'    6 A'    7 A'                 
-56.331 -56.327 -56.327 -35.816 -31.310 -31.304 -31.303 -22.960
  8 A'    2 A"    9 A'   10 A'   11 A'    3 A"   12 A'   13 A'                 
-22.959 -22.959 -22.954 -22.954 -10.294  -8.719  -6.569  -6.551
  4 A"   14 A'   15 A'    5 A"   16 A'   17 A'   18 A'   19 A'                 
 -6.538  -6.537  -6.366  -4.779  -4.764  -4.763  -4.731  -4.730
  6 A"   20 A'   21 A'   22 A'    7 A"   23 A'   24 A'    8 A"                 
 -4.726  -2.662  -2.658  -2.657  -2.647  -2.647  -2.044  -2.040
 25 A'   26 A'    9 A"   27 A'   10 A"   28 A'   29 A'   11 A"                 
 -2.039  -2.026  -2.026  -0.849  -0.737  -0.663  -0.534  -0.451
 30 A'   31 A'   12 A"   32 A'   33 A'   34 A'   35 A'   36 A'                 
 -0.401  -0.376  -0.327  -0.304  -0.298  -0.276  -0.258
 37 A'   13 A"   38 A'   39 A'   14 A"   40 A'   15 A"                         
 -- Virtual --                   
 -0.098  -0.080  -0.036  -0.005   0.021   0.035   0.042   0.045
 16 A"   41 A'   42 A'   43 A'   44 A'   45 A'   46 A'   17 A"                 
  0.057   0.068   0.077   0.085   0.100   0.117   0.118   0.130
 47 A'   18 A"   48 A'   49 A'   50 A'   19 A"   51 A'   52 A'                 
  0.155   0.176   0.201   0.221   0.226   0.274   0.293   0.308
 53 A'   54 A'   55 A'   20 A"   56 A'   57 A'   21 A"   58 A'                 
  0.361   0.386   0.392   0.395   0.417   0.424   0.425   0.457
 59 A'   22 A"   60 A'   23 A"   61 A'   62 A'   24 A"   63 A'                 
  0.464   0.488   0.502   0.547   0.566   0.574   0.587   0.618
 64 A'   65 A'   25 A"   26 A"   66 A'   27 A"   67 A'   28 A"                 
  0.621   0.633   0.670   0.799   0.815   0.828   0.851   0.909
 68 A'   69 A'   70 A'   29 A"   71 A'   72 A'   73 A'   74 A'                 
  0.986   1.019   1.270   1.339   1.356   1.376   1.434   1.435
 75 A'   76 A'   30 A"   77 A'   78 A'   31 A"   79 A'   32 A"                 
  1.465   1.603   1.614   1.641   1.717   1.791   1.850   1.989
 33 A"   34 A"   80 A'   81 A'   82 A'   83 A'   84 A'   35 A"                 
  2.032   2.085   2.167   2.602   2.667   2.813   3.051   3.949
 85 A'   86 A'   87 A'   88 A'   36 A"   89 A'   90 A'   37 A"                 
  3.962   3.981   3.985   3.991   4.061   4.067   4.128   4.233
 91 A'   38 A"   92 A'   39 A"   40 A"   93 A'   94 A'   95 A'                 
  4.333   4.398   5.988   6.015   6.034   6.583   6.993   7.536
 96 A'   97 A'   41 A"   98 A'   99 A'  100 A'  101 A'   42 A"                 
  7.566   7.641  13.819  13.912  13.998  23.333  27.831  28.330
102 A'  103 A'   43 A"  104 A'  105 A'  106 A'  107 A'   44 A"                 
 28.352  28.360  28.523  28.530  28.544  28.584  28.665  47.863
108 A'  109 A'   45 A"  110 A'   46 A"  111 A'  112 A'  113 A'                 
127.874 127.892 127.910 151.631 163.135 289.732 289.760 289.867
 47 A"  114 A'  115 A'  116 A'  117 A'   48 A"  118 A'  119 A'                 
*******1901.792
120 A'  121 A'                                                                 

 Beta MOs, Restricted
 -- Occupied --                  
******* -482.86 -176.32 -165.72 -165.72 -165.72  -77.07  -62.51
  1 A'    2 A'    3 A'    4 A'    1 A"    5 A'    6 A'    7 A'                 
-56.331 -56.327 -56.327 -35.816 -31.310 -31.304 -31.303 -22.960
  8 A'    2 A"    9 A'   10 A'   11 A'    3 A"   12 A'   13 A'                 
-22.959 -22.959 -22.954 -22.954 -10.294  -8.719  -6.569  -6.551
  4 A"   14 A'   15 A'    5 A"   16 A'   17 A'   18 A'   19 A'                 
 -6.538  -6.537  -6.366  -4.779  -4.764  -4.763  -4.731  -4.730
  6 A"   20 A'   21 A'   22 A'    7 A"   23 A'   24 A'    8 A"                 
 -4.726  -2.662  -2.658  -2.657  -2.647  -2.647  -2.044  -2.040
 25 A'   26 A'    9 A"   27 A'   10 A"   28 A'   29 A'   11 A"                 
 -2.039  -2.026  -2.026  -0.849  -0.737  -0.663  -0.534  -0.451
 30 A'   31 A'   12 A"   32 A'   33 A'   34 A'   35 A'   36 A'                 
 -0.401  -0.376  -0.327  -0.304  -0.298  -0.276  -0.258
 37 A'   13 A"   38 A'   39 A'   14 A"   40 A'   15 A"                         
 -- Virtual --                   
 -0.098  -0.080  -0.036  -0.005   0.021   0.035   0.042   0.045
 16 A"   41 A'   42 A'   43 A'   44 A'   45 A'   46 A'   17 A"                 
  0.057   0.068   0.077   0.085   0.100   0.117   0.118   0.130
 47 A'   18 A"   48 A'   49 A'   50 A'   19 A"   51 A'   52 A'                 
  0.155   0.176   0.201   0.221   0.226   0.274   0.293   0.308
 53 A'   54 A'   55 A'   20 A"   56 A'   57 A'   21 A"   58 A'                 
  0.361   0.386   0.392   0.395   0.417   0.424   0.425   0.457
 59 A'   22 A"   60 A'   23 A"   61 A'   62 A'   24 A"   63 A'                 
  0.464   0.488   0.502   0.547   0.566   0.574   0.587   0.618
 64 A'   65 A'   25 A"   26 A"   66 A'   27 A"   67 A'   28 A"                 
  0.621   0.633   0.670   0.799   0.815   0.828   0.851   0.909
 68 A'   69 A'   70 A'   29 A"   71 A'   72 A'   73 A'   74 A'                 
  0.986   1.019   1.270   1.339   1.356   1.376   1.434   1.435
 75 A'   76 A'   30 A"   77 A'   78 A'   31 A"   79 A'   32 A"                 
  1.465   1.603   1.614   1.641   1.717   1.791   1.850   1.989
 33 A"   34 A"   80 A'   81 A'   82 A'   83 A'   84 A'   35 A"                 
  2.032   2.085   2.167   2.602   2.667   2.813   3.051   3.949
 85 A'   86 A'   87 A'   88 A'   36 A"   89 A'   90 A'   37 A"                 
  3.962   3.981   3.985   3.991   4.061   4.067   4.128   4.233
 91 A'   38 A"   92 A'   39 A"   40 A"   93 A'   94 A'   95 A'                 
  4.333   4.398   5.988   6.015   6.034   6.583   6.993   7.536
 96 A'   97 A'   41 A"   98 A'   99 A'  100 A'  101 A'   42 A"                 
  7.566   7.641  13.819  13.912  13.998  23.333  27.831  28.330
102 A'  103 A'   43 A"  104 A'  105 A'  106 A'  107 A'   44 A"                 
 28.352  28.360  28.523  28.530  28.544  28.584  28.665  47.863
108 A'  109 A'   45 A"  110 A'   46 A"  111 A'  112 A'  113 A'                 
127.874 127.892 127.910 151.631 163.135 289.732 289.760 289.867
 47 A"  114 A'  115 A'  116 A'  117 A'   48 A"  118 A'  119 A'                 
*******1901.792
120 A'  121 A'                                                                 
 --------------------------------------------------------------

          Ground-State Mulliken Net Atomic Charges

     Atom                 Charge (a.u.)
  ----------------------------------------
      1 C                    -0.137297
      2 P                     0.029108
      3 H                    -0.019935
      4 I                     0.128192
      5 Br                   -0.000068
  ----------------------------------------
  Sum of atomic charges =     0.000000

 -----------------------------------------------------------------
                    Cartesian Multipole Moments
 -----------------------------------------------------------------
    Charge (ESU x 10^10)
                 0.0000
    Dipole Moment (Debye)
         X       0.3972      Y      -0.3412      Z      -0.0000
       Tot       0.5236
    Quadrupole Moments (Debye-Ang)
        XX     -62.9727     XY      -2.8294     YY     -64.3281
        XZ       0.0000     YZ      -0.0000     ZZ     -67.2698
    Octopole Moments (Debye-Ang^2)
       XXX     -28.3304    XXY      25.7423    XYY      -0.4407
       YYY      55.4369    XXZ       0.0000    XYZ       0.0000
       YYZ       0.0000    XZZ      -8.4759    YZZ      19.5126
       ZZZ       0.0000
    Hexadecapole Moments (Debye-Ang^3)
      XXXX    -842.9499   XXXY      49.6489   XXYY    -233.3988
      XYYY      26.6731   YYYY    -603.9873   XXXZ       0.0000
      XXYZ       0.0000   XYYZ      -0.0000   YYYZ      -0.0000
      XXZZ    -166.6061   XYZZ      16.0192   YYZZ    -118.9777
      XZZZ       0.0000   YZZZ       0.0000   ZZZZ     -92.6896
 -----------------------------------------------------------------
 Calculating analytic gradient of the SCF energy
 Gradient of SCF Energy
            1           2           3           4           5
    1  -0.0005912  -0.0006456   0.0000118   0.0049261  -0.0037010
    2  -0.0048559   0.0076755   0.0005914  -0.0022228  -0.0011882
    3  -0.0000000   0.0000000  -0.0000000  -0.0000000   0.0000000
 Max gradient component =       7.676E-03
 RMS gradient           =       2.920E-03
 Gradient time:  CPU 8.53 s  wall 2.23 s
 Geometry Optimization Parameters
   NAtoms,    NIC,     NZ,  NCons,   NDum,   NFix, NCnnct, MaxDiis
        5      20       5       0       0       0       0       0

 Cartesian Hessian Update
 Hessian Updated using BFGS Update


** GEOMETRY OPTIMIZATION IN DELOCALIZED INTERNAL COORDINATES **
   Searching for a Minimum

   Optimization Cycle:   7

                       Coordinates (Angstroms)
     ATOM                X               Y               Z
      1  C         0.4923862605   -0.7100105718    0.0000000000
      2  P         0.5048672744   -2.3845863972    0.0000000000
      3  H         1.9263401014   -2.5192392173    0.0000000000
      4  I        -1.3639380277    0.3158002043    0.0000000000
      5  Br        2.0003097691    0.4469833333    0.0000000000
   Point Group: cs    Number of degrees of freedom:     7


   Energy is  -9873.713921656

 Hessian Updated using BFGS Update

  7 Hessian modes will be used to form the next step
  Hessian Eigenvalues:
     0.065920    0.148379    0.180769    0.198818    0.249904    0.264790
     0.727172

 Minimum Search - Taking Simple RFO Step
 Searching for Lamda that Minimizes Along All modes
 Value Taken    Lamda =  -0.00029541
 Step Taken.  Stepsize is  0.037011

                             Maximum     Tolerance    Cnvgd?
         Gradient           0.007680      0.000300      NO
         Displacement       0.020458      0.001200      NO
         Energy change     -0.000680      0.000001      NO


 New Cartesian Coordinates Obtained by Inverse Iteration

 Displacement from previous Coordinates is:  0.038332
 ----------------------------------------------------------------
             Standard Nuclear Orientation (Angstroms)
    I     Atom           X                Y                Z
 ----------------------------------------------------------------
    1      C       0.4945073373    -0.7088079155     0.0000000000
    2      P       0.5078271064    -2.3877785539     0.0000000000
    3      H       1.9297219154    -2.5221743138     0.0000000000
    4      I      -1.3801215720     0.3223160043     0.0000000000
    5      Br      2.0080305906     0.4453921303     0.0000000000
 ----------------------------------------------------------------
 Molecular Point Group                 Cs    NOp =  2
 Largest Abelian Subgroup              Cs    NOp =  2
 Nuclear Repulsion Energy =   688.5621288102 hartrees
 There are       55 alpha and       55 beta electrons
 Applying Cartesian multipole field
    Component          Value
    ---------          -----
     (2,0,0)        1.00000E-11
     (0,2,0)        2.00000E-11
     (0,0,2)       -3.00000E-11
 Nucleus-field energy     =     0.0000000166 hartrees
 Requested basis set is 6-311++G(d,p)
 There are 67 shells and 169 basis functions
 A cutoff of  1.0D-11 yielded   1815 shell pairs
 There are     12242 function pairs (     13753 Cartesian)
 Smallest overlap matrix eigenvalue = 4.58E-04
 Guess MOs from SCF MO coefficient file

 -----------------------------------------------------------------------
  General SCF calculation program by
  Eric Jon Sundstrom, Paul Horn, Yuezhi Mao, Dmitri Zuev, Alec White,
  David Stuck, Shaama M.S., Shane Yost, Joonho Lee, David Small,
  Daniel Levine, Susi Lehtola, Hugh Burton, Evgeny Epifanovsky
 -----------------------------------------------------------------------
 Exchange:     0.2000 Hartree-Fock + 0.0800 Slater + 0.7200 B88
 Correlation:  0.1900 VWN1RPA + 0.8100 LYP
 Using SG-1 standard quadrature grid
 using 4 threads for integral computing
 -------------------------------------------------------
 OpenMP Integral computing Module                
 Release: version 2.0, May 2017, Q-Chem Inc. Pleasanton 
 -------------------------------------------------------
 -------------------------------------------------------
 OpenMP BLAS3 based DFT computing Module                
 Release: version 1.0, May 2013, Q-Chem Inc. Pittsburgh 
 -------------------------------------------------------
 A restricted SCF calculation will be
 performed using DIIS
 SCF converges when DIIS error is below 1.0e-08
 ---------------------------------------
  Cycle       Energy         DIIS error
 ---------------------------------------
    1   -9873.7140386101      1.23e-04  
    2   -9873.7140109388      1.57e-04  
    3   -9873.7140774598      8.36e-05  
    4   -9873.7141039816      1.65e-05  
    5   -9873.7141051754      3.53e-06  
    6   -9873.7141052194      8.12e-07  
    7   -9873.7141052218      3.48e-07  
    8   -9873.7141052219      6.57e-08  
    9   -9873.7141052220      1.88e-08  
   10   -9873.7141052220      2.29e-09  Convergence criterion met
 ---------------------------------------
 SCF time:   CPU 25.68s  wall 7.00s 
 SCF   energy in the final basis set =    -9873.7141052220
 Total energy in the final basis set =    -9873.7141052220

 --------------------------------------------------------------
             Orbital Energies (a.u.) and Symmetries
 --------------------------------------------------------------

 Alpha MOs, Restricted
 -- Occupied --                  
******* -482.86 -176.32 -165.72 -165.72 -165.72  -77.07  -62.51
  1 A'    2 A'    3 A'    4 A'    1 A"    5 A'    6 A'    7 A'                 
-56.331 -56.327 -56.327 -35.816 -31.310 -31.303 -31.303 -22.960
  8 A'    2 A"    9 A'   10 A'   11 A'    3 A"   12 A'   13 A'                 
-22.959 -22.959 -22.954 -22.954 -10.296  -8.719  -6.570  -6.551
  4 A"   14 A'   15 A'    5 A"   16 A'   17 A'   18 A'   19 A'                 
 -6.538  -6.537  -6.366  -4.778  -4.763  -4.763  -4.731  -4.731
  6 A"   20 A'   21 A'   22 A'    7 A"   23 A'   24 A'    8 A"                 
 -4.727  -2.662  -2.658  -2.658  -2.647  -2.647  -2.044  -2.039
 25 A'   26 A'    9 A"   27 A'   10 A"   28 A'   29 A'   11 A"                 
 -2.039  -2.026  -2.026  -0.848  -0.735  -0.662  -0.534  -0.450
 30 A'   31 A'   12 A"   32 A'   33 A'   34 A'   35 A'   36 A'                 
 -0.400  -0.375  -0.327  -0.304  -0.298  -0.277  -0.258
 37 A'   13 A"   38 A'   39 A'   14 A"   40 A'   15 A"                         
 -- Virtual --                   
 -0.098  -0.083  -0.037  -0.005   0.020   0.035   0.042   0.045
 16 A"   41 A'   42 A'   43 A'   44 A'   45 A'   46 A'   17 A"                 
  0.057   0.068   0.077   0.085   0.099   0.117   0.118   0.130
 47 A'   18 A"   48 A'   49 A'   50 A'   19 A"   51 A'   52 A'                 
  0.156   0.175   0.200   0.221   0.226   0.274   0.293   0.307
 53 A'   54 A'   55 A'   20 A"   56 A'   57 A'   21 A"   58 A'                 
  0.361   0.387   0.392   0.395   0.418   0.423   0.425   0.457
 59 A'   22 A"   60 A'   23 A"   61 A'   62 A'   24 A"   63 A'                 
  0.463   0.487   0.502   0.546   0.565   0.574   0.586   0.617
 64 A'   65 A'   25 A"   26 A"   66 A'   27 A"   67 A'   28 A"                 
  0.619   0.631   0.664   0.797   0.815   0.828   0.850   0.908
 68 A'   69 A'   70 A'   29 A"   71 A'   72 A'   73 A'   74 A'                 
  0.983   1.018   1.269   1.338   1.355   1.376   1.429   1.434
 75 A'   76 A'   30 A"   77 A'   78 A'   31 A"   79 A'   32 A"                 
  1.462   1.602   1.612   1.640   1.716   1.789   1.848   1.989
 33 A"   34 A"   80 A'   81 A'   82 A'   83 A'   84 A'   35 A"                 
  2.030   2.084   2.167   2.600   2.667   2.811   3.046   3.950
 85 A'   86 A'   87 A'   88 A'   36 A"   89 A'   90 A'   37 A"                 
  3.961   3.981   3.985   3.989   4.060   4.063   4.128   4.234
 91 A'   38 A"   92 A'   39 A"   40 A"   93 A'   94 A'   95 A'                 
  4.332   4.392   5.988   6.015   6.032   6.581   6.989   7.535
 96 A'   97 A'   41 A"   98 A'   99 A'  100 A'  101 A'   42 A"                 
  7.566   7.640  13.818  13.910  13.994  23.330  27.826  28.330
102 A'  103 A'   43 A"  104 A'  105 A'  106 A'  107 A'   44 A"                 
 28.352  28.359  28.523  28.529  28.543  28.583  28.663  47.861
108 A'  109 A'   45 A"  110 A'   46 A"  111 A'  112 A'  113 A'                 
127.874 127.892 127.909 151.627 163.131 289.731 289.759 289.866
 47 A"  114 A'  115 A'  116 A'  117 A'   48 A"  118 A'  119 A'                 
*******1901.788
120 A'  121 A'                                                                 

 Beta MOs, Restricted
 -- Occupied --                  
******* -482.86 -176.32 -165.72 -165.72 -165.72  -77.07  -62.51
  1 A'    2 A'    3 A'    4 A'    1 A"    5 A'    6 A'    7 A'                 
-56.331 -56.327 -56.327 -35.816 -31.310 -31.303 -31.303 -22.960
  8 A'    2 A"    9 A'   10 A'   11 A'    3 A"   12 A'   13 A'                 
-22.959 -22.959 -22.954 -22.954 -10.296  -8.719  -6.570  -6.551
  4 A"   14 A'   15 A'    5 A"   16 A'   17 A'   18 A'   19 A'                 
 -6.538  -6.537  -6.366  -4.778  -4.763  -4.763  -4.731  -4.731
  6 A"   20 A'   21 A'   22 A'    7 A"   23 A'   24 A'    8 A"                 
 -4.727  -2.662  -2.658  -2.658  -2.647  -2.647  -2.044  -2.039
 25 A'   26 A'    9 A"   27 A'   10 A"   28 A'   29 A'   11 A"                 
 -2.039  -2.026  -2.026  -0.848  -0.735  -0.662  -0.534  -0.450
 30 A'   31 A'   12 A"   32 A'   33 A'   34 A'   35 A'   36 A'                 
 -0.400  -0.375  -0.327  -0.304  -0.298  -0.277  -0.258
 37 A'   13 A"   38 A'   39 A'   14 A"   40 A'   15 A"                         
 -- Virtual --                   
 -0.098  -0.083  -0.037  -0.005   0.020   0.035   0.042   0.045
 16 A"   41 A'   42 A'   43 A'   44 A'   45 A'   46 A'   17 A"                 
  0.057   0.068   0.077   0.085   0.099   0.117   0.118   0.130
 47 A'   18 A"   48 A'   49 A'   50 A'   19 A"   51 A'   52 A'                 
  0.156   0.175   0.200   0.221   0.226   0.274   0.293   0.307
 53 A'   54 A'   55 A'   20 A"   56 A'   57 A'   21 A"   58 A'                 
  0.361   0.387   0.392   0.395   0.418   0.423   0.425   0.457
 59 A'   22 A"   60 A'   23 A"   61 A'   62 A'   24 A"   63 A'                 
  0.463   0.487   0.502   0.546   0.565   0.574   0.586   0.617
 64 A'   65 A'   25 A"   26 A"   66 A'   27 A"   67 A'   28 A"                 
  0.619   0.631   0.664   0.797   0.815   0.828   0.850   0.908
 68 A'   69 A'   70 A'   29 A"   71 A'   72 A'   73 A'   74 A'                 
  0.983   1.018   1.269   1.338   1.355   1.376   1.429   1.434
 75 A'   76 A'   30 A"   77 A'   78 A'   31 A"   79 A'   32 A"                 
  1.462   1.602   1.612   1.640   1.716   1.789   1.848   1.989
 33 A"   34 A"   80 A'   81 A'   82 A'   83 A'   84 A'   35 A"                 
  2.030   2.084   2.167   2.600   2.667   2.811   3.046   3.950
 85 A'   86 A'   87 A'   88 A'   36 A"   89 A'   90 A'   37 A"                 
  3.961   3.981   3.985   3.989   4.060   4.063   4.128   4.234
 91 A'   38 A"   92 A'   39 A"   40 A"   93 A'   94 A'   95 A'                 
  4.332   4.392   5.988   6.015   6.032   6.581   6.989   7.535
 96 A'   97 A'   41 A"   98 A'   99 A'  100 A'  101 A'   42 A"                 
  7.566   7.640  13.818  13.910  13.994  23.330  27.826  28.330
102 A'  103 A'   43 A"  104 A'  105 A'  106 A'  107 A'   44 A"                 
 28.352  28.359  28.523  28.529  28.543  28.583  28.663  47.861
108 A'  109 A'   45 A"  110 A'   46 A"  111 A'  112 A'  113 A'                 
127.874 127.892 127.909 151.627 163.131 289.731 289.759 289.866
 47 A"  114 A'  115 A'  116 A'  117 A'   48 A"  118 A'  119 A'                 
*******1901.788
120 A'  121 A'                                                                 
 --------------------------------------------------------------

          Ground-State Mulliken Net Atomic Charges

     Atom                 Charge (a.u.)
  ----------------------------------------
      1 C                    -0.135720
      2 P                     0.031947
      3 H                    -0.019593
      4 I                     0.123420
      5 Br                   -0.000054
  ----------------------------------------
  Sum of atomic charges =     0.000000

 -----------------------------------------------------------------
                    Cartesian Multipole Moments
 -----------------------------------------------------------------
    Charge (ESU x 10^10)
                 0.0000
    Dipole Moment (Debye)
         X       0.4265      Y      -0.3617      Z      -0.0000
       Tot       0.5592
    Quadrupole Moments (Debye-Ang)
        XX     -62.8936     XY      -2.8625     YY     -64.2882
        XZ      -0.0000     YZ       0.0000     ZZ     -67.3228
    Octopole Moments (Debye-Ang^2)
       XXX     -27.4217    XXY      25.6599    XYY      -0.1010
       YYY      54.8399    XXZ      -0.0000    XYZ       0.0000
       YYZ      -0.0000    XZZ      -8.1739    YZZ      19.4041
       ZZZ      -0.0000
    Hexadecapole Moments (Debye-Ang^3)
      XXXX    -852.6004   XXXY      50.9851   XXYY    -235.3554
      XYYY      27.9262   YYYY    -605.0849   XXXZ      -0.0000
      XXYZ      -0.0000   XYYZ      -0.0000   YYYZ       0.0000
      XXZZ    -168.5497   XYZZ      16.5476   YYZZ    -119.2958
      XZZZ      -0.0000   YZZZ       0.0000   ZZZZ     -92.8549
 -----------------------------------------------------------------
 Calculating analytic gradient of the SCF energy
 Gradient of SCF Energy
            1           2           3           4           5
    1   0.0009459   0.0000221   0.0001556   0.0005257  -0.0016493
    2  -0.0039534   0.0044614   0.0003382  -0.0001646  -0.0006815
    3   0.0000000  -0.0000000   0.0000000   0.0000000  -0.0000000
 Max gradient component =       4.461E-03
 RMS gradient           =       1.634E-03
 Gradient time:  CPU 8.52 s  wall 2.23 s
 Geometry Optimization Parameters
   NAtoms,    NIC,     NZ,  NCons,   NDum,   NFix, NCnnct, MaxDiis
        5      20       5       0       0       0       0       0

 Cartesian Hessian Update
 Hessian Updated using BFGS Update


** GEOMETRY OPTIMIZATION IN DELOCALIZED INTERNAL COORDINATES **
   Searching for a Minimum

   Optimization Cycle:   8

                       Coordinates (Angstroms)
     ATOM                X               Y               Z
      1  C         0.4945073373   -0.7088079155    0.0000000000
      2  P         0.5078271064   -2.3877785539    0.0000000000
      3  H         1.9297219154   -2.5221743138    0.0000000000
      4  I        -1.3801215720    0.3223160043    0.0000000000
      5  Br        2.0080305906    0.4453921303    0.0000000000
   Point Group: cs    Number of degrees of freedom:     7


   Energy is  -9873.714105222

 Hessian Updated using BFGS Update

  7 Hessian modes will be used to form the next step
  Hessian Eigenvalues:
     0.073524    0.147935    0.181195    0.198527    0.233828    0.259240
     0.537509

 Minimum Search - Taking Simple RFO Step
 Searching for Lamda that Minimizes Along All modes
 Value Taken    Lamda =  -0.00007182
 Step Taken.  Stepsize is  0.017081

                             Maximum     Tolerance    Cnvgd?
         Gradient           0.003368      0.000300      NO
         Displacement       0.012589      0.001200      NO
         Energy change     -0.000184      0.000001      NO


 New Cartesian Coordinates Obtained by Inverse Iteration

 Displacement from previous Coordinates is:  0.023768
 ----------------------------------------------------------------
             Standard Nuclear Orientation (Angstroms)
    I     Atom           X                Y                Z
 ----------------------------------------------------------------
    1      C       0.4942791247    -0.7053990821     0.0000000000
    2      P       0.5072020900    -2.3890114230     0.0000000000
    3      H       1.9288674895    -2.5284177477     0.0000000000
    4      I      -1.3845986753     0.3199720551     0.0000000000
    5      Br      2.0142153487     0.4518035492     0.0000000000
 ----------------------------------------------------------------
 Molecular Point Group                 Cs    NOp =  2
 Largest Abelian Subgroup              Cs    NOp =  2
 Nuclear Repulsion Energy =   686.9445633463 hartrees
 There are       55 alpha and       55 beta electrons
 Applying Cartesian multipole field
    Component          Value
    ---------          -----
     (2,0,0)        1.00000E-11
     (0,2,0)        2.00000E-11
     (0,0,2)       -3.00000E-11
 Nucleus-field energy     =     0.0000000167 hartrees
 Requested basis set is 6-311++G(d,p)
 There are 67 shells and 169 basis functions
 A cutoff of  1.0D-11 yielded   1815 shell pairs
 There are     12242 function pairs (     13753 Cartesian)
 Smallest overlap matrix eigenvalue = 4.63E-04
 Guess MOs from SCF MO coefficient file

 -----------------------------------------------------------------------
  General SCF calculation program by
  Eric Jon Sundstrom, Paul Horn, Yuezhi Mao, Dmitri Zuev, Alec White,
  David Stuck, Shaama M.S., Shane Yost, Joonho Lee, David Small,
  Daniel Levine, Susi Lehtola, Hugh Burton, Evgeny Epifanovsky
 -----------------------------------------------------------------------
 Exchange:     0.2000 Hartree-Fock + 0.0800 Slater + 0.7200 B88
 Correlation:  0.1900 VWN1RPA + 0.8100 LYP
 Using SG-1 standard quadrature grid
 using 4 threads for integral computing
 -------------------------------------------------------
 OpenMP Integral computing Module                
 Release: version 2.0, May 2017, Q-Chem Inc. Pleasanton 
 -------------------------------------------------------
 -------------------------------------------------------
 OpenMP BLAS3 based DFT computing Module                
 Release: version 1.0, May 2013, Q-Chem Inc. Pittsburgh 
 -------------------------------------------------------
 A restricted SCF calculation will be
 performed using DIIS
 SCF converges when DIIS error is below 1.0e-08
 ---------------------------------------
  Cycle       Energy         DIIS error
 ---------------------------------------
    1   -9873.7141179180      6.53e-05  
    2   -9873.7141143099      8.08e-05  
    3   -9873.7141303390      4.61e-05  
    4   -9873.7141385426      8.68e-06  
    5   -9873.7141388430      1.98e-06  
    6   -9873.7141388545      5.16e-07  
    7   -9873.7141388556      1.70e-07  
    8   -9873.7141388556      3.42e-08  
    9   -9873.7141388556      1.08e-08  
   10   -9873.7141388558      2.95e-09  Convergence criterion met
 ---------------------------------------
 SCF time:   CPU 25.63s  wall 6.00s 
 SCF   energy in the final basis set =    -9873.7141388558
 Total energy in the final basis set =    -9873.7141388558

 --------------------------------------------------------------
             Orbital Energies (a.u.) and Symmetries
 --------------------------------------------------------------

 Alpha MOs, Restricted
 -- Occupied --                  
******* -482.86 -176.32 -165.72 -165.72 -165.72  -77.07  -62.51
  1 A'    2 A'    3 A'    4 A'    1 A"    5 A'    6 A'    7 A'                 
-56.331 -56.327 -56.327 -35.817 -31.310 -31.304 -31.304 -22.960
  8 A'    2 A"    9 A'   10 A'   11 A'    3 A"   12 A'   13 A'                 
-22.959 -22.959 -22.954 -22.954 -10.296  -8.719  -6.571  -6.551
  4 A"   14 A'   15 A'    5 A"   16 A'   17 A'   18 A'   19 A'                 
 -6.538  -6.537  -6.366  -4.779  -4.763  -4.763  -4.732  -4.731
  6 A"   20 A'   21 A'   22 A'    7 A"   23 A'   24 A'    8 A"                 
 -4.728  -2.662  -2.658  -2.658  -2.647  -2.647  -2.044  -2.040
 25 A'   26 A'    9 A"   27 A'   10 A"   28 A'   29 A'   11 A"                 
 -2.039  -2.026  -2.026  -0.846  -0.735  -0.662  -0.534  -0.449
 30 A'   31 A'   12 A"   32 A'   33 A'   34 A'   35 A'   36 A'                 
 -0.400  -0.374  -0.326  -0.304  -0.298  -0.277  -0.258
 37 A'   13 A"   38 A'   39 A'   14 A"   40 A'   15 A"                         
 -- Virtual --                   
 -0.099  -0.084  -0.038  -0.005   0.020   0.035   0.042   0.045
 16 A"   41 A'   42 A'   43 A'   44 A'   45 A'   46 A'   17 A"                 
  0.057   0.068   0.077   0.085   0.099   0.117   0.118   0.129
 47 A'   18 A"   48 A'   49 A'   50 A'   19 A"   51 A'   52 A'                 
  0.156   0.175   0.200   0.221   0.226   0.274   0.293   0.307
 53 A'   54 A'   55 A'   20 A"   56 A'   57 A'   21 A"   58 A'                 
  0.360   0.387   0.392   0.395   0.418   0.423   0.425   0.456
 59 A'   22 A"   60 A'   23 A"   61 A'   62 A'   24 A"   63 A'                 
  0.463   0.487   0.502   0.546   0.564   0.574   0.585   0.617
 64 A'   65 A'   25 A"   26 A"   66 A'   27 A"   67 A'   28 A"                 
  0.618   0.630   0.663   0.796   0.814   0.827   0.849   0.908
 68 A'   69 A'   70 A'   29 A"   71 A'   72 A'   73 A'   74 A'                 
  0.979   1.016   1.268   1.338   1.354   1.375   1.426   1.433
 75 A'   76 A'   30 A"   77 A'   78 A'   31 A"   79 A'   32 A"                 
  1.459   1.602   1.612   1.639   1.714   1.787   1.846   1.988
 33 A"   34 A"   80 A'   81 A'   82 A'   83 A'   84 A'   35 A"                 
  2.030   2.082   2.167   2.599   2.667   2.810   3.041   3.949
 85 A'   86 A'   87 A'   88 A'   36 A"   89 A'   90 A'   37 A"                 
  3.961   3.981   3.985   3.989   4.059   4.062   4.127   4.233
 91 A'   38 A"   92 A'   39 A"   40 A"   93 A'   94 A'   95 A'                 
  4.332   4.390   5.987   6.015   6.032   6.578   6.986   7.535
 96 A'   97 A'   41 A"   98 A'   99 A'  100 A'  101 A'   42 A"                 
  7.565   7.640  13.817  13.909  13.990  23.328  27.826  28.329
102 A'  103 A'   43 A"  104 A'  105 A'  106 A'  107 A'   44 A"                 
 28.352  28.358  28.523  28.529  28.543  28.582  28.663  47.859
108 A'  109 A'   45 A"  110 A'   46 A"  111 A'  112 A'  113 A'                 
127.874 127.891 127.909 151.626 163.127 289.731 289.759 289.866
 47 A"  114 A'  115 A'  116 A'  117 A'   48 A"  118 A'  119 A'                 
*******1901.788
120 A'  121 A'                                                                 

 Beta MOs, Restricted
 -- Occupied --                  
******* -482.86 -176.32 -165.72 -165.72 -165.72  -77.07  -62.51
  1 A'    2 A'    3 A'    4 A'    1 A"    5 A'    6 A'    7 A'                 
-56.331 -56.327 -56.327 -35.817 -31.310 -31.304 -31.304 -22.960
  8 A'    2 A"    9 A'   10 A'   11 A'    3 A"   12 A'   13 A'                 
-22.959 -22.959 -22.954 -22.954 -10.296  -8.719  -6.571  -6.551
  4 A"   14 A'   15 A'    5 A"   16 A'   17 A'   18 A'   19 A'                 
 -6.538  -6.537  -6.366  -4.779  -4.763  -4.763  -4.732  -4.731
  6 A"   20 A'   21 A'   22 A'    7 A"   23 A'   24 A'    8 A"                 
 -4.728  -2.662  -2.658  -2.658  -2.647  -2.647  -2.044  -2.040
 25 A'   26 A'    9 A"   27 A'   10 A"   28 A'   29 A'   11 A"                 
 -2.039  -2.026  -2.026  -0.846  -0.735  -0.662  -0.534  -0.449
 30 A'   31 A'   12 A"   32 A'   33 A'   34 A'   35 A'   36 A'                 
 -0.400  -0.374  -0.326  -0.304  -0.298  -0.277  -0.258
 37 A'   13 A"   38 A'   39 A'   14 A"   40 A'   15 A"                         
 -- Virtual --                   
 -0.099  -0.084  -0.038  -0.005   0.020   0.035   0.042   0.045
 16 A"   41 A'   42 A'   43 A'   44 A'   45 A'   46 A'   17 A"                 
  0.057   0.068   0.077   0.085   0.099   0.117   0.118   0.129
 47 A'   18 A"   48 A'   49 A'   50 A'   19 A"   51 A'   52 A'                 
  0.156   0.175   0.200   0.221   0.226   0.274   0.293   0.307
 53 A'   54 A'   55 A'   20 A"   56 A'   57 A'   21 A"   58 A'                 
  0.360   0.387   0.392   0.395   0.418   0.423   0.425   0.456
 59 A'   22 A"   60 A'   23 A"   61 A'   62 A'   24 A"   63 A'                 
  0.463   0.487   0.502   0.546   0.564   0.574   0.585   0.617
 64 A'   65 A'   25 A"   26 A"   66 A'   27 A"   67 A'   28 A"                 
  0.618   0.630   0.663   0.796   0.814   0.827   0.849   0.908
 68 A'   69 A'   70 A'   29 A"   71 A'   72 A'   73 A'   74 A'                 
  0.979   1.016   1.268   1.338   1.354   1.375   1.426   1.433
 75 A'   76 A'   30 A"   77 A'   78 A'   31 A"   79 A'   32 A"                 
  1.459   1.602   1.612   1.639   1.714   1.787   1.846   1.988
 33 A"   34 A"   80 A'   81 A'   82 A'   83 A'   84 A'   35 A"                 
  2.030   2.082   2.167   2.599   2.667   2.810   3.041   3.949
 85 A'   86 A'   87 A'   88 A'   36 A"   89 A'   90 A'   37 A"                 
  3.961   3.981   3.985   3.989   4.059   4.062   4.127   4.233
 91 A'   38 A"   92 A'   39 A"   40 A"   93 A'   94 A'   95 A'                 
  4.332   4.390   5.987   6.015   6.032   6.578   6.986   7.535
 96 A'   97 A'   41 A"   98 A'   99 A'  100 A'  101 A'   42 A"                 
  7.565   7.640  13.817  13.909  13.990  23.328  27.826  28.329
102 A'  103 A'   43 A"  104 A'  105 A'  106 A'  107 A'   44 A"                 
 28.352  28.358  28.523  28.529  28.543  28.582  28.663  47.859
108 A'  109 A'   45 A"  110 A'   46 A"  111 A'  112 A'  113 A'                 
127.874 127.891 127.909 151.626 163.127 289.731 289.759 289.866
 47 A"  114 A'  115 A'  116 A'  117 A'   48 A"  118 A'  119 A'                 
*******1901.788
120 A'  121 A'                                                                 
 --------------------------------------------------------------

          Ground-State Mulliken Net Atomic Charges

     Atom                 Charge (a.u.)
  ----------------------------------------
      1 C                    -0.135769
      2 P                     0.032389
      3 H                    -0.019298
      4 I                     0.124618
      5 Br                   -0.001941
  ----------------------------------------
  Sum of atomic charges =     0.000000

 -----------------------------------------------------------------
                    Cartesian Multipole Moments
 -----------------------------------------------------------------
    Charge (ESU x 10^10)
                 0.0000
    Dipole Moment (Debye)
         X       0.4063      Y      -0.3732      Z      -0.0000
       Tot       0.5517
    Quadrupole Moments (Debye-Ang)
        XX     -62.8811     XY      -2.8693     YY     -64.2648
        XZ       0.0000     YZ       0.0000     ZZ     -67.3504
    Octopole Moments (Debye-Ang^2)
       XXX     -27.5264    XXY      25.6237    XYY      -0.0152
       YYY      54.5123    XXZ       0.0000    XYZ       0.0000
       YYZ      -0.0000    XZZ      -8.1960    YZZ      19.3781
       ZZZ      -0.0000
    Hexadecapole Moments (Debye-Ang^3)
      XXXX    -856.7515   XXXY      50.0498   XXYY    -236.2701
      XYYY      26.7690   YYYY    -605.3088   XXXZ       0.0000
      XXYZ       0.0000   XYYZ      -0.0000   YYYZ       0.0000
      XXZZ    -169.3982   XYZZ      16.2038   YYZZ    -119.4870
      XZZZ       0.0000   YZZZ       0.0000   ZZZZ     -92.9353
 -----------------------------------------------------------------
 Calculating analytic gradient of the SCF energy
 Gradient of SCF Energy
            1           2           3           4           5
    1  -0.0004601  -0.0001007   0.0002217  -0.0002925   0.0006316
    2  -0.0020626   0.0014577   0.0000268  -0.0002608   0.0008389
    3   0.0000000  -0.0000000   0.0000000   0.0000000  -0.0000000
 Max gradient component =       2.063E-03
 RMS gradient           =       7.260E-04
 Gradient time:  CPU 8.52 s  wall 2.24 s
 Geometry Optimization Parameters
   NAtoms,    NIC,     NZ,  NCons,   NDum,   NFix, NCnnct, MaxDiis
        5      20       5       0       0       0       0       0

 Cartesian Hessian Update
 Hessian Updated using BFGS Update


** GEOMETRY OPTIMIZATION IN DELOCALIZED INTERNAL COORDINATES **
   Searching for a Minimum

   Optimization Cycle:   9

                       Coordinates (Angstroms)
     ATOM                X               Y               Z
      1  C         0.4942791247   -0.7053990821    0.0000000000
      2  P         0.5072020900   -2.3890114230    0.0000000000
      3  H         1.9288674895   -2.5284177477    0.0000000000
      4  I        -1.3845986753    0.3199720551    0.0000000000
      5  Br        2.0142153487    0.4518035492    0.0000000000
   Point Group: cs    Number of degrees of freedom:     7


   Energy is  -9873.714138856

 Hessian Updated using BFGS Update

  7 Hessian modes will be used to form the next step
  Hessian Eigenvalues:
     0.085572    0.163852    0.185258    0.199437    0.239425    0.276996
     0.392526

 Minimum Search - Taking Simple RFO Step
 Searching for Lamda that Minimizes Along All modes
 Value Taken    Lamda =  -0.00001653
 Step Taken.  Stepsize is  0.010847

                             Maximum     Tolerance    Cnvgd?
         Gradient           0.001575      0.000300      NO
         Displacement       0.008369      0.001200      NO
         Energy change     -0.000034      0.000001      NO


 New Cartesian Coordinates Obtained by Inverse Iteration

 Displacement from previous Coordinates is:  0.008496
 ----------------------------------------------------------------
             Standard Nuclear Orientation (Angstroms)
    I     Atom           X                Y                Z
 ----------------------------------------------------------------
    1      C       0.4951562453    -0.7038586649     0.0000000000
    2      P       0.5081023421    -2.3902783855     0.0000000000
    3      H       1.9298402226    -2.5279266787     0.0000000000
    4      I      -1.3854880022     0.3217021426     0.0000000000
    5      Br      2.0123545699     0.4493089380     0.0000000000
 ----------------------------------------------------------------
 Molecular Point Group                 Cs    NOp =  2
 Largest Abelian Subgroup              Cs    NOp =  2
 Nuclear Repulsion Energy =   687.0072797596 hartrees
 There are       55 alpha and       55 beta electrons
 Applying Cartesian multipole field
    Component          Value
    ---------          -----
     (2,0,0)        1.00000E-11
     (0,2,0)        2.00000E-11
     (0,0,2)       -3.00000E-11
 Nucleus-field energy     =     0.0000000167 hartrees
 Requested basis set is 6-311++G(d,p)
 There are 67 shells and 169 basis functions
 A cutoff of  1.0D-11 yielded   1815 shell pairs
 There are     12242 function pairs (     13753 Cartesian)
 Smallest overlap matrix eigenvalue = 4.61E-04
 Guess MOs from SCF MO coefficient file

 -----------------------------------------------------------------------
  General SCF calculation program by
  Eric Jon Sundstrom, Paul Horn, Yuezhi Mao, Dmitri Zuev, Alec White,
  David Stuck, Shaama M.S., Shane Yost, Joonho Lee, David Small,
  Daniel Levine, Susi Lehtola, Hugh Burton, Evgeny Epifanovsky
 -----------------------------------------------------------------------
 Exchange:     0.2000 Hartree-Fock + 0.0800 Slater + 0.7200 B88
 Correlation:  0.1900 VWN1RPA + 0.8100 LYP
 Using SG-1 standard quadrature grid
 using 4 threads for integral computing
 -------------------------------------------------------
 OpenMP Integral computing Module                
 Release: version 2.0, May 2017, Q-Chem Inc. Pleasanton 
 -------------------------------------------------------
 -------------------------------------------------------
 OpenMP BLAS3 based DFT computing Module                
 Release: version 1.0, May 2013, Q-Chem Inc. Pittsburgh 
 -------------------------------------------------------
 A restricted SCF calculation will be
 performed using DIIS
 SCF converges when DIIS error is below 1.0e-08
 ---------------------------------------
  Cycle       Energy         DIIS error
 ---------------------------------------
    1   -9873.7141364849      3.79e-05  
    2   -9873.7141432671      1.69e-05  
    3   -9873.7141411273      2.87e-05  
    4   -9873.7141444176      5.30e-06  
    5   -9873.7141445192      1.29e-06  
    6   -9873.7141445232      3.19e-07  
    7   -9873.7141445235      1.00e-07  
    8   -9873.7141445236      2.82e-08  
    9   -9873.7141445235      6.48e-09  Convergence criterion met
 ---------------------------------------
 SCF time:   CPU 23.09s  wall 6.00s 
 SCF   energy in the final basis set =    -9873.7141445235
 Total energy in the final basis set =    -9873.7141445235

 --------------------------------------------------------------
             Orbital Energies (a.u.) and Symmetries
 --------------------------------------------------------------

 Alpha MOs, Restricted
 -- Occupied --                  
******* -482.86 -176.32 -165.72 -165.72 -165.72  -77.07  -62.51
  1 A'    2 A'    3 A'    4 A'    1 A"    5 A'    6 A'    7 A'                 
-56.332 -56.328 -56.327 -35.817 -31.310 -31.304 -31.303 -22.960
  8 A'    2 A"    9 A'   10 A'   11 A'    3 A"   12 A'   13 A'                 
-22.959 -22.959 -22.954 -22.954 -10.297  -8.720  -6.570  -6.552
  4 A"   14 A'   15 A'    5 A"   16 A'   17 A'   18 A'   19 A'                 
 -6.538  -6.537  -6.366  -4.779  -4.763  -4.763  -4.732  -4.731
  6 A"   20 A'   21 A'   22 A'    7 A"   23 A'   24 A'    8 A"                 
 -4.728  -2.662  -2.659  -2.658  -2.647  -2.647  -2.044  -2.040
 25 A'   26 A'    9 A"   27 A'   10 A"   28 A'   29 A'   11 A"                 
 -2.039  -2.026  -2.026  -0.847  -0.734  -0.662  -0.535  -0.449
 30 A'   31 A'   12 A"   32 A'   33 A'   34 A'   35 A'   36 A'                 
 -0.400  -0.374  -0.327  -0.304  -0.298  -0.277  -0.258
 37 A'   13 A"   38 A'   39 A'   14 A"   40 A'   15 A"                         
 -- Virtual --                   
 -0.099  -0.084  -0.037  -0.005   0.020   0.035   0.042   0.045
 16 A"   41 A'   42 A'   43 A'   44 A'   45 A'   46 A'   17 A"                 
  0.057   0.068   0.077   0.085   0.099   0.117   0.118   0.128
 47 A'   18 A"   48 A'   49 A'   50 A'   19 A"   51 A'   52 A'                 
  0.156   0.175   0.200   0.221   0.226   0.274   0.293   0.307
 53 A'   54 A'   55 A'   20 A"   56 A'   57 A'   21 A"   58 A'                 
  0.360   0.387   0.392   0.395   0.418   0.423   0.425   0.456
 59 A'   22 A"   60 A'   23 A"   61 A'   62 A'   24 A"   63 A'                 
  0.463   0.487   0.502   0.546   0.564   0.574   0.585   0.618
 64 A'   65 A'   25 A"   26 A"   66 A'   27 A"   67 A'   28 A"                 
  0.618   0.630   0.662   0.797   0.815   0.828   0.849   0.908
 68 A'   69 A'   70 A'   29 A"   71 A'   72 A'   73 A'   74 A'                 
  0.977   1.016   1.268   1.337   1.355   1.376   1.426   1.433
 75 A'   76 A'   30 A"   77 A'   78 A'   31 A"   79 A'   32 A"                 
  1.458   1.602   1.612   1.639   1.716   1.788   1.845   1.988
 33 A"   34 A"   80 A'   81 A'   82 A'   83 A'   84 A'   35 A"                 
  2.030   2.082   2.167   2.599   2.667   2.810   3.039   3.950
 85 A'   86 A'   87 A'   88 A'   36 A"   89 A'   90 A'   37 A"                 
  3.961   3.981   3.985   3.989   4.060   4.062   4.128   4.233
 91 A'   38 A"   92 A'   39 A"   40 A"   93 A'   94 A'   95 A'                 
  4.332   4.390   5.987   6.015   6.032   6.579   6.985   7.535
 96 A'   97 A'   41 A"   98 A'   99 A'  100 A'  101 A'   42 A"                 
  7.565   7.639  13.818  13.909  13.989  23.327  27.825  28.329
102 A'  103 A'   43 A"  104 A'  105 A'  106 A'  107 A'   44 A"                 
 28.352  28.358  28.523  28.529  28.543  28.582  28.663  47.860
108 A'  109 A'   45 A"  110 A'   46 A"  111 A'  112 A'  113 A'                 
127.874 127.892 127.909 151.626 163.125 289.731 289.758 289.865
 47 A"  114 A'  115 A'  116 A'  117 A'   48 A"  118 A'  119 A'                 
*******1901.787
120 A'  121 A'                                                                 

 Beta MOs, Restricted
 -- Occupied --                  
******* -482.86 -176.32 -165.72 -165.72 -165.72  -77.07  -62.51
  1 A'    2 A'    3 A'    4 A'    1 A"    5 A'    6 A'    7 A'                 
-56.332 -56.328 -56.327 -35.817 -31.310 -31.304 -31.303 -22.960
  8 A'    2 A"    9 A'   10 A'   11 A'    3 A"   12 A'   13 A'                 
-22.959 -22.959 -22.954 -22.954 -10.297  -8.720  -6.570  -6.552
  4 A"   14 A'   15 A'    5 A"   16 A'   17 A'   18 A'   19 A'                 
 -6.538  -6.537  -6.366  -4.779  -4.763  -4.763  -4.732  -4.731
  6 A"   20 A'   21 A'   22 A'    7 A"   23 A'   24 A'    8 A"                 
 -4.728  -2.662  -2.659  -2.658  -2.647  -2.647  -2.044  -2.040
 25 A'   26 A'    9 A"   27 A'   10 A"   28 A'   29 A'   11 A"                 
 -2.039  -2.026  -2.026  -0.847  -0.734  -0.662  -0.535  -0.449
 30 A'   31 A'   12 A"   32 A'   33 A'   34 A'   35 A'   36 A'                 
 -0.400  -0.374  -0.327  -0.304  -0.298  -0.277  -0.258
 37 A'   13 A"   38 A'   39 A'   14 A"   40 A'   15 A"                         
 -- Virtual --                   
 -0.099  -0.084  -0.037  -0.005   0.020   0.035   0.042   0.045
 16 A"   41 A'   42 A'   43 A'   44 A'   45 A'   46 A'   17 A"                 
  0.057   0.068   0.077   0.085   0.099   0.117   0.118   0.128
 47 A'   18 A"   48 A'   49 A'   50 A'   19 A"   51 A'   52 A'                 
  0.156   0.175   0.200   0.221   0.226   0.274   0.293   0.307
 53 A'   54 A'   55 A'   20 A"   56 A'   57 A'   21 A"   58 A'                 
  0.360   0.387   0.392   0.395   0.418   0.423   0.425   0.456
 59 A'   22 A"   60 A'   23 A"   61 A'   62 A'   24 A"   63 A'                 
  0.463   0.487   0.502   0.546   0.564   0.574   0.585   0.618
 64 A'   65 A'   25 A"   26 A"   66 A'   27 A"   67 A'   28 A"                 
  0.618   0.630   0.662   0.797   0.815   0.828   0.849   0.908
 68 A'   69 A'   70 A'   29 A"   71 A'   72 A'   73 A'   74 A'                 
  0.977   1.016   1.268   1.337   1.355   1.376   1.426   1.433
 75 A'   76 A'   30 A"   77 A'   78 A'   31 A"   79 A'   32 A"                 
  1.458   1.602   1.612   1.639   1.716   1.788   1.845   1.988
 33 A"   34 A"   80 A'   81 A'   82 A'   83 A'   84 A'   35 A"                 
  2.030   2.082   2.167   2.599   2.667   2.810   3.039   3.950
 85 A'   86 A'   87 A'   88 A'   36 A"   89 A'   90 A'   37 A"                 
  3.961   3.981   3.985   3.989   4.060   4.062   4.128   4.233
 91 A'   38 A"   92 A'   39 A"   40 A"   93 A'   94 A'   95 A'                 
  4.332   4.390   5.987   6.015   6.032   6.579   6.985   7.535
 96 A'   97 A'   41 A"   98 A'   99 A'  100 A'  101 A'   42 A"                 
  7.565   7.639  13.818  13.909  13.989  23.327  27.825  28.329
102 A'  103 A'   43 A"  104 A'  105 A'  106 A'  107 A'   44 A"                 
 28.352  28.358  28.523  28.529  28.543  28.582  28.663  47.860
108 A'  109 A'   45 A"  110 A'   46 A"  111 A'  112 A'  113 A'                 
127.874 127.892 127.909 151.626 163.125 289.731 289.758 289.865
 47 A"  114 A'  115 A'  116 A'  117 A'   48 A"  118 A'  119 A'                 
*******1901.787
120 A'  121 A'                                                                 
 --------------------------------------------------------------

          Ground-State Mulliken Net Atomic Charges

     Atom                 Charge (a.u.)
  ----------------------------------------
      1 C                    -0.136570
      2 P                     0.032467
      3 H                    -0.019670
      4 I                     0.123761
      5 Br                    0.000011
  ----------------------------------------
  Sum of atomic charges =     0.000000

 -----------------------------------------------------------------
                    Cartesian Multipole Moments
 -----------------------------------------------------------------
    Charge (ESU x 10^10)
                 0.0000
    Dipole Moment (Debye)
         X       0.4242      Y      -0.3588      Z       0.0000
       Tot       0.5556
    Quadrupole Moments (Debye-Ang)
        XX     -62.8508     XY      -2.8576     YY     -64.2977
        XZ       0.0000     YZ       0.0000     ZZ     -67.3562
    Octopole Moments (Debye-Ang^2)
       XXX     -27.2782    XXY      25.6456    XYY       0.0149
       YYY      54.6218    XXZ       0.0000    XYZ       0.0000
       YYZ       0.0000    XZZ      -8.1284    YZZ      19.4189
       ZZZ       0.0000
    Hexadecapole Moments (Debye-Ang^3)
      XXXX    -856.1596   XXXY      50.6977   XXYY    -236.3102
      XYYY      27.4639   YYYY    -605.9388   XXXZ       0.0000
      XXYZ       0.0000   XYYZ       0.0000   YYYZ       0.0000
      XXZZ    -169.3089   XYZZ      16.4496   YYZZ    -119.6231
      XZZZ       0.0000   YZZZ       0.0000   ZZZZ     -92.9627
 -----------------------------------------------------------------
 Calculating analytic gradient of the SCF energy
 Gradient of SCF Energy
            1           2           3           4           5
    1   0.0006517   0.0001158   0.0001936  -0.0005497  -0.0004114
    2   0.0002365  -0.0001461   0.0000417  -0.0000595  -0.0000727
    3   0.0000000   0.0000000  -0.0000000   0.0000000  -0.0000000
 Max gradient component =       6.517E-04
 RMS gradient           =       2.627E-04
 Gradient time:  CPU 8.54 s  wall 2.23 s
 Geometry Optimization Parameters
   NAtoms,    NIC,     NZ,  NCons,   NDum,   NFix, NCnnct, MaxDiis
        5      20       5       0       0       0       0       0

 Cartesian Hessian Update
 Hessian Updated using BFGS Update


** GEOMETRY OPTIMIZATION IN DELOCALIZED INTERNAL COORDINATES **
   Searching for a Minimum

   Optimization Cycle:  10

                       Coordinates (Angstroms)
     ATOM                X               Y               Z
      1  C         0.4951562453   -0.7038586649    0.0000000000
      2  P         0.5081023421   -2.3902783855    0.0000000000
      3  H         1.9298402226   -2.5279266787    0.0000000000
      4  I        -1.3854880022    0.3217021426    0.0000000000
      5  Br        2.0123545699    0.4493089380    0.0000000000
   Point Group: cs    Number of degrees of freedom:     7


   Energy is  -9873.714144523

 Hessian Updated using BFGS Update

  7 Hessian modes will be used to form the next step
  Hessian Eigenvalues:
     0.121336    0.168501    0.182469    0.198425    0.240404    0.262436
     0.380139

 Minimum Search - Taking Simple RFO Step
 Searching for Lamda that Minimizes Along All modes
 Value Taken    Lamda =  -0.00000286
 Step Taken.  Stepsize is  0.004483

                             Maximum     Tolerance    Cnvgd?
         Gradient           0.000435      0.000300      NO
         Displacement       0.003586      0.001200      NO
         Energy change     -0.000006      0.000001      NO


 New Cartesian Coordinates Obtained by Inverse Iteration

 Displacement from previous Coordinates is:  0.004283
 ----------------------------------------------------------------
             Standard Nuclear Orientation (Angstroms)
    I     Atom           X                Y                Z
 ----------------------------------------------------------------
    1      C       0.4941782677    -0.7044661180     0.0000000000
    2      P       0.5078105287    -2.3904600573     0.0000000000
    3      H       1.9296138404    -2.5265365699     0.0000000000
    4      I      -1.3843005703     0.3212905086     0.0000000000
    5      Br      2.0126633112     0.4491195880     0.0000000000
 ----------------------------------------------------------------
 Molecular Point Group                 Cs    NOp =  2
 Largest Abelian Subgroup              Cs    NOp =  2
 Nuclear Repulsion Energy =   687.1554315608 hartrees
 There are       55 alpha and       55 beta electrons
 Applying Cartesian multipole field
    Component          Value
    ---------          -----
     (2,0,0)        1.00000E-11
     (0,2,0)        2.00000E-11
     (0,0,2)       -3.00000E-11
 Nucleus-field energy     =     0.0000000167 hartrees
 Requested basis set is 6-311++G(d,p)
 There are 67 shells and 169 basis functions
 A cutoff of  1.0D-11 yielded   1815 shell pairs
 There are     12242 function pairs (     13753 Cartesian)
 Smallest overlap matrix eigenvalue = 4.62E-04
 Guess MOs from SCF MO coefficient file

 -----------------------------------------------------------------------
  General SCF calculation program by
  Eric Jon Sundstrom, Paul Horn, Yuezhi Mao, Dmitri Zuev, Alec White,
  David Stuck, Shaama M.S., Shane Yost, Joonho Lee, David Small,
  Daniel Levine, Susi Lehtola, Hugh Burton, Evgeny Epifanovsky
 -----------------------------------------------------------------------
 Exchange:     0.2000 Hartree-Fock + 0.0800 Slater + 0.7200 B88
 Correlation:  0.1900 VWN1RPA + 0.8100 LYP
 Using SG-1 standard quadrature grid
 using 4 threads for integral computing
 -------------------------------------------------------
 OpenMP Integral computing Module                
 Release: version 2.0, May 2017, Q-Chem Inc. Pleasanton 
 -------------------------------------------------------
 -------------------------------------------------------
 OpenMP BLAS3 based DFT computing Module                
 Release: version 1.0, May 2013, Q-Chem Inc. Pittsburgh 
 -------------------------------------------------------
 A restricted SCF calculation will be
 performed using DIIS
 SCF converges when DIIS error is below 1.0e-08
 ---------------------------------------
  Cycle       Energy         DIIS error
 ---------------------------------------
    1   -9873.7141449983      1.44e-05  
    2   -9873.7141459748      7.28e-06  
    3   -9873.7141456087      1.22e-05  
    4   -9873.7141461837      1.75e-06  
    5   -9873.7141461967      4.75e-07  
    6   -9873.7141461972      8.54e-08  
    7   -9873.7141461972      3.37e-08  
    8   -9873.7141461973      1.39e-08  
    9   -9873.7141461973      2.21e-09  Convergence criterion met
 ---------------------------------------
 SCF time:   CPU 23.13s  wall 6.00s 
 SCF   energy in the final basis set =    -9873.7141461973
 Total energy in the final basis set =    -9873.7141461973

 --------------------------------------------------------------
             Orbital Energies (a.u.) and Symmetries
 --------------------------------------------------------------

 Alpha MOs, Restricted
 -- Occupied --                  
******* -482.86 -176.32 -165.72 -165.72 -165.72  -77.07  -62.51
  1 A'    2 A'    3 A'    4 A'    1 A"    5 A'    6 A'    7 A'                 
-56.331 -56.327 -56.327 -35.817 -31.310 -31.304 -31.303 -22.960
  8 A'    2 A"    9 A'   10 A'   11 A'    3 A"   12 A'   13 A'                 
-22.959 -22.959 -22.954 -22.954 -10.296  -8.719  -6.570  -6.551
  4 A"   14 A'   15 A'    5 A"   16 A'   17 A'   18 A'   19 A'                 
 -6.538  -6.537  -6.366  -4.779  -4.763  -4.763  -4.732  -4.731
  6 A"   20 A'   21 A'   22 A'    7 A"   23 A'   24 A'    8 A"                 
 -4.728  -2.662  -2.658  -2.658  -2.647  -2.647  -2.044  -2.040
 25 A'   26 A'    9 A"   27 A'   10 A"   28 A'   29 A'   11 A"                 
 -2.039  -2.026  -2.026  -0.846  -0.735  -0.662  -0.535  -0.449
 30 A'   31 A'   12 A"   32 A'   33 A'   34 A'   35 A'   36 A'                 
 -0.400  -0.374  -0.327  -0.304  -0.298  -0.277  -0.258
 37 A'   13 A"   38 A'   39 A'   14 A"   40 A'   15 A"                         
 -- Virtual --                   
 -0.099  -0.083  -0.037  -0.005   0.020   0.035   0.042   0.045
 16 A"   41 A'   42 A'   43 A'   44 A'   45 A'   46 A'   17 A"                 
  0.057   0.068   0.077   0.085   0.099   0.117   0.118   0.128
 47 A'   18 A"   48 A'   49 A'   50 A'   19 A"   51 A'   52 A'                 
  0.156   0.175   0.200   0.221   0.226   0.274   0.293   0.307
 53 A'   54 A'   55 A'   20 A"   56 A'   57 A'   21 A"   58 A'                 
  0.360   0.387   0.392   0.395   0.418   0.423   0.425   0.456
 59 A'   22 A"   60 A'   23 A"   61 A'   62 A'   24 A"   63 A'                 
  0.463   0.487   0.502   0.546   0.564   0.574   0.585   0.617
 64 A'   65 A'   25 A"   26 A"   66 A'   27 A"   67 A'   28 A"                 
  0.618   0.630   0.663   0.797   0.815   0.828   0.849   0.908
 68 A'   69 A'   70 A'   29 A"   71 A'   72 A'   73 A'   74 A'                 
  0.978   1.016   1.268   1.338   1.355   1.376   1.427   1.433
 75 A'   76 A'   30 A"   77 A'   78 A'   31 A"   79 A'   32 A"                 
  1.459   1.602   1.612   1.639   1.715   1.787   1.845   1.988
 33 A"   34 A"   80 A'   81 A'   82 A'   83 A'   84 A'   35 A"                 
  2.030   2.082   2.167   2.600   2.667   2.810   3.039   3.949
 85 A'   86 A'   87 A'   88 A'   36 A"   89 A'   90 A'   37 A"                 
  3.961   3.981   3.985   3.989   4.060   4.062   4.128   4.233
 91 A'   38 A"   92 A'   39 A"   40 A"   93 A'   94 A'   95 A'                 
  4.332   4.390   5.987   6.015   6.032   6.579   6.985   7.535
 96 A'   97 A'   41 A"   98 A'   99 A'  100 A'  101 A'   42 A"                 
  7.565   7.640  13.818  13.909  13.989  23.327  27.826  28.329
102 A'  103 A'   43 A"  104 A'  105 A'  106 A'  107 A'   44 A"                 
 28.352  28.358  28.523  28.529  28.543  28.582  28.663  47.860
108 A'  109 A'   45 A"  110 A'   46 A"  111 A'  112 A'  113 A'                 
127.874 127.892 127.909 151.626 163.125 289.731 289.759 289.865
 47 A"  114 A'  115 A'  116 A'  117 A'   48 A"  118 A'  119 A'                 
*******1901.788
120 A'  121 A'                                                                 

 Beta MOs, Restricted
 -- Occupied --                  
******* -482.86 -176.32 -165.72 -165.72 -165.72  -77.07  -62.51
  1 A'    2 A'    3 A'    4 A'    1 A"    5 A'    6 A'    7 A'                 
-56.331 -56.327 -56.327 -35.817 -31.310 -31.304 -31.303 -22.960
  8 A'    2 A"    9 A'   10 A'   11 A'    3 A"   12 A'   13 A'                 
-22.959 -22.959 -22.954 -22.954 -10.296  -8.719  -6.570  -6.551
  4 A"   14 A'   15 A'    5 A"   16 A'   17 A'   18 A'   19 A'                 
 -6.538  -6.537  -6.366  -4.779  -4.763  -4.763  -4.732  -4.731
  6 A"   20 A'   21 A'   22 A'    7 A"   23 A'   24 A'    8 A"                 
 -4.728  -2.662  -2.658  -2.658  -2.647  -2.647  -2.044  -2.040
 25 A'   26 A'    9 A"   27 A'   10 A"   28 A'   29 A'   11 A"                 
 -2.039  -2.026  -2.026  -0.846  -0.735  -0.662  -0.535  -0.449
 30 A'   31 A'   12 A"   32 A'   33 A'   34 A'   35 A'   36 A'                 
 -0.400  -0.374  -0.327  -0.304  -0.298  -0.277  -0.258
 37 A'   13 A"   38 A'   39 A'   14 A"   40 A'   15 A"                         
 -- Virtual --                   
 -0.099  -0.083  -0.037  -0.005   0.020   0.035   0.042   0.045
 16 A"   41 A'   42 A'   43 A'   44 A'   45 A'   46 A'   17 A"                 
  0.057   0.068   0.077   0.085   0.099   0.117   0.118   0.128
 47 A'   18 A"   48 A'   49 A'   50 A'   19 A"   51 A'   52 A'                 
  0.156   0.175   0.200   0.221   0.226   0.274   0.293   0.307
 53 A'   54 A'   55 A'   20 A"   56 A'   57 A'   21 A"   58 A'                 
  0.360   0.387   0.392   0.395   0.418   0.423   0.425   0.456
 59 A'   22 A"   60 A'   23 A"   61 A'   62 A'   24 A"   63 A'                 
  0.463   0.487   0.502   0.546   0.564   0.574   0.585   0.617
 64 A'   65 A'   25 A"   26 A"   66 A'   27 A"   67 A'   28 A"                 
  0.618   0.630   0.663   0.797   0.815   0.828   0.849   0.908
 68 A'   69 A'   70 A'   29 A"   71 A'   72 A'   73 A'   74 A'                 
  0.978   1.016   1.268   1.338   1.355   1.376   1.427   1.433
 75 A'   76 A'   30 A"   77 A'   78 A'   31 A"   79 A'   32 A"                 
  1.459   1.602   1.612   1.639   1.715   1.787   1.845   1.988
 33 A"   34 A"   80 A'   81 A'   82 A'   83 A'   84 A'   35 A"                 
  2.030   2.082   2.167   2.600   2.667   2.810   3.039   3.949
 85 A'   86 A'   87 A'   88 A'   36 A"   89 A'   90 A'   37 A"                 
  3.961   3.981   3.985   3.989   4.060   4.062   4.128   4.233
 91 A'   38 A"   92 A'   39 A"   40 A"   93 A'   94 A'   95 A'                 
  4.332   4.390   5.987   6.015   6.032   6.579   6.985   7.535
 96 A'   97 A'   41 A"   98 A'   99 A'  100 A'  101 A'   42 A"                 
  7.565   7.640  13.818  13.909  13.989  23.327  27.826  28.329
102 A'  103 A'   43 A"  104 A'  105 A'  106 A'  107 A'   44 A"                 
 28.352  28.358  28.523  28.529  28.543  28.582  28.663  47.860
108 A'  109 A'   45 A"  110 A'   46 A"  111 A'  112 A'  113 A'                 
127.874 127.892 127.909 151.626 163.125 289.731 289.759 289.865
 47 A"  114 A'  115 A'  116 A'  117 A'   48 A"  118 A'  119 A'                 
*******1901.788
120 A'  121 A'                                                                 
 --------------------------------------------------------------

          Ground-State Mulliken Net Atomic Charges

     Atom                 Charge (a.u.)
  ----------------------------------------
      1 C                    -0.136712
      2 P                     0.032422
      3 H                    -0.019569
      4 I                     0.124546
      5 Br                   -0.000687
  ----------------------------------------
  Sum of atomic charges =     0.000000

 -----------------------------------------------------------------
                    Cartesian Multipole Moments
 -----------------------------------------------------------------
    Charge (ESU x 10^10)
                 0.0000
    Dipole Moment (Debye)
         X       0.4151      Y      -0.3606      Z      -0.0000
       Tot       0.5499
    Quadrupole Moments (Debye-Ang)
        XX     -62.8612     XY      -2.8604     YY     -64.2953
        XZ       0.0000     YZ      -0.0000     ZZ     -67.3534
    Octopole Moments (Debye-Ang^2)
       XXX     -27.4030    XXY      25.6553    XYY      -0.0307
       YYY      54.6806    XXZ      -0.0000    XYZ      -0.0000
       YYZ      -0.0000    XZZ      -8.1720    YZZ      19.4342
       ZZZ      -0.0000
    Hexadecapole Moments (Debye-Ang^3)
      XXXX    -855.8105   XXXY      50.5865   XXYY    -236.2355
      XYYY      27.3516   YYYY    -605.9504   XXXZ      -0.0000
      XXYZ       0.0000   XYYZ      -0.0000   YYYZ       0.0000
      XXZZ    -169.2356   XYZZ      16.4079   YYZZ    -119.6127
      XZZZ      -0.0000   YZZZ       0.0000   ZZZZ     -92.9523
 -----------------------------------------------------------------
 Calculating analytic gradient of the SCF energy
 Gradient of SCF Energy
            1           2           3           4           5
    1   0.0001689   0.0000460   0.0001822  -0.0002210  -0.0001761
    2  -0.0001078   0.0000771   0.0001180  -0.0002167   0.0001293
    3   0.0000000   0.0000000  -0.0000000  -0.0000000   0.0000000
 Max gradient component =       2.210E-04
 RMS gradient           =       1.262E-04
 Gradient time:  CPU 8.49 s  wall 2.22 s
 Geometry Optimization Parameters
   NAtoms,    NIC,     NZ,  NCons,   NDum,   NFix, NCnnct, MaxDiis
        5      20       5       0       0       0       0       0

 Cartesian Hessian Update
 Hessian Updated using BFGS Update


** GEOMETRY OPTIMIZATION IN DELOCALIZED INTERNAL COORDINATES **
   Searching for a Minimum

   Optimization Cycle:  11

                       Coordinates (Angstroms)
     ATOM                X               Y               Z
      1  C         0.4941782677   -0.7044661180    0.0000000000
      2  P         0.5078105287   -2.3904600573    0.0000000000
      3  H         1.9296138404   -2.5265365699    0.0000000000
      4  I        -1.3843005703    0.3212905086    0.0000000000
      5  Br        2.0126633112    0.4491195880    0.0000000000
   Point Group: cs    Number of degrees of freedom:     7


   Energy is  -9873.714146197

 Hessian Updated using BFGS Update

  7 Hessian modes will be used to form the next step
  Hessian Eigenvalues:
     0.094537    0.168436    0.176874    0.197975    0.237571    0.275400
     0.404327

 Minimum Search - Taking Simple RFO Step
 Searching for Lamda that Minimizes Along All modes
 Value Taken    Lamda =   0.00000000
 Step Taken.  Stepsize is  0.001578

                             Maximum     Tolerance    Cnvgd?
         Gradient           0.000147      0.000300     YES
         Displacement       0.001391      0.001200      NO
         Energy change     -0.000002      0.000001      NO


 New Cartesian Coordinates Obtained by Inverse Iteration

 Displacement from previous Coordinates is:  0.001732
 ----------------------------------------------------------------
             Standard Nuclear Orientation (Angstroms)
    I     Atom           X                Y                Z
 ----------------------------------------------------------------
    1      C       0.4936308868    -0.7046044297     0.0000000000
    2      P       0.5079873784    -2.3906918845     0.0000000000
    3      H       1.9297687856    -2.5261453481     0.0000000000
    4      I      -1.3839876288     0.3215549194     0.0000000000
    5      Br      2.0125659557     0.4488340944     0.0000000000
 ----------------------------------------------------------------
 Molecular Point Group                 Cs    NOp =  2
 Largest Abelian Subgroup              Cs    NOp =  2
 Nuclear Repulsion Energy =   687.1968673178 hartrees
 There are       55 alpha and       55 beta electrons
 Applying Cartesian multipole field
    Component          Value
    ---------          -----
     (2,0,0)        1.00000E-11
     (0,2,0)        2.00000E-11
     (0,0,2)       -3.00000E-11
 Nucleus-field energy     =     0.0000000167 hartrees
 Requested basis set is 6-311++G(d,p)
 There are 67 shells and 169 basis functions
 A cutoff of  1.0D-11 yielded   1815 shell pairs
 There are     12242 function pairs (     13753 Cartesian)
 Smallest overlap matrix eigenvalue = 4.63E-04
 Guess MOs from SCF MO coefficient file

 -----------------------------------------------------------------------
  General SCF calculation program by
  Eric Jon Sundstrom, Paul Horn, Yuezhi Mao, Dmitri Zuev, Alec White,
  David Stuck, Shaama M.S., Shane Yost, Joonho Lee, David Small,
  Daniel Levine, Susi Lehtola, Hugh Burton, Evgeny Epifanovsky
 -----------------------------------------------------------------------
 Exchange:     0.2000 Hartree-Fock + 0.0800 Slater + 0.7200 B88
 Correlation:  0.1900 VWN1RPA + 0.8100 LYP
 Using SG-1 standard quadrature grid
 using 4 threads for integral computing
 -------------------------------------------------------
 OpenMP Integral computing Module                
 Release: version 2.0, May 2017, Q-Chem Inc. Pleasanton 
 -------------------------------------------------------
 -------------------------------------------------------
 OpenMP BLAS3 based DFT computing Module                
 Release: version 1.0, May 2013, Q-Chem Inc. Pittsburgh 
 -------------------------------------------------------
 A restricted SCF calculation will be
 performed using DIIS
 SCF converges when DIIS error is below 1.0e-08
 ---------------------------------------
  Cycle       Energy         DIIS error
 ---------------------------------------
    1   -9873.7141461790      5.55e-06  
    2   -9873.7141463653      1.59e-06  
    3   -9873.7141463603      2.09e-06  
    4   -9873.7141463756      8.48e-07  
    5   -9873.7141463784      2.33e-07  
    6   -9873.7141463786      4.18e-08  
    7   -9873.7141463785      1.02e-08  
    8   -9873.7141463787      5.75e-09  Convergence criterion met
 ---------------------------------------
 SCF time:   CPU 20.58s  wall 5.00s 
 SCF   energy in the final basis set =    -9873.7141463787
 Total energy in the final basis set =    -9873.7141463787

 --------------------------------------------------------------
             Orbital Energies (a.u.) and Symmetries
 --------------------------------------------------------------

 Alpha MOs, Restricted
 -- Occupied --                  
******* -482.86 -176.32 -165.72 -165.72 -165.72  -77.07  -62.51
  1 A'    2 A'    3 A'    4 A'    1 A"    5 A'    6 A'    7 A'                 
-56.331 -56.327 -56.327 -35.817 -31.310 -31.304 -31.304 -22.960
  8 A'    2 A"    9 A'   10 A'   11 A'    3 A"   12 A'   13 A'                 
-22.959 -22.959 -22.954 -22.954 -10.296  -8.719  -6.570  -6.551
  4 A"   14 A'   15 A'    5 A"   16 A'   17 A'   18 A'   19 A'                 
 -6.538  -6.537  -6.366  -4.779  -4.764  -4.763  -4.732  -4.731
  6 A"   20 A'   21 A'   22 A'    7 A"   23 A'   24 A'    8 A"                 
 -4.728  -2.662  -2.658  -2.658  -2.647  -2.647  -2.044  -2.040
 25 A'   26 A'    9 A"   27 A'   10 A"   28 A'   29 A'   11 A"                 
 -2.039  -2.026  -2.026  -0.846  -0.735  -0.662  -0.535  -0.449
 30 A'   31 A'   12 A"   32 A'   33 A'   34 A'   35 A'   36 A'                 
 -0.400  -0.374  -0.327  -0.303  -0.298  -0.277  -0.258
 37 A'   13 A"   38 A'   39 A'   14 A"   40 A'   15 A"                         
 -- Virtual --                   
 -0.099  -0.083  -0.037  -0.005   0.020   0.035   0.042   0.045
 16 A"   41 A'   42 A'   43 A'   44 A'   45 A'   46 A'   17 A"                 
  0.057   0.068   0.077   0.085   0.099   0.117   0.118   0.128
 47 A'   18 A"   48 A'   49 A'   50 A'   19 A"   51 A'   52 A'                 
  0.156   0.175   0.200   0.221   0.226   0.274   0.293   0.307
 53 A'   54 A'   55 A'   20 A"   56 A'   57 A'   21 A"   58 A'                 
  0.360   0.387   0.392   0.395   0.418   0.423   0.425   0.456
 59 A'   22 A"   60 A'   23 A"   61 A'   62 A'   24 A"   63 A'                 
  0.463   0.487   0.502   0.546   0.564   0.574   0.585   0.617
 64 A'   65 A'   25 A"   26 A"   66 A'   27 A"   67 A'   28 A"                 
  0.618   0.630   0.663   0.797   0.815   0.828   0.849   0.908
 68 A'   69 A'   70 A'   29 A"   71 A'   72 A'   73 A'   74 A'                 
  0.978   1.016   1.268   1.338   1.355   1.376   1.427   1.433
 75 A'   76 A'   30 A"   77 A'   78 A'   31 A"   79 A'   32 A"                 
  1.458   1.602   1.612   1.639   1.715   1.787   1.845   1.988
 33 A"   34 A"   80 A'   81 A'   82 A'   83 A'   84 A'   35 A"                 
  2.030   2.082   2.167   2.600   2.667   2.810   3.039   3.949
 85 A'   86 A'   87 A'   88 A'   36 A"   89 A'   90 A'   37 A"                 
  3.961   3.981   3.985   3.989   4.060   4.062   4.128   4.233
 91 A'   38 A"   92 A'   39 A"   40 A"   93 A'   94 A'   95 A'                 
  4.332   4.390   5.987   6.015   6.032   6.579   6.985   7.535
 96 A'   97 A'   41 A"   98 A'   99 A'  100 A'  101 A'   42 A"                 
  7.565   7.640  13.818  13.909  13.989  23.327  27.826  28.329
102 A'  103 A'   43 A"  104 A'  105 A'  106 A'  107 A'   44 A"                 
 28.352  28.358  28.523  28.529  28.543  28.582  28.663  47.860
108 A'  109 A'   45 A"  110 A'   46 A"  111 A'  112 A'  113 A'                 
127.874 127.891 127.909 151.626 163.125 289.731 289.759 289.865
 47 A"  114 A'  115 A'  116 A'  117 A'   48 A"  118 A'  119 A'                 
*******1901.788
120 A'  121 A'                                                                 

 Beta MOs, Restricted
 -- Occupied --                  
******* -482.86 -176.32 -165.72 -165.72 -165.72  -77.07  -62.51
  1 A'    2 A'    3 A'    4 A'    1 A"    5 A'    6 A'    7 A'                 
-56.331 -56.327 -56.327 -35.817 -31.310 -31.304 -31.304 -22.960
  8 A'    2 A"    9 A'   10 A'   11 A'    3 A"   12 A'   13 A'                 
-22.959 -22.959 -22.954 -22.954 -10.296  -8.719  -6.570  -6.551
  4 A"   14 A'   15 A'    5 A"   16 A'   17 A'   18 A'   19 A'                 
 -6.538  -6.537  -6.366  -4.779  -4.764  -4.763  -4.732  -4.731
  6 A"   20 A'   21 A'   22 A'    7 A"   23 A'   24 A'    8 A"                 
 -4.728  -2.662  -2.658  -2.658  -2.647  -2.647  -2.044  -2.040
 25 A'   26 A'    9 A"   27 A'   10 A"   28 A'   29 A'   11 A"                 
 -2.039  -2.026  -2.026  -0.846  -0.735  -0.662  -0.535  -0.449
 30 A'   31 A'   12 A"   32 A'   33 A'   34 A'   35 A'   36 A'                 
 -0.400  -0.374  -0.327  -0.303  -0.298  -0.277  -0.258
 37 A'   13 A"   38 A'   39 A'   14 A"   40 A'   15 A"                         
 -- Virtual --                   
 -0.099  -0.083  -0.037  -0.005   0.020   0.035   0.042   0.045
 16 A"   41 A'   42 A'   43 A'   44 A'   45 A'   46 A'   17 A"                 
  0.057   0.068   0.077   0.085   0.099   0.117   0.118   0.128
 47 A'   18 A"   48 A'   49 A'   50 A'   19 A"   51 A'   52 A'                 
  0.156   0.175   0.200   0.221   0.226   0.274   0.293   0.307
 53 A'   54 A'   55 A'   20 A"   56 A'   57 A'   21 A"   58 A'                 
  0.360   0.387   0.392   0.395   0.418   0.423   0.425   0.456
 59 A'   22 A"   60 A'   23 A"   61 A'   62 A'   24 A"   63 A'                 
  0.463   0.487   0.502   0.546   0.564   0.574   0.585   0.617
 64 A'   65 A'   25 A"   26 A"   66 A'   27 A"   67 A'   28 A"                 
  0.618   0.630   0.663   0.797   0.815   0.828   0.849   0.908
 68 A'   69 A'   70 A'   29 A"   71 A'   72 A'   73 A'   74 A'                 
  0.978   1.016   1.268   1.338   1.355   1.376   1.427   1.433
 75 A'   76 A'   30 A"   77 A'   78 A'   31 A"   79 A'   32 A"                 
  1.458   1.602   1.612   1.639   1.715   1.787   1.845   1.988
 33 A"   34 A"   80 A'   81 A'   82 A'   83 A'   84 A'   35 A"                 
  2.030   2.082   2.167   2.600   2.667   2.810   3.039   3.949
 85 A'   86 A'   87 A'   88 A'   36 A"   89 A'   90 A'   37 A"                 
  3.961   3.981   3.985   3.989   4.060   4.062   4.128   4.233
 91 A'   38 A"   92 A'   39 A"   40 A"   93 A'   94 A'   95 A'                 
  4.332   4.390   5.987   6.015   6.032   6.579   6.985   7.535
 96 A'   97 A'   41 A"   98 A'   99 A'  100 A'  101 A'   42 A"                 
  7.565   7.640  13.818  13.909  13.989  23.327  27.826  28.329
102 A'  103 A'   43 A"  104 A'  105 A'  106 A'  107 A'   44 A"                 
 28.352  28.358  28.523  28.529  28.543  28.582  28.663  47.860
108 A'  109 A'   45 A"  110 A'   46 A"  111 A'  112 A'  113 A'                 
127.874 127.891 127.909 151.626 163.125 289.731 289.759 289.865
 47 A"  114 A'  115 A'  116 A'  117 A'   48 A"  118 A'  119 A'                 
*******1901.788
120 A'  121 A'                                                                 
 --------------------------------------------------------------

          Ground-State Mulliken Net Atomic Charges

     Atom                 Charge (a.u.)
  ----------------------------------------
      1 C                    -0.136915
      2 P                     0.032500
      3 H                    -0.019534
      4 I                     0.124887
      5 Br                   -0.000938
  ----------------------------------------
  Sum of atomic charges =     0.000000

 -----------------------------------------------------------------
                    Cartesian Multipole Moments
 -----------------------------------------------------------------
    Charge (ESU x 10^10)
                 0.0000
    Dipole Moment (Debye)
         X       0.4123      Y      -0.3600      Z       0.0000
       Tot       0.5474
    Quadrupole Moments (Debye-Ang)
        XX     -62.8626     XY      -2.8647     YY     -64.2974
        XZ       0.0000     YZ      -0.0000     ZZ     -67.3531
    Octopole Moments (Debye-Ang^2)
       XXX     -27.4295    XXY      25.6508    XYY      -0.0409
       YYY      54.6972    XXZ       0.0000    XYZ      -0.0000
       YYZ       0.0000    XZZ      -8.1829    YZZ      19.4368
       ZZZ      -0.0000
    Hexadecapole Moments (Debye-Ang^3)
      XXXX    -855.6530   XXXY      50.6310   XXYY    -236.2039
      XYYY      27.3917   YYYY    -606.0841   XXXZ       0.0000
      XXYZ      -0.0000   XYYZ      -0.0000   YYYZ      -0.0000
      XXZZ    -169.2034   XYZZ      16.4286   YYZZ    -119.6303
      XZZZ       0.0000   YZZZ      -0.0000   ZZZZ     -92.9513
 -----------------------------------------------------------------
 Calculating analytic gradient of the SCF energy
 Gradient of SCF Energy
            1           2           3           4           5
    1  -0.0000026   0.0001118   0.0001629  -0.0001287  -0.0001434
    2  -0.0000658   0.0000300   0.0001175  -0.0002262   0.0001445
    3  -0.0000000   0.0000000  -0.0000000  -0.0000000   0.0000000
 Max gradient component =       2.262E-04
 RMS gradient           =       1.056E-04
 Gradient time:  CPU 8.46 s  wall 2.22 s
 Geometry Optimization Parameters
   NAtoms,    NIC,     NZ,  NCons,   NDum,   NFix, NCnnct, MaxDiis
        5      20       5       0       0       0       0       0

 Cartesian Hessian Update
 Hessian Updated using BFGS Update


** GEOMETRY OPTIMIZATION IN DELOCALIZED INTERNAL COORDINATES **
   Searching for a Minimum

   Optimization Cycle:  12

                       Coordinates (Angstroms)
     ATOM                X               Y               Z
      1  C         0.4936308868   -0.7046044297    0.0000000000
      2  P         0.5079873784   -2.3906918845    0.0000000000
      3  H         1.9297687856   -2.5261453481    0.0000000000
      4  I        -1.3839876288    0.3215549194    0.0000000000
      5  Br        2.0125659557    0.4488340944    0.0000000000
   Point Group: cs    Number of degrees of freedom:     7


   Energy is  -9873.714146379

 Hessian Updated using BFGS Update

  7 Hessian modes will be used to form the next step
  Hessian Eigenvalues:
     0.090700    0.167897    0.169673    0.197399    0.234897    0.254934
     0.383251

 Minimum Search - Taking Simple RFO Step
 Searching for Lamda that Minimizes Along All modes
 Value Taken    Lamda =   0.00000000
 Step Taken.  Stepsize is  0.000455

                             Maximum     Tolerance    Cnvgd?
         Gradient           0.000041      0.000300     YES
         Displacement       0.000278      0.001200     YES
         Energy change     -0.000000      0.000001     YES


                       Distance Matrix (Angstroms)
             C (  1)   P (  2)   H (  3)   I (  4)
   P (  2)  1.686149
   H (  3)  2.319591  1.428219
   I (  4)  2.139732  3.306940  4.369254
   Br(  5)  1.907245  3.213513  2.976131  3.398938

 Final energy is   -9873.7141463786738     


 ******************************
 **  OPTIMIZATION CONVERGED  **
 ******************************

                       Coordinates (Angstroms)
     ATOM                X               Y               Z
      1  C         0.4936308868   -0.7046044297    0.0000000000
      2  P         0.5079873784   -2.3906918845    0.0000000000
      3  H         1.9297687856   -2.5261453481    0.0000000000
      4  I        -1.3839876288    0.3215549194    0.0000000000
      5  Br        2.0125659557    0.4488340944    0.0000000000

Z-matrix Print:
$molecule
0 1
I 
C  1 2.139732
P  2 1.686149 1 119.145407
H  3 1.428219 2 95.930001 1 -180.000000 0
Br 2 1.907245 1 114.130375 3 -180.000000 0
$end


 --------------------------------------------------------------
             Orbital Energies (a.u.) and Symmetries
 --------------------------------------------------------------

 Alpha MOs, Restricted
 -- Occupied --                  
******* -482.86 -176.32 -165.72 -165.72 -165.72  -77.07  -62.51
  1 A'    2 A'    3 A'    4 A'    1 A"    5 A'    6 A'    7 A'                 
-56.331 -56.327 -56.327 -35.817 -31.310 -31.304 -31.304 -22.960
  8 A'    2 A"    9 A'   10 A'   11 A'    3 A"   12 A'   13 A'                 
-22.959 -22.959 -22.954 -22.954 -10.296  -8.719  -6.570  -6.551
  4 A"   14 A'   15 A'    5 A"   16 A'   17 A'   18 A'   19 A'                 
 -6.538  -6.537  -6.366  -4.779  -4.764  -4.763  -4.732  -4.731
  6 A"   20 A'   21 A'   22 A'    7 A"   23 A'   24 A'    8 A"                 
 -4.728  -2.662  -2.658  -2.658  -2.647  -2.647  -2.044  -2.040
 25 A'   26 A'    9 A"   27 A'   10 A"   28 A'   29 A'   11 A"                 
 -2.039  -2.026  -2.026  -0.846  -0.735  -0.662  -0.535  -0.449
 30 A'   31 A'   12 A"   32 A'   33 A'   34 A'   35 A'   36 A'                 
 -0.400  -0.374  -0.327  -0.303  -0.298  -0.277  -0.258
 37 A'   13 A"   38 A'   39 A'   14 A"   40 A'   15 A"                         
 -- Virtual --                   
 -0.099  -0.083  -0.037  -0.005   0.020   0.035   0.042   0.045
 16 A"   41 A'   42 A'   43 A'   44 A'   45 A'   46 A'   17 A"                 
  0.057   0.068   0.077   0.085   0.099   0.117   0.118   0.128
 47 A'   18 A"   48 A'   49 A'   50 A'   19 A"   51 A'   52 A'                 
  0.156   0.175   0.200   0.221   0.226   0.274   0.293   0.307
 53 A'   54 A'   55 A'   20 A"   56 A'   57 A'   21 A"   58 A'                 
  0.360   0.387   0.392   0.395   0.418   0.423   0.425   0.456
 59 A'   22 A"   60 A'   23 A"   61 A'   62 A'   24 A"   63 A'                 
  0.463   0.487   0.502   0.546   0.564   0.574   0.585   0.617
 64 A'   65 A'   25 A"   26 A"   66 A'   27 A"   67 A'   28 A"                 
  0.618   0.630   0.663   0.797   0.815   0.828   0.849   0.908
 68 A'   69 A'   70 A'   29 A"   71 A'   72 A'   73 A'   74 A'                 
  0.978   1.016   1.268   1.338   1.355   1.376   1.427   1.433
 75 A'   76 A'   30 A"   77 A'   78 A'   31 A"   79 A'   32 A"                 
  1.458   1.602   1.612   1.639   1.715   1.787   1.845   1.988
 33 A"   34 A"   80 A'   81 A'   82 A'   83 A'   84 A'   35 A"                 
  2.030   2.082   2.167   2.600   2.667   2.810   3.039   3.949
 85 A'   86 A'   87 A'   88 A'   36 A"   89 A'   90 A'   37 A"                 
  3.961   3.981   3.985   3.989   4.060   4.062   4.128   4.233
 91 A'   38 A"   92 A'   39 A"   40 A"   93 A'   94 A'   95 A'                 
  4.332   4.390   5.987   6.015   6.032   6.579   6.985   7.535
 96 A'   97 A'   41 A"   98 A'   99 A'  100 A'  101 A'   42 A"                 
  7.565   7.640  13.818  13.909  13.989  23.327  27.826  28.329
102 A'  103 A'   43 A"  104 A'  105 A'  106 A'  107 A'   44 A"                 
 28.352  28.358  28.523  28.529  28.543  28.582  28.663  47.860
108 A'  109 A'   45 A"  110 A'   46 A"  111 A'  112 A'  113 A'                 
127.874 127.891 127.909 151.626 163.125 289.731 289.759 289.865
 47 A"  114 A'  115 A'  116 A'  117 A'   48 A"  118 A'  119 A'                 
*******1901.788
120 A'  121 A'                                                                 

 Beta MOs, Restricted
 -- Occupied --                  
******* -482.86 -176.32 -165.72 -165.72 -165.72  -77.07  -62.51
  1 A'    2 A'    3 A'    4 A'    1 A"    5 A'    6 A'    7 A'                 
-56.331 -56.327 -56.327 -35.817 -31.310 -31.304 -31.304 -22.960
  8 A'    2 A"    9 A'   10 A'   11 A'    3 A"   12 A'   13 A'                 
-22.959 -22.959 -22.954 -22.954 -10.296  -8.719  -6.570  -6.551
  4 A"   14 A'   15 A'    5 A"   16 A'   17 A'   18 A'   19 A'                 
 -6.538  -6.537  -6.366  -4.779  -4.764  -4.763  -4.732  -4.731
  6 A"   20 A'   21 A'   22 A'    7 A"   23 A'   24 A'    8 A"                 
 -4.728  -2.662  -2.658  -2.658  -2.647  -2.647  -2.044  -2.040
 25 A'   26 A'    9 A"   27 A'   10 A"   28 A'   29 A'   11 A"                 
 -2.039  -2.026  -2.026  -0.846  -0.735  -0.662  -0.535  -0.449
 30 A'   31 A'   12 A"   32 A'   33 A'   34 A'   35 A'   36 A'                 
 -0.400  -0.374  -0.327  -0.303  -0.298  -0.277  -0.258
 37 A'   13 A"   38 A'   39 A'   14 A"   40 A'   15 A"                         
 -- Virtual --                   
 -0.099  -0.083  -0.037  -0.005   0.020   0.035   0.042   0.045
 16 A"   41 A'   42 A'   43 A'   44 A'   45 A'   46 A'   17 A"                 
  0.057   0.068   0.077   0.085   0.099   0.117   0.118   0.128
 47 A'   18 A"   48 A'   49 A'   50 A'   19 A"   51 A'   52 A'                 
  0.156   0.175   0.200   0.221   0.226   0.274   0.293   0.307
 53 A'   54 A'   55 A'   20 A"   56 A'   57 A'   21 A"   58 A'                 
  0.360   0.387   0.392   0.395   0.418   0.423   0.425   0.456
 59 A'   22 A"   60 A'   23 A"   61 A'   62 A'   24 A"   63 A'                 
  0.463   0.487   0.502   0.546   0.564   0.574   0.585   0.617
 64 A'   65 A'   25 A"   26 A"   66 A'   27 A"   67 A'   28 A"                 
  0.618   0.630   0.663   0.797   0.815   0.828   0.849   0.908
 68 A'   69 A'   70 A'   29 A"   71 A'   72 A'   73 A'   74 A'                 
  0.978   1.016   1.268   1.338   1.355   1.376   1.427   1.433
 75 A'   76 A'   30 A"   77 A'   78 A'   31 A"   79 A'   32 A"                 
  1.458   1.602   1.612   1.639   1.715   1.787   1.845   1.988
 33 A"   34 A"   80 A'   81 A'   82 A'   83 A'   84 A'   35 A"                 
  2.030   2.082   2.167   2.600   2.667   2.810   3.039   3.949
 85 A'   86 A'   87 A'   88 A'   36 A"   89 A'   90 A'   37 A"                 
  3.961   3.981   3.985   3.989   4.060   4.062   4.128   4.233
 91 A'   38 A"   92 A'   39 A"   40 A"   93 A'   94 A'   95 A'                 
  4.332   4.390   5.987   6.015   6.032   6.579   6.985   7.535
 96 A'   97 A'   41 A"   98 A'   99 A'  100 A'  101 A'   42 A"                 
  7.565   7.640  13.818  13.909  13.989  23.327  27.826  28.329
102 A'  103 A'   43 A"  104 A'  105 A'  106 A'  107 A'   44 A"                 
 28.352  28.358  28.523  28.529  28.543  28.582  28.663  47.860
108 A'  109 A'   45 A"  110 A'   46 A"  111 A'  112 A'  113 A'                 
127.874 127.891 127.909 151.626 163.125 289.731 289.759 289.865
 47 A"  114 A'  115 A'  116 A'  117 A'   48 A"  118 A'  119 A'                 
*******1901.788
120 A'  121 A'                                                                 
 --------------------------------------------------------------

          Ground-State Mulliken Net Atomic Charges

     Atom                 Charge (a.u.)
  ----------------------------------------
      1 C                    -0.136915
      2 P                     0.032500
      3 H                    -0.019534
      4 I                     0.124887
      5 Br                   -0.000938
  ----------------------------------------
  Sum of atomic charges =     0.000000

 -----------------------------------------------------------------
                    Cartesian Multipole Moments
 -----------------------------------------------------------------
    Charge (ESU x 10^10)
                 0.0000
    Dipole Moment (Debye)
         X       0.4123      Y      -0.3600      Z       0.0000
       Tot       0.5474
    Quadrupole Moments (Debye-Ang)
        XX     -62.8626     XY      -2.8647     YY     -64.2974
        XZ       0.0000     YZ      -0.0000     ZZ     -67.3531
    Octopole Moments (Debye-Ang^2)
       XXX     -27.4295    XXY      25.6508    XYY      -0.0409
       YYY      54.6972    XXZ       0.0000    XYZ      -0.0000
       YYZ       0.0000    XZZ      -8.1829    YZZ      19.4368
       ZZZ      -0.0000
    Hexadecapole Moments (Debye-Ang^3)
      XXXX    -855.6530   XXXY      50.6310   XXYY    -236.2039
      XYYY      27.3917   YYYY    -606.0841   XXXZ       0.0000
      XXYZ      -0.0000   XYYZ      -0.0000   YYYZ      -0.0000
      XXZZ    -169.2034   XYZZ      16.4286   YYZZ    -119.6303
      XZZZ       0.0000   YZZZ      -0.0000   ZZZZ     -92.9513
 -----------------------------------------------------------------
Archival summary:
1\1\TWL02\OPT\ProcedureUnspecified\BasisUnspecified\1r1111\taweetha\MonNov2615:23:252018MonNov2615:23:252018\0\\#,OPT,ProcedureUnspecified,BasisUnspecified,\\0,1\I\C,1,2.13973\P,2,1.68615,1,119.145\H,3,1.42822,2,95.93,1,-180,0\Br,2,1.90725,1,114.13,3,-180,0\\\@

 Total job time:  112.24s(wall), 418.34s(cpu) 
 Mon Nov 26 15:23:25 2018

        *************************************************************
        *                                                           *
        *  Thank you very much for using Q-Chem.  Have a nice day.  *
        *                                                           *
        *************************************************************


 
User input: 2 of 2 
 
Q-Chem Developer Version!
                  Welcome to Q-Chem
     A Quantum Leap Into The Future Of Chemistry


 Q-Chem 5.1, Q-Chem, Inc., Pleasanton, CA (2018)

 Yihan Shao,  Zhengting Gan,  E. Epifanovsky,  A. T. B. Gilbert,  M. Wormit,  
 J. Kussmann,  A. W. Lange,  A. Behn,  Jia Deng,  Xintian Feng,  D. Ghosh,  
 M. Goldey,  P. R. Horn,  L. D. Jacobson,  I. Kaliman,  T. Kus,  A. Landau,  
 Jie Liu,  E. I. Proynov,  R. M. Richard,  R. P. Steele,  E. J. Sundstrom,  
 H. L. Woodcock III,  P. M. Zimmerman,  D. Zuev,  B. Albrecht,  E. Alguire,  
 S. A. Baeppler,  D. Barton,  Z. Benda,  Y. A. Bernard,  E. J. Berquist,  
 K. B. Bravaya,  H. Burton,  D. Casanova,  Chun-Min Chang,  Yunqing Chen,  
 A. Chien,  K. D. Closser,  M. P. Coons,  S. Coriani,  S. Dasgupta,  
 A. L. Dempwolff,  M. Diedenhofen,  Hainam Do,  R. G. Edgar,  Po-Tung Fang,  
 S. Faraji,  S. Fatehi,  Qingguo Feng,  K. D. Fenk,  J. Fosso-Tande,  
 Qinghui Ge,  A. Ghysels,  G. Gidofalvi,  J. Gomes,  J. Gonthier,  A. Gunina,  
 D. Hait,  M. W. D. Hanson-Heine,  P. H. P. Harbach,  A. W. Hauser,  
 J. E. Herr,  E. G. Hohenstein,  Z. C. Holden,  Kerwin Hui,  B. C. Huynh,  
 T.-C. Jagau,  Hyunjun Ji,  B. Kaduk,  K. Khistyaev,  Jaehoon Kim,  
 P. Klunzinger,  K. Koh,  D. Kosenkov,  L. Koulias,  T. Kowalczyk,  
 C. M. Krauter,  A. Kunitsa,  Ka Un Lao,  A. Laurent,  K. V. Lawler,  
 Joonho Lee,  D. Lefrancois,  S. Lehtola,  D. S. Levine,  Yi-Pei Li,  
 You-Sheng Lin,  Fenglai Liu,  E. Livshits,  A. Luenser,  P. Manohar,  
 E. Mansoor,  S. F. Manzer,  Shan-Ping Mao,  Yuezhi Mao,  N. Mardirossian,  
 A. V. Marenich,  T. Markovich,  L. A. Martinez-Martinez,  S. A. Maurer,  
 N. J. Mayhall,  S. C. McKenzie,  J.-M. Mewes,  A. F. Morrison,  
 J. W. Mullinax,  K. Nanda,  T. S. Nguyen-Beck,  R. Olivares-Amaya,  
 J. A. Parkhill,  T. M. Perrine,  F. Plasser,  P. Pokhilko,  S. Prager,  
 A. Prociuk,  E. Ramos,  D. R. Rehn,  F. Rob,  M. Schneider,  N. Sergueev,  
 S. M. Sharada,  S. Sharma,  D. W. Small,  T. Stauch,  T. Stein,  
 Yu-Chuan Su,  A. J. W. Thom,  A. Tkatchenko,  T. Tsuchimochi,  N. M. Tubman,  
 L. Vogt,  M. L. Vidal,  O. Vydrov,  M. A. Watson,  J. Wenzel,  
 M. de Wergifosse,  T. A. Wesolowski,  A. White,  J. Witte,  A. Yamada,  
 Jun Yang,  K. Yao,  S. Yeganeh,  S. R. Yost,  Zhi-Qiang You,  A. Zech,  
 Igor Ying Zhang,  Xing Zhang,  Yan Zhao,  Ying Zhu,  B. R. Brooks,  
 G. K. L. Chan,  C. J. Cramer,  M. S. Gordon,  W. J. Hehre,  A. Klamt,  
 M. W. Schmidt,  C. D. Sherrill,  D. G. Truhlar,  A. Aspuru-Guzik,  R. Baer,  
 A. T. Bell,  N. A. Besley,  Jeng-Da Chai,  A. E. DePrince, III,  
 R. A. DiStasio Jr.,  A. Dreuw,  B. D. Dunietz,  T. R. Furlani,  
 Chao-Ping Hsu,  Yousung Jung,  Jing Kong,  D. S. Lambrecht,  WanZhen Liang,  
 C. Ochsenfeld,  V. A. Rassolov,  L. V. Slipchenko,  J. E. Subotnik,  
 T. Van Voorhis,  J. M. Herbert,  A. I. Krylov,  P. M. W. Gill,  M. Head-Gordon

 Contributors to earlier versions of Q-Chem not listed above: 
 R. D. Adamson,  B. Austin,  J. Baker,  G. J. O. Beran,  K. Brandhorst,  
 S. T. Brown,  E. F. C. Byrd,  A. K. Chakraborty,  C.-L. Cheng,  
 Siu Hung Chien,  D. M. Chipman,  D. L. Crittenden,  H. Dachsel,  
 R. J. Doerksen,  A. D. Dutoi,  L. Fusti-Molnar,  W. A. Goddard III,  
 A. Golubeva-Zadorozhnaya,  S. R. Gwaltney,  G. Hawkins,  A. Heyden,  
 S. Hirata,  G. Kedziora,  F. J. Keil,  C. Kelley,  Jihan Kim,  R. A. King,  
 R. Z. Khaliullin,  P. P. Korambath,  W. Kurlancheek,  A. M. Lee,  M. S. Lee,  
 S. V. Levchenko,  Ching Yeh Lin,  D. Liotard,  R. C. Lochan,  I. Lotan,  
 P. E. Maslen,  N. Nair,  D. P. O'Neill,  D. Neuhauser,  E. Neuscamman,  
 C. M. Oana,  R. Olson,  B. Peters,  R. Peverati,  P. A. Pieniazek,  
 Y. M. Rhee,  J. Ritchie,  M. A. Rohrdanz,  E. Rosta,  N. J. Russ,  
 H. F. Schaefer III,  N. E. Schultz,  N. Shenvi,  A. C. Simmonett,  A. Sodt,  
 D. Stuck,  K. S. Thanthiriwatte,  V. Vanovschi,  Tao Wang,  A. Warshel,  
 C. F. Williams,  Q. Wu,  X. Xu,  W. Zhang

 Please cite Q-Chem as follows:
 Y. Shao et al., Mol. Phys. 113, 184-215 (2015)
 DOI: 10.1080/00268976.2014.952696

 Q-Chem 5.1.2 for Intel X86 EM64T Linux

 Parts of Q-Chem use Armadillo 8.300.2 (Tropical Shenanigans).
 http://arma.sourceforge.net/

 Q-Chem begins on Mon Nov 26 15:23:25 2018  

Host: 
0

     Scratch files written to /scratch/taweetham/qchem49942//
The previous job contains 0 fragments, simply inherited here
Input Ideriv = 2
Curr. Ideriv = -1
Max.  Ideriv = 2

Checking the input file for inconsistencies... 	...done.

--------------------------------------------------------------
User input:
--------------------------------------------------------------

$molecule
read
$end

$rem
   job_type 	frequency
   basis 	6-311++g**
   method	b3lyp	
$end


--------------------------------------------------------------
 ----------------------------------------------------------------
             Standard Nuclear Orientation (Angstroms)
    I     Atom           X                Y                Z
 ----------------------------------------------------------------
    1      C       0.4717929537    -0.5663010510     0.0000000000
    2      P       0.6722864505    -2.2404872330     0.0000000000
    3      H       2.1003298289    -2.2180791923     0.0000000000
    4      I      -1.5076752879     0.2462011216     0.0000000000
    5      Br      1.8540401700     0.7478438443    -0.0000000000
 ----------------------------------------------------------------
 Molecular Point Group                 Cs    NOp =  2
 Largest Abelian Subgroup              Cs    NOp =  2
 Nuclear Repulsion Energy =   687.1968673178 hartrees
 There are       55 alpha and       55 beta electrons
 Requested basis set is 6-311++G(d,p)
 There are 67 shells and 169 basis functions

 Total QAlloc Memory Limit   2000 MB
 Mega-Array Size       188 MB
 MEM_STATIC part       192 MB

                       Distance Matrix (Angstroms)
             C (  1)   P (  2)   H (  3)   I (  4)
   P (  2)  1.686149
   H (  3)  2.319591  1.428219
   I (  4)  2.139732  3.306940  4.369254
   Br(  5)  1.907245  3.213513  2.976131  3.398938

 A cutoff of  1.0D-11 yielded   1815 shell pairs
 There are     12242 function pairs (     13753 Cartesian)

 -------------------------------------------------------
 OpenMP Integral Computing Module                       
 Release: version 1.0, May 2013, Q-Chem Inc. Pittsburgh 
 -------------------------------------------------------
 Integral Job Info:
 Integral job number is                      11
 Integral operator is                         1
 short-range coefficients                     0
 long-range coefficients              100000000
 Omega coefficients                           0
 if combine SR and LR in K                    0
 Integral screening is                        0
 Integral computing path is                   2
 max size of driver memory is            800000
 size of driver memory is                593474
 size of scratch memory is             29623520
 max col of scratch BK array               1296
 max len of scratch array in speh3          155
 max len of scratch index in speh4           18
 max int batch size is                      520
 min int batch size is                       52
 fixed nKL is                                45
 max L of basis functions is                  2
 order of int derivative is                   0
 number of shells is                         67
 number of basis is                         179
 number of cartesian basis is               179
 number of contracted shell pairs          1815
 number of primitive shell pairs           4065
 maxK2 (contraction) of shell pair           36
 max number of K2 of shell pair               1
 max number of CS2 of shell pair            292
 max number of PS2 of shell pair            292
 mem total for path MDJ                  528860
 -------------------------------------------------------
 Smallest overlap matrix eigenvalue = 4.63E-04
 Guess from superposition of atomic densities
 Warning:  Energy on first SCF cycle will be non-variational
 SAD guess density has 110.000000 electrons

 -----------------------------------------------------------------------
  General SCF calculation program by
  Eric Jon Sundstrom, Paul Horn, Yuezhi Mao, Dmitri Zuev, Alec White,
  David Stuck, Shaama M.S., Shane Yost, Joonho Lee, David Small,
  Daniel Levine, Susi Lehtola, Hugh Burton, Evgeny Epifanovsky
 -----------------------------------------------------------------------
 Exchange:     0.2000 Hartree-Fock + 0.0800 Slater + 0.7200 B88
 Correlation:  0.1900 VWN1RPA + 0.8100 LYP
 Using SG-1 standard quadrature grid
 using 4 threads for integral computing
 -------------------------------------------------------
 OpenMP Integral computing Module                
 Release: version 2.0, May 2017, Q-Chem Inc. Pleasanton 
 -------------------------------------------------------
 -------------------------------------------------------
 OpenMP BLAS3 based DFT computing Module                
 Release: version 1.0, May 2013, Q-Chem Inc. Pittsburgh 
 -------------------------------------------------------
 A restricted SCF calculation will be
 performed using DIIS
 SCF converges when DIIS error is below 1.0e-08
 ---------------------------------------
  Cycle       Energy         DIIS error
 ---------------------------------------
    1   -9874.0768898971      3.90e-02  
    2   -9873.7045791095      2.36e-03  
    3   -9873.6997313169      2.50e-03  
    4   -9873.7076809821      1.24e-03  
    5   -9873.7133975530      2.13e-04  
    6   -9873.7135126025      9.35e-05  
    7   -9873.7135581161      1.39e-05  
    8   -9873.7135590660      3.35e-06  
    9   -9873.7135590894      8.02e-07  
   10   -9873.7135590915      2.46e-07  
   11   -9873.7135590918      7.80e-08  
   12   -9873.7135590918      1.44e-08  
   13   -9873.7135590918      4.70e-09  Convergence criterion met
 ---------------------------------------
 SCF time:   CPU 32.93s  wall 8.00s 
 SCF   energy in the final basis set =    -9873.7135590918
 Total energy in the final basis set =    -9873.7135590918

 --------------------------------------------------------------
             Orbital Energies (a.u.) and Symmetries
 --------------------------------------------------------------

 Alpha MOs, Restricted
 -- Occupied --                  
******* -482.86 -176.32 -165.72 -165.72 -165.72  -77.07  -62.51
  1 A'    2 A'    3 A'    4 A'    1 A"    5 A'    6 A'    7 A'                 
-56.331 -56.327 -56.327 -35.817 -31.310 -31.304 -31.304 -22.961
  8 A'    2 A"    9 A'   10 A'   11 A'    3 A"   12 A'   13 A'                 
-22.959 -22.959 -22.955 -22.955 -10.296  -8.719  -6.570  -6.551
  4 A"   14 A'    5 A"   15 A'   16 A'   17 A'   18 A'   19 A'                 
 -6.538  -6.537  -6.366  -4.779  -4.764  -4.763  -4.732  -4.731
  6 A"   20 A'   21 A'   22 A'    7 A"   23 A'   24 A'    8 A"                 
 -4.728  -2.662  -2.658  -2.658  -2.647  -2.647  -2.044  -2.040
 25 A'   26 A'    9 A"   27 A'   10 A"   28 A'   29 A'   11 A"                 
 -2.039  -2.026  -2.026  -0.846  -0.735  -0.662  -0.535  -0.449
 30 A'   12 A"   31 A'   32 A'   33 A'   34 A'   35 A'   36 A'                 
 -0.400  -0.374  -0.327  -0.304  -0.298  -0.277  -0.258
 37 A'   13 A"   38 A'   39 A'   14 A"   40 A'   15 A"                         
 -- Virtual --                   
 -0.099  -0.083  -0.037  -0.005   0.020   0.035   0.042   0.045
 16 A"   41 A'   42 A'   43 A'   44 A'   45 A'   46 A'   17 A"                 
  0.057   0.068   0.077   0.085   0.099   0.117   0.118   0.128
 47 A'   18 A"   48 A'   49 A'   50 A'   19 A"   51 A'   52 A'                 
  0.156   0.175   0.200   0.221   0.226   0.274   0.293   0.307
 53 A'   54 A'   55 A'   20 A"   56 A'   57 A'   21 A"   58 A'                 
  0.360   0.387   0.392   0.395   0.418   0.423   0.425   0.456
 59 A'   22 A"   60 A'   23 A"   61 A'   62 A'   24 A"   63 A'                 
  0.463   0.487   0.502   0.546   0.564   0.574   0.585   0.617
 64 A'   65 A'   25 A"   26 A"   66 A'   27 A"   67 A'   28 A"                 
  0.618   0.630   0.663   0.797   0.815   0.828   0.849   0.908
 68 A'   69 A'   70 A'   29 A"   71 A'   72 A'   73 A'   74 A'                 
  0.978   1.016   1.269   1.337   1.355   1.376   1.427   1.433
 75 A'   76 A'   30 A"   77 A'   78 A'   31 A"   79 A'   32 A"                 
  1.458   1.602   1.612   1.639   1.715   1.787   1.845   1.989
 33 A"   34 A"   80 A'   81 A'   82 A'   83 A'   84 A'   35 A"                 
  2.030   2.082   2.167   2.600   2.667   2.810   3.039   3.950
 85 A'   86 A'   87 A'   88 A'   36 A"   89 A'   90 A'   37 A"                 
  3.961   3.981   3.985   3.989   4.059   4.062   4.127   4.233
 91 A'   38 A"   92 A'   39 A"   40 A"   93 A'   94 A'   95 A'                 
  4.332   4.390   5.986   6.014   6.032   6.579   6.985   7.536
 96 A'   97 A'   41 A"   98 A'   99 A'  100 A'  101 A'   42 A"                 
  7.565   7.640  13.818  13.910  13.989  23.327  27.826  28.329
102 A'  103 A'   43 A"  104 A'  105 A'  106 A'  107 A'   44 A"                 
 28.352  28.359  28.523  28.529  28.543  28.582  28.663  47.860
108 A'  109 A'   45 A"  110 A'   46 A"  111 A'  112 A'  113 A'                 
127.873 127.891 127.909 151.626 163.125 289.731 289.759 289.865
 47 A"  114 A'  115 A'  116 A'  117 A'   48 A"  118 A'  119 A'                 
*******1901.788
120 A'  121 A'                                                                 

 Beta MOs, Restricted
 -- Occupied --                  
******* -482.86 -176.32 -165.72 -165.72 -165.72  -77.07  -62.51
  1 A'    2 A'    3 A'    4 A'    1 A"    5 A'    6 A'    7 A'                 
-56.331 -56.327 -56.327 -35.817 -31.310 -31.304 -31.304 -22.961
  8 A'    2 A"    9 A'   10 A'   11 A'    3 A"   12 A'   13 A'                 
-22.959 -22.959 -22.955 -22.955 -10.296  -8.719  -6.570  -6.551
  4 A"   14 A'    5 A"   15 A'   16 A'   17 A'   18 A'   19 A'                 
 -6.538  -6.537  -6.366  -4.779  -4.764  -4.763  -4.732  -4.731
  6 A"   20 A'   21 A'   22 A'    7 A"   23 A'   24 A'    8 A"                 
 -4.728  -2.662  -2.658  -2.658  -2.647  -2.647  -2.044  -2.040
 25 A'   26 A'    9 A"   27 A'   10 A"   28 A'   29 A'   11 A"                 
 -2.039  -2.026  -2.026  -0.846  -0.735  -0.662  -0.535  -0.449
 30 A'   12 A"   31 A'   32 A'   33 A'   34 A'   35 A'   36 A'                 
 -0.400  -0.374  -0.327  -0.304  -0.298  -0.277  -0.258
 37 A'   13 A"   38 A'   39 A'   14 A"   40 A'   15 A"                         
 -- Virtual --                   
 -0.099  -0.083  -0.037  -0.005   0.020   0.035   0.042   0.045
 16 A"   41 A'   42 A'   43 A'   44 A'   45 A'   46 A'   17 A"                 
  0.057   0.068   0.077   0.085   0.099   0.117   0.118   0.128
 47 A'   18 A"   48 A'   49 A'   50 A'   19 A"   51 A'   52 A'                 
  0.156   0.175   0.200   0.221   0.226   0.274   0.293   0.307
 53 A'   54 A'   55 A'   20 A"   56 A'   57 A'   21 A"   58 A'                 
  0.360   0.387   0.392   0.395   0.418   0.423   0.425   0.456
 59 A'   22 A"   60 A'   23 A"   61 A'   62 A'   24 A"   63 A'                 
  0.463   0.487   0.502   0.546   0.564   0.574   0.585   0.617
 64 A'   65 A'   25 A"   26 A"   66 A'   27 A"   67 A'   28 A"                 
  0.618   0.630   0.663   0.797   0.815   0.828   0.849   0.908
 68 A'   69 A'   70 A'   29 A"   71 A'   72 A'   73 A'   74 A'                 
  0.978   1.016   1.269   1.337   1.355   1.376   1.427   1.433
 75 A'   76 A'   30 A"   77 A'   78 A'   31 A"   79 A'   32 A"                 
  1.458   1.602   1.612   1.639   1.715   1.787   1.845   1.989
 33 A"   34 A"   80 A'   81 A'   82 A'   83 A'   84 A'   35 A"                 
  2.030   2.082   2.167   2.600   2.667   2.810   3.039   3.950
 85 A'   86 A'   87 A'   88 A'   36 A"   89 A'   90 A'   37 A"                 
  3.961   3.981   3.985   3.989   4.059   4.062   4.127   4.233
 91 A'   38 A"   92 A'   39 A"   40 A"   93 A'   94 A'   95 A'                 
  4.332   4.390   5.986   6.014   6.032   6.579   6.985   7.536
 96 A'   97 A'   41 A"   98 A'   99 A'  100 A'  101 A'   42 A"                 
  7.565   7.640  13.818  13.910  13.989  23.327  27.826  28.329
102 A'  103 A'   43 A"  104 A'  105 A'  106 A'  107 A'   44 A"                 
 28.352  28.359  28.523  28.529  28.543  28.582  28.663  47.860
108 A'  109 A'   45 A"  110 A'   46 A"  111 A'  112 A'  113 A'                 
127.873 127.891 127.909 151.626 163.125 289.731 289.759 289.865
 47 A"  114 A'  115 A'  116 A'  117 A'   48 A"  118 A'  119 A'                 
*******1901.788
120 A'  121 A'                                                                 
 --------------------------------------------------------------

          Ground-State Mulliken Net Atomic Charges

     Atom                 Charge (a.u.)
  ----------------------------------------
      1 C                    -0.136229
      2 P                     0.032561
      3 H                    -0.019538
      4 I                     0.124573
      5 Br                   -0.001367
  ----------------------------------------
  Sum of atomic charges =     0.000000

 -----------------------------------------------------------------
                    Cartesian Multipole Moments
 -----------------------------------------------------------------
    Charge (ESU x 10^10)
                 0.0000
    Dipole Moment (Debye)
         X       0.4489      Y      -0.3131      Z      -0.0000
       Tot       0.5473
    Quadrupole Moments (Debye-Ang)
        XX     -62.3420     XY      -2.5732     YY     -64.9599
        XZ       0.0000     YZ       0.0000     ZZ     -67.3543
    Octopole Moments (Debye-Ang^2)
       XXX     -17.3483    XXY      17.7904    XYY       5.0888
       YYY      39.0932    XXZ       0.0000    XYZ       0.0000
       YYZ       0.0000    XZZ      -3.7697    YZZ      13.0603
       ZZZ       0.0000
    Hexadecapole Moments (Debye-Ang^3)
      XXXX    -864.0444   XXXY      24.5651   XXYY    -229.0013
      XYYY      12.2227   YYYY    -581.5600   XXXZ       0.0000
      XXYZ       0.0000   XYYZ       0.0000   YYYZ      -0.0000
      XXZZ    -170.8517   XYZZ       8.5081   YYZZ    -114.1328
      XZZZ       0.0000   YZZZ      -0.0000   ZZZZ     -92.9556
 -----------------------------------------------------------------
 Calculating MO derivatives via CPSCF
 D1JvT checksum  = 248220 16164.6039856911
 D1KAT checksum  = 589980 624.8602935976
   1         3          15      0.126858    0.049271
   2         3          15      0.015655    0.005787
   3         3          15      0.002172    0.000823
   4         3          15      0.000206    0.000082
   5        16           2      0.000016    0.000009
   6        18           0      0.000000    0.000000    Roots Converged
 Time for AOints: 9.3 s (CPU) 2.3 s (wall)
 ------------------------------------------------------------------------------
                     AOints        : Timing summary (seconds)
 ------------------------------------------------------------------------------
     job step          cpu (% of tot)      sys (% of tot)     wall (% of tot)
 ------------------------------------------------------------------------------
  cpscf_lag         0.4840E+02 (35.3)   0.7000E-05 (30.4)   0.1248E+02 (34.9)
  iterzp            0.7919E+02 (57.8)   0.1400E-04 (60.9)   0.2076E+02 (58.1)
  make_fx           0.0000E+00 ( 0.0)   0.0000E+00 ( 0.0)   0.0000E+00 ( 0.0)
  AOints            0.9268E+01 ( 6.8)   0.2000E-05 ( 8.7)   0.2349E+01 ( 6.6)
 ------------------------------------------------------------------------------
   Grand Totals     0.1370E+03          0.2300E-04          0.3575E+02
 ------------------------------------------------------------------------------
 Calculating analytic Hessian of the SCF energy
 Polarizability Matrix (a.u.)
            1           2           3
    1-106.0146745   7.1867421  -0.0000000
    2   7.1867421-108.5798241   0.0000000
    3  -0.0000000   0.0000000 -53.4636504

 Direct stationary perturbation theory relativistic correction:

 rels  =     114.206443741200
 relv  =    -380.451787776970
 rel2e =      51.640815653102
 E_rel =    -214.604528382668

 Hessian of the SCF Energy
            1           2           3           4           5           6
    1   0.1739754   0.0192640  -0.0000000  -0.0372228   0.0108502   0.0000000
    2   0.0192640   0.3998739  -0.0000000   0.0355934  -0.2930023  -0.0000000
    3  -0.0000000  -0.0000000   0.0489736   0.0000000  -0.0000000  -0.0206105
    4  -0.0372228   0.0355934   0.0000000   0.2504388  -0.0053336  -0.0000000
    5   0.0108502  -0.2930023  -0.0000000  -0.0053336   0.3434028   0.0000000
    6   0.0000000  -0.0000000  -0.0206105  -0.0000000   0.0000000   0.0204552
    7  -0.0079276   0.0007830  -0.0000000  -0.1937371  -0.0041123   0.0000000
    8   0.0229042  -0.0045124   0.0000000  -0.0308367  -0.0216033  -0.0000000
    9  -0.0000000   0.0000000  -0.0000661   0.0000000  -0.0000000  -0.0115663
   10  -0.0421718   0.0113882  -0.0000000  -0.0157337   0.0080535   0.0000000
   11   0.0062363  -0.0165720   0.0000000   0.0196581  -0.0046587   0.0000000
   12   0.0000000   0.0000000  -0.0106915  -0.0000000   0.0000000   0.0006416
   13  -0.0866532  -0.0670286   0.0000000  -0.0037452  -0.0094578   0.0000000
   14  -0.0592546  -0.0857872   0.0000000  -0.0190812  -0.0241384  -0.0000000
   15   0.0000000   0.0000000  -0.0176054  -0.0000000  -0.0000000   0.0110801
            7           8           9          10          11          12
    1  -0.0079276   0.0229042  -0.0000000  -0.0421718   0.0062363   0.0000000
    2   0.0007830  -0.0045124   0.0000000   0.0113882  -0.0165720   0.0000000
    3  -0.0000000   0.0000000  -0.0000661  -0.0000000   0.0000000  -0.0106915
    4  -0.1937371  -0.0308367   0.0000000  -0.0157337   0.0196581  -0.0000000
    5  -0.0041123  -0.0216033  -0.0000000   0.0080535  -0.0046587   0.0000000
    6   0.0000000  -0.0000000  -0.0115663   0.0000000   0.0000000   0.0006416
    7   0.1990985   0.0027732  -0.0000000   0.0009572   0.0014286   0.0000000
    8   0.0027732   0.0301507   0.0000000   0.0031407  -0.0040734   0.0000000
    9  -0.0000000   0.0000000   0.0110566   0.0000000  -0.0000000   0.0046335
   10   0.0009572   0.0031407   0.0000000   0.0851085  -0.0193657   0.0000000
   11   0.0014286  -0.0040734  -0.0000000  -0.0193657   0.0219495  -0.0000000
   12   0.0000000   0.0000000   0.0046335   0.0000000  -0.0000000   0.0021846
   13   0.0016090   0.0020186   0.0000000  -0.0281602  -0.0079573  -0.0000000
   14  -0.0008725   0.0000385   0.0000000  -0.0032167   0.0033546  -0.0000000
   15   0.0000000  -0.0000000  -0.0040577  -0.0000000  -0.0000000   0.0032319
           13          14          15
    1  -0.0866532  -0.0592546   0.0000000
    2  -0.0670286  -0.0857872   0.0000000
    3   0.0000000   0.0000000  -0.0176054
    4  -0.0037452  -0.0190812  -0.0000000
    5  -0.0094578  -0.0241384  -0.0000000
    6   0.0000000  -0.0000000   0.0110801
    7   0.0016090  -0.0008725   0.0000000
    8   0.0020186   0.0000385  -0.0000000
    9   0.0000000   0.0000000  -0.0040577
   10  -0.0281602  -0.0032167  -0.0000000
   11  -0.0079573   0.0033546  -0.0000000
   12  -0.0000000  -0.0000000   0.0032319
   13   0.1169496   0.0824250  -0.0000000
   14   0.0824250   0.1065325  -0.0000000
   15  -0.0000000  -0.0000000   0.0073512
 Gradient time:  CPU 202.28 s  wall 52.97 s
 **********************************************************************
 **                                                                  **
 **                       VIBRATIONAL ANALYSIS                       **
 **                       --------------------                       **
 **                                                                  **
 **        VIBRATIONAL FREQUENCIES (CM**-1) AND NORMAL MODES         **
 **     FORCE CONSTANTS (mDYN/ANGSTROM) AND REDUCED MASSES (AMU)     **
 **                  INFRARED INTENSITIES (KM/MOL)                   **
 **                                                                  **
 **********************************************************************


 Mode:                 1                      2                      3
 Frequency:       147.77                 184.32                 298.05
 Force Cnst:      0.7441                 0.3606                 0.6966
 Red. Mass:      57.8415                18.0149                13.3089
 IR Active:          YES                    YES                    YES
 IR Intens:        0.092                  0.209                  8.508
 Raman Active:       YES                    YES                    YES
               X      Y      Z        X      Y      Z        X      Y      Z
 C          0.089  0.450  0.000    0.016 -0.138 -0.000   -0.306  0.318  0.000
 P         -0.158  0.441 -0.000    0.584 -0.085  0.000    0.068  0.447 -0.000
 H         -0.148  0.149 -0.000    0.563  0.506  0.000    0.052  0.742 -0.000
 I         -0.353 -0.140 -0.000   -0.149  0.122  0.000    0.074 -0.035 -0.000
 Br         0.618 -0.018 -0.000    0.001 -0.148  0.000   -0.099 -0.176 -0.000
 TransDip   0.003 -0.009 -0.000    0.013  0.006  0.000   -0.061  0.071 -0.000

 Mode:                 4                      5                      6
 Frequency:       342.58                 549.13                 604.66
 Force Cnst:      0.8218                 0.1867                 1.4113
 Red. Mass:      11.8848                 1.0508                 6.5516
 IR Active:          YES                    YES                    YES
 IR Intens:       11.297                  1.750                 98.281
 Raman Active:       YES                    YES                    YES
               X      Y      Z        X      Y      Z        X      Y      Z
 C          0.000 -0.000  0.956    0.000  0.000  0.008    0.639  0.049 -0.000
 P          0.000 -0.000 -0.137    0.000  0.000 -0.036   -0.018  0.120  0.000
 H          0.000 -0.000 -0.252    0.000 -0.000  0.999    0.023 -0.753 -0.000
 I         -0.000  0.000 -0.026   -0.000  0.000  0.003   -0.015  0.005  0.000
 Br        -0.000  0.000 -0.047   -0.000 -0.000 -0.005   -0.066 -0.053  0.000
 TransDip   0.000  0.000 -0.108    0.000  0.000  0.042    0.312  0.059  0.000

 Mode:                 7                      8                      9
 Frequency:       942.10                1046.69                2320.62
 Force Cnst:      0.6171                 8.3063                 3.2957
 Red. Mass:       1.1801                12.8684                 1.0387
 IR Active:          YES                    YES                    YES
 IR Intens:       20.020                 52.281                 61.099
 Raman Active:       YES                    YES                    YES
               X      Y      Z        X      Y      Z        X      Y      Z
 C          0.103 -0.040 -0.000    0.071  0.915 -0.000   -0.003 -0.000 -0.000
 P         -0.033 -0.012 -0.000    0.021 -0.289  0.000   -0.032 -0.001  0.000
 H         -0.051  0.992  0.000    0.013  0.269  0.000    0.999  0.021 -0.000
 I         -0.000 -0.001  0.000    0.001 -0.003  0.000    0.000  0.000  0.000
 Br        -0.002 -0.001 -0.000   -0.021 -0.024  0.000    0.000 -0.000  0.000
 TransDip   0.095 -0.107  0.000    0.059  0.224  0.000   -0.244  0.056  0.000

 STANDARD THERMODYNAMIC QUANTITIES AT   298.15 K  AND     1.00 ATM

   This Molecule has  0 Imaginary Frequencies
   Zero point vibrational energy:        9.201 kcal/mol

   Atom    1 Element C  Has Mass   12.00000
   Atom    2 Element P  Has Mass   30.97376
   Atom    3 Element H  Has Mass    1.00783
   Atom    4 Element I  Has Mass  126.90440
   Atom    5 Element Br Has Mass   78.91830
   Molecular Mass:   249.804290 amu
   Principal axes and moments of inertia in amu*Bohr^2:
                             1           2           3
    Eigenvalues --      769.05198  2071.15126  2840.20323
          X               0.99973    -0.02343     0.00000
          Y               0.02343     0.99973     0.00000
          Z               0.00000    -0.00000     1.00000
   Rotational Symmetry Number is   1
   The Molecule is an Asymmetric Top
   Translational Enthalpy:        0.889 kcal/mol
   Rotational Enthalpy:           0.889 kcal/mol
   Vibrational Enthalpy:         10.738 kcal/mol
   gas constant (RT):             0.592 kcal/mol
   Translational Entropy:        42.447  cal/mol.K
   Rotational Entropy:           29.893  cal/mol.K
   Vibrational Entropy:           8.796  cal/mol.K

   Total Enthalpy:               13.108 kcal/mol
   Total Entropy:                81.136  cal/mol.K
Archival summary:
1\1\TWL02\FREQ\ProcedureUnspecified\BasisUnspecified\1r1111\taweetha\MonNov2615:24:262018MonNov2615:24:262018\0\\#,FREQ,ProcedureUnspecified,BasisUnspecified,\\0,1\I\C,1,2.13973\P,2,1.68615,1,119.145\H,3,1.42822,2,95.93,1,-180,0\Br,2,1.90725,1,114.13,3,180,0\\\@

 Total job time:  61.84s(wall), 235.36s(cpu) 
 Mon Nov 26 15:24:26 2018

        *************************************************************
        *                                                           *
        *  Thank you very much for using Q-Chem.  Have a nice day.  *
        *                                                           *
        *************************************************************
