# Supplementary material for: Geometric and energetic data from ab initio calculations of haloethene, haloimine, halomethylenephosphine, haloiminophosphine, halodiazene, halodiphosphene and halocyclopropane
Source: Data Brief. 2019 Nov 2;27:104738. doi: 10.1016/j.dib.2019.104738 (PMC6861602; doi:10.1016/j.dib.2019.104738)
Supplement: Multimedia component 5 [file mmc5.zip › CP/B3LYP/BrICPIE.out]

Q-Chem Developer Version!
                  Welcome to Q-Chem
     A Quantum Leap Into The Future Of Chemistry


 Q-Chem 5.1, Q-Chem, Inc., Pleasanton, CA (2018)

 Yihan Shao,  Zhengting Gan,  E. Epifanovsky,  A. T. B. Gilbert,  M. Wormit,  
 J. Kussmann,  A. W. Lange,  A. Behn,  Jia Deng,  Xintian Feng,  D. Ghosh,  
 M. Goldey,  P. R. Horn,  L. D. Jacobson,  I. Kaliman,  T. Kus,  A. Landau,  
 Jie Liu,  E. I. Proynov,  R. M. Richard,  R. P. Steele,  E. J. Sundstrom,  
 H. L. Woodcock III,  P. M. Zimmerman,  D. Zuev,  B. Albrecht,  E. Alguire,  
 S. A. Baeppler,  D. Barton,  Z. Benda,  Y. A. Bernard,  E. J. Berquist,  
 K. B. Bravaya,  H. Burton,  D. Casanova,  Chun-Min Chang,  Yunqing Chen,  
 A. Chien,  K. D. Closser,  M. P. Coons,  S. Coriani,  S. Dasgupta,  
 A. L. Dempwolff,  M. Diedenhofen,  Hainam Do,  R. G. Edgar,  Po-Tung Fang,  
 S. Faraji,  S. Fatehi,  Qingguo Feng,  K. D. Fenk,  J. Fosso-Tande,  
 Qinghui Ge,  A. Ghysels,  G. Gidofalvi,  J. Gomes,  J. Gonthier,  A. Gunina,  
 D. Hait,  M. W. D. Hanson-Heine,  P. H. P. Harbach,  A. W. Hauser,  
 J. E. Herr,  E. G. Hohenstein,  Z. C. Holden,  Kerwin Hui,  B. C. Huynh,  
 T.-C. Jagau,  Hyunjun Ji,  B. Kaduk,  K. Khistyaev,  Jaehoon Kim,  
 P. Klunzinger,  K. Koh,  D. Kosenkov,  L. Koulias,  T. Kowalczyk,  
 C. M. Krauter,  A. Kunitsa,  Ka Un Lao,  A. Laurent,  K. V. Lawler,  
 Joonho Lee,  D. Lefrancois,  S. Lehtola,  D. S. Levine,  Yi-Pei Li,  
 You-Sheng Lin,  Fenglai Liu,  E. Livshits,  A. Luenser,  P. Manohar,  
 E. Mansoor,  S. F. Manzer,  Shan-Ping Mao,  Yuezhi Mao,  N. Mardirossian,  
 A. V. Marenich,  T. Markovich,  L. A. Martinez-Martinez,  S. A. Maurer,  
 N. J. Mayhall,  S. C. McKenzie,  J.-M. Mewes,  A. F. Morrison,  
 J. W. Mullinax,  K. Nanda,  T. S. Nguyen-Beck,  R. Olivares-Amaya,  
 J. A. Parkhill,  T. M. Perrine,  F. Plasser,  P. Pokhilko,  S. Prager,  
 A. Prociuk,  E. Ramos,  D. R. Rehn,  F. Rob,  M. Schneider,  N. Sergueev,  
 S. M. Sharada,  S. Sharma,  D. W. Small,  T. Stauch,  T. Stein,  
 Yu-Chuan Su,  A. J. W. Thom,  A. Tkatchenko,  T. Tsuchimochi,  N. M. Tubman,  
 L. Vogt,  M. L. Vidal,  O. Vydrov,  M. A. Watson,  J. Wenzel,  
 M. de Wergifosse,  T. A. Wesolowski,  A. White,  J. Witte,  A. Yamada,  
 Jun Yang,  K. Yao,  S. Yeganeh,  S. R. Yost,  Zhi-Qiang You,  A. Zech,  
 Igor Ying Zhang,  Xing Zhang,  Yan Zhao,  Ying Zhu,  B. R. Brooks,  
 G. K. L. Chan,  C. J. Cramer,  M. S. Gordon,  W. J. Hehre,  A. Klamt,  
 M. W. Schmidt,  C. D. Sherrill,  D. G. Truhlar,  A. Aspuru-Guzik,  R. Baer,  
 A. T. Bell,  N. A. Besley,  Jeng-Da Chai,  A. E. DePrince, III,  
 R. A. DiStasio Jr.,  A. Dreuw,  B. D. Dunietz,  T. R. Furlani,  
 Chao-Ping Hsu,  Yousung Jung,  Jing Kong,  D. S. Lambrecht,  WanZhen Liang,  
 C. Ochsenfeld,  V. A. Rassolov,  L. V. Slipchenko,  J. E. Subotnik,  
 T. Van Voorhis,  J. M. Herbert,  A. I. Krylov,  P. M. W. Gill,  M. Head-Gordon

 Contributors to earlier versions of Q-Chem not listed above: 
 R. D. Adamson,  B. Austin,  J. Baker,  G. J. O. Beran,  K. Brandhorst,  
 S. T. Brown,  E. F. C. Byrd,  A. K. Chakraborty,  C.-L. Cheng,  
 Siu Hung Chien,  D. M. Chipman,  D. L. Crittenden,  H. Dachsel,  
 R. J. Doerksen,  A. D. Dutoi,  L. Fusti-Molnar,  W. A. Goddard III,  
 A. Golubeva-Zadorozhnaya,  S. R. Gwaltney,  G. Hawkins,  A. Heyden,  
 S. Hirata,  G. Kedziora,  F. J. Keil,  C. Kelley,  Jihan Kim,  R. A. King,  
 R. Z. Khaliullin,  P. P. Korambath,  W. Kurlancheek,  A. M. Lee,  M. S. Lee,  
 S. V. Levchenko,  Ching Yeh Lin,  D. Liotard,  R. C. Lochan,  I. Lotan,  
 P. E. Maslen,  N. Nair,  D. P. O'Neill,  D. Neuhauser,  E. Neuscamman,  
 C. M. Oana,  R. Olson,  B. Peters,  R. Peverati,  P. A. Pieniazek,  
 Y. M. Rhee,  J. Ritchie,  M. A. Rohrdanz,  E. Rosta,  N. J. Russ,  
 H. F. Schaefer III,  N. E. Schultz,  N. Shenvi,  A. C. Simmonett,  A. Sodt,  
 D. Stuck,  K. S. Thanthiriwatte,  V. Vanovschi,  Tao Wang,  A. Warshel,  
 C. F. Williams,  Q. Wu,  X. Xu,  W. Zhang

 Please cite Q-Chem as follows:
 Y. Shao et al., Mol. Phys. 113, 184-215 (2015)
 DOI: 10.1080/00268976.2014.952696

 Q-Chem 5.1.2 for Intel X86 EM64T Linux

 Parts of Q-Chem use Armadillo 8.300.2 (Tropical Shenanigans).
 http://arma.sourceforge.net/

 Q-Chem begins on Mon Nov 26 16:26:39 2018  

Host: 
0

     Scratch files written to /scratch/taweetham/qchem51431//
Input Ideriv = 2
Curr. Ideriv = -1
Max.  Ideriv = 2

Checking the input file for inconsistencies... 	...done.

--------------------------------------------------------------
User input:
--------------------------------------------------------------
$molecule
0 1
C 
P 1 1.5 
I 2 PI 1 120. 
I 1 PI 2 120.  3 180.0
Br 1 PBr 2 120.  3 0.0

PH=1.44
PF=1.54
PCl=2.03
PBr=2.5
PI=2.6
$end

$rem
   job_type	optimization
   basis	6-311++g**
   method	b3lyp
$end

--------------------------------------------------------------
 ----------------------------------------------------------------
             Standard Nuclear Orientation (Angstroms)
    I     Atom           X                Y                Z
 ----------------------------------------------------------------
    1      C       0.5886760916     0.0393642763     0.0000000000
    2      P      -0.4028032202     1.1649613509    -0.0000000000
    3      I      -2.9517311028     0.6521586120    -0.0000000000
    4      I       3.1376039742     0.5521670152    -0.0000000000
    5      Br     -0.2097505837    -2.3297104047     0.0000000000
 ----------------------------------------------------------------
 Molecular Point Group                 Cs    NOp =  2
 Largest Abelian Subgroup              Cs    NOp =  2
 Nuclear Repulsion Energy =  1254.6606255102 hartrees
 There are       81 alpha and       81 beta electrons
 Requested basis set is 6-311++G(d,p)
 There are 86 shells and 224 basis functions

 Total QAlloc Memory Limit   2000 MB
 Mega-Array Size       188 MB
 MEM_STATIC part       192 MB
 A cutoff of  1.0D-11 yielded   2409 shell pairs
 There are     17657 function pairs (     20049 Cartesian)

 -------------------------------------------------------
 OpenMP Integral Computing Module                       
 Release: version 1.0, May 2013, Q-Chem Inc. Pittsburgh 
 -------------------------------------------------------
 Integral Job Info:
 Integral job number is                      11
 Integral operator is                         1
 short-range coefficients                     0
 long-range coefficients              100000000
 Omega coefficients                           0
 if combine SR and LR in K                    0
 Integral screening is                        0
 Integral computing path is                   2
 max size of driver memory is            800000
 size of driver memory is                593474
 size of scratch memory is             29623520
 max col of scratch BK array               1296
 max len of scratch array in speh3          155
 max len of scratch index in speh4           18
 max int batch size is                      520
 min int batch size is                       52
 fixed nKL is                                45
 max L of basis functions is                  2
 order of int derivative is                   0
 number of shells is                         86
 number of basis is                         239
 number of cartesian basis is               239
 number of contracted shell pairs          2409
 number of primitive shell pairs           5025
 maxK2 (contraction) of shell pair           36
 max number of K2 of shell pair               1
 max number of CS2 of shell pair            408
 max number of PS2 of shell pair            408
 mem total for path MDJ                  546332
 -------------------------------------------------------
 Smallest overlap matrix eigenvalue = 7.80E-04

 Scale SEOQF with 1.000000e-01/1.000000e-01/1.000000e-01

 Standard Electronic Orientation quadrupole field applied
 Nucleus-field energy     =     0.0000000531 hartrees
 Guess from superposition of atomic densities
 Warning:  Energy on first SCF cycle will be non-variational
 SAD guess density has 162.000000 electrons

 -----------------------------------------------------------------------
  General SCF calculation program by
  Eric Jon Sundstrom, Paul Horn, Yuezhi Mao, Dmitri Zuev, Alec White,
  David Stuck, Shaama M.S., Shane Yost, Joonho Lee, David Small,
  Daniel Levine, Susi Lehtola, Hugh Burton, Evgeny Epifanovsky
 -----------------------------------------------------------------------
 Exchange:     0.2000 Hartree-Fock + 0.0800 Slater + 0.7200 B88
 Correlation:  0.1900 VWN1RPA + 0.8100 LYP
 Using SG-1 standard quadrature grid
 using 4 threads for integral computing
 -------------------------------------------------------
 OpenMP Integral computing Module                
 Release: version 2.0, May 2017, Q-Chem Inc. Pleasanton 
 -------------------------------------------------------
 -------------------------------------------------------
 OpenMP BLAS3 based DFT computing Module                
 Release: version 1.0, May 2013, Q-Chem Inc. Pittsburgh 
 -------------------------------------------------------
 A restricted SCF calculation will be
 performed using DIIS
 SCF converges when DIIS error is below 1.0e-08
 ---------------------------------------
  Cycle       Energy         DIIS error
 ---------------------------------------
    1  -16792.7138207028      2.84e-02  
    2  -16792.4976521988      2.70e-03  
    3  -16792.1373010017      6.37e-03  
    4  -16792.5357345040      1.61e-03  
    5  -16792.5430105734      1.02e-03  
    6  -16792.5486111245      5.41e-04  
    7  -16792.5508180818      1.26e-04  
    8  -16792.5509424856      3.68e-05  
    9  -16792.5509570335      1.09e-05  
   10  -16792.5509581741      1.40e-06  
   11  -16792.5509581992      9.16e-07  
   12  -16792.5509582058      3.49e-07  
   13  -16792.5509582072      1.31e-07  
   14  -16792.5509582074      1.91e-08  
   15  -16792.5509582076      6.99e-09  Convergence criterion met
 ---------------------------------------
 SCF time:   CPU 65.02s  wall 18.00s 
 SCF   energy in the final basis set =   -16792.5509582076
 Total energy in the final basis set =   -16792.5509582076

 --------------------------------------------------------------
             Orbital Energies (a.u.) and Symmetries
 --------------------------------------------------------------

 Alpha MOs, Restricted
 -- Occupied --                  
*******-1165.89 -482.83 -176.35 -176.33 -165.75 -165.75 -165.75
  1 A'    2 A'    3 A'    4 A'    5 A'    6 A'    7 A'    1 A"                 
-165.73 -165.73 -165.73  -77.11  -62.49  -56.31  -56.30  -56.30
  8 A'    2 A"    9 A'   10 A'   11 A'   12 A'   13 A'    3 A"                 
-35.841 -35.823 -31.336 -31.328 -31.328 -31.316 -31.310 -31.310
 14 A'   15 A'   16 A'   17 A'    4 A"   18 A'    5 A"   19 A'                 
-22.986 -22.984 -22.984 -22.978 -22.978 -22.967 -22.965 -22.965
 20 A'   21 A'    6 A"   22 A'    7 A"   23 A'    8 A"   24 A'                 
-22.961 -22.961 -10.306  -8.694  -6.616  -6.526  -6.511  -6.511
  9 A"   25 A'   26 A'   27 A'   28 A'   29 A'   30 A'   10 A"                 
 -6.389  -6.372  -4.804  -4.785  -4.785  -4.784  -4.777  -4.775
 31 A'   32 A'   33 A'   34 A'   11 A"   35 A'   36 A'   12 A"                 
 -4.774  -4.770  -4.769  -2.636  -2.632  -2.632  -2.621  -2.621
 37 A'   13 A"   38 A'   39 A'   40 A'   14 A"   15 A"   41 A'                 
 -2.068  -2.063  -2.063  -2.050  -2.047  -2.047  -2.045  -2.045
 42 A'   43 A'   16 A"   44 A'   45 A'   17 A"   18 A"   46 A'                 
 -2.032  -2.032  -0.805  -0.749  -0.675  -0.660  -0.494  -0.403
 47 A'   19 A"   48 A'   49 A'   50 A'   51 A'   52 A'   53 A'                 
 -0.389  -0.364  -0.313  -0.303  -0.302  -0.294  -0.291  -0.285
 54 A'   20 A"   55 A'   21 A"   56 A'   22 A"   57 A'   23 A"                 
 -0.282
 58 A'                                                                         
 -- Virtual --                   
 -0.192  -0.174  -0.092  -0.047   0.005   0.026   0.034   0.041
 59 A'   60 A'   24 A"   61 A'   62 A'   63 A'   64 A'   25 A"                 
  0.054   0.072   0.074   0.077   0.102   0.107   0.113   0.137
 65 A'   66 A'   26 A"   67 A'   68 A'   27 A"   69 A'   70 A'                 
  0.145   0.165   0.200   0.205   0.216   0.221   0.247   0.272
 71 A'   72 A'   73 A'   28 A"   29 A"   74 A'   75 A'   30 A"                 
  0.272   0.324   0.337   0.366   0.373   0.375   0.383   0.386
 76 A'   77 A'   78 A'   31 A"   79 A'   32 A"   80 A'   33 A"                 
  0.391   0.393   0.407   0.432   0.444   0.452   0.468   0.484
 34 A"   81 A'   82 A'   83 A'   35 A"   84 A'   85 A'   86 A'                 
  0.487   0.518   0.528   0.578   0.578   0.596   0.617   0.628
 87 A'   36 A"   88 A'   37 A"   89 A'   90 A'   38 A"   91 A'                 
  0.640   0.648   0.668   0.686   0.717   0.841   0.869   0.957
 92 A'   39 A"   93 A'   40 A"   94 A'   95 A'   96 A'   97 A'                 
  1.142   1.234   1.250   1.274   1.287   1.312   1.327   1.338
 98 A'   99 A'   41 A"   42 A"  100 A'  101 A'   43 A"  102 A'                 
  1.486   1.497   1.552   1.593   1.632   1.660   1.999   2.015
103 A'   44 A"  104 A'   45 A"  105 A'  106 A'   46 A"  107 A'                 
  2.024   2.070   2.682   2.749   3.134   3.929   3.932   3.933
108 A'  109 A'   47 A"  110 A'  111 A'   48 A"   49 A"  112 A'                 
  3.942   3.951   3.951   3.968   3.977   4.005   4.015   4.016
 50 A"   51 A"  113 A'  114 A'  115 A'   52 A"   53 A"  116 A'                 
  4.041   4.066   4.086   4.156   4.271   4.313   5.953   5.967
117 A'  118 A'  119 A'  120 A'  121 A'  122 A'   54 A"  123 A'                 
  5.970   5.986   5.999   6.011   6.541   6.952   7.555   7.569
 55 A"  124 A'  125 A'  126 A'  127 A'  128 A'   56 A"  129 A'                 
  7.593  13.770  13.873  14.064  23.423  27.729  27.753  28.295
130 A'   57 A"  131 A'  132 A'  133 A'  134 A'  135 A'   58 A"                 
 28.307  28.314  28.319  28.335  28.345  28.499  28.500  28.502
136 A'   59 A"  137 A'  138 A'  139 A'   60 A"   61 A"  140 A'                 
 28.516  28.519  28.520  28.524  28.531  28.569  28.592  47.838
 62 A"  141 A'   63 A"  142 A'  143 A'  144 A'  145 A'  146 A'                 
127.840 127.850 127.860 127.865 127.876 127.890 151.543 151.563
 64 A"  147 A'   65 A"  148 A'  149 A'  150 A'  151 A'  152 A'                 
163.129 289.747 289.760 289.7951020.6071901.7021901.723
153 A'   66 A"  154 A'  155 A'  156 A'  157 A'  158 A'                         

 Beta MOs, Restricted
 -- Occupied --                  
*******-1165.89 -482.83 -176.35 -176.33 -165.75 -165.75 -165.75
  1 A'    2 A'    3 A'    4 A'    5 A'    6 A'    7 A'    1 A"                 
-165.73 -165.73 -165.73  -77.11  -62.49  -56.31  -56.30  -56.30
  8 A'    2 A"    9 A'   10 A'   11 A'   12 A'   13 A'    3 A"                 
-35.841 -35.823 -31.336 -31.328 -31.328 -31.316 -31.310 -31.310
 14 A'   15 A'   16 A'   17 A'    4 A"   18 A'    5 A"   19 A'                 
-22.986 -22.984 -22.984 -22.978 -22.978 -22.967 -22.965 -22.965
 20 A'   21 A'    6 A"   22 A'    7 A"   23 A'    8 A"   24 A'                 
-22.961 -22.961 -10.306  -8.694  -6.616  -6.526  -6.511  -6.511
  9 A"   25 A'   26 A'   27 A'   28 A'   29 A'   30 A'   10 A"                 
 -6.389  -6.372  -4.804  -4.785  -4.785  -4.784  -4.777  -4.775
 31 A'   32 A'   33 A'   34 A'   11 A"   35 A'   36 A'   12 A"                 
 -4.774  -4.770  -4.769  -2.636  -2.632  -2.632  -2.621  -2.621
 37 A'   13 A"   38 A'   39 A'   40 A'   14 A"   15 A"   41 A'                 
 -2.068  -2.063  -2.063  -2.050  -2.047  -2.047  -2.045  -2.045
 42 A'   43 A'   16 A"   44 A'   45 A'   17 A"   18 A"   46 A'                 
 -2.032  -2.032  -0.805  -0.749  -0.675  -0.660  -0.494  -0.403
 47 A'   19 A"   48 A'   49 A'   50 A'   51 A'   52 A'   53 A'                 
 -0.389  -0.364  -0.313  -0.303  -0.302  -0.294  -0.291  -0.285
 54 A'   20 A"   55 A'   21 A"   56 A'   22 A"   57 A'   23 A"                 
 -0.282
 58 A'                                                                         
 -- Virtual --                   
 -0.192  -0.174  -0.092  -0.047   0.005   0.026   0.034   0.041
 59 A'   60 A'   24 A"   61 A'   62 A'   63 A'   64 A'   25 A"                 
  0.054   0.072   0.074   0.077   0.102   0.107   0.113   0.137
 65 A'   66 A'   26 A"   67 A'   68 A'   27 A"   69 A'   70 A'                 
  0.145   0.165   0.200   0.205   0.216   0.221   0.247   0.272
 71 A'   72 A'   73 A'   28 A"   29 A"   74 A'   75 A'   30 A"                 
  0.272   0.324   0.337   0.366   0.373   0.375   0.383   0.386
 76 A'   77 A'   78 A'   31 A"   79 A'   32 A"   80 A'   33 A"                 
  0.391   0.393   0.407   0.432   0.444   0.452   0.468   0.484
 34 A"   81 A'   82 A'   83 A'   35 A"   84 A'   85 A'   86 A'                 
  0.487   0.518   0.528   0.578   0.578   0.596   0.617   0.628
 87 A'   36 A"   88 A'   37 A"   89 A'   90 A'   38 A"   91 A'                 
  0.640   0.648   0.668   0.686   0.717   0.841   0.869   0.957
 92 A'   39 A"   93 A'   40 A"   94 A'   95 A'   96 A'   97 A'                 
  1.142   1.234   1.250   1.274   1.287   1.312   1.327   1.338
 98 A'   99 A'   41 A"   42 A"  100 A'  101 A'   43 A"  102 A'                 
  1.486   1.497   1.552   1.593   1.632   1.660   1.999   2.015
103 A'   44 A"  104 A'   45 A"  105 A'  106 A'   46 A"  107 A'                 
  2.024   2.070   2.682   2.749   3.134   3.929   3.932   3.933
108 A'  109 A'   47 A"  110 A'  111 A'   48 A"   49 A"  112 A'                 
  3.942   3.951   3.951   3.968   3.977   4.005   4.015   4.016
 50 A"   51 A"  113 A'  114 A'  115 A'   52 A"   53 A"  116 A'                 
  4.041   4.066   4.086   4.156   4.271   4.313   5.953   5.967
117 A'  118 A'  119 A'  120 A'  121 A'  122 A'   54 A"  123 A'                 
  5.970   5.986   5.999   6.011   6.541   6.952   7.555   7.569
 55 A"  124 A'  125 A'  126 A'  127 A'  128 A'   56 A"  129 A'                 
  7.593  13.770  13.873  14.064  23.423  27.729  27.753  28.295
130 A'   57 A"  131 A'  132 A'  133 A'  134 A'  135 A'   58 A"                 
 28.307  28.314  28.319  28.335  28.345  28.499  28.500  28.502
136 A'   59 A"  137 A'  138 A'  139 A'   60 A"   61 A"  140 A'                 
 28.516  28.519  28.520  28.524  28.531  28.569  28.592  47.838
 62 A"  141 A'   63 A"  142 A'  143 A'  144 A'  145 A'  146 A'                 
127.840 127.850 127.860 127.865 127.876 127.890 151.543 151.563
 64 A"  147 A'   65 A"  148 A'  149 A'  150 A'  151 A'  152 A'                 
163.129 289.747 289.760 289.7951020.6071901.7021901.723
153 A'   66 A"  154 A'  155 A'  156 A'  157 A'  158 A'                         
 --------------------------------------------------------------

          Ground-State Mulliken Net Atomic Charges

     Atom                 Charge (a.u.)
  ----------------------------------------
      1 C                    -0.012047
      2 P                     0.062177
      3 I                    -0.069827
      4 I                     0.124840
      5 Br                   -0.105143
  ----------------------------------------
  Sum of atomic charges =    -0.000000

 -----------------------------------------------------------------
                    Cartesian Multipole Moments
 -----------------------------------------------------------------
    Charge (ESU x 10^10)
                -0.0000
    Dipole Moment (Debye)
         X       0.6151      Y       2.2092      Z       0.0000
       Tot       2.2932
    Quadrupole Moments (Debye-Ang)
        XX     -83.4661     XY       2.3037     YY     -96.4842
        XZ       0.0000     YZ      -0.0000     ZZ     -95.8800
    Octopole Moments (Debye-Ang^2)
       XXX      24.5649    XXY       2.8962    XYY      -1.5473
       YYY     -20.3555    XXZ      -0.0000    XYZ       0.0000
       YYZ       0.0000    XZZ      -0.1977    YZZ      -3.7471
       ZZZ      -0.0000
    Hexadecapole Moments (Debye-Ang^3)
      XXXX   -2928.4761   XXXY      53.9501   XXYY    -715.5202
      XYYY      27.6107   YYYY    -946.6743   XXXZ      -0.0000
      XXYZ      -0.0000   XYYZ       0.0000   YYYZ      -0.0000
      XXZZ    -585.6915   XYZZ       2.4513   YYZZ    -188.1406
      XZZZ       0.0000   YZZZ      -0.0000   ZZZZ    -134.2845
 -----------------------------------------------------------------
 Calculating analytic gradient of the SCF energy
 Gradient of SCF Energy
            1           2           3           4           5
    1  -0.1170314   0.1010408  -0.0137294   0.0514292  -0.0217093
    2   0.1550798  -0.1309620   0.0026962   0.0123727  -0.0391867
    3   0.0000000  -0.0000000   0.0000000  -0.0000000   0.0000000
 Max gradient component =       1.551E-01
 RMS gradient           =       6.837E-02
 Gradient time:  CPU 14.63 s  wall 3.77 s
 Geometry Optimization Parameters
   NAtoms,    NIC,     NZ,  NCons,   NDum,   NFix, NCnnct, MaxDiis
        5      20       5       0       0       0       0       0


** GEOMETRY OPTIMIZATION IN DELOCALIZED INTERNAL COORDINATES **
   Searching for a Minimum

   Optimization Cycle:   1

                       Coordinates (Angstroms)
     ATOM                X               Y               Z
      1  C         0.5886760916    0.0393642763    0.0000000000
      2  P        -0.4028032202    1.1649613509    0.0000000000
      3  I        -2.9517311028    0.6521586120    0.0000000000
      4  I         3.1376039742    0.5521670152    0.0000000000
      5  Br       -0.2097505837   -2.3297104047    0.0000000000
   Point Group: cs    Number of degrees of freedom:     7


   Energy is -16792.550958208


 Attempting to Generate Delocalized Internal Coordinates

  7 Hessian modes will be used to form the next step
  Hessian Eigenvalues:
     0.044459    0.052803    0.075278    0.250000    0.250000    0.250000
     0.766766

 Minimum Search - Taking Simple RFO Step
 Searching for Lamda that Minimizes Along All modes
 Value Taken    Lamda =  -0.07310195
 Calculated Step too Large.  Step scaled by  0.486673
 Step Taken.  Stepsize is  0.300000

                             Maximum     Tolerance    Cnvgd?
         Gradient           0.139471      0.000300      NO
         Displacement       0.180245      0.001200      NO
         Energy change     *********      0.000001      NO


 New Cartesian Coordinates Obtained by Inverse Iteration

 Displacement from previous Coordinates is:  0.300240
 ----------------------------------------------------------------
             Standard Nuclear Orientation (Angstroms)
    I     Atom           X                Y                Z
 ----------------------------------------------------------------
    1      C       0.5951194448     0.0215818018     0.0000000000
    2      P      -0.4057560866     1.2014586070     0.0000000000
    3      I      -2.9214702840     0.6402030825     0.0000000000
    4      I       3.0349842166     0.4888325176     0.0000000000
    5      Br     -0.1408821318    -2.2731351592     0.0000000000
 ----------------------------------------------------------------
 Molecular Point Group                 Cs    NOp =  2
 Largest Abelian Subgroup              Cs    NOp =  2
 Nuclear Repulsion Energy =  1280.8751204835 hartrees
 There are       81 alpha and       81 beta electrons
 Applying Cartesian multipole field
    Component          Value
    ---------          -----
     (2,0,0)        1.00000E-11
     (0,2,0)        2.00000E-11
     (0,0,2)       -3.00000E-11
 Nucleus-field energy     =     0.0000000507 hartrees
 Requested basis set is 6-311++G(d,p)
 There are 86 shells and 224 basis functions
 A cutoff of  1.0D-11 yielded   2458 shell pairs
 There are     18032 function pairs (     20461 Cartesian)
 Smallest overlap matrix eigenvalue = 7.81E-04
 Guess MOs from SCF MO coefficient file

 -----------------------------------------------------------------------
  General SCF calculation program by
  Eric Jon Sundstrom, Paul Horn, Yuezhi Mao, Dmitri Zuev, Alec White,
  David Stuck, Shaama M.S., Shane Yost, Joonho Lee, David Small,
  Daniel Levine, Susi Lehtola, Hugh Burton, Evgeny Epifanovsky
 -----------------------------------------------------------------------
 Exchange:     0.2000 Hartree-Fock + 0.0800 Slater + 0.7200 B88
 Correlation:  0.1900 VWN1RPA + 0.8100 LYP
 Using SG-1 standard quadrature grid
 using 4 threads for integral computing
 -------------------------------------------------------
 OpenMP Integral computing Module                
 Release: version 2.0, May 2017, Q-Chem Inc. Pleasanton 
 -------------------------------------------------------
 -------------------------------------------------------
 OpenMP BLAS3 based DFT computing Module                
 Release: version 1.0, May 2013, Q-Chem Inc. Pittsburgh 
 -------------------------------------------------------
 A restricted SCF calculation will be
 performed using DIIS
 SCF converges when DIIS error is below 1.0e-08
 ---------------------------------------
  Cycle       Energy         DIIS error
 ---------------------------------------
    1  -16792.5811589747      4.95e-04  
    2  -16792.5835250389      1.78e-04  
    3  -16792.5833687820      2.27e-04  
    4  -16792.5837549611      8.66e-05  
    5  -16792.5837910436      4.75e-05  
    6  -16792.5838069575      1.01e-05  
    7  -16792.5838076162      4.25e-06  
    8  -16792.5838077506      1.13e-06  
    9  -16792.5838077614      2.60e-07  
   10  -16792.5838077618      1.22e-07  
   11  -16792.5838077619      4.39e-08  
   12  -16792.5838077618      1.05e-08  
   13  -16792.5838077618      1.66e-09  Convergence criterion met
 ---------------------------------------
 SCF time:   CPU 56.96s  wall 15.00s 
 SCF   energy in the final basis set =   -16792.5838077618
 Total energy in the final basis set =   -16792.5838077618

 --------------------------------------------------------------
             Orbital Energies (a.u.) and Symmetries
 --------------------------------------------------------------

 Alpha MOs, Restricted
 -- Occupied --                  
*******-1165.89 -482.84 -176.34 -176.32 -165.75 -165.75 -165.75
  1 A'    2 A'    3 A'    4 A'    5 A'    6 A'    7 A'    1 A"                 
-165.73 -165.73 -165.73  -77.12  -62.49  -56.31  -56.31  -56.31
  8 A'    2 A"    9 A'   10 A'   11 A'   12 A'    3 A"   13 A'                 
-35.840 -35.820 -31.334 -31.326 -31.326 -31.313 -31.307 -31.307
 14 A'   15 A'   16 A'   17 A'    4 A"   18 A'    5 A"   19 A'                 
-22.984 -22.983 -22.982 -22.977 -22.977 -22.963 -22.962 -22.962
 20 A'   21 A'    6 A"   22 A'    7 A"   23 A'    8 A"   24 A'                 
-22.958 -22.958 -10.311  -8.698  -6.617  -6.531  -6.516  -6.516
  9 A"   25 A'   26 A'   27 A'   28 A'   29 A'   10 A"   30 A'                 
 -6.388  -6.369  -4.802  -4.784  -4.783  -4.781  -4.778  -4.776
 31 A'   32 A'   33 A'   34 A'   11 A"   35 A'   36 A'   12 A"                 
 -4.774  -4.767  -4.766  -2.641  -2.637  -2.637  -2.625  -2.625
 37 A'   13 A"   38 A'   39 A'   40 A'   14 A"   15 A"   41 A'                 
 -2.067  -2.062  -2.061  -2.046  -2.046  -2.046  -2.042  -2.042
 42 A'   43 A'   16 A"   44 A'   45 A'   17 A"   18 A"   46 A'                 
 -2.029  -2.029  -0.801  -0.752  -0.677  -0.657  -0.499  -0.407
 47 A'   19 A"   48 A'   49 A'   50 A'   51 A'   52 A'   53 A'                 
 -0.394  -0.361  -0.316  -0.303  -0.303  -0.296  -0.292  -0.282
 54 A'   20 A"   55 A'   56 A'   21 A"   22 A"   57 A'   58 A'                 
 -0.281
 23 A"                                                                         
 -- Virtual --                   
 -0.175  -0.162  -0.098  -0.046   0.005   0.025   0.033   0.042
 59 A'   60 A'   24 A"   61 A'   62 A'   63 A'   64 A'   25 A"                 
  0.054   0.072   0.072   0.076   0.101   0.109   0.111   0.138
 65 A'   66 A'   26 A"   67 A'   68 A'   27 A"   69 A'   70 A'                 
  0.143   0.164   0.201   0.206   0.216   0.223   0.248   0.273
 71 A'   72 A'   73 A'   28 A"   29 A"   74 A'   75 A'   76 A'                 
  0.274   0.317   0.330   0.365   0.375   0.378   0.386   0.387
 30 A"   77 A'   78 A'   31 A"   32 A"   79 A'   80 A'   33 A"                 
  0.393   0.393   0.407   0.435   0.442   0.447   0.469   0.476
 81 A'   34 A"   82 A'   83 A'   35 A"   84 A'   85 A'   86 A'                 
  0.495   0.511   0.550   0.573   0.582   0.598   0.606   0.626
 87 A'   36 A"   88 A'   37 A"   89 A'   90 A'   38 A"   91 A'                 
  0.631   0.655   0.673   0.702   0.740   0.853   0.874   0.973
 92 A'   39 A"   93 A'   40 A"   94 A'   95 A'   96 A'   97 A'                 
  1.086   1.245   1.246   1.278   1.294   1.316   1.338   1.347
 98 A'   41 A"   99 A'   42 A"  100 A'  101 A'   43 A"  102 A'                 
  1.488   1.498   1.569   1.573   1.633   1.669   1.983   1.995
 44 A"  103 A'  104 A'   45 A"  105 A'  106 A'  107 A'   46 A"                 
  2.016   2.086   2.676   2.736   3.090   3.930   3.935   3.939
108 A'  109 A'   47 A"  110 A'  111 A'   48 A"  112 A'   49 A"                 
  3.946   3.954   3.954   3.978   3.982   4.001   4.013   4.017
 50 A"   51 A"  113 A'  114 A'  115 A'   52 A"  116 A'   53 A"                 
  4.060   4.081   4.113   4.179   4.269   4.326   5.957   5.973
117 A'  118 A'  119 A'  120 A'  121 A'  122 A'   54 A"   55 A"                 
  5.973   5.994   6.004   6.016   6.541   6.937   7.551   7.567
123 A'  124 A'  125 A'  126 A'  127 A'  128 A'   56 A"  129 A'                 
  7.602  13.769  13.875  14.022  23.379  27.730  27.767  28.299
130 A'   57 A"  131 A'  132 A'  133 A'  134 A'  135 A'   58 A"                 
 28.312  28.317  28.324  28.339  28.349  28.501  28.504  28.505
136 A'   59 A"  137 A'  138 A'  139 A'   60 A"  140 A'   61 A"                 
 28.519  28.523  28.523  28.531  28.535  28.588  28.597  47.837
 62 A"  141 A'   63 A"  142 A'  143 A'  144 A'  145 A'  146 A'                 
127.844 127.854 127.863 127.872 127.880 127.894 151.544 151.575
 64 A"  147 A'   65 A"  148 A'  149 A'  150 A'  151 A'  152 A'                 
163.100 289.743 289.757 289.8021020.6071901.7031901.735
153 A'   66 A"  154 A'  155 A'  156 A'  157 A'  158 A'                         

 Beta MOs, Restricted
 -- Occupied --                  
*******-1165.89 -482.84 -176.34 -176.32 -165.75 -165.75 -165.75
  1 A'    2 A'    3 A'    4 A'    5 A'    6 A'    7 A'    1 A"                 
-165.73 -165.73 -165.73  -77.12  -62.49  -56.31  -56.31  -56.31
  8 A'    2 A"    9 A'   10 A'   11 A'   12 A'    3 A"   13 A'                 
-35.840 -35.820 -31.334 -31.326 -31.326 -31.313 -31.307 -31.307
 14 A'   15 A'   16 A'   17 A'    4 A"   18 A'    5 A"   19 A'                 
-22.984 -22.983 -22.982 -22.977 -22.977 -22.963 -22.962 -22.962
 20 A'   21 A'    6 A"   22 A'    7 A"   23 A'    8 A"   24 A'                 
-22.958 -22.958 -10.311  -8.698  -6.617  -6.531  -6.516  -6.516
  9 A"   25 A'   26 A'   27 A'   28 A'   29 A'   10 A"   30 A'                 
 -6.388  -6.369  -4.802  -4.784  -4.783  -4.781  -4.778  -4.776
 31 A'   32 A'   33 A'   34 A'   11 A"   35 A'   36 A'   12 A"                 
 -4.774  -4.767  -4.766  -2.641  -2.637  -2.637  -2.625  -2.625
 37 A'   13 A"   38 A'   39 A'   40 A'   14 A"   15 A"   41 A'                 
 -2.067  -2.062  -2.061  -2.046  -2.046  -2.046  -2.042  -2.042
 42 A'   43 A'   16 A"   44 A'   45 A'   17 A"   18 A"   46 A'                 
 -2.029  -2.029  -0.801  -0.752  -0.677  -0.657  -0.499  -0.407
 47 A'   19 A"   48 A'   49 A'   50 A'   51 A'   52 A'   53 A'                 
 -0.394  -0.361  -0.316  -0.303  -0.303  -0.296  -0.292  -0.282
 54 A'   20 A"   55 A'   56 A'   21 A"   22 A"   57 A'   58 A'                 
 -0.281
 23 A"                                                                         
 -- Virtual --                   
 -0.175  -0.162  -0.098  -0.046   0.005   0.025   0.033   0.042
 59 A'   60 A'   24 A"   61 A'   62 A'   63 A'   64 A'   25 A"                 
  0.054   0.072   0.072   0.076   0.101   0.109   0.111   0.138
 65 A'   66 A'   26 A"   67 A'   68 A'   27 A"   69 A'   70 A'                 
  0.143   0.164   0.201   0.206   0.216   0.223   0.248   0.273
 71 A'   72 A'   73 A'   28 A"   29 A"   74 A'   75 A'   76 A'                 
  0.274   0.317   0.330   0.365   0.375   0.378   0.386   0.387
 30 A"   77 A'   78 A'   31 A"   32 A"   79 A'   80 A'   33 A"                 
  0.393   0.393   0.407   0.435   0.442   0.447   0.469   0.476
 81 A'   34 A"   82 A'   83 A'   35 A"   84 A'   85 A'   86 A'                 
  0.495   0.511   0.550   0.573   0.582   0.598   0.606   0.626
 87 A'   36 A"   88 A'   37 A"   89 A'   90 A'   38 A"   91 A'                 
  0.631   0.655   0.673   0.702   0.740   0.853   0.874   0.973
 92 A'   39 A"   93 A'   40 A"   94 A'   95 A'   96 A'   97 A'                 
  1.086   1.245   1.246   1.278   1.294   1.316   1.338   1.347
 98 A'   41 A"   99 A'   42 A"  100 A'  101 A'   43 A"  102 A'                 
  1.488   1.498   1.569   1.573   1.633   1.669   1.983   1.995
 44 A"  103 A'  104 A'   45 A"  105 A'  106 A'  107 A'   46 A"                 
  2.016   2.086   2.676   2.736   3.090   3.930   3.935   3.939
108 A'  109 A'   47 A"  110 A'  111 A'   48 A"  112 A'   49 A"                 
  3.946   3.954   3.954   3.978   3.982   4.001   4.013   4.017
 50 A"   51 A"  113 A'  114 A'  115 A'   52 A"  116 A'   53 A"                 
  4.060   4.081   4.113   4.179   4.269   4.326   5.957   5.973
117 A'  118 A'  119 A'  120 A'  121 A'  122 A'   54 A"   55 A"                 
  5.973   5.994   6.004   6.016   6.541   6.937   7.551   7.567
123 A'  124 A'  125 A'  126 A'  127 A'  128 A'   56 A"  129 A'                 
  7.602  13.769  13.875  14.022  23.379  27.730  27.767  28.299
130 A'   57 A"  131 A'  132 A'  133 A'  134 A'  135 A'   58 A"                 
 28.312  28.317  28.324  28.339  28.349  28.501  28.504  28.505
136 A'   59 A"  137 A'  138 A'  139 A'   60 A"  140 A'   61 A"                 
 28.519  28.523  28.523  28.531  28.535  28.588  28.597  47.837
 62 A"  141 A'   63 A"  142 A'  143 A'  144 A'  145 A'  146 A'                 
127.844 127.854 127.863 127.872 127.880 127.894 151.544 151.575
 64 A"  147 A'   65 A"  148 A'  149 A'  150 A'  151 A'  152 A'                 
163.100 289.743 289.757 289.8021020.6071901.7031901.735
153 A'   66 A"  154 A'  155 A'  156 A'  157 A'  158 A'                         
 --------------------------------------------------------------

          Ground-State Mulliken Net Atomic Charges

     Atom                 Charge (a.u.)
  ----------------------------------------
      1 C                    -0.020367
      2 P                     0.051505
      3 I                    -0.084369
      4 I                     0.133268
      5 Br                   -0.080037
  ----------------------------------------
  Sum of atomic charges =     0.000000

 -----------------------------------------------------------------
                    Cartesian Multipole Moments
 -----------------------------------------------------------------
    Charge (ESU x 10^10)
                 0.0000
    Dipole Moment (Debye)
         X       0.7079      Y       1.8432      Z       0.0000
       Tot       1.9744
    Quadrupole Moments (Debye-Ang)
        XX     -84.6674     XY       2.2676     YY     -95.8108
        XZ      -0.0000     YZ      -0.0000     ZZ     -95.8917
    Octopole Moments (Debye-Ang^2)
       XXX      26.1954    XXY       1.5633    XYY      -0.7058
       YYY     -20.9532    XXZ       0.0000    XYZ       0.0000
       YYZ       0.0000    XZZ       0.7652    YZZ      -3.4095
       ZZZ       0.0000
    Hexadecapole Moments (Debye-Ang^3)
      XXXX   -2825.2518   XXXY      76.3491   XXYY    -688.2544
      XYYY      53.1421   YYYY    -902.7207   XXXZ       0.0000
      XXYZ       0.0000   XYYZ       0.0000   YYYZ      -0.0000
      XXZZ    -561.9376   XYZZ      11.7234   YYZZ    -181.3007
      XZZZ      -0.0000   YZZZ       0.0000   ZZZZ    -134.3193
 -----------------------------------------------------------------
 Calculating analytic gradient of the SCF energy
 Gradient of SCF Energy
            1           2           3           4           5
    1  -0.0765644   0.0633490  -0.0134292   0.0486128  -0.0219681
    2   0.1173545  -0.0875452   0.0023439   0.0112388  -0.0433919
    3   0.0000000  -0.0000000   0.0000000  -0.0000000  -0.0000000
 Max gradient component =       1.174E-01
 RMS gradient           =       4.923E-02
 Gradient time:  CPU 14.90 s  wall 3.84 s
 Geometry Optimization Parameters
   NAtoms,    NIC,     NZ,  NCons,   NDum,   NFix, NCnnct, MaxDiis
        5      20       5       0       0       0       0       0

 Cartesian Hessian Update
 Hessian Updated using BFGS Update


** GEOMETRY OPTIMIZATION IN DELOCALIZED INTERNAL COORDINATES **
   Searching for a Minimum

   Optimization Cycle:   2

                       Coordinates (Angstroms)
     ATOM                X               Y               Z
      1  C         0.5951194448    0.0215818018    0.0000000000
      2  P        -0.4057560866    1.2014586070    0.0000000000
      3  I        -2.9214702840    0.6402030825    0.0000000000
      4  I         3.0349842166    0.4888325176    0.0000000000
      5  Br       -0.1408821318   -2.2731351592    0.0000000000
   Point Group: cs    Number of degrees of freedom:     7


   Energy is -16792.583807762

 Hessian Updated using BFGS Update

  6 Hessian modes will be used to form the next step
  Hessian Eigenvalues:
     0.019770    0.050221    0.074669    0.230407    0.250106    0.963183

 Minimum Search - Taking Simple RFO Step
 Searching for Lamda that Minimizes Along All modes
 Value Taken    Lamda =  -0.08091430
 Calculated Step too Large.  Step scaled by  0.354840
 Step Taken.  Stepsize is  0.300000

                             Maximum     Tolerance    Cnvgd?
         Gradient           0.102026      0.000300      NO
         Displacement       0.184667      0.001200      NO
         Energy change     -0.032850      0.000001      NO


 New Cartesian Coordinates Obtained by Inverse Iteration

 Displacement from previous Coordinates is:  0.314442
 ----------------------------------------------------------------
             Standard Nuclear Orientation (Angstroms)
    I     Atom           X                Y                Z
 ----------------------------------------------------------------
    1      C       0.5901931978     0.0052970164     0.0000000000
    2      P      -0.4040390300     1.2347175258     0.0000000000
    3      I      -2.8810297878     0.6133774543     0.0000000000
    4      I       2.9364240331     0.4216123103     0.0000000000
    5      Br     -0.0795532540    -2.1960634571     0.0000000000
 ----------------------------------------------------------------
 Molecular Point Group                 Cs    NOp =  2
 Largest Abelian Subgroup              Cs    NOp =  2
 Nuclear Repulsion Energy =  1313.1063072785 hartrees
 There are       81 alpha and       81 beta electrons
 Applying Cartesian multipole field
    Component          Value
    ---------          -----
     (2,0,0)        1.00000E-11
     (0,2,0)        2.00000E-11
     (0,0,2)       -3.00000E-11
 Nucleus-field energy     =     0.0000000480 hartrees
 Requested basis set is 6-311++G(d,p)
 There are 86 shells and 224 basis functions
 A cutoff of  1.0D-11 yielded   2494 shell pairs
 There are     18241 function pairs (     20684 Cartesian)
 Smallest overlap matrix eigenvalue = 7.55E-04
 Guess MOs from SCF MO coefficient file

 -----------------------------------------------------------------------
  General SCF calculation program by
  Eric Jon Sundstrom, Paul Horn, Yuezhi Mao, Dmitri Zuev, Alec White,
  David Stuck, Shaama M.S., Shane Yost, Joonho Lee, David Small,
  Daniel Levine, Susi Lehtola, Hugh Burton, Evgeny Epifanovsky
 -----------------------------------------------------------------------
 Exchange:     0.2000 Hartree-Fock + 0.0800 Slater + 0.7200 B88
 Correlation:  0.1900 VWN1RPA + 0.8100 LYP
 Using SG-1 standard quadrature grid
 using 4 threads for integral computing
 -------------------------------------------------------
 OpenMP Integral computing Module                
 Release: version 2.0, May 2017, Q-Chem Inc. Pleasanton 
 -------------------------------------------------------
 -------------------------------------------------------
 OpenMP BLAS3 based DFT computing Module                
 Release: version 1.0, May 2013, Q-Chem Inc. Pittsburgh 
 -------------------------------------------------------
 A restricted SCF calculation will be
 performed using DIIS
 SCF converges when DIIS error is below 1.0e-08
 ---------------------------------------
  Cycle       Energy         DIIS error
 ---------------------------------------
    1  -16792.6088083968      4.93e-04  
    2  -16792.6111202847      2.27e-04  
    3  -16792.6103124747      4.11e-04  
    4  -16792.6114909558      8.25e-05  
    5  -16792.6115379965      3.59e-05  
    6  -16792.6115466942      6.42e-06  
    7  -16792.6115469088      3.91e-06  
    8  -16792.6115470131      8.04e-07  
    9  -16792.6115470179      1.87e-07  
   10  -16792.6115470182      5.99e-08  
   11  -16792.6115470183      2.20e-08  
   12  -16792.6115470184      9.41e-09  Convergence criterion met
 ---------------------------------------
 SCF time:   CPU 54.06s  wall 14.00s 
 SCF   energy in the final basis set =   -16792.6115470184
 Total energy in the final basis set =   -16792.6115470184

 --------------------------------------------------------------
             Orbital Energies (a.u.) and Symmetries
 --------------------------------------------------------------

 Alpha MOs, Restricted
 -- Occupied --                  
*******-1165.89 -482.84 -176.34 -176.32 -165.75 -165.74 -165.74
  1 A'    2 A'    3 A'    4 A'    5 A'    6 A'    7 A'    1 A"                 
-165.72 -165.72 -165.72  -77.12  -62.50  -56.32  -56.31  -56.31
  8 A'    2 A"    9 A'   10 A'   11 A'   12 A'    3 A"   13 A'                 
-35.837 -35.816 -31.331 -31.324 -31.323 -31.309 -31.304 -31.304
 14 A'   15 A'   16 A'   17 A'    4 A"   18 A'    5 A"   19 A'                 
-22.982 -22.980 -22.980 -22.974 -22.974 -22.960 -22.959 -22.958
 20 A'   21 A'    6 A"   22 A'    7 A"   23 A'    8 A"   24 A'                 
-22.955 -22.955 -10.311  -8.704  -6.615  -6.536  -6.521  -6.521
  9 A"   25 A'   26 A'   27 A'   28 A'   29 A'   10 A"   30 A'                 
 -6.385  -6.365  -4.799  -4.782  -4.781  -4.777  -4.777  -4.774
 31 A'   32 A'   33 A'   34 A'   11 A"   35 A'   36 A'   12 A"                 
 -4.773  -4.764  -4.763  -2.647  -2.642  -2.642  -2.631  -2.631
 37 A'   13 A"   38 A'   39 A'   14 A"   40 A'   15 A"   41 A'                 
 -2.064  -2.059  -2.059  -2.044  -2.044  -2.043  -2.039  -2.038
 42 A'   43 A'   16 A"   44 A'   17 A"   45 A'   18 A"   46 A'                 
 -2.026  -2.026  -0.802  -0.754  -0.680  -0.653  -0.504  -0.414
 19 A"   47 A'   48 A'   49 A'   50 A'   51 A'   52 A'   53 A'                 
 -0.398  -0.362  -0.319  -0.305  -0.302  -0.300  -0.292  -0.281
 54 A'   20 A"   55 A'   56 A'   21 A"   22 A"   57 A'   58 A'                 
 -0.275
 23 A"                                                                         
 -- Virtual --                   
 -0.156  -0.148  -0.100  -0.042   0.006   0.025   0.034   0.042
 59 A'   60 A'   24 A"   61 A'   62 A'   63 A'   64 A'   25 A"                 
  0.053   0.071   0.071   0.076   0.100   0.109   0.111   0.139
 65 A'   26 A"   66 A'   67 A'   68 A'   69 A'   27 A"   70 A'                 
  0.142   0.166   0.203   0.206   0.217   0.225   0.250   0.272
 71 A'   72 A'   73 A'   28 A"   29 A"   74 A'   75 A'   76 A'                 
  0.277   0.311   0.324   0.364   0.375   0.377   0.388   0.389
 30 A"   77 A'   78 A'   31 A"   32 A"   79 A'   80 A'   33 A"                 
  0.397   0.398   0.409   0.434   0.439   0.445   0.459   0.482
 34 A"   81 A'   82 A'   83 A'   35 A"   84 A'   85 A'   86 A'                 
  0.503   0.507   0.568   0.571   0.585   0.596   0.602   0.626
 36 A"   87 A'   37 A"   88 A'   89 A'   38 A"   90 A'   91 A'                 
  0.631   0.663   0.691   0.722   0.765   0.868   0.873   0.985
 92 A'   39 A"   93 A'   40 A"   94 A'   95 A'   96 A'   97 A'                 
  1.050   1.243   1.270   1.281   1.301   1.323   1.350   1.356
 98 A'   41 A"   99 A'   42 A"  100 A'  101 A'   43 A"  102 A'                 
  1.478   1.520   1.564   1.588   1.640   1.677   1.952   1.991
 44 A"  103 A'   45 A"  104 A'  105 A'  106 A'  107 A'   46 A"                 
  2.019   2.111   2.672   2.733   3.062   3.932   3.939   3.946
108 A'  109 A'   47 A"  110 A'  111 A'   48 A"  112 A'   49 A"                 
  3.951   3.958   3.958   3.985   3.993   3.996   4.012   4.021
 50 A"  113 A'   51 A"  114 A'  115 A'   52 A"  116 A'   53 A"                 
  4.074   4.095   4.150   4.216   4.270   4.338   5.961   5.976
117 A'  118 A'  119 A'  120 A'  121 A'  122 A'   54 A"   55 A"                 
  5.979   5.999   6.010   6.019   6.540   6.928   7.546   7.566
123 A'  124 A'  125 A'  126 A'  127 A'  128 A'   56 A"  129 A'                 
  7.617  13.771  13.882  13.998  23.356  27.732  27.781  28.303
130 A'   57 A"  131 A'  132 A'  133 A'  134 A'  135 A'   58 A"                 
 28.318  28.321  28.329  28.344  28.354  28.504  28.507  28.511
136 A'   59 A"  137 A'  138 A'  139 A'   60 A"  140 A'   61 A"                 
 28.523  28.527  28.527  28.539  28.542  28.603  28.608  47.835
 62 A"  141 A'   63 A"  142 A'  143 A'  144 A'  145 A'  146 A'                 
127.848 127.860 127.867 127.879 127.885 127.898 151.546 151.588
 64 A"  147 A'   65 A"  148 A'  149 A'  150 A'  151 A'  152 A'                 
163.082 289.738 289.755 289.8171020.6071901.7051901.748
153 A'   66 A"  154 A'  155 A'  156 A'  157 A'  158 A'                         

 Beta MOs, Restricted
 -- Occupied --                  
*******-1165.89 -482.84 -176.34 -176.32 -165.75 -165.74 -165.74
  1 A'    2 A'    3 A'    4 A'    5 A'    6 A'    7 A'    1 A"                 
-165.72 -165.72 -165.72  -77.12  -62.50  -56.32  -56.31  -56.31
  8 A'    2 A"    9 A'   10 A'   11 A'   12 A'    3 A"   13 A'                 
-35.837 -35.816 -31.331 -31.324 -31.323 -31.309 -31.304 -31.304
 14 A'   15 A'   16 A'   17 A'    4 A"   18 A'    5 A"   19 A'                 
-22.982 -22.980 -22.980 -22.974 -22.974 -22.960 -22.959 -22.958
 20 A'   21 A'    6 A"   22 A'    7 A"   23 A'    8 A"   24 A'                 
-22.955 -22.955 -10.311  -8.704  -6.615  -6.536  -6.521  -6.521
  9 A"   25 A'   26 A'   27 A'   28 A'   29 A'   10 A"   30 A'                 
 -6.385  -6.365  -4.799  -4.782  -4.781  -4.777  -4.777  -4.774
 31 A'   32 A'   33 A'   34 A'   11 A"   35 A'   36 A'   12 A"                 
 -4.773  -4.764  -4.763  -2.647  -2.642  -2.642  -2.631  -2.631
 37 A'   13 A"   38 A'   39 A'   14 A"   40 A'   15 A"   41 A'                 
 -2.064  -2.059  -2.059  -2.044  -2.044  -2.043  -2.039  -2.038
 42 A'   43 A'   16 A"   44 A'   17 A"   45 A'   18 A"   46 A'                 
 -2.026  -2.026  -0.802  -0.754  -0.680  -0.653  -0.504  -0.414
 19 A"   47 A'   48 A'   49 A'   50 A'   51 A'   52 A'   53 A'                 
 -0.398  -0.362  -0.319  -0.305  -0.302  -0.300  -0.292  -0.281
 54 A'   20 A"   55 A'   56 A'   21 A"   22 A"   57 A'   58 A'                 
 -0.275
 23 A"                                                                         
 -- Virtual --                   
 -0.156  -0.148  -0.100  -0.042   0.006   0.025   0.034   0.042
 59 A'   60 A'   24 A"   61 A'   62 A'   63 A'   64 A'   25 A"                 
  0.053   0.071   0.071   0.076   0.100   0.109   0.111   0.139
 65 A'   26 A"   66 A'   67 A'   68 A'   69 A'   27 A"   70 A'                 
  0.142   0.166   0.203   0.206   0.217   0.225   0.250   0.272
 71 A'   72 A'   73 A'   28 A"   29 A"   74 A'   75 A'   76 A'                 
  0.277   0.311   0.324   0.364   0.375   0.377   0.388   0.389
 30 A"   77 A'   78 A'   31 A"   32 A"   79 A'   80 A'   33 A"                 
  0.397   0.398   0.409   0.434   0.439   0.445   0.459   0.482
 34 A"   81 A'   82 A'   83 A'   35 A"   84 A'   85 A'   86 A'                 
  0.503   0.507   0.568   0.571   0.585   0.596   0.602   0.626
 36 A"   87 A'   37 A"   88 A'   89 A'   38 A"   90 A'   91 A'                 
  0.631   0.663   0.691   0.722   0.765   0.868   0.873   0.985
 92 A'   39 A"   93 A'   40 A"   94 A'   95 A'   96 A'   97 A'                 
  1.050   1.243   1.270   1.281   1.301   1.323   1.350   1.356
 98 A'   41 A"   99 A'   42 A"  100 A'  101 A'   43 A"  102 A'                 
  1.478   1.520   1.564   1.588   1.640   1.677   1.952   1.991
 44 A"  103 A'   45 A"  104 A'  105 A'  106 A'  107 A'   46 A"                 
  2.019   2.111   2.672   2.733   3.062   3.932   3.939   3.946
108 A'  109 A'   47 A"  110 A'  111 A'   48 A"  112 A'   49 A"                 
  3.951   3.958   3.958   3.985   3.993   3.996   4.012   4.021
 50 A"  113 A'   51 A"  114 A'  115 A'   52 A"  116 A'   53 A"                 
  4.074   4.095   4.150   4.216   4.270   4.338   5.961   5.976
117 A'  118 A'  119 A'  120 A'  121 A'  122 A'   54 A"   55 A"                 
  5.979   5.999   6.010   6.019   6.540   6.928   7.546   7.566
123 A'  124 A'  125 A'  126 A'  127 A'  128 A'   56 A"  129 A'                 
  7.617  13.771  13.882  13.998  23.356  27.732  27.781  28.303
130 A'   57 A"  131 A'  132 A'  133 A'  134 A'  135 A'   58 A"                 
 28.318  28.321  28.329  28.344  28.354  28.504  28.507  28.511
136 A'   59 A"  137 A'  138 A'  139 A'   60 A"  140 A'   61 A"                 
 28.523  28.527  28.527  28.539  28.542  28.603  28.608  47.835
 62 A"  141 A'   63 A"  142 A'  143 A'  144 A'  145 A'  146 A'                 
127.848 127.860 127.867 127.879 127.885 127.898 151.546 151.588
 64 A"  147 A'   65 A"  148 A'  149 A'  150 A'  151 A'  152 A'                 
163.082 289.738 289.755 289.8171020.6071901.7051901.748
153 A'   66 A"  154 A'  155 A'  156 A'  157 A'  158 A'                         
 --------------------------------------------------------------

          Ground-State Mulliken Net Atomic Charges

     Atom                 Charge (a.u.)
  ----------------------------------------
      1 C                    -0.034654
      2 P                     0.040230
      3 I                    -0.098896
      4 I                     0.139057
      5 Br                   -0.045737
  ----------------------------------------
  Sum of atomic charges =    -0.000000

 -----------------------------------------------------------------
                    Cartesian Multipole Moments
 -----------------------------------------------------------------
    Charge (ESU x 10^10)
                -0.0000
    Dipole Moment (Debye)
         X       0.7671      Y       1.4051      Z       0.0000
       Tot       1.6009
    Quadrupole Moments (Debye-Ang)
        XX     -85.9888     XY       2.1797     YY     -95.0370
        XZ      -0.0000     YZ       0.0000     ZZ     -95.8132
    Octopole Moments (Debye-Ang^2)
       XXX      26.7257    XXY       0.0473    XYY      -0.0526
       YYY     -21.0614    XXZ       0.0000    XYZ      -0.0000
       YYZ      -0.0000    XZZ       1.4677    YZZ      -2.9502
       ZZZ       0.0000
    Hexadecapole Moments (Debye-Ang^3)
      XXXX   -2722.1334   XXXY      93.5520   XXYY    -658.6891
      XYYY      71.8737   YYYY    -847.5560   XXXZ       0.0000
      XXYZ      -0.0000   XYYZ      -0.0000   YYYZ       0.0000
      XXZZ    -538.0377   XYZZ      18.9062   YYZZ    -172.2509
      XZZZ      -0.0000   YZZZ       0.0000   ZZZZ    -134.1109
 -----------------------------------------------------------------
 Calculating analytic gradient of the SCF energy
 Gradient of SCF Energy
            1           2           3           4           5
    1  -0.0561890   0.0422414  -0.0120652   0.0470656  -0.0210528
    2   0.0966891  -0.0612343   0.0017250   0.0100947  -0.0472746
    3  -0.0000000  -0.0000000   0.0000000   0.0000000   0.0000000
 Max gradient component =       9.669E-02
 RMS gradient           =       3.931E-02
 Gradient time:  CPU 15.44 s  wall 3.97 s
 Geometry Optimization Parameters
   NAtoms,    NIC,     NZ,  NCons,   NDum,   NFix, NCnnct, MaxDiis
        5      20       5       0       0       0       0       0

 Cartesian Hessian Update
 Hessian Updated using BFGS Update


** GEOMETRY OPTIMIZATION IN DELOCALIZED INTERNAL COORDINATES **
   Searching for a Minimum

   Optimization Cycle:   3

                       Coordinates (Angstroms)
     ATOM                X               Y               Z
      1  C         0.5901931978    0.0052970164    0.0000000000
      2  P        -0.4040390300    1.2347175258    0.0000000000
      3  I        -2.8810297878    0.6133774543    0.0000000000
      4  I         2.9364240331    0.4216123103    0.0000000000
      5  Br       -0.0795532540   -2.1960634571    0.0000000000
   Point Group: cs    Number of degrees of freedom:     7


   Energy is -16792.611547018

 Hessian Updated using BFGS Update

  7 Hessian modes will be used to form the next step
  Hessian Eigenvalues:
     0.011878    0.050605    0.075671    0.232037    0.250006    0.251849
     1.150555

 Minimum Search - Taking Simple RFO Step
 Searching for Lamda that Minimizes Along All modes
 Value Taken    Lamda =  -0.07862562
 Calculated Step too Large.  Step scaled by  0.328850
 Step Taken.  Stepsize is  0.300000

                             Maximum     Tolerance    Cnvgd?
         Gradient           0.081051      0.000300      NO
         Displacement       0.182975      0.001200      NO
         Energy change     -0.027739      0.000001      NO


 New Cartesian Coordinates Obtained by Inverse Iteration

 Displacement from previous Coordinates is:  0.314468
 ----------------------------------------------------------------
             Standard Nuclear Orientation (Angstroms)
    I     Atom           X                Y                Z
 ----------------------------------------------------------------
    1      C       0.5852781284    -0.0109394253     0.0000000000
    2      P      -0.3986818192     1.2621506150     0.0000000000
    3      I      -2.8387503266     0.5786522766     0.0000000000
    4      I       2.8424529427     0.3562544246     0.0000000000
    5      Br     -0.0283037662    -2.1071770412     0.0000000000
 ----------------------------------------------------------------
 Molecular Point Group                 Cs    NOp =  2
 Largest Abelian Subgroup              Cs    NOp =  2
 Nuclear Repulsion Energy =  1348.9373114778 hartrees
 There are       81 alpha and       81 beta electrons
 Applying Cartesian multipole field
    Component          Value
    ---------          -----
     (2,0,0)        1.00000E-11
     (0,2,0)        2.00000E-11
     (0,0,2)       -3.00000E-11
 Nucleus-field energy     =     0.0000000453 hartrees
 Requested basis set is 6-311++G(d,p)
 There are 86 shells and 224 basis functions
 A cutoff of  1.0D-11 yielded   2515 shell pairs
 There are     18326 function pairs (     20775 Cartesian)
 Smallest overlap matrix eigenvalue = 6.97E-04
 Guess MOs from SCF MO coefficient file

 -----------------------------------------------------------------------
  General SCF calculation program by
  Eric Jon Sundstrom, Paul Horn, Yuezhi Mao, Dmitri Zuev, Alec White,
  David Stuck, Shaama M.S., Shane Yost, Joonho Lee, David Small,
  Daniel Levine, Susi Lehtola, Hugh Burton, Evgeny Epifanovsky
 -----------------------------------------------------------------------
 Exchange:     0.2000 Hartree-Fock + 0.0800 Slater + 0.7200 B88
 Correlation:  0.1900 VWN1RPA + 0.8100 LYP
 Using SG-1 standard quadrature grid
 using 4 threads for integral computing
 -------------------------------------------------------
 OpenMP Integral computing Module                
 Release: version 2.0, May 2017, Q-Chem Inc. Pleasanton 
 -------------------------------------------------------
 -------------------------------------------------------
 OpenMP BLAS3 based DFT computing Module                
 Release: version 1.0, May 2013, Q-Chem Inc. Pittsburgh 
 -------------------------------------------------------
 A restricted SCF calculation will be
 performed using DIIS
 SCF converges when DIIS error is below 1.0e-08
 ---------------------------------------
  Cycle       Energy         DIIS error
 ---------------------------------------
    1  -16792.6324313258      5.35e-04  
    2  -16792.6346346348      3.44e-04  
    3  -16792.6336182781      5.17e-04  
    4  -16792.6354508332      7.45e-05  
    5  -16792.6354932574      2.96e-05  
    6  -16792.6354985670      6.44e-06  
    7  -16792.6354987943      3.84e-06  
    8  -16792.6354988920      5.92e-07  
    9  -16792.6354988946      1.38e-07  
   10  -16792.6354988947      4.61e-08  
   11  -16792.6354988949      1.07e-08  
   12  -16792.6354988947      6.33e-09  Convergence criterion met
 ---------------------------------------
 SCF time:   CPU 55.31s  wall 14.00s 
 SCF   energy in the final basis set =   -16792.6354988947
 Total energy in the final basis set =   -16792.6354988947

 --------------------------------------------------------------
             Orbital Energies (a.u.) and Symmetries
 --------------------------------------------------------------

 Alpha MOs, Restricted
 -- Occupied --                  
*******-1165.88 -482.85 -176.34 -176.32 -165.74 -165.74 -165.74
  1 A'    2 A'    3 A'    4 A'    5 A'    6 A'    7 A'    1 A"                 
-165.72 -165.72 -165.72  -77.12  -62.50  -56.32  -56.32  -56.32
  8 A'    2 A"    9 A'   10 A'   11 A'   12 A'    3 A"   13 A'                 
-35.834 -35.813 -31.328 -31.321 -31.321 -31.306 -31.300 -31.300
 14 A'   15 A'   16 A'   17 A'    4 A"   18 A'    5 A"   19 A'                 
-22.979 -22.977 -22.977 -22.972 -22.972 -22.956 -22.955 -22.955
 20 A'   21 A'    6 A"   22 A'    7 A"   23 A'    8 A"   24 A'                 
-22.951 -22.951 -10.309  -8.709  -6.613  -6.542  -6.527  -6.527
  9 A"   25 A'   26 A'   27 A'   28 A'   29 A'   10 A"   30 A'                 
 -6.383  -6.362  -4.797  -4.780  -4.779  -4.775  -4.774  -4.772
 31 A'   32 A'   33 A'   34 A'   11 A"   35 A'   36 A'   12 A"                 
 -4.770  -4.760  -4.760  -2.652  -2.648  -2.648  -2.636  -2.636
 37 A'   13 A"   38 A'   39 A'   14 A"   40 A'   15 A"   41 A'                 
 -2.061  -2.057  -2.056  -2.042  -2.042  -2.039  -2.035  -2.035
 42 A'   43 A'   16 A"   44 A'   17 A"   45 A'   18 A"   46 A'                 
 -2.023  -2.023  -0.810  -0.755  -0.683  -0.649  -0.509  -0.423
 19 A"   47 A'   48 A'   49 A'   50 A'   51 A'   52 A'   53 A'                 
 -0.402  -0.366  -0.323  -0.308  -0.303  -0.301  -0.291  -0.280
 54 A'   20 A"   55 A'   56 A'   21 A"   22 A"   57 A'   58 A'                 
 -0.270
 23 A"                                                                         
 -- Virtual --                   
 -0.135  -0.131  -0.102  -0.037   0.007   0.025   0.034   0.043
 59 A'   60 A'   24 A"   61 A'   62 A'   63 A'   64 A'   25 A"                 
  0.053   0.069   0.070   0.076   0.100   0.108   0.112   0.137
 65 A'   26 A"   66 A'   67 A'   68 A'   69 A'   27 A"   70 A'                 
  0.145   0.170   0.206   0.207   0.218   0.225   0.250   0.270
 71 A'   72 A'   73 A'   28 A"   29 A"   74 A'   75 A'   76 A'                 
  0.280   0.307   0.320   0.363   0.371   0.376   0.388   0.392
 30 A"   77 A'   78 A'   31 A"   79 A'   32 A"   80 A'   33 A"                 
  0.400   0.405   0.411   0.430   0.436   0.443   0.455   0.491
 34 A"   81 A'   82 A'   83 A'   35 A"   84 A'   85 A'   86 A'                 
  0.496   0.520   0.562   0.577   0.587   0.601   0.603   0.633
 36 A"   87 A'   37 A"   88 A'   38 A"   89 A'   90 A'   91 A'                 
  0.634   0.671   0.721   0.743   0.788   0.867   0.884   0.994
 92 A'   39 A"   93 A'   40 A"   94 A'   95 A'   96 A'   97 A'                 
  1.023   1.245   1.284   1.300   1.307   1.331   1.363   1.364
 98 A'   41 A"   42 A"   99 A'  100 A'  101 A'   43 A"  102 A'                 
  1.468   1.559   1.560   1.607   1.648   1.684   1.921   1.988
 44 A"   45 A"  103 A'  104 A'  105 A'  106 A'  107 A'   46 A"                 
  2.025   2.138   2.669   2.738   3.043   3.934   3.943   3.950
108 A'  109 A'   47 A"  110 A'  111 A'   48 A"  112 A'   49 A"                 
  3.960   3.961   3.962   3.986   3.991   4.009   4.015   4.028
 50 A"  113 A'   51 A"  114 A'   52 A"  115 A'  116 A'   53 A"                 
  4.086   4.108   4.186   4.263   4.278   4.351   5.966   5.980
117 A'  118 A'  119 A'  120 A'  121 A'  122 A'   54 A"   55 A"                 
  5.985   6.004   6.017   6.023   6.542   6.923   7.542   7.567
123 A'  124 A'  125 A'  126 A'  127 A'  128 A'   56 A"  129 A'                 
  7.632  13.775  13.890  13.983  23.341  27.736  27.797  28.308
130 A'   57 A"  131 A'  132 A'  133 A'  134 A'  135 A'   58 A"                 
 28.324  28.325  28.334  28.350  28.358  28.506  28.510  28.517
 59 A"  136 A'  137 A'  138 A'  139 A'   60 A"  140 A'   61 A"                 
 28.526  28.531  28.531  28.544  28.551  28.608  28.628  47.836
 62 A"   63 A"  141 A'  142 A'  143 A'  144 A'  145 A'  146 A'                 
127.852 127.866 127.870 127.885 127.891 127.902 151.551 151.601
 64 A"  147 A'   65 A"  148 A'  149 A'  150 A'  151 A'  152 A'                 
163.070 289.733 289.755 289.8371020.6091901.7091901.762
153 A'   66 A"  154 A'  155 A'  156 A'  157 A'  158 A'                         

 Beta MOs, Restricted
 -- Occupied --                  
*******-1165.88 -482.85 -176.34 -176.32 -165.74 -165.74 -165.74
  1 A'    2 A'    3 A'    4 A'    5 A'    6 A'    7 A'    1 A"                 
-165.72 -165.72 -165.72  -77.12  -62.50  -56.32  -56.32  -56.32
  8 A'    2 A"    9 A'   10 A'   11 A'   12 A'    3 A"   13 A'                 
-35.834 -35.813 -31.328 -31.321 -31.321 -31.306 -31.300 -31.300
 14 A'   15 A'   16 A'   17 A'    4 A"   18 A'    5 A"   19 A'                 
-22.979 -22.977 -22.977 -22.972 -22.972 -22.956 -22.955 -22.955
 20 A'   21 A'    6 A"   22 A'    7 A"   23 A'    8 A"   24 A'                 
-22.951 -22.951 -10.309  -8.709  -6.613  -6.542  -6.527  -6.527
  9 A"   25 A'   26 A'   27 A'   28 A'   29 A'   10 A"   30 A'                 
 -6.383  -6.362  -4.797  -4.780  -4.779  -4.775  -4.774  -4.772
 31 A'   32 A'   33 A'   34 A'   11 A"   35 A'   36 A'   12 A"                 
 -4.770  -4.760  -4.760  -2.652  -2.648  -2.648  -2.636  -2.636
 37 A'   13 A"   38 A'   39 A'   14 A"   40 A'   15 A"   41 A'                 
 -2.061  -2.057  -2.056  -2.042  -2.042  -2.039  -2.035  -2.035
 42 A'   43 A'   16 A"   44 A'   17 A"   45 A'   18 A"   46 A'                 
 -2.023  -2.023  -0.810  -0.755  -0.683  -0.649  -0.509  -0.423
 19 A"   47 A'   48 A'   49 A'   50 A'   51 A'   52 A'   53 A'                 
 -0.402  -0.366  -0.323  -0.308  -0.303  -0.301  -0.291  -0.280
 54 A'   20 A"   55 A'   56 A'   21 A"   22 A"   57 A'   58 A'                 
 -0.270
 23 A"                                                                         
 -- Virtual --                   
 -0.135  -0.131  -0.102  -0.037   0.007   0.025   0.034   0.043
 59 A'   60 A'   24 A"   61 A'   62 A'   63 A'   64 A'   25 A"                 
  0.053   0.069   0.070   0.076   0.100   0.108   0.112   0.137
 65 A'   26 A"   66 A'   67 A'   68 A'   69 A'   27 A"   70 A'                 
  0.145   0.170   0.206   0.207   0.218   0.225   0.250   0.270
 71 A'   72 A'   73 A'   28 A"   29 A"   74 A'   75 A'   76 A'                 
  0.280   0.307   0.320   0.363   0.371   0.376   0.388   0.392
 30 A"   77 A'   78 A'   31 A"   79 A'   32 A"   80 A'   33 A"                 
  0.400   0.405   0.411   0.430   0.436   0.443   0.455   0.491
 34 A"   81 A'   82 A'   83 A'   35 A"   84 A'   85 A'   86 A'                 
  0.496   0.520   0.562   0.577   0.587   0.601   0.603   0.633
 36 A"   87 A'   37 A"   88 A'   38 A"   89 A'   90 A'   91 A'                 
  0.634   0.671   0.721   0.743   0.788   0.867   0.884   0.994
 92 A'   39 A"   93 A'   40 A"   94 A'   95 A'   96 A'   97 A'                 
  1.023   1.245   1.284   1.300   1.307   1.331   1.363   1.364
 98 A'   41 A"   42 A"   99 A'  100 A'  101 A'   43 A"  102 A'                 
  1.468   1.559   1.560   1.607   1.648   1.684   1.921   1.988
 44 A"   45 A"  103 A'  104 A'  105 A'  106 A'  107 A'   46 A"                 
  2.025   2.138   2.669   2.738   3.043   3.934   3.943   3.950
108 A'  109 A'   47 A"  110 A'  111 A'   48 A"  112 A'   49 A"                 
  3.960   3.961   3.962   3.986   3.991   4.009   4.015   4.028
 50 A"  113 A'   51 A"  114 A'   52 A"  115 A'  116 A'   53 A"                 
  4.086   4.108   4.186   4.263   4.278   4.351   5.966   5.980
117 A'  118 A'  119 A'  120 A'  121 A'  122 A'   54 A"   55 A"                 
  5.985   6.004   6.017   6.023   6.542   6.923   7.542   7.567
123 A'  124 A'  125 A'  126 A'  127 A'  128 A'   56 A"  129 A'                 
  7.632  13.775  13.890  13.983  23.341  27.736  27.797  28.308
130 A'   57 A"  131 A'  132 A'  133 A'  134 A'  135 A'   58 A"                 
 28.324  28.325  28.334  28.350  28.358  28.506  28.510  28.517
 59 A"  136 A'  137 A'  138 A'  139 A'   60 A"  140 A'   61 A"                 
 28.526  28.531  28.531  28.544  28.551  28.608  28.628  47.836
 62 A"   63 A"  141 A'  142 A'  143 A'  144 A'  145 A'  146 A'                 
127.852 127.866 127.870 127.885 127.891 127.902 151.551 151.601
 64 A"  147 A'   65 A"  148 A'  149 A'  150 A'  151 A'  152 A'                 
163.070 289.733 289.755 289.8371020.6091901.7091901.762
153 A'   66 A"  154 A'  155 A'  156 A'  157 A'  158 A'                         
 --------------------------------------------------------------

          Ground-State Mulliken Net Atomic Charges

     Atom                 Charge (a.u.)
  ----------------------------------------
      1 C                    -0.054652
      2 P                     0.027433
      3 I                    -0.113316
      4 I                     0.145862
      5 Br                   -0.005328
  ----------------------------------------
  Sum of atomic charges =     0.000000

 -----------------------------------------------------------------
                    Cartesian Multipole Moments
 -----------------------------------------------------------------
    Charge (ESU x 10^10)
                 0.0000
    Dipole Moment (Debye)
         X       0.8474      Y       0.9529      Z      -0.0000
       Tot       1.2752
    Quadrupole Moments (Debye-Ang)
        XX     -87.2929     XY       2.0755     YY     -94.3257
        XZ       0.0000     YZ      -0.0000     ZZ     -95.6786
    Octopole Moments (Debye-Ang^2)
       XXX      27.3982    XXY      -1.4024    XYY       0.6635
       YYY     -20.6533    XXZ       0.0000    XYZ       0.0000
       YYZ       0.0000    XZZ       2.2145    YZZ      -2.5221
       ZZZ       0.0000
    Hexadecapole Moments (Debye-Ang^3)
      XXXX   -2624.7585   XXXY     106.0467   XXYY    -628.9851
      XYYY      84.8460   YYYY    -790.1456   XXXZ       0.0000
      XXYZ      -0.0000   XYYZ       0.0000   YYYZ      -0.0000
      XXZZ    -515.4014   XYZZ      24.1925   YYZZ    -162.4265
      XZZZ       0.0000   YZZZ      -0.0000   ZZZZ    -133.7649
 -----------------------------------------------------------------
 Calculating analytic gradient of the SCF energy
 Gradient of SCF Energy
            1           2           3           4           5
    1  -0.0380637   0.0281829  -0.0095934   0.0376630  -0.0181888
    2   0.0772350  -0.0423681   0.0009215   0.0071112  -0.0428995
    3  -0.0000000   0.0000000  -0.0000000   0.0000000  -0.0000000
 Max gradient component =       7.723E-02
 RMS gradient           =       3.026E-02
 Gradient time:  CPU 16.44 s  wall 4.22 s
 Geometry Optimization Parameters
   NAtoms,    NIC,     NZ,  NCons,   NDum,   NFix, NCnnct, MaxDiis
        5      20       5       0       0       0       0       0

 Cartesian Hessian Update
 Hessian Updated using BFGS Update


** GEOMETRY OPTIMIZATION IN DELOCALIZED INTERNAL COORDINATES **
   Searching for a Minimum

   Optimization Cycle:   4

                       Coordinates (Angstroms)
     ATOM                X               Y               Z
      1  C         0.5852781284   -0.0109394253    0.0000000000
      2  P        -0.3986818192    1.2621506150    0.0000000000
      3  I        -2.8387503266    0.5786522766    0.0000000000
      4  I         2.8424529427    0.3562544246    0.0000000000
      5  Br       -0.0283037662   -2.1071770412    0.0000000000
   Point Group: cs    Number of degrees of freedom:     7


   Energy is -16792.635498895

 Hessian Updated using BFGS Update

  7 Hessian modes will be used to form the next step
  Hessian Eigenvalues:
     0.039313    0.056432    0.076011    0.222239    0.250191    0.251964
     1.034688

 Minimum Search - Taking Simple RFO Step
 Searching for Lamda that Minimizes Along All modes
 Value Taken    Lamda =  -0.05074750
 Calculated Step too Large.  Step scaled by  0.414366
 Step Taken.  Stepsize is  0.300000

                             Maximum     Tolerance    Cnvgd?
         Gradient           0.062357      0.000300      NO
         Displacement       0.193369      0.001200      NO
         Energy change     -0.023952      0.000001      NO


 New Cartesian Coordinates Obtained by Inverse Iteration

 Displacement from previous Coordinates is:  0.298797
 ----------------------------------------------------------------
             Standard Nuclear Orientation (Angstroms)
    I     Atom           X                Y                Z
 ----------------------------------------------------------------
    1      C       0.5765374154    -0.0355096545     0.0000000000
    2      P      -0.3947717283     1.2802272808     0.0000000000
    3      I      -2.8028053688     0.5528938827     0.0000000000
    4      I       2.7571514659     0.2972458687     0.0000000000
    5      Br      0.0258833748    -2.0159165279     0.0000000000
 ----------------------------------------------------------------
 Molecular Point Group                 Cs    NOp =  2
 Largest Abelian Subgroup              Cs    NOp =  2
 Nuclear Repulsion Energy =  1385.0276550548 hartrees
 There are       81 alpha and       81 beta electrons
 Applying Cartesian multipole field
    Component          Value
    ---------          -----
     (2,0,0)        1.00000E-11
     (0,2,0)        2.00000E-11
     (0,0,2)       -3.00000E-11
 Nucleus-field energy     =     0.0000000428 hartrees
 Requested basis set is 6-311++G(d,p)
 There are 86 shells and 224 basis functions
 A cutoff of  1.0D-11 yielded   2534 shell pairs
 There are     18395 function pairs (     20850 Cartesian)
 Smallest overlap matrix eigenvalue = 5.95E-04
 Guess MOs from SCF MO coefficient file

 -----------------------------------------------------------------------
  General SCF calculation program by
  Eric Jon Sundstrom, Paul Horn, Yuezhi Mao, Dmitri Zuev, Alec White,
  David Stuck, Shaama M.S., Shane Yost, Joonho Lee, David Small,
  Daniel Levine, Susi Lehtola, Hugh Burton, Evgeny Epifanovsky
 -----------------------------------------------------------------------
 Exchange:     0.2000 Hartree-Fock + 0.0800 Slater + 0.7200 B88
 Correlation:  0.1900 VWN1RPA + 0.8100 LYP
 Using SG-1 standard quadrature grid
 using 4 threads for integral computing
 -------------------------------------------------------
 OpenMP Integral computing Module                
 Release: version 2.0, May 2017, Q-Chem Inc. Pleasanton 
 -------------------------------------------------------
 -------------------------------------------------------
 OpenMP BLAS3 based DFT computing Module                
 Release: version 1.0, May 2013, Q-Chem Inc. Pittsburgh 
 -------------------------------------------------------
 A restricted SCF calculation will be
 performed using DIIS
 SCF converges when DIIS error is below 1.0e-08
 ---------------------------------------
  Cycle       Energy         DIIS error
 ---------------------------------------
    1  -16792.6493294596      6.07e-04  
    2  -16792.6517363334      4.30e-04  
    3  -16792.6508773925      5.55e-04  
    4  -16792.6529471556      8.33e-05  
    5  -16792.6530006346      2.90e-05  
    6  -16792.6530054057      7.25e-06  
    7  -16792.6530057326      3.86e-06  
    8  -16792.6530058265      4.79e-07  
    9  -16792.6530058281      1.42e-07  
   10  -16792.6530058283      5.66e-08  
   11  -16792.6530058284      1.51e-08  
   12  -16792.6530058285      4.57e-09  Convergence criterion met
 ---------------------------------------
 SCF time:   CPU 56.66s  wall 15.00s 
 SCF   energy in the final basis set =   -16792.6530058285
 Total energy in the final basis set =   -16792.6530058285

 --------------------------------------------------------------
             Orbital Energies (a.u.) and Symmetries
 --------------------------------------------------------------

 Alpha MOs, Restricted
 -- Occupied --                  
*******-1165.88 -482.86 -176.33 -176.31 -165.74 -165.74 -165.74
  1 A'    2 A'    3 A'    4 A'    5 A'    6 A'    7 A'    1 A"                 
-165.72 -165.72 -165.71  -77.11  -62.51  -56.33  -56.32  -56.32
  8 A'    2 A"    9 A'   10 A'   11 A'   12 A'    3 A"   13 A'                 
-35.831 -35.810 -31.325 -31.318 -31.318 -31.302 -31.297 -31.297
 14 A'   15 A'   16 A'   17 A'    4 A"   18 A'    5 A"   19 A'                 
-22.975 -22.973 -22.973 -22.969 -22.969 -22.953 -22.952 -22.952
 20 A'   21 A'    6 A"   22 A'    7 A"   23 A'    8 A"   24 A'                 
-22.948 -22.948 -10.305  -8.716  -6.609  -6.549  -6.534  -6.534
  9 A"   25 A'   26 A'   27 A'   28 A'   29 A'   10 A"   30 A'                 
 -6.380  -6.359  -4.793  -4.777  -4.777  -4.771  -4.770  -4.768
 31 A'   32 A'   33 A'   34 A'   11 A"   35 A'   36 A'   12 A"                 
 -4.766  -4.757  -4.757  -2.659  -2.655  -2.655  -2.643  -2.643
 37 A'   13 A"   38 A'   39 A'   14 A"   40 A'   15 A"   41 A'                 
 -2.058  -2.054  -2.053  -2.039  -2.039  -2.036  -2.032  -2.031
 42 A'   43 A'   16 A"   44 A'   17 A"   45 A'   18 A"   46 A'                 
 -2.020  -2.020  -0.827  -0.754  -0.686  -0.644  -0.515  -0.432
 19 A"   47 A'   48 A'   49 A'   50 A'   51 A'   52 A'   53 A'                 
 -0.406  -0.373  -0.326  -0.311  -0.306  -0.300  -0.289  -0.278
 54 A'   20 A"   55 A'   56 A'   21 A"   22 A"   57 A'   58 A'                 
 -0.263
 23 A"                                                                         
 -- Virtual --                   
 -0.117  -0.110  -0.103  -0.030   0.008   0.026   0.034   0.044
 59 A'   60 A'   24 A"   61 A'   62 A'   63 A'   64 A'   25 A"                 
  0.053   0.067   0.069   0.077   0.100   0.106   0.113   0.134
 65 A'   26 A"   66 A'   67 A'   68 A'   69 A'   27 A"   70 A'                 
  0.149   0.175   0.208   0.208   0.218   0.223   0.250   0.269
 71 A'   72 A'   73 A'   28 A"   29 A"   74 A'   75 A'   76 A'                 
  0.283   0.305   0.317   0.362   0.365   0.377   0.388   0.394
 30 A"   77 A'   78 A'   31 A"   79 A'   32 A"   80 A'   33 A"                 
  0.404   0.406   0.416   0.422   0.430   0.443   0.457   0.494
 34 A"   81 A'   82 A'   83 A'   35 A"   84 A'   85 A'   36 A"                 
  0.499   0.536   0.554   0.577   0.577   0.603   0.623   0.637
 86 A'   87 A'   37 A"   88 A'   38 A"   89 A'   90 A'   91 A'                 
  0.646   0.679   0.762   0.765   0.804   0.862   0.902   0.992
 92 A'   39 A"   93 A'   40 A"   94 A'   95 A'   96 A'   97 A'                 
  1.011   1.252   1.287   1.312   1.328   1.339   1.370   1.376
 98 A'   41 A"   42 A"   99 A'  100 A'  101 A'  102 A'   43 A"                 
  1.460   1.558   1.609   1.629   1.659   1.691   1.890   1.986
 44 A"   45 A"  103 A'  104 A'  105 A'  106 A'  107 A'   46 A"                 
  2.033   2.159   2.666   2.751   3.035   3.937   3.948   3.953
108 A'  109 A'   47 A"  110 A'  111 A'   48 A"  112 A'   49 A"                 
  3.963   3.966   3.970   3.983   3.985   4.018   4.030   4.039
113 A'   50 A"   51 A"  114 A'   52 A"  115 A'  116 A'   53 A"                 
  4.095   4.120   4.206   4.284   4.317   4.369   5.970   5.983
117 A'  118 A'  119 A'  120 A'  121 A'  122 A'   54 A"   55 A"                 
  5.990   6.009   6.021   6.029   6.551   6.920   7.537   7.568
123 A'  124 A'  125 A'  126 A'  127 A'  128 A'   56 A"  129 A'                 
  7.638  13.779  13.898  13.974  23.332  27.740  27.814  28.313
130 A'   57 A"  131 A'  132 A'  133 A'  134 A'  135 A'   58 A"                 
 28.328  28.330  28.339  28.355  28.362  28.509  28.515  28.524
 59 A"  136 A'  137 A'  138 A'  139 A'   60 A"  140 A'   61 A"                 
 28.530  28.534  28.534  28.549  28.562  28.614  28.644  47.840
 62 A"   63 A"  141 A'  142 A'  143 A'  144 A'  145 A'  146 A'                 
127.857 127.872 127.874 127.890 127.896 127.906 151.556 151.616
 64 A"  147 A'   65 A"  148 A'  149 A'  150 A'  151 A'  152 A'                 
163.062 289.729 289.757 289.8531020.6161901.7141901.777
153 A'   66 A"  154 A'  155 A'  156 A'  157 A'  158 A'                         

 Beta MOs, Restricted
 -- Occupied --                  
*******-1165.88 -482.86 -176.33 -176.31 -165.74 -165.74 -165.74
  1 A'    2 A'    3 A'    4 A'    5 A'    6 A'    7 A'    1 A"                 
-165.72 -165.72 -165.71  -77.11  -62.51  -56.33  -56.32  -56.32
  8 A'    2 A"    9 A'   10 A'   11 A'   12 A'    3 A"   13 A'                 
-35.831 -35.810 -31.325 -31.318 -31.318 -31.302 -31.297 -31.297
 14 A'   15 A'   16 A'   17 A'    4 A"   18 A'    5 A"   19 A'                 
-22.975 -22.973 -22.973 -22.969 -22.969 -22.953 -22.952 -22.952
 20 A'   21 A'    6 A"   22 A'    7 A"   23 A'    8 A"   24 A'                 
-22.948 -22.948 -10.305  -8.716  -6.609  -6.549  -6.534  -6.534
  9 A"   25 A'   26 A'   27 A'   28 A'   29 A'   10 A"   30 A'                 
 -6.380  -6.359  -4.793  -4.777  -4.777  -4.771  -4.770  -4.768
 31 A'   32 A'   33 A'   34 A'   11 A"   35 A'   36 A'   12 A"                 
 -4.766  -4.757  -4.757  -2.659  -2.655  -2.655  -2.643  -2.643
 37 A'   13 A"   38 A'   39 A'   14 A"   40 A'   15 A"   41 A'                 
 -2.058  -2.054  -2.053  -2.039  -2.039  -2.036  -2.032  -2.031
 42 A'   43 A'   16 A"   44 A'   17 A"   45 A'   18 A"   46 A'                 
 -2.020  -2.020  -0.827  -0.754  -0.686  -0.644  -0.515  -0.432
 19 A"   47 A'   48 A'   49 A'   50 A'   51 A'   52 A'   53 A'                 
 -0.406  -0.373  -0.326  -0.311  -0.306  -0.300  -0.289  -0.278
 54 A'   20 A"   55 A'   56 A'   21 A"   22 A"   57 A'   58 A'                 
 -0.263
 23 A"                                                                         
 -- Virtual --                   
 -0.117  -0.110  -0.103  -0.030   0.008   0.026   0.034   0.044
 59 A'   60 A'   24 A"   61 A'   62 A'   63 A'   64 A'   25 A"                 
  0.053   0.067   0.069   0.077   0.100   0.106   0.113   0.134
 65 A'   26 A"   66 A'   67 A'   68 A'   69 A'   27 A"   70 A'                 
  0.149   0.175   0.208   0.208   0.218   0.223   0.250   0.269
 71 A'   72 A'   73 A'   28 A"   29 A"   74 A'   75 A'   76 A'                 
  0.283   0.305   0.317   0.362   0.365   0.377   0.388   0.394
 30 A"   77 A'   78 A'   31 A"   79 A'   32 A"   80 A'   33 A"                 
  0.404   0.406   0.416   0.422   0.430   0.443   0.457   0.494
 34 A"   81 A'   82 A'   83 A'   35 A"   84 A'   85 A'   36 A"                 
  0.499   0.536   0.554   0.577   0.577   0.603   0.623   0.637
 86 A'   87 A'   37 A"   88 A'   38 A"   89 A'   90 A'   91 A'                 
  0.646   0.679   0.762   0.765   0.804   0.862   0.902   0.992
 92 A'   39 A"   93 A'   40 A"   94 A'   95 A'   96 A'   97 A'                 
  1.011   1.252   1.287   1.312   1.328   1.339   1.370   1.376
 98 A'   41 A"   42 A"   99 A'  100 A'  101 A'  102 A'   43 A"                 
  1.460   1.558   1.609   1.629   1.659   1.691   1.890   1.986
 44 A"   45 A"  103 A'  104 A'  105 A'  106 A'  107 A'   46 A"                 
  2.033   2.159   2.666   2.751   3.035   3.937   3.948   3.953
108 A'  109 A'   47 A"  110 A'  111 A'   48 A"  112 A'   49 A"                 
  3.963   3.966   3.970   3.983   3.985   4.018   4.030   4.039
113 A'   50 A"   51 A"  114 A'   52 A"  115 A'  116 A'   53 A"                 
  4.095   4.120   4.206   4.284   4.317   4.369   5.970   5.983
117 A'  118 A'  119 A'  120 A'  121 A'  122 A'   54 A"   55 A"                 
  5.990   6.009   6.021   6.029   6.551   6.920   7.537   7.568
123 A'  124 A'  125 A'  126 A'  127 A'  128 A'   56 A"  129 A'                 
  7.638  13.779  13.898  13.974  23.332  27.740  27.814  28.313
130 A'   57 A"  131 A'  132 A'  133 A'  134 A'  135 A'   58 A"                 
 28.328  28.330  28.339  28.355  28.362  28.509  28.515  28.524
 59 A"  136 A'  137 A'  138 A'  139 A'   60 A"  140 A'   61 A"                 
 28.530  28.534  28.534  28.549  28.562  28.614  28.644  47.840
 62 A"   63 A"  141 A'  142 A'  143 A'  144 A'  145 A'  146 A'                 
127.857 127.872 127.874 127.890 127.896 127.906 151.556 151.616
 64 A"  147 A'   65 A"  148 A'  149 A'  150 A'  151 A'  152 A'                 
163.062 289.729 289.757 289.8531020.6161901.7141901.777
153 A'   66 A"  154 A'  155 A'  156 A'  157 A'  158 A'                         
 --------------------------------------------------------------

          Ground-State Mulliken Net Atomic Charges

     Atom                 Charge (a.u.)
  ----------------------------------------
      1 C                    -0.076111
      2 P                     0.011033
      3 I                    -0.127029
      4 I                     0.148987
      5 Br                    0.043120
  ----------------------------------------
  Sum of atomic charges =     0.000000

 -----------------------------------------------------------------
                    Cartesian Multipole Moments
 -----------------------------------------------------------------
    Charge (ESU x 10^10)
                 0.0000
    Dipole Moment (Debye)
         X       0.8975      Y       0.4699      Z       0.0000
       Tot       1.0130
    Quadrupole Moments (Debye-Ang)
        XX     -88.6196     XY       1.8819     YY     -93.6705
        XZ       0.0000     YZ      -0.0000     ZZ     -95.5033
    Octopole Moments (Debye-Ang^2)
       XXX      27.4475    XXY      -2.7037    XYY       1.3999
       YYY     -21.0273    XXZ      -0.0000    XYZ       0.0000
       YYZ       0.0000    XZZ       2.8822    YZZ      -2.5242
       ZZZ      -0.0000
    Hexadecapole Moments (Debye-Ang^3)
      XXXX   -2543.2153   XXXY     117.9208   XXYY    -602.4343
      XYYY      97.0837   YYYY    -737.3502   XXXZ       0.0000
      XXYZ      -0.0000   XYYZ       0.0000   YYYZ      -0.0000
      XXZZ    -496.0011   XYZZ      29.2958   YYZZ    -153.1761
      XZZZ       0.0000   YZZZ      -0.0000   ZZZZ    -133.3321
 -----------------------------------------------------------------
 Calculating analytic gradient of the SCF energy
 Gradient of SCF Energy
            1           2           3           4           5
    1  -0.0166621   0.0160841  -0.0056351   0.0188381  -0.0126250
    2   0.0569885  -0.0273248   0.0004812   0.0016485  -0.0317933
    3  -0.0000000   0.0000000   0.0000000   0.0000000  -0.0000000
 Max gradient component =       5.699E-02
 RMS gradient           =       2.015E-02
 Gradient time:  CPU 16.83 s  wall 4.32 s
 Geometry Optimization Parameters
   NAtoms,    NIC,     NZ,  NCons,   NDum,   NFix, NCnnct, MaxDiis
        5      20       5       0       0       0       0       0

 Cartesian Hessian Update
 Hessian Updated using BFGS Update


** GEOMETRY OPTIMIZATION IN DELOCALIZED INTERNAL COORDINATES **
   Searching for a Minimum

   Optimization Cycle:   5

                       Coordinates (Angstroms)
     ATOM                X               Y               Z
      1  C         0.5765374154   -0.0355096545    0.0000000000
      2  P        -0.3947717283    1.2802272808    0.0000000000
      3  I        -2.8028053688    0.5528938827    0.0000000000
      4  I         2.7571514659    0.2972458687    0.0000000000
      5  Br        0.0258833748   -2.0159165279    0.0000000000
   Point Group: cs    Number of degrees of freedom:     7


   Energy is -16792.653005829

 Hessian Updated using BFGS Update

  7 Hessian modes will be used to form the next step
  Hessian Eigenvalues:
     0.041388    0.074677    0.097800    0.221282    0.251193    0.258217
     1.011194

 Minimum Search - Taking Simple RFO Step
 Searching for Lamda that Minimizes Along All modes
 Value Taken    Lamda =  -0.02331113
 Calculated Step too Large.  Step scaled by  0.559605
 Step Taken.  Stepsize is  0.300000

                             Maximum     Tolerance    Cnvgd?
         Gradient           0.042839      0.000300      NO
         Displacement       0.220999      0.001200      NO
         Energy change     -0.017507      0.000001      NO


 New Cartesian Coordinates Obtained by Inverse Iteration

 Displacement from previous Coordinates is:  0.247267
 ----------------------------------------------------------------
             Standard Nuclear Orientation (Angstroms)
    I     Atom           X                Y                Z
 ----------------------------------------------------------------
    1      C       0.5555646658    -0.0812585893     0.0000000000
    2      P      -0.3969695228     1.2832317249     0.0000000000
    3      I      -2.7848049933     0.5438304870     0.0000000000
    4      I       2.7123673014     0.2586313680     0.0000000000
    5      Br      0.0758377080    -1.9254941407     0.0000000000
 ----------------------------------------------------------------
 Molecular Point Group                 Cs    NOp =  2
 Largest Abelian Subgroup              Cs    NOp =  2
 Nuclear Repulsion Energy =  1412.4975811876 hartrees
 There are       81 alpha and       81 beta electrons
 Applying Cartesian multipole field
    Component          Value
    ---------          -----
     (2,0,0)        1.00000E-11
     (0,2,0)        2.00000E-11
     (0,0,2)       -3.00000E-11
 Nucleus-field energy     =     0.0000000412 hartrees
 Requested basis set is 6-311++G(d,p)
 There are 86 shells and 224 basis functions
 A cutoff of  1.0D-11 yielded   2539 shell pairs
 There are     18423 function pairs (     20882 Cartesian)
 Smallest overlap matrix eigenvalue = 4.52E-04
 Guess MOs from SCF MO coefficient file

 -----------------------------------------------------------------------
  General SCF calculation program by
  Eric Jon Sundstrom, Paul Horn, Yuezhi Mao, Dmitri Zuev, Alec White,
  David Stuck, Shaama M.S., Shane Yost, Joonho Lee, David Small,
  Daniel Levine, Susi Lehtola, Hugh Burton, Evgeny Epifanovsky
 -----------------------------------------------------------------------
 Exchange:     0.2000 Hartree-Fock + 0.0800 Slater + 0.7200 B88
 Correlation:  0.1900 VWN1RPA + 0.8100 LYP
 Using SG-1 standard quadrature grid
 using 4 threads for integral computing
 -------------------------------------------------------
 OpenMP Integral computing Module                
 Release: version 2.0, May 2017, Q-Chem Inc. Pleasanton 
 -------------------------------------------------------
 -------------------------------------------------------
 OpenMP BLAS3 based DFT computing Module                
 Release: version 1.0, May 2013, Q-Chem Inc. Pittsburgh 
 -------------------------------------------------------
 A restricted SCF calculation will be
 performed using DIIS
 SCF converges when DIIS error is below 1.0e-08
 ---------------------------------------
  Cycle       Energy         DIIS error
 ---------------------------------------
    1  -16792.6566851092      7.22e-04  
    2  -16792.6607035224      4.02e-04  
    3  -16792.6595117213      5.80e-04  
    4  -16792.6616838161      1.08e-04  
    5  -16792.6617731569      3.28e-05  
    6  -16792.6617789420      8.63e-06  
    7  -16792.6617794306      4.24e-06  
    8  -16792.6617795389      4.36e-07  
    9  -16792.6617795400      1.71e-07  
   10  -16792.6617795400      5.18e-08  
   11  -16792.6617795400      1.42e-08  
   12  -16792.6617795401      3.40e-09  Convergence criterion met
 ---------------------------------------
 SCF time:   CPU 57.60s  wall 16.00s 
 SCF   energy in the final basis set =   -16792.6617795401
 Total energy in the final basis set =   -16792.6617795401

 --------------------------------------------------------------
             Orbital Energies (a.u.) and Symmetries
 --------------------------------------------------------------

 Alpha MOs, Restricted
 -- Occupied --                  
*******-1165.88 -482.87 -176.33 -176.31 -165.73 -165.73 -165.73
  1 A'    2 A'    3 A'    4 A'    5 A'    6 A'    7 A'    1 A"                 
-165.71 -165.71 -165.71  -77.11  -62.52  -56.34  -56.33  -56.33
  8 A'    2 A"    9 A'   10 A'   11 A'   12 A'    3 A"   13 A'                 
-35.826 -35.807 -31.320 -31.313 -31.313 -31.300 -31.295 -31.294
 14 A'   15 A'   16 A'   17 A'    4 A"   18 A'    5 A"   19 A'                 
-22.970 -22.969 -22.969 -22.964 -22.964 -22.950 -22.949 -22.949
 20 A'   21 A'    6 A"   22 A'    7 A"   23 A'    8 A"   24 A'                 
-22.946 -22.946 -10.301  -8.726  -6.605  -6.558  -6.545  -6.544
  9 A"   25 A'   26 A'   27 A'   28 A'   29 A'   10 A"   30 A'                 
 -6.375  -6.356  -4.789  -4.773  -4.772  -4.768  -4.767  -4.764
 31 A'   32 A'   33 A'   34 A'   11 A"   35 A'   36 A'   12 A"                 
 -4.762  -4.755  -4.754  -2.669  -2.665  -2.665  -2.654  -2.654
 37 A'   13 A"   38 A'   39 A'   14 A"   40 A'   15 A"   41 A'                 
 -2.054  -2.049  -2.049  -2.035  -2.035  -2.034  -2.029  -2.029
 42 A'   43 A'   16 A"   44 A'   17 A"   45 A'   18 A"   46 A'                 
 -2.018  -2.018  -0.853  -0.750  -0.686  -0.639  -0.524  -0.439
 19 A"   47 A'   48 A'   49 A'   50 A'   51 A'   52 A'   53 A'                 
 -0.411  -0.384  -0.327  -0.315  -0.308  -0.298  -0.286  -0.277
 54 A'   20 A"   55 A'   56 A'   21 A"   22 A"   57 A'   58 A'                 
 -0.257
 23 A"                                                                         
 -- Virtual --                   
 -0.108  -0.103  -0.088  -0.019   0.009   0.026   0.035   0.044
 59 A'   24 A"   60 A'   61 A'   62 A'   63 A'   64 A'   25 A"                 
  0.053   0.064   0.069   0.078   0.102   0.105   0.115   0.131
 65 A'   26 A"   66 A'   67 A'   68 A'   69 A'   27 A"   70 A'                 
  0.153   0.179   0.207   0.209   0.220   0.225   0.251   0.268
 71 A'   72 A'   73 A'   28 A"   29 A"   74 A'   75 A'   76 A'                 
  0.285   0.303   0.315   0.361   0.363   0.378   0.386   0.396
 30 A"   77 A'   78 A'   31 A"   79 A'   32 A"   80 A'   33 A"                 
  0.403   0.405   0.416   0.419   0.422   0.445   0.463   0.499
 81 A'   34 A"   82 A'   83 A'   35 A"   84 A'   85 A'   36 A"                 
  0.502   0.543   0.549   0.566   0.574   0.605   0.632   0.644
 86 A'   37 A"   87 A'   38 A"   88 A'   89 A'   90 A'   91 A'                 
  0.656   0.686   0.782   0.808   0.809   0.868   0.916   0.978
 92 A'   39 A"   40 A"   93 A'   94 A'   95 A'   96 A'   97 A'                 
  1.019   1.259   1.289   1.314   1.338   1.344   1.374   1.389
 98 A'   41 A"   42 A"   99 A'  100 A'  101 A'  102 A'   43 A"                 
  1.455   1.561   1.615   1.663   1.684   1.719   1.873   1.984
 44 A"   45 A"  103 A'  104 A'  105 A'  106 A'  107 A'   46 A"                 
  2.038   2.156   2.664   2.765   3.040   3.940   3.952   3.955
108 A'  109 A'   47 A"  110 A'  111 A'   48 A"  112 A'   49 A"                 
  3.962   3.969   3.975   3.978   3.979   4.021   4.048   4.053
113 A'   50 A"   51 A"   52 A"  114 A'  115 A'  116 A'   53 A"                 
  4.103   4.129   4.214   4.290   4.334   4.387   5.974   5.986
117 A'  118 A'  119 A'  120 A'  121 A'  122 A'   54 A"   55 A"                 
  5.994   6.013   6.022   6.035   6.581   6.916   7.529   7.567
123 A'  124 A'  125 A'  126 A'  127 A'  128 A'   56 A"  129 A'                 
  7.628  13.784  13.905  13.968  23.329  27.743  27.825  28.317
130 A'   57 A"  131 A'  132 A'  133 A'  134 A'  135 A'   58 A"                 
 28.331  28.335  28.345  28.359  28.366  28.514  28.520  28.529
 59 A"  136 A'  137 A'  138 A'  139 A'   60 A"  140 A'   61 A"                 
 28.533  28.537  28.537  28.553  28.570  28.618  28.653  47.859
 62 A"  141 A'   63 A"  142 A'  143 A'  144 A'  145 A'  146 A'                 
127.862 127.876 127.877 127.895 127.901 127.909 151.558 151.626
 64 A"   65 A"  147 A'  148 A'  149 A'  150 A'  151 A'  152 A'                 
163.052 289.724 289.758 289.8541020.6411901.7171901.788
153 A'   66 A"  154 A'  155 A'  156 A'  157 A'  158 A'                         

 Beta MOs, Restricted
 -- Occupied --                  
*******-1165.88 -482.87 -176.33 -176.31 -165.73 -165.73 -165.73
  1 A'    2 A'    3 A'    4 A'    5 A'    6 A'    7 A'    1 A"                 
-165.71 -165.71 -165.71  -77.11  -62.52  -56.34  -56.33  -56.33
  8 A'    2 A"    9 A'   10 A'   11 A'   12 A'    3 A"   13 A'                 
-35.826 -35.807 -31.320 -31.313 -31.313 -31.300 -31.295 -31.294
 14 A'   15 A'   16 A'   17 A'    4 A"   18 A'    5 A"   19 A'                 
-22.970 -22.969 -22.969 -22.964 -22.964 -22.950 -22.949 -22.949
 20 A'   21 A'    6 A"   22 A'    7 A"   23 A'    8 A"   24 A'                 
-22.946 -22.946 -10.301  -8.726  -6.605  -6.558  -6.545  -6.544
  9 A"   25 A'   26 A'   27 A'   28 A'   29 A'   10 A"   30 A'                 
 -6.375  -6.356  -4.789  -4.773  -4.772  -4.768  -4.767  -4.764
 31 A'   32 A'   33 A'   34 A'   11 A"   35 A'   36 A'   12 A"                 
 -4.762  -4.755  -4.754  -2.669  -2.665  -2.665  -2.654  -2.654
 37 A'   13 A"   38 A'   39 A'   14 A"   40 A'   15 A"   41 A'                 
 -2.054  -2.049  -2.049  -2.035  -2.035  -2.034  -2.029  -2.029
 42 A'   43 A'   16 A"   44 A'   17 A"   45 A'   18 A"   46 A'                 
 -2.018  -2.018  -0.853  -0.750  -0.686  -0.639  -0.524  -0.439
 19 A"   47 A'   48 A'   49 A'   50 A'   51 A'   52 A'   53 A'                 
 -0.411  -0.384  -0.327  -0.315  -0.308  -0.298  -0.286  -0.277
 54 A'   20 A"   55 A'   56 A'   21 A"   22 A"   57 A'   58 A'                 
 -0.257
 23 A"                                                                         
 -- Virtual --                   
 -0.108  -0.103  -0.088  -0.019   0.009   0.026   0.035   0.044
 59 A'   24 A"   60 A'   61 A'   62 A'   63 A'   64 A'   25 A"                 
  0.053   0.064   0.069   0.078   0.102   0.105   0.115   0.131
 65 A'   26 A"   66 A'   67 A'   68 A'   69 A'   27 A"   70 A'                 
  0.153   0.179   0.207   0.209   0.220   0.225   0.251   0.268
 71 A'   72 A'   73 A'   28 A"   29 A"   74 A'   75 A'   76 A'                 
  0.285   0.303   0.315   0.361   0.363   0.378   0.386   0.396
 30 A"   77 A'   78 A'   31 A"   79 A'   32 A"   80 A'   33 A"                 
  0.403   0.405   0.416   0.419   0.422   0.445   0.463   0.499
 81 A'   34 A"   82 A'   83 A'   35 A"   84 A'   85 A'   36 A"                 
  0.502   0.543   0.549   0.566   0.574   0.605   0.632   0.644
 86 A'   37 A"   87 A'   38 A"   88 A'   89 A'   90 A'   91 A'                 
  0.656   0.686   0.782   0.808   0.809   0.868   0.916   0.978
 92 A'   39 A"   40 A"   93 A'   94 A'   95 A'   96 A'   97 A'                 
  1.019   1.259   1.289   1.314   1.338   1.344   1.374   1.389
 98 A'   41 A"   42 A"   99 A'  100 A'  101 A'  102 A'   43 A"                 
  1.455   1.561   1.615   1.663   1.684   1.719   1.873   1.984
 44 A"   45 A"  103 A'  104 A'  105 A'  106 A'  107 A'   46 A"                 
  2.038   2.156   2.664   2.765   3.040   3.940   3.952   3.955
108 A'  109 A'   47 A"  110 A'  111 A'   48 A"  112 A'   49 A"                 
  3.962   3.969   3.975   3.978   3.979   4.021   4.048   4.053
113 A'   50 A"   51 A"   52 A"  114 A'  115 A'  116 A'   53 A"                 
  4.103   4.129   4.214   4.290   4.334   4.387   5.974   5.986
117 A'  118 A'  119 A'  120 A'  121 A'  122 A'   54 A"   55 A"                 
  5.994   6.013   6.022   6.035   6.581   6.916   7.529   7.567
123 A'  124 A'  125 A'  126 A'  127 A'  128 A'   56 A"  129 A'                 
  7.628  13.784  13.905  13.968  23.329  27.743  27.825  28.317
130 A'   57 A"  131 A'  132 A'  133 A'  134 A'  135 A'   58 A"                 
 28.331  28.335  28.345  28.359  28.366  28.514  28.520  28.529
 59 A"  136 A'  137 A'  138 A'  139 A'   60 A"  140 A'   61 A"                 
 28.533  28.537  28.537  28.553  28.570  28.618  28.653  47.859
 62 A"  141 A'   63 A"  142 A'  143 A'  144 A'  145 A'  146 A'                 
127.862 127.876 127.877 127.895 127.901 127.909 151.558 151.626
 64 A"   65 A"  147 A'  148 A'  149 A'  150 A'  151 A'  152 A'                 
163.052 289.724 289.758 289.8541020.6411901.7171901.788
153 A'   66 A"  154 A'  155 A'  156 A'  157 A'  158 A'                         
 --------------------------------------------------------------

          Ground-State Mulliken Net Atomic Charges

     Atom                 Charge (a.u.)
  ----------------------------------------
      1 C                    -0.093864
      2 P                    -0.004929
      3 I                    -0.140356
      4 I                     0.131234
      5 Br                    0.107914
  ----------------------------------------
  Sum of atomic charges =     0.000000

 -----------------------------------------------------------------
                    Cartesian Multipole Moments
 -----------------------------------------------------------------
    Charge (ESU x 10^10)
                 0.0000
    Dipole Moment (Debye)
         X       0.8273      Y      -0.0978      Z      -0.0000
       Tot       0.8330
    Quadrupole Moments (Debye-Ang)
        XX     -90.1071     XY       1.6137     YY     -92.9749
        XZ       0.0000     YZ      -0.0000     ZZ     -95.3583
    Octopole Moments (Debye-Ang^2)
       XXX      25.5246    XXY      -3.9722    XYY       1.6854
       YYY     -23.7536    XXZ      -0.0000    XYZ      -0.0000
       YYZ      -0.0000    XZZ       2.9002    YZZ      -3.4898
       ZZZ      -0.0000
    Hexadecapole Moments (Debye-Ang^3)
      XXXX   -2514.1744   XXXY     127.9840   XXYY    -586.0934
      XYYY     106.9370   YYYY    -690.4638   XXXZ       0.0000
      XXYZ      -0.0000   XYYZ       0.0000   YYYZ      -0.0000
      XXZZ    -487.0356   XYZZ      33.4866   YYZZ    -144.8267
      XZZZ       0.0000   YZZZ      -0.0000   ZZZZ    -133.0677
 -----------------------------------------------------------------
 Calculating analytic gradient of the SCF energy
 Gradient of SCF Energy
            1           2           3           4           5
    1  -0.0092463   0.0034852  -0.0014655   0.0083876  -0.0011609
    2   0.0197432  -0.0140878   0.0007987  -0.0024895  -0.0039645
    3   0.0000000  -0.0000000   0.0000000  -0.0000000   0.0000000
 Max gradient component =       1.974E-02
 RMS gradient           =       7.222E-03
 Gradient time:  CPU 17.13 s  wall 4.39 s
 Geometry Optimization Parameters
   NAtoms,    NIC,     NZ,  NCons,   NDum,   NFix, NCnnct, MaxDiis
        5      20       5       0       0       0       0       0

 Cartesian Hessian Update
 Hessian Updated using BFGS Update


** GEOMETRY OPTIMIZATION IN DELOCALIZED INTERNAL COORDINATES **
   Searching for a Minimum

   Optimization Cycle:   6

                       Coordinates (Angstroms)
     ATOM                X               Y               Z
      1  C         0.5555646658   -0.0812585893    0.0000000000
      2  P        -0.3969695228    1.2832317249    0.0000000000
      3  I        -2.7848049933    0.5438304870    0.0000000000
      4  I         2.7123673014    0.2586313680    0.0000000000
      5  Br        0.0758377080   -1.9254941407    0.0000000000
   Point Group: cs    Number of degrees of freedom:     7


   Energy is -16792.661779540

 Hessian Updated using BFGS Update

  7 Hessian modes will be used to form the next step
  Hessian Eigenvalues:
     0.067116    0.076307    0.113331    0.215825    0.252929    0.273571
     0.995705

 Minimum Search - Taking Simple RFO Step
 Searching for Lamda that Minimizes Along All modes
 Value Taken    Lamda =  -0.00215740
 Step Taken.  Stepsize is  0.129214

                             Maximum     Tolerance    Cnvgd?
         Gradient           0.014005      0.000300      NO
         Displacement       0.072126      0.001200      NO
         Energy change     -0.008774      0.000001      NO


 New Cartesian Coordinates Obtained by Inverse Iteration

 Displacement from previous Coordinates is:  0.159225
 ----------------------------------------------------------------
             Standard Nuclear Orientation (Angstroms)
    I     Atom           X                Y                Z
 ----------------------------------------------------------------
    1      C       0.5511811926    -0.1110225743     0.0000000000
    2      P      -0.3701625373     1.2891094935     0.0000000000
    3      I      -2.7530580978     0.5507906466     0.0000000000
    4      I       2.6506541182     0.2808088185     0.0000000000
    5      Br      0.0833804834    -1.9307455345     0.0000000000
 ----------------------------------------------------------------
 Molecular Point Group                 Cs    NOp =  2
 Largest Abelian Subgroup              Cs    NOp =  2
 Nuclear Repulsion Energy =  1427.3644333804 hartrees
 There are       81 alpha and       81 beta electrons
 Applying Cartesian multipole field
    Component          Value
    ---------          -----
     (2,0,0)        1.00000E-11
     (0,2,0)        2.00000E-11
     (0,0,2)       -3.00000E-11
 Nucleus-field energy     =     0.0000000403 hartrees
 Requested basis set is 6-311++G(d,p)
 There are 86 shells and 224 basis functions
 A cutoff of  1.0D-11 yielded   2557 shell pairs
 There are     18525 function pairs (     21006 Cartesian)
 Smallest overlap matrix eigenvalue = 4.14E-04
 Guess MOs from SCF MO coefficient file

 -----------------------------------------------------------------------
  General SCF calculation program by
  Eric Jon Sundstrom, Paul Horn, Yuezhi Mao, Dmitri Zuev, Alec White,
  David Stuck, Shaama M.S., Shane Yost, Joonho Lee, David Small,
  Daniel Levine, Susi Lehtola, Hugh Burton, Evgeny Epifanovsky
 -----------------------------------------------------------------------
 Exchange:     0.2000 Hartree-Fock + 0.0800 Slater + 0.7200 B88
 Correlation:  0.1900 VWN1RPA + 0.8100 LYP
 Using SG-1 standard quadrature grid
 using 4 threads for integral computing
 -------------------------------------------------------
 OpenMP Integral computing Module                
 Release: version 2.0, May 2017, Q-Chem Inc. Pleasanton 
 -------------------------------------------------------
 -------------------------------------------------------
 OpenMP BLAS3 based DFT computing Module                
 Release: version 1.0, May 2013, Q-Chem Inc. Pittsburgh 
 -------------------------------------------------------
 A restricted SCF calculation will be
 performed using DIIS
 SCF converges when DIIS error is below 1.0e-08
 ---------------------------------------
  Cycle       Energy         DIIS error
 ---------------------------------------
    1  -16792.6615115016      3.37e-04  
    2  -16792.6623187149      2.07e-04  
    3  -16792.6620682892      2.82e-04  
    4  -16792.6625977114      4.81e-05  
    5  -16792.6626142466      1.89e-05  
    6  -16792.6626169186      4.10e-06  
    7  -16792.6626170206      1.21e-06  
    8  -16792.6626170267      3.64e-07  
    9  -16792.6626170277      6.95e-08  
   10  -16792.6626170275      2.33e-08  
   11  -16792.6626170278      6.72e-09  Convergence criterion met
 ---------------------------------------
 SCF time:   CPU 53.30s  wall 14.00s 
 SCF   energy in the final basis set =   -16792.6626170278
 Total energy in the final basis set =   -16792.6626170278

 --------------------------------------------------------------
             Orbital Energies (a.u.) and Symmetries
 --------------------------------------------------------------

 Alpha MOs, Restricted
 -- Occupied --                  
*******-1165.88 -482.87 -176.33 -176.31 -165.73 -165.73 -165.73
  1 A'    2 A'    3 A'    4 A'    5 A'    6 A'    7 A'    1 A"                 
-165.71 -165.71 -165.71  -77.11  -62.52  -56.34  -56.34  -56.34
  8 A'    2 A"    9 A'   10 A'   11 A'   12 A'    3 A"   13 A'                 
-35.826 -35.805 -31.319 -31.313 -31.313 -31.297 -31.292 -31.292
 14 A'   15 A'   16 A'   17 A'    4 A"   18 A'    5 A"   19 A'                 
-22.970 -22.968 -22.968 -22.964 -22.964 -22.948 -22.947 -22.947
 20 A'   21 A'    6 A"   22 A'    7 A"   23 A'    8 A"   24 A'                 
-22.943 -22.943 -10.300  -8.729  -6.604  -6.561  -6.547  -6.546
  9 A"   25 A'   26 A'   27 A'   28 A'   29 A'   10 A"   30 A'                 
 -6.375  -6.354  -4.788  -4.773  -4.772  -4.766  -4.765  -4.763
 31 A'   32 A'   33 A'   34 A'   11 A"   35 A'   36 A'   12 A"                 
 -4.761  -4.753  -4.752  -2.672  -2.668  -2.667  -2.656  -2.656
 37 A'   13 A"   38 A'   39 A'   14 A"   40 A'   15 A"   41 A'                 
 -2.054  -2.049  -2.049  -2.036  -2.035  -2.031  -2.027  -2.027
 42 A'   43 A'   16 A"   44 A'   17 A"   45 A'   18 A"   46 A'                 
 -2.016  -2.016  -0.860  -0.753  -0.688  -0.635  -0.527  -0.442
 19 A"   47 A'   48 A'   49 A'   50 A'   51 A'   52 A'   53 A'                 
 -0.413  -0.388  -0.327  -0.317  -0.310  -0.298  -0.285  -0.276
 54 A'   20 A"   55 A'   56 A'   21 A"   22 A"   57 A'   58 A'                 
 -0.254
 23 A"                                                                         
 -- Virtual --                   
 -0.104  -0.096  -0.084  -0.018   0.010   0.026   0.035   0.044
 24 A"   59 A'   60 A'   61 A'   62 A'   63 A'   64 A'   25 A"                 
  0.052   0.064   0.068   0.078   0.102   0.104   0.115   0.130
 65 A'   26 A"   66 A'   67 A'   68 A'   69 A'   27 A"   70 A'                 
  0.158   0.182   0.204   0.209   0.219   0.224   0.253   0.267
 71 A'   72 A'   73 A'   28 A"   29 A"   74 A'   75 A'   76 A'                 
  0.287   0.305   0.318   0.358   0.365   0.378   0.383   0.399
 30 A"   77 A'   78 A'   31 A"   79 A'   32 A"   80 A'   81 A'                 
  0.399   0.407   0.412   0.421   0.423   0.446   0.464   0.500
 33 A"   34 A"   82 A'   35 A"   83 A'   84 A'   85 A'   36 A"                 
  0.508   0.540   0.554   0.563   0.577   0.609   0.637   0.646
 86 A'   37 A"   87 A'   38 A"   88 A'   89 A'   90 A'   91 A'                 
  0.666   0.689   0.789   0.806   0.817   0.874   0.915   0.972
 92 A'   39 A"   40 A"   93 A'   94 A'   95 A'   96 A'   97 A'                 
  1.025   1.260   1.291   1.316   1.341   1.351   1.376   1.394
 98 A'   41 A"   42 A"   99 A'  100 A'  101 A'  102 A'   43 A"                 
  1.452   1.562   1.615   1.669   1.684   1.719   1.875   1.983
 44 A"   45 A"  103 A'  104 A'  105 A'  106 A'  107 A'   46 A"                 
  2.038   2.153   2.662   2.768   3.038   3.940   3.954   3.957
108 A'  109 A'   47 A"  110 A'  111 A'   48 A"  112 A'   49 A"                 
  3.962   3.971   3.974   3.980   3.981   4.025   4.052   4.056
113 A'   50 A"   51 A"  114 A'   52 A"  115 A'  116 A'   53 A"                 
  4.104   4.133   4.215   4.297   4.333   4.400   5.975   5.988
117 A'  118 A'  119 A'  120 A'  121 A'  122 A'   54 A"   55 A"                 
  5.995   6.016   6.023   6.042   6.591   6.917   7.527   7.565
123 A'  124 A'  125 A'  126 A'  127 A'  128 A'   56 A"  129 A'                 
  7.628  13.785  13.906  13.962  23.329  27.746  27.837  28.318
130 A'   57 A"  131 A'  132 A'  133 A'  134 A'  135 A'   58 A"                 
 28.333  28.337  28.348  28.361  28.369  28.514  28.521  28.532
 59 A"  136 A'  137 A'  138 A'  139 A'   60 A"  140 A'   61 A"                 
 28.536  28.539  28.540  28.557  28.573  28.621  28.659  47.866
 62 A"  141 A'   63 A"  142 A'  143 A'  144 A'  145 A'  146 A'                 
127.863 127.879 127.879 127.897 127.904 127.913 151.561 151.636
 64 A"  147 A'   65 A"  148 A'  149 A'  150 A'  151 A'  152 A'                 
163.051 289.722 289.756 289.8531020.6501901.7201901.798
153 A'   66 A"  154 A'  155 A'  156 A'  157 A'  158 A'                         

 Beta MOs, Restricted
 -- Occupied --                  
*******-1165.88 -482.87 -176.33 -176.31 -165.73 -165.73 -165.73
  1 A'    2 A'    3 A'    4 A'    5 A'    6 A'    7 A'    1 A"                 
-165.71 -165.71 -165.71  -77.11  -62.52  -56.34  -56.34  -56.34
  8 A'    2 A"    9 A'   10 A'   11 A'   12 A'    3 A"   13 A'                 
-35.826 -35.805 -31.319 -31.313 -31.313 -31.297 -31.292 -31.292
 14 A'   15 A'   16 A'   17 A'    4 A"   18 A'    5 A"   19 A'                 
-22.970 -22.968 -22.968 -22.964 -22.964 -22.948 -22.947 -22.947
 20 A'   21 A'    6 A"   22 A'    7 A"   23 A'    8 A"   24 A'                 
-22.943 -22.943 -10.300  -8.729  -6.604  -6.561  -6.547  -6.546
  9 A"   25 A'   26 A'   27 A'   28 A'   29 A'   10 A"   30 A'                 
 -6.375  -6.354  -4.788  -4.773  -4.772  -4.766  -4.765  -4.763
 31 A'   32 A'   33 A'   34 A'   11 A"   35 A'   36 A'   12 A"                 
 -4.761  -4.753  -4.752  -2.672  -2.668  -2.667  -2.656  -2.656
 37 A'   13 A"   38 A'   39 A'   14 A"   40 A'   15 A"   41 A'                 
 -2.054  -2.049  -2.049  -2.036  -2.035  -2.031  -2.027  -2.027
 42 A'   43 A'   16 A"   44 A'   17 A"   45 A'   18 A"   46 A'                 
 -2.016  -2.016  -0.860  -0.753  -0.688  -0.635  -0.527  -0.442
 19 A"   47 A'   48 A'   49 A'   50 A'   51 A'   52 A'   53 A'                 
 -0.413  -0.388  -0.327  -0.317  -0.310  -0.298  -0.285  -0.276
 54 A'   20 A"   55 A'   56 A'   21 A"   22 A"   57 A'   58 A'                 
 -0.254
 23 A"                                                                         
 -- Virtual --                   
 -0.104  -0.096  -0.084  -0.018   0.010   0.026   0.035   0.044
 24 A"   59 A'   60 A'   61 A'   62 A'   63 A'   64 A'   25 A"                 
  0.052   0.064   0.068   0.078   0.102   0.104   0.115   0.130
 65 A'   26 A"   66 A'   67 A'   68 A'   69 A'   27 A"   70 A'                 
  0.158   0.182   0.204   0.209   0.219   0.224   0.253   0.267
 71 A'   72 A'   73 A'   28 A"   29 A"   74 A'   75 A'   76 A'                 
  0.287   0.305   0.318   0.358   0.365   0.378   0.383   0.399
 30 A"   77 A'   78 A'   31 A"   79 A'   32 A"   80 A'   81 A'                 
  0.399   0.407   0.412   0.421   0.423   0.446   0.464   0.500
 33 A"   34 A"   82 A'   35 A"   83 A'   84 A'   85 A'   36 A"                 
  0.508   0.540   0.554   0.563   0.577   0.609   0.637   0.646
 86 A'   37 A"   87 A'   38 A"   88 A'   89 A'   90 A'   91 A'                 
  0.666   0.689   0.789   0.806   0.817   0.874   0.915   0.972
 92 A'   39 A"   40 A"   93 A'   94 A'   95 A'   96 A'   97 A'                 
  1.025   1.260   1.291   1.316   1.341   1.351   1.376   1.394
 98 A'   41 A"   42 A"   99 A'  100 A'  101 A'  102 A'   43 A"                 
  1.452   1.562   1.615   1.669   1.684   1.719   1.875   1.983
 44 A"   45 A"  103 A'  104 A'  105 A'  106 A'  107 A'   46 A"                 
  2.038   2.153   2.662   2.768   3.038   3.940   3.954   3.957
108 A'  109 A'   47 A"  110 A'  111 A'   48 A"  112 A'   49 A"                 
  3.962   3.971   3.974   3.980   3.981   4.025   4.052   4.056
113 A'   50 A"   51 A"  114 A'   52 A"  115 A'  116 A'   53 A"                 
  4.104   4.133   4.215   4.297   4.333   4.400   5.975   5.988
117 A'  118 A'  119 A'  120 A'  121 A'  122 A'   54 A"   55 A"                 
  5.995   6.016   6.023   6.042   6.591   6.917   7.527   7.565
123 A'  124 A'  125 A'  126 A'  127 A'  128 A'   56 A"  129 A'                 
  7.628  13.785  13.906  13.962  23.329  27.746  27.837  28.318
130 A'   57 A"  131 A'  132 A'  133 A'  134 A'  135 A'   58 A"                 
 28.333  28.337  28.348  28.361  28.369  28.514  28.521  28.532
 59 A"  136 A'  137 A'  138 A'  139 A'   60 A"  140 A'   61 A"                 
 28.536  28.539  28.540  28.557  28.573  28.621  28.659  47.866
 62 A"  141 A'   63 A"  142 A'  143 A'  144 A'  145 A'  146 A'                 
127.863 127.879 127.879 127.897 127.904 127.913 151.561 151.636
 64 A"  147 A'   65 A"  148 A'  149 A'  150 A'  151 A'  152 A'                 
163.051 289.722 289.756 289.8531020.6501901.7201901.798
153 A'   66 A"  154 A'  155 A'  156 A'  157 A'  158 A'                         
 --------------------------------------------------------------

          Ground-State Mulliken Net Atomic Charges

     Atom                 Charge (a.u.)
  ----------------------------------------
      1 C                    -0.095504
      2 P                    -0.015889
      3 I                    -0.147869
      4 I                     0.135034
      5 Br                    0.124229
  ----------------------------------------
  Sum of atomic charges =     0.000000

 -----------------------------------------------------------------
                    Cartesian Multipole Moments
 -----------------------------------------------------------------
    Charge (ESU x 10^10)
                 0.0000
    Dipole Moment (Debye)
         X       0.9599      Y      -0.1890      Z      -0.0000
       Tot       0.9783
    Quadrupole Moments (Debye-Ang)
        XX     -90.7846     XY       1.8032     YY     -92.6051
        XZ       0.0000     YZ       0.0000     ZZ     -95.2744
    Octopole Moments (Debye-Ang^2)
       XXX      26.6542    XXY      -4.4128    XYY       2.5709
       YYY     -26.0537    XXZ      -0.0000    XYZ       0.0000
       YYZ      -0.0000    XZZ       3.5860    YZZ      -4.3165
       ZZZ      -0.0000
    Hexadecapole Moments (Debye-Ang^3)
      XXXX   -2447.1507   XXXY     128.0298   XXYY    -571.6353
      XYYY     103.2839   YYYY    -694.6036   XXXZ       0.0000
      XXYZ       0.0000   XYYZ       0.0000   YYYZ       0.0000
      XXZZ    -472.3983   XYZZ      32.4385   YYZZ    -145.6677
      XZZZ       0.0000   YZZZ       0.0000   ZZZZ    -132.8618
 -----------------------------------------------------------------
 Calculating analytic gradient of the SCF energy
 Gradient of SCF Energy
            1           2           3           4           5
    1  -0.0011816   0.0037017   0.0006696  -0.0052417   0.0020520
    2   0.0031305  -0.0052684  -0.0000031  -0.0018033   0.0039443
    3   0.0000000  -0.0000000   0.0000000  -0.0000000   0.0000000
 Max gradient component =       5.268E-03
 RMS gradient           =       2.628E-03
 Gradient time:  CPU 17.75 s  wall 4.55 s
 Geometry Optimization Parameters
   NAtoms,    NIC,     NZ,  NCons,   NDum,   NFix, NCnnct, MaxDiis
        5      20       5       0       0       0       0       0

 Cartesian Hessian Update
 Hessian Updated using BFGS Update


** GEOMETRY OPTIMIZATION IN DELOCALIZED INTERNAL COORDINATES **
   Searching for a Minimum

   Optimization Cycle:   7

                       Coordinates (Angstroms)
     ATOM                X               Y               Z
      1  C         0.5511811926   -0.1110225743    0.0000000000
      2  P        -0.3701625373    1.2891094935    0.0000000000
      3  I        -2.7530580978    0.5507906466    0.0000000000
      4  I         2.6506541182    0.2808088185    0.0000000000
      5  Br        0.0833804834   -1.9307455345    0.0000000000
   Point Group: cs    Number of degrees of freedom:     7


   Energy is -16792.662617028

 Hessian Updated using BFGS Update

  7 Hessian modes will be used to form the next step
  Hessian Eigenvalues:
     0.070094    0.076377    0.155822    0.206414    0.253081    0.265450
     0.951398

 Minimum Search - Taking Simple RFO Step
 Searching for Lamda that Minimizes Along All modes
 Value Taken    Lamda =  -0.00030974
 Step Taken.  Stepsize is  0.040212

                             Maximum     Tolerance    Cnvgd?
         Gradient           0.008586      0.000300      NO
         Displacement       0.025993      0.001200      NO
         Energy change     -0.000837      0.000001      NO


 New Cartesian Coordinates Obtained by Inverse Iteration

 Displacement from previous Coordinates is:  0.041113
 ----------------------------------------------------------------
             Standard Nuclear Orientation (Angstroms)
    I     Atom           X                Y                Z
 ----------------------------------------------------------------
    1      C       0.5494094774    -0.1127300684     0.0000000000
    2      P      -0.3735554136     1.2898866915     0.0000000000
    3      I      -2.7557905439     0.5505998106     0.0000000000
    4      I       2.6676410921     0.2875272231     0.0000000000
    5      Br      0.0742905471    -1.9363428070     0.0000000000
 ----------------------------------------------------------------
 Molecular Point Group                 Cs    NOp =  2
 Largest Abelian Subgroup              Cs    NOp =  2
 Nuclear Repulsion Energy =  1422.2939406956 hartrees
 There are       81 alpha and       81 beta electrons
 Applying Cartesian multipole field
    Component          Value
    ---------          -----
     (2,0,0)        1.00000E-11
     (0,2,0)        2.00000E-11
     (0,0,2)       -3.00000E-11
 Nucleus-field energy     =     0.0000000406 hartrees
 Requested basis set is 6-311++G(d,p)
 There are 86 shells and 224 basis functions
 A cutoff of  1.0D-11 yielded   2553 shell pairs
 There are     18505 function pairs (     20983 Cartesian)
 Smallest overlap matrix eigenvalue = 4.22E-04
 Guess MOs from SCF MO coefficient file

 -----------------------------------------------------------------------
  General SCF calculation program by
  Eric Jon Sundstrom, Paul Horn, Yuezhi Mao, Dmitri Zuev, Alec White,
  David Stuck, Shaama M.S., Shane Yost, Joonho Lee, David Small,
  Daniel Levine, Susi Lehtola, Hugh Burton, Evgeny Epifanovsky
 -----------------------------------------------------------------------
 Exchange:     0.2000 Hartree-Fock + 0.0800 Slater + 0.7200 B88
 Correlation:  0.1900 VWN1RPA + 0.8100 LYP
 Using SG-1 standard quadrature grid
 using 4 threads for integral computing
 -------------------------------------------------------
 OpenMP Integral computing Module                
 Release: version 2.0, May 2017, Q-Chem Inc. Pleasanton 
 -------------------------------------------------------
 -------------------------------------------------------
 OpenMP BLAS3 based DFT computing Module                
 Release: version 1.0, May 2013, Q-Chem Inc. Pittsburgh 
 -------------------------------------------------------
 A restricted SCF calculation will be
 performed using DIIS
 SCF converges when DIIS error is below 1.0e-08
 ---------------------------------------
  Cycle       Energy         DIIS error
 ---------------------------------------
    1  -16792.6627227235      1.01e-04  
    2  -16792.6626926744      1.28e-04  
    3  -16792.6627658922      7.16e-05  
    4  -16792.6628003314      1.39e-05  
    5  -16792.6628017651      3.27e-06  
    6  -16792.6628018231      1.32e-06  
    7  -16792.6628018356      4.44e-07  
    8  -16792.6628018367      7.46e-08  
    9  -16792.6628018367      2.47e-08  
   10  -16792.6628018369      6.02e-09  Convergence criterion met
 ---------------------------------------
 SCF time:   CPU 48.30s  wall 13.00s 
 SCF   energy in the final basis set =   -16792.6628018369
 Total energy in the final basis set =   -16792.6628018369

 --------------------------------------------------------------
             Orbital Energies (a.u.) and Symmetries
 --------------------------------------------------------------

 Alpha MOs, Restricted
 -- Occupied --                  
*******-1165.88 -482.87 -176.33 -176.31 -165.73 -165.73 -165.73
  1 A'    2 A'    3 A'    4 A'    5 A'    6 A'    7 A'    1 A"                 
-165.71 -165.71 -165.71  -77.11  -62.52  -56.34  -56.34  -56.34
  8 A'    2 A"    9 A'   10 A'   11 A'   12 A'    3 A"   13 A'                 
-35.826 -35.805 -31.319 -31.313 -31.313 -31.298 -31.293 -31.293
 14 A'   15 A'   16 A'   17 A'    4 A"   18 A'    5 A"   19 A'                 
-22.970 -22.968 -22.968 -22.964 -22.964 -22.948 -22.947 -22.947
 20 A'   21 A'    6 A"   22 A'    7 A"   23 A'    8 A"   24 A'                 
-22.944 -22.944 -10.301  -8.729  -6.605  -6.561  -6.547  -6.546
  9 A"   25 A'   26 A'   27 A'   28 A'   29 A'   10 A"   30 A'                 
 -6.375  -6.354  -4.788  -4.772  -4.772  -4.767  -4.765  -4.763
 31 A'   32 A'   33 A'   34 A'   11 A"   35 A'   36 A'   12 A"                 
 -4.762  -4.753  -4.752  -2.672  -2.668  -2.667  -2.656  -2.656
 37 A'   13 A"   38 A'   39 A'   14 A"   40 A'   15 A"   41 A'                 
 -2.053  -2.049  -2.048  -2.035  -2.035  -2.032  -2.027  -2.027
 42 A'   43 A'   16 A"   44 A'   17 A"   45 A'   18 A"   46 A'                 
 -2.016  -2.016  -0.858  -0.752  -0.687  -0.635  -0.527  -0.441
 19 A"   47 A'   48 A'   49 A'   50 A'   51 A'   52 A'   53 A'                 
 -0.412  -0.386  -0.327  -0.317  -0.310  -0.298  -0.285  -0.276
 54 A'   20 A"   55 A'   56 A'   21 A"   22 A"   57 A'   58 A'                 
 -0.254
 23 A"                                                                         
 -- Virtual --                   
 -0.105  -0.099  -0.086  -0.019   0.010   0.026   0.035   0.044
 24 A"   59 A'   60 A'   61 A'   62 A'   63 A'   64 A'   25 A"                 
  0.052   0.064   0.068   0.078   0.102   0.104   0.115   0.131
 65 A'   26 A"   66 A'   67 A'   68 A'   69 A'   27 A"   70 A'                 
  0.157   0.182   0.203   0.209   0.219   0.224   0.252   0.267
 71 A'   72 A'   73 A'   28 A"   29 A"   74 A'   75 A'   76 A'                 
  0.287   0.305   0.317   0.358   0.365   0.378   0.383   0.399
 30 A"   77 A'   78 A'   31 A"   79 A'   32 A"   80 A'   81 A'                 
  0.399   0.406   0.413   0.421   0.422   0.446   0.463   0.499
 33 A"   34 A"   82 A'   35 A"   83 A'   84 A'   85 A'   36 A"                 
  0.507   0.540   0.550   0.563   0.576   0.608   0.635   0.645
 86 A'   37 A"   87 A'   38 A"   88 A'   89 A'   90 A'   91 A'                 
  0.660   0.689   0.787   0.808   0.814   0.873   0.914   0.969
 92 A'   39 A"   40 A"   93 A'   94 A'   95 A'   96 A'   97 A'                 
  1.023   1.259   1.291   1.315   1.339   1.348   1.376   1.393
 98 A'   41 A"   42 A"   99 A'  100 A'  101 A'  102 A'   43 A"                 
  1.450   1.562   1.613   1.667   1.683   1.719   1.873   1.983
 44 A"   45 A"  103 A'  104 A'  105 A'  106 A'  107 A'   46 A"                 
  2.037   2.153   2.663   2.766   3.033   3.941   3.954   3.957
108 A'  109 A'   47 A"  110 A'  111 A'   48 A"  112 A'   49 A"                 
  3.962   3.970   3.974   3.980   3.980   4.025   4.048   4.054
113 A'   50 A"   51 A"   52 A"  114 A'  115 A'  116 A'   53 A"                 
  4.103   4.132   4.215   4.295   4.333   4.394   5.974   5.988
117 A'  118 A'  119 A'  120 A'  121 A'  122 A'   54 A"   55 A"                 
  5.995   6.016   6.023   6.041   6.588   6.913   7.527   7.564
123 A'  124 A'  125 A'  126 A'  127 A'  128 A'   56 A"  129 A'                 
  7.627  13.785  13.904  13.959  23.326  27.744  27.833  28.318
130 A'   57 A"  131 A'  132 A'  133 A'  134 A'  135 A'   58 A"                 
 28.333  28.336  28.347  28.361  28.369  28.514  28.521  28.531
 59 A"  136 A'  137 A'  138 A'  139 A'   60 A"  140 A'   61 A"                 
 28.535  28.539  28.539  28.556  28.572  28.620  28.657  47.864
 62 A"  141 A'   63 A"  142 A'  143 A'  144 A'  145 A'  146 A'                 
127.863 127.878 127.879 127.897 127.903 127.912 151.560 151.632
 64 A"  147 A'   65 A"  148 A'  149 A'  150 A'  151 A'  152 A'                 
163.047 289.722 289.755 289.8521020.6481901.7191901.795
153 A'   66 A"  154 A'  155 A'  156 A'  157 A'  158 A'                         

 Beta MOs, Restricted
 -- Occupied --                  
*******-1165.88 -482.87 -176.33 -176.31 -165.73 -165.73 -165.73
  1 A'    2 A'    3 A'    4 A'    5 A'    6 A'    7 A'    1 A"                 
-165.71 -165.71 -165.71  -77.11  -62.52  -56.34  -56.34  -56.34
  8 A'    2 A"    9 A'   10 A'   11 A'   12 A'    3 A"   13 A'                 
-35.826 -35.805 -31.319 -31.313 -31.313 -31.298 -31.293 -31.293
 14 A'   15 A'   16 A'   17 A'    4 A"   18 A'    5 A"   19 A'                 
-22.970 -22.968 -22.968 -22.964 -22.964 -22.948 -22.947 -22.947
 20 A'   21 A'    6 A"   22 A'    7 A"   23 A'    8 A"   24 A'                 
-22.944 -22.944 -10.301  -8.729  -6.605  -6.561  -6.547  -6.546
  9 A"   25 A'   26 A'   27 A'   28 A'   29 A'   10 A"   30 A'                 
 -6.375  -6.354  -4.788  -4.772  -4.772  -4.767  -4.765  -4.763
 31 A'   32 A'   33 A'   34 A'   11 A"   35 A'   36 A'   12 A"                 
 -4.762  -4.753  -4.752  -2.672  -2.668  -2.667  -2.656  -2.656
 37 A'   13 A"   38 A'   39 A'   14 A"   40 A'   15 A"   41 A'                 
 -2.053  -2.049  -2.048  -2.035  -2.035  -2.032  -2.027  -2.027
 42 A'   43 A'   16 A"   44 A'   17 A"   45 A'   18 A"   46 A'                 
 -2.016  -2.016  -0.858  -0.752  -0.687  -0.635  -0.527  -0.441
 19 A"   47 A'   48 A'   49 A'   50 A'   51 A'   52 A'   53 A'                 
 -0.412  -0.386  -0.327  -0.317  -0.310  -0.298  -0.285  -0.276
 54 A'   20 A"   55 A'   56 A'   21 A"   22 A"   57 A'   58 A'                 
 -0.254
 23 A"                                                                         
 -- Virtual --                   
 -0.105  -0.099  -0.086  -0.019   0.010   0.026   0.035   0.044
 24 A"   59 A'   60 A'   61 A'   62 A'   63 A'   64 A'   25 A"                 
  0.052   0.064   0.068   0.078   0.102   0.104   0.115   0.131
 65 A'   26 A"   66 A'   67 A'   68 A'   69 A'   27 A"   70 A'                 
  0.157   0.182   0.203   0.209   0.219   0.224   0.252   0.267
 71 A'   72 A'   73 A'   28 A"   29 A"   74 A'   75 A'   76 A'                 
  0.287   0.305   0.317   0.358   0.365   0.378   0.383   0.399
 30 A"   77 A'   78 A'   31 A"   79 A'   32 A"   80 A'   81 A'                 
  0.399   0.406   0.413   0.421   0.422   0.446   0.463   0.499
 33 A"   34 A"   82 A'   35 A"   83 A'   84 A'   85 A'   36 A"                 
  0.507   0.540   0.550   0.563   0.576   0.608   0.635   0.645
 86 A'   37 A"   87 A'   38 A"   88 A'   89 A'   90 A'   91 A'                 
  0.660   0.689   0.787   0.808   0.814   0.873   0.914   0.969
 92 A'   39 A"   40 A"   93 A'   94 A'   95 A'   96 A'   97 A'                 
  1.023   1.259   1.291   1.315   1.339   1.348   1.376   1.393
 98 A'   41 A"   42 A"   99 A'  100 A'  101 A'  102 A'   43 A"                 
  1.450   1.562   1.613   1.667   1.683   1.719   1.873   1.983
 44 A"   45 A"  103 A'  104 A'  105 A'  106 A'  107 A'   46 A"                 
  2.037   2.153   2.663   2.766   3.033   3.941   3.954   3.957
108 A'  109 A'   47 A"  110 A'  111 A'   48 A"  112 A'   49 A"                 
  3.962   3.970   3.974   3.980   3.980   4.025   4.048   4.054
113 A'   50 A"   51 A"   52 A"  114 A'  115 A'  116 A'   53 A"                 
  4.103   4.132   4.215   4.295   4.333   4.394   5.974   5.988
117 A'  118 A'  119 A'  120 A'  121 A'  122 A'   54 A"   55 A"                 
  5.995   6.016   6.023   6.041   6.588   6.913   7.527   7.564
123 A'  124 A'  125 A'  126 A'  127 A'  128 A'   56 A"  129 A'                 
  7.627  13.785  13.904  13.959  23.326  27.744  27.833  28.318
130 A'   57 A"  131 A'  132 A'  133 A'  134 A'  135 A'   58 A"                 
 28.333  28.336  28.347  28.361  28.369  28.514  28.521  28.531
 59 A"  136 A'  137 A'  138 A'  139 A'   60 A"  140 A'   61 A"                 
 28.535  28.539  28.539  28.556  28.572  28.620  28.657  47.864
 62 A"  141 A'   63 A"  142 A'  143 A'  144 A'  145 A'  146 A'                 
127.863 127.878 127.879 127.897 127.903 127.912 151.560 151.632
 64 A"  147 A'   65 A"  148 A'  149 A'  150 A'  151 A'  152 A'                 
163.047 289.722 289.755 289.8521020.6481901.7191901.795
153 A'   66 A"  154 A'  155 A'  156 A'  157 A'  158 A'                         
 --------------------------------------------------------------

          Ground-State Mulliken Net Atomic Charges

     Atom                 Charge (a.u.)
  ----------------------------------------
      1 C                    -0.095056
      2 P                    -0.011148
      3 I                    -0.146495
      4 I                     0.130065
      5 Br                    0.122634
  ----------------------------------------
  Sum of atomic charges =     0.000000

 -----------------------------------------------------------------
                    Cartesian Multipole Moments
 -----------------------------------------------------------------
    Charge (ESU x 10^10)
                 0.0000
    Dipole Moment (Debye)
         X       0.9057      Y      -0.1782      Z      -0.0000
       Tot       0.9231
    Quadrupole Moments (Debye-Ang)
        XX     -90.7531     XY       1.8336     YY     -92.5761
        XZ      -0.0000     YZ       0.0000     ZZ     -95.3259
    Octopole Moments (Debye-Ang^2)
       XXX      25.9517    XXY      -4.3575    XYY       2.2262
       YYY     -26.3042    XXZ      -0.0000    XYZ      -0.0000
       YYZ       0.0000    XZZ       3.2804    YZZ      -4.3890
       ZZZ      -0.0000
    Hexadecapole Moments (Debye-Ang^3)
      XXXX   -2462.6712   XXXY     126.0982   XXYY    -575.0034
      XYYY     100.9791   YYYY    -697.3443   XXXZ       0.0000
      XXYZ      -0.0000   XYYZ       0.0000   YYYZ      -0.0000
      XXZZ    -475.5509   XYZZ      31.5411   YYZZ    -146.2203
      XZZZ      -0.0000   YZZZ      -0.0000   ZZZZ    -133.0106
 -----------------------------------------------------------------
 Calculating analytic gradient of the SCF energy
 Gradient of SCF Energy
            1           2           3           4           5
    1  -0.0025107   0.0018470   0.0006987  -0.0004219   0.0003869
    2   0.0028965  -0.0035058  -0.0000190  -0.0005201   0.0011483
    3   0.0000000  -0.0000000   0.0000000  -0.0000000  -0.0000000
 Max gradient component =       3.506E-03
 RMS gradient           =       1.479E-03
 Gradient time:  CPU 17.56 s  wall 4.50 s
 Geometry Optimization Parameters
   NAtoms,    NIC,     NZ,  NCons,   NDum,   NFix, NCnnct, MaxDiis
        5      20       5       0       0       0       0       0

 Cartesian Hessian Update
 Hessian Updated using BFGS Update


** GEOMETRY OPTIMIZATION IN DELOCALIZED INTERNAL COORDINATES **
   Searching for a Minimum

   Optimization Cycle:   8

                       Coordinates (Angstroms)
     ATOM                X               Y               Z
      1  C         0.5494094774   -0.1127300684    0.0000000000
      2  P        -0.3735554136    1.2898866915    0.0000000000
      3  I        -2.7557905439    0.5505998106    0.0000000000
      4  I         2.6676410921    0.2875272231    0.0000000000
      5  Br        0.0742905471   -1.9363428070    0.0000000000
   Point Group: cs    Number of degrees of freedom:     7


   Energy is -16792.662801837

 Hessian Updated using BFGS Update

  7 Hessian modes will be used to form the next step
  Hessian Eigenvalues:
     0.072753    0.076366    0.158521    0.201409    0.229040    0.267436
     0.816125

 Minimum Search - Taking Simple RFO Step
 Searching for Lamda that Minimizes Along All modes
 Value Taken    Lamda =  -0.00005537
 Step Taken.  Stepsize is  0.015277

                             Maximum     Tolerance    Cnvgd?
         Gradient           0.003277      0.000300      NO
         Displacement       0.010046      0.001200      NO
         Energy change     -0.000185      0.000001      NO


 New Cartesian Coordinates Obtained by Inverse Iteration

 Displacement from previous Coordinates is:  0.031728
 ----------------------------------------------------------------
             Standard Nuclear Orientation (Angstroms)
    I     Atom           X                Y                Z
 ----------------------------------------------------------------
    1      C       0.5509135452    -0.1177211992     0.0000000000
    2      P      -0.3730935857     1.2881777971     0.0000000000
    3      I      -2.7630440494     0.5591486229     0.0000000000
    4      I       2.6698087573     0.2940108315     0.0000000000
    5      Br      0.0774104916    -1.9446752025     0.0000000000
 ----------------------------------------------------------------
 Molecular Point Group                 Cs    NOp =  2
 Largest Abelian Subgroup              Cs    NOp =  2
 Nuclear Repulsion Energy =  1418.9127945045 hartrees
 There are       81 alpha and       81 beta electrons
 Applying Cartesian multipole field
    Component          Value
    ---------          -----
     (2,0,0)        1.00000E-11
     (0,2,0)        2.00000E-11
     (0,0,2)       -3.00000E-11
 Nucleus-field energy     =     0.0000000408 hartrees
 Requested basis set is 6-311++G(d,p)
 There are 86 shells and 224 basis functions
 A cutoff of  1.0D-11 yielded   2548 shell pairs
 There are     18464 function pairs (     20929 Cartesian)
 Smallest overlap matrix eigenvalue = 4.25E-04
 Guess MOs from SCF MO coefficient file

 -----------------------------------------------------------------------
  General SCF calculation program by
  Eric Jon Sundstrom, Paul Horn, Yuezhi Mao, Dmitri Zuev, Alec White,
  David Stuck, Shaama M.S., Shane Yost, Joonho Lee, David Small,
  Daniel Levine, Susi Lehtola, Hugh Burton, Evgeny Epifanovsky
 -----------------------------------------------------------------------
 Exchange:     0.2000 Hartree-Fock + 0.0800 Slater + 0.7200 B88
 Correlation:  0.1900 VWN1RPA + 0.8100 LYP
 Using SG-1 standard quadrature grid
 using 4 threads for integral computing
 -------------------------------------------------------
 OpenMP Integral computing Module                
 Release: version 2.0, May 2017, Q-Chem Inc. Pleasanton 
 -------------------------------------------------------
 -------------------------------------------------------
 OpenMP BLAS3 based DFT computing Module                
 Release: version 1.0, May 2013, Q-Chem Inc. Pittsburgh 
 -------------------------------------------------------
 A restricted SCF calculation will be
 performed using DIIS
 SCF converges when DIIS error is below 1.0e-08
 ---------------------------------------
  Cycle       Energy         DIIS error
 ---------------------------------------
    1  -16792.6628062711      4.49e-05  
    2  -16792.6628157374      4.31e-05  
    3  -16792.6628179615      3.85e-05  
    4  -16792.6628279510      6.30e-06  
    5  -16792.6628282183      1.59e-06  
    6  -16792.6628282331      7.35e-07  
    7  -16792.6628282374      2.62e-07  
    8  -16792.6628282377      3.45e-08  
    9  -16792.6628282377      1.02e-08  
   10  -16792.6628282377      3.09e-09  Convergence criterion met
 ---------------------------------------
 SCF time:   CPU 48.17s  wall 13.00s 
 SCF   energy in the final basis set =   -16792.6628282377
 Total energy in the final basis set =   -16792.6628282377

 --------------------------------------------------------------
             Orbital Energies (a.u.) and Symmetries
 --------------------------------------------------------------

 Alpha MOs, Restricted
 -- Occupied --                  
*******-1165.88 -482.87 -176.33 -176.31 -165.73 -165.73 -165.73
  1 A'    2 A'    3 A'    4 A'    5 A'    6 A'    7 A'    1 A"                 
-165.71 -165.71 -165.71  -77.11  -62.52  -56.34  -56.34  -56.34
  8 A'    2 A"    9 A'   10 A'   11 A'   12 A'    3 A"   13 A'                 
-35.826 -35.805 -31.319 -31.313 -31.313 -31.298 -31.293 -31.292
 14 A'   15 A'   16 A'   17 A'    4 A"   18 A'    5 A"   19 A'                 
-22.970 -22.968 -22.968 -22.964 -22.964 -22.948 -22.947 -22.947
 20 A'   21 A'    6 A"   22 A'    7 A"   23 A'    8 A"   24 A'                 
-22.944 -22.944 -10.302  -8.729  -6.605  -6.561  -6.548  -6.547
  9 A"   25 A'   26 A'   27 A'   28 A'   29 A'   10 A"   30 A'                 
 -6.375  -6.354  -4.788  -4.773  -4.772  -4.767  -4.765  -4.764
 31 A'   32 A'   33 A'   34 A'   11 A"   35 A'   36 A'   12 A"                 
 -4.762  -4.753  -4.752  -2.672  -2.668  -2.668  -2.657  -2.657
 37 A'   13 A"   38 A'   39 A'   14 A"   40 A'   15 A"   41 A'                 
 -2.054  -2.049  -2.049  -2.035  -2.035  -2.031  -2.027  -2.027
 42 A'   43 A'   16 A"   44 A'   17 A"   45 A'   18 A"   46 A'                 
 -2.016  -2.016  -0.858  -0.752  -0.686  -0.635  -0.527  -0.441
 19 A"   47 A'   48 A'   49 A'   50 A'   51 A'   52 A'   53 A'                 
 -0.411  -0.386  -0.327  -0.317  -0.310  -0.298  -0.286  -0.277
 54 A'   20 A"   55 A'   56 A'   21 A"   22 A"   57 A'   58 A'                 
 -0.254
 23 A"                                                                         
 -- Virtual --                   
 -0.105  -0.099  -0.087  -0.019   0.009   0.025   0.035   0.044
 24 A"   59 A'   60 A'   61 A'   62 A'   63 A'   64 A'   25 A"                 
  0.052   0.064   0.068   0.077   0.101   0.104   0.115   0.131
 65 A'   26 A"   66 A'   67 A'   68 A'   69 A'   27 A"   70 A'                 
  0.157   0.181   0.203   0.209   0.219   0.224   0.252   0.267
 71 A'   72 A'   73 A'   28 A"   29 A"   74 A'   75 A'   76 A'                 
  0.287   0.305   0.317   0.358   0.366   0.378   0.383   0.399
 30 A"   77 A'   78 A'   31 A"   79 A'   32 A"   80 A'   81 A'                 
  0.399   0.406   0.413   0.421   0.422   0.445   0.463   0.499
 33 A"   34 A"   82 A'   35 A"   83 A'   84 A'   85 A'   36 A"                 
  0.506   0.539   0.549   0.563   0.575   0.606   0.635   0.644
 86 A'   37 A"   87 A'   38 A"   88 A'   89 A'   90 A'   91 A'                 
  0.659   0.688   0.786   0.808   0.812   0.872   0.913   0.967
 92 A'   39 A"   40 A"   93 A'   94 A'   95 A'   96 A'   97 A'                 
  1.022   1.258   1.291   1.315   1.337   1.348   1.376   1.392
 98 A'   41 A"   42 A"   99 A'  100 A'  101 A'  102 A'   43 A"                 
  1.449   1.561   1.612   1.666   1.683   1.717   1.871   1.983
 44 A"   45 A"  103 A'  104 A'  105 A'  106 A'  107 A'   46 A"                 
  2.036   2.153   2.662   2.764   3.030   3.941   3.954   3.957
108 A'  109 A'   47 A"  110 A'  111 A'   48 A"  112 A'   49 A"                 
  3.962   3.970   3.974   3.979   3.980   4.023   4.046   4.054
113 A'   50 A"   51 A"   52 A"  114 A'  115 A'  116 A'   53 A"                 
  4.102   4.131   4.214   4.294   4.333   4.392   5.974   5.988
117 A'  118 A'  119 A'  120 A'  121 A'  122 A'   54 A"   55 A"                 
  5.995   6.015   6.022   6.040   6.586   6.911   7.527   7.563
123 A'  124 A'  125 A'  126 A'  127 A'  128 A'   56 A"  129 A'                 
  7.626  13.784  13.903  13.957  23.325  27.744  27.832  28.318
130 A'   57 A"  131 A'  132 A'  133 A'  134 A'  135 A'   58 A"                 
 28.333  28.336  28.346  28.360  28.369  28.514  28.521  28.531
 59 A"  136 A'  137 A'  138 A'  139 A'   60 A"  140 A'   61 A"                 
 28.535  28.539  28.539  28.556  28.571  28.620  28.656  47.863
 62 A"  141 A'   63 A"  142 A'  143 A'  144 A'  145 A'  146 A'                 
127.863 127.878 127.879 127.896 127.903 127.912 151.560 151.632
 64 A"  147 A'   65 A"  148 A'  149 A'  150 A'  151 A'  152 A'                 
163.044 289.722 289.754 289.8521020.6461901.7181901.794
153 A'   66 A"  154 A'  155 A'  156 A'  157 A'  158 A'                         

 Beta MOs, Restricted
 -- Occupied --                  
*******-1165.88 -482.87 -176.33 -176.31 -165.73 -165.73 -165.73
  1 A'    2 A'    3 A'    4 A'    5 A'    6 A'    7 A'    1 A"                 
-165.71 -165.71 -165.71  -77.11  -62.52  -56.34  -56.34  -56.34
  8 A'    2 A"    9 A'   10 A'   11 A'   12 A'    3 A"   13 A'                 
-35.826 -35.805 -31.319 -31.313 -31.313 -31.298 -31.293 -31.292
 14 A'   15 A'   16 A'   17 A'    4 A"   18 A'    5 A"   19 A'                 
-22.970 -22.968 -22.968 -22.964 -22.964 -22.948 -22.947 -22.947
 20 A'   21 A'    6 A"   22 A'    7 A"   23 A'    8 A"   24 A'                 
-22.944 -22.944 -10.302  -8.729  -6.605  -6.561  -6.548  -6.547
  9 A"   25 A'   26 A'   27 A'   28 A'   29 A'   10 A"   30 A'                 
 -6.375  -6.354  -4.788  -4.773  -4.772  -4.767  -4.765  -4.764
 31 A'   32 A'   33 A'   34 A'   11 A"   35 A'   36 A'   12 A"                 
 -4.762  -4.753  -4.752  -2.672  -2.668  -2.668  -2.657  -2.657
 37 A'   13 A"   38 A'   39 A'   14 A"   40 A'   15 A"   41 A'                 
 -2.054  -2.049  -2.049  -2.035  -2.035  -2.031  -2.027  -2.027
 42 A'   43 A'   16 A"   44 A'   17 A"   45 A'   18 A"   46 A'                 
 -2.016  -2.016  -0.858  -0.752  -0.686  -0.635  -0.527  -0.441
 19 A"   47 A'   48 A'   49 A'   50 A'   51 A'   52 A'   53 A'                 
 -0.411  -0.386  -0.327  -0.317  -0.310  -0.298  -0.286  -0.277
 54 A'   20 A"   55 A'   56 A'   21 A"   22 A"   57 A'   58 A'                 
 -0.254
 23 A"                                                                         
 -- Virtual --                   
 -0.105  -0.099  -0.087  -0.019   0.009   0.025   0.035   0.044
 24 A"   59 A'   60 A'   61 A'   62 A'   63 A'   64 A'   25 A"                 
  0.052   0.064   0.068   0.077   0.101   0.104   0.115   0.131
 65 A'   26 A"   66 A'   67 A'   68 A'   69 A'   27 A"   70 A'                 
  0.157   0.181   0.203   0.209   0.219   0.224   0.252   0.267
 71 A'   72 A'   73 A'   28 A"   29 A"   74 A'   75 A'   76 A'                 
  0.287   0.305   0.317   0.358   0.366   0.378   0.383   0.399
 30 A"   77 A'   78 A'   31 A"   79 A'   32 A"   80 A'   81 A'                 
  0.399   0.406   0.413   0.421   0.422   0.445   0.463   0.499
 33 A"   34 A"   82 A'   35 A"   83 A'   84 A'   85 A'   36 A"                 
  0.506   0.539   0.549   0.563   0.575   0.606   0.635   0.644
 86 A'   37 A"   87 A'   38 A"   88 A'   89 A'   90 A'   91 A'                 
  0.659   0.688   0.786   0.808   0.812   0.872   0.913   0.967
 92 A'   39 A"   40 A"   93 A'   94 A'   95 A'   96 A'   97 A'                 
  1.022   1.258   1.291   1.315   1.337   1.348   1.376   1.392
 98 A'   41 A"   42 A"   99 A'  100 A'  101 A'  102 A'   43 A"                 
  1.449   1.561   1.612   1.666   1.683   1.717   1.871   1.983
 44 A"   45 A"  103 A'  104 A'  105 A'  106 A'  107 A'   46 A"                 
  2.036   2.153   2.662   2.764   3.030   3.941   3.954   3.957
108 A'  109 A'   47 A"  110 A'  111 A'   48 A"  112 A'   49 A"                 
  3.962   3.970   3.974   3.979   3.980   4.023   4.046   4.054
113 A'   50 A"   51 A"   52 A"  114 A'  115 A'  116 A'   53 A"                 
  4.102   4.131   4.214   4.294   4.333   4.392   5.974   5.988
117 A'  118 A'  119 A'  120 A'  121 A'  122 A'   54 A"   55 A"                 
  5.995   6.015   6.022   6.040   6.586   6.911   7.527   7.563
123 A'  124 A'  125 A'  126 A'  127 A'  128 A'   56 A"  129 A'                 
  7.626  13.784  13.903  13.957  23.325  27.744  27.832  28.318
130 A'   57 A"  131 A'  132 A'  133 A'  134 A'  135 A'   58 A"                 
 28.333  28.336  28.346  28.360  28.369  28.514  28.521  28.531
 59 A"  136 A'  137 A'  138 A'  139 A'   60 A"  140 A'   61 A"                 
 28.535  28.539  28.539  28.556  28.571  28.620  28.656  47.863
 62 A"  141 A'   63 A"  142 A'  143 A'  144 A'  145 A'  146 A'                 
127.863 127.878 127.879 127.896 127.903 127.912 151.560 151.632
 64 A"  147 A'   65 A"  148 A'  149 A'  150 A'  151 A'  152 A'                 
163.044 289.722 289.754 289.8521020.6461901.7181901.794
153 A'   66 A"  154 A'  155 A'  156 A'  157 A'  158 A'                         
 --------------------------------------------------------------

          Ground-State Mulliken Net Atomic Charges

     Atom                 Charge (a.u.)
  ----------------------------------------
      1 C                    -0.092689
      2 P                    -0.010725
      3 I                    -0.147046
      4 I                     0.129663
      5 Br                    0.120798
  ----------------------------------------
  Sum of atomic charges =     0.000000

 -----------------------------------------------------------------
                    Cartesian Multipole Moments
 -----------------------------------------------------------------
    Charge (ESU x 10^10)
                 0.0000
    Dipole Moment (Debye)
         X       0.9226      Y      -0.1749      Z      -0.0000
       Tot       0.9391
    Quadrupole Moments (Debye-Ang)
        XX     -90.7774     XY       1.8506     YY     -92.5510
        XZ      -0.0000     YZ       0.0000     ZZ     -95.3527
    Octopole Moments (Debye-Ang^2)
       XXX      26.2410    XXY      -4.3694    XYY       2.3945
       YYY     -27.0780    XXZ       0.0000    XYZ       0.0000
       YYZ      -0.0000    XZZ       3.3766    YZZ      -4.6261
       ZZZ       0.0000
    Hexadecapole Moments (Debye-Ang^3)
      XXXX   -2471.0835   XXXY     127.5818   XXYY    -577.3513
      XYYY     102.3088   YYYY    -702.2462   XXXZ      -0.0000
      XXYZ       0.0000   XYYZ      -0.0000   YYYZ       0.0000
      XXZZ    -477.1369   XYZZ      31.9725   YYZZ    -147.1682
      XZZZ      -0.0000   YZZZ       0.0000   ZZZZ    -133.0919
 -----------------------------------------------------------------
 Calculating analytic gradient of the SCF energy
 Gradient of SCF Energy
            1           2           3           4           5
    1  -0.0013510   0.0016811  -0.0005519   0.0001924   0.0000294
    2   0.0017442  -0.0015058   0.0000471   0.0000935  -0.0003789
    3   0.0000000  -0.0000000   0.0000000  -0.0000000   0.0000000
 Max gradient component =       1.744E-03
 RMS gradient           =       8.350E-04
 Gradient time:  CPU 17.24 s  wall 4.42 s
 Geometry Optimization Parameters
   NAtoms,    NIC,     NZ,  NCons,   NDum,   NFix, NCnnct, MaxDiis
        5      20       5       0       0       0       0       0

 Cartesian Hessian Update
 Hessian Updated using BFGS Update


** GEOMETRY OPTIMIZATION IN DELOCALIZED INTERNAL COORDINATES **
   Searching for a Minimum

   Optimization Cycle:   9

                       Coordinates (Angstroms)
     ATOM                X               Y               Z
      1  C         0.5509135452   -0.1177211992    0.0000000000
      2  P        -0.3730935857    1.2881777971    0.0000000000
      3  I        -2.7630440494    0.5591486229    0.0000000000
      4  I         2.6698087573    0.2940108315    0.0000000000
      5  Br        0.0774104916   -1.9446752025    0.0000000000
   Point Group: cs    Number of degrees of freedom:     7


   Energy is -16792.662828238

 Hessian Updated using BFGS Update

  7 Hessian modes will be used to form the next step
  Hessian Eigenvalues:
     0.070823    0.084717    0.172036    0.189095    0.235880    0.335293
     0.599551

 Minimum Search - Taking Simple RFO Step
 Searching for Lamda that Minimizes Along All modes
 Value Taken    Lamda =  -0.00001330
 Step Taken.  Stepsize is  0.007947

                             Maximum     Tolerance    Cnvgd?
         Gradient           0.001709      0.000300      NO
         Displacement       0.006924      0.001200      NO
         Energy change     -0.000026      0.000001      NO


 New Cartesian Coordinates Obtained by Inverse Iteration

 Displacement from previous Coordinates is:  0.010453
 ----------------------------------------------------------------
             Standard Nuclear Orientation (Angstroms)
    I     Atom           X                Y                Z
 ----------------------------------------------------------------
    1      C       0.5505626943    -0.1183666499     0.0000000000
    2      P      -0.3738446682     1.2899720999     0.0000000000
    3      I      -2.7599484071     0.5565114671     0.0000000000
    4      I       2.6704074147     0.2938739879     0.0000000000
    5      Br      0.0748181254    -1.9430500553     0.0000000000
 ----------------------------------------------------------------
 Molecular Point Group                 Cs    NOp =  2
 Largest Abelian Subgroup              Cs    NOp =  2
 Nuclear Repulsion Energy =  1419.5414971727 hartrees
 There are       81 alpha and       81 beta electrons
 Applying Cartesian multipole field
    Component          Value
    ---------          -----
     (2,0,0)        1.00000E-11
     (0,2,0)        2.00000E-11
     (0,0,2)       -3.00000E-11
 Nucleus-field energy     =     0.0000000408 hartrees
 Requested basis set is 6-311++G(d,p)
 There are 86 shells and 224 basis functions
 A cutoff of  1.0D-11 yielded   2548 shell pairs
 There are     18464 function pairs (     20929 Cartesian)
 Smallest overlap matrix eigenvalue = 4.24E-04
 Guess MOs from SCF MO coefficient file

 -----------------------------------------------------------------------
  General SCF calculation program by
  Eric Jon Sundstrom, Paul Horn, Yuezhi Mao, Dmitri Zuev, Alec White,
  David Stuck, Shaama M.S., Shane Yost, Joonho Lee, David Small,
  Daniel Levine, Susi Lehtola, Hugh Burton, Evgeny Epifanovsky
 -----------------------------------------------------------------------
 Exchange:     0.2000 Hartree-Fock + 0.0800 Slater + 0.7200 B88
 Correlation:  0.1900 VWN1RPA + 0.8100 LYP
 Using SG-1 standard quadrature grid
 using 4 threads for integral computing
 -------------------------------------------------------
 OpenMP Integral computing Module                
 Release: version 2.0, May 2017, Q-Chem Inc. Pleasanton 
 -------------------------------------------------------
 -------------------------------------------------------
 OpenMP BLAS3 based DFT computing Module                
 Release: version 1.0, May 2013, Q-Chem Inc. Pittsburgh 
 -------------------------------------------------------
 A restricted SCF calculation will be
 performed using DIIS
 SCF converges when DIIS error is below 1.0e-08
 ---------------------------------------
  Cycle       Energy         DIIS error
 ---------------------------------------
    1  -16792.6628300724      2.17e-05  
    2  -16792.6628327165      1.83e-05  
    3  -16792.6628321867      2.02e-05  
    4  -16792.6628350330      2.21e-06  
    5  -16792.6628350635      8.00e-07  
    6  -16792.6628350680      3.30e-07  
    7  -16792.6628350689      6.85e-08  
    8  -16792.6628350689      1.08e-08  
    9  -16792.6628350689      3.76e-09  Convergence criterion met
 ---------------------------------------
 SCF time:   CPU 43.34s  wall 12.00s 
 SCF   energy in the final basis set =   -16792.6628350689
 Total energy in the final basis set =   -16792.6628350689

 --------------------------------------------------------------
             Orbital Energies (a.u.) and Symmetries
 --------------------------------------------------------------

 Alpha MOs, Restricted
 -- Occupied --                  
*******-1165.88 -482.87 -176.33 -176.31 -165.73 -165.73 -165.73
  1 A'    2 A'    3 A'    4 A'    5 A'    6 A'    7 A'    1 A"                 
-165.71 -165.71 -165.71  -77.11  -62.52  -56.34  -56.34  -56.34
  8 A'    2 A"    9 A'   10 A'   11 A'   12 A'    3 A"   13 A'                 
-35.826 -35.805 -31.319 -31.313 -31.313 -31.298 -31.293 -31.292
 14 A'   15 A'   16 A'   17 A'    4 A"   18 A'    5 A"   19 A'                 
-22.970 -22.968 -22.968 -22.964 -22.964 -22.948 -22.947 -22.947
 20 A'   21 A'    6 A"   22 A'    7 A"   23 A'    8 A"   24 A'                 
-22.944 -22.944 -10.302  -8.729  -6.605  -6.561  -6.548  -6.547
  9 A"   25 A'   26 A'   27 A'   28 A'   29 A'   10 A"   30 A'                 
 -6.375  -6.354  -4.788  -4.772  -4.772  -4.767  -4.765  -4.764
 31 A'   32 A'   33 A'   34 A'   11 A"   35 A'   36 A'   12 A"                 
 -4.762  -4.753  -4.752  -2.672  -2.668  -2.668  -2.657  -2.657
 37 A'   13 A"   38 A'   39 A'   14 A"   40 A'   15 A"   41 A'                 
 -2.053  -2.049  -2.048  -2.035  -2.035  -2.031  -2.027  -2.027
 42 A'   43 A'   16 A"   44 A'   17 A"   45 A'   18 A"   46 A'                 
 -2.016  -2.016  -0.858  -0.751  -0.686  -0.635  -0.527  -0.441
 19 A"   47 A'   48 A'   49 A'   50 A'   51 A'   52 A'   53 A'                 
 -0.411  -0.386  -0.327  -0.317  -0.310  -0.298  -0.286  -0.277
 54 A'   20 A"   55 A'   56 A'   21 A"   22 A"   57 A'   58 A'                 
 -0.254
 23 A"                                                                         
 -- Virtual --                   
 -0.105  -0.099  -0.087  -0.019   0.009   0.025   0.035   0.044
 24 A"   59 A'   60 A'   61 A'   62 A'   63 A'   64 A'   25 A"                 
  0.052   0.064   0.068   0.077   0.101   0.104   0.115   0.131
 65 A'   26 A"   66 A'   67 A'   68 A'   69 A'   27 A"   70 A'                 
  0.157   0.181   0.203   0.209   0.219   0.224   0.252   0.266
 71 A'   72 A'   73 A'   28 A"   29 A"   74 A'   75 A'   76 A'                 
  0.287   0.305   0.317   0.358   0.366   0.378   0.383   0.399
 30 A"   77 A'   78 A'   31 A"   79 A'   32 A"   80 A'   81 A'                 
  0.399   0.406   0.413   0.421   0.422   0.445   0.463   0.499
 33 A"   34 A"   82 A'   35 A"   83 A'   84 A'   85 A'   36 A"                 
  0.506   0.539   0.549   0.563   0.575   0.607   0.635   0.644
 86 A'   37 A"   87 A'   38 A"   88 A'   89 A'   90 A'   91 A'                 
  0.659   0.689   0.786   0.809   0.812   0.873   0.913   0.965
 92 A'   39 A"   40 A"   93 A'   94 A'   95 A'   96 A'   97 A'                 
  1.022   1.259   1.291   1.315   1.337   1.348   1.376   1.392
 98 A'   41 A"   42 A"   99 A'  100 A'  101 A'  102 A'   43 A"                 
  1.448   1.561   1.612   1.666   1.683   1.718   1.870   1.983
 44 A"   45 A"  103 A'  104 A'  105 A'  106 A'  107 A'   46 A"                 
  2.036   2.153   2.662   2.764   3.028   3.941   3.954   3.957
108 A'  109 A'   47 A"  110 A'  111 A'   48 A"  112 A'   49 A"                 
  3.962   3.970   3.974   3.979   3.980   4.024   4.046   4.054
113 A'   50 A"   51 A"   52 A"  114 A'  115 A'  116 A'   53 A"                 
  4.103   4.132   4.215   4.294   4.333   4.392   5.974   5.988
117 A'  118 A'  119 A'  120 A'  121 A'  122 A'   54 A"   55 A"                 
  5.995   6.015   6.022   6.040   6.587   6.910   7.526   7.564
123 A'  124 A'  125 A'  126 A'  127 A'  128 A'   56 A"  129 A'                 
  7.626  13.784  13.903  13.956  23.324  27.744  27.832  28.318
130 A'   57 A"  131 A'  132 A'  133 A'  134 A'  135 A'   58 A"                 
 28.333  28.336  28.347  28.360  28.369  28.514  28.521  28.531
 59 A"  136 A'  137 A'  138 A'  139 A'   60 A"  140 A'   61 A"                 
 28.535  28.539  28.539  28.556  28.572  28.620  28.657  47.863
 62 A"  141 A'   63 A"  142 A'  143 A'  144 A'  145 A'  146 A'                 
127.863 127.878 127.879 127.896 127.903 127.912 151.560 151.632
 64 A"  147 A'   65 A"  148 A'  149 A'  150 A'  151 A'  152 A'                 
163.042 289.722 289.754 289.8521020.6471901.7181901.794
153 A'   66 A"  154 A'  155 A'  156 A'  157 A'  158 A'                         

 Beta MOs, Restricted
 -- Occupied --                  
*******-1165.88 -482.87 -176.33 -176.31 -165.73 -165.73 -165.73
  1 A'    2 A'    3 A'    4 A'    5 A'    6 A'    7 A'    1 A"                 
-165.71 -165.71 -165.71  -77.11  -62.52  -56.34  -56.34  -56.34
  8 A'    2 A"    9 A'   10 A'   11 A'   12 A'    3 A"   13 A'                 
-35.826 -35.805 -31.319 -31.313 -31.313 -31.298 -31.293 -31.292
 14 A'   15 A'   16 A'   17 A'    4 A"   18 A'    5 A"   19 A'                 
-22.970 -22.968 -22.968 -22.964 -22.964 -22.948 -22.947 -22.947
 20 A'   21 A'    6 A"   22 A'    7 A"   23 A'    8 A"   24 A'                 
-22.944 -22.944 -10.302  -8.729  -6.605  -6.561  -6.548  -6.547
  9 A"   25 A'   26 A'   27 A'   28 A'   29 A'   10 A"   30 A'                 
 -6.375  -6.354  -4.788  -4.772  -4.772  -4.767  -4.765  -4.764
 31 A'   32 A'   33 A'   34 A'   11 A"   35 A'   36 A'   12 A"                 
 -4.762  -4.753  -4.752  -2.672  -2.668  -2.668  -2.657  -2.657
 37 A'   13 A"   38 A'   39 A'   14 A"   40 A'   15 A"   41 A'                 
 -2.053  -2.049  -2.048  -2.035  -2.035  -2.031  -2.027  -2.027
 42 A'   43 A'   16 A"   44 A'   17 A"   45 A'   18 A"   46 A'                 
 -2.016  -2.016  -0.858  -0.751  -0.686  -0.635  -0.527  -0.441
 19 A"   47 A'   48 A'   49 A'   50 A'   51 A'   52 A'   53 A'                 
 -0.411  -0.386  -0.327  -0.317  -0.310  -0.298  -0.286  -0.277
 54 A'   20 A"   55 A'   56 A'   21 A"   22 A"   57 A'   58 A'                 
 -0.254
 23 A"                                                                         
 -- Virtual --                   
 -0.105  -0.099  -0.087  -0.019   0.009   0.025   0.035   0.044
 24 A"   59 A'   60 A'   61 A'   62 A'   63 A'   64 A'   25 A"                 
  0.052   0.064   0.068   0.077   0.101   0.104   0.115   0.131
 65 A'   26 A"   66 A'   67 A'   68 A'   69 A'   27 A"   70 A'                 
  0.157   0.181   0.203   0.209   0.219   0.224   0.252   0.266
 71 A'   72 A'   73 A'   28 A"   29 A"   74 A'   75 A'   76 A'                 
  0.287   0.305   0.317   0.358   0.366   0.378   0.383   0.399
 30 A"   77 A'   78 A'   31 A"   79 A'   32 A"   80 A'   81 A'                 
  0.399   0.406   0.413   0.421   0.422   0.445   0.463   0.499
 33 A"   34 A"   82 A'   35 A"   83 A'   84 A'   85 A'   36 A"                 
  0.506   0.539   0.549   0.563   0.575   0.607   0.635   0.644
 86 A'   37 A"   87 A'   38 A"   88 A'   89 A'   90 A'   91 A'                 
  0.659   0.689   0.786   0.809   0.812   0.873   0.913   0.965
 92 A'   39 A"   40 A"   93 A'   94 A'   95 A'   96 A'   97 A'                 
  1.022   1.259   1.291   1.315   1.337   1.348   1.376   1.392
 98 A'   41 A"   42 A"   99 A'  100 A'  101 A'  102 A'   43 A"                 
  1.448   1.561   1.612   1.666   1.683   1.718   1.870   1.983
 44 A"   45 A"  103 A'  104 A'  105 A'  106 A'  107 A'   46 A"                 
  2.036   2.153   2.662   2.764   3.028   3.941   3.954   3.957
108 A'  109 A'   47 A"  110 A'  111 A'   48 A"  112 A'   49 A"                 
  3.962   3.970   3.974   3.979   3.980   4.024   4.046   4.054
113 A'   50 A"   51 A"   52 A"  114 A'  115 A'  116 A'   53 A"                 
  4.103   4.132   4.215   4.294   4.333   4.392   5.974   5.988
117 A'  118 A'  119 A'  120 A'  121 A'  122 A'   54 A"   55 A"                 
  5.995   6.015   6.022   6.040   6.587   6.910   7.526   7.564
123 A'  124 A'  125 A'  126 A'  127 A'  128 A'   56 A"  129 A'                 
  7.626  13.784  13.903  13.956  23.324  27.744  27.832  28.318
130 A'   57 A"  131 A'  132 A'  133 A'  134 A'  135 A'   58 A"                 
 28.333  28.336  28.347  28.360  28.369  28.514  28.521  28.531
 59 A"  136 A'  137 A'  138 A'  139 A'   60 A"  140 A'   61 A"                 
 28.535  28.539  28.539  28.556  28.572  28.620  28.657  47.863
 62 A"  141 A'   63 A"  142 A'  143 A'  144 A'  145 A'  146 A'                 
127.863 127.878 127.879 127.896 127.903 127.912 151.560 151.632
 64 A"  147 A'   65 A"  148 A'  149 A'  150 A'  151 A'  152 A'                 
163.042 289.722 289.754 289.8521020.6471901.7181901.794
153 A'   66 A"  154 A'  155 A'  156 A'  157 A'  158 A'                         
 --------------------------------------------------------------

          Ground-State Mulliken Net Atomic Charges

     Atom                 Charge (a.u.)
  ----------------------------------------
      1 C                    -0.094311
      2 P                    -0.010111
      3 I                    -0.146594
      4 I                     0.129049
      5 Br                    0.121967
  ----------------------------------------
  Sum of atomic charges =     0.000000

 -----------------------------------------------------------------
                    Cartesian Multipole Moments
 -----------------------------------------------------------------
    Charge (ESU x 10^10)
                 0.0000
    Dipole Moment (Debye)
         X       0.9078      Y      -0.1811      Z      -0.0000
       Tot       0.9257
    Quadrupole Moments (Debye-Ang)
        XX     -90.7856     XY       1.8588     YY     -92.5347
        XZ       0.0000     YZ       0.0000     ZZ     -95.3556
    Octopole Moments (Debye-Ang^2)
       XXX      26.0116    XXY      -4.3685    XYY       2.2950
       YYY     -26.9772    XXZ      -0.0000    XYZ       0.0000
       YYZ      -0.0000    XZZ       3.3082    YZZ      -4.6103
       ZZZ      -0.0000
    Hexadecapole Moments (Debye-Ang^3)
      XXXX   -2469.1980   XXXY     126.8276   XXYY    -576.7263
      XYYY     101.3569   YYYY    -701.4045   XXXZ      -0.0000
      XXYZ      -0.0000   XYYZ      -0.0000   YYYZ       0.0000
      XXZZ    -476.7249   XYZZ      31.6388   YYZZ    -147.0134
      XZZZ       0.0000   YZZZ      -0.0000   ZZZZ    -133.1027
 -----------------------------------------------------------------
 Calculating analytic gradient of the SCF energy
 Gradient of SCF Energy
            1           2           3           4           5
    1  -0.0010210   0.0005423   0.0000697   0.0004284  -0.0000195
    2   0.0000599  -0.0004211   0.0000186   0.0002150   0.0001274
    3   0.0000000  -0.0000000   0.0000000   0.0000000   0.0000000
 Max gradient component =       1.021E-03
 RMS gradient           =       3.434E-04
 Gradient time:  CPU 17.42 s  wall 4.46 s
 Geometry Optimization Parameters
   NAtoms,    NIC,     NZ,  NCons,   NDum,   NFix, NCnnct, MaxDiis
        5      20       5       0       0       0       0       0

 Cartesian Hessian Update
 Hessian Updated using BFGS Update


** GEOMETRY OPTIMIZATION IN DELOCALIZED INTERNAL COORDINATES **
   Searching for a Minimum

   Optimization Cycle:  10

                       Coordinates (Angstroms)
     ATOM                X               Y               Z
      1  C         0.5505626943   -0.1183666499    0.0000000000
      2  P        -0.3738446682    1.2899720999    0.0000000000
      3  I        -2.7599484071    0.5565114671    0.0000000000
      4  I         2.6704074147    0.2938739879    0.0000000000
      5  Br        0.0748181254   -1.9430500553    0.0000000000
   Point Group: cs    Number of degrees of freedom:     7


   Energy is -16792.662835069

 Hessian Updated using BFGS Update

  7 Hessian modes will be used to form the next step
  Hessian Eigenvalues:
     0.074211    0.108495    0.165817    0.210424    0.235844    0.296414
     0.458477

 Minimum Search - Taking Simple RFO Step
 Searching for Lamda that Minimizes Along All modes
 Value Taken    Lamda =  -0.00000425
 Step Taken.  Stepsize is  0.005295

                             Maximum     Tolerance    Cnvgd?
         Gradient           0.000698      0.000300      NO
         Displacement       0.004850      0.001200      NO
         Energy change     -0.000007      0.000001      NO


 New Cartesian Coordinates Obtained by Inverse Iteration

 Displacement from previous Coordinates is:  0.004962
 ----------------------------------------------------------------
             Standard Nuclear Orientation (Angstroms)
    I     Atom           X                Y                Z
 ----------------------------------------------------------------
    1      C       0.5516296999    -0.1172815355     0.0000000000
    2      P      -0.3744482384     1.2908357026     0.0000000000
    3      I      -2.7597037483     0.5555830153     0.0000000000
    4      I       2.6697451863     0.2924735595     0.0000000000
    5      Br      0.0747722595    -1.9426698921     0.0000000000
 ----------------------------------------------------------------
 Molecular Point Group                 Cs    NOp =  2
 Largest Abelian Subgroup              Cs    NOp =  2
 Nuclear Repulsion Energy =  1419.8047875723 hartrees
 There are       81 alpha and       81 beta electrons
 Applying Cartesian multipole field
    Component          Value
    ---------          -----
     (2,0,0)        1.00000E-11
     (0,2,0)        2.00000E-11
     (0,0,2)       -3.00000E-11
 Nucleus-field energy     =     0.0000000408 hartrees
 Requested basis set is 6-311++G(d,p)
 There are 86 shells and 224 basis functions
 A cutoff of  1.0D-11 yielded   2549 shell pairs
 There are     18467 function pairs (     20932 Cartesian)
 Smallest overlap matrix eigenvalue = 4.25E-04
 Guess MOs from SCF MO coefficient file

 -----------------------------------------------------------------------
  General SCF calculation program by
  Eric Jon Sundstrom, Paul Horn, Yuezhi Mao, Dmitri Zuev, Alec White,
  David Stuck, Shaama M.S., Shane Yost, Joonho Lee, David Small,
  Daniel Levine, Susi Lehtola, Hugh Burton, Evgeny Epifanovsky
 -----------------------------------------------------------------------
 Exchange:     0.2000 Hartree-Fock + 0.0800 Slater + 0.7200 B88
 Correlation:  0.1900 VWN1RPA + 0.8100 LYP
 Using SG-1 standard quadrature grid
 using 4 threads for integral computing
 -------------------------------------------------------
 OpenMP Integral computing Module                
 Release: version 2.0, May 2017, Q-Chem Inc. Pleasanton 
 -------------------------------------------------------
 -------------------------------------------------------
 OpenMP BLAS3 based DFT computing Module                
 Release: version 1.0, May 2013, Q-Chem Inc. Pittsburgh 
 -------------------------------------------------------
 A restricted SCF calculation will be
 performed using DIIS
 SCF converges when DIIS error is below 1.0e-08
 ---------------------------------------
  Cycle       Energy         DIIS error
 ---------------------------------------
    1  -16792.6628358994      1.32e-05  
    2  -16792.6628377750      3.53e-06  
    3  -16792.6628377670      3.95e-06  
    4  -16792.6628378692      1.53e-06  
    5  -16792.6628378817      6.81e-07  
    6  -16792.6628378847      1.31e-07  
    7  -16792.6628378848      2.37e-08  
    8  -16792.6628378847      1.64e-08  
    9  -16792.6628378848      3.76e-09  Convergence criterion met
 ---------------------------------------
 SCF time:   CPU 43.37s  wall 12.00s 
 SCF   energy in the final basis set =   -16792.6628378848
 Total energy in the final basis set =   -16792.6628378848

 --------------------------------------------------------------
             Orbital Energies (a.u.) and Symmetries
 --------------------------------------------------------------

 Alpha MOs, Restricted
 -- Occupied --                  
*******-1165.88 -482.87 -176.33 -176.31 -165.73 -165.73 -165.73
  1 A'    2 A'    3 A'    4 A'    5 A'    6 A'    7 A'    1 A"                 
-165.71 -165.71 -165.71  -77.11  -62.52  -56.34  -56.34  -56.34
  8 A'    2 A"    9 A'   10 A'   11 A'   12 A'    3 A"   13 A'                 
-35.826 -35.805 -31.319 -31.313 -31.313 -31.298 -31.293 -31.292
 14 A'   15 A'   16 A'   17 A'    4 A"   18 A'    5 A"   19 A'                 
-22.970 -22.968 -22.968 -22.964 -22.964 -22.948 -22.947 -22.947
 20 A'   21 A'    6 A"   22 A'    7 A"   23 A'    8 A"   24 A'                 
-22.944 -22.944 -10.302  -8.729  -6.605  -6.561  -6.548  -6.546
  9 A"   25 A'   26 A'   27 A'   28 A'   29 A'   10 A"   30 A'                 
 -6.375  -6.354  -4.788  -4.772  -4.772  -4.767  -4.765  -4.764
 31 A'   32 A'   33 A'   34 A'   11 A"   35 A'   36 A'   12 A"                 
 -4.762  -4.753  -4.752  -2.672  -2.668  -2.668  -2.657  -2.657
 37 A'   13 A"   38 A'   39 A'   14 A"   40 A'   15 A"   41 A'                 
 -2.053  -2.049  -2.048  -2.035  -2.035  -2.032  -2.027  -2.027
 42 A'   43 A'   16 A"   44 A'   17 A"   45 A'   18 A"   46 A'                 
 -2.016  -2.016  -0.858  -0.751  -0.686  -0.635  -0.527  -0.441
 19 A"   47 A'   48 A'   49 A'   50 A'   51 A'   52 A'   53 A'                 
 -0.411  -0.386  -0.327  -0.317  -0.310  -0.298  -0.286  -0.277
 54 A'   20 A"   55 A'   56 A'   21 A"   22 A"   57 A'   58 A'                 
 -0.254
 23 A"                                                                         
 -- Virtual --                   
 -0.105  -0.099  -0.087  -0.019   0.009   0.025   0.035   0.044
 24 A"   59 A'   60 A'   61 A'   62 A'   63 A'   64 A'   25 A"                 
  0.052   0.064   0.068   0.077   0.101   0.104   0.115   0.131
 65 A'   26 A"   66 A'   67 A'   68 A'   69 A'   27 A"   70 A'                 
  0.156   0.181   0.203   0.209   0.219   0.224   0.252   0.266
 71 A'   72 A'   73 A'   28 A"   29 A"   74 A'   75 A'   76 A'                 
  0.287   0.305   0.317   0.358   0.366   0.378   0.383   0.399
 30 A"   77 A'   78 A'   31 A"   79 A'   32 A"   80 A'   81 A'                 
  0.399   0.406   0.413   0.421   0.422   0.445   0.463   0.499
 33 A"   34 A"   82 A'   35 A"   83 A'   84 A'   85 A'   36 A"                 
  0.506   0.539   0.549   0.563   0.576   0.607   0.635   0.643
 86 A'   37 A"   87 A'   38 A"   88 A'   89 A'   90 A'   91 A'                 
  0.659   0.689   0.786   0.809   0.813   0.873   0.913   0.965
 92 A'   39 A"   40 A"   93 A'   94 A'   95 A'   96 A'   97 A'                 
  1.022   1.259   1.291   1.315   1.338   1.348   1.376   1.393
 98 A'   41 A"   42 A"   99 A'  100 A'  101 A'  102 A'   43 A"                 
  1.447   1.561   1.612   1.667   1.683   1.717   1.869   1.983
 44 A"   45 A"  103 A'  104 A'  105 A'  106 A'  107 A'   46 A"                 
  2.036   2.153   2.662   2.765   3.027   3.941   3.954   3.957
108 A'  109 A'   47 A"  110 A'  111 A'   48 A"  112 A'   49 A"                 
  3.962   3.970   3.974   3.979   3.980   4.024   4.046   4.054
113 A'   50 A"   51 A"   52 A"  114 A'  115 A'  116 A'   53 A"                 
  4.103   4.132   4.215   4.295   4.333   4.392   5.974   5.988
117 A'  118 A'  119 A'  120 A'  121 A'  122 A'   54 A"   55 A"                 
  5.995   6.015   6.022   6.040   6.586   6.910   7.527   7.564
123 A'  124 A'  125 A'  126 A'  127 A'  128 A'   56 A"  129 A'                 
  7.626  13.784  13.903  13.955  23.324  27.744  27.832  28.318
130 A'   57 A"  131 A'  132 A'  133 A'  134 A'  135 A'   58 A"                 
 28.333  28.336  28.347  28.360  28.369  28.514  28.521  28.531
 59 A"  136 A'  137 A'  138 A'  139 A'   60 A"  140 A'   61 A"                 
 28.535  28.539  28.539  28.556  28.572  28.620  28.657  47.863
 62 A"  141 A'   63 A"  142 A'  143 A'  144 A'  145 A'  146 A'                 
127.863 127.878 127.879 127.896 127.903 127.912 151.560 151.632
 64 A"  147 A'   65 A"  148 A'  149 A'  150 A'  151 A'  152 A'                 
163.042 289.722 289.754 289.8521020.6461901.7191901.794
153 A'   66 A"  154 A'  155 A'  156 A'  157 A'  158 A'                         

 Beta MOs, Restricted
 -- Occupied --                  
*******-1165.88 -482.87 -176.33 -176.31 -165.73 -165.73 -165.73
  1 A'    2 A'    3 A'    4 A'    5 A'    6 A'    7 A'    1 A"                 
-165.71 -165.71 -165.71  -77.11  -62.52  -56.34  -56.34  -56.34
  8 A'    2 A"    9 A'   10 A'   11 A'   12 A'    3 A"   13 A'                 
-35.826 -35.805 -31.319 -31.313 -31.313 -31.298 -31.293 -31.292
 14 A'   15 A'   16 A'   17 A'    4 A"   18 A'    5 A"   19 A'                 
-22.970 -22.968 -22.968 -22.964 -22.964 -22.948 -22.947 -22.947
 20 A'   21 A'    6 A"   22 A'    7 A"   23 A'    8 A"   24 A'                 
-22.944 -22.944 -10.302  -8.729  -6.605  -6.561  -6.548  -6.546
  9 A"   25 A'   26 A'   27 A'   28 A'   29 A'   10 A"   30 A'                 
 -6.375  -6.354  -4.788  -4.772  -4.772  -4.767  -4.765  -4.764
 31 A'   32 A'   33 A'   34 A'   11 A"   35 A'   36 A'   12 A"                 
 -4.762  -4.753  -4.752  -2.672  -2.668  -2.668  -2.657  -2.657
 37 A'   13 A"   38 A'   39 A'   14 A"   40 A'   15 A"   41 A'                 
 -2.053  -2.049  -2.048  -2.035  -2.035  -2.032  -2.027  -2.027
 42 A'   43 A'   16 A"   44 A'   17 A"   45 A'   18 A"   46 A'                 
 -2.016  -2.016  -0.858  -0.751  -0.686  -0.635  -0.527  -0.441
 19 A"   47 A'   48 A'   49 A'   50 A'   51 A'   52 A'   53 A'                 
 -0.411  -0.386  -0.327  -0.317  -0.310  -0.298  -0.286  -0.277
 54 A'   20 A"   55 A'   56 A'   21 A"   22 A"   57 A'   58 A'                 
 -0.254
 23 A"                                                                         
 -- Virtual --                   
 -0.105  -0.099  -0.087  -0.019   0.009   0.025   0.035   0.044
 24 A"   59 A'   60 A'   61 A'   62 A'   63 A'   64 A'   25 A"                 
  0.052   0.064   0.068   0.077   0.101   0.104   0.115   0.131
 65 A'   26 A"   66 A'   67 A'   68 A'   69 A'   27 A"   70 A'                 
  0.156   0.181   0.203   0.209   0.219   0.224   0.252   0.266
 71 A'   72 A'   73 A'   28 A"   29 A"   74 A'   75 A'   76 A'                 
  0.287   0.305   0.317   0.358   0.366   0.378   0.383   0.399
 30 A"   77 A'   78 A'   31 A"   79 A'   32 A"   80 A'   81 A'                 
  0.399   0.406   0.413   0.421   0.422   0.445   0.463   0.499
 33 A"   34 A"   82 A'   35 A"   83 A'   84 A'   85 A'   36 A"                 
  0.506   0.539   0.549   0.563   0.576   0.607   0.635   0.643
 86 A'   37 A"   87 A'   38 A"   88 A'   89 A'   90 A'   91 A'                 
  0.659   0.689   0.786   0.809   0.813   0.873   0.913   0.965
 92 A'   39 A"   40 A"   93 A'   94 A'   95 A'   96 A'   97 A'                 
  1.022   1.259   1.291   1.315   1.338   1.348   1.376   1.393
 98 A'   41 A"   42 A"   99 A'  100 A'  101 A'  102 A'   43 A"                 
  1.447   1.561   1.612   1.667   1.683   1.717   1.869   1.983
 44 A"   45 A"  103 A'  104 A'  105 A'  106 A'  107 A'   46 A"                 
  2.036   2.153   2.662   2.765   3.027   3.941   3.954   3.957
108 A'  109 A'   47 A"  110 A'  111 A'   48 A"  112 A'   49 A"                 
  3.962   3.970   3.974   3.979   3.980   4.024   4.046   4.054
113 A'   50 A"   51 A"   52 A"  114 A'  115 A'  116 A'   53 A"                 
  4.103   4.132   4.215   4.295   4.333   4.392   5.974   5.988
117 A'  118 A'  119 A'  120 A'  121 A'  122 A'   54 A"   55 A"                 
  5.995   6.015   6.022   6.040   6.586   6.910   7.527   7.564
123 A'  124 A'  125 A'  126 A'  127 A'  128 A'   56 A"  129 A'                 
  7.626  13.784  13.903  13.955  23.324  27.744  27.832  28.318
130 A'   57 A"  131 A'  132 A'  133 A'  134 A'  135 A'   58 A"                 
 28.333  28.336  28.347  28.360  28.369  28.514  28.521  28.531
 59 A"  136 A'  137 A'  138 A'  139 A'   60 A"  140 A'   61 A"                 
 28.535  28.539  28.539  28.556  28.572  28.620  28.657  47.863
 62 A"  141 A'   63 A"  142 A'  143 A'  144 A'  145 A'  146 A'                 
127.863 127.878 127.879 127.896 127.903 127.912 151.560 151.632
 64 A"  147 A'   65 A"  148 A'  149 A'  150 A'  151 A'  152 A'                 
163.042 289.722 289.754 289.8521020.6461901.7191901.794
153 A'   66 A"  154 A'  155 A'  156 A'  157 A'  158 A'                         
 --------------------------------------------------------------

          Ground-State Mulliken Net Atomic Charges

     Atom                 Charge (a.u.)
  ----------------------------------------
      1 C                    -0.094957
      2 P                    -0.010167
      3 I                    -0.146280
      4 I                     0.130066
      5 Br                    0.121339
  ----------------------------------------
  Sum of atomic charges =     0.000000

 -----------------------------------------------------------------
                    Cartesian Multipole Moments
 -----------------------------------------------------------------
    Charge (ESU x 10^10)
                 0.0000
    Dipole Moment (Debye)
         X       0.9111      Y      -0.1762      Z       0.0000
       Tot       0.9280
    Quadrupole Moments (Debye-Ang)
        XX     -90.7578     XY       1.8579     YY     -92.5494
        XZ      -0.0000     YZ       0.0000     ZZ     -95.3551
    Octopole Moments (Debye-Ang^2)
       XXX      26.0852    XXY      -4.3490    XYY       2.3013
       YYY     -26.8117    XXZ       0.0000    XYZ      -0.0000
       YYZ       0.0000    XZZ       3.3331    YZZ      -4.5633
       ZZZ       0.0000
    Hexadecapole Moments (Debye-Ang^3)
      XXXX   -2468.1542   XXXY     126.9083   XXYY    -576.5510
      XYYY     101.4925   YYYY    -701.2437   XXXZ       0.0000
      XXYZ      -0.0000   XYYZ      -0.0000   YYYZ      -0.0000
      XXZZ    -476.5482   XYZZ      31.6859   YYZZ    -146.9765
      XZZZ      -0.0000   YZZZ      -0.0000   ZZZZ    -133.0999
 -----------------------------------------------------------------
 Calculating analytic gradient of the SCF energy
 Gradient of SCF Energy
            1           2           3           4           5
    1  -0.0004153   0.0002543   0.0001163   0.0000936  -0.0000490
    2   0.0001334  -0.0001247   0.0000153   0.0000653  -0.0000893
    3  -0.0000000   0.0000000   0.0000000  -0.0000000  -0.0000000
 Max gradient component =       4.153E-04
 RMS gradient           =       1.432E-04
 Gradient time:  CPU 17.67 s  wall 4.53 s
 Geometry Optimization Parameters
   NAtoms,    NIC,     NZ,  NCons,   NDum,   NFix, NCnnct, MaxDiis
        5      20       5       0       0       0       0       0

 Cartesian Hessian Update
 Hessian Updated using BFGS Update


** GEOMETRY OPTIMIZATION IN DELOCALIZED INTERNAL COORDINATES **
   Searching for a Minimum

   Optimization Cycle:  11

                       Coordinates (Angstroms)
     ATOM                X               Y               Z
      1  C         0.5516296999   -0.1172815355    0.0000000000
      2  P        -0.3744482384    1.2908357026    0.0000000000
      3  I        -2.7597037483    0.5555830153    0.0000000000
      4  I         2.6697451863    0.2924735595    0.0000000000
      5  Br        0.0747722595   -1.9426698921    0.0000000000
   Point Group: cs    Number of degrees of freedom:     7


   Energy is -16792.662837885

 Hessian Updated using BFGS Update

  7 Hessian modes will be used to form the next step
  Hessian Eigenvalues:
     0.084633    0.089978    0.155724    0.186081    0.237749    0.298257
     0.388798

 Minimum Search - Taking Simple RFO Step
 Searching for Lamda that Minimizes Along All modes
 Value Taken    Lamda =  -0.00000186
 Step Taken.  Stepsize is  0.003886

                             Maximum     Tolerance    Cnvgd?
         Gradient           0.000324      0.000300      NO
         Displacement       0.002056      0.001200      NO
         Energy change     -0.000003      0.000001      NO


 New Cartesian Coordinates Obtained by Inverse Iteration

 Displacement from previous Coordinates is:  0.005455
 ----------------------------------------------------------------
             Standard Nuclear Orientation (Angstroms)
    I     Atom           X                Y                Z
 ----------------------------------------------------------------
    1      C       0.5527987602    -0.1167902107     0.0000000000
    2      P      -0.3753481192     1.2908048973     0.0000000000
    3      I      -2.7611712262     0.5555360644     0.0000000000
    4      I       2.6702557524     0.2910546869     0.0000000000
    5      Br      0.0754599919    -1.9416645882     0.0000000000
 ----------------------------------------------------------------
 Molecular Point Group                 Cs    NOp =  2
 Largest Abelian Subgroup              Cs    NOp =  2
 Nuclear Repulsion Energy =  1419.6938437887 hartrees
 There are       81 alpha and       81 beta electrons
 Applying Cartesian multipole field
    Component          Value
    ---------          -----
     (2,0,0)        1.00000E-11
     (0,2,0)        2.00000E-11
     (0,0,2)       -3.00000E-11
 Nucleus-field energy     =     0.0000000408 hartrees
 Requested basis set is 6-311++G(d,p)
 There are 86 shells and 224 basis functions
 A cutoff of  1.0D-11 yielded   2549 shell pairs
 There are     18467 function pairs (     20932 Cartesian)
 Smallest overlap matrix eigenvalue = 4.25E-04
 Guess MOs from SCF MO coefficient file

 -----------------------------------------------------------------------
  General SCF calculation program by
  Eric Jon Sundstrom, Paul Horn, Yuezhi Mao, Dmitri Zuev, Alec White,
  David Stuck, Shaama M.S., Shane Yost, Joonho Lee, David Small,
  Daniel Levine, Susi Lehtola, Hugh Burton, Evgeny Epifanovsky
 -----------------------------------------------------------------------
 Exchange:     0.2000 Hartree-Fock + 0.0800 Slater + 0.7200 B88
 Correlation:  0.1900 VWN1RPA + 0.8100 LYP
 Using SG-1 standard quadrature grid
 using 4 threads for integral computing
 -------------------------------------------------------
 OpenMP Integral computing Module                
 Release: version 2.0, May 2017, Q-Chem Inc. Pleasanton 
 -------------------------------------------------------
 -------------------------------------------------------
 OpenMP BLAS3 based DFT computing Module                
 Release: version 1.0, May 2013, Q-Chem Inc. Pittsburgh 
 -------------------------------------------------------
 A restricted SCF calculation will be
 performed using DIIS
 SCF converges when DIIS error is below 1.0e-08
 ---------------------------------------
  Cycle       Energy         DIIS error
 ---------------------------------------
    1  -16792.6628373365      1.05e-05  
    2  -16792.6628384242      3.66e-06  
    3  -16792.6628383664      4.81e-06  
    4  -16792.6628385048      1.78e-06  
    5  -16792.6628385265      5.68e-07  
    6  -16792.6628385285      1.38e-07  
    7  -16792.6628385284      6.50e-08  
    8  -16792.6628385287      1.53e-08  
    9  -16792.6628385286      1.81e-09  Convergence criterion met
 ---------------------------------------
 SCF time:   CPU 43.36s  wall 11.00s 
 SCF   energy in the final basis set =   -16792.6628385286
 Total energy in the final basis set =   -16792.6628385286

 --------------------------------------------------------------
             Orbital Energies (a.u.) and Symmetries
 --------------------------------------------------------------

 Alpha MOs, Restricted
 -- Occupied --                  
*******-1165.88 -482.87 -176.33 -176.31 -165.73 -165.73 -165.73
  1 A'    2 A'    3 A'    4 A'    5 A'    6 A'    7 A'    1 A"                 
-165.71 -165.71 -165.71  -77.11  -62.52  -56.34  -56.34  -56.34
  8 A'    2 A"    9 A'   10 A'   11 A'   12 A'    3 A"   13 A'                 
-35.826 -35.805 -31.319 -31.313 -31.313 -31.298 -31.293 -31.293
 14 A'   15 A'   16 A'   17 A'    4 A"   18 A'    5 A"   19 A'                 
-22.970 -22.968 -22.968 -22.964 -22.964 -22.948 -22.947 -22.947
 20 A'   21 A'    6 A"   22 A'    7 A"   23 A'    8 A"   24 A'                 
-22.944 -22.944 -10.302  -8.729  -6.605  -6.561  -6.548  -6.546
  9 A"   25 A'   26 A'   27 A'   28 A'   29 A'   10 A"   30 A'                 
 -6.375  -6.354  -4.788  -4.773  -4.772  -4.767  -4.765  -4.764
 31 A'   32 A'   33 A'   34 A'   11 A"   35 A'   36 A'   12 A"                 
 -4.762  -4.753  -4.752  -2.672  -2.668  -2.667  -2.657  -2.657
 37 A'   13 A"   38 A'   39 A'   14 A"   40 A'   15 A"   41 A'                 
 -2.054  -2.049  -2.049  -2.035  -2.035  -2.032  -2.027  -2.027
 42 A'   43 A'   16 A"   44 A'   17 A"   45 A'   18 A"   46 A'                 
 -2.016  -2.016  -0.858  -0.751  -0.686  -0.635  -0.527  -0.441
 19 A"   47 A'   48 A'   49 A'   50 A'   51 A'   52 A'   53 A'                 
 -0.411  -0.386  -0.327  -0.317  -0.310  -0.298  -0.286  -0.277
 54 A'   20 A"   55 A'   56 A'   21 A"   22 A"   57 A'   58 A'                 
 -0.254
 23 A"                                                                         
 -- Virtual --                   
 -0.105  -0.099  -0.087  -0.019   0.009   0.025   0.035   0.044
 24 A"   59 A'   60 A'   61 A'   62 A'   63 A'   64 A'   25 A"                 
  0.052   0.064   0.068   0.077   0.101   0.104   0.115   0.131
 65 A'   26 A"   66 A'   67 A'   68 A'   69 A'   27 A"   70 A'                 
  0.156   0.181   0.203   0.209   0.219   0.224   0.252   0.266
 71 A'   72 A'   73 A'   28 A"   29 A"   74 A'   75 A'   76 A'                 
  0.287   0.305   0.317   0.358   0.366   0.378   0.383   0.399
 30 A"   77 A'   78 A'   31 A"   79 A'   32 A"   80 A'   81 A'                 
  0.399   0.406   0.413   0.421   0.422   0.445   0.463   0.499
 33 A"   34 A"   82 A'   35 A"   83 A'   84 A'   85 A'   36 A"                 
  0.506   0.539   0.549   0.563   0.576   0.607   0.634   0.643
 86 A'   37 A"   87 A'   38 A"   88 A'   89 A'   90 A'   91 A'                 
  0.659   0.689   0.787   0.808   0.813   0.873   0.913   0.964
 92 A'   39 A"   40 A"   93 A'   94 A'   95 A'   96 A'   97 A'                 
  1.022   1.259   1.291   1.315   1.338   1.348   1.376   1.393
 98 A'   41 A"   42 A"   99 A'  100 A'  101 A'  102 A'   43 A"                 
  1.447   1.561   1.612   1.667   1.683   1.717   1.869   1.983
 44 A"   45 A"  103 A'  104 A'  105 A'  106 A'  107 A'   46 A"                 
  2.036   2.153   2.662   2.765   3.027   3.941   3.954   3.957
108 A'  109 A'   47 A"  110 A'  111 A'   48 A"  112 A'   49 A"                 
  3.962   3.970   3.974   3.979   3.980   4.024   4.047   4.054
113 A'   50 A"   51 A"   52 A"  114 A'  115 A'  116 A'   53 A"                 
  4.103   4.132   4.215   4.295   4.333   4.393   5.974   5.988
117 A'  118 A'  119 A'  120 A'  121 A'  122 A'   54 A"   55 A"                 
  5.995   6.015   6.022   6.040   6.586   6.909   7.527   7.564
123 A'  124 A'  125 A'  126 A'  127 A'  128 A'   56 A"  129 A'                 
  7.626  13.784  13.903  13.955  23.324  27.744  27.832  28.318
130 A'   57 A"  131 A'  132 A'  133 A'  134 A'  135 A'   58 A"                 
 28.333  28.336  28.347  28.360  28.369  28.514  28.521  28.531
 59 A"  136 A'  137 A'  138 A'  139 A'   60 A"  140 A'   61 A"                 
 28.535  28.539  28.539  28.556  28.572  28.620  28.657  47.863
 62 A"  141 A'   63 A"  142 A'  143 A'  144 A'  145 A'  146 A'                 
127.863 127.878 127.878 127.896 127.903 127.912 151.560 151.632
 64 A"  147 A'   65 A"  148 A'  149 A'  150 A'  151 A'  152 A'                 
163.041 289.722 289.755 289.8521020.6461901.7191901.794
153 A'   66 A"  154 A'  155 A'  156 A'  157 A'  158 A'                         

 Beta MOs, Restricted
 -- Occupied --                  
*******-1165.88 -482.87 -176.33 -176.31 -165.73 -165.73 -165.73
  1 A'    2 A'    3 A'    4 A'    5 A'    6 A'    7 A'    1 A"                 
-165.71 -165.71 -165.71  -77.11  -62.52  -56.34  -56.34  -56.34
  8 A'    2 A"    9 A'   10 A'   11 A'   12 A'    3 A"   13 A'                 
-35.826 -35.805 -31.319 -31.313 -31.313 -31.298 -31.293 -31.293
 14 A'   15 A'   16 A'   17 A'    4 A"   18 A'    5 A"   19 A'                 
-22.970 -22.968 -22.968 -22.964 -22.964 -22.948 -22.947 -22.947
 20 A'   21 A'    6 A"   22 A'    7 A"   23 A'    8 A"   24 A'                 
-22.944 -22.944 -10.302  -8.729  -6.605  -6.561  -6.548  -6.546
  9 A"   25 A'   26 A'   27 A'   28 A'   29 A'   10 A"   30 A'                 
 -6.375  -6.354  -4.788  -4.773  -4.772  -4.767  -4.765  -4.764
 31 A'   32 A'   33 A'   34 A'   11 A"   35 A'   36 A'   12 A"                 
 -4.762  -4.753  -4.752  -2.672  -2.668  -2.667  -2.657  -2.657
 37 A'   13 A"   38 A'   39 A'   14 A"   40 A'   15 A"   41 A'                 
 -2.054  -2.049  -2.049  -2.035  -2.035  -2.032  -2.027  -2.027
 42 A'   43 A'   16 A"   44 A'   17 A"   45 A'   18 A"   46 A'                 
 -2.016  -2.016  -0.858  -0.751  -0.686  -0.635  -0.527  -0.441
 19 A"   47 A'   48 A'   49 A'   50 A'   51 A'   52 A'   53 A'                 
 -0.411  -0.386  -0.327  -0.317  -0.310  -0.298  -0.286  -0.277
 54 A'   20 A"   55 A'   56 A'   21 A"   22 A"   57 A'   58 A'                 
 -0.254
 23 A"                                                                         
 -- Virtual --                   
 -0.105  -0.099  -0.087  -0.019   0.009   0.025   0.035   0.044
 24 A"   59 A'   60 A'   61 A'   62 A'   63 A'   64 A'   25 A"                 
  0.052   0.064   0.068   0.077   0.101   0.104   0.115   0.131
 65 A'   26 A"   66 A'   67 A'   68 A'   69 A'   27 A"   70 A'                 
  0.156   0.181   0.203   0.209   0.219   0.224   0.252   0.266
 71 A'   72 A'   73 A'   28 A"   29 A"   74 A'   75 A'   76 A'                 
  0.287   0.305   0.317   0.358   0.366   0.378   0.383   0.399
 30 A"   77 A'   78 A'   31 A"   79 A'   32 A"   80 A'   81 A'                 
  0.399   0.406   0.413   0.421   0.422   0.445   0.463   0.499
 33 A"   34 A"   82 A'   35 A"   83 A'   84 A'   85 A'   36 A"                 
  0.506   0.539   0.549   0.563   0.576   0.607   0.634   0.643
 86 A'   37 A"   87 A'   38 A"   88 A'   89 A'   90 A'   91 A'                 
  0.659   0.689   0.787   0.808   0.813   0.873   0.913   0.964
 92 A'   39 A"   40 A"   93 A'   94 A'   95 A'   96 A'   97 A'                 
  1.022   1.259   1.291   1.315   1.338   1.348   1.376   1.393
 98 A'   41 A"   42 A"   99 A'  100 A'  101 A'  102 A'   43 A"                 
  1.447   1.561   1.612   1.667   1.683   1.717   1.869   1.983
 44 A"   45 A"  103 A'  104 A'  105 A'  106 A'  107 A'   46 A"                 
  2.036   2.153   2.662   2.765   3.027   3.941   3.954   3.957
108 A'  109 A'   47 A"  110 A'  111 A'   48 A"  112 A'   49 A"                 
  3.962   3.970   3.974   3.979   3.980   4.024   4.047   4.054
113 A'   50 A"   51 A"   52 A"  114 A'  115 A'  116 A'   53 A"                 
  4.103   4.132   4.215   4.295   4.333   4.393   5.974   5.988
117 A'  118 A'  119 A'  120 A'  121 A'  122 A'   54 A"   55 A"                 
  5.995   6.015   6.022   6.040   6.586   6.909   7.527   7.564
123 A'  124 A'  125 A'  126 A'  127 A'  128 A'   56 A"  129 A'                 
  7.626  13.784  13.903  13.955  23.324  27.744  27.832  28.318
130 A'   57 A"  131 A'  132 A'  133 A'  134 A'  135 A'   58 A"                 
 28.333  28.336  28.347  28.360  28.369  28.514  28.521  28.531
 59 A"  136 A'  137 A'  138 A'  139 A'   60 A"  140 A'   61 A"                 
 28.535  28.539  28.539  28.556  28.572  28.620  28.657  47.863
 62 A"  141 A'   63 A"  142 A'  143 A'  144 A'  145 A'  146 A'                 
127.863 127.878 127.878 127.896 127.903 127.912 151.560 151.632
 64 A"  147 A'   65 A"  148 A'  149 A'  150 A'  151 A'  152 A'                 
163.041 289.722 289.755 289.8521020.6461901.7191901.794
153 A'   66 A"  154 A'  155 A'  156 A'  157 A'  158 A'                         
 --------------------------------------------------------------

          Ground-State Mulliken Net Atomic Charges

     Atom                 Charge (a.u.)
  ----------------------------------------
      1 C                    -0.095542
      2 P                    -0.010197
      3 I                    -0.146182
      4 I                     0.130708
      5 Br                    0.121213
  ----------------------------------------
  Sum of atomic charges =     0.000000

 -----------------------------------------------------------------
                    Cartesian Multipole Moments
 -----------------------------------------------------------------
    Charge (ESU x 10^10)
                 0.0000
    Dipole Moment (Debye)
         X       0.9150      Y      -0.1773      Z       0.0000
       Tot       0.9320
    Quadrupole Moments (Debye-Ang)
        XX     -90.7378     XY       1.8525     YY     -92.5644
        XZ       0.0000     YZ      -0.0000     ZZ     -95.3561
    Octopole Moments (Debye-Ang^2)
       XXX      26.1833    XXY      -4.3390    XYY       2.3224
       YYY     -26.7460    XXZ       0.0000    XYZ      -0.0000
       YYZ      -0.0000    XZZ       3.3630    YZZ      -4.5476
       ZZZ       0.0000
    Hexadecapole Moments (Debye-Ang^3)
      XXXX   -2469.6348   XXXY     127.2504   XXYY    -576.8108
      XYYY     101.9684   YYYY    -700.8193   XXXZ      -0.0000
      XXYZ      -0.0000   XYYZ       0.0000   YYYZ      -0.0000
      XXZZ    -476.8551   XYZZ      31.8487   YYZZ    -146.8904
      XZZZ      -0.0000   YZZZ      -0.0000   ZZZZ    -133.1040
 -----------------------------------------------------------------
 Calculating analytic gradient of the SCF energy
 Gradient of SCF Energy
            1           2           3           4           5
    1   0.0000174   0.0000273  -0.0000689  -0.0000032   0.0000275
    2  -0.0001631   0.0000567   0.0000406  -0.0000852   0.0001510
    3  -0.0000000  -0.0000000  -0.0000000   0.0000000   0.0000000
 Max gradient component =       1.631E-04
 RMS gradient           =       6.738E-05
 Gradient time:  CPU 17.29 s  wall 4.43 s
 Geometry Optimization Parameters
   NAtoms,    NIC,     NZ,  NCons,   NDum,   NFix, NCnnct, MaxDiis
        5      20       5       0       0       0       0       0

 Cartesian Hessian Update
 Hessian Updated using BFGS Update


** GEOMETRY OPTIMIZATION IN DELOCALIZED INTERNAL COORDINATES **
   Searching for a Minimum

   Optimization Cycle:  12

                       Coordinates (Angstroms)
     ATOM                X               Y               Z
      1  C         0.5527987602   -0.1167902107    0.0000000000
      2  P        -0.3753481192    1.2908048973    0.0000000000
      3  I        -2.7611712262    0.5555360644    0.0000000000
      4  I         2.6702557524    0.2910546869    0.0000000000
      5  Br        0.0754599919   -1.9416645882    0.0000000000
   Point Group: cs    Number of degrees of freedom:     7


   Energy is -16792.662838529

 Hessian Updated using BFGS Update

  7 Hessian modes will be used to form the next step
  Hessian Eigenvalues:
     0.076022    0.098683    0.174145    0.214838    0.237423    0.298262
     0.400268

 Minimum Search - Taking Simple RFO Step
 Searching for Lamda that Minimizes Along All modes
 Value Taken    Lamda =   0.00000000
 Step Taken.  Stepsize is  0.001221

                             Maximum     Tolerance    Cnvgd?
         Gradient           0.000140      0.000300     YES
         Displacement       0.000621      0.001200     YES
         Energy change     -0.000001      0.000001     YES


                       Distance Matrix (Angstroms)
             C (  1)   P (  2)   I (  3)   I (  4)
   P (  2)  1.686055
   I (  3)  3.381482  2.496552
   I (  4)  2.156377  3.205496  5.437863
   Br(  5)  1.886271  3.263754  3.779218  3.423156

 Final energy is   -16792.662838528580     


 ******************************
 **  OPTIMIZATION CONVERGED  **
 ******************************

                       Coordinates (Angstroms)
     ATOM                X               Y               Z
      1  C         0.5527987602   -0.1167902107    0.0000000000
      2  P        -0.3753481192    1.2908048973    0.0000000000
      3  I        -2.7611712262    0.5555360644    0.0000000000
      4  I         2.6702557524    0.2910546869    0.0000000000
      5  Br        0.0754599919   -1.9416645882    0.0000000000

Z-matrix Print:
$molecule
0 1
I 
C  1 2.156377
P  2 1.686055 1 112.497984
Br 2 1.886271 1 115.560898 3 -180.000000 0
I  3 2.496552 2 106.271873 1 -180.000000 0
$end


 --------------------------------------------------------------
             Orbital Energies (a.u.) and Symmetries
 --------------------------------------------------------------

 Alpha MOs, Restricted
 -- Occupied --                  
*******-1165.88 -482.87 -176.33 -176.31 -165.73 -165.73 -165.73
  1 A'    2 A'    3 A'    4 A'    5 A'    6 A'    7 A'    1 A"                 
-165.71 -165.71 -165.71  -77.11  -62.52  -56.34  -56.34  -56.34
  8 A'    2 A"    9 A'   10 A'   11 A'   12 A'    3 A"   13 A'                 
-35.826 -35.805 -31.319 -31.313 -31.313 -31.298 -31.293 -31.293
 14 A'   15 A'   16 A'   17 A'    4 A"   18 A'    5 A"   19 A'                 
-22.970 -22.968 -22.968 -22.964 -22.964 -22.948 -22.947 -22.947
 20 A'   21 A'    6 A"   22 A'    7 A"   23 A'    8 A"   24 A'                 
-22.944 -22.944 -10.302  -8.729  -6.605  -6.561  -6.548  -6.546
  9 A"   25 A'   26 A'   27 A'   28 A'   29 A'   10 A"   30 A'                 
 -6.375  -6.354  -4.788  -4.773  -4.772  -4.767  -4.765  -4.764
 31 A'   32 A'   33 A'   34 A'   11 A"   35 A'   36 A'   12 A"                 
 -4.762  -4.753  -4.752  -2.672  -2.668  -2.667  -2.657  -2.657
 37 A'   13 A"   38 A'   39 A'   14 A"   40 A'   15 A"   41 A'                 
 -2.054  -2.049  -2.049  -2.035  -2.035  -2.032  -2.027  -2.027
 42 A'   43 A'   16 A"   44 A'   17 A"   45 A'   18 A"   46 A'                 
 -2.016  -2.016  -0.858  -0.751  -0.686  -0.635  -0.527  -0.441
 19 A"   47 A'   48 A'   49 A'   50 A'   51 A'   52 A'   53 A'                 
 -0.411  -0.386  -0.327  -0.317  -0.310  -0.298  -0.286  -0.277
 54 A'   20 A"   55 A'   56 A'   21 A"   22 A"   57 A'   58 A'                 
 -0.254
 23 A"                                                                         
 -- Virtual --                   
 -0.105  -0.099  -0.087  -0.019   0.009   0.025   0.035   0.044
 24 A"   59 A'   60 A'   61 A'   62 A'   63 A'   64 A'   25 A"                 
  0.052   0.064   0.068   0.077   0.101   0.104   0.115   0.131
 65 A'   26 A"   66 A'   67 A'   68 A'   69 A'   27 A"   70 A'                 
  0.156   0.181   0.203   0.209   0.219   0.224   0.252   0.266
 71 A'   72 A'   73 A'   28 A"   29 A"   74 A'   75 A'   76 A'                 
  0.287   0.305   0.317   0.358   0.366   0.378   0.383   0.399
 30 A"   77 A'   78 A'   31 A"   79 A'   32 A"   80 A'   81 A'                 
  0.399   0.406   0.413   0.421   0.422   0.445   0.463   0.499
 33 A"   34 A"   82 A'   35 A"   83 A'   84 A'   85 A'   36 A"                 
  0.506   0.539   0.549   0.563   0.576   0.607   0.634   0.643
 86 A'   37 A"   87 A'   38 A"   88 A'   89 A'   90 A'   91 A'                 
  0.659   0.689   0.787   0.808   0.813   0.873   0.913   0.964
 92 A'   39 A"   40 A"   93 A'   94 A'   95 A'   96 A'   97 A'                 
  1.022   1.259   1.291   1.315   1.338   1.348   1.376   1.393
 98 A'   41 A"   42 A"   99 A'  100 A'  101 A'  102 A'   43 A"                 
  1.447   1.561   1.612   1.667   1.683   1.717   1.869   1.983
 44 A"   45 A"  103 A'  104 A'  105 A'  106 A'  107 A'   46 A"                 
  2.036   2.153   2.662   2.765   3.027   3.941   3.954   3.957
108 A'  109 A'   47 A"  110 A'  111 A'   48 A"  112 A'   49 A"                 
  3.962   3.970   3.974   3.979   3.980   4.024   4.047   4.054
113 A'   50 A"   51 A"   52 A"  114 A'  115 A'  116 A'   53 A"                 
  4.103   4.132   4.215   4.295   4.333   4.393   5.974   5.988
117 A'  118 A'  119 A'  120 A'  121 A'  122 A'   54 A"   55 A"                 
  5.995   6.015   6.022   6.040   6.586   6.909   7.527   7.564
123 A'  124 A'  125 A'  126 A'  127 A'  128 A'   56 A"  129 A'                 
  7.626  13.784  13.903  13.955  23.324  27.744  27.832  28.318
130 A'   57 A"  131 A'  132 A'  133 A'  134 A'  135 A'   58 A"                 
 28.333  28.336  28.347  28.360  28.369  28.514  28.521  28.531
 59 A"  136 A'  137 A'  138 A'  139 A'   60 A"  140 A'   61 A"                 
 28.535  28.539  28.539  28.556  28.572  28.620  28.657  47.863
 62 A"  141 A'   63 A"  142 A'  143 A'  144 A'  145 A'  146 A'                 
127.863 127.878 127.878 127.896 127.903 127.912 151.560 151.632
 64 A"  147 A'   65 A"  148 A'  149 A'  150 A'  151 A'  152 A'                 
163.041 289.722 289.755 289.8521020.6461901.7191901.794
153 A'   66 A"  154 A'  155 A'  156 A'  157 A'  158 A'                         

 Beta MOs, Restricted
 -- Occupied --                  
*******-1165.88 -482.87 -176.33 -176.31 -165.73 -165.73 -165.73
  1 A'    2 A'    3 A'    4 A'    5 A'    6 A'    7 A'    1 A"                 
-165.71 -165.71 -165.71  -77.11  -62.52  -56.34  -56.34  -56.34
  8 A'    2 A"    9 A'   10 A'   11 A'   12 A'    3 A"   13 A'                 
-35.826 -35.805 -31.319 -31.313 -31.313 -31.298 -31.293 -31.293
 14 A'   15 A'   16 A'   17 A'    4 A"   18 A'    5 A"   19 A'                 
-22.970 -22.968 -22.968 -22.964 -22.964 -22.948 -22.947 -22.947
 20 A'   21 A'    6 A"   22 A'    7 A"   23 A'    8 A"   24 A'                 
-22.944 -22.944 -10.302  -8.729  -6.605  -6.561  -6.548  -6.546
  9 A"   25 A'   26 A'   27 A'   28 A'   29 A'   10 A"   30 A'                 
 -6.375  -6.354  -4.788  -4.773  -4.772  -4.767  -4.765  -4.764
 31 A'   32 A'   33 A'   34 A'   11 A"   35 A'   36 A'   12 A"                 
 -4.762  -4.753  -4.752  -2.672  -2.668  -2.667  -2.657  -2.657
 37 A'   13 A"   38 A'   39 A'   14 A"   40 A'   15 A"   41 A'                 
 -2.054  -2.049  -2.049  -2.035  -2.035  -2.032  -2.027  -2.027
 42 A'   43 A'   16 A"   44 A'   17 A"   45 A'   18 A"   46 A'                 
 -2.016  -2.016  -0.858  -0.751  -0.686  -0.635  -0.527  -0.441
 19 A"   47 A'   48 A'   49 A'   50 A'   51 A'   52 A'   53 A'                 
 -0.411  -0.386  -0.327  -0.317  -0.310  -0.298  -0.286  -0.277
 54 A'   20 A"   55 A'   56 A'   21 A"   22 A"   57 A'   58 A'                 
 -0.254
 23 A"                                                                         
 -- Virtual --                   
 -0.105  -0.099  -0.087  -0.019   0.009   0.025   0.035   0.044
 24 A"   59 A'   60 A'   61 A'   62 A'   63 A'   64 A'   25 A"                 
  0.052   0.064   0.068   0.077   0.101   0.104   0.115   0.131
 65 A'   26 A"   66 A'   67 A'   68 A'   69 A'   27 A"   70 A'                 
  0.156   0.181   0.203   0.209   0.219   0.224   0.252   0.266
 71 A'   72 A'   73 A'   28 A"   29 A"   74 A'   75 A'   76 A'                 
  0.287   0.305   0.317   0.358   0.366   0.378   0.383   0.399
 30 A"   77 A'   78 A'   31 A"   79 A'   32 A"   80 A'   81 A'                 
  0.399   0.406   0.413   0.421   0.422   0.445   0.463   0.499
 33 A"   34 A"   82 A'   35 A"   83 A'   84 A'   85 A'   36 A"                 
  0.506   0.539   0.549   0.563   0.576   0.607   0.634   0.643
 86 A'   37 A"   87 A'   38 A"   88 A'   89 A'   90 A'   91 A'                 
  0.659   0.689   0.787   0.808   0.813   0.873   0.913   0.964
 92 A'   39 A"   40 A"   93 A'   94 A'   95 A'   96 A'   97 A'                 
  1.022   1.259   1.291   1.315   1.338   1.348   1.376   1.393
 98 A'   41 A"   42 A"   99 A'  100 A'  101 A'  102 A'   43 A"                 
  1.447   1.561   1.612   1.667   1.683   1.717   1.869   1.983
 44 A"   45 A"  103 A'  104 A'  105 A'  106 A'  107 A'   46 A"                 
  2.036   2.153   2.662   2.765   3.027   3.941   3.954   3.957
108 A'  109 A'   47 A"  110 A'  111 A'   48 A"  112 A'   49 A"                 
  3.962   3.970   3.974   3.979   3.980   4.024   4.047   4.054
113 A'   50 A"   51 A"   52 A"  114 A'  115 A'  116 A'   53 A"                 
  4.103   4.132   4.215   4.295   4.333   4.393   5.974   5.988
117 A'  118 A'  119 A'  120 A'  121 A'  122 A'   54 A"   55 A"                 
  5.995   6.015   6.022   6.040   6.586   6.909   7.527   7.564
123 A'  124 A'  125 A'  126 A'  127 A'  128 A'   56 A"  129 A'                 
  7.626  13.784  13.903  13.955  23.324  27.744  27.832  28.318
130 A'   57 A"  131 A'  132 A'  133 A'  134 A'  135 A'   58 A"                 
 28.333  28.336  28.347  28.360  28.369  28.514  28.521  28.531
 59 A"  136 A'  137 A'  138 A'  139 A'   60 A"  140 A'   61 A"                 
 28.535  28.539  28.539  28.556  28.572  28.620  28.657  47.863
 62 A"  141 A'   63 A"  142 A'  143 A'  144 A'  145 A'  146 A'                 
127.863 127.878 127.878 127.896 127.903 127.912 151.560 151.632
 64 A"  147 A'   65 A"  148 A'  149 A'  150 A'  151 A'  152 A'                 
163.041 289.722 289.755 289.8521020.6461901.7191901.794
153 A'   66 A"  154 A'  155 A'  156 A'  157 A'  158 A'                         
 --------------------------------------------------------------

          Ground-State Mulliken Net Atomic Charges

     Atom                 Charge (a.u.)
  ----------------------------------------
      1 C                    -0.095542
      2 P                    -0.010197
      3 I                    -0.146182
      4 I                     0.130708
      5 Br                    0.121213
  ----------------------------------------
  Sum of atomic charges =     0.000000

 -----------------------------------------------------------------
                    Cartesian Multipole Moments
 -----------------------------------------------------------------
    Charge (ESU x 10^10)
                 0.0000
    Dipole Moment (Debye)
         X       0.9150      Y      -0.1773      Z       0.0000
       Tot       0.9320
    Quadrupole Moments (Debye-Ang)
        XX     -90.7378     XY       1.8525     YY     -92.5644
        XZ       0.0000     YZ      -0.0000     ZZ     -95.3561
    Octopole Moments (Debye-Ang^2)
       XXX      26.1833    XXY      -4.3390    XYY       2.3224
       YYY     -26.7460    XXZ       0.0000    XYZ      -0.0000
       YYZ      -0.0000    XZZ       3.3630    YZZ      -4.5476
       ZZZ       0.0000
    Hexadecapole Moments (Debye-Ang^3)
      XXXX   -2469.6348   XXXY     127.2504   XXYY    -576.8108
      XYYY     101.9684   YYYY    -700.8193   XXXZ      -0.0000
      XXYZ      -0.0000   XYYZ       0.0000   YYYZ      -0.0000
      XXZZ    -476.8551   XYZZ      31.8487   YYZZ    -146.8904
      XZZZ      -0.0000   YZZZ      -0.0000   ZZZZ    -133.1040
 -----------------------------------------------------------------
Archival summary:
1\1\TWL02\OPT\ProcedureUnspecified\BasisUnspecified\2r111\taweetha\MonNov2616:30:202018MonNov2616:30:202018\0\\#,OPT,ProcedureUnspecified,BasisUnspecified,\\0,1\I\C,1,2.15638\P,2,1.68605,1,112.498\Br,2,1.88627,1,115.561,3,-180,0\I,3,2.49655,2,106.272,1,-180,0\\\@

 Total job time:  220.54s(wall), 828.26s(cpu) 
 Mon Nov 26 16:30:20 2018

        *************************************************************
        *                                                           *
        *  Thank you very much for using Q-Chem.  Have a nice day.  *
        *                                                           *
        *************************************************************


 
User input: 2 of 2 
 
Q-Chem Developer Version!
                  Welcome to Q-Chem
     A Quantum Leap Into The Future Of Chemistry


 Q-Chem 5.1, Q-Chem, Inc., Pleasanton, CA (2018)

 Yihan Shao,  Zhengting Gan,  E. Epifanovsky,  A. T. B. Gilbert,  M. Wormit,  
 J. Kussmann,  A. W. Lange,  A. Behn,  Jia Deng,  Xintian Feng,  D. Ghosh,  
 M. Goldey,  P. R. Horn,  L. D. Jacobson,  I. Kaliman,  T. Kus,  A. Landau,  
 Jie Liu,  E. I. Proynov,  R. M. Richard,  R. P. Steele,  E. J. Sundstrom,  
 H. L. Woodcock III,  P. M. Zimmerman,  D. Zuev,  B. Albrecht,  E. Alguire,  
 S. A. Baeppler,  D. Barton,  Z. Benda,  Y. A. Bernard,  E. J. Berquist,  
 K. B. Bravaya,  H. Burton,  D. Casanova,  Chun-Min Chang,  Yunqing Chen,  
 A. Chien,  K. D. Closser,  M. P. Coons,  S. Coriani,  S. Dasgupta,  
 A. L. Dempwolff,  M. Diedenhofen,  Hainam Do,  R. G. Edgar,  Po-Tung Fang,  
 S. Faraji,  S. Fatehi,  Qingguo Feng,  K. D. Fenk,  J. Fosso-Tande,  
 Qinghui Ge,  A. Ghysels,  G. Gidofalvi,  J. Gomes,  J. Gonthier,  A. Gunina,  
 D. Hait,  M. W. D. Hanson-Heine,  P. H. P. Harbach,  A. W. Hauser,  
 J. E. Herr,  E. G. Hohenstein,  Z. C. Holden,  Kerwin Hui,  B. C. Huynh,  
 T.-C. Jagau,  Hyunjun Ji,  B. Kaduk,  K. Khistyaev,  Jaehoon Kim,  
 P. Klunzinger,  K. Koh,  D. Kosenkov,  L. Koulias,  T. Kowalczyk,  
 C. M. Krauter,  A. Kunitsa,  Ka Un Lao,  A. Laurent,  K. V. Lawler,  
 Joonho Lee,  D. Lefrancois,  S. Lehtola,  D. S. Levine,  Yi-Pei Li,  
 You-Sheng Lin,  Fenglai Liu,  E. Livshits,  A. Luenser,  P. Manohar,  
 E. Mansoor,  S. F. Manzer,  Shan-Ping Mao,  Yuezhi Mao,  N. Mardirossian,  
 A. V. Marenich,  T. Markovich,  L. A. Martinez-Martinez,  S. A. Maurer,  
 N. J. Mayhall,  S. C. McKenzie,  J.-M. Mewes,  A. F. Morrison,  
 J. W. Mullinax,  K. Nanda,  T. S. Nguyen-Beck,  R. Olivares-Amaya,  
 J. A. Parkhill,  T. M. Perrine,  F. Plasser,  P. Pokhilko,  S. Prager,  
 A. Prociuk,  E. Ramos,  D. R. Rehn,  F. Rob,  M. Schneider,  N. Sergueev,  
 S. M. Sharada,  S. Sharma,  D. W. Small,  T. Stauch,  T. Stein,  
 Yu-Chuan Su,  A. J. W. Thom,  A. Tkatchenko,  T. Tsuchimochi,  N. M. Tubman,  
 L. Vogt,  M. L. Vidal,  O. Vydrov,  M. A. Watson,  J. Wenzel,  
 M. de Wergifosse,  T. A. Wesolowski,  A. White,  J. Witte,  A. Yamada,  
 Jun Yang,  K. Yao,  S. Yeganeh,  S. R. Yost,  Zhi-Qiang You,  A. Zech,  
 Igor Ying Zhang,  Xing Zhang,  Yan Zhao,  Ying Zhu,  B. R. Brooks,  
 G. K. L. Chan,  C. J. Cramer,  M. S. Gordon,  W. J. Hehre,  A. Klamt,  
 M. W. Schmidt,  C. D. Sherrill,  D. G. Truhlar,  A. Aspuru-Guzik,  R. Baer,  
 A. T. Bell,  N. A. Besley,  Jeng-Da Chai,  A. E. DePrince, III,  
 R. A. DiStasio Jr.,  A. Dreuw,  B. D. Dunietz,  T. R. Furlani,  
 Chao-Ping Hsu,  Yousung Jung,  Jing Kong,  D. S. Lambrecht,  WanZhen Liang,  
 C. Ochsenfeld,  V. A. Rassolov,  L. V. Slipchenko,  J. E. Subotnik,  
 T. Van Voorhis,  J. M. Herbert,  A. I. Krylov,  P. M. W. Gill,  M. Head-Gordon

 Contributors to earlier versions of Q-Chem not listed above: 
 R. D. Adamson,  B. Austin,  J. Baker,  G. J. O. Beran,  K. Brandhorst,  
 S. T. Brown,  E. F. C. Byrd,  A. K. Chakraborty,  C.-L. Cheng,  
 Siu Hung Chien,  D. M. Chipman,  D. L. Crittenden,  H. Dachsel,  
 R. J. Doerksen,  A. D. Dutoi,  L. Fusti-Molnar,  W. A. Goddard III,  
 A. Golubeva-Zadorozhnaya,  S. R. Gwaltney,  G. Hawkins,  A. Heyden,  
 S. Hirata,  G. Kedziora,  F. J. Keil,  C. Kelley,  Jihan Kim,  R. A. King,  
 R. Z. Khaliullin,  P. P. Korambath,  W. Kurlancheek,  A. M. Lee,  M. S. Lee,  
 S. V. Levchenko,  Ching Yeh Lin,  D. Liotard,  R. C. Lochan,  I. Lotan,  
 P. E. Maslen,  N. Nair,  D. P. O'Neill,  D. Neuhauser,  E. Neuscamman,  
 C. M. Oana,  R. Olson,  B. Peters,  R. Peverati,  P. A. Pieniazek,  
 Y. M. Rhee,  J. Ritchie,  M. A. Rohrdanz,  E. Rosta,  N. J. Russ,  
 H. F. Schaefer III,  N. E. Schultz,  N. Shenvi,  A. C. Simmonett,  A. Sodt,  
 D. Stuck,  K. S. Thanthiriwatte,  V. Vanovschi,  Tao Wang,  A. Warshel,  
 C. F. Williams,  Q. Wu,  X. Xu,  W. Zhang

 Please cite Q-Chem as follows:
 Y. Shao et al., Mol. Phys. 113, 184-215 (2015)
 DOI: 10.1080/00268976.2014.952696

 Q-Chem 5.1.2 for Intel X86 EM64T Linux

 Parts of Q-Chem use Armadillo 8.300.2 (Tropical Shenanigans).
 http://arma.sourceforge.net/

 Q-Chem begins on Mon Nov 26 16:30:20 2018  

Host: 
0

     Scratch files written to /scratch/taweetham/qchem51431//
The previous job contains 0 fragments, simply inherited here
Input Ideriv = 2
Curr. Ideriv = -1
Max.  Ideriv = 2

Checking the input file for inconsistencies... 	...done.

--------------------------------------------------------------
User input:
--------------------------------------------------------------

$molecule
read
$end

$rem
   job_type 	frequency
   basis 	6-311++g**
   method	b3lyp	
$end


--------------------------------------------------------------
 ----------------------------------------------------------------
             Standard Nuclear Orientation (Angstroms)
    I     Atom           X                Y                Z
 ----------------------------------------------------------------
    1      C       0.5860699776    -0.0390956357    -0.0000000000
    2      P      -0.4599338571     1.2832721632     0.0000000000
    3      I      -2.7735127546     0.3451224739     0.0000000000
    4      I       2.6604995142     0.5497198466     0.0000000000
    5      Br      0.2677797067    -1.8983186177    -0.0000000000
 ----------------------------------------------------------------
 Molecular Point Group                 Cs    NOp =  2
 Largest Abelian Subgroup              Cs    NOp =  2
 Nuclear Repulsion Energy =  1419.6938437887 hartrees
 There are       81 alpha and       81 beta electrons
 Requested basis set is 6-311++G(d,p)
 There are 86 shells and 224 basis functions

 Total QAlloc Memory Limit   2000 MB
 Mega-Array Size       188 MB
 MEM_STATIC part       192 MB

                       Distance Matrix (Angstroms)
             C (  1)   P (  2)   I (  3)   I (  4)
   P (  2)  1.686055
   I (  3)  3.381482  2.496552
   I (  4)  2.156377  3.205496  5.437863
   Br(  5)  1.886271  3.263754  3.779218  3.423156

 A cutoff of  1.0D-11 yielded   2549 shell pairs
 There are     18467 function pairs (     20932 Cartesian)

 -------------------------------------------------------
 OpenMP Integral Computing Module                       
 Release: version 1.0, May 2013, Q-Chem Inc. Pittsburgh 
 -------------------------------------------------------
 Integral Job Info:
 Integral job number is                      11
 Integral operator is                         1
 short-range coefficients                     0
 long-range coefficients              100000000
 Omega coefficients                           0
 if combine SR and LR in K                    0
 Integral screening is                        0
 Integral computing path is                   2
 max size of driver memory is            800000
 size of driver memory is                593474
 size of scratch memory is             29623520
 max col of scratch BK array               1296
 max len of scratch array in speh3          155
 max len of scratch index in speh4           18
 max int batch size is                      520
 min int batch size is                       52
 fixed nKL is                                45
 max L of basis functions is                  2
 order of int derivative is                   0
 number of shells is                         86
 number of basis is                         239
 number of cartesian basis is               239
 number of contracted shell pairs          2549
 number of primitive shell pairs           5325
 maxK2 (contraction) of shell pair           36
 max number of K2 of shell pair               1
 max number of CS2 of shell pair            441
 max number of PS2 of shell pair            441
 mem total for path MDJ                  548828
 -------------------------------------------------------
 Smallest overlap matrix eigenvalue = 4.25E-04
 Guess from superposition of atomic densities
 Warning:  Energy on first SCF cycle will be non-variational
 SAD guess density has 162.000000 electrons

 -----------------------------------------------------------------------
  General SCF calculation program by
  Eric Jon Sundstrom, Paul Horn, Yuezhi Mao, Dmitri Zuev, Alec White,
  David Stuck, Shaama M.S., Shane Yost, Joonho Lee, David Small,
  Daniel Levine, Susi Lehtola, Hugh Burton, Evgeny Epifanovsky
 -----------------------------------------------------------------------
 Exchange:     0.2000 Hartree-Fock + 0.0800 Slater + 0.7200 B88
 Correlation:  0.1900 VWN1RPA + 0.8100 LYP
 Using SG-1 standard quadrature grid
 using 4 threads for integral computing
 -------------------------------------------------------
 OpenMP Integral computing Module                
 Release: version 2.0, May 2017, Q-Chem Inc. Pleasanton 
 -------------------------------------------------------
 -------------------------------------------------------
 OpenMP BLAS3 based DFT computing Module                
 Release: version 1.0, May 2013, Q-Chem Inc. Pittsburgh 
 -------------------------------------------------------
 A restricted SCF calculation will be
 performed using DIIS
 SCF converges when DIIS error is below 1.0e-08
 ---------------------------------------
  Cycle       Energy         DIIS error
 ---------------------------------------
    1  -16793.0896608081      3.34e-02  
    2  -16792.6473414178      2.05e-03  
    3  -16792.6189125184      2.73e-03  
    4  -16792.6512672668      1.29e-03  
    5  -16792.6622531632      2.03e-04  
    6  -16792.6623977477      1.30e-04  
    7  -16792.6625139322      2.59e-05  
    8  -16792.6625183629      6.17e-06  
    9  -16792.6625185758      1.44e-06  
   10  -16792.6625185874      2.89e-07  
   11  -16792.6625185877      1.74e-07  
   12  -16792.6625185880      2.64e-08  
   13  -16792.6625185878      5.10e-09  Convergence criterion met
 ---------------------------------------
 SCF time:   CPU 64.02s  wall 17.00s 
 SCF   energy in the final basis set =   -16792.6625185878
 Total energy in the final basis set =   -16792.6625185878

 --------------------------------------------------------------
             Orbital Energies (a.u.) and Symmetries
 --------------------------------------------------------------

 Alpha MOs, Restricted
 -- Occupied --                  
*******-1165.88 -482.87 -176.33 -176.31 -165.73 -165.73 -165.73
  1 A'    2 A'    3 A'    4 A'    5 A'    6 A'    7 A'    1 A"                 
-165.71 -165.71 -165.71  -77.11  -62.52  -56.34  -56.34  -56.34
  8 A'    2 A"    9 A'   10 A'   11 A'   12 A'    3 A"   13 A'                 
-35.826 -35.805 -31.319 -31.313 -31.313 -31.298 -31.293 -31.293
 14 A'   15 A'   16 A'   17 A'    4 A"   18 A'    5 A"   19 A'                 
-22.970 -22.968 -22.968 -22.964 -22.964 -22.948 -22.947 -22.947
 20 A'   21 A'    6 A"   22 A'    7 A"   23 A'    8 A"   24 A'                 
-22.944 -22.944 -10.302  -8.729  -6.605  -6.561  -6.548  -6.546
  9 A"   25 A'   26 A'   27 A'   28 A'   29 A'   10 A"   30 A'                 
 -6.375  -6.354  -4.788  -4.773  -4.772  -4.767  -4.765  -4.764
 31 A'   32 A'   33 A'   34 A'   11 A"   35 A'   36 A'   12 A"                 
 -4.762  -4.753  -4.752  -2.672  -2.668  -2.667  -2.657  -2.657
 37 A'   13 A"   38 A'   39 A'   14 A"   40 A'   41 A'   15 A"                 
 -2.054  -2.049  -2.048  -2.035  -2.035  -2.032  -2.027  -2.027
 42 A'   43 A'   16 A"   17 A"   44 A'   45 A'   18 A"   46 A'                 
 -2.016  -2.016  -0.858  -0.751  -0.686  -0.635  -0.527  -0.441
 19 A"   47 A'   48 A'   49 A'   50 A'   51 A'   52 A'   53 A'                 
 -0.411  -0.386  -0.327  -0.317  -0.310  -0.298  -0.286  -0.277
 54 A'   20 A"   55 A'   56 A'   21 A"   22 A"   57 A'   58 A'                 
 -0.254
 23 A"                                                                         
 -- Virtual --                   
 -0.105  -0.099  -0.087  -0.019   0.009   0.025   0.035   0.044
 24 A"   59 A'   60 A'   61 A'   62 A'   63 A'   64 A'   25 A"                 
  0.052   0.064   0.068   0.077   0.101   0.104   0.115   0.131
 65 A'   26 A"   66 A'   67 A'   68 A'   69 A'   27 A"   70 A'                 
  0.156   0.181   0.203   0.209   0.219   0.224   0.252   0.267
 71 A'   72 A'   73 A'   28 A"   29 A"   74 A'   75 A'   76 A'                 
  0.287   0.305   0.317   0.358   0.366   0.378   0.383   0.399
 30 A"   77 A'   78 A'   31 A"   79 A'   32 A"   80 A'   81 A'                 
  0.399   0.406   0.413   0.421   0.422   0.445   0.463   0.499
 33 A"   34 A"   82 A'   35 A"   83 A'   84 A'   85 A'   36 A"                 
  0.506   0.539   0.549   0.563   0.576   0.607   0.634   0.643
 86 A'   37 A"   87 A'   38 A"   88 A'   89 A'   90 A'   91 A'                 
  0.659   0.689   0.787   0.808   0.813   0.873   0.913   0.964
 92 A'   39 A"   40 A"   93 A'   94 A'   95 A'   96 A'   97 A'                 
  1.022   1.259   1.291   1.315   1.338   1.348   1.376   1.393
 98 A'   41 A"   42 A"   99 A'  100 A'  101 A'  102 A'   43 A"                 
  1.447   1.561   1.612   1.667   1.683   1.717   1.869   1.983
 44 A"   45 A"  103 A'  104 A'  105 A'  106 A'  107 A'   46 A"                 
  2.036   2.153   2.662   2.765   3.027   3.941   3.954   3.957
108 A'  109 A'   47 A"  110 A'  111 A'   48 A"  112 A'   49 A"                 
  3.962   3.970   3.974   3.979   3.980   4.023   4.047   4.054
113 A'   50 A"   51 A"   52 A"  114 A'  115 A'  116 A'   53 A"                 
  4.103   4.132   4.215   4.294   4.333   4.392   5.974   5.988
117 A'  118 A'  119 A'  120 A'  121 A'  122 A'   54 A"   55 A"                 
  5.995   6.015   6.023   6.040   6.586   6.909   7.527   7.564
123 A'  124 A'  125 A'  126 A'  127 A'  128 A'   56 A"  129 A'                 
  7.626  13.784  13.903  13.955  23.324  27.744  27.833  28.318
130 A'   57 A"  131 A'  132 A'  133 A'  134 A'  135 A'   58 A"                 
 28.332  28.336  28.347  28.360  28.368  28.514  28.521  28.531
 59 A"  136 A'  137 A'  138 A'  139 A'   60 A"  140 A'   61 A"                 
 28.535  28.539  28.539  28.556  28.572  28.620  28.657  47.863
 62 A"  141 A'   63 A"  142 A'  143 A'  144 A'  145 A'  146 A'                 
127.863 127.878 127.878 127.896 127.903 127.912 151.560 151.632
 64 A"  147 A'   65 A"  148 A'  149 A'  150 A'  151 A'  152 A'                 
163.041 289.722 289.755 289.8521020.6461901.7191901.794
153 A'   66 A"  154 A'  155 A'  156 A'  157 A'  158 A'                         

 Beta MOs, Restricted
 -- Occupied --                  
*******-1165.88 -482.87 -176.33 -176.31 -165.73 -165.73 -165.73
  1 A'    2 A'    3 A'    4 A'    5 A'    6 A'    7 A'    1 A"                 
-165.71 -165.71 -165.71  -77.11  -62.52  -56.34  -56.34  -56.34
  8 A'    2 A"    9 A'   10 A'   11 A'   12 A'    3 A"   13 A'                 
-35.826 -35.805 -31.319 -31.313 -31.313 -31.298 -31.293 -31.293
 14 A'   15 A'   16 A'   17 A'    4 A"   18 A'    5 A"   19 A'                 
-22.970 -22.968 -22.968 -22.964 -22.964 -22.948 -22.947 -22.947
 20 A'   21 A'    6 A"   22 A'    7 A"   23 A'    8 A"   24 A'                 
-22.944 -22.944 -10.302  -8.729  -6.605  -6.561  -6.548  -6.546
  9 A"   25 A'   26 A'   27 A'   28 A'   29 A'   10 A"   30 A'                 
 -6.375  -6.354  -4.788  -4.773  -4.772  -4.767  -4.765  -4.764
 31 A'   32 A'   33 A'   34 A'   11 A"   35 A'   36 A'   12 A"                 
 -4.762  -4.753  -4.752  -2.672  -2.668  -2.667  -2.657  -2.657
 37 A'   13 A"   38 A'   39 A'   14 A"   40 A'   41 A'   15 A"                 
 -2.054  -2.049  -2.048  -2.035  -2.035  -2.032  -2.027  -2.027
 42 A'   43 A'   16 A"   17 A"   44 A'   45 A'   18 A"   46 A'                 
 -2.016  -2.016  -0.858  -0.751  -0.686  -0.635  -0.527  -0.441
 19 A"   47 A'   48 A'   49 A'   50 A'   51 A'   52 A'   53 A'                 
 -0.411  -0.386  -0.327  -0.317  -0.310  -0.298  -0.286  -0.277
 54 A'   20 A"   55 A'   56 A'   21 A"   22 A"   57 A'   58 A'                 
 -0.254
 23 A"                                                                         
 -- Virtual --                   
 -0.105  -0.099  -0.087  -0.019   0.009   0.025   0.035   0.044
 24 A"   59 A'   60 A'   61 A'   62 A'   63 A'   64 A'   25 A"                 
  0.052   0.064   0.068   0.077   0.101   0.104   0.115   0.131
 65 A'   26 A"   66 A'   67 A'   68 A'   69 A'   27 A"   70 A'                 
  0.156   0.181   0.203   0.209   0.219   0.224   0.252   0.267
 71 A'   72 A'   73 A'   28 A"   29 A"   74 A'   75 A'   76 A'                 
  0.287   0.305   0.317   0.358   0.366   0.378   0.383   0.399
 30 A"   77 A'   78 A'   31 A"   79 A'   32 A"   80 A'   81 A'                 
  0.399   0.406   0.413   0.421   0.422   0.445   0.463   0.499
 33 A"   34 A"   82 A'   35 A"   83 A'   84 A'   85 A'   36 A"                 
  0.506   0.539   0.549   0.563   0.576   0.607   0.634   0.643
 86 A'   37 A"   87 A'   38 A"   88 A'   89 A'   90 A'   91 A'                 
  0.659   0.689   0.787   0.808   0.813   0.873   0.913   0.964
 92 A'   39 A"   40 A"   93 A'   94 A'   95 A'   96 A'   97 A'                 
  1.022   1.259   1.291   1.315   1.338   1.348   1.376   1.393
 98 A'   41 A"   42 A"   99 A'  100 A'  101 A'  102 A'   43 A"                 
  1.447   1.561   1.612   1.667   1.683   1.717   1.869   1.983
 44 A"   45 A"  103 A'  104 A'  105 A'  106 A'  107 A'   46 A"                 
  2.036   2.153   2.662   2.765   3.027   3.941   3.954   3.957
108 A'  109 A'   47 A"  110 A'  111 A'   48 A"  112 A'   49 A"                 
  3.962   3.970   3.974   3.979   3.980   4.023   4.047   4.054
113 A'   50 A"   51 A"   52 A"  114 A'  115 A'  116 A'   53 A"                 
  4.103   4.132   4.215   4.294   4.333   4.392   5.974   5.988
117 A'  118 A'  119 A'  120 A'  121 A'  122 A'   54 A"   55 A"                 
  5.995   6.015   6.023   6.040   6.586   6.909   7.527   7.564
123 A'  124 A'  125 A'  126 A'  127 A'  128 A'   56 A"  129 A'                 
  7.626  13.784  13.903  13.955  23.324  27.744  27.833  28.318
130 A'   57 A"  131 A'  132 A'  133 A'  134 A'  135 A'   58 A"                 
 28.332  28.336  28.347  28.360  28.368  28.514  28.521  28.531
 59 A"  136 A'  137 A'  138 A'  139 A'   60 A"  140 A'   61 A"                 
 28.535  28.539  28.539  28.556  28.572  28.620  28.657  47.863
 62 A"  141 A'   63 A"  142 A'  143 A'  144 A'  145 A'  146 A'                 
127.863 127.878 127.878 127.896 127.903 127.912 151.560 151.632
 64 A"  147 A'   65 A"  148 A'  149 A'  150 A'  151 A'  152 A'                 
163.041 289.722 289.755 289.8521020.6461901.7191901.794
153 A'   66 A"  154 A'  155 A'  156 A'  157 A'  158 A'                         
 --------------------------------------------------------------

          Ground-State Mulliken Net Atomic Charges

     Atom                 Charge (a.u.)
  ----------------------------------------
      1 C                    -0.095517
      2 P                    -0.010177
      3 I                    -0.146233
      4 I                     0.130441
      5 Br                    0.121486
  ----------------------------------------
  Sum of atomic charges =     0.000000

 -----------------------------------------------------------------
                    Cartesian Multipole Moments
 -----------------------------------------------------------------
    Charge (ESU x 10^10)
                 0.0000
    Dipole Moment (Debye)
         X       0.9261      Y      -0.0972      Z      -0.0000
       Tot       0.9312
    Quadrupole Moments (Debye-Ang)
        XX     -91.0255     XY       2.0022     YY     -92.2392
        XZ       0.0000     YZ       0.0000     ZZ     -95.3569
    Octopole Moments (Debye-Ang^2)
       XXX      20.1647    XXY      -5.1688    XYY       1.7870
       YYY     -34.1257    XXZ      -0.0000    XYZ      -0.0000
       YYZ      -0.0000    XZZ       1.3337    YZZ      -7.0647
       ZZZ      -0.0000
    Hexadecapole Moments (Debye-Ang^3)
      XXXX   -2499.9337   XXXY      61.5145   XXYY    -570.4849
      XYYY      12.2819   YYYY    -684.5689   XXXZ      -0.0000
      XXYZ       0.0000   XYYZ       0.0000   YYYZ       0.0000
      XXZZ    -479.7497   XYZZ       2.9751   YYZZ    -144.2087
      XZZZ       0.0000   YZZZ       0.0000   ZZZZ    -133.1039
 -----------------------------------------------------------------
 Calculating MO derivatives via CPSCF
 D1JvT checksum  = 373800 22818.4248892646
 D1KAT checksum  = 1042440 699.7850659853
   1         3          15      0.120939    0.040284
   2         3          15      0.015486    0.005723
   3         3          15      0.002223    0.000900
   4         3          15      0.000344    0.000133
   5        14           4      0.000031    0.000017
   6        16           2      0.000002    0.000001
   7        18           0      0.000000    0.000000    Roots Converged
 Time for AOints: 21.0 s (CPU) 5.3 s (wall)
 ------------------------------------------------------------------------------
                     AOints        : Timing summary (seconds)
 ------------------------------------------------------------------------------
     job step          cpu (% of tot)      sys (% of tot)     wall (% of tot)
 ------------------------------------------------------------------------------
  cpscf_lag         0.1026E+03 (35.8)   0.6000E-05 (11.5)   0.2632E+02 (35.2)
  iterzp            0.1624E+03 (56.7)   0.4400E-04 (84.6)   0.4284E+02 (57.2)
  make_fx           0.0000E+00 ( 0.0)   0.0000E+00 ( 0.0)   0.0000E+00 ( 0.0)
  AOints            0.2100E+02 ( 7.3)   0.2000E-05 ( 3.8)   0.5315E+01 ( 7.1)
 ------------------------------------------------------------------------------
   Grand Totals     0.2863E+03          0.5200E-04          0.7486E+02
 ------------------------------------------------------------------------------
 Calculating analytic Hessian of the SCF energy
 Polarizability Matrix (a.u.)
            1           2           3
    1-196.0078425   0.1892418  -0.0000000
    2   0.1892418-115.3746030  -0.0000000
    3  -0.0000000  -0.0000000 -70.3091918

 Direct stationary perturbation theory relativistic correction:

 rels  =     211.158837221460
 relv  =    -704.401928786414
 rel2e =      95.937905284866
 E_rel =    -397.305186280088

 Hessian of the SCF Energy
            1           2           3           4           5           6
    1   0.2007399  -0.0943101  -0.0000000  -0.1135312   0.1154708   0.0000000
    2  -0.0943101   0.3669042  -0.0000000   0.1320440  -0.1981781   0.0000000
    3  -0.0000000  -0.0000000   0.0452010  -0.0000000   0.0000000  -0.0198768
    4  -0.1135312   0.1320440  -0.0000000   0.2217105  -0.0821645   0.0000000
    5   0.1154708  -0.1981781   0.0000000  -0.0821645   0.2559142  -0.0000000
    6   0.0000000   0.0000000  -0.0198768   0.0000000  -0.0000000   0.0135184
    7  -0.0142826  -0.0028413  -0.0000000  -0.0835473  -0.0396935   0.0000000
    8   0.0049209   0.0032272   0.0000000  -0.0477008  -0.0336788  -0.0000000
    9   0.0000000  -0.0000000   0.0006587   0.0000000  -0.0000000  -0.0040938
   10  -0.0482170  -0.0114326  -0.0000000  -0.0259514  -0.0024160   0.0000000
   11  -0.0124262  -0.0192461   0.0000000   0.0020478   0.0039431  -0.0000000
   12   0.0000000   0.0000000  -0.0073780   0.0000000  -0.0000000   0.0011300
   13  -0.0247091  -0.0234601   0.0000000   0.0013194   0.0088032  -0.0000000
   14  -0.0136554  -0.1527072  -0.0000000  -0.0042265  -0.0280004   0.0000000
   15   0.0000000   0.0000000  -0.0186049  -0.0000000  -0.0000000   0.0093222
            7           8           9          10          11          12
    1  -0.0142826   0.0049209   0.0000000  -0.0482170  -0.0124262   0.0000000
    2  -0.0028413   0.0032272  -0.0000000  -0.0114326  -0.0192461   0.0000000
    3  -0.0000000   0.0000000   0.0006587  -0.0000000   0.0000000  -0.0073780
    4  -0.0835473  -0.0477008   0.0000000  -0.0259514   0.0020478   0.0000000
    5  -0.0396935  -0.0336788  -0.0000000  -0.0024160   0.0039431  -0.0000000
    6   0.0000000  -0.0000000  -0.0040938   0.0000000  -0.0000000   0.0011300
    7   0.1014978   0.0367916  -0.0000000  -0.0015189   0.0027072   0.0000000
    8   0.0367916   0.0285524  -0.0000000   0.0012200   0.0003262  -0.0000000
    9  -0.0000000  -0.0000000   0.0027514   0.0000000   0.0000000   0.0024691
   10  -0.0015189   0.0012200   0.0000000   0.0866633   0.0263463   0.0000000
   11   0.0027072   0.0003262   0.0000000   0.0263463   0.0282244  -0.0000000
   12   0.0000000  -0.0000000   0.0024691   0.0000000  -0.0000000   0.0008307
   13  -0.0021490   0.0047683  -0.0000000  -0.0109761  -0.0186751  -0.0000000
   14   0.0030360   0.0015731   0.0000000  -0.0137178  -0.0132476   0.0000000
   15   0.0000000  -0.0000000  -0.0017854  -0.0000000  -0.0000000   0.0029482
           13          14          15
    1  -0.0247091  -0.0136554   0.0000000
    2  -0.0234601  -0.1527072   0.0000000
    3   0.0000000  -0.0000000  -0.0186049
    4   0.0013194  -0.0042265  -0.0000000
    5   0.0088032  -0.0280004  -0.0000000
    6  -0.0000000   0.0000000   0.0093222
    7  -0.0021490   0.0030360   0.0000000
    8   0.0047683   0.0015731  -0.0000000
    9  -0.0000000   0.0000000  -0.0017854
   10  -0.0109761  -0.0137178  -0.0000000
   11  -0.0186751  -0.0132476  -0.0000000
   12  -0.0000000   0.0000000   0.0029482
   13   0.0365148   0.0285636  -0.0000000
   14   0.0285636   0.1923822   0.0000000
   15  -0.0000000   0.0000000   0.0081199
 Gradient time:  CPU 420.02 s  wall 110.09 s
 **********************************************************************
 **                                                                  **
 **                       VIBRATIONAL ANALYSIS                       **
 **                       --------------------                       **
 **                                                                  **
 **        VIBRATIONAL FREQUENCIES (CM**-1) AND NORMAL MODES         **
 **     FORCE CONSTANTS (mDYN/ANGSTROM) AND REDUCED MASSES (AMU)     **
 **                  INFRARED INTENSITIES (KM/MOL)                   **
 **                                                                  **
 **********************************************************************


 Mode:                 1                      2                      3
 Frequency:        67.98                  78.47                 116.36
 Force Cnst:      0.0900                 0.2499                 0.7197
 Red. Mass:      33.0524                68.8826                90.2189
 IR Active:          YES                    YES                    YES
 IR Intens:        0.002                  0.089                  0.015
 Raman Active:       YES                    YES                    YES
               X      Y      Z        X      Y      Z        X      Y      Z
 C         -0.000 -0.000  0.425    0.081 -0.401 -0.000   -0.031 -0.360 -0.000
 P          0.000 -0.000  0.870    0.087 -0.400 -0.000    0.338 -0.110  0.000
 I         -0.000  0.000 -0.167   -0.258  0.328  0.000    0.536  0.062  0.000
 I         -0.000  0.000 -0.153   -0.075  0.108  0.000   -0.452  0.223  0.000
 Br         0.000 -0.000  0.109    0.489 -0.484 -0.000   -0.263 -0.360  0.000
 TransDip  -0.000 -0.000 -0.001    0.009 -0.004  0.000    0.001  0.004  0.000

 Mode:                 4                      5                      6
 Frequency:       152.51                 327.43                 331.79
 Force Cnst:      1.0220                 1.8093                 0.8342
 Red. Mass:      74.5751                28.6439                12.8613
 IR Active:          YES                    YES                    YES
 IR Intens:        0.038                 25.127                  8.287
 Raman Active:       YES                    YES                    YES
               X      Y      Z        X      Y      Z        X      Y      Z
 C         -0.181  0.349 -0.000   -0.605  0.207 -0.000   -0.000  0.000  0.982
 P         -0.173  0.372 -0.000   -0.486  0.508  0.000   -0.000  0.000 -0.177
 I          0.131  0.023  0.000    0.068  0.016 -0.000    0.000  0.000  0.005
 I         -0.416 -0.320  0.000    0.100  0.019  0.000    0.000  0.000 -0.019
 Br         0.553  0.278  0.000    0.012 -0.287  0.000    0.000 -0.000 -0.057
 TransDip  -0.006  0.003  0.000   -0.156  0.036  0.000   -0.000  0.000 -0.092

 Mode:                 7                      8                      9
 Frequency:       386.37                 623.37                1047.44
 Force Cnst:      3.0368                 3.0168                 8.7990
 Red. Mass:      34.5276                13.1765                13.6121
 IR Active:          YES                    YES                    YES
 IR Intens:       45.507                 45.253                 40.053
 Raman Active:       YES                    YES                    YES
               X      Y      Z        X      Y      Z        X      Y      Z
 C          0.061  0.064  0.000    0.844  0.502 -0.000   -0.423  0.860 -0.000
 P          0.724  0.649 -0.000   -0.145  0.061  0.000    0.169 -0.225  0.000
 I         -0.147 -0.088  0.000   -0.002  0.004 -0.000   -0.000  0.000 -0.000
 I         -0.035  0.002 -0.000   -0.024 -0.009  0.000    0.001 -0.002  0.000
 Br        -0.001 -0.126 -0.000   -0.029 -0.092  0.000   -0.004 -0.039  0.000
 TransDip   0.212  0.039 -0.000    0.101  0.191  0.000   -0.021  0.202  0.000

 STANDARD THERMODYNAMIC QUANTITIES AT   298.15 K  AND     1.00 ATM

   This Molecule has  0 Imaginary Frequencies
   Zero point vibrational energy:        4.477 kcal/mol

   Atom    1 Element C  Has Mass   12.00000
   Atom    2 Element P  Has Mass   30.97376
   Atom    3 Element I  Has Mass  126.90440
   Atom    4 Element I  Has Mass  126.90440
   Atom    5 Element Br Has Mass   78.91830
   Molecular Mass:   375.700860 amu
   Principal axes and moments of inertia in amu*Bohr^2:
                             1           2           3
    Eigenvalues --     1388.56353  6752.20580  8140.76933
          X               0.99999    -0.00363    -0.00000
          Y               0.00363     0.99999    -0.00000
          Z               0.00000     0.00000     1.00000
   Rotational Symmetry Number is   1
   The Molecule is an Asymmetric Top
   Translational Enthalpy:        0.889 kcal/mol
   Rotational Enthalpy:           0.889 kcal/mol
   Vibrational Enthalpy:          7.104 kcal/mol
   gas constant (RT):             0.592 kcal/mol
   Translational Entropy:        43.663  cal/mol.K
   Rotational Entropy:           32.701  cal/mol.K
   Vibrational Entropy:          17.967  cal/mol.K

   Total Enthalpy:                9.474 kcal/mol
   Total Entropy:                94.331  cal/mol.K
Archival summary:
1\1\TWL02\FREQ\ProcedureUnspecified\BasisUnspecified\2r111\taweetha\MonNov2616:32:272018MonNov2616:32:272018\0\\#,FREQ,ProcedureUnspecified,BasisUnspecified,\\0,1\I\C,1,2.15638\P,2,1.68605,1,112.498\Br,2,1.88627,1,115.561,3,-180,0\I,3,2.49655,2,106.272,1,180,0\\\@

 Total job time:  127.27s(wall), 484.28s(cpu) 
 Mon Nov 26 16:32:27 2018

        *************************************************************
        *                                                           *
        *  Thank you very much for using Q-Chem.  Have a nice day.  *
        *                                                           *
        *************************************************************
