# Supplementary material for: Geometric and energetic data from ab initio calculations of haloethene, haloimine, halomethylenephosphine, haloiminophosphine, halodiazene, halodiphosphene and halocyclopropane
Source: Data Brief. 2019 Nov 2;27:104738. doi: 10.1016/j.dib.2019.104738 (PMC6861602; doi:10.1016/j.dib.2019.104738)
Supplement: Multimedia component 5 [file mmc5.zip › CP/B3LYP/ClBrCPBrE.out]

Q-Chem Developer Version!
                  Welcome to Q-Chem
     A Quantum Leap Into The Future Of Chemistry


 Q-Chem 5.1, Q-Chem, Inc., Pleasanton, CA (2018)

 Yihan Shao,  Zhengting Gan,  E. Epifanovsky,  A. T. B. Gilbert,  M. Wormit,  
 J. Kussmann,  A. W. Lange,  A. Behn,  Jia Deng,  Xintian Feng,  D. Ghosh,  
 M. Goldey,  P. R. Horn,  L. D. Jacobson,  I. Kaliman,  T. Kus,  A. Landau,  
 Jie Liu,  E. I. Proynov,  R. M. Richard,  R. P. Steele,  E. J. Sundstrom,  
 H. L. Woodcock III,  P. M. Zimmerman,  D. Zuev,  B. Albrecht,  E. Alguire,  
 S. A. Baeppler,  D. Barton,  Z. Benda,  Y. A. Bernard,  E. J. Berquist,  
 K. B. Bravaya,  H. Burton,  D. Casanova,  Chun-Min Chang,  Yunqing Chen,  
 A. Chien,  K. D. Closser,  M. P. Coons,  S. Coriani,  S. Dasgupta,  
 A. L. Dempwolff,  M. Diedenhofen,  Hainam Do,  R. G. Edgar,  Po-Tung Fang,  
 S. Faraji,  S. Fatehi,  Qingguo Feng,  K. D. Fenk,  J. Fosso-Tande,  
 Qinghui Ge,  A. Ghysels,  G. Gidofalvi,  J. Gomes,  J. Gonthier,  A. Gunina,  
 D. Hait,  M. W. D. Hanson-Heine,  P. H. P. Harbach,  A. W. Hauser,  
 J. E. Herr,  E. G. Hohenstein,  Z. C. Holden,  Kerwin Hui,  B. C. Huynh,  
 T.-C. Jagau,  Hyunjun Ji,  B. Kaduk,  K. Khistyaev,  Jaehoon Kim,  
 P. Klunzinger,  K. Koh,  D. Kosenkov,  L. Koulias,  T. Kowalczyk,  
 C. M. Krauter,  A. Kunitsa,  Ka Un Lao,  A. Laurent,  K. V. Lawler,  
 Joonho Lee,  D. Lefrancois,  S. Lehtola,  D. S. Levine,  Yi-Pei Li,  
 You-Sheng Lin,  Fenglai Liu,  E. Livshits,  A. Luenser,  P. Manohar,  
 E. Mansoor,  S. F. Manzer,  Shan-Ping Mao,  Yuezhi Mao,  N. Mardirossian,  
 A. V. Marenich,  T. Markovich,  L. A. Martinez-Martinez,  S. A. Maurer,  
 N. J. Mayhall,  S. C. McKenzie,  J.-M. Mewes,  A. F. Morrison,  
 J. W. Mullinax,  K. Nanda,  T. S. Nguyen-Beck,  R. Olivares-Amaya,  
 J. A. Parkhill,  T. M. Perrine,  F. Plasser,  P. Pokhilko,  S. Prager,  
 A. Prociuk,  E. Ramos,  D. R. Rehn,  F. Rob,  M. Schneider,  N. Sergueev,  
 S. M. Sharada,  S. Sharma,  D. W. Small,  T. Stauch,  T. Stein,  
 Yu-Chuan Su,  A. J. W. Thom,  A. Tkatchenko,  T. Tsuchimochi,  N. M. Tubman,  
 L. Vogt,  M. L. Vidal,  O. Vydrov,  M. A. Watson,  J. Wenzel,  
 M. de Wergifosse,  T. A. Wesolowski,  A. White,  J. Witte,  A. Yamada,  
 Jun Yang,  K. Yao,  S. Yeganeh,  S. R. Yost,  Zhi-Qiang You,  A. Zech,  
 Igor Ying Zhang,  Xing Zhang,  Yan Zhao,  Ying Zhu,  B. R. Brooks,  
 G. K. L. Chan,  C. J. Cramer,  M. S. Gordon,  W. J. Hehre,  A. Klamt,  
 M. W. Schmidt,  C. D. Sherrill,  D. G. Truhlar,  A. Aspuru-Guzik,  R. Baer,  
 A. T. Bell,  N. A. Besley,  Jeng-Da Chai,  A. E. DePrince, III,  
 R. A. DiStasio Jr.,  A. Dreuw,  B. D. Dunietz,  T. R. Furlani,  
 Chao-Ping Hsu,  Yousung Jung,  Jing Kong,  D. S. Lambrecht,  WanZhen Liang,  
 C. Ochsenfeld,  V. A. Rassolov,  L. V. Slipchenko,  J. E. Subotnik,  
 T. Van Voorhis,  J. M. Herbert,  A. I. Krylov,  P. M. W. Gill,  M. Head-Gordon

 Contributors to earlier versions of Q-Chem not listed above: 
 R. D. Adamson,  B. Austin,  J. Baker,  G. J. O. Beran,  K. Brandhorst,  
 S. T. Brown,  E. F. C. Byrd,  A. K. Chakraborty,  C.-L. Cheng,  
 Siu Hung Chien,  D. M. Chipman,  D. L. Crittenden,  H. Dachsel,  
 R. J. Doerksen,  A. D. Dutoi,  L. Fusti-Molnar,  W. A. Goddard III,  
 A. Golubeva-Zadorozhnaya,  S. R. Gwaltney,  G. Hawkins,  A. Heyden,  
 S. Hirata,  G. Kedziora,  F. J. Keil,  C. Kelley,  Jihan Kim,  R. A. King,  
 R. Z. Khaliullin,  P. P. Korambath,  W. Kurlancheek,  A. M. Lee,  M. S. Lee,  
 S. V. Levchenko,  Ching Yeh Lin,  D. Liotard,  R. C. Lochan,  I. Lotan,  
 P. E. Maslen,  N. Nair,  D. P. O'Neill,  D. Neuhauser,  E. Neuscamman,  
 C. M. Oana,  R. Olson,  B. Peters,  R. Peverati,  P. A. Pieniazek,  
 Y. M. Rhee,  J. Ritchie,  M. A. Rohrdanz,  E. Rosta,  N. J. Russ,  
 H. F. Schaefer III,  N. E. Schultz,  N. Shenvi,  A. C. Simmonett,  A. Sodt,  
 D. Stuck,  K. S. Thanthiriwatte,  V. Vanovschi,  Tao Wang,  A. Warshel,  
 C. F. Williams,  Q. Wu,  X. Xu,  W. Zhang

 Please cite Q-Chem as follows:
 Y. Shao et al., Mol. Phys. 113, 184-215 (2015)
 DOI: 10.1080/00268976.2014.952696

 Q-Chem 5.1.2 for Intel X86 EM64T Linux

 Parts of Q-Chem use Armadillo 8.300.2 (Tropical Shenanigans).
 http://arma.sourceforge.net/

 Q-Chem begins on Mon Nov 26 11:10:59 2018  

Host: 
0

     Scratch files written to /scratch/taweetham/qchem44127//
Input Ideriv = 2
Curr. Ideriv = -1
Max.  Ideriv = 2

Checking the input file for inconsistencies... 	...done.

--------------------------------------------------------------
User input:
--------------------------------------------------------------
$molecule
0 1
C 
P 1 1.5 
Br 2 PBr 1 120. 
Br 1 PBr 2 120.  3 180.0
Cl 1 PCl 2 120.  3 0.0

PH=1.44
PF=1.54
PCl=2.03
PBr=2.5
PI=2.6
$end

$rem
   job_type	optimization
   basis	6-311++g**
   method	b3lyp
$end

--------------------------------------------------------------
 ----------------------------------------------------------------
             Standard Nuclear Orientation (Angstroms)
    I     Atom           X                Y                Z
 ----------------------------------------------------------------
    1      C       0.5676741457    -0.2005052334     0.0000000000
    2      P      -0.4588073643     0.8932660908     0.0000000000
    3      Br     -2.8929315438     0.3231437542     0.0000000000
    4      Br      3.0017983252     0.3696171032     0.0000000000
    5      Cl     -0.0196630447    -2.1436817630    -0.0000000000
 ----------------------------------------------------------------
 Molecular Point Group                 Cs    NOp =  2
 Largest Abelian Subgroup              Cs    NOp =  2
 Nuclear Repulsion Energy =   642.2453304867 hartrees
 There are       54 alpha and       54 beta electrons
 Requested basis set is 6-311++G(d,p)
 There are 70 shells and 178 basis functions

 Total QAlloc Memory Limit   2000 MB
 Mega-Array Size       188 MB
 MEM_STATIC part       192 MB
 A cutoff of  1.0D-11 yielded   1797 shell pairs
 There are     12684 function pairs (     13968 Cartesian)

 -------------------------------------------------------
 OpenMP Integral Computing Module                       
 Release: version 1.0, May 2013, Q-Chem Inc. Pittsburgh 
 -------------------------------------------------------
 Integral Job Info:
 Integral job number is                      11
 Integral operator is                         1
 short-range coefficients                     0
 long-range coefficients              100000000
 Omega coefficients                           0
 if combine SR and LR in K                    0
 Integral screening is                        0
 Integral computing path is                   2
 max size of driver memory is            800000
 size of driver memory is                593474
 size of scratch memory is             29634545
 max col of scratch BK array               1296
 max len of scratch array in speh3          155
 max len of scratch index in speh4           18
 max int batch size is                      520
 min int batch size is                       52
 fixed nKL is                                45
 max L of basis functions is                  2
 order of int derivative is                   0
 number of shells is                         70
 number of basis is                         187
 number of cartesian basis is               187
 number of contracted shell pairs          1797
 number of primitive shell pairs           4680
 maxK2 (contraction) of shell pair           36
 max number of K2 of shell pair               1
 max number of CS2 of shell pair            233
 max number of PS2 of shell pair            312
 mem total for path MDJ                  524700
 -------------------------------------------------------
 Smallest overlap matrix eigenvalue = 4.12E-04

 Scale SEOQF with 1.000000e-01/1.000000e-01/1.000000e-01

 Standard Electronic Orientation quadrupole field applied
 Nucleus-field energy     =     0.0000000290 hartrees
 Guess from superposition of atomic densities
 Warning:  Energy on first SCF cycle will be non-variational
 SAD guess density has 108.000000 electrons

 -----------------------------------------------------------------------
  General SCF calculation program by
  Eric Jon Sundstrom, Paul Horn, Yuezhi Mao, Dmitri Zuev, Alec White,
  David Stuck, Shaama M.S., Shane Yost, Joonho Lee, David Small,
  Daniel Levine, Susi Lehtola, Hugh Burton, Evgeny Epifanovsky
 -----------------------------------------------------------------------
 Exchange:     0.2000 Hartree-Fock + 0.0800 Slater + 0.7200 B88
 Correlation:  0.1900 VWN1RPA + 0.8100 LYP
 Using SG-1 standard quadrature grid
 using 4 threads for integral computing
 -------------------------------------------------------
 OpenMP Integral computing Module                
 Release: version 2.0, May 2017, Q-Chem Inc. Pleasanton 
 -------------------------------------------------------
 -------------------------------------------------------
 OpenMP BLAS3 based DFT computing Module                
 Release: version 1.0, May 2013, Q-Chem Inc. Pittsburgh 
 -------------------------------------------------------
 A restricted SCF calculation will be
 performed using DIIS
 SCF converges when DIIS error is below 1.0e-08
 ---------------------------------------
  Cycle       Energy         DIIS error
 ---------------------------------------
    1   -5988.1339656071      3.11e-02  
    2   -5987.8428712600      3.02e-03  
    3   -5987.8029957375      3.87e-03  
    4   -5987.8601776153      1.42e-03  
    5   -5987.8688664501      3.31e-04  
    6   -5987.8690591705      2.67e-04  
    7   -5987.8693614182      8.44e-05  
    8   -5987.8693920899      1.79e-05  
    9   -5987.8693935410      2.91e-06  
   10   -5987.8693936004      7.12e-07  
   11   -5987.8693936052      2.71e-07  
   12   -5987.8693936057      1.22e-07  
   13   -5987.8693936057      5.43e-08  
   14   -5987.8693936058      6.85e-09  Convergence criterion met
 ---------------------------------------
 SCF time:   CPU 42.08s  wall 15.00s 
 SCF   energy in the final basis set =    -5987.8693936058
 Total energy in the final basis set =    -5987.8693936058

 --------------------------------------------------------------
             Orbital Energies (a.u.) and Symmetries
 --------------------------------------------------------------

 Alpha MOs, Restricted
 -- Occupied --                  
-482.88 -482.85 -101.60  -77.13  -62.53  -62.50  -56.35  -56.35
  1 A'    2 A'    3 A'    4 A'    5 A'    6 A'    7 A'    8 A'                 
-56.346 -56.324 -56.320 -56.320 -10.330  -9.508  -8.737  -8.711
  1 A"    9 A'    2 A"   10 A'   11 A'   12 A'   13 A'   14 A'                 
 -7.274  -7.262  -7.262  -6.629  -6.571  -6.554  -6.553  -6.542
 15 A'   16 A'    3 A"   17 A'   18 A'   19 A'    4 A"   20 A'                 
 -6.529  -6.529  -4.791  -4.788  -4.786  -2.681  -2.677  -2.676
  5 A"   21 A'   22 A'    6 A"   23 A'   24 A'   25 A'    7 A"                 
 -2.662  -2.662  -2.653  -2.649  -2.649  -2.639  -2.639  -0.867
 26 A'    8 A"   27 A'    9 A"   28 A'   10 A"   29 A'   30 A'                 
 -0.805  -0.789  -0.766  -0.523  -0.453  -0.413  -0.394  -0.351
 31 A'   32 A'   33 A'   34 A'   35 A'   36 A'   11 A"   37 A'                 
 -0.337  -0.331  -0.326  -0.322  -0.306  -0.306
 12 A"   38 A'   13 A"   39 A'   14 A"   40 A'                                 
 -- Virtual --                   
 -0.214  -0.150  -0.099  -0.037  -0.004   0.016   0.030   0.037
 41 A'   42 A'   15 A"   43 A'   44 A'   45 A'   46 A'   16 A"                 
  0.043   0.059   0.062   0.062   0.066   0.080   0.085   0.090
 47 A'   48 A'   17 A"   49 A'   50 A'   18 A"   51 A'   19 A"                 
  0.095   0.112   0.121   0.129   0.131   0.153   0.158   0.193
 52 A'   53 A'   54 A'   20 A"   55 A'   56 A'   57 A'   58 A'                 
  0.200   0.275   0.287   0.326   0.368   0.384   0.406   0.414
 59 A'   21 A"   60 A'   61 A'   62 A'   63 A'   64 A'   22 A"                 
  0.416   0.427   0.434   0.456   0.460   0.487   0.491   0.513
 65 A'   23 A"   66 A'   67 A'   24 A"   25 A"   68 A'   26 A"                 
  0.529   0.544   0.544   0.552   0.557   0.560   0.570   0.585
 69 A'   27 A"   70 A'   71 A'   28 A"   72 A'   73 A'   29 A"                 
  0.600   0.614   0.642   0.650   0.661   0.676   0.705   0.769
 74 A'   75 A'   30 A"   76 A'   77 A'   31 A"   78 A'   79 A'                 
  0.840   0.852   0.863   0.865   0.914   0.940   1.013   1.095
 32 A"   80 A'   81 A'   33 A"   82 A'   83 A'   84 A'   85 A'                 
  1.135   1.311   1.445   1.494   1.574   1.576   1.636   1.647
 86 A'   34 A"   87 A'   35 A"   36 A"   88 A'   89 A'   90 A'                 
  1.968   1.981   1.988   1.993   2.006   2.039   2.061   2.225
 37 A"   91 A'   38 A"   92 A'   93 A'   94 A'   95 A'   39 A"                 
  2.270   2.348   2.673   2.809   3.153   3.967   3.968   3.971
 96 A'   97 A'   40 A"   98 A'   99 A'   41 A"   42 A"  100 A'                 
  3.986   3.991   3.994   4.010   4.020   4.099   4.137   6.518
 43 A"   44 A"  101 A'  102 A'  103 A'  104 A'  105 A'  106 A'                 
  6.591   6.956   7.518   7.530   7.543   7.551   7.556   7.582
107 A'  108 A'   45 A"  109 A'   46 A"  110 A'  111 A'  112 A'                 
  9.645  13.765  13.878  14.059  23.406  25.760  25.864  26.147
113 A'   47 A"  114 A'  115 A'  116 A'   48 A"  117 A'  118 A'                 
 47.811  47.881 163.135 215.621 289.705 289.718 289.738 289.749
119 A'  120 A'  121 A'  122 A'   49 A"  123 A'   50 A"  124 A'                 
289.757 289.7921020.5841020.667
125 A'  126 A'  127 A'  128 A'                                                 

 Beta MOs, Restricted
 -- Occupied --                  
-482.88 -482.85 -101.60  -77.13  -62.53  -62.50  -56.35  -56.35
  1 A'    2 A'    3 A'    4 A'    5 A'    6 A'    7 A'    8 A'                 
-56.346 -56.324 -56.320 -56.320 -10.330  -9.508  -8.737  -8.711
  1 A"    9 A'    2 A"   10 A'   11 A'   12 A'   13 A'   14 A'                 
 -7.274  -7.262  -7.262  -6.629  -6.571  -6.554  -6.553  -6.542
 15 A'   16 A'    3 A"   17 A'   18 A'   19 A'    4 A"   20 A'                 
 -6.529  -6.529  -4.791  -4.788  -4.786  -2.681  -2.677  -2.676
  5 A"   21 A'   22 A'    6 A"   23 A'   24 A'   25 A'    7 A"                 
 -2.662  -2.662  -2.653  -2.649  -2.649  -2.639  -2.639  -0.867
 26 A'    8 A"   27 A'    9 A"   28 A'   10 A"   29 A'   30 A'                 
 -0.805  -0.789  -0.766  -0.523  -0.453  -0.413  -0.394  -0.351
 31 A'   32 A'   33 A'   34 A'   35 A'   36 A'   11 A"   37 A'                 
 -0.337  -0.331  -0.326  -0.322  -0.306  -0.306
 12 A"   38 A'   13 A"   39 A'   14 A"   40 A'                                 
 -- Virtual --                   
 -0.214  -0.150  -0.099  -0.037  -0.004   0.016   0.030   0.037
 41 A'   42 A'   15 A"   43 A'   44 A'   45 A'   46 A'   16 A"                 
  0.043   0.059   0.062   0.062   0.066   0.080   0.085   0.090
 47 A'   48 A'   17 A"   49 A'   50 A'   18 A"   51 A'   19 A"                 
  0.095   0.112   0.121   0.129   0.131   0.153   0.158   0.193
 52 A'   53 A'   54 A'   20 A"   55 A'   56 A'   57 A'   58 A'                 
  0.200   0.275   0.287   0.326   0.368   0.384   0.406   0.414
 59 A'   21 A"   60 A'   61 A'   62 A'   63 A'   64 A'   22 A"                 
  0.416   0.427   0.434   0.456   0.460   0.487   0.491   0.513
 65 A'   23 A"   66 A'   67 A'   24 A"   25 A"   68 A'   26 A"                 
  0.529   0.544   0.544   0.552   0.557   0.560   0.570   0.585
 69 A'   27 A"   70 A'   71 A'   28 A"   72 A'   73 A'   29 A"                 
  0.600   0.614   0.642   0.650   0.661   0.676   0.705   0.769
 74 A'   75 A'   30 A"   76 A'   77 A'   31 A"   78 A'   79 A'                 
  0.840   0.852   0.863   0.865   0.914   0.940   1.013   1.095
 32 A"   80 A'   81 A'   33 A"   82 A'   83 A'   84 A'   85 A'                 
  1.135   1.311   1.445   1.494   1.574   1.576   1.636   1.647
 86 A'   34 A"   87 A'   35 A"   36 A"   88 A'   89 A'   90 A'                 
  1.968   1.981   1.988   1.993   2.006   2.039   2.061   2.225
 37 A"   91 A'   38 A"   92 A'   93 A'   94 A'   95 A'   39 A"                 
  2.270   2.348   2.673   2.809   3.153   3.967   3.968   3.971
 96 A'   97 A'   40 A"   98 A'   99 A'   41 A"   42 A"  100 A'                 
  3.986   3.991   3.994   4.010   4.020   4.099   4.137   6.518
 43 A"   44 A"  101 A'  102 A'  103 A'  104 A'  105 A'  106 A'                 
  6.591   6.956   7.518   7.530   7.543   7.551   7.556   7.582
107 A'  108 A'   45 A"  109 A'   46 A"  110 A'  111 A'  112 A'                 
  9.645  13.765  13.878  14.059  23.406  25.760  25.864  26.147
113 A'   47 A"  114 A'  115 A'  116 A'   48 A"  117 A'  118 A'                 
 47.811  47.881 163.135 215.621 289.705 289.718 289.738 289.749
119 A'  120 A'  121 A'  122 A'   49 A"  123 A'   50 A"  124 A'                 
289.757 289.7921020.5841020.667
125 A'  126 A'  127 A'  128 A'                                                 
 --------------------------------------------------------------

          Ground-State Mulliken Net Atomic Charges

     Atom                 Charge (a.u.)
  ----------------------------------------
      1 C                    -0.038496
      2 P                     0.047602
      3 Br                   -0.146595
      4 Br                   -0.019656
      5 Cl                    0.157144
  ----------------------------------------
  Sum of atomic charges =     0.000000

 -----------------------------------------------------------------
                    Cartesian Multipole Moments
 -----------------------------------------------------------------
    Charge (ESU x 10^10)
                 0.0000
    Dipole Moment (Debye)
         X       0.7588      Y       0.8478      Z      -0.0000
       Tot       1.1378
    Quadrupole Moments (Debye-Ang)
        XX     -67.5812     XY       1.5089     YY     -68.7608
        XZ      -0.0000     YZ      -0.0000     ZZ     -69.2529
    Octopole Moments (Debye-Ang^2)
       XXX      24.1072    XXY       7.1342    XYY      -0.5059
       YYY       7.0401    XXZ       0.0000    XYZ      -0.0000
       YYZ       0.0000    XZZ       0.2981    YZZ       5.4482
       ZZZ       0.0000
    Hexadecapole Moments (Debye-Ang^3)
      XXXX   -1867.1792   XXXY      36.6725   XXYY    -433.0050
      XYYY      16.8330   YYYY    -503.2383   XXXZ      -0.0000
      XXYZ      -0.0000   XYYZ      -0.0000   YYYZ      -0.0000
      XXZZ    -364.8424   XYZZ       2.0367   YYZZ    -104.4863
      XZZZ      -0.0000   YZZZ      -0.0000   ZZZZ     -88.5340
 -----------------------------------------------------------------
 Calculating analytic gradient of the SCF energy
 Gradient of SCF Energy
            1           2           3           4           5
    1  -0.1137254   0.1175676  -0.0297513   0.0571066  -0.0311975
    2   0.1800480  -0.1439045   0.0020461   0.0138819  -0.0520715
    3   0.0000000  -0.0000000  -0.0000000  -0.0000000  -0.0000000
 Max gradient component =       1.800E-01
 RMS gradient           =       7.655E-02
 Gradient time:  CPU 9.14 s  wall 3.22 s
 Geometry Optimization Parameters
   NAtoms,    NIC,     NZ,  NCons,   NDum,   NFix, NCnnct, MaxDiis
        5      20       5       0       0       0       0       0


** GEOMETRY OPTIMIZATION IN DELOCALIZED INTERNAL COORDINATES **
   Searching for a Minimum

   Optimization Cycle:   1

                       Coordinates (Angstroms)
     ATOM                X               Y               Z
      1  C         0.5676741457   -0.2005052334    0.0000000000
      2  P        -0.4588073643    0.8932660908    0.0000000000
      3  Br       -2.8929315438    0.3231437542    0.0000000000
      4  Br        3.0017983252    0.3696171032    0.0000000000
      5  Cl       -0.0196630447   -2.1436817630    0.0000000000
   Point Group: cs    Number of degrees of freedom:     7


   Energy is  -5987.869393606


 Attempting to Generate Delocalized Internal Coordinates

  7 Hessian modes will be used to form the next step
  Hessian Eigenvalues:
     0.052803    0.092515    0.139919    0.250000    0.250000    0.250000
     0.766766

 Minimum Search - Taking Simple RFO Step
 Searching for Lamda that Minimizes Along All modes
 Value Taken    Lamda =  -0.08683353
 Calculated Step too Large.  Step scaled by  0.515236
 Step Taken.  Stepsize is  0.300000

                             Maximum     Tolerance    Cnvgd?
         Gradient           0.158715      0.000300      NO
         Displacement       0.174195      0.001200      NO
         Energy change     *********      0.000001      NO


 New Cartesian Coordinates Obtained by Inverse Iteration

 Displacement from previous Coordinates is:  0.314953
 ----------------------------------------------------------------
             Standard Nuclear Orientation (Angstroms)
    I     Atom           X                Y                Z
 ----------------------------------------------------------------
    1      C       0.5638343348    -0.2186647958     0.0000000000
    2      P      -0.4631540948     0.9452950234     0.0000000000
    3      Br     -2.8360402211     0.3095096522     0.0000000000
    4      Br      2.8889411035     0.3135233360     0.0000000000
    5      Cl      0.0444893958    -2.1078232640     0.0000000000
 ----------------------------------------------------------------
 Molecular Point Group                 Cs    NOp =  2
 Largest Abelian Subgroup              Cs    NOp =  2
 Nuclear Repulsion Energy =   656.5032118791 hartrees
 There are       54 alpha and       54 beta electrons
 Applying Cartesian multipole field
    Component          Value
    ---------          -----
     (2,0,0)        1.00000E-11
     (0,2,0)        2.00000E-11
     (0,0,2)       -3.00000E-11
 Nucleus-field energy     =     0.0000000275 hartrees
 Requested basis set is 6-311++G(d,p)
 There are 70 shells and 178 basis functions
 A cutoff of  1.0D-11 yielded   1817 shell pairs
 There are     12817 function pairs (     14124 Cartesian)
 Smallest overlap matrix eigenvalue = 3.92E-04
 Guess MOs from SCF MO coefficient file

 -----------------------------------------------------------------------
  General SCF calculation program by
  Eric Jon Sundstrom, Paul Horn, Yuezhi Mao, Dmitri Zuev, Alec White,
  David Stuck, Shaama M.S., Shane Yost, Joonho Lee, David Small,
  Daniel Levine, Susi Lehtola, Hugh Burton, Evgeny Epifanovsky
 -----------------------------------------------------------------------
 Exchange:     0.2000 Hartree-Fock + 0.0800 Slater + 0.7200 B88
 Correlation:  0.1900 VWN1RPA + 0.8100 LYP
 Using SG-1 standard quadrature grid
 using 4 threads for integral computing
 -------------------------------------------------------
 OpenMP Integral computing Module                
 Release: version 2.0, May 2017, Q-Chem Inc. Pleasanton 
 -------------------------------------------------------
 -------------------------------------------------------
 OpenMP BLAS3 based DFT computing Module                
 Release: version 1.0, May 2013, Q-Chem Inc. Pittsburgh 
 -------------------------------------------------------
 A restricted SCF calculation will be
 performed using DIIS
 SCF converges when DIIS error is below 1.0e-08
 ---------------------------------------
  Cycle       Energy         DIIS error
 ---------------------------------------
    1   -5987.9068551148      7.60e-04  
    2   -5987.9102710661      3.10e-04  
    3   -5987.9094888897      5.20e-04  
    4   -5987.9106476161      1.34e-04  
    5   -5987.9107196699      3.59e-05  
    6   -5987.9107254826      8.54e-06  
    7   -5987.9107258104      3.53e-06  
    8   -5987.9107258539      1.52e-06  
    9   -5987.9107258631      2.87e-07  
   10   -5987.9107258634      1.45e-07  
   11   -5987.9107258635      2.80e-08  
   12   -5987.9107258635      1.14e-08  
   13   -5987.9107258635      1.60e-09  Convergence criterion met
 ---------------------------------------
 SCF time:   CPU 39.63s  wall 16.00s 
 SCF   energy in the final basis set =    -5987.9107258635
 Total energy in the final basis set =    -5987.9107258635

 --------------------------------------------------------------
             Orbital Energies (a.u.) and Symmetries
 --------------------------------------------------------------

 Alpha MOs, Restricted
 -- Occupied --                  
-482.88 -482.85 -101.60  -77.13  -62.53  -62.50  -56.35  -56.34
  1 A'    2 A'    3 A'    4 A'    5 A'    6 A'    7 A'    8 A'                 
-56.343 -56.323 -56.319 -56.319 -10.333  -9.510  -8.734  -8.710
  1 A"    9 A'    2 A"   10 A'   11 A'   12 A'   13 A'   14 A'                 
 -7.276  -7.265  -7.264  -6.630  -6.568  -6.551  -6.550  -6.541
 15 A'   16 A'    3 A"   17 A'   18 A'   19 A'    4 A"   20 A'                 
 -6.529  -6.529  -4.792  -4.788  -4.787  -2.677  -2.673  -2.673
  5 A"   21 A'   22 A'    6 A"   23 A'   24 A'   25 A'    7 A"                 
 -2.659  -2.659  -2.652  -2.649  -2.648  -2.639  -2.639  -0.874
 26 A'    8 A"   27 A'    9 A"   28 A'   10 A"   29 A'   30 A'                 
 -0.805  -0.790  -0.757  -0.532  -0.456  -0.419  -0.395  -0.353
 31 A'   32 A'   33 A'   34 A'   35 A'   36 A'   11 A"   37 A'                 
 -0.337  -0.333  -0.326  -0.322  -0.307  -0.300
 12 A"   38 A'   13 A"   39 A'   40 A'   14 A"                                 
 -- Virtual --                   
 -0.192  -0.133  -0.104  -0.031  -0.003   0.017   0.030   0.038
 41 A'   42 A'   15 A"   43 A'   44 A'   45 A'   46 A'   16 A"                 
  0.044   0.059   0.063   0.063   0.066   0.079   0.084   0.091
 47 A'   48 A'   17 A"   49 A'   50 A'   18 A"   51 A'   19 A"                 
  0.096   0.112   0.120   0.130   0.132   0.149   0.156   0.195
 52 A'   53 A'   54 A'   20 A"   55 A'   56 A'   57 A'   58 A'                 
  0.203   0.277   0.279   0.316   0.369   0.379   0.406   0.413
 59 A'   21 A"   60 A'   61 A'   62 A'   63 A'   64 A'   22 A"                 
  0.418   0.428   0.432   0.447   0.461   0.482   0.492   0.506
 65 A'   23 A"   66 A'   67 A'   24 A"   25 A"   68 A'   26 A"                 
  0.516   0.545   0.550   0.554   0.556   0.567   0.570   0.582
 69 A'   27 A"   70 A'   71 A'   28 A"   72 A'   73 A'   29 A"                 
  0.606   0.626   0.638   0.659   0.671   0.689   0.708   0.792
 74 A'   75 A'   30 A"   76 A'   77 A'   31 A"   78 A'   79 A'                 
  0.836   0.849   0.867   0.871   0.900   0.960   1.033   1.070
 32 A"   80 A'   81 A'   33 A"   82 A'   83 A'   84 A'   85 A'                 
  1.118   1.321   1.448   1.481   1.558   1.594   1.651   1.680
 86 A'   34 A"   87 A'   35 A"   36 A"   88 A'   89 A'   90 A'                 
  1.949   1.969   1.988   1.989   2.004   2.068   2.071   2.225
 91 A'   37 A"   92 A'   38 A"   93 A'   94 A'   95 A'   39 A"                 
  2.274   2.362   2.668   2.816   3.124   3.969   3.975   3.977
 96 A'   97 A'   40 A"   98 A'   99 A'   41 A"  100 A'   42 A"                 
  3.986   3.992   3.995   4.015   4.036   4.140   4.149   6.526
 43 A"   44 A"  101 A'  102 A'  103 A'  104 A'  105 A'  106 A'                 
  6.592   6.935   7.521   7.535   7.544   7.557   7.575   7.590
107 A'  108 A'   45 A"  109 A'   46 A"  110 A'  111 A'  112 A'                 
  9.651  13.765  13.882  14.014  23.355  25.762  25.876  26.189
113 A'   47 A"  114 A'  115 A'  116 A'   48 A"  117 A'  118 A'                 
 47.818  47.883 163.100 215.629 289.709 289.723 289.739 289.752
119 A'  120 A'  121 A'  122 A'   49 A"  123 A'   50 A"  124 A'                 
289.777 289.7991020.5921020.669
125 A'  126 A'  127 A'  128 A'                                                 

 Beta MOs, Restricted
 -- Occupied --                  
-482.88 -482.85 -101.60  -77.13  -62.53  -62.50  -56.35  -56.34
  1 A'    2 A'    3 A'    4 A'    5 A'    6 A'    7 A'    8 A'                 
-56.343 -56.323 -56.319 -56.319 -10.333  -9.510  -8.734  -8.710
  1 A"    9 A'    2 A"   10 A'   11 A'   12 A'   13 A'   14 A'                 
 -7.276  -7.265  -7.264  -6.630  -6.568  -6.551  -6.550  -6.541
 15 A'   16 A'    3 A"   17 A'   18 A'   19 A'    4 A"   20 A'                 
 -6.529  -6.529  -4.792  -4.788  -4.787  -2.677  -2.673  -2.673
  5 A"   21 A'   22 A'    6 A"   23 A'   24 A'   25 A'    7 A"                 
 -2.659  -2.659  -2.652  -2.649  -2.648  -2.639  -2.639  -0.874
 26 A'    8 A"   27 A'    9 A"   28 A'   10 A"   29 A'   30 A'                 
 -0.805  -0.790  -0.757  -0.532  -0.456  -0.419  -0.395  -0.353
 31 A'   32 A'   33 A'   34 A'   35 A'   36 A'   11 A"   37 A'                 
 -0.337  -0.333  -0.326  -0.322  -0.307  -0.300
 12 A"   38 A'   13 A"   39 A'   40 A'   14 A"                                 
 -- Virtual --                   
 -0.192  -0.133  -0.104  -0.031  -0.003   0.017   0.030   0.038
 41 A'   42 A'   15 A"   43 A'   44 A'   45 A'   46 A'   16 A"                 
  0.044   0.059   0.063   0.063   0.066   0.079   0.084   0.091
 47 A'   48 A'   17 A"   49 A'   50 A'   18 A"   51 A'   19 A"                 
  0.096   0.112   0.120   0.130   0.132   0.149   0.156   0.195
 52 A'   53 A'   54 A'   20 A"   55 A'   56 A'   57 A'   58 A'                 
  0.203   0.277   0.279   0.316   0.369   0.379   0.406   0.413
 59 A'   21 A"   60 A'   61 A'   62 A'   63 A'   64 A'   22 A"                 
  0.418   0.428   0.432   0.447   0.461   0.482   0.492   0.506
 65 A'   23 A"   66 A'   67 A'   24 A"   25 A"   68 A'   26 A"                 
  0.516   0.545   0.550   0.554   0.556   0.567   0.570   0.582
 69 A'   27 A"   70 A'   71 A'   28 A"   72 A'   73 A'   29 A"                 
  0.606   0.626   0.638   0.659   0.671   0.689   0.708   0.792
 74 A'   75 A'   30 A"   76 A'   77 A'   31 A"   78 A'   79 A'                 
  0.836   0.849   0.867   0.871   0.900   0.960   1.033   1.070
 32 A"   80 A'   81 A'   33 A"   82 A'   83 A'   84 A'   85 A'                 
  1.118   1.321   1.448   1.481   1.558   1.594   1.651   1.680
 86 A'   34 A"   87 A'   35 A"   36 A"   88 A'   89 A'   90 A'                 
  1.949   1.969   1.988   1.989   2.004   2.068   2.071   2.225
 91 A'   37 A"   92 A'   38 A"   93 A'   94 A'   95 A'   39 A"                 
  2.274   2.362   2.668   2.816   3.124   3.969   3.975   3.977
 96 A'   97 A'   40 A"   98 A'   99 A'   41 A"  100 A'   42 A"                 
  3.986   3.992   3.995   4.015   4.036   4.140   4.149   6.526
 43 A"   44 A"  101 A'  102 A'  103 A'  104 A'  105 A'  106 A'                 
  6.592   6.935   7.521   7.535   7.544   7.557   7.575   7.590
107 A'  108 A'   45 A"  109 A'   46 A"  110 A'  111 A'  112 A'                 
  9.651  13.765  13.882  14.014  23.355  25.762  25.876  26.189
113 A'   47 A"  114 A'  115 A'  116 A'   48 A"  117 A'  118 A'                 
 47.818  47.883 163.100 215.629 289.709 289.723 289.739 289.752
119 A'  120 A'  121 A'  122 A'   49 A"  123 A'   50 A"  124 A'                 
289.777 289.7991020.5921020.669
125 A'  126 A'  127 A'  128 A'                                                 
 --------------------------------------------------------------

          Ground-State Mulliken Net Atomic Charges

     Atom                 Charge (a.u.)
  ----------------------------------------
      1 C                    -0.097080
      2 P                     0.066777
      3 Br                   -0.156223
      4 Br                   -0.032303
      5 Cl                    0.218829
  ----------------------------------------
  Sum of atomic charges =     0.000000

 -----------------------------------------------------------------
                    Cartesian Multipole Moments
 -----------------------------------------------------------------
    Charge (ESU x 10^10)
                 0.0000
    Dipole Moment (Debye)
         X       0.6575      Y       0.6980      Z       0.0000
       Tot       0.9589
    Quadrupole Moments (Debye-Ang)
        XX     -67.9494     XY       1.3258     YY     -68.2430
        XZ      -0.0000     YZ      -0.0000     ZZ     -69.2739
    Octopole Moments (Debye-Ang^2)
       XXX      22.1352    XXY       6.4158    XYY      -0.2199
       YYY       6.7741    XXZ       0.0000    XYZ      -0.0000
       YYZ       0.0000    XZZ       0.5826    YZZ       5.4557
       ZZZ       0.0000
    Hexadecapole Moments (Debye-Ang^3)
      XXXX   -1776.1000   XXXY      48.5283   XXYY    -413.2537
      XYYY      29.5083   YYYY    -489.9988   XXXZ      -0.0000
      XXYZ      -0.0000   XYYZ      -0.0000   YYYZ      -0.0000
      XXZZ    -345.8175   XYZZ       6.9205   YYZZ    -102.4314
      XZZZ      -0.0000   YZZZ      -0.0000   ZZZZ     -88.7089
 -----------------------------------------------------------------
 Calculating analytic gradient of the SCF energy
 Gradient of SCF Energy
            1           2           3           4           5
    1  -0.0750170   0.0739245  -0.0296400   0.0584640  -0.0277315
    2   0.1323218  -0.0941957   0.0008943   0.0137692  -0.0527895
    3  -0.0000000   0.0000000  -0.0000000   0.0000000   0.0000000
 Max gradient component =       1.323E-01
 RMS gradient           =       5.509E-02
 Gradient time:  CPU 9.31 s  wall 3.64 s
 Geometry Optimization Parameters
   NAtoms,    NIC,     NZ,  NCons,   NDum,   NFix, NCnnct, MaxDiis
        5      20       5       0       0       0       0       0

 Cartesian Hessian Update
 Hessian Updated using BFGS Update


** GEOMETRY OPTIMIZATION IN DELOCALIZED INTERNAL COORDINATES **
   Searching for a Minimum

   Optimization Cycle:   2

                       Coordinates (Angstroms)
     ATOM                X               Y               Z
      1  C         0.5638343348   -0.2186647958    0.0000000000
      2  P        -0.4631540948    0.9452950234    0.0000000000
      3  Br       -2.8360402211    0.3095096522    0.0000000000
      4  Br        2.8889411035    0.3135233360    0.0000000000
      5  Cl        0.0444893958   -2.1078232640    0.0000000000
   Point Group: cs    Number of degrees of freedom:     7


   Energy is  -5987.910725864

 Hessian Updated using BFGS Update

  6 Hessian modes will be used to form the next step
  Hessian Eigenvalues:
     0.025705    0.084642    0.114152    0.228143    0.251547    1.020536

 Minimum Search - Taking Simple RFO Step
 Searching for Lamda that Minimizes Along All modes
 Value Taken    Lamda =  -0.10045579
 Calculated Step too Large.  Step scaled by  0.358845
 Step Taken.  Stepsize is  0.300000

                             Maximum     Tolerance    Cnvgd?
         Gradient           0.114560      0.000300      NO
         Displacement       0.171454      0.001200      NO
         Energy change     -0.041332      0.000001      NO


 New Cartesian Coordinates Obtained by Inverse Iteration

 Displacement from previous Coordinates is:  0.338988
 ----------------------------------------------------------------
             Standard Nuclear Orientation (Angstroms)
    I     Atom           X                Y                Z
 ----------------------------------------------------------------
    1      C       0.5514522696    -0.2313626064     0.0000000000
    2      P      -0.4567863562     0.9942968908     0.0000000000
    3      Br     -2.7578096619     0.2752964234     0.0000000000
    4      Br      2.7720647509     0.2555779778     0.0000000000
    5      Cl      0.0891495158    -2.0519687337     0.0000000000
 ----------------------------------------------------------------
 Molecular Point Group                 Cs    NOp =  2
 Largest Abelian Subgroup              Cs    NOp =  2
 Nuclear Repulsion Energy =   675.3653752811 hartrees
 There are       54 alpha and       54 beta electrons
 Applying Cartesian multipole field
    Component          Value
    ---------          -----
     (2,0,0)        1.00000E-11
     (0,2,0)        2.00000E-11
     (0,0,2)       -3.00000E-11
 Nucleus-field energy     =     0.0000000258 hartrees
 Requested basis set is 6-311++G(d,p)
 There are 70 shells and 178 basis functions
 A cutoff of  1.0D-11 yielded   1836 shell pairs
 There are     12896 function pairs (     14217 Cartesian)
 Smallest overlap matrix eigenvalue = 3.57E-04
 Guess MOs from SCF MO coefficient file

 -----------------------------------------------------------------------
  General SCF calculation program by
  Eric Jon Sundstrom, Paul Horn, Yuezhi Mao, Dmitri Zuev, Alec White,
  David Stuck, Shaama M.S., Shane Yost, Joonho Lee, David Small,
  Daniel Levine, Susi Lehtola, Hugh Burton, Evgeny Epifanovsky
 -----------------------------------------------------------------------
 Exchange:     0.2000 Hartree-Fock + 0.0800 Slater + 0.7200 B88
 Correlation:  0.1900 VWN1RPA + 0.8100 LYP
 Using SG-1 standard quadrature grid
 using 4 threads for integral computing
 -------------------------------------------------------
 OpenMP Integral computing Module                
 Release: version 2.0, May 2017, Q-Chem Inc. Pleasanton 
 -------------------------------------------------------
 -------------------------------------------------------
 OpenMP BLAS3 based DFT computing Module                
 Release: version 1.0, May 2013, Q-Chem Inc. Pittsburgh 
 -------------------------------------------------------
 A restricted SCF calculation will be
 performed using DIIS
 SCF converges when DIIS error is below 1.0e-08
 ---------------------------------------
  Cycle       Energy         DIIS error
 ---------------------------------------
    1   -5987.9404671397      7.62e-04  
    2   -5987.9441890905      2.20e-04  
    3   -5987.9440402000      2.98e-04  
    4   -5987.9443922538      1.10e-04  
    5   -5987.9444401790      3.90e-05  
    6   -5987.9444467439      8.98e-06  
    7   -5987.9444470756      4.39e-06  
    8   -5987.9444471373      8.70e-07  
    9   -5987.9444471402      2.99e-07  
   10   -5987.9444471404      9.71e-08  
   11   -5987.9444471405      2.65e-08  
   12   -5987.9444471406      8.48e-09  Convergence criterion met
 ---------------------------------------
 SCF time:   CPU 37.36s  wall 14.00s 
 SCF   energy in the final basis set =    -5987.9444471406
 Total energy in the final basis set =    -5987.9444471406

 --------------------------------------------------------------
             Orbital Energies (a.u.) and Symmetries
 --------------------------------------------------------------

 Alpha MOs, Restricted
 -- Occupied --                  
-482.87 -482.85 -101.60  -77.13  -62.52  -62.50  -56.34  -56.34
  1 A'    2 A'    3 A'    4 A'    5 A'    6 A'    7 A'    8 A'                 
-56.339 -56.322 -56.318 -56.318 -10.332  -9.513  -8.730  -8.709
  1 A"    9 A'    2 A"   10 A'   11 A'   12 A'   13 A'   14 A'                 
 -7.278  -7.267  -7.267  -6.627  -6.564  -6.547  -6.547  -6.540
 15 A'    3 A"   16 A'   17 A'   18 A'   19 A'    4 A"   20 A'                 
 -6.528  -6.528  -4.789  -4.785  -4.784  -2.674  -2.670  -2.669
  5 A"   21 A'   22 A'    6 A"   23 A'   24 A'   25 A'    7 A"                 
 -2.656  -2.656  -2.651  -2.648  -2.647  -2.638  -2.638  -0.886
 26 A'    8 A"   27 A'    9 A"   28 A'   10 A"   29 A'   30 A'                 
 -0.806  -0.793  -0.745  -0.541  -0.462  -0.426  -0.401  -0.355
 31 A'   32 A'   33 A'   34 A'   35 A'   36 A'   11 A"   37 A'                 
 -0.337  -0.336  -0.326  -0.320  -0.307  -0.292
 12 A"   38 A'   13 A"   39 A'   40 A'   14 A"                                 
 -- Virtual --                   
 -0.167  -0.112  -0.105  -0.022  -0.001   0.018   0.030   0.038
 41 A'   42 A'   15 A"   43 A'   44 A'   45 A'   46 A'   16 A"                 
  0.045   0.057   0.063   0.065   0.068   0.077   0.085   0.092
 47 A'   48 A'   17 A"   49 A'   50 A'   18 A"   51 A'   19 A"                 
  0.096   0.115   0.121   0.132   0.132   0.147   0.157   0.194
 52 A'   53 A'   54 A'   20 A"   55 A'   56 A'   57 A'   58 A'                 
  0.205   0.271   0.280   0.311   0.370   0.376   0.403   0.412
 59 A'   60 A'   21 A"   61 A'   62 A'   63 A'   64 A'   22 A"                 
  0.421   0.427   0.428   0.442   0.464   0.479   0.485   0.492
 65 A'   23 A"   66 A'   67 A'   24 A"   25 A"   68 A'   69 A'                 
  0.499   0.546   0.556   0.558   0.561   0.570   0.579   0.580
 26 A"   27 A"   28 A"   70 A'   71 A'   72 A'   29 A"   73 A'                 
  0.615   0.634   0.640   0.673   0.686   0.704   0.723   0.816
 74 A'   30 A"   75 A'   76 A'   77 A'   31 A"   78 A'   79 A'                 
  0.831   0.847   0.873   0.879   0.888   0.982   1.035   1.054
 32 A"   80 A'   81 A'   33 A"   82 A'   83 A'   84 A'   85 A'                 
  1.139   1.337   1.472   1.474   1.556   1.614   1.668   1.726
 86 A'   34 A"   35 A"   87 A'   36 A"   88 A'   89 A'   90 A'                 
  1.918   1.971   1.991   1.994   2.008   2.074   2.103   2.225
 91 A'   37 A"   38 A"   92 A'   93 A'   94 A'   95 A'   39 A"                 
  2.282   2.385   2.667   2.831   3.120   3.972   3.980   3.986
 96 A'   97 A'   40 A"   98 A'   99 A'   41 A"  100 A'   42 A"                 
  3.989   3.996   3.998   4.024   4.057   4.160   4.195   6.533
 43 A"   44 A"  101 A'  102 A'  103 A'  104 A'  105 A'  106 A'                 
  6.595   6.924   7.524   7.541   7.545   7.562   7.594   7.604
107 A'  108 A'   45 A"  109 A'   46 A"  110 A'  111 A'  112 A'                 
  9.663  13.769  13.890  13.992  23.331  25.767  25.899  26.227
113 A'   47 A"  114 A'  115 A'  116 A'   48 A"  117 A'  118 A'                 
 47.826  47.887 163.081 215.642 289.713 289.730 289.741 289.757
119 A'  120 A'  121 A'  122 A'   49 A"  123 A'   50 A"  124 A'                 
289.801 289.8101020.6011020.673
125 A'  126 A'  127 A'  128 A'                                                 

 Beta MOs, Restricted
 -- Occupied --                  
-482.87 -482.85 -101.60  -77.13  -62.52  -62.50  -56.34  -56.34
  1 A'    2 A'    3 A'    4 A'    5 A'    6 A'    7 A'    8 A'                 
-56.339 -56.322 -56.318 -56.318 -10.332  -9.513  -8.730  -8.709
  1 A"    9 A'    2 A"   10 A'   11 A'   12 A'   13 A'   14 A'                 
 -7.278  -7.267  -7.267  -6.627  -6.564  -6.547  -6.547  -6.540
 15 A'    3 A"   16 A'   17 A'   18 A'   19 A'    4 A"   20 A'                 
 -6.528  -6.528  -4.789  -4.785  -4.784  -2.674  -2.670  -2.669
  5 A"   21 A'   22 A'    6 A"   23 A'   24 A'   25 A'    7 A"                 
 -2.656  -2.656  -2.651  -2.648  -2.647  -2.638  -2.638  -0.886
 26 A'    8 A"   27 A'    9 A"   28 A'   10 A"   29 A'   30 A'                 
 -0.806  -0.793  -0.745  -0.541  -0.462  -0.426  -0.401  -0.355
 31 A'   32 A'   33 A'   34 A'   35 A'   36 A'   11 A"   37 A'                 
 -0.337  -0.336  -0.326  -0.320  -0.307  -0.292
 12 A"   38 A'   13 A"   39 A'   40 A'   14 A"                                 
 -- Virtual --                   
 -0.167  -0.112  -0.105  -0.022  -0.001   0.018   0.030   0.038
 41 A'   42 A'   15 A"   43 A'   44 A'   45 A'   46 A'   16 A"                 
  0.045   0.057   0.063   0.065   0.068   0.077   0.085   0.092
 47 A'   48 A'   17 A"   49 A'   50 A'   18 A"   51 A'   19 A"                 
  0.096   0.115   0.121   0.132   0.132   0.147   0.157   0.194
 52 A'   53 A'   54 A'   20 A"   55 A'   56 A'   57 A'   58 A'                 
  0.205   0.271   0.280   0.311   0.370   0.376   0.403   0.412
 59 A'   60 A'   21 A"   61 A'   62 A'   63 A'   64 A'   22 A"                 
  0.421   0.427   0.428   0.442   0.464   0.479   0.485   0.492
 65 A'   23 A"   66 A'   67 A'   24 A"   25 A"   68 A'   69 A'                 
  0.499   0.546   0.556   0.558   0.561   0.570   0.579   0.580
 26 A"   27 A"   28 A"   70 A'   71 A'   72 A'   29 A"   73 A'                 
  0.615   0.634   0.640   0.673   0.686   0.704   0.723   0.816
 74 A'   30 A"   75 A'   76 A'   77 A'   31 A"   78 A'   79 A'                 
  0.831   0.847   0.873   0.879   0.888   0.982   1.035   1.054
 32 A"   80 A'   81 A'   33 A"   82 A'   83 A'   84 A'   85 A'                 
  1.139   1.337   1.472   1.474   1.556   1.614   1.668   1.726
 86 A'   34 A"   35 A"   87 A'   36 A"   88 A'   89 A'   90 A'                 
  1.918   1.971   1.991   1.994   2.008   2.074   2.103   2.225
 91 A'   37 A"   38 A"   92 A'   93 A'   94 A'   95 A'   39 A"                 
  2.282   2.385   2.667   2.831   3.120   3.972   3.980   3.986
 96 A'   97 A'   40 A"   98 A'   99 A'   41 A"  100 A'   42 A"                 
  3.989   3.996   3.998   4.024   4.057   4.160   4.195   6.533
 43 A"   44 A"  101 A'  102 A'  103 A'  104 A'  105 A'  106 A'                 
  6.595   6.924   7.524   7.541   7.545   7.562   7.594   7.604
107 A'  108 A'   45 A"  109 A'   46 A"  110 A'  111 A'  112 A'                 
  9.663  13.769  13.890  13.992  23.331  25.767  25.899  26.227
113 A'   47 A"  114 A'  115 A'  116 A'   48 A"  117 A'  118 A'                 
 47.826  47.887 163.081 215.642 289.713 289.730 289.741 289.757
119 A'  120 A'  121 A'  122 A'   49 A"  123 A'   50 A"  124 A'                 
289.801 289.8101020.6011020.673
125 A'  126 A'  127 A'  128 A'                                                 
 --------------------------------------------------------------

          Ground-State Mulliken Net Atomic Charges

     Atom                 Charge (a.u.)
  ----------------------------------------
      1 C                    -0.154977
      2 P                     0.081545
      3 Br                   -0.166880
      4 Br                   -0.045327
      5 Cl                    0.285639
  ----------------------------------------
  Sum of atomic charges =     0.000000

 -----------------------------------------------------------------
                    Cartesian Multipole Moments
 -----------------------------------------------------------------
    Charge (ESU x 10^10)
                 0.0000
    Dipole Moment (Debye)
         X       0.5951      Y       0.5056      Z      -0.0000
       Tot       0.7809
    Quadrupole Moments (Debye-Ang)
        XX     -68.2868     XY       1.1529     YY     -67.6383
        XZ      -0.0000     YZ       0.0000     ZZ     -69.1800
    Octopole Moments (Debye-Ang^2)
       XXX      20.1038    XXY       5.6500    XYY      -0.0527
       YYY       7.1309    XXZ       0.0000    XYZ       0.0000
       YYZ      -0.0000    XZZ       0.7916    YZZ       5.5792
       ZZZ      -0.0000
    Hexadecapole Moments (Debye-Ang^3)
      XXXX   -1673.7653   XXXY      55.1859   XXYY    -389.6049
      XYYY      35.9019   YYYY    -470.9097   XXXZ      -0.0000
      XXYZ       0.0000   XYYZ       0.0000   YYYZ       0.0000
      XXZZ    -324.5741   XYZZ       9.7231   YYZZ     -99.0991
      XZZZ      -0.0000   YZZZ       0.0000   ZZZZ     -88.5956
 -----------------------------------------------------------------
 Calculating analytic gradient of the SCF energy
 Gradient of SCF Energy
            1           2           3           4           5
    1  -0.0588506   0.0504570  -0.0261177   0.0571745  -0.0226632
    2   0.0988013  -0.0639779  -0.0010153   0.0124187  -0.0462269
    3   0.0000000  -0.0000000  -0.0000000  -0.0000000   0.0000000
 Max gradient component =       9.880E-02
 RMS gradient           =       4.213E-02
 Gradient time:  CPU 9.58 s  wall 3.38 s
 Geometry Optimization Parameters
   NAtoms,    NIC,     NZ,  NCons,   NDum,   NFix, NCnnct, MaxDiis
        5      20       5       0       0       0       0       0

 Cartesian Hessian Update
 Hessian Updated using BFGS Update


** GEOMETRY OPTIMIZATION IN DELOCALIZED INTERNAL COORDINATES **
   Searching for a Minimum

   Optimization Cycle:   3

                       Coordinates (Angstroms)
     ATOM                X               Y               Z
      1  C         0.5514522696   -0.2313626064    0.0000000000
      2  P        -0.4567863562    0.9942968908    0.0000000000
      3  Br       -2.7578096619    0.2752964234    0.0000000000
      4  Br        2.7720647509    0.2555779778    0.0000000000
      5  Cl        0.0891495158   -2.0519687337    0.0000000000
   Point Group: cs    Number of degrees of freedom:     7


   Energy is  -5987.944447141

 Hessian Updated using BFGS Update

  7 Hessian modes will be used to form the next step
  Hessian Eigenvalues:
     0.032011    0.087993    0.116252    0.227533    0.250472    0.251918
     1.019814

 Minimum Search - Taking Simple RFO Step
 Searching for Lamda that Minimizes Along All modes
 Value Taken    Lamda =  -0.07969192
 Calculated Step too Large.  Step scaled by  0.374789
 Step Taken.  Stepsize is  0.300000

                             Maximum     Tolerance    Cnvgd?
         Gradient           0.085263      0.000300      NO
         Displacement       0.170997      0.001200      NO
         Energy change     -0.033721      0.000001      NO


 New Cartesian Coordinates Obtained by Inverse Iteration

 Displacement from previous Coordinates is:  0.332703
 ----------------------------------------------------------------
             Standard Nuclear Orientation (Angstroms)
    I     Atom           X                Y                Z
 ----------------------------------------------------------------
    1      C       0.5428017116    -0.2460990955     0.0000000000
    2      P      -0.4445391156     1.0314937238     0.0000000000
    3      Br     -2.6806164914     0.2518591750     0.0000000000
    4      Br      2.6460269356     0.2074372528     0.0000000000
    5      Cl      0.1343974780    -2.0028511043     0.0000000000
 ----------------------------------------------------------------
 Molecular Point Group                 Cs    NOp =  2
 Largest Abelian Subgroup              Cs    NOp =  2
 Nuclear Repulsion Energy =   696.1037133664 hartrees
 There are       54 alpha and       54 beta electrons
 Applying Cartesian multipole field
    Component          Value
    ---------          -----
     (2,0,0)        1.00000E-11
     (0,2,0)        2.00000E-11
     (0,0,2)       -3.00000E-11
 Nucleus-field energy     =     0.0000000242 hartrees
 Requested basis set is 6-311++G(d,p)
 There are 70 shells and 178 basis functions
 A cutoff of  1.0D-11 yielded   1851 shell pairs
 There are     13037 function pairs (     14383 Cartesian)
 Smallest overlap matrix eigenvalue = 3.21E-04
 Guess MOs from SCF MO coefficient file

 -----------------------------------------------------------------------
  General SCF calculation program by
  Eric Jon Sundstrom, Paul Horn, Yuezhi Mao, Dmitri Zuev, Alec White,
  David Stuck, Shaama M.S., Shane Yost, Joonho Lee, David Small,
  Daniel Levine, Susi Lehtola, Hugh Burton, Evgeny Epifanovsky
 -----------------------------------------------------------------------
 Exchange:     0.2000 Hartree-Fock + 0.0800 Slater + 0.7200 B88
 Correlation:  0.1900 VWN1RPA + 0.8100 LYP
 Using SG-1 standard quadrature grid
 using 4 threads for integral computing
 -------------------------------------------------------
 OpenMP Integral computing Module                
 Release: version 2.0, May 2017, Q-Chem Inc. Pleasanton 
 -------------------------------------------------------
 -------------------------------------------------------
 OpenMP BLAS3 based DFT computing Module                
 Release: version 1.0, May 2013, Q-Chem Inc. Pittsburgh 
 -------------------------------------------------------
 A restricted SCF calculation will be
 performed using DIIS
 SCF converges when DIIS error is below 1.0e-08
 ---------------------------------------
  Cycle       Energy         DIIS error
 ---------------------------------------
    1   -5987.9668031580      7.88e-04  
    2   -5987.9702960752      3.39e-04  
    3   -5987.9696196944      5.30e-04  
    4   -5987.9707634622      1.02e-04  
    5   -5987.9708091667      3.30e-05  
    6   -5987.9708138896      8.58e-06  
    7   -5987.9708141824      4.00e-06  
    8   -5987.9708142289      7.47e-07  
    9   -5987.9708142306      2.76e-07  
   10   -5987.9708142309      7.28e-08  
   11   -5987.9708142309      1.85e-08  
   12   -5987.9708142309      5.19e-09  Convergence criterion met
 ---------------------------------------
 SCF time:   CPU 38.46s  wall 14.00s 
 SCF   energy in the final basis set =    -5987.9708142309
 Total energy in the final basis set =    -5987.9708142309

 --------------------------------------------------------------
             Orbital Energies (a.u.) and Symmetries
 --------------------------------------------------------------

 Alpha MOs, Restricted
 -- Occupied --                  
-482.87 -482.85 -101.60  -77.13  -62.52  -62.50  -56.34  -56.34
  1 A'    2 A'    3 A'    4 A'    5 A'    6 A'    7 A'    8 A'                 
-56.337 -56.320 -56.316 -56.316 -10.327  -9.515  -8.728  -8.707
  1 A"    9 A'    2 A"   10 A'   11 A'   12 A'   13 A'   14 A'                 
 -7.280  -7.269  -7.269  -6.622  -6.561  -6.546  -6.546  -6.538
 15 A'    3 A"   16 A'   17 A'   18 A'   19 A'    4 A"   20 A'                 
 -6.526  -6.526  -4.785  -4.781  -4.779  -2.671  -2.668  -2.667
  5 A"   21 A'   22 A'    6 A"   23 A'   24 A'   25 A'    7 A"                 
 -2.655  -2.655  -2.649  -2.646  -2.645  -2.636  -2.636  -0.902
 26 A'    8 A"   27 A'    9 A"   28 A'   10 A"   29 A'   30 A'                 
 -0.811  -0.796  -0.733  -0.550  -0.468  -0.433  -0.408  -0.357
 31 A'   32 A'   33 A'   34 A'   35 A'   36 A'   11 A"   37 A'                 
 -0.340  -0.338  -0.326  -0.319  -0.306  -0.284
 38 A'   12 A"   13 A"   39 A'   40 A'   14 A"                                 
 -- Virtual --                   
 -0.139  -0.104  -0.092  -0.014   0.002   0.020   0.030   0.039
 41 A'   15 A"   42 A'   43 A'   44 A'   45 A'   46 A'   16 A"                 
  0.046   0.056   0.064   0.067   0.072   0.076   0.086   0.093
 47 A'   48 A'   17 A"   49 A'   50 A'   18 A"   51 A'   19 A"                 
  0.097   0.117   0.122   0.132   0.133   0.146   0.159   0.193
 52 A'   53 A'   54 A'   55 A'   20 A"   56 A'   57 A'   58 A'                 
  0.207   0.266   0.282   0.309   0.365   0.380   0.398   0.410
 59 A'   60 A'   21 A"   61 A'   62 A'   63 A'   64 A'   22 A"                 
  0.421   0.425   0.426   0.442   0.465   0.470   0.478   0.478
 65 A'   23 A"   66 A'   67 A'   24 A"   68 A'   25 A"   69 A'                 
  0.495   0.544   0.556   0.565   0.569   0.574   0.576   0.593
 26 A"   27 A"   28 A"   70 A'   71 A'   72 A'   29 A"   73 A'                 
  0.622   0.631   0.659   0.683   0.702   0.720   0.758   0.821
 74 A'   30 A"   75 A'   76 A'   77 A'   31 A"   78 A'   79 A'                 
  0.827   0.852   0.885   0.889   0.889   0.997   1.017   1.071
 32 A"   80 A'   81 A'   82 A'   33 A"   83 A'   84 A'   85 A'                 
  1.163   1.354   1.472   1.522   1.559   1.636   1.683   1.761
 86 A'   34 A"   35 A"   87 A'   36 A"   88 A'   89 A'   90 A'                 
  1.906   1.972   1.994   2.000   2.016   2.080   2.130   2.226
 91 A'   37 A"   38 A"   92 A'   93 A'   94 A'   95 A'   39 A"                 
  2.295   2.413   2.668   2.853   3.129   3.973   3.984   3.988
 96 A'   97 A'   40 A"   98 A'   99 A'   41 A"  100 A'   42 A"                 
  3.997   4.002   4.006   4.035   4.082   4.174   4.256   6.542
 43 A"  101 A'   44 A"  102 A'  103 A'  104 A'  105 A'  106 A'                 
  6.600   6.919   7.526   7.548   7.548   7.568   7.607   7.625
107 A'  108 A'   45 A"   46 A"  109 A'  110 A'  111 A'  112 A'                 
  9.679  13.774  13.898  13.980  23.319  25.774  25.928  26.252
113 A'   47 A"  114 A'  115 A'  116 A'   48 A"  117 A'  118 A'                 
 47.835  47.891 163.072 215.660 289.717 289.738 289.745 289.763
119 A'  120 A'  121 A'  122 A'   49 A"  123 A'   50 A"  124 A'                 
289.817 289.8331020.6131020.679
125 A'  126 A'  127 A'  128 A'                                                 

 Beta MOs, Restricted
 -- Occupied --                  
-482.87 -482.85 -101.60  -77.13  -62.52  -62.50  -56.34  -56.34
  1 A'    2 A'    3 A'    4 A'    5 A'    6 A'    7 A'    8 A'                 
-56.337 -56.320 -56.316 -56.316 -10.327  -9.515  -8.728  -8.707
  1 A"    9 A'    2 A"   10 A'   11 A'   12 A'   13 A'   14 A'                 
 -7.280  -7.269  -7.269  -6.622  -6.561  -6.546  -6.546  -6.538
 15 A'    3 A"   16 A'   17 A'   18 A'   19 A'    4 A"   20 A'                 
 -6.526  -6.526  -4.785  -4.781  -4.779  -2.671  -2.668  -2.667
  5 A"   21 A'   22 A'    6 A"   23 A'   24 A'   25 A'    7 A"                 
 -2.655  -2.655  -2.649  -2.646  -2.645  -2.636  -2.636  -0.902
 26 A'    8 A"   27 A'    9 A"   28 A'   10 A"   29 A'   30 A'                 
 -0.811  -0.796  -0.733  -0.550  -0.468  -0.433  -0.408  -0.357
 31 A'   32 A'   33 A'   34 A'   35 A'   36 A'   11 A"   37 A'                 
 -0.340  -0.338  -0.326  -0.319  -0.306  -0.284
 38 A'   12 A"   13 A"   39 A'   40 A'   14 A"                                 
 -- Virtual --                   
 -0.139  -0.104  -0.092  -0.014   0.002   0.020   0.030   0.039
 41 A'   15 A"   42 A'   43 A'   44 A'   45 A'   46 A'   16 A"                 
  0.046   0.056   0.064   0.067   0.072   0.076   0.086   0.093
 47 A'   48 A'   17 A"   49 A'   50 A'   18 A"   51 A'   19 A"                 
  0.097   0.117   0.122   0.132   0.133   0.146   0.159   0.193
 52 A'   53 A'   54 A'   55 A'   20 A"   56 A'   57 A'   58 A'                 
  0.207   0.266   0.282   0.309   0.365   0.380   0.398   0.410
 59 A'   60 A'   21 A"   61 A'   62 A'   63 A'   64 A'   22 A"                 
  0.421   0.425   0.426   0.442   0.465   0.470   0.478   0.478
 65 A'   23 A"   66 A'   67 A'   24 A"   68 A'   25 A"   69 A'                 
  0.495   0.544   0.556   0.565   0.569   0.574   0.576   0.593
 26 A"   27 A"   28 A"   70 A'   71 A'   72 A'   29 A"   73 A'                 
  0.622   0.631   0.659   0.683   0.702   0.720   0.758   0.821
 74 A'   30 A"   75 A'   76 A'   77 A'   31 A"   78 A'   79 A'                 
  0.827   0.852   0.885   0.889   0.889   0.997   1.017   1.071
 32 A"   80 A'   81 A'   82 A'   33 A"   83 A'   84 A'   85 A'                 
  1.163   1.354   1.472   1.522   1.559   1.636   1.683   1.761
 86 A'   34 A"   35 A"   87 A'   36 A"   88 A'   89 A'   90 A'                 
  1.906   1.972   1.994   2.000   2.016   2.080   2.130   2.226
 91 A'   37 A"   38 A"   92 A'   93 A'   94 A'   95 A'   39 A"                 
  2.295   2.413   2.668   2.853   3.129   3.973   3.984   3.988
 96 A'   97 A'   40 A"   98 A'   99 A'   41 A"  100 A'   42 A"                 
  3.997   4.002   4.006   4.035   4.082   4.174   4.256   6.542
 43 A"  101 A'   44 A"  102 A'  103 A'  104 A'  105 A'  106 A'                 
  6.600   6.919   7.526   7.548   7.548   7.568   7.607   7.625
107 A'  108 A'   45 A"   46 A"  109 A'  110 A'  111 A'  112 A'                 
  9.679  13.774  13.898  13.980  23.319  25.774  25.928  26.252
113 A'   47 A"  114 A'  115 A'  116 A'   48 A"  117 A'  118 A'                 
 47.835  47.891 163.072 215.660 289.717 289.738 289.745 289.763
119 A'  120 A'  121 A'  122 A'   49 A"  123 A'   50 A"  124 A'                 
289.817 289.8331020.6131020.679
125 A'  126 A'  127 A'  128 A'                                                 
 --------------------------------------------------------------

          Ground-State Mulliken Net Atomic Charges

     Atom                 Charge (a.u.)
  ----------------------------------------
      1 C                    -0.204338
      2 P                     0.090212
      3 Br                   -0.177338
      4 Br                   -0.052147
      5 Cl                    0.343612
  ----------------------------------------
  Sum of atomic charges =    -0.000000

 -----------------------------------------------------------------
                    Cartesian Multipole Moments
 -----------------------------------------------------------------
    Charge (ESU x 10^10)
                -0.0000
    Dipole Moment (Debye)
         X       0.6650      Y       0.3227      Z       0.0000
       Tot       0.7392
    Quadrupole Moments (Debye-Ang)
        XX     -68.4603     XY       1.0136     YY     -67.1442
        XZ       0.0000     YZ       0.0000     ZZ     -69.0221
    Octopole Moments (Debye-Ang^2)
       XXX      19.5852    XXY       5.0990    XYY       0.4491
       YYY       7.3827    XXZ       0.0000    XYZ       0.0000
       YYZ      -0.0000    XZZ       1.2792    YZZ       5.5493
       ZZZ       0.0000
    Hexadecapole Moments (Debye-Ang^3)
      XXXX   -1569.3445   XXXY      61.4383   XXYY    -365.9546
      XYYY      41.6697   YYYY    -456.2053   XXXZ       0.0000
      XXYZ       0.0000   XYYZ       0.0000   YYYZ       0.0000
      XXZZ    -303.1079   XYZZ      12.3100   YYZZ     -96.3911
      XZZZ       0.0000   YZZZ      -0.0000   ZZZZ     -88.3134
 -----------------------------------------------------------------
 Calculating analytic gradient of the SCF energy
 Gradient of SCF Energy
            1           2           3           4           5
    1  -0.0465624   0.0349401  -0.0199444   0.0462961  -0.0147293
    2   0.0663751  -0.0418401  -0.0021777   0.0094516  -0.0318089
    3   0.0000000  -0.0000000  -0.0000000  -0.0000000  -0.0000000
 Max gradient component =       6.638E-02
 RMS gradient           =       2.990E-02
 Gradient time:  CPU 9.78 s  wall 3.22 s
 Geometry Optimization Parameters
   NAtoms,    NIC,     NZ,  NCons,   NDum,   NFix, NCnnct, MaxDiis
        5      20       5       0       0       0       0       0

 Cartesian Hessian Update
 Hessian Updated using BFGS Update


** GEOMETRY OPTIMIZATION IN DELOCALIZED INTERNAL COORDINATES **
   Searching for a Minimum

   Optimization Cycle:   4

                       Coordinates (Angstroms)
     ATOM                X               Y               Z
      1  C         0.5428017116   -0.2460990955    0.0000000000
      2  P        -0.4445391156    1.0314937238    0.0000000000
      3  Br       -2.6806164914    0.2518591750    0.0000000000
      4  Br        2.6460269356    0.2074372528    0.0000000000
      5  Cl        0.1343974780   -2.0028511043    0.0000000000
   Point Group: cs    Number of degrees of freedom:     7


   Energy is  -5987.970814231

 Hessian Updated using BFGS Update

  7 Hessian modes will be used to form the next step
  Hessian Eigenvalues:
     0.055253    0.090593    0.131315    0.226834    0.251056    0.252284
     0.976013

 Minimum Search - Taking Simple RFO Step
 Searching for Lamda that Minimizes Along All modes
 Value Taken    Lamda =  -0.04322984
 Calculated Step too Large.  Step scaled by  0.497229
 Step Taken.  Stepsize is  0.300000

                             Maximum     Tolerance    Cnvgd?
         Gradient           0.058230      0.000300      NO
         Displacement       0.170221      0.001200      NO
         Energy change     -0.026367      0.000001      NO


 New Cartesian Coordinates Obtained by Inverse Iteration

 Displacement from previous Coordinates is:  0.323780
 ----------------------------------------------------------------
             Standard Nuclear Orientation (Angstroms)
    I     Atom           X                Y                Z
 ----------------------------------------------------------------
    1      C       0.5414863200    -0.2609261616     0.0000000000
    2      P      -0.4300828810     1.0603962532     0.0000000000
    3      Br     -2.6044005869     0.2394444786     0.0000000000
    4      Br      2.5131743222     0.1706600392     0.0000000000
    5      Cl      0.1778933438    -1.9677346576     0.0000000000
 ----------------------------------------------------------------
 Molecular Point Group                 Cs    NOp =  2
 Largest Abelian Subgroup              Cs    NOp =  2
 Nuclear Repulsion Energy =   718.2445827228 hartrees
 There are       54 alpha and       54 beta electrons
 Applying Cartesian multipole field
    Component          Value
    ---------          -----
     (2,0,0)        1.00000E-11
     (0,2,0)        2.00000E-11
     (0,0,2)       -3.00000E-11
 Nucleus-field energy     =     0.0000000227 hartrees
 Requested basis set is 6-311++G(d,p)
 There are 70 shells and 178 basis functions
 A cutoff of  1.0D-11 yielded   1872 shell pairs
 There are     13177 function pairs (     14538 Cartesian)
 Smallest overlap matrix eigenvalue = 2.91E-04
 Guess MOs from SCF MO coefficient file

 -----------------------------------------------------------------------
  General SCF calculation program by
  Eric Jon Sundstrom, Paul Horn, Yuezhi Mao, Dmitri Zuev, Alec White,
  David Stuck, Shaama M.S., Shane Yost, Joonho Lee, David Small,
  Daniel Levine, Susi Lehtola, Hugh Burton, Evgeny Epifanovsky
 -----------------------------------------------------------------------
 Exchange:     0.2000 Hartree-Fock + 0.0800 Slater + 0.7200 B88
 Correlation:  0.1900 VWN1RPA + 0.8100 LYP
 Using SG-1 standard quadrature grid
 using 4 threads for integral computing
 -------------------------------------------------------
 OpenMP Integral computing Module                
 Release: version 2.0, May 2017, Q-Chem Inc. Pleasanton 
 -------------------------------------------------------
 -------------------------------------------------------
 OpenMP BLAS3 based DFT computing Module                
 Release: version 1.0, May 2013, Q-Chem Inc. Pittsburgh 
 -------------------------------------------------------
 A restricted SCF calculation will be
 performed using DIIS
 SCF converges when DIIS error is below 1.0e-08
 ---------------------------------------
  Cycle       Energy         DIIS error
 ---------------------------------------
    1   -5987.9831064961      8.35e-04  
    2   -5987.9866092686      4.32e-04  
    3   -5987.9859474522      5.89e-04  
    4   -5987.9873275208      1.11e-04  
    5   -5987.9873845802      3.52e-05  
    6   -5987.9873898545      8.64e-06  
    7   -5987.9873901297      3.95e-06  
    8   -5987.9873901732      7.51e-07  
    9   -5987.9873901746      2.46e-07  
   10   -5987.9873901749      5.76e-08  
   11   -5987.9873901748      1.39e-08  
   12   -5987.9873901747      3.23e-09  Convergence criterion met
 ---------------------------------------
 SCF time:   CPU 39.66s  wall 14.00s 
 SCF   energy in the final basis set =    -5987.9873901747
 Total energy in the final basis set =    -5987.9873901747

 --------------------------------------------------------------
             Orbital Energies (a.u.) and Symmetries
 --------------------------------------------------------------

 Alpha MOs, Restricted
 -- Occupied --                  
-482.87 -482.84 -101.60  -77.12  -62.52  -62.50  -56.34  -56.34
  1 A'    2 A'    3 A'    4 A'    5 A'    6 A'    7 A'    8 A'                 
-56.337 -56.317 -56.313 -56.313 -10.321  -9.515  -8.729  -8.705
  1 A"    9 A'    2 A"   10 A'   11 A'   12 A'   13 A'   14 A'                 
 -7.280  -7.270  -7.269  -6.616  -6.561  -6.547  -6.546  -6.535
 15 A'    3 A"   16 A'   17 A'   18 A'   19 A'    4 A"   20 A'                 
 -6.524  -6.523  -4.779  -4.775  -4.773  -2.672  -2.668  -2.667
  5 A"   21 A'   22 A'    6 A"   23 A'   24 A'   25 A'    7 A"                 
 -2.656  -2.656  -2.646  -2.643  -2.643  -2.634  -2.634  -0.917
 26 A'    8 A"   27 A'    9 A"   28 A'   10 A"   29 A'   30 A'                 
 -0.822  -0.799  -0.721  -0.556  -0.476  -0.440  -0.417  -0.358
 31 A'   32 A'   33 A'   34 A'   35 A'   36 A'   11 A"   37 A'                 
 -0.343  -0.339  -0.328  -0.317  -0.304  -0.274
 38 A'   12 A"   13 A"   39 A'   40 A'   14 A"                                 
 -- Virtual --                   
 -0.108  -0.103  -0.073  -0.010   0.007   0.021   0.030   0.039
 41 A'   15 A"   42 A'   43 A'   44 A'   45 A'   46 A'   16 A"                 
  0.046   0.056   0.065   0.069   0.075   0.078   0.088   0.095
 47 A'   48 A'   17 A"   49 A'   18 A"   50 A'   51 A'   19 A"                 
  0.097   0.117   0.126   0.132   0.133   0.146   0.160   0.191
 52 A'   53 A'   54 A'   55 A'   20 A"   56 A'   57 A'   58 A'                 
  0.207   0.263   0.285   0.307   0.359   0.387   0.397   0.407
 59 A'   60 A'   21 A"   61 A'   62 A'   63 A'   64 A'   22 A"                 
  0.414   0.422   0.429   0.447   0.456   0.464   0.474   0.478
 65 A'   23 A"   66 A'   67 A'   68 A'   24 A"   69 A'   25 A"                 
  0.496   0.539   0.554   0.567   0.574   0.576   0.579   0.608
 26 A"   27 A"   28 A"   70 A'   29 A"   71 A'   72 A'   73 A'                 
  0.629   0.630   0.678   0.695   0.721   0.736   0.799   0.812
 74 A'   30 A"   75 A'   76 A'   77 A'   31 A"   78 A'   79 A'                 
  0.824   0.863   0.887   0.903   0.917   0.987   1.029   1.084
 32 A"   80 A'   81 A'   33 A"   82 A'   83 A'   84 A'   85 A'                 
  1.186   1.373   1.476   1.565   1.581   1.665   1.695   1.768
 86 A'   34 A"   35 A"   36 A"   87 A'   88 A'   89 A'   90 A'                 
  1.913   1.974   1.999   2.007   2.028   2.092   2.144   2.229
 91 A'   37 A"   38 A"   92 A'   93 A'   94 A'   95 A'   39 A"                 
  2.312   2.437   2.669   2.885   3.138   3.973   3.987   3.991
 96 A'   97 A'   40 A"   98 A'   99 A'   41 A"  100 A'   42 A"                 
  4.003   4.006   4.023   4.047   4.108   4.191   4.309   6.558
 43 A"  101 A'   44 A"  102 A'  103 A'  104 A'  105 A'  106 A'                 
  6.608   6.916   7.527   7.552   7.556   7.575   7.618   7.635
107 A'  108 A'   45 A"   46 A"  109 A'  110 A'  111 A'  112 A'                 
  9.697  13.782  13.904  13.973  23.317  25.782  25.959  26.273
113 A'   47 A"  114 A'  115 A'  116 A'   48 A"  117 A'  118 A'                 
 47.850  47.899 163.067 215.681 289.720 289.748 289.749 289.770
119 A'  120 A'  121 A'  122 A'   49 A"  123 A'   50 A"  124 A'                 
289.828 289.8531020.6321020.688
125 A'  126 A'  127 A'  128 A'                                                 

 Beta MOs, Restricted
 -- Occupied --                  
-482.87 -482.84 -101.60  -77.12  -62.52  -62.50  -56.34  -56.34
  1 A'    2 A'    3 A'    4 A'    5 A'    6 A'    7 A'    8 A'                 
-56.337 -56.317 -56.313 -56.313 -10.321  -9.515  -8.729  -8.705
  1 A"    9 A'    2 A"   10 A'   11 A'   12 A'   13 A'   14 A'                 
 -7.280  -7.270  -7.269  -6.616  -6.561  -6.547  -6.546  -6.535
 15 A'    3 A"   16 A'   17 A'   18 A'   19 A'    4 A"   20 A'                 
 -6.524  -6.523  -4.779  -4.775  -4.773  -2.672  -2.668  -2.667
  5 A"   21 A'   22 A'    6 A"   23 A'   24 A'   25 A'    7 A"                 
 -2.656  -2.656  -2.646  -2.643  -2.643  -2.634  -2.634  -0.917
 26 A'    8 A"   27 A'    9 A"   28 A'   10 A"   29 A'   30 A'                 
 -0.822  -0.799  -0.721  -0.556  -0.476  -0.440  -0.417  -0.358
 31 A'   32 A'   33 A'   34 A'   35 A'   36 A'   11 A"   37 A'                 
 -0.343  -0.339  -0.328  -0.317  -0.304  -0.274
 38 A'   12 A"   13 A"   39 A'   40 A'   14 A"                                 
 -- Virtual --                   
 -0.108  -0.103  -0.073  -0.010   0.007   0.021   0.030   0.039
 41 A'   15 A"   42 A'   43 A'   44 A'   45 A'   46 A'   16 A"                 
  0.046   0.056   0.065   0.069   0.075   0.078   0.088   0.095
 47 A'   48 A'   17 A"   49 A'   18 A"   50 A'   51 A'   19 A"                 
  0.097   0.117   0.126   0.132   0.133   0.146   0.160   0.191
 52 A'   53 A'   54 A'   55 A'   20 A"   56 A'   57 A'   58 A'                 
  0.207   0.263   0.285   0.307   0.359   0.387   0.397   0.407
 59 A'   60 A'   21 A"   61 A'   62 A'   63 A'   64 A'   22 A"                 
  0.414   0.422   0.429   0.447   0.456   0.464   0.474   0.478
 65 A'   23 A"   66 A'   67 A'   68 A'   24 A"   69 A'   25 A"                 
  0.496   0.539   0.554   0.567   0.574   0.576   0.579   0.608
 26 A"   27 A"   28 A"   70 A'   29 A"   71 A'   72 A'   73 A'                 
  0.629   0.630   0.678   0.695   0.721   0.736   0.799   0.812
 74 A'   30 A"   75 A'   76 A'   77 A'   31 A"   78 A'   79 A'                 
  0.824   0.863   0.887   0.903   0.917   0.987   1.029   1.084
 32 A"   80 A'   81 A'   33 A"   82 A'   83 A'   84 A'   85 A'                 
  1.186   1.373   1.476   1.565   1.581   1.665   1.695   1.768
 86 A'   34 A"   35 A"   36 A"   87 A'   88 A'   89 A'   90 A'                 
  1.913   1.974   1.999   2.007   2.028   2.092   2.144   2.229
 91 A'   37 A"   38 A"   92 A'   93 A'   94 A'   95 A'   39 A"                 
  2.312   2.437   2.669   2.885   3.138   3.973   3.987   3.991
 96 A'   97 A'   40 A"   98 A'   99 A'   41 A"  100 A'   42 A"                 
  4.003   4.006   4.023   4.047   4.108   4.191   4.309   6.558
 43 A"  101 A'   44 A"  102 A'  103 A'  104 A'  105 A'  106 A'                 
  6.608   6.916   7.527   7.552   7.556   7.575   7.618   7.635
107 A'  108 A'   45 A"   46 A"  109 A'  110 A'  111 A'  112 A'                 
  9.697  13.782  13.904  13.973  23.317  25.782  25.959  26.273
113 A'   47 A"  114 A'  115 A'  116 A'   48 A"  117 A'  118 A'                 
 47.850  47.899 163.067 215.681 289.720 289.748 289.749 289.770
119 A'  120 A'  121 A'  122 A'   49 A"  123 A'   50 A"  124 A'                 
289.828 289.8531020.6321020.688
125 A'  126 A'  127 A'  128 A'                                                 
 --------------------------------------------------------------

          Ground-State Mulliken Net Atomic Charges

     Atom                 Charge (a.u.)
  ----------------------------------------
      1 C                    -0.241492
      2 P                     0.092949
      3 Br                   -0.185283
      4 Br                   -0.049960
      5 Cl                    0.383787
  ----------------------------------------
  Sum of atomic charges =     0.000000

 -----------------------------------------------------------------
                    Cartesian Multipole Moments
 -----------------------------------------------------------------
    Charge (ESU x 10^10)
                 0.0000
    Dipole Moment (Debye)
         X       0.8572      Y       0.1879      Z       0.0000
       Tot       0.8775
    Quadrupole Moments (Debye-Ang)
        XX     -68.3523     XY       0.9200     YY     -66.8478
        XZ      -0.0000     YZ      -0.0000     ZZ     -68.8136
    Octopole Moments (Debye-Ang^2)
       XXX      20.3543    XXY       4.7861    XYY       1.2122
       YYY       7.6431    XXZ       0.0000    XYZ       0.0000
       YYZ       0.0000    XZZ       2.0458    YZZ       5.4195
       ZZZ       0.0000
    Hexadecapole Moments (Debye-Ang^3)
      XXXX   -1463.4855   XXXY      67.2738   XXYY    -343.1755
      XYYY      46.8884   YYYY    -448.0398   XXXZ      -0.0000
      XXYZ       0.0000   XYYZ      -0.0000   YYYZ      -0.0000
      XXZZ    -281.6832   XYZZ      14.6415   YYZZ     -94.7273
      XZZZ       0.0000   YZZZ      -0.0000   ZZZZ     -87.8853
 -----------------------------------------------------------------
 Calculating analytic gradient of the SCF energy
 Gradient of SCF Energy
            1           2           3           4           5
    1  -0.0323836   0.0236816  -0.0117028   0.0251037  -0.0046989
    2   0.0340271  -0.0240242  -0.0021263   0.0048115  -0.0126881
    3  -0.0000000   0.0000000  -0.0000000  -0.0000000   0.0000000
 Max gradient component =       3.403E-02
 RMS gradient           =       1.698E-02
 Gradient time:  CPU 10.16 s  wall 3.44 s
 Geometry Optimization Parameters
   NAtoms,    NIC,     NZ,  NCons,   NDum,   NFix, NCnnct, MaxDiis
        5      20       5       0       0       0       0       0

 Cartesian Hessian Update
 Hessian Updated using BFGS Update


** GEOMETRY OPTIMIZATION IN DELOCALIZED INTERNAL COORDINATES **
   Searching for a Minimum

   Optimization Cycle:   5

                       Coordinates (Angstroms)
     ATOM                X               Y               Z
      1  C         0.5414863200   -0.2609261616    0.0000000000
      2  P        -0.4300828810    1.0603962532    0.0000000000
      3  Br       -2.6044005869    0.2394444786    0.0000000000
      4  Br        2.5131743222    0.1706600392    0.0000000000
      5  Cl        0.1778933438   -1.9677346576    0.0000000000
   Point Group: cs    Number of degrees of freedom:     7


   Energy is  -5987.987390175

 Hessian Updated using BFGS Update

  7 Hessian modes will be used to form the next step
  Hessian Eigenvalues:
     0.070318    0.091430    0.156719    0.231558    0.251953    0.254823
     0.946661

 Minimum Search - Taking Simple RFO Step
 Searching for Lamda that Minimizes Along All modes
 Value Taken    Lamda =  -0.01158472
 Calculated Step too Large.  Step scaled by  0.933149
 Step Taken.  Stepsize is  0.300000

                             Maximum     Tolerance    Cnvgd?
         Gradient           0.031577      0.000300      NO
         Displacement       0.187800      0.001200      NO
         Energy change     -0.016576      0.000001      NO


 New Cartesian Coordinates Obtained by Inverse Iteration

 Displacement from previous Coordinates is:  0.309446
 ----------------------------------------------------------------
             Standard Nuclear Orientation (Angstroms)
    I     Atom           X                Y                Z
 ----------------------------------------------------------------
    1      C       0.5525019546    -0.2679731944     0.0000000000
    2      P      -0.4208372191     1.0875384532     0.0000000000
    3      Br     -2.5181169667     0.2247777536     0.0000000000
    4      Br      2.3843554844     0.1449630902     0.0000000000
    5      Cl      0.2001672650    -1.9474661508     0.0000000000
 ----------------------------------------------------------------
 Molecular Point Group                 Cs    NOp =  2
 Largest Abelian Subgroup              Cs    NOp =  2
 Nuclear Repulsion Energy =   741.6414581970 hartrees
 There are       54 alpha and       54 beta electrons
 Applying Cartesian multipole field
    Component          Value
    ---------          -----
     (2,0,0)        1.00000E-11
     (0,2,0)        2.00000E-11
     (0,0,2)       -3.00000E-11
 Nucleus-field energy     =     0.0000000213 hartrees
 Requested basis set is 6-311++G(d,p)
 There are 70 shells and 178 basis functions
 A cutoff of  1.0D-11 yielded   1905 shell pairs
 There are     13449 function pairs (     14847 Cartesian)
 Smallest overlap matrix eigenvalue = 2.62E-04
 Guess MOs from SCF MO coefficient file

 -----------------------------------------------------------------------
  General SCF calculation program by
  Eric Jon Sundstrom, Paul Horn, Yuezhi Mao, Dmitri Zuev, Alec White,
  David Stuck, Shaama M.S., Shane Yost, Joonho Lee, David Small,
  Daniel Levine, Susi Lehtola, Hugh Burton, Evgeny Epifanovsky
 -----------------------------------------------------------------------
 Exchange:     0.2000 Hartree-Fock + 0.0800 Slater + 0.7200 B88
 Correlation:  0.1900 VWN1RPA + 0.8100 LYP
 Using SG-1 standard quadrature grid
 using 4 threads for integral computing
 -------------------------------------------------------
 OpenMP Integral computing Module                
 Release: version 2.0, May 2017, Q-Chem Inc. Pleasanton 
 -------------------------------------------------------
 -------------------------------------------------------
 OpenMP BLAS3 based DFT computing Module                
 Release: version 1.0, May 2013, Q-Chem Inc. Pittsburgh 
 -------------------------------------------------------
 A restricted SCF calculation will be
 performed using DIIS
 SCF converges when DIIS error is below 1.0e-08
 ---------------------------------------
  Cycle       Energy         DIIS error
 ---------------------------------------
    1   -5987.9864611729      9.14e-04  
    2   -5987.9906671081      4.45e-04  
    3   -5987.9901473489      5.72e-04  
    4   -5987.9913782386      1.33e-04  
    5   -5987.9914603256      4.15e-05  
    6   -5987.9914675691      9.16e-06  
    7   -5987.9914678659      4.34e-06  
    8   -5987.9914679195      7.07e-07  
    9   -5987.9914679207      2.09e-07  
   10   -5987.9914679209      4.48e-08  
   11   -5987.9914679209      1.34e-08  
   12   -5987.9914679209      2.92e-09  Convergence criterion met
 ---------------------------------------
 SCF time:   CPU 40.97s  wall 15.00s 
 SCF   energy in the final basis set =    -5987.9914679209
 Total energy in the final basis set =    -5987.9914679209

 --------------------------------------------------------------
             Orbital Energies (a.u.) and Symmetries
 --------------------------------------------------------------

 Alpha MOs, Restricted
 -- Occupied --                  
-482.87 -482.84 -101.60  -77.11  -62.52  -62.49  -56.34  -56.34
  1 A'    2 A'    3 A'    4 A'    5 A'    6 A'    7 A'    8 A'                 
-56.339 -56.314 -56.311 -56.311 -10.313  -9.512  -8.732  -8.703
  1 A"    9 A'    2 A"   10 A'   11 A'   12 A'   13 A'   14 A'                 
 -7.277  -7.267  -7.266  -6.609  -6.564  -6.550  -6.550  -6.533
 15 A'    3 A"   16 A'   17 A'   18 A'   19 A'    4 A"   20 A'                 
 -6.522  -6.522  -4.772  -4.768  -4.766  -2.675  -2.671  -2.671
  5 A"   21 A'   22 A'    6 A"   23 A'   24 A'   25 A'    7 A"                 
 -2.660  -2.660  -2.644  -2.641  -2.641  -2.632  -2.632  -0.929
 26 A'    8 A"   27 A'    9 A"   28 A'   10 A"   29 A'   30 A'                 
 -0.837  -0.804  -0.707  -0.561  -0.484  -0.445  -0.424  -0.360
 31 A'   32 A'   33 A'   34 A'   35 A'   36 A'   11 A"   37 A'                 
 -0.344  -0.342  -0.330  -0.317  -0.302  -0.262
 38 A'   12 A"   13 A"   39 A'   40 A'   14 A"                                 
 -- Virtual --                   
 -0.102  -0.080  -0.051  -0.008   0.012   0.023   0.031   0.039
 15 A"   41 A'   42 A'   43 A'   44 A'   45 A'   46 A'   16 A"                 
  0.045   0.055   0.065   0.071   0.075   0.085   0.090   0.096
 47 A'   48 A'   17 A"   49 A'   18 A"   50 A'   51 A'   52 A'                 
  0.096   0.117   0.130   0.133   0.134   0.146   0.161   0.190
 19 A"   53 A'   54 A'   20 A"   55 A'   56 A'   57 A'   58 A'                 
  0.207   0.262   0.288   0.305   0.354   0.388   0.399   0.403
 59 A'   60 A'   21 A"   61 A'   62 A'   63 A'   64 A'   22 A"                 
  0.408   0.420   0.430   0.450   0.455   0.462   0.474   0.475
 65 A'   23 A"   66 A'   67 A'   68 A'   24 A"   69 A'   25 A"                 
  0.504   0.531   0.549   0.565   0.573   0.582   0.583   0.626
 26 A"   27 A"   28 A"   70 A'   29 A"   71 A'   72 A'   73 A'                 
  0.633   0.636   0.687   0.721   0.745   0.756   0.798   0.826
 30 A"   74 A'   75 A'   76 A'   77 A'   31 A"   78 A'   32 A"                 
  0.833   0.886   0.899   0.917   0.940   0.968   1.051   1.095
 79 A'   80 A'   81 A'   33 A"   82 A'   83 A'   84 A'   85 A'                 
  1.203   1.402   1.475   1.571   1.627   1.704   1.720   1.766
 86 A'   34 A"   35 A"   36 A"   87 A'   88 A'   89 A'   90 A'                 
  1.911   1.975   2.004   2.013   2.040   2.110   2.134   2.232
 91 A'   37 A"   38 A"   92 A'   93 A'   94 A'   95 A'   39 A"                 
  2.328   2.449   2.671   2.936   3.135   3.970   3.988   3.993
 96 A'   97 A'   40 A"   98 A'   99 A'   41 A"  100 A'   42 A"                 
  4.009   4.010   4.042   4.060   4.133   4.210   4.322   6.592
 43 A"  101 A'   44 A"  102 A'  103 A'  104 A'  105 A'  106 A'                 
  6.625   6.913   7.526   7.554   7.562   7.582   7.624   7.636
107 A'  108 A'   45 A"   46 A"  109 A'  110 A'  111 A'  112 A'                 
  9.711  13.790  13.911  13.966  23.324  25.788  25.985  26.297
113 A'   47 A"  114 A'  115 A'  116 A'   48 A"  117 A'  118 A'                 
 47.879  47.909 163.062 215.697 289.722 289.753 289.756 289.779
119 A'  120 A'  121 A'  122 A'   49 A"   50 A"  123 A'  124 A'                 
289.841 289.8551020.6661020.702
125 A'  126 A'  127 A'  128 A'                                                 

 Beta MOs, Restricted
 -- Occupied --                  
-482.87 -482.84 -101.60  -77.11  -62.52  -62.49  -56.34  -56.34
  1 A'    2 A'    3 A'    4 A'    5 A'    6 A'    7 A'    8 A'                 
-56.339 -56.314 -56.311 -56.311 -10.313  -9.512  -8.732  -8.703
  1 A"    9 A'    2 A"   10 A'   11 A'   12 A'   13 A'   14 A'                 
 -7.277  -7.267  -7.266  -6.609  -6.564  -6.550  -6.550  -6.533
 15 A'    3 A"   16 A'   17 A'   18 A'   19 A'    4 A"   20 A'                 
 -6.522  -6.522  -4.772  -4.768  -4.766  -2.675  -2.671  -2.671
  5 A"   21 A'   22 A'    6 A"   23 A'   24 A'   25 A'    7 A"                 
 -2.660  -2.660  -2.644  -2.641  -2.641  -2.632  -2.632  -0.929
 26 A'    8 A"   27 A'    9 A"   28 A'   10 A"   29 A'   30 A'                 
 -0.837  -0.804  -0.707  -0.561  -0.484  -0.445  -0.424  -0.360
 31 A'   32 A'   33 A'   34 A'   35 A'   36 A'   11 A"   37 A'                 
 -0.344  -0.342  -0.330  -0.317  -0.302  -0.262
 38 A'   12 A"   13 A"   39 A'   40 A'   14 A"                                 
 -- Virtual --                   
 -0.102  -0.080  -0.051  -0.008   0.012   0.023   0.031   0.039
 15 A"   41 A'   42 A'   43 A'   44 A'   45 A'   46 A'   16 A"                 
  0.045   0.055   0.065   0.071   0.075   0.085   0.090   0.096
 47 A'   48 A'   17 A"   49 A'   18 A"   50 A'   51 A'   52 A'                 
  0.096   0.117   0.130   0.133   0.134   0.146   0.161   0.190
 19 A"   53 A'   54 A'   20 A"   55 A'   56 A'   57 A'   58 A'                 
  0.207   0.262   0.288   0.305   0.354   0.388   0.399   0.403
 59 A'   60 A'   21 A"   61 A'   62 A'   63 A'   64 A'   22 A"                 
  0.408   0.420   0.430   0.450   0.455   0.462   0.474   0.475
 65 A'   23 A"   66 A'   67 A'   68 A'   24 A"   69 A'   25 A"                 
  0.504   0.531   0.549   0.565   0.573   0.582   0.583   0.626
 26 A"   27 A"   28 A"   70 A'   29 A"   71 A'   72 A'   73 A'                 
  0.633   0.636   0.687   0.721   0.745   0.756   0.798   0.826
 30 A"   74 A'   75 A'   76 A'   77 A'   31 A"   78 A'   32 A"                 
  0.833   0.886   0.899   0.917   0.940   0.968   1.051   1.095
 79 A'   80 A'   81 A'   33 A"   82 A'   83 A'   84 A'   85 A'                 
  1.203   1.402   1.475   1.571   1.627   1.704   1.720   1.766
 86 A'   34 A"   35 A"   36 A"   87 A'   88 A'   89 A'   90 A'                 
  1.911   1.975   2.004   2.013   2.040   2.110   2.134   2.232
 91 A'   37 A"   38 A"   92 A'   93 A'   94 A'   95 A'   39 A"                 
  2.328   2.449   2.671   2.936   3.135   3.970   3.988   3.993
 96 A'   97 A'   40 A"   98 A'   99 A'   41 A"  100 A'   42 A"                 
  4.009   4.010   4.042   4.060   4.133   4.210   4.322   6.592
 43 A"  101 A'   44 A"  102 A'  103 A'  104 A'  105 A'  106 A'                 
  6.625   6.913   7.526   7.554   7.562   7.582   7.624   7.636
107 A'  108 A'   45 A"   46 A"  109 A'  110 A'  111 A'  112 A'                 
  9.711  13.790  13.911  13.966  23.324  25.788  25.985  26.297
113 A'   47 A"  114 A'  115 A'  116 A'   48 A"  117 A'  118 A'                 
 47.879  47.909 163.062 215.697 289.722 289.753 289.756 289.779
119 A'  120 A'  121 A'  122 A'   49 A"   50 A"  123 A'  124 A'                 
289.841 289.8551020.6661020.702
125 A'  126 A'  127 A'  128 A'                                                 
 --------------------------------------------------------------

          Ground-State Mulliken Net Atomic Charges

     Atom                 Charge (a.u.)
  ----------------------------------------
      1 C                    -0.264728
      2 P                     0.088947
      3 Br                   -0.185705
      4 Br                   -0.033841
      5 Cl                    0.395328
  ----------------------------------------
  Sum of atomic charges =    -0.000000

 -----------------------------------------------------------------
                    Cartesian Multipole Moments
 -----------------------------------------------------------------
    Charge (ESU x 10^10)
                -0.0000
    Dipole Moment (Debye)
         X       1.0833      Y       0.1513      Z      -0.0000
       Tot       1.0938
    Quadrupole Moments (Debye-Ang)
        XX     -67.8105     XY       0.9276     YY     -66.8405
        XZ      -0.0000     YZ       0.0000     ZZ     -68.5718
    Octopole Moments (Debye-Ang^2)
       XXX      21.4346    XXY       4.8313    XYY       1.7982
       YYY       8.5239    XXZ      -0.0000    XYZ       0.0000
       YYZ      -0.0000    XZZ       2.8853    YZZ       5.4055
       ZZZ      -0.0000
    Hexadecapole Moments (Debye-Ang^3)
      XXXX   -1355.0469   XXXY      70.0007   XXYY    -321.1286
      XYYY      49.1986   YYYY    -446.9868   XXXZ      -0.0000
      XXYZ       0.0000   XYYZ      -0.0000   YYYZ       0.0000
      XXZZ    -260.1514   XYZZ      15.7331   YYZZ     -94.2048
      XZZZ      -0.0000   YZZZ       0.0000   ZZZZ     -87.3524
 -----------------------------------------------------------------
 Calculating analytic gradient of the SCF energy
 Gradient of SCF Energy
            1           2           3           4           5
    1   0.0012358   0.0123386   0.0002327  -0.0173121   0.0035049
    2   0.0095816  -0.0082935  -0.0006528  -0.0033390   0.0027037
    3   0.0000000  -0.0000000   0.0000000  -0.0000000  -0.0000000
 Max gradient component =       1.731E-02
 RMS gradient           =       6.559E-03
 Gradient time:  CPU 10.51 s  wall 3.99 s
 Geometry Optimization Parameters
   NAtoms,    NIC,     NZ,  NCons,   NDum,   NFix, NCnnct, MaxDiis
        5      20       5       0       0       0       0       0

 Cartesian Hessian Update
 Hessian Updated using BFGS Update


** GEOMETRY OPTIMIZATION IN DELOCALIZED INTERNAL COORDINATES **
   Searching for a Minimum

   Optimization Cycle:   6

                       Coordinates (Angstroms)
     ATOM                X               Y               Z
      1  C         0.5525019546   -0.2679731944    0.0000000000
      2  P        -0.4208372191    1.0875384532    0.0000000000
      3  Br       -2.5181169667    0.2247777536    0.0000000000
      4  Br        2.3843554844    0.1449630902    0.0000000000
      5  Cl        0.2001672650   -1.9474661508    0.0000000000
   Point Group: cs    Number of degrees of freedom:     7


   Energy is  -5987.991467921

 Hessian Updated using BFGS Update

  7 Hessian modes will be used to form the next step
  Hessian Eigenvalues:
     0.082908    0.111755    0.172776    0.239812    0.251882    0.272904
     0.902153

 Minimum Search - Taking Simple RFO Step
 Searching for Lamda that Minimizes Along All modes
 Value Taken    Lamda =  -0.00219580
 Step Taken.  Stepsize is  0.116456

                             Maximum     Tolerance    Cnvgd?
         Gradient           0.016408      0.000300      NO
         Displacement       0.073683      0.001200      NO
         Energy change     -0.004078      0.000001      NO


 New Cartesian Coordinates Obtained by Inverse Iteration

 Displacement from previous Coordinates is:  0.112826
 ----------------------------------------------------------------
             Standard Nuclear Orientation (Angstroms)
    I     Atom           X                Y                Z
 ----------------------------------------------------------------
    1      C       0.5437192440    -0.2696926944     0.0000000000
    2      P      -0.4398403613     1.0851459177     0.0000000000
    3      Br     -2.5198135863     0.2166031087     0.0000000000
    4      Br      2.4345496882     0.1476310678     0.0000000000
    5      Cl      0.1794555334    -1.9378474480     0.0000000000
 ----------------------------------------------------------------
 Molecular Point Group                 Cs    NOp =  2
 Largest Abelian Subgroup              Cs    NOp =  2
 Nuclear Repulsion Energy =   736.6518196722 hartrees
 There are       54 alpha and       54 beta electrons
 Applying Cartesian multipole field
    Component          Value
    ---------          -----
     (2,0,0)        1.00000E-11
     (0,2,0)        2.00000E-11
     (0,0,2)       -3.00000E-11
 Nucleus-field energy     =     0.0000000216 hartrees
 Requested basis set is 6-311++G(d,p)
 There are 70 shells and 178 basis functions
 A cutoff of  1.0D-11 yielded   1902 shell pairs
 There are     13438 function pairs (     14835 Cartesian)
 Smallest overlap matrix eigenvalue = 2.64E-04
 Guess MOs from SCF MO coefficient file

 -----------------------------------------------------------------------
  General SCF calculation program by
  Eric Jon Sundstrom, Paul Horn, Yuezhi Mao, Dmitri Zuev, Alec White,
  David Stuck, Shaama M.S., Shane Yost, Joonho Lee, David Small,
  Daniel Levine, Susi Lehtola, Hugh Burton, Evgeny Epifanovsky
 -----------------------------------------------------------------------
 Exchange:     0.2000 Hartree-Fock + 0.0800 Slater + 0.7200 B88
 Correlation:  0.1900 VWN1RPA + 0.8100 LYP
 Using SG-1 standard quadrature grid
 using 4 threads for integral computing
 -------------------------------------------------------
 OpenMP Integral computing Module                
 Release: version 2.0, May 2017, Q-Chem Inc. Pleasanton 
 -------------------------------------------------------
 -------------------------------------------------------
 OpenMP BLAS3 based DFT computing Module                
 Release: version 1.0, May 2013, Q-Chem Inc. Pittsburgh 
 -------------------------------------------------------
 A restricted SCF calculation will be
 performed using DIIS
 SCF converges when DIIS error is below 1.0e-08
 ---------------------------------------
  Cycle       Energy         DIIS error
 ---------------------------------------
    1   -5987.9912969454      4.05e-04  
    2   -5987.9918742850      2.92e-04  
    3   -5987.9917695963      3.28e-04  
    4   -5987.9922099057      5.14e-05  
    5   -5987.9922220391      1.44e-05  
    6   -5987.9922228155      3.33e-06  
    7   -5987.9922228593      1.59e-06  
    8   -5987.9922228669      2.50e-07  
    9   -5987.9922228671      7.04e-08  
   10   -5987.9922228672      1.35e-08  
   11   -5987.9922228671      4.34e-09  Convergence criterion met
 ---------------------------------------
 SCF time:   CPU 37.15s  wall 14.00s 
 SCF   energy in the final basis set =    -5987.9922228671
 Total energy in the final basis set =    -5987.9922228671

 --------------------------------------------------------------
             Orbital Energies (a.u.) and Symmetries
 --------------------------------------------------------------

 Alpha MOs, Restricted
 -- Occupied --                  
-482.87 -482.84 -101.60  -77.12  -62.52  -62.50  -56.34  -56.34
  1 A'    2 A'    3 A'    4 A'    5 A'    6 A'    7 A'    8 A'                 
-56.336 -56.317 -56.314 -56.314 -10.315  -9.514  -8.728  -8.706
  1 A"    9 A'    2 A"   10 A'   11 A'   12 A'   13 A'   14 A'                 
 -7.279  -7.269  -7.268  -6.610  -6.560  -6.546  -6.546  -6.536
 15 A'    3 A"   16 A'   17 A'   18 A'   19 A'    4 A"   20 A'                 
 -6.525  -6.524  -4.773  -4.769  -4.767  -2.671  -2.667  -2.667
  5 A"   21 A'   22 A'    6 A"   23 A'   24 A'   25 A'    7 A"                 
 -2.656  -2.656  -2.647  -2.644  -2.643  -2.635  -2.635  -0.928
 26 A'    8 A"   27 A'    9 A"   28 A'   10 A"   29 A'   30 A'                 
 -0.829  -0.807  -0.707  -0.560  -0.481  -0.445  -0.422  -0.360
 31 A'   32 A'   33 A'   34 A'   35 A'   36 A'   11 A"   37 A'                 
 -0.343  -0.340  -0.332  -0.316  -0.303  -0.264
 38 A'   12 A"   13 A"   39 A'   40 A'   14 A"                                 
 -- Virtual --                   
 -0.102  -0.083  -0.058  -0.007   0.012   0.023   0.031   0.039
 15 A"   41 A'   42 A'   43 A'   44 A'   45 A'   46 A'   16 A"                 
  0.046   0.054   0.065   0.071   0.075   0.082   0.090   0.096
 47 A'   48 A'   17 A"   49 A'   18 A"   50 A'   51 A'   19 A"                 
  0.096   0.118   0.129   0.133   0.134   0.146   0.161   0.190
 52 A'   53 A'   54 A'   55 A'   20 A"   56 A'   57 A'   58 A'                 
  0.209   0.260   0.288   0.304   0.354   0.388   0.398   0.405
 59 A'   60 A'   21 A"   61 A'   62 A'   63 A'   64 A'   22 A"                 
  0.407   0.420   0.429   0.450   0.452   0.462   0.471   0.474
 65 A'   23 A"   66 A'   67 A'   68 A'   24 A"   25 A"   69 A'                 
  0.499   0.533   0.550   0.568   0.574   0.582   0.585   0.623
 26 A"   27 A"   28 A"   70 A'   29 A"   71 A'   72 A'   73 A'                 
  0.632   0.634   0.684   0.716   0.737   0.758   0.803   0.823
 30 A"   74 A'   75 A'   76 A'   77 A'   31 A"   78 A'   32 A"                 
  0.827   0.876   0.893   0.910   0.940   0.964   1.055   1.096
 79 A'   80 A'   81 A'   33 A"   82 A'   83 A'   84 A'   85 A'                 
  1.198   1.391   1.476   1.571   1.613   1.700   1.710   1.771
 86 A'   34 A"   35 A"   36 A"   87 A'   88 A'   89 A'   90 A'                 
  1.910   1.974   2.002   2.011   2.037   2.106   2.145   2.231
 91 A'   37 A"   38 A"   92 A'   93 A'   94 A'   95 A'   39 A"                 
  2.327   2.447   2.672   2.917   3.134   3.973   3.989   3.990
 96 A'   97 A'   40 A"   98 A'   99 A'   41 A"  100 A'   42 A"                 
  4.008   4.008   4.037   4.059   4.126   4.212   4.326   6.578
 43 A"  101 A'   44 A"  102 A'  103 A'  104 A'  105 A'  106 A'                 
  6.619   6.907   7.528   7.552   7.561   7.580   7.626   7.639
107 A'  108 A'   45 A"   46 A"  109 A'  110 A'  111 A'  112 A'                 
  9.711  13.789  13.911  13.962  23.319  25.787  25.985  26.286
113 A'   47 A"  114 A'  115 A'  116 A'   48 A"  117 A'  118 A'                 
 47.867  47.906 163.055 215.697 289.723 289.750 289.754 289.776
119 A'  120 A'  121 A'  122 A'   49 A"   50 A"  123 A'  124 A'                 
289.841 289.8581020.6521020.698
125 A'  126 A'  127 A'  128 A'                                                 

 Beta MOs, Restricted
 -- Occupied --                  
-482.87 -482.84 -101.60  -77.12  -62.52  -62.50  -56.34  -56.34
  1 A'    2 A'    3 A'    4 A'    5 A'    6 A'    7 A'    8 A'                 
-56.336 -56.317 -56.314 -56.314 -10.315  -9.514  -8.728  -8.706
  1 A"    9 A'    2 A"   10 A'   11 A'   12 A'   13 A'   14 A'                 
 -7.279  -7.269  -7.268  -6.610  -6.560  -6.546  -6.546  -6.536
 15 A'    3 A"   16 A'   17 A'   18 A'   19 A'    4 A"   20 A'                 
 -6.525  -6.524  -4.773  -4.769  -4.767  -2.671  -2.667  -2.667
  5 A"   21 A'   22 A'    6 A"   23 A'   24 A'   25 A'    7 A"                 
 -2.656  -2.656  -2.647  -2.644  -2.643  -2.635  -2.635  -0.928
 26 A'    8 A"   27 A'    9 A"   28 A'   10 A"   29 A'   30 A'                 
 -0.829  -0.807  -0.707  -0.560  -0.481  -0.445  -0.422  -0.360
 31 A'   32 A'   33 A'   34 A'   35 A'   36 A'   11 A"   37 A'                 
 -0.343  -0.340  -0.332  -0.316  -0.303  -0.264
 38 A'   12 A"   13 A"   39 A'   40 A'   14 A"                                 
 -- Virtual --                   
 -0.102  -0.083  -0.058  -0.007   0.012   0.023   0.031   0.039
 15 A"   41 A'   42 A'   43 A'   44 A'   45 A'   46 A'   16 A"                 
  0.046   0.054   0.065   0.071   0.075   0.082   0.090   0.096
 47 A'   48 A'   17 A"   49 A'   18 A"   50 A'   51 A'   19 A"                 
  0.096   0.118   0.129   0.133   0.134   0.146   0.161   0.190
 52 A'   53 A'   54 A'   55 A'   20 A"   56 A'   57 A'   58 A'                 
  0.209   0.260   0.288   0.304   0.354   0.388   0.398   0.405
 59 A'   60 A'   21 A"   61 A'   62 A'   63 A'   64 A'   22 A"                 
  0.407   0.420   0.429   0.450   0.452   0.462   0.471   0.474
 65 A'   23 A"   66 A'   67 A'   68 A'   24 A"   25 A"   69 A'                 
  0.499   0.533   0.550   0.568   0.574   0.582   0.585   0.623
 26 A"   27 A"   28 A"   70 A'   29 A"   71 A'   72 A'   73 A'                 
  0.632   0.634   0.684   0.716   0.737   0.758   0.803   0.823
 30 A"   74 A'   75 A'   76 A'   77 A'   31 A"   78 A'   32 A"                 
  0.827   0.876   0.893   0.910   0.940   0.964   1.055   1.096
 79 A'   80 A'   81 A'   33 A"   82 A'   83 A'   84 A'   85 A'                 
  1.198   1.391   1.476   1.571   1.613   1.700   1.710   1.771
 86 A'   34 A"   35 A"   36 A"   87 A'   88 A'   89 A'   90 A'                 
  1.910   1.974   2.002   2.011   2.037   2.106   2.145   2.231
 91 A'   37 A"   38 A"   92 A'   93 A'   94 A'   95 A'   39 A"                 
  2.327   2.447   2.672   2.917   3.134   3.973   3.989   3.990
 96 A'   97 A'   40 A"   98 A'   99 A'   41 A"  100 A'   42 A"                 
  4.008   4.008   4.037   4.059   4.126   4.212   4.326   6.578
 43 A"  101 A'   44 A"  102 A'  103 A'  104 A'  105 A'  106 A'                 
  6.619   6.907   7.528   7.552   7.561   7.580   7.626   7.639
107 A'  108 A'   45 A"   46 A"  109 A'  110 A'  111 A'  112 A'                 
  9.711  13.789  13.911  13.962  23.319  25.787  25.985  26.286
113 A'   47 A"  114 A'  115 A'  116 A'   48 A"  117 A'  118 A'                 
 47.867  47.906 163.055 215.697 289.723 289.750 289.754 289.776
119 A'  120 A'  121 A'  122 A'   49 A"   50 A"  123 A'  124 A'                 
289.841 289.8581020.6521020.698
125 A'  126 A'  127 A'  128 A'                                                 
 --------------------------------------------------------------

          Ground-State Mulliken Net Atomic Charges

     Atom                 Charge (a.u.)
  ----------------------------------------
      1 C                    -0.272837
      2 P                     0.093155
      3 Br                   -0.178681
      4 Br                   -0.046665
      5 Cl                    0.405028
  ----------------------------------------
  Sum of atomic charges =    -0.000000

 -----------------------------------------------------------------
                    Cartesian Multipole Moments
 -----------------------------------------------------------------
    Charge (ESU x 10^10)
                -0.0000
    Dipole Moment (Debye)
         X       0.7820      Y       0.0814      Z      -0.0000
       Tot       0.7863
    Quadrupole Moments (Debye-Ang)
        XX     -67.8627     XY       0.8760     YY     -66.7574
        XZ       0.0000     YZ      -0.0000     ZZ     -68.6543
    Octopole Moments (Debye-Ang^2)
       XXX      18.6760    XXY       4.8949    XYY       0.9736
       YYY       8.2288    XXZ       0.0000    XYZ      -0.0000
       YYZ      -0.0000    XZZ       2.0623    YZZ       5.3706
       ZZZ       0.0000
    Hexadecapole Moments (Debye-Ang^3)
      XXXX   -1379.8656   XXXY      67.0794   XXYY    -325.1855
      XYYY      46.5928   YYYY    -443.0551   XXXZ      -0.0000
      XXYZ      -0.0000   XYYZ       0.0000   YYYZ      -0.0000
      XXZZ    -265.1592   XYZZ      14.6921   YYZZ     -93.5434
      XZZZ      -0.0000   YZZZ      -0.0000   ZZZZ     -87.5738
 -----------------------------------------------------------------
 Calculating analytic gradient of the SCF energy
 Gradient of SCF Energy
            1           2           3           4           5
    1  -0.0125409   0.0042450   0.0025845   0.0046535   0.0010580
    2   0.0020701  -0.0077646   0.0004404   0.0008110   0.0044431
    3  -0.0000000   0.0000000  -0.0000000  -0.0000000  -0.0000000
 Max gradient component =       1.254E-02
 RMS gradient           =       4.396E-03
 Gradient time:  CPU 10.58 s  wall 3.51 s
 Geometry Optimization Parameters
   NAtoms,    NIC,     NZ,  NCons,   NDum,   NFix, NCnnct, MaxDiis
        5      20       5       0       0       0       0       0

 Cartesian Hessian Update
 Hessian Updated using BFGS Update


** GEOMETRY OPTIMIZATION IN DELOCALIZED INTERNAL COORDINATES **
   Searching for a Minimum

   Optimization Cycle:   7

                       Coordinates (Angstroms)
     ATOM                X               Y               Z
      1  C         0.5437192440   -0.2696926944    0.0000000000
      2  P        -0.4398403613    1.0851459177    0.0000000000
      3  Br       -2.5198135863    0.2166031087    0.0000000000
      4  Br        2.4345496882    0.1476310678    0.0000000000
      5  Cl        0.1794555334   -1.9378474480    0.0000000000
   Point Group: cs    Number of degrees of freedom:     7


   Energy is  -5987.992222867

 Hessian Updated using BFGS Update

  7 Hessian modes will be used to form the next step
  Hessian Eigenvalues:
     0.089902    0.146018    0.179254    0.235132    0.252768    0.272909
     0.792009

 Minimum Search - Taking Simple RFO Step
 Searching for Lamda that Minimizes Along All modes
 Value Taken    Lamda =  -0.00041483
 Step Taken.  Stepsize is  0.044714

                             Maximum     Tolerance    Cnvgd?
         Gradient           0.007844      0.000300      NO
         Displacement       0.027483      0.001200      NO
         Energy change     -0.000755      0.000001      NO


 New Cartesian Coordinates Obtained by Inverse Iteration

 Displacement from previous Coordinates is:  0.045307
 ----------------------------------------------------------------
             Standard Nuclear Orientation (Angstroms)
    I     Atom           X                Y                Z
 ----------------------------------------------------------------
    1      C       0.5542123294    -0.2681940500     0.0000000000
    2      P      -0.4390255883     1.0851933441     0.0000000000
    3      Br     -2.5338431737     0.2249499539     0.0000000000
    4      Br      2.4309770722     0.1495398460     0.0000000000
    5      Cl      0.1857498786    -1.9496491422     0.0000000000
 ----------------------------------------------------------------
 Molecular Point Group                 Cs    NOp =  2
 Largest Abelian Subgroup              Cs    NOp =  2
 Nuclear Repulsion Energy =   734.7355611768 hartrees
 There are       54 alpha and       54 beta electrons
 Applying Cartesian multipole field
    Component          Value
    ---------          -----
     (2,0,0)        1.00000E-11
     (0,2,0)        2.00000E-11
     (0,0,2)       -3.00000E-11
 Nucleus-field energy     =     0.0000000217 hartrees
 Requested basis set is 6-311++G(d,p)
 There are 70 shells and 178 basis functions
 A cutoff of  1.0D-11 yielded   1896 shell pairs
 There are     13366 function pairs (     14754 Cartesian)
 Smallest overlap matrix eigenvalue = 2.73E-04
 Guess MOs from SCF MO coefficient file

 -----------------------------------------------------------------------
  General SCF calculation program by
  Eric Jon Sundstrom, Paul Horn, Yuezhi Mao, Dmitri Zuev, Alec White,
  David Stuck, Shaama M.S., Shane Yost, Joonho Lee, David Small,
  Daniel Levine, Susi Lehtola, Hugh Burton, Evgeny Epifanovsky
 -----------------------------------------------------------------------
 Exchange:     0.2000 Hartree-Fock + 0.0800 Slater + 0.7200 B88
 Correlation:  0.1900 VWN1RPA + 0.8100 LYP
 Using SG-1 standard quadrature grid
 using 4 threads for integral computing
 -------------------------------------------------------
 OpenMP Integral computing Module                
 Release: version 2.0, May 2017, Q-Chem Inc. Pleasanton 
 -------------------------------------------------------
 -------------------------------------------------------
 OpenMP BLAS3 based DFT computing Module                
 Release: version 1.0, May 2013, Q-Chem Inc. Pittsburgh 
 -------------------------------------------------------
 A restricted SCF calculation will be
 performed using DIIS
 SCF converges when DIIS error is below 1.0e-08
 ---------------------------------------
  Cycle       Energy         DIIS error
 ---------------------------------------
    1   -5987.9923182974      1.54e-04  
    2   -5987.9924586678      4.46e-05  
    3   -5987.9924504461      6.42e-05  
    4   -5987.9924661049      2.11e-05  
    5   -5987.9924679636      4.68e-06  
    6   -5987.9924680445      1.70e-06  
    7   -5987.9924680574      5.53e-07  
    8   -5987.9924680582      8.63e-08  
    9   -5987.9924680583      2.68e-08  
   10   -5987.9924680582      8.35e-09  Convergence criterion met
 ---------------------------------------
 SCF time:   CPU 33.55s  wall 13.00s 
 SCF   energy in the final basis set =    -5987.9924680582
 Total energy in the final basis set =    -5987.9924680582

 --------------------------------------------------------------
             Orbital Energies (a.u.) and Symmetries
 --------------------------------------------------------------

 Alpha MOs, Restricted
 -- Occupied --                  
-482.87 -482.84 -101.60  -77.12  -62.52  -62.50  -56.34  -56.34
  1 A'    2 A'    3 A'    4 A'    5 A'    6 A'    7 A'    8 A'                 
-56.338 -56.317 -56.314 -56.313 -10.316  -9.513  -8.730  -8.705
  1 A"    9 A'    2 A"   10 A'   11 A'   12 A'   13 A'   14 A'                 
 -7.278  -7.268  -7.267  -6.611  -6.562  -6.548  -6.548  -6.535
 15 A'    3 A"   16 A'   17 A'   18 A'   19 A'    4 A"   20 A'                 
 -6.524  -6.524  -4.774  -4.769  -4.768  -2.673  -2.669  -2.669
  5 A"   21 A'   22 A'    6 A"   23 A'   24 A'   25 A'    7 A"                 
 -2.658  -2.658  -2.647  -2.643  -2.643  -2.634  -2.634  -0.925
 26 A'    8 A"   27 A'    9 A"   28 A'   10 A"   29 A'   30 A'                 
 -0.831  -0.805  -0.707  -0.559  -0.480  -0.444  -0.420  -0.360
 31 A'   32 A'   33 A'   34 A'   35 A'   36 A'   11 A"   37 A'                 
 -0.343  -0.341  -0.331  -0.317  -0.303  -0.264
 38 A'   12 A"   13 A"   39 A'   40 A'   14 A"                                 
 -- Virtual --                   
 -0.103  -0.084  -0.059  -0.007   0.011   0.023   0.031   0.039
 15 A"   41 A'   42 A'   43 A'   44 A'   45 A'   46 A'   16 A"                 
  0.045   0.055   0.065   0.071   0.075   0.082   0.089   0.096
 47 A'   48 A'   17 A"   49 A'   18 A"   50 A'   51 A'   52 A'                 
  0.096   0.118   0.129   0.133   0.134   0.145   0.161   0.190
 19 A"   53 A'   54 A'   55 A'   20 A"   56 A'   57 A'   58 A'                 
  0.208   0.261   0.288   0.303   0.355   0.388   0.399   0.405
 59 A'   60 A'   21 A"   61 A'   62 A'   63 A'   64 A'   22 A"                 
  0.407   0.420   0.430   0.450   0.453   0.463   0.473   0.474
 65 A'   23 A"   66 A'   67 A'   68 A'   24 A"   25 A"   69 A'                 
  0.500   0.533   0.550   0.566   0.572   0.581   0.583   0.622
 26 A"   27 A"   28 A"   70 A'   29 A"   71 A'   72 A'   73 A'                 
  0.633   0.633   0.684   0.713   0.737   0.756   0.803   0.825
 74 A'   30 A"   75 A'   76 A'   77 A'   31 A"   78 A'   32 A"                 
  0.828   0.878   0.893   0.912   0.935   0.960   1.051   1.093
 79 A'   80 A'   81 A'   33 A"   82 A'   83 A'   84 A'   85 A'                 
  1.195   1.392   1.470   1.569   1.617   1.703   1.708   1.767
 86 A'   34 A"   35 A"   36 A"   87 A'   88 A'   89 A'   90 A'                 
  1.900   1.974   2.002   2.011   2.036   2.104   2.141   2.231
 91 A'   37 A"   38 A"   92 A'   93 A'   94 A'   95 A'   39 A"                 
  2.325   2.446   2.670   2.918   3.123   3.972   3.988   3.991
 96 A'   97 A'   40 A"   98 A'   99 A'   41 A"  100 A'   42 A"                 
  4.007   4.008   4.037   4.056   4.126   4.209   4.325   6.580
 43 A"  101 A'   44 A"  102 A'  103 A'  104 A'  105 A'  106 A'                 
  6.618   6.904   7.527   7.553   7.560   7.579   7.625   7.636
107 A'  108 A'   45 A"   46 A"  109 A'  110 A'  111 A'  112 A'                 
  9.707  13.788  13.908  13.959  23.315  25.787  25.979  26.287
113 A'   47 A"  114 A'  115 A'  116 A'   48 A"  117 A'  118 A'                 
 47.868  47.905 163.050 215.692 289.722 289.750 289.753 289.776
119 A'  120 A'  121 A'  122 A'   49 A"   50 A"  123 A'  124 A'                 
289.839 289.8561020.6541020.697
125 A'  126 A'  127 A'  128 A'                                                 

 Beta MOs, Restricted
 -- Occupied --                  
-482.87 -482.84 -101.60  -77.12  -62.52  -62.50  -56.34  -56.34
  1 A'    2 A'    3 A'    4 A'    5 A'    6 A'    7 A'    8 A'                 
-56.338 -56.317 -56.314 -56.313 -10.316  -9.513  -8.730  -8.705
  1 A"    9 A'    2 A"   10 A'   11 A'   12 A'   13 A'   14 A'                 
 -7.278  -7.268  -7.267  -6.611  -6.562  -6.548  -6.548  -6.535
 15 A'    3 A"   16 A'   17 A'   18 A'   19 A'    4 A"   20 A'                 
 -6.524  -6.524  -4.774  -4.769  -4.768  -2.673  -2.669  -2.669
  5 A"   21 A'   22 A'    6 A"   23 A'   24 A'   25 A'    7 A"                 
 -2.658  -2.658  -2.647  -2.643  -2.643  -2.634  -2.634  -0.925
 26 A'    8 A"   27 A'    9 A"   28 A'   10 A"   29 A'   30 A'                 
 -0.831  -0.805  -0.707  -0.559  -0.480  -0.444  -0.420  -0.360
 31 A'   32 A'   33 A'   34 A'   35 A'   36 A'   11 A"   37 A'                 
 -0.343  -0.341  -0.331  -0.317  -0.303  -0.264
 38 A'   12 A"   13 A"   39 A'   40 A'   14 A"                                 
 -- Virtual --                   
 -0.103  -0.084  -0.059  -0.007   0.011   0.023   0.031   0.039
 15 A"   41 A'   42 A'   43 A'   44 A'   45 A'   46 A'   16 A"                 
  0.045   0.055   0.065   0.071   0.075   0.082   0.089   0.096
 47 A'   48 A'   17 A"   49 A'   18 A"   50 A'   51 A'   52 A'                 
  0.096   0.118   0.129   0.133   0.134   0.145   0.161   0.190
 19 A"   53 A'   54 A'   55 A'   20 A"   56 A'   57 A'   58 A'                 
  0.208   0.261   0.288   0.303   0.355   0.388   0.399   0.405
 59 A'   60 A'   21 A"   61 A'   62 A'   63 A'   64 A'   22 A"                 
  0.407   0.420   0.430   0.450   0.453   0.463   0.473   0.474
 65 A'   23 A"   66 A'   67 A'   68 A'   24 A"   25 A"   69 A'                 
  0.500   0.533   0.550   0.566   0.572   0.581   0.583   0.622
 26 A"   27 A"   28 A"   70 A'   29 A"   71 A'   72 A'   73 A'                 
  0.633   0.633   0.684   0.713   0.737   0.756   0.803   0.825
 74 A'   30 A"   75 A'   76 A'   77 A'   31 A"   78 A'   32 A"                 
  0.828   0.878   0.893   0.912   0.935   0.960   1.051   1.093
 79 A'   80 A'   81 A'   33 A"   82 A'   83 A'   84 A'   85 A'                 
  1.195   1.392   1.470   1.569   1.617   1.703   1.708   1.767
 86 A'   34 A"   35 A"   36 A"   87 A'   88 A'   89 A'   90 A'                 
  1.900   1.974   2.002   2.011   2.036   2.104   2.141   2.231
 91 A'   37 A"   38 A"   92 A'   93 A'   94 A'   95 A'   39 A"                 
  2.325   2.446   2.670   2.918   3.123   3.972   3.988   3.991
 96 A'   97 A'   40 A"   98 A'   99 A'   41 A"  100 A'   42 A"                 
  4.007   4.008   4.037   4.056   4.126   4.209   4.325   6.580
 43 A"  101 A'   44 A"  102 A'  103 A'  104 A'  105 A'  106 A'                 
  6.618   6.904   7.527   7.553   7.560   7.579   7.625   7.636
107 A'  108 A'   45 A"   46 A"  109 A'  110 A'  111 A'  112 A'                 
  9.707  13.788  13.908  13.959  23.315  25.787  25.979  26.287
113 A'   47 A"  114 A'  115 A'  116 A'   48 A"  117 A'  118 A'                 
 47.868  47.905 163.050 215.692 289.722 289.750 289.753 289.776
119 A'  120 A'  121 A'  122 A'   49 A"   50 A"  123 A'  124 A'                 
289.839 289.8561020.6541020.697
125 A'  126 A'  127 A'  128 A'                                                 
 --------------------------------------------------------------

          Ground-State Mulliken Net Atomic Charges

     Atom                 Charge (a.u.)
  ----------------------------------------
      1 C                    -0.267460
      2 P                     0.090287
      3 Br                   -0.178604
      4 Br                   -0.039860
      5 Cl                    0.395637
  ----------------------------------------
  Sum of atomic charges =    -0.000000

 -----------------------------------------------------------------
                    Cartesian Multipole Moments
 -----------------------------------------------------------------
    Charge (ESU x 10^10)
                -0.0000
    Dipole Moment (Debye)
         X       0.8904      Y       0.1405      Z       0.0000
       Tot       0.9014
    Quadrupole Moments (Debye-Ang)
        XX     -67.7348     XY       0.9161     YY     -66.8743
        XZ      -0.0000     YZ      -0.0000     ZZ     -68.6848
    Octopole Moments (Debye-Ang^2)
       XXX      19.9939    XXY       4.9481    XYY       1.3045
       YYY       8.3267    XXZ       0.0000    XYZ      -0.0000
       YYZ       0.0000    XZZ       2.3973    YZZ       5.3739
       ZZZ       0.0000
    Hexadecapole Moments (Debye-Ang^3)
      XXXX   -1384.2840   XXXY      68.9532   XXYY    -327.0430
      XYYY      48.4779   YYYY    -447.4045   XXXZ      -0.0000
      XXYZ      -0.0000   XYYZ       0.0000   YYYZ      -0.0000
      XXZZ    -266.1260   XYZZ      15.3132   YYZZ     -94.3441
      XZZZ      -0.0000   YZZZ      -0.0000   ZZZZ     -87.6507
 -----------------------------------------------------------------
 Calculating analytic gradient of the SCF energy
 Gradient of SCF Energy
            1           2           3           4           5
    1  -0.0060978   0.0046115  -0.0001735   0.0015459   0.0001140
    2   0.0053569  -0.0049914   0.0001441   0.0004583  -0.0009679
    3  -0.0000000   0.0000000  -0.0000000   0.0000000   0.0000000
 Max gradient component =       6.098E-03
 RMS gradient           =       2.777E-03
 Gradient time:  CPU 10.47 s  wall 3.83 s
 Geometry Optimization Parameters
   NAtoms,    NIC,     NZ,  NCons,   NDum,   NFix, NCnnct, MaxDiis
        5      20       5       0       0       0       0       0

 Cartesian Hessian Update
 Hessian Updated using BFGS Update


** GEOMETRY OPTIMIZATION IN DELOCALIZED INTERNAL COORDINATES **
   Searching for a Minimum

   Optimization Cycle:   8

                       Coordinates (Angstroms)
     ATOM                X               Y               Z
      1  C         0.5542123294   -0.2681940500    0.0000000000
      2  P        -0.4390255883    1.0851933441    0.0000000000
      3  Br       -2.5338431737    0.2249499539    0.0000000000
      4  Br        2.4309770722    0.1495398460    0.0000000000
      5  Cl        0.1857498786   -1.9496491422    0.0000000000
   Point Group: cs    Number of degrees of freedom:     7


   Energy is  -5987.992468058

 Hessian Updated using BFGS Update

  7 Hessian modes will be used to form the next step
  Hessian Eigenvalues:
     0.094207    0.124274    0.190980    0.239473    0.256676    0.305680
     0.585449

 Minimum Search - Taking Simple RFO Step
 Searching for Lamda that Minimizes Along All modes
 Value Taken    Lamda =  -0.00015118
 Step Taken.  Stepsize is  0.027348

                             Maximum     Tolerance    Cnvgd?
         Gradient           0.004912      0.000300      NO
         Displacement       0.021081      0.001200      NO
         Energy change     -0.000245      0.000001      NO


 New Cartesian Coordinates Obtained by Inverse Iteration

 Displacement from previous Coordinates is:  0.024228
 ----------------------------------------------------------------
             Standard Nuclear Orientation (Angstroms)
    I     Atom           X                Y                Z
 ----------------------------------------------------------------
    1      C       0.5608055871    -0.2666729449     0.0000000000
    2      P      -0.4423319415     1.0892926872     0.0000000000
    3      Br     -2.5326297214     0.2200637514     0.0000000000
    4      Br      2.4285911180     0.1439254489     0.0000000000
    5      Cl      0.1836354760    -1.9447689908     0.0000000000
 ----------------------------------------------------------------
 Molecular Point Group                 Cs    NOp =  2
 Largest Abelian Subgroup              Cs    NOp =  2
 Nuclear Repulsion Energy =   735.3854251744 hartrees
 There are       54 alpha and       54 beta electrons
 Applying Cartesian multipole field
    Component          Value
    ---------          -----
     (2,0,0)        1.00000E-11
     (0,2,0)        2.00000E-11
     (0,0,2)       -3.00000E-11
 Nucleus-field energy     =     0.0000000216 hartrees
 Requested basis set is 6-311++G(d,p)
 There are 70 shells and 178 basis functions
 A cutoff of  1.0D-11 yielded   1897 shell pairs
 There are     13381 function pairs (     14772 Cartesian)
 Smallest overlap matrix eigenvalue = 2.71E-04
 Guess MOs from SCF MO coefficient file

 -----------------------------------------------------------------------
  General SCF calculation program by
  Eric Jon Sundstrom, Paul Horn, Yuezhi Mao, Dmitri Zuev, Alec White,
  David Stuck, Shaama M.S., Shane Yost, Joonho Lee, David Small,
  Daniel Levine, Susi Lehtola, Hugh Burton, Evgeny Epifanovsky
 -----------------------------------------------------------------------
 Exchange:     0.2000 Hartree-Fock + 0.0800 Slater + 0.7200 B88
 Correlation:  0.1900 VWN1RPA + 0.8100 LYP
 Using SG-1 standard quadrature grid
 using 4 threads for integral computing
 -------------------------------------------------------
 OpenMP Integral computing Module                
 Release: version 2.0, May 2017, Q-Chem Inc. Pleasanton 
 -------------------------------------------------------
 -------------------------------------------------------
 OpenMP BLAS3 based DFT computing Module                
 Release: version 1.0, May 2013, Q-Chem Inc. Pittsburgh 
 -------------------------------------------------------
 A restricted SCF calculation will be
 performed using DIIS
 SCF converges when DIIS error is below 1.0e-08
 ---------------------------------------
  Cycle       Energy         DIIS error
 ---------------------------------------
    1   -5987.9924857174      1.01e-04  
    2   -5987.9925485258      3.13e-05  
    3   -5987.9925387316      5.59e-05  
    4   -5987.9925530103      1.20e-05  
    5   -5987.9925535735      3.52e-06  
    6   -5987.9925536131      7.46e-07  
    7   -5987.9925536146      1.68e-07  
    8   -5987.9925536147      9.32e-08  
    9   -5987.9925536146      2.43e-08  
   10   -5987.9925536148      5.91e-09  Convergence criterion met
 ---------------------------------------
 SCF time:   CPU 33.62s  wall 13.00s 
 SCF   energy in the final basis set =    -5987.9925536148
 Total energy in the final basis set =    -5987.9925536148

 --------------------------------------------------------------
             Orbital Energies (a.u.) and Symmetries
 --------------------------------------------------------------

 Alpha MOs, Restricted
 -- Occupied --                  
-482.87 -482.84 -101.60  -77.12  -62.52  -62.50  -56.34  -56.34
  1 A'    2 A'    3 A'    4 A'    5 A'    6 A'    7 A'    8 A'                 
-56.339 -56.317 -56.313 -56.313 -10.316  -9.512  -8.731  -8.705
  1 A"    9 A'    2 A"   10 A'   11 A'   12 A'   13 A'   14 A'                 
 -7.277  -7.267  -7.267  -6.611  -6.563  -6.549  -6.549  -6.535
 15 A'    3 A"   16 A'   17 A'   18 A'   19 A'    4 A"   20 A'                 
 -6.524  -6.524  -4.773  -4.769  -4.768  -2.674  -2.670  -2.669
  5 A"   21 A'   22 A'    6 A"   23 A'   24 A'   25 A'    7 A"                 
 -2.658  -2.658  -2.646  -2.643  -2.643  -2.634  -2.634  -0.925
 26 A'    8 A"   27 A'    9 A"   28 A'   10 A"   29 A'   30 A'                 
 -0.832  -0.805  -0.705  -0.560  -0.481  -0.444  -0.421  -0.361
 31 A'   32 A'   33 A'   34 A'   35 A'   36 A'   11 A"   37 A'                 
 -0.342  -0.341  -0.332  -0.317  -0.303  -0.263
 38 A'   12 A"   13 A"   39 A'   40 A'   14 A"                                 
 -- Virtual --                   
 -0.103  -0.082  -0.057  -0.007   0.011   0.023   0.031   0.039
 15 A"   41 A'   42 A'   43 A'   44 A'   45 A'   46 A'   16 A"                 
  0.045   0.054   0.065   0.071   0.075   0.083   0.089   0.095
 47 A'   48 A'   17 A"   49 A'   18 A"   50 A'   51 A'   52 A'                 
  0.096   0.118   0.129   0.133   0.134   0.145   0.161   0.190
 19 A"   53 A'   54 A'   55 A'   20 A"   56 A'   57 A'   58 A'                 
  0.208   0.261   0.288   0.302   0.354   0.388   0.399   0.405
 59 A'   60 A'   21 A"   61 A'   62 A'   63 A'   64 A'   22 A"                 
  0.407   0.420   0.430   0.450   0.453   0.463   0.473   0.474
 65 A'   23 A"   66 A'   67 A'   68 A'   24 A"   25 A"   69 A'                 
  0.501   0.532   0.549   0.566   0.572   0.581   0.584   0.623
 26 A"   27 A"   28 A"   70 A'   29 A"   71 A'   72 A'   73 A'                 
  0.633   0.634   0.684   0.714   0.738   0.756   0.803   0.825
 74 A'   30 A"   75 A'   76 A'   77 A'   31 A"   78 A'   32 A"                 
  0.829   0.879   0.894   0.912   0.937   0.955   1.052   1.094
 79 A'   80 A'   81 A'   33 A"   82 A'   83 A'   84 A'   85 A'                 
  1.195   1.395   1.468   1.569   1.620   1.706   1.710   1.768
 86 A'   34 A"   35 A"   36 A"   87 A'   88 A'   89 A'   90 A'                 
  1.894   1.974   2.002   2.011   2.036   2.105   2.139   2.231
 91 A'   37 A"   38 A"   92 A'   93 A'   94 A'   95 A'   39 A"                 
  2.326   2.446   2.670   2.922   3.117   3.971   3.987   3.991
 96 A'   97 A'   40 A"   98 A'   99 A'   41 A"  100 A'   42 A"                 
  4.007   4.008   4.038   4.056   4.128   4.209   4.324   6.582
 43 A"  101 A'   44 A"  102 A'  103 A'  104 A'  105 A'  106 A'                 
  6.618   6.900   7.527   7.553   7.560   7.580   7.625   7.635
107 A'  108 A'   45 A"   46 A"  109 A'  110 A'  111 A'  112 A'                 
  9.707  13.788  13.908  13.956  23.314  25.787  25.982  26.288
113 A'   47 A"  114 A'  115 A'  116 A'   48 A"  117 A'  118 A'                 
 47.870  47.905 163.045 215.693 289.722 289.751 289.753 289.776
119 A'  120 A'  121 A'  122 A'   49 A"   50 A"  123 A'  124 A'                 
289.839 289.8551020.6561020.697
125 A'  126 A'  127 A'  128 A'                                                 

 Beta MOs, Restricted
 -- Occupied --                  
-482.87 -482.84 -101.60  -77.12  -62.52  -62.50  -56.34  -56.34
  1 A'    2 A'    3 A'    4 A'    5 A'    6 A'    7 A'    8 A'                 
-56.339 -56.317 -56.313 -56.313 -10.316  -9.512  -8.731  -8.705
  1 A"    9 A'    2 A"   10 A'   11 A'   12 A'   13 A'   14 A'                 
 -7.277  -7.267  -7.267  -6.611  -6.563  -6.549  -6.549  -6.535
 15 A'    3 A"   16 A'   17 A'   18 A'   19 A'    4 A"   20 A'                 
 -6.524  -6.524  -4.773  -4.769  -4.768  -2.674  -2.670  -2.669
  5 A"   21 A'   22 A'    6 A"   23 A'   24 A'   25 A'    7 A"                 
 -2.658  -2.658  -2.646  -2.643  -2.643  -2.634  -2.634  -0.925
 26 A'    8 A"   27 A'    9 A"   28 A'   10 A"   29 A'   30 A'                 
 -0.832  -0.805  -0.705  -0.560  -0.481  -0.444  -0.421  -0.361
 31 A'   32 A'   33 A'   34 A'   35 A'   36 A'   11 A"   37 A'                 
 -0.342  -0.341  -0.332  -0.317  -0.303  -0.263
 38 A'   12 A"   13 A"   39 A'   40 A'   14 A"                                 
 -- Virtual --                   
 -0.103  -0.082  -0.057  -0.007   0.011   0.023   0.031   0.039
 15 A"   41 A'   42 A'   43 A'   44 A'   45 A'   46 A'   16 A"                 
  0.045   0.054   0.065   0.071   0.075   0.083   0.089   0.095
 47 A'   48 A'   17 A"   49 A'   18 A"   50 A'   51 A'   52 A'                 
  0.096   0.118   0.129   0.133   0.134   0.145   0.161   0.190
 19 A"   53 A'   54 A'   55 A'   20 A"   56 A'   57 A'   58 A'                 
  0.208   0.261   0.288   0.302   0.354   0.388   0.399   0.405
 59 A'   60 A'   21 A"   61 A'   62 A'   63 A'   64 A'   22 A"                 
  0.407   0.420   0.430   0.450   0.453   0.463   0.473   0.474
 65 A'   23 A"   66 A'   67 A'   68 A'   24 A"   25 A"   69 A'                 
  0.501   0.532   0.549   0.566   0.572   0.581   0.584   0.623
 26 A"   27 A"   28 A"   70 A'   29 A"   71 A'   72 A'   73 A'                 
  0.633   0.634   0.684   0.714   0.738   0.756   0.803   0.825
 74 A'   30 A"   75 A'   76 A'   77 A'   31 A"   78 A'   32 A"                 
  0.829   0.879   0.894   0.912   0.937   0.955   1.052   1.094
 79 A'   80 A'   81 A'   33 A"   82 A'   83 A'   84 A'   85 A'                 
  1.195   1.395   1.468   1.569   1.620   1.706   1.710   1.768
 86 A'   34 A"   35 A"   36 A"   87 A'   88 A'   89 A'   90 A'                 
  1.894   1.974   2.002   2.011   2.036   2.105   2.139   2.231
 91 A'   37 A"   38 A"   92 A'   93 A'   94 A'   95 A'   39 A"                 
  2.326   2.446   2.670   2.922   3.117   3.971   3.987   3.991
 96 A'   97 A'   40 A"   98 A'   99 A'   41 A"  100 A'   42 A"                 
  4.007   4.008   4.038   4.056   4.128   4.209   4.324   6.582
 43 A"  101 A'   44 A"  102 A'  103 A'  104 A'  105 A'  106 A'                 
  6.618   6.900   7.527   7.553   7.560   7.580   7.625   7.635
107 A'  108 A'   45 A"   46 A"  109 A'  110 A'  111 A'  112 A'                 
  9.707  13.788  13.908  13.956  23.314  25.787  25.982  26.288
113 A'   47 A"  114 A'  115 A'  116 A'   48 A"  117 A'  118 A'                 
 47.870  47.905 163.045 215.693 289.722 289.751 289.753 289.776
119 A'  120 A'  121 A'  122 A'   49 A"   50 A"  123 A'  124 A'                 
289.839 289.8551020.6561020.697
125 A'  126 A'  127 A'  128 A'                                                 
 --------------------------------------------------------------

          Ground-State Mulliken Net Atomic Charges

     Atom                 Charge (a.u.)
  ----------------------------------------
      1 C                    -0.269694
      2 P                     0.088012
      3 Br                   -0.178309
      4 Br                   -0.036102
      5 Cl                    0.396093
  ----------------------------------------
  Sum of atomic charges =    -0.000000

 -----------------------------------------------------------------
                    Cartesian Multipole Moments
 -----------------------------------------------------------------
    Charge (ESU x 10^10)
                -0.0000
    Dipole Moment (Debye)
         X       0.9259      Y       0.1388      Z       0.0000
       Tot       0.9362
    Quadrupole Moments (Debye-Ang)
        XX     -67.6458     XY       0.9309     YY     -66.9075
        XZ      -0.0000     YZ       0.0000     ZZ     -68.6953
    Octopole Moments (Debye-Ang^2)
       XXX      20.4372    XXY       4.9750    XYY       1.3373
       YYY       8.6018    XXZ      -0.0000    XYZ       0.0000
       YYZ      -0.0000    XZZ       2.5223    YZZ       5.4082
       ZZZ      -0.0000
    Hexadecapole Moments (Debye-Ang^3)
      XXXX   -1382.2968   XXXY      69.0520   XXYY    -326.4569
      XYYY      48.7336   YYYY    -446.7678   XXXZ       0.0000
      XXYZ       0.0000   XYYZ      -0.0000   YYYZ       0.0000
      XXZZ    -265.7315   XYZZ      15.3665   YYZZ     -94.2006
      XZZZ      -0.0000   YZZZ       0.0000   ZZZZ     -87.7079
 -----------------------------------------------------------------
 Calculating analytic gradient of the SCF energy
 Gradient of SCF Energy
            1           2           3           4           5
    1  -0.0006624   0.0018833  -0.0001631  -0.0012057   0.0001478
    2   0.0016737  -0.0016618   0.0000863  -0.0002724   0.0001743
    3  -0.0000000   0.0000000  -0.0000000   0.0000000   0.0000000
 Max gradient component =       1.883E-03
 RMS gradient           =       8.627E-04
 Gradient time:  CPU 10.41 s  wall 3.92 s
 Geometry Optimization Parameters
   NAtoms,    NIC,     NZ,  NCons,   NDum,   NFix, NCnnct, MaxDiis
        5      20       5       0       0       0       0       0

 Cartesian Hessian Update
 Hessian Updated using BFGS Update


** GEOMETRY OPTIMIZATION IN DELOCALIZED INTERNAL COORDINATES **
   Searching for a Minimum

   Optimization Cycle:   9

                       Coordinates (Angstroms)
     ATOM                X               Y               Z
      1  C         0.5608055871   -0.2666729449    0.0000000000
      2  P        -0.4423319415    1.0892926872    0.0000000000
      3  Br       -2.5326297214    0.2200637514    0.0000000000
      4  Br        2.4285911180    0.1439254489    0.0000000000
      5  Cl        0.1836354760   -1.9447689908    0.0000000000
   Point Group: cs    Number of degrees of freedom:     7


   Energy is  -5987.992553615

 Hessian Updated using BFGS Update

  7 Hessian modes will be used to form the next step
  Hessian Eigenvalues:
     0.093353    0.133957    0.201841    0.244866    0.263460    0.286747
     0.457886

 Minimum Search - Taking Simple RFO Step
 Searching for Lamda that Minimizes Along All modes
 Value Taken    Lamda =  -0.00002215
 Step Taken.  Stepsize is  0.008567

                             Maximum     Tolerance    Cnvgd?
         Gradient           0.001846      0.000300      NO
         Displacement       0.004579      0.001200      NO
         Energy change     -0.000086      0.000001      NO


 New Cartesian Coordinates Obtained by Inverse Iteration

 Displacement from previous Coordinates is:  0.010816
 ----------------------------------------------------------------
             Standard Nuclear Orientation (Angstroms)
    I     Atom           X                Y                Z
 ----------------------------------------------------------------
    1      C       0.5619457934    -0.2660368144     0.0000000000
    2      P      -0.4449988982     1.0911694575     0.0000000000
    3      Br     -2.5321620807     0.2181345857     0.0000000000
    4      Br      2.4317459039     0.1426417489     0.0000000000
    5      Cl      0.1815397998    -1.9440690259     0.0000000000
 ----------------------------------------------------------------
 Molecular Point Group                 Cs    NOp =  2
 Largest Abelian Subgroup              Cs    NOp =  2
 Nuclear Repulsion Energy =   735.0717864609 hartrees
 There are       54 alpha and       54 beta electrons
 Applying Cartesian multipole field
    Component          Value
    ---------          -----
     (2,0,0)        1.00000E-11
     (0,2,0)        2.00000E-11
     (0,0,2)       -3.00000E-11
 Nucleus-field energy     =     0.0000000217 hartrees
 Requested basis set is 6-311++G(d,p)
 There are 70 shells and 178 basis functions
 A cutoff of  1.0D-11 yielded   1897 shell pairs
 There are     13381 function pairs (     14772 Cartesian)
 Smallest overlap matrix eigenvalue = 2.72E-04
 Guess MOs from SCF MO coefficient file

 -----------------------------------------------------------------------
  General SCF calculation program by
  Eric Jon Sundstrom, Paul Horn, Yuezhi Mao, Dmitri Zuev, Alec White,
  David Stuck, Shaama M.S., Shane Yost, Joonho Lee, David Small,
  Daniel Levine, Susi Lehtola, Hugh Burton, Evgeny Epifanovsky
 -----------------------------------------------------------------------
 Exchange:     0.2000 Hartree-Fock + 0.0800 Slater + 0.7200 B88
 Correlation:  0.1900 VWN1RPA + 0.8100 LYP
 Using SG-1 standard quadrature grid
 using 4 threads for integral computing
 -------------------------------------------------------
 OpenMP Integral computing Module                
 Release: version 2.0, May 2017, Q-Chem Inc. Pleasanton 
 -------------------------------------------------------
 -------------------------------------------------------
 OpenMP BLAS3 based DFT computing Module                
 Release: version 1.0, May 2013, Q-Chem Inc. Pittsburgh 
 -------------------------------------------------------
 A restricted SCF calculation will be
 performed using DIIS
 SCF converges when DIIS error is below 1.0e-08
 ---------------------------------------
  Cycle       Energy         DIIS error
 ---------------------------------------
    1   -5987.9925584387      3.67e-05  
    2   -5987.9925597382      4.05e-05  
    3   -5987.9925635284      2.64e-05  
    4   -5987.9925665116      4.39e-06  
    5   -5987.9925665961      1.31e-06  
    6   -5987.9925666034      3.72e-07  
    7   -5987.9925666039      9.35e-08  
    8   -5987.9925666040      2.32e-08  
    9   -5987.9925666040      7.27e-09  Convergence criterion met
 ---------------------------------------
 SCF time:   CPU 30.26s  wall 11.00s 
 SCF   energy in the final basis set =    -5987.9925666040
 Total energy in the final basis set =    -5987.9925666040

 --------------------------------------------------------------
             Orbital Energies (a.u.) and Symmetries
 --------------------------------------------------------------

 Alpha MOs, Restricted
 -- Occupied --                  
-482.87 -482.84 -101.60  -77.12  -62.52  -62.50  -56.34  -56.34
  1 A'    2 A'    3 A'    4 A'    5 A'    6 A'    7 A'    1 A"                 
-56.338 -56.317 -56.314 -56.313 -10.316  -9.512  -8.731  -8.705
  8 A'    9 A'    2 A"   10 A'   11 A'   12 A'   13 A'   14 A'                 
 -7.277  -7.267  -7.267  -6.611  -6.563  -6.549  -6.549  -6.536
 15 A'    3 A"   16 A'   17 A'   18 A'   19 A'    4 A"   20 A'                 
 -6.525  -6.524  -4.774  -4.769  -4.768  -2.673  -2.670  -2.669
  5 A"   21 A'   22 A'    6 A"   23 A'   24 A'   25 A'    7 A"                 
 -2.658  -2.658  -2.647  -2.644  -2.643  -2.634  -2.634  -0.925
 26 A'    8 A"   27 A'    9 A"   28 A'   10 A"   29 A'   30 A'                 
 -0.832  -0.806  -0.705  -0.560  -0.480  -0.444  -0.420  -0.361
 31 A'   32 A'   33 A'   34 A'   35 A'   36 A'   11 A"   37 A'                 
 -0.342  -0.341  -0.332  -0.317  -0.303  -0.262
 38 A'   12 A"   13 A"   39 A'   40 A'   14 A"                                 
 -- Virtual --                   
 -0.103  -0.082  -0.058  -0.007   0.011   0.023   0.031   0.039
 15 A"   41 A'   42 A'   43 A'   44 A'   45 A'   46 A'   16 A"                 
  0.045   0.054   0.065   0.071   0.075   0.083   0.089   0.095
 47 A'   48 A'   17 A"   49 A'   18 A"   50 A'   51 A'   52 A'                 
  0.096   0.118   0.129   0.133   0.134   0.145   0.161   0.190
 19 A"   53 A'   54 A'   55 A'   20 A"   56 A'   57 A'   58 A'                 
  0.208   0.261   0.288   0.301   0.354   0.388   0.399   0.405
 59 A'   60 A'   21 A"   61 A'   62 A'   63 A'   64 A'   22 A"                 
  0.407   0.420   0.430   0.449   0.453   0.463   0.473   0.474
 65 A'   23 A"   66 A'   67 A'   68 A'   24 A"   25 A"   69 A'                 
  0.500   0.532   0.549   0.566   0.572   0.581   0.584   0.623
 26 A"   27 A"   28 A"   70 A'   29 A"   71 A'   72 A'   73 A'                 
  0.632   0.635   0.683   0.713   0.738   0.757   0.803   0.825
 74 A'   30 A"   75 A'   76 A'   77 A'   31 A"   78 A'   32 A"                 
  0.830   0.878   0.894   0.912   0.936   0.952   1.053   1.094
 79 A'   80 A'   81 A'   33 A"   82 A'   83 A'   84 A'   85 A'                 
  1.194   1.394   1.466   1.569   1.620   1.706   1.710   1.768
 86 A'   34 A"   35 A"   36 A"   87 A'   88 A'   89 A'   90 A'                 
  1.892   1.974   2.002   2.011   2.036   2.104   2.139   2.231
 91 A'   37 A"   38 A"   92 A'   93 A'   94 A'   95 A'   39 A"                 
  2.326   2.445   2.670   2.921   3.114   3.971   3.987   3.991
 96 A'   97 A'   40 A"   98 A'   99 A'   41 A"  100 A'   42 A"                 
  4.007   4.008   4.038   4.056   4.128   4.209   4.324   6.581
 43 A"  101 A'   44 A"  102 A'  103 A'  104 A'  105 A'  106 A'                 
  6.618   6.898   7.527   7.552   7.560   7.580   7.625   7.635
107 A'  108 A'   45 A"   46 A"  109 A'  110 A'  111 A'  112 A'                 
  9.707  13.788  13.908  13.954  23.313  25.787  25.982  26.287
113 A'   47 A"  114 A'  115 A'  116 A'   48 A"  117 A'  118 A'                 
 47.870  47.905 163.043 215.693 289.722 289.750 289.753 289.776
119 A'  120 A'  121 A'  122 A'   49 A"   50 A"  123 A'  124 A'                 
289.839 289.8551020.6551020.696
125 A'  126 A'  127 A'  128 A'                                                 

 Beta MOs, Restricted
 -- Occupied --                  
-482.87 -482.84 -101.60  -77.12  -62.52  -62.50  -56.34  -56.34
  1 A'    2 A'    3 A'    4 A'    5 A'    6 A'    7 A'    1 A"                 
-56.338 -56.317 -56.314 -56.313 -10.316  -9.512  -8.731  -8.705
  8 A'    9 A'    2 A"   10 A'   11 A'   12 A'   13 A'   14 A'                 
 -7.277  -7.267  -7.267  -6.611  -6.563  -6.549  -6.549  -6.536
 15 A'    3 A"   16 A'   17 A'   18 A'   19 A'    4 A"   20 A'                 
 -6.525  -6.524  -4.774  -4.769  -4.768  -2.673  -2.670  -2.669
  5 A"   21 A'   22 A'    6 A"   23 A'   24 A'   25 A'    7 A"                 
 -2.658  -2.658  -2.647  -2.644  -2.643  -2.634  -2.634  -0.925
 26 A'    8 A"   27 A'    9 A"   28 A'   10 A"   29 A'   30 A'                 
 -0.832  -0.806  -0.705  -0.560  -0.480  -0.444  -0.420  -0.361
 31 A'   32 A'   33 A'   34 A'   35 A'   36 A'   11 A"   37 A'                 
 -0.342  -0.341  -0.332  -0.317  -0.303  -0.262
 38 A'   12 A"   13 A"   39 A'   40 A'   14 A"                                 
 -- Virtual --                   
 -0.103  -0.082  -0.058  -0.007   0.011   0.023   0.031   0.039
 15 A"   41 A'   42 A'   43 A'   44 A'   45 A'   46 A'   16 A"                 
  0.045   0.054   0.065   0.071   0.075   0.083   0.089   0.095
 47 A'   48 A'   17 A"   49 A'   18 A"   50 A'   51 A'   52 A'                 
  0.096   0.118   0.129   0.133   0.134   0.145   0.161   0.190
 19 A"   53 A'   54 A'   55 A'   20 A"   56 A'   57 A'   58 A'                 
  0.208   0.261   0.288   0.301   0.354   0.388   0.399   0.405
 59 A'   60 A'   21 A"   61 A'   62 A'   63 A'   64 A'   22 A"                 
  0.407   0.420   0.430   0.449   0.453   0.463   0.473   0.474
 65 A'   23 A"   66 A'   67 A'   68 A'   24 A"   25 A"   69 A'                 
  0.500   0.532   0.549   0.566   0.572   0.581   0.584   0.623
 26 A"   27 A"   28 A"   70 A'   29 A"   71 A'   72 A'   73 A'                 
  0.632   0.635   0.683   0.713   0.738   0.757   0.803   0.825
 74 A'   30 A"   75 A'   76 A'   77 A'   31 A"   78 A'   32 A"                 
  0.830   0.878   0.894   0.912   0.936   0.952   1.053   1.094
 79 A'   80 A'   81 A'   33 A"   82 A'   83 A'   84 A'   85 A'                 
  1.194   1.394   1.466   1.569   1.620   1.706   1.710   1.768
 86 A'   34 A"   35 A"   36 A"   87 A'   88 A'   89 A'   90 A'                 
  1.892   1.974   2.002   2.011   2.036   2.104   2.139   2.231
 91 A'   37 A"   38 A"   92 A'   93 A'   94 A'   95 A'   39 A"                 
  2.326   2.445   2.670   2.921   3.114   3.971   3.987   3.991
 96 A'   97 A'   40 A"   98 A'   99 A'   41 A"  100 A'   42 A"                 
  4.007   4.008   4.038   4.056   4.128   4.209   4.324   6.581
 43 A"  101 A'   44 A"  102 A'  103 A'  104 A'  105 A'  106 A'                 
  6.618   6.898   7.527   7.552   7.560   7.580   7.625   7.635
107 A'  108 A'   45 A"   46 A"  109 A'  110 A'  111 A'  112 A'                 
  9.707  13.788  13.908  13.954  23.313  25.787  25.982  26.287
113 A'   47 A"  114 A'  115 A'  116 A'   48 A"  117 A'  118 A'                 
 47.870  47.905 163.043 215.693 289.722 289.750 289.753 289.776
119 A'  120 A'  121 A'  122 A'   49 A"   50 A"  123 A'  124 A'                 
289.839 289.8551020.6551020.696
125 A'  126 A'  127 A'  128 A'                                                 
 --------------------------------------------------------------

          Ground-State Mulliken Net Atomic Charges

     Atom                 Charge (a.u.)
  ----------------------------------------
      1 C                    -0.270198
      2 P                     0.087807
      3 Br                   -0.177511
      4 Br                   -0.036100
      5 Cl                    0.396002
  ----------------------------------------
  Sum of atomic charges =    -0.000000

 -----------------------------------------------------------------
                    Cartesian Multipole Moments
 -----------------------------------------------------------------
    Charge (ESU x 10^10)
                -0.0000
    Dipole Moment (Debye)
         X       0.9120      Y       0.1407      Z      -0.0000
       Tot       0.9228
    Quadrupole Moments (Debye-Ang)
        XX     -67.6170     XY       0.9316     YY     -66.9124
        XZ       0.0000     YZ      -0.0000     ZZ     -68.7083
    Octopole Moments (Debye-Ang^2)
       XXX      20.3454    XXY       4.9912    XYY       1.2747
       YYY       8.6935    XXZ      -0.0000    XYZ      -0.0000
       YYZ      -0.0000    XZZ       2.4916    YZZ       5.4250
       ZZZ      -0.0000
    Hexadecapole Moments (Debye-Ang^3)
      XXXX   -1383.4497   XXXY      68.9182   XXYY    -326.6721
      XYYY      48.6358   YYYY    -446.8318   XXXZ       0.0000
      XXYZ      -0.0000   XYYZ       0.0000   YYYZ      -0.0000
      XXZZ    -265.9770   XYZZ      15.3151   YYZZ     -94.2139
      XZZZ       0.0000   YZZZ       0.0000   ZZZZ     -87.7493
 -----------------------------------------------------------------
 Calculating analytic gradient of the SCF energy
 Gradient of SCF Energy
            1           2           3           4           5
    1   0.0000694   0.0003519   0.0000502  -0.0003340  -0.0001375
    2   0.0004340  -0.0003031   0.0001334  -0.0001448  -0.0001195
    3  -0.0000000   0.0000000   0.0000000   0.0000000  -0.0000000
 Max gradient component =       4.340E-04
 RMS gradient           =       1.992E-04
 Gradient time:  CPU 10.43 s  wall 3.67 s
 Geometry Optimization Parameters
   NAtoms,    NIC,     NZ,  NCons,   NDum,   NFix, NCnnct, MaxDiis
        5      20       5       0       0       0       0       0

 Cartesian Hessian Update
 Hessian Updated using BFGS Update


** GEOMETRY OPTIMIZATION IN DELOCALIZED INTERNAL COORDINATES **
   Searching for a Minimum

   Optimization Cycle:  10

                       Coordinates (Angstroms)
     ATOM                X               Y               Z
      1  C         0.5619457934   -0.2660368144    0.0000000000
      2  P        -0.4449988982    1.0911694575    0.0000000000
      3  Br       -2.5321620807    0.2181345857    0.0000000000
      4  Br        2.4317459039    0.1426417489    0.0000000000
      5  Cl        0.1815397998   -1.9440690259    0.0000000000
   Point Group: cs    Number of degrees of freedom:     7


   Energy is  -5987.992566604

 Hessian Updated using BFGS Update

  7 Hessian modes will be used to form the next step
  Hessian Eigenvalues:
     0.095580    0.137690    0.198877    0.233321    0.258972    0.266106
     0.419263

 Minimum Search - Taking Simple RFO Step
 Searching for Lamda that Minimizes Along All modes
 Value Taken    Lamda =  -0.00000145
 Step Taken.  Stepsize is  0.002562

                             Maximum     Tolerance    Cnvgd?
         Gradient           0.000346      0.000300      NO
         Displacement       0.001311      0.001200      NO
         Energy change     -0.000013      0.000001      NO


 New Cartesian Coordinates Obtained by Inverse Iteration

 Displacement from previous Coordinates is:  0.003203
 ----------------------------------------------------------------
             Standard Nuclear Orientation (Angstroms)
    I     Atom           X                Y                Z
 ----------------------------------------------------------------
    1      C       0.5620046027    -0.2661578763     0.0000000000
    2      P      -0.4456804572     1.0913640341     0.0000000000
    3      Br     -2.5329681750     0.2181852719     0.0000000000
    4      Br      2.4328602174     0.1421608192     0.0000000000
    5      Cl      0.1818543303    -1.9437122972     0.0000000000
 ----------------------------------------------------------------
 Molecular Point Group                 Cs    NOp =  2
 Largest Abelian Subgroup              Cs    NOp =  2
 Nuclear Repulsion Energy =   734.8937550872 hartrees
 There are       54 alpha and       54 beta electrons
 Applying Cartesian multipole field
    Component          Value
    ---------          -----
     (2,0,0)        1.00000E-11
     (0,2,0)        2.00000E-11
     (0,0,2)       -3.00000E-11
 Nucleus-field energy     =     0.0000000217 hartrees
 Requested basis set is 6-311++G(d,p)
 There are 70 shells and 178 basis functions
 A cutoff of  1.0D-11 yielded   1897 shell pairs
 There are     13381 function pairs (     14772 Cartesian)
 Smallest overlap matrix eigenvalue = 2.72E-04
 Guess MOs from SCF MO coefficient file

 -----------------------------------------------------------------------
  General SCF calculation program by
  Eric Jon Sundstrom, Paul Horn, Yuezhi Mao, Dmitri Zuev, Alec White,
  David Stuck, Shaama M.S., Shane Yost, Joonho Lee, David Small,
  Daniel Levine, Susi Lehtola, Hugh Burton, Evgeny Epifanovsky
 -----------------------------------------------------------------------
 Exchange:     0.2000 Hartree-Fock + 0.0800 Slater + 0.7200 B88
 Correlation:  0.1900 VWN1RPA + 0.8100 LYP
 Using SG-1 standard quadrature grid
 using 4 threads for integral computing
 -------------------------------------------------------
 OpenMP Integral computing Module                
 Release: version 2.0, May 2017, Q-Chem Inc. Pleasanton 
 -------------------------------------------------------
 -------------------------------------------------------
 OpenMP BLAS3 based DFT computing Module                
 Release: version 1.0, May 2013, Q-Chem Inc. Pittsburgh 
 -------------------------------------------------------
 A restricted SCF calculation will be
 performed using DIIS
 SCF converges when DIIS error is below 1.0e-08
 ---------------------------------------
  Cycle       Energy         DIIS error
 ---------------------------------------
    1   -5987.9925667501      9.43e-06  
    2   -5987.9925670239      7.65e-06  
    3   -5987.9925670112      7.73e-06  
    4   -5987.9925672623      1.23e-06  
    5   -5987.9925672686      4.18e-07  
    6   -5987.9925672694      8.63e-08  
    7   -5987.9925672695      3.34e-08  
    8   -5987.9925672694      8.12e-09  Convergence criterion met
 ---------------------------------------
 SCF time:   CPU 26.88s  wall 10.00s 
 SCF   energy in the final basis set =    -5987.9925672694
 Total energy in the final basis set =    -5987.9925672694

 --------------------------------------------------------------
             Orbital Energies (a.u.) and Symmetries
 --------------------------------------------------------------

 Alpha MOs, Restricted
 -- Occupied --                  
-482.87 -482.84 -101.60  -77.12  -62.52  -62.50  -56.34  -56.34
  1 A'    2 A'    3 A'    4 A'    5 A'    6 A'    7 A'    1 A"                 
-56.338 -56.317 -56.314 -56.313 -10.317  -9.513  -8.731  -8.705
  8 A'    9 A'    2 A"   10 A'   11 A'   12 A'   13 A'   14 A'                 
 -7.277  -7.268  -7.267  -6.611  -6.563  -6.549  -6.548  -6.536
 15 A'    3 A"   16 A'   17 A'   18 A'   19 A'    4 A"   20 A'                 
 -6.525  -6.524  -4.774  -4.769  -4.768  -2.673  -2.670  -2.669
  5 A"   21 A'   22 A'    6 A"   23 A'   24 A'   25 A'    7 A"                 
 -2.658  -2.658  -2.647  -2.644  -2.643  -2.634  -2.634  -0.925
 26 A'    8 A"   27 A'    9 A"   28 A'   10 A"   29 A'   30 A'                 
 -0.831  -0.806  -0.705  -0.560  -0.480  -0.444  -0.420  -0.361
 31 A'   32 A'   33 A'   34 A'   35 A'   36 A'   11 A"   37 A'                 
 -0.342  -0.341  -0.332  -0.317  -0.303  -0.262
 38 A'   12 A"   13 A"   39 A'   40 A'   14 A"                                 
 -- Virtual --                   
 -0.104  -0.082  -0.058  -0.007   0.011   0.023   0.031   0.039
 15 A"   41 A'   42 A'   43 A'   44 A'   45 A'   46 A'   16 A"                 
  0.045   0.054   0.065   0.071   0.075   0.083   0.089   0.095
 47 A'   48 A'   17 A"   49 A'   18 A"   50 A'   51 A'   52 A'                 
  0.096   0.118   0.129   0.133   0.134   0.145   0.161   0.190
 19 A"   53 A'   54 A'   55 A'   20 A"   56 A'   57 A'   58 A'                 
  0.208   0.261   0.288   0.301   0.354   0.388   0.399   0.405
 59 A'   60 A'   21 A"   61 A'   62 A'   63 A'   64 A'   22 A"                 
  0.407   0.420   0.430   0.449   0.453   0.463   0.473   0.474
 65 A'   23 A"   66 A'   67 A'   68 A'   24 A"   25 A"   69 A'                 
  0.500   0.532   0.549   0.566   0.572   0.581   0.584   0.623
 26 A"   27 A"   28 A"   70 A'   29 A"   71 A'   72 A'   73 A'                 
  0.632   0.635   0.683   0.713   0.738   0.757   0.803   0.825
 74 A'   30 A"   75 A'   76 A'   77 A'   31 A"   78 A'   32 A"                 
  0.829   0.878   0.894   0.911   0.937   0.952   1.053   1.094
 79 A'   80 A'   81 A'   33 A"   82 A'   83 A'   84 A'   85 A'                 
  1.194   1.394   1.466   1.569   1.620   1.706   1.710   1.768
 86 A'   34 A"   35 A"   36 A"   87 A'   88 A'   89 A'   90 A'                 
  1.892   1.974   2.002   2.011   2.036   2.104   2.140   2.231
 91 A'   37 A"   38 A"   92 A'   93 A'   94 A'   95 A'   39 A"                 
  2.326   2.445   2.670   2.921   3.114   3.971   3.987   3.991
 96 A'   97 A'   40 A"   98 A'   99 A'   41 A"  100 A'   42 A"                 
  4.007   4.008   4.038   4.056   4.127   4.209   4.324   6.581
 43 A"  101 A'   44 A"  102 A'  103 A'  104 A'  105 A'  106 A'                 
  6.618   6.898   7.527   7.552   7.560   7.580   7.625   7.635
107 A'  108 A'   45 A"   46 A"  109 A'  110 A'  111 A'  112 A'                 
  9.707  13.788  13.908  13.954  23.312  25.787  25.982  26.287
113 A'   47 A"  114 A'  115 A'  116 A'   48 A"  117 A'  118 A'                 
 47.869  47.905 163.042 215.693 289.722 289.750 289.753 289.776
119 A'  120 A'  121 A'  122 A'   49 A"   50 A"  123 A'  124 A'                 
289.839 289.8551020.6551020.696
125 A'  126 A'  127 A'  128 A'                                                 

 Beta MOs, Restricted
 -- Occupied --                  
-482.87 -482.84 -101.60  -77.12  -62.52  -62.50  -56.34  -56.34
  1 A'    2 A'    3 A'    4 A'    5 A'    6 A'    7 A'    1 A"                 
-56.338 -56.317 -56.314 -56.313 -10.317  -9.513  -8.731  -8.705
  8 A'    9 A'    2 A"   10 A'   11 A'   12 A'   13 A'   14 A'                 
 -7.277  -7.268  -7.267  -6.611  -6.563  -6.549  -6.548  -6.536
 15 A'    3 A"   16 A'   17 A'   18 A'   19 A'    4 A"   20 A'                 
 -6.525  -6.524  -4.774  -4.769  -4.768  -2.673  -2.670  -2.669
  5 A"   21 A'   22 A'    6 A"   23 A'   24 A'   25 A'    7 A"                 
 -2.658  -2.658  -2.647  -2.644  -2.643  -2.634  -2.634  -0.925
 26 A'    8 A"   27 A'    9 A"   28 A'   10 A"   29 A'   30 A'                 
 -0.831  -0.806  -0.705  -0.560  -0.480  -0.444  -0.420  -0.361
 31 A'   32 A'   33 A'   34 A'   35 A'   36 A'   11 A"   37 A'                 
 -0.342  -0.341  -0.332  -0.317  -0.303  -0.262
 38 A'   12 A"   13 A"   39 A'   40 A'   14 A"                                 
 -- Virtual --                   
 -0.104  -0.082  -0.058  -0.007   0.011   0.023   0.031   0.039
 15 A"   41 A'   42 A'   43 A'   44 A'   45 A'   46 A'   16 A"                 
  0.045   0.054   0.065   0.071   0.075   0.083   0.089   0.095
 47 A'   48 A'   17 A"   49 A'   18 A"   50 A'   51 A'   52 A'                 
  0.096   0.118   0.129   0.133   0.134   0.145   0.161   0.190
 19 A"   53 A'   54 A'   55 A'   20 A"   56 A'   57 A'   58 A'                 
  0.208   0.261   0.288   0.301   0.354   0.388   0.399   0.405
 59 A'   60 A'   21 A"   61 A'   62 A'   63 A'   64 A'   22 A"                 
  0.407   0.420   0.430   0.449   0.453   0.463   0.473   0.474
 65 A'   23 A"   66 A'   67 A'   68 A'   24 A"   25 A"   69 A'                 
  0.500   0.532   0.549   0.566   0.572   0.581   0.584   0.623
 26 A"   27 A"   28 A"   70 A'   29 A"   71 A'   72 A'   73 A'                 
  0.632   0.635   0.683   0.713   0.738   0.757   0.803   0.825
 74 A'   30 A"   75 A'   76 A'   77 A'   31 A"   78 A'   32 A"                 
  0.829   0.878   0.894   0.911   0.937   0.952   1.053   1.094
 79 A'   80 A'   81 A'   33 A"   82 A'   83 A'   84 A'   85 A'                 
  1.194   1.394   1.466   1.569   1.620   1.706   1.710   1.768
 86 A'   34 A"   35 A"   36 A"   87 A'   88 A'   89 A'   90 A'                 
  1.892   1.974   2.002   2.011   2.036   2.104   2.140   2.231
 91 A'   37 A"   38 A"   92 A'   93 A'   94 A'   95 A'   39 A"                 
  2.326   2.445   2.670   2.921   3.114   3.971   3.987   3.991
 96 A'   97 A'   40 A"   98 A'   99 A'   41 A"  100 A'   42 A"                 
  4.007   4.008   4.038   4.056   4.127   4.209   4.324   6.581
 43 A"  101 A'   44 A"  102 A'  103 A'  104 A'  105 A'  106 A'                 
  6.618   6.898   7.527   7.552   7.560   7.580   7.625   7.635
107 A'  108 A'   45 A"   46 A"  109 A'  110 A'  111 A'  112 A'                 
  9.707  13.788  13.908  13.954  23.312  25.787  25.982  26.287
113 A'   47 A"  114 A'  115 A'  116 A'   48 A"  117 A'  118 A'                 
 47.869  47.905 163.042 215.693 289.722 289.750 289.753 289.776
119 A'  120 A'  121 A'  122 A'   49 A"   50 A"  123 A'  124 A'                 
289.839 289.8551020.6551020.696
125 A'  126 A'  127 A'  128 A'                                                 
 --------------------------------------------------------------

          Ground-State Mulliken Net Atomic Charges

     Atom                 Charge (a.u.)
  ----------------------------------------
      1 C                    -0.270320
      2 P                     0.087741
      3 Br                   -0.177473
      4 Br                   -0.036342
      5 Cl                    0.396394
  ----------------------------------------
  Sum of atomic charges =    -0.000000

 -----------------------------------------------------------------
                    Cartesian Multipole Moments
 -----------------------------------------------------------------
    Charge (ESU x 10^10)
                -0.0000
    Dipole Moment (Debye)
         X       0.9086      Y       0.1377      Z       0.0000
       Tot       0.9190
    Quadrupole Moments (Debye-Ang)
        XX     -67.6214     XY       0.9280     YY     -66.9090
        XZ       0.0000     YZ      -0.0000     ZZ     -68.7121
    Octopole Moments (Debye-Ang^2)
       XXX      20.3263    XXY       4.9874    XYY       1.2700
       YYY       8.6838    XXZ       0.0000    XYZ       0.0000
       YYZ       0.0000    XZZ       2.4862    YZZ       5.4207
       ZZZ       0.0000
    Hexadecapole Moments (Debye-Ang^3)
      XXXX   -1384.4873   XXXY      69.0172   XXYY    -326.8562
      XYYY      48.7471   YYYY    -446.7229   XXXZ       0.0000
      XXYZ      -0.0000   XYYZ      -0.0000   YYYZ      -0.0000
      XXZZ    -266.1739   XYZZ      15.3557   YYZZ     -94.1991
      XZZZ       0.0000   YZZZ      -0.0000   ZZZZ     -87.7621
 -----------------------------------------------------------------
 Calculating analytic gradient of the SCF energy
 Gradient of SCF Energy
            1           2           3           4           5
    1   0.0000154   0.0000590  -0.0000141   0.0000226  -0.0000829
    2  -0.0000298  -0.0000244   0.0001437  -0.0001424   0.0000529
    3   0.0000000  -0.0000000   0.0000000   0.0000000  -0.0000000
 Max gradient component =       1.437E-04
 RMS gradient           =       6.138E-05
 Gradient time:  CPU 10.20 s  wall 5.18 s
 Geometry Optimization Parameters
   NAtoms,    NIC,     NZ,  NCons,   NDum,   NFix, NCnnct, MaxDiis
        5      20       5       0       0       0       0       0

 Cartesian Hessian Update
 Hessian Updated using BFGS Update


** GEOMETRY OPTIMIZATION IN DELOCALIZED INTERNAL COORDINATES **
   Searching for a Minimum

   Optimization Cycle:  11

                       Coordinates (Angstroms)
     ATOM                X               Y               Z
      1  C         0.5620046027   -0.2661578763    0.0000000000
      2  P        -0.4456804572    1.0913640341    0.0000000000
      3  Br       -2.5329681750    0.2181852719    0.0000000000
      4  Br        2.4328602174    0.1421608192    0.0000000000
      5  Cl        0.1818543303   -1.9437122972    0.0000000000
   Point Group: cs    Number of degrees of freedom:     7


   Energy is  -5987.992567269

 Hessian Updated using BFGS Update

  7 Hessian modes will be used to form the next step
  Hessian Eigenvalues:
     0.097217    0.133389    0.210400    0.235971    0.265417    0.274449
     0.407833

 Minimum Search - Taking Simple RFO Step
 Searching for Lamda that Minimizes Along All modes
 Value Taken    Lamda =   0.00000000
 Step Taken.  Stepsize is  0.000595

                             Maximum     Tolerance    Cnvgd?
         Gradient           0.000085      0.000300     YES
         Displacement       0.000377      0.001200     YES
         Energy change     -0.000001      0.000001     YES


                       Distance Matrix (Angstroms)
             C (  1)   P (  2)   Br(  3)   Br(  4)
   P (  2)  1.690649
   Br(  3)  3.132642  2.262567
   Br(  4)  1.914896  3.031004  4.966410
   Cl(  5)  1.720088  3.099272  3.470456  3.068859

 Final energy is   -5987.9925672694408     


 ******************************
 **  OPTIMIZATION CONVERGED  **
 ******************************

                       Coordinates (Angstroms)
     ATOM                X               Y               Z
      1  C         0.5620046027   -0.2661578763    0.0000000000
      2  P        -0.4456804572    1.0913640341    0.0000000000
      3  Br       -2.5329681750    0.2181852719    0.0000000000
      4  Br        2.4328602174    0.1421608192    0.0000000000
      5  Cl        0.1818543303   -1.9437122972    0.0000000000

Z-matrix Print:
$molecule
0 1
Br
C  1 1.914896
P  2 1.690649 1 114.274530
Cl 2 1.720088 1 115.080019 3 -180.000000 0
Br 3 2.262567 2 103.885298 1 -180.000000 0
$end


 --------------------------------------------------------------
             Orbital Energies (a.u.) and Symmetries
 --------------------------------------------------------------

 Alpha MOs, Restricted
 -- Occupied --                  
-482.87 -482.84 -101.60  -77.12  -62.52  -62.50  -56.34  -56.34
  1 A'    2 A'    3 A'    4 A'    5 A'    6 A'    7 A'    1 A"                 
-56.338 -56.317 -56.314 -56.313 -10.317  -9.513  -8.731  -8.705
  8 A'    9 A'    2 A"   10 A'   11 A'   12 A'   13 A'   14 A'                 
 -7.277  -7.268  -7.267  -6.611  -6.563  -6.549  -6.548  -6.536
 15 A'    3 A"   16 A'   17 A'   18 A'   19 A'    4 A"   20 A'                 
 -6.525  -6.524  -4.774  -4.769  -4.768  -2.673  -2.670  -2.669
  5 A"   21 A'   22 A'    6 A"   23 A'   24 A'   25 A'    7 A"                 
 -2.658  -2.658  -2.647  -2.644  -2.643  -2.634  -2.634  -0.925
 26 A'    8 A"   27 A'    9 A"   28 A'   10 A"   29 A'   30 A'                 
 -0.831  -0.806  -0.705  -0.560  -0.480  -0.444  -0.420  -0.361
 31 A'   32 A'   33 A'   34 A'   35 A'   36 A'   11 A"   37 A'                 
 -0.342  -0.341  -0.332  -0.317  -0.303  -0.262
 38 A'   12 A"   13 A"   39 A'   40 A'   14 A"                                 
 -- Virtual --                   
 -0.104  -0.082  -0.058  -0.007   0.011   0.023   0.031   0.039
 15 A"   41 A'   42 A'   43 A'   44 A'   45 A'   46 A'   16 A"                 
  0.045   0.054   0.065   0.071   0.075   0.083   0.089   0.095
 47 A'   48 A'   17 A"   49 A'   18 A"   50 A'   51 A'   52 A'                 
  0.096   0.118   0.129   0.133   0.134   0.145   0.161   0.190
 19 A"   53 A'   54 A'   55 A'   20 A"   56 A'   57 A'   58 A'                 
  0.208   0.261   0.288   0.301   0.354   0.388   0.399   0.405
 59 A'   60 A'   21 A"   61 A'   62 A'   63 A'   64 A'   22 A"                 
  0.407   0.420   0.430   0.449   0.453   0.463   0.473   0.474
 65 A'   23 A"   66 A'   67 A'   68 A'   24 A"   25 A"   69 A'                 
  0.500   0.532   0.549   0.566   0.572   0.581   0.584   0.623
 26 A"   27 A"   28 A"   70 A'   29 A"   71 A'   72 A'   73 A'                 
  0.632   0.635   0.683   0.713   0.738   0.757   0.803   0.825
 74 A'   30 A"   75 A'   76 A'   77 A'   31 A"   78 A'   32 A"                 
  0.829   0.878   0.894   0.911   0.937   0.952   1.053   1.094
 79 A'   80 A'   81 A'   33 A"   82 A'   83 A'   84 A'   85 A'                 
  1.194   1.394   1.466   1.569   1.620   1.706   1.710   1.768
 86 A'   34 A"   35 A"   36 A"   87 A'   88 A'   89 A'   90 A'                 
  1.892   1.974   2.002   2.011   2.036   2.104   2.140   2.231
 91 A'   37 A"   38 A"   92 A'   93 A'   94 A'   95 A'   39 A"                 
  2.326   2.445   2.670   2.921   3.114   3.971   3.987   3.991
 96 A'   97 A'   40 A"   98 A'   99 A'   41 A"  100 A'   42 A"                 
  4.007   4.008   4.038   4.056   4.127   4.209   4.324   6.581
 43 A"  101 A'   44 A"  102 A'  103 A'  104 A'  105 A'  106 A'                 
  6.618   6.898   7.527   7.552   7.560   7.580   7.625   7.635
107 A'  108 A'   45 A"   46 A"  109 A'  110 A'  111 A'  112 A'                 
  9.707  13.788  13.908  13.954  23.312  25.787  25.982  26.287
113 A'   47 A"  114 A'  115 A'  116 A'   48 A"  117 A'  118 A'                 
 47.869  47.905 163.042 215.693 289.722 289.750 289.753 289.776
119 A'  120 A'  121 A'  122 A'   49 A"   50 A"  123 A'  124 A'                 
289.839 289.8551020.6551020.696
125 A'  126 A'  127 A'  128 A'                                                 

 Beta MOs, Restricted
 -- Occupied --                  
-482.87 -482.84 -101.60  -77.12  -62.52  -62.50  -56.34  -56.34
  1 A'    2 A'    3 A'    4 A'    5 A'    6 A'    7 A'    1 A"                 
-56.338 -56.317 -56.314 -56.313 -10.317  -9.513  -8.731  -8.705
  8 A'    9 A'    2 A"   10 A'   11 A'   12 A'   13 A'   14 A'                 
 -7.277  -7.268  -7.267  -6.611  -6.563  -6.549  -6.548  -6.536
 15 A'    3 A"   16 A'   17 A'   18 A'   19 A'    4 A"   20 A'                 
 -6.525  -6.524  -4.774  -4.769  -4.768  -2.673  -2.670  -2.669
  5 A"   21 A'   22 A'    6 A"   23 A'   24 A'   25 A'    7 A"                 
 -2.658  -2.658  -2.647  -2.644  -2.643  -2.634  -2.634  -0.925
 26 A'    8 A"   27 A'    9 A"   28 A'   10 A"   29 A'   30 A'                 
 -0.831  -0.806  -0.705  -0.560  -0.480  -0.444  -0.420  -0.361
 31 A'   32 A'   33 A'   34 A'   35 A'   36 A'   11 A"   37 A'                 
 -0.342  -0.341  -0.332  -0.317  -0.303  -0.262
 38 A'   12 A"   13 A"   39 A'   40 A'   14 A"                                 
 -- Virtual --                   
 -0.104  -0.082  -0.058  -0.007   0.011   0.023   0.031   0.039
 15 A"   41 A'   42 A'   43 A'   44 A'   45 A'   46 A'   16 A"                 
  0.045   0.054   0.065   0.071   0.075   0.083   0.089   0.095
 47 A'   48 A'   17 A"   49 A'   18 A"   50 A'   51 A'   52 A'                 
  0.096   0.118   0.129   0.133   0.134   0.145   0.161   0.190
 19 A"   53 A'   54 A'   55 A'   20 A"   56 A'   57 A'   58 A'                 
  0.208   0.261   0.288   0.301   0.354   0.388   0.399   0.405
 59 A'   60 A'   21 A"   61 A'   62 A'   63 A'   64 A'   22 A"                 
  0.407   0.420   0.430   0.449   0.453   0.463   0.473   0.474
 65 A'   23 A"   66 A'   67 A'   68 A'   24 A"   25 A"   69 A'                 
  0.500   0.532   0.549   0.566   0.572   0.581   0.584   0.623
 26 A"   27 A"   28 A"   70 A'   29 A"   71 A'   72 A'   73 A'                 
  0.632   0.635   0.683   0.713   0.738   0.757   0.803   0.825
 74 A'   30 A"   75 A'   76 A'   77 A'   31 A"   78 A'   32 A"                 
  0.829   0.878   0.894   0.911   0.937   0.952   1.053   1.094
 79 A'   80 A'   81 A'   33 A"   82 A'   83 A'   84 A'   85 A'                 
  1.194   1.394   1.466   1.569   1.620   1.706   1.710   1.768
 86 A'   34 A"   35 A"   36 A"   87 A'   88 A'   89 A'   90 A'                 
  1.892   1.974   2.002   2.011   2.036   2.104   2.140   2.231
 91 A'   37 A"   38 A"   92 A'   93 A'   94 A'   95 A'   39 A"                 
  2.326   2.445   2.670   2.921   3.114   3.971   3.987   3.991
 96 A'   97 A'   40 A"   98 A'   99 A'   41 A"  100 A'   42 A"                 
  4.007   4.008   4.038   4.056   4.127   4.209   4.324   6.581
 43 A"  101 A'   44 A"  102 A'  103 A'  104 A'  105 A'  106 A'                 
  6.618   6.898   7.527   7.552   7.560   7.580   7.625   7.635
107 A'  108 A'   45 A"   46 A"  109 A'  110 A'  111 A'  112 A'                 
  9.707  13.788  13.908  13.954  23.312  25.787  25.982  26.287
113 A'   47 A"  114 A'  115 A'  116 A'   48 A"  117 A'  118 A'                 
 47.869  47.905 163.042 215.693 289.722 289.750 289.753 289.776
119 A'  120 A'  121 A'  122 A'   49 A"   50 A"  123 A'  124 A'                 
289.839 289.8551020.6551020.696
125 A'  126 A'  127 A'  128 A'                                                 
 --------------------------------------------------------------

          Ground-State Mulliken Net Atomic Charges

     Atom                 Charge (a.u.)
  ----------------------------------------
      1 C                    -0.270320
      2 P                     0.087741
      3 Br                   -0.177473
      4 Br                   -0.036342
      5 Cl                    0.396394
  ----------------------------------------
  Sum of atomic charges =    -0.000000

 -----------------------------------------------------------------
                    Cartesian Multipole Moments
 -----------------------------------------------------------------
    Charge (ESU x 10^10)
                -0.0000
    Dipole Moment (Debye)
         X       0.9086      Y       0.1377      Z       0.0000
       Tot       0.9190
    Quadrupole Moments (Debye-Ang)
        XX     -67.6214     XY       0.9280     YY     -66.9090
        XZ       0.0000     YZ      -0.0000     ZZ     -68.7121
    Octopole Moments (Debye-Ang^2)
       XXX      20.3263    XXY       4.9874    XYY       1.2700
       YYY       8.6838    XXZ       0.0000    XYZ       0.0000
       YYZ       0.0000    XZZ       2.4862    YZZ       5.4207
       ZZZ       0.0000
    Hexadecapole Moments (Debye-Ang^3)
      XXXX   -1384.4873   XXXY      69.0172   XXYY    -326.8562
      XYYY      48.7471   YYYY    -446.7229   XXXZ       0.0000
      XXYZ      -0.0000   XYYZ      -0.0000   YYYZ      -0.0000
      XXZZ    -266.1739   XYZZ      15.3557   YYZZ     -94.1991
      XZZZ       0.0000   YZZZ      -0.0000   ZZZZ     -87.7621
 -----------------------------------------------------------------
Archival summary:
1\1\TWL02\OPT\ProcedureUnspecified\BasisUnspecified\r2l111\taweetha\MonNov2611:14:132018MonNov2611:14:132018\0\\#,OPT,ProcedureUnspecified,BasisUnspecified,\\0,1\Br\C,1,1.9149\P,2,1.69065,1,114.275\Cl,2,1.72009,1,115.08,3,-180,0\Br,3,2.26257,2,103.885,1,-180,0\\\@

 Total job time:  193.83s(wall), 512.08s(cpu) 
 Mon Nov 26 11:14:13 2018

        *************************************************************
        *                                                           *
        *  Thank you very much for using Q-Chem.  Have a nice day.  *
        *                                                           *
        *************************************************************


 
User input: 2 of 2 
 
Q-Chem Developer Version!
                  Welcome to Q-Chem
     A Quantum Leap Into The Future Of Chemistry


 Q-Chem 5.1, Q-Chem, Inc., Pleasanton, CA (2018)

 Yihan Shao,  Zhengting Gan,  E. Epifanovsky,  A. T. B. Gilbert,  M. Wormit,  
 J. Kussmann,  A. W. Lange,  A. Behn,  Jia Deng,  Xintian Feng,  D. Ghosh,  
 M. Goldey,  P. R. Horn,  L. D. Jacobson,  I. Kaliman,  T. Kus,  A. Landau,  
 Jie Liu,  E. I. Proynov,  R. M. Richard,  R. P. Steele,  E. J. Sundstrom,  
 H. L. Woodcock III,  P. M. Zimmerman,  D. Zuev,  B. Albrecht,  E. Alguire,  
 S. A. Baeppler,  D. Barton,  Z. Benda,  Y. A. Bernard,  E. J. Berquist,  
 K. B. Bravaya,  H. Burton,  D. Casanova,  Chun-Min Chang,  Yunqing Chen,  
 A. Chien,  K. D. Closser,  M. P. Coons,  S. Coriani,  S. Dasgupta,  
 A. L. Dempwolff,  M. Diedenhofen,  Hainam Do,  R. G. Edgar,  Po-Tung Fang,  
 S. Faraji,  S. Fatehi,  Qingguo Feng,  K. D. Fenk,  J. Fosso-Tande,  
 Qinghui Ge,  A. Ghysels,  G. Gidofalvi,  J. Gomes,  J. Gonthier,  A. Gunina,  
 D. Hait,  M. W. D. Hanson-Heine,  P. H. P. Harbach,  A. W. Hauser,  
 J. E. Herr,  E. G. Hohenstein,  Z. C. Holden,  Kerwin Hui,  B. C. Huynh,  
 T.-C. Jagau,  Hyunjun Ji,  B. Kaduk,  K. Khistyaev,  Jaehoon Kim,  
 P. Klunzinger,  K. Koh,  D. Kosenkov,  L. Koulias,  T. Kowalczyk,  
 C. M. Krauter,  A. Kunitsa,  Ka Un Lao,  A. Laurent,  K. V. Lawler,  
 Joonho Lee,  D. Lefrancois,  S. Lehtola,  D. S. Levine,  Yi-Pei Li,  
 You-Sheng Lin,  Fenglai Liu,  E. Livshits,  A. Luenser,  P. Manohar,  
 E. Mansoor,  S. F. Manzer,  Shan-Ping Mao,  Yuezhi Mao,  N. Mardirossian,  
 A. V. Marenich,  T. Markovich,  L. A. Martinez-Martinez,  S. A. Maurer,  
 N. J. Mayhall,  S. C. McKenzie,  J.-M. Mewes,  A. F. Morrison,  
 J. W. Mullinax,  K. Nanda,  T. S. Nguyen-Beck,  R. Olivares-Amaya,  
 J. A. Parkhill,  T. M. Perrine,  F. Plasser,  P. Pokhilko,  S. Prager,  
 A. Prociuk,  E. Ramos,  D. R. Rehn,  F. Rob,  M. Schneider,  N. Sergueev,  
 S. M. Sharada,  S. Sharma,  D. W. Small,  T. Stauch,  T. Stein,  
 Yu-Chuan Su,  A. J. W. Thom,  A. Tkatchenko,  T. Tsuchimochi,  N. M. Tubman,  
 L. Vogt,  M. L. Vidal,  O. Vydrov,  M. A. Watson,  J. Wenzel,  
 M. de Wergifosse,  T. A. Wesolowski,  A. White,  J. Witte,  A. Yamada,  
 Jun Yang,  K. Yao,  S. Yeganeh,  S. R. Yost,  Zhi-Qiang You,  A. Zech,  
 Igor Ying Zhang,  Xing Zhang,  Yan Zhao,  Ying Zhu,  B. R. Brooks,  
 G. K. L. Chan,  C. J. Cramer,  M. S. Gordon,  W. J. Hehre,  A. Klamt,  
 M. W. Schmidt,  C. D. Sherrill,  D. G. Truhlar,  A. Aspuru-Guzik,  R. Baer,  
 A. T. Bell,  N. A. Besley,  Jeng-Da Chai,  A. E. DePrince, III,  
 R. A. DiStasio Jr.,  A. Dreuw,  B. D. Dunietz,  T. R. Furlani,  
 Chao-Ping Hsu,  Yousung Jung,  Jing Kong,  D. S. Lambrecht,  WanZhen Liang,  
 C. Ochsenfeld,  V. A. Rassolov,  L. V. Slipchenko,  J. E. Subotnik,  
 T. Van Voorhis,  J. M. Herbert,  A. I. Krylov,  P. M. W. Gill,  M. Head-Gordon

 Contributors to earlier versions of Q-Chem not listed above: 
 R. D. Adamson,  B. Austin,  J. Baker,  G. J. O. Beran,  K. Brandhorst,  
 S. T. Brown,  E. F. C. Byrd,  A. K. Chakraborty,  C.-L. Cheng,  
 Siu Hung Chien,  D. M. Chipman,  D. L. Crittenden,  H. Dachsel,  
 R. J. Doerksen,  A. D. Dutoi,  L. Fusti-Molnar,  W. A. Goddard III,  
 A. Golubeva-Zadorozhnaya,  S. R. Gwaltney,  G. Hawkins,  A. Heyden,  
 S. Hirata,  G. Kedziora,  F. J. Keil,  C. Kelley,  Jihan Kim,  R. A. King,  
 R. Z. Khaliullin,  P. P. Korambath,  W. Kurlancheek,  A. M. Lee,  M. S. Lee,  
 S. V. Levchenko,  Ching Yeh Lin,  D. Liotard,  R. C. Lochan,  I. Lotan,  
 P. E. Maslen,  N. Nair,  D. P. O'Neill,  D. Neuhauser,  E. Neuscamman,  
 C. M. Oana,  R. Olson,  B. Peters,  R. Peverati,  P. A. Pieniazek,  
 Y. M. Rhee,  J. Ritchie,  M. A. Rohrdanz,  E. Rosta,  N. J. Russ,  
 H. F. Schaefer III,  N. E. Schultz,  N. Shenvi,  A. C. Simmonett,  A. Sodt,  
 D. Stuck,  K. S. Thanthiriwatte,  V. Vanovschi,  Tao Wang,  A. Warshel,  
 C. F. Williams,  Q. Wu,  X. Xu,  W. Zhang

 Please cite Q-Chem as follows:
 Y. Shao et al., Mol. Phys. 113, 184-215 (2015)
 DOI: 10.1080/00268976.2014.952696

 Q-Chem 5.1.2 for Intel X86 EM64T Linux

 Parts of Q-Chem use Armadillo 8.300.2 (Tropical Shenanigans).
 http://arma.sourceforge.net/

 Q-Chem begins on Mon Nov 26 11:14:13 2018  

Host: 
0

     Scratch files written to /scratch/taweetham/qchem44127//
The previous job contains 0 fragments, simply inherited here
Input Ideriv = 2
Curr. Ideriv = -1
Max.  Ideriv = 2

Checking the input file for inconsistencies... 	...done.

--------------------------------------------------------------
User input:
--------------------------------------------------------------

$molecule
read
$end

$rem
   job_type 	frequency
   basis 	6-311++g**
   method	b3lyp	
$end


--------------------------------------------------------------
 ----------------------------------------------------------------
             Standard Nuclear Orientation (Angstroms)
    I     Atom           X                Y                Z
 ----------------------------------------------------------------
    1      C       0.6084369475    -0.1769610112    -0.0000000000
    2      P      -0.4802403744     1.1165136140     0.0000000000
    3      Br     -2.5103308563     0.1175422415    -0.0000000000
    4      Br      2.4508769622     0.3448049139     0.0000000000
    5      Cl      0.3314041309    -1.8745934458    -0.0000000000
 ----------------------------------------------------------------
 Molecular Point Group                 Cs    NOp =  2
 Largest Abelian Subgroup              Cs    NOp =  2
 Nuclear Repulsion Energy =   734.8937550872 hartrees
 There are       54 alpha and       54 beta electrons
 Requested basis set is 6-311++G(d,p)
 There are 70 shells and 178 basis functions

 Total QAlloc Memory Limit   2000 MB
 Mega-Array Size       188 MB
 MEM_STATIC part       192 MB

                       Distance Matrix (Angstroms)
             C (  1)   P (  2)   Br(  3)   Br(  4)
   P (  2)  1.690649
   Br(  3)  3.132642  2.262567
   Br(  4)  1.914896  3.031004  4.966410
   Cl(  5)  1.720088  3.099272  3.470456  3.068859

 A cutoff of  1.0D-11 yielded   1897 shell pairs
 There are     13381 function pairs (     14772 Cartesian)

 -------------------------------------------------------
 OpenMP Integral Computing Module                       
 Release: version 1.0, May 2013, Q-Chem Inc. Pittsburgh 
 -------------------------------------------------------
 Integral Job Info:
 Integral job number is                      11
 Integral operator is                         1
 short-range coefficients                     0
 long-range coefficients              100000000
 Omega coefficients                           0
 if combine SR and LR in K                    0
 Integral screening is                        0
 Integral computing path is                   2
 max size of driver memory is            800000
 size of driver memory is                593474
 size of scratch memory is             29634545
 max col of scratch BK array               1296
 max len of scratch array in speh3          155
 max len of scratch index in speh4           18
 max int batch size is                      520
 min int batch size is                       52
 fixed nKL is                                45
 max L of basis functions is                  2
 order of int derivative is                   0
 number of shells is                         70
 number of basis is                         187
 number of cartesian basis is               187
 number of contracted shell pairs          1897
 number of primitive shell pairs           4939
 maxK2 (contraction) of shell pair           36
 max number of K2 of shell pair               1
 max number of CS2 of shell pair            244
 max number of PS2 of shell pair            330
 mem total for path MDJ                  528028
 -------------------------------------------------------
 Smallest overlap matrix eigenvalue = 2.72E-04
 Guess from superposition of atomic densities
 Warning:  Energy on first SCF cycle will be non-variational
 SAD guess density has 108.000000 electrons

 -----------------------------------------------------------------------
  General SCF calculation program by
  Eric Jon Sundstrom, Paul Horn, Yuezhi Mao, Dmitri Zuev, Alec White,
  David Stuck, Shaama M.S., Shane Yost, Joonho Lee, David Small,
  Daniel Levine, Susi Lehtola, Hugh Burton, Evgeny Epifanovsky
 -----------------------------------------------------------------------
 Exchange:     0.2000 Hartree-Fock + 0.0800 Slater + 0.7200 B88
 Correlation:  0.1900 VWN1RPA + 0.8100 LYP
 Using SG-1 standard quadrature grid
 using 4 threads for integral computing
 -------------------------------------------------------
 OpenMP Integral computing Module                
 Release: version 2.0, May 2017, Q-Chem Inc. Pleasanton 
 -------------------------------------------------------
 -------------------------------------------------------
 OpenMP BLAS3 based DFT computing Module                
 Release: version 1.0, May 2013, Q-Chem Inc. Pittsburgh 
 -------------------------------------------------------
 A restricted SCF calculation will be
 performed using DIIS
 SCF converges when DIIS error is below 1.0e-08
 ---------------------------------------
  Cycle       Energy         DIIS error
 ---------------------------------------
    1   -5988.5806136665      3.79e-02  
    2   -5987.9777071097      2.66e-03  
    3   -5987.9622240823      2.92e-03  
    4   -5987.9844945917      1.36e-03  
    5   -5987.9922552105      3.12e-04  
    6   -5987.9925729056      1.47e-04  
    7   -5987.9926550050      2.32e-05  
    8   -5987.9926564808      5.98e-06  
    9   -5987.9926565923      1.73e-06  
   10   -5987.9926566034      3.00e-07  
   11   -5987.9926566037      1.30e-07  
   12   -5987.9926566039      2.77e-08  
   13   -5987.9926566039      5.14e-09  Convergence criterion met
 ---------------------------------------
 SCF time:   CPU 43.04s  wall 16.00s 
 SCF   energy in the final basis set =    -5987.9926566039
 Total energy in the final basis set =    -5987.9926566039

 --------------------------------------------------------------
             Orbital Energies (a.u.) and Symmetries
 --------------------------------------------------------------

 Alpha MOs, Restricted
 -- Occupied --                  
-482.87 -482.84 -101.60  -77.12  -62.52  -62.50  -56.34  -56.34
  1 A'    2 A'    3 A'    4 A'    5 A'    6 A'    7 A'    1 A"                 
-56.338 -56.317 -56.314 -56.313 -10.317  -9.513  -8.731  -8.705
  8 A'    9 A'    2 A"   10 A'   11 A'   12 A'   13 A'   14 A'                 
 -7.277  -7.268  -7.267  -6.611  -6.563  -6.549  -6.548  -6.536
 15 A'    3 A"   16 A'   17 A'   18 A'   19 A'    4 A"   20 A'                 
 -6.525  -6.524  -4.774  -4.769  -4.768  -2.674  -2.670  -2.669
  5 A"   21 A'   22 A'    6 A"   23 A'   24 A'   25 A'    7 A"                 
 -2.658  -2.658  -2.647  -2.644  -2.643  -2.634  -2.634  -0.925
  8 A"   26 A'   27 A'    9 A"   28 A'   10 A"   29 A'   30 A'                 
 -0.831  -0.806  -0.705  -0.560  -0.480  -0.444  -0.420  -0.361
 31 A'   32 A'   33 A'   34 A'   35 A'   36 A'   11 A"   37 A'                 
 -0.342  -0.341  -0.332  -0.317  -0.303  -0.262
 38 A'   12 A"   13 A"   39 A'   40 A'   14 A"                                 
 -- Virtual --                   
 -0.104  -0.082  -0.058  -0.007   0.011   0.023   0.031   0.039
 15 A"   41 A'   42 A'   43 A'   44 A'   45 A'   46 A'   16 A"                 
  0.045   0.054   0.065   0.071   0.075   0.083   0.089   0.095
 47 A'   48 A'   17 A"   49 A'   18 A"   50 A'   51 A'   52 A'                 
  0.096   0.118   0.129   0.133   0.134   0.145   0.161   0.190
 19 A"   53 A'   54 A'   55 A'   20 A"   56 A'   57 A'   58 A'                 
  0.208   0.261   0.288   0.301   0.354   0.388   0.398   0.405
 59 A'   60 A'   21 A"   61 A'   62 A'   63 A'   64 A'   22 A"                 
  0.407   0.420   0.430   0.450   0.453   0.463   0.473   0.474
 65 A'   23 A"   66 A'   67 A'   68 A'   24 A"   25 A"   69 A'                 
  0.500   0.532   0.549   0.566   0.572   0.581   0.584   0.623
 26 A"   27 A"   28 A"   70 A'   29 A"   71 A'   72 A'   73 A'                 
  0.632   0.635   0.683   0.713   0.738   0.757   0.804   0.825
 74 A'   30 A"   75 A'   76 A'   77 A'   31 A"   78 A'   32 A"                 
  0.829   0.878   0.894   0.911   0.937   0.952   1.053   1.094
 79 A'   80 A'   81 A'   33 A"   82 A'   83 A'   84 A'   85 A'                 
  1.194   1.394   1.466   1.569   1.620   1.706   1.710   1.768
 86 A'   34 A"   35 A"   36 A"   87 A'   88 A'   89 A'   90 A'                 
  1.892   1.974   2.002   2.011   2.036   2.104   2.140   2.231
 91 A'   37 A"   38 A"   92 A'   93 A'   94 A'   95 A'   39 A"                 
  2.326   2.445   2.670   2.921   3.114   3.971   3.987   3.991
 96 A'   97 A'   40 A"   98 A'   99 A'   41 A"  100 A'   42 A"                 
  4.007   4.008   4.038   4.056   4.127   4.209   4.324   6.581
 43 A"  101 A'   44 A"  102 A'  103 A'  104 A'  105 A'  106 A'                 
  6.617   6.898   7.527   7.552   7.560   7.579   7.625   7.635
107 A'  108 A'   45 A"   46 A"  109 A'  110 A'  111 A'  112 A'                 
  9.707  13.788  13.908  13.954  23.312  25.787  25.982  26.287
113 A'   47 A"  114 A'  115 A'  116 A'   48 A"  117 A'  118 A'                 
 47.869  47.905 163.042 215.693 289.722 289.750 289.753 289.776
119 A'  120 A'  121 A'  122 A'   49 A"   50 A"  123 A'  124 A'                 
289.839 289.8551020.6551020.696
125 A'  126 A'  127 A'  128 A'                                                 

 Beta MOs, Restricted
 -- Occupied --                  
-482.87 -482.84 -101.60  -77.12  -62.52  -62.50  -56.34  -56.34
  1 A'    2 A'    3 A'    4 A'    5 A'    6 A'    7 A'    1 A"                 
-56.338 -56.317 -56.314 -56.313 -10.317  -9.513  -8.731  -8.705
  8 A'    9 A'    2 A"   10 A'   11 A'   12 A'   13 A'   14 A'                 
 -7.277  -7.268  -7.267  -6.611  -6.563  -6.549  -6.548  -6.536
 15 A'    3 A"   16 A'   17 A'   18 A'   19 A'    4 A"   20 A'                 
 -6.525  -6.524  -4.774  -4.769  -4.768  -2.674  -2.670  -2.669
  5 A"   21 A'   22 A'    6 A"   23 A'   24 A'   25 A'    7 A"                 
 -2.658  -2.658  -2.647  -2.644  -2.643  -2.634  -2.634  -0.925
  8 A"   26 A'   27 A'    9 A"   28 A'   10 A"   29 A'   30 A'                 
 -0.831  -0.806  -0.705  -0.560  -0.480  -0.444  -0.420  -0.361
 31 A'   32 A'   33 A'   34 A'   35 A'   36 A'   11 A"   37 A'                 
 -0.342  -0.341  -0.332  -0.317  -0.303  -0.262
 38 A'   12 A"   13 A"   39 A'   40 A'   14 A"                                 
 -- Virtual --                   
 -0.104  -0.082  -0.058  -0.007   0.011   0.023   0.031   0.039
 15 A"   41 A'   42 A'   43 A'   44 A'   45 A'   46 A'   16 A"                 
  0.045   0.054   0.065   0.071   0.075   0.083   0.089   0.095
 47 A'   48 A'   17 A"   49 A'   18 A"   50 A'   51 A'   52 A'                 
  0.096   0.118   0.129   0.133   0.134   0.145   0.161   0.190
 19 A"   53 A'   54 A'   55 A'   20 A"   56 A'   57 A'   58 A'                 
  0.208   0.261   0.288   0.301   0.354   0.388   0.398   0.405
 59 A'   60 A'   21 A"   61 A'   62 A'   63 A'   64 A'   22 A"                 
  0.407   0.420   0.430   0.450   0.453   0.463   0.473   0.474
 65 A'   23 A"   66 A'   67 A'   68 A'   24 A"   25 A"   69 A'                 
  0.500   0.532   0.549   0.566   0.572   0.581   0.584   0.623
 26 A"   27 A"   28 A"   70 A'   29 A"   71 A'   72 A'   73 A'                 
  0.632   0.635   0.683   0.713   0.738   0.757   0.804   0.825
 74 A'   30 A"   75 A'   76 A'   77 A'   31 A"   78 A'   32 A"                 
  0.829   0.878   0.894   0.911   0.937   0.952   1.053   1.094
 79 A'   80 A'   81 A'   33 A"   82 A'   83 A'   84 A'   85 A'                 
  1.194   1.394   1.466   1.569   1.620   1.706   1.710   1.768
 86 A'   34 A"   35 A"   36 A"   87 A'   88 A'   89 A'   90 A'                 
  1.892   1.974   2.002   2.011   2.036   2.104   2.140   2.231
 91 A'   37 A"   38 A"   92 A'   93 A'   94 A'   95 A'   39 A"                 
  2.326   2.445   2.670   2.921   3.114   3.971   3.987   3.991
 96 A'   97 A'   40 A"   98 A'   99 A'   41 A"  100 A'   42 A"                 
  4.007   4.008   4.038   4.056   4.127   4.209   4.324   6.581
 43 A"  101 A'   44 A"  102 A'  103 A'  104 A'  105 A'  106 A'                 
  6.617   6.898   7.527   7.552   7.560   7.579   7.625   7.635
107 A'  108 A'   45 A"   46 A"  109 A'  110 A'  111 A'  112 A'                 
  9.707  13.788  13.908  13.954  23.312  25.787  25.982  26.287
113 A'   47 A"  114 A'  115 A'  116 A'   48 A"  117 A'  118 A'                 
 47.869  47.905 163.042 215.693 289.722 289.750 289.753 289.776
119 A'  120 A'  121 A'  122 A'   49 A"   50 A"  123 A'  124 A'                 
289.839 289.8551020.6551020.696
125 A'  126 A'  127 A'  128 A'                                                 
 --------------------------------------------------------------

          Ground-State Mulliken Net Atomic Charges

     Atom                 Charge (a.u.)
  ----------------------------------------
      1 C                    -0.270375
      2 P                     0.087793
      3 Br                   -0.177490
      4 Br                   -0.036326
      5 Cl                    0.396397
  ----------------------------------------
  Sum of atomic charges =    -0.000000

 -----------------------------------------------------------------
                    Cartesian Multipole Moments
 -----------------------------------------------------------------
    Charge (ESU x 10^10)
                -0.0000
    Dipole Moment (Debye)
         X       0.8972      Y       0.1925      Z       0.0000
       Tot       0.9176
    Quadrupole Moments (Debye-Ang)
        XX     -67.6745     XY       0.9339     YY     -66.7780
        XZ       0.0000     YZ      -0.0000     ZZ     -68.7123
    Octopole Moments (Debye-Ang^2)
       XXX      12.9589    XXY       2.4111    XYY      -0.5829
       YYY      -1.9716    XXZ      -0.0000    XYZ       0.0000
       YYZ       0.0000    XZZ       0.0042    YZZ       1.8247
       ZZZ       0.0000
    Hexadecapole Moments (Debye-Ang^3)
      XXXX   -1396.2471   XXXY      44.9106   XXYY    -323.4354
      XYYY      16.2871   YYYY    -438.0484   XXXZ       0.0000
      XXYZ      -0.0000   XYYZ       0.0000   YYYZ      -0.0000
      XXZZ    -267.3361   XYZZ       4.9358   YYZZ     -92.5680
      XZZZ       0.0000   YZZZ      -0.0000   ZZZZ     -87.7623
 -----------------------------------------------------------------
 Calculating MO derivatives via CPSCF
 D1JvT checksum  = 262140 17901.9172368679
 D1KAT checksum  = 637800 763.1033841501
   1         3          15      0.139240    0.047269
   2         3          15      0.019469    0.007167
   3         3          15      0.002883    0.001296
   4         3          15      0.000365    0.000177
   5        14           4      0.000028    0.000016
   6        17           1      0.000001    0.000001
   7        18           0      0.000000    0.000000    Roots Converged
 Time for AOints: 10.8 s (CPU) 4.0 s (wall)
 ------------------------------------------------------------------------------
                     AOints        : Timing summary (seconds)
 ------------------------------------------------------------------------------
     job step          cpu (% of tot)      sys (% of tot)     wall (% of tot)
 ------------------------------------------------------------------------------
  cpscf_lag         0.5427E+02 (32.6)   0.5000E-05 (15.2)   0.2012E+02 (32.7)
  iterzp            0.1013E+03 (60.8)   0.2700E-04 (81.8)   0.3720E+02 (60.5)
  make_fx           0.0000E+00 ( 0.0)   0.0000E+00 ( 0.0)   0.0000E+00 ( 0.0)
  AOints            0.1084E+02 ( 6.5)   0.1000E-05 ( 3.0)   0.4010E+01 ( 6.5)
 ------------------------------------------------------------------------------
   Grand Totals     0.1666E+03          0.3300E-04          0.6153E+02
 ------------------------------------------------------------------------------
 Calculating analytic Hessian of the SCF energy
 Polarizability Matrix (a.u.)
            1           2           3
    1-137.2132143   2.8597447   0.0000000
    2   2.8597447 -88.0379075  -0.0000000
    3   0.0000000  -0.0000000 -52.5139069

 Direct stationary perturbation theory relativistic correction:

 rels  =      34.824681166250
 relv  =    -118.696717793572
 rel2e =      19.487811526098
 E_rel =     -64.384225101224

 Hessian of the SCF Energy
            1           2           3           4           5           6
    1   0.3066130  -0.0905205  -0.0000000  -0.1202420   0.1128292   0.0000000
    2  -0.0905205   0.3887157   0.0000000   0.1362440  -0.1899650  -0.0000000
    3  -0.0000000   0.0000000   0.0613164   0.0000000  -0.0000000  -0.0227649
    4  -0.1202420   0.1362440   0.0000000   0.2275710  -0.0841640  -0.0000000
    5   0.1128292  -0.1899650  -0.0000000  -0.0841640   0.2590549   0.0000000
    6   0.0000000  -0.0000000  -0.0227649  -0.0000000   0.0000000   0.0151885
    7  -0.0159746  -0.0086341  -0.0000000  -0.0808339  -0.0347861   0.0000000
    8   0.0062551   0.0024464   0.0000000  -0.0500313  -0.0412454  -0.0000000
    9   0.0000000   0.0000000   0.0003779   0.0000000  -0.0000000  -0.0051500
   10  -0.1381352  -0.0172793  -0.0000000  -0.0276895  -0.0040771  -0.0000000
   11  -0.0182953  -0.0266842   0.0000000   0.0026501   0.0060591  -0.0000000
   12  -0.0000000   0.0000000  -0.0162348   0.0000000  -0.0000000   0.0014587
   13  -0.0322612  -0.0198101  -0.0000000   0.0011944   0.0101981  -0.0000000
   14  -0.0102685  -0.1745130  -0.0000000  -0.0046988  -0.0339036   0.0000000
   15  -0.0000000  -0.0000000  -0.0226946  -0.0000000   0.0000000   0.0112678
            7           8           9          10          11          12
    1  -0.0159746   0.0062551   0.0000000  -0.1381352  -0.0182953  -0.0000000
    2  -0.0086341   0.0024464   0.0000000  -0.0172793  -0.0266842   0.0000000
    3  -0.0000000   0.0000000   0.0003779  -0.0000000   0.0000000  -0.0162348
    4  -0.0808339  -0.0500313   0.0000000  -0.0276895   0.0026501   0.0000000
    5  -0.0347861  -0.0412454  -0.0000000  -0.0040771   0.0060591  -0.0000000
    6   0.0000000  -0.0000000  -0.0051500  -0.0000000  -0.0000000   0.0014587
    7   0.1017324   0.0371723  -0.0000000  -0.0030495   0.0026504   0.0000000
    8   0.0371723   0.0355637   0.0000000   0.0013494   0.0001578  -0.0000000
    9  -0.0000000   0.0000000   0.0037787  -0.0000000   0.0000000   0.0033995
   10  -0.0030495   0.0013494  -0.0000000   0.1823410   0.0392455   0.0000000
   11   0.0026504   0.0001578   0.0000000   0.0392455   0.0381679  -0.0000000
   12   0.0000000  -0.0000000   0.0033995   0.0000000  -0.0000000   0.0074046
   13  -0.0018745   0.0052544  -0.0000000  -0.0134669  -0.0262507   0.0000000
   14   0.0035974   0.0030774  -0.0000000  -0.0192385  -0.0177007  -0.0000000
   15   0.0000000  -0.0000000  -0.0024061  -0.0000000   0.0000000   0.0039721
           13          14          15
    1  -0.0322612  -0.0102685  -0.0000000
    2  -0.0198101  -0.1745130  -0.0000000
    3  -0.0000000  -0.0000000  -0.0226946
    4   0.0011944  -0.0046988  -0.0000000
    5   0.0101981  -0.0339036   0.0000000
    6  -0.0000000   0.0000000   0.0112678
    7  -0.0018745   0.0035974   0.0000000
    8   0.0052544   0.0030774  -0.0000000
    9  -0.0000000  -0.0000000  -0.0024061
   10  -0.0134669  -0.0192385  -0.0000000
   11  -0.0262507  -0.0177007   0.0000000
   12   0.0000000  -0.0000000   0.0039721
   13   0.0464082   0.0306083   0.0000000
   14   0.0306083   0.2230399   0.0000000
   15   0.0000000   0.0000000   0.0098608
 Gradient time:  CPU 243.44 s  wall 95.93 s
 **********************************************************************
 **                                                                  **
 **                       VIBRATIONAL ANALYSIS                       **
 **                       --------------------                       **
 **                                                                  **
 **        VIBRATIONAL FREQUENCIES (CM**-1) AND NORMAL MODES         **
 **     FORCE CONSTANTS (mDYN/ANGSTROM) AND REDUCED MASSES (AMU)     **
 **                  INFRARED INTENSITIES (KM/MOL)                   **
 **                                                                  **
 **********************************************************************


 Mode:                 1                      2                      3
 Frequency:        92.62                 118.76                 172.37
 Force Cnst:      0.1755                 0.3189                 0.9217
 Red. Mass:      34.7180                38.3740                52.6555
 IR Active:          YES                    YES                    YES
 IR Intens:        0.156                  0.225                  0.428
 Raman Active:       YES                    YES                    YES
               X      Y      Z        X      Y      Z        X      Y      Z
 C         -0.000  0.000  0.368    0.094 -0.393 -0.000   -0.194 -0.397 -0.000
 P          0.000  0.000  0.813    0.095 -0.400  0.000    0.260 -0.114 -0.000
 Br         0.000 -0.000 -0.262   -0.278  0.289 -0.000    0.493  0.087  0.000
 Br        -0.000 -0.000 -0.237   -0.007  0.132 -0.000   -0.471  0.199  0.000
 Cl         0.000 -0.000  0.281    0.525 -0.463  0.000   -0.214 -0.408 -0.000
 TransDip  -0.000  0.000  0.013   -0.001 -0.015  0.000   -0.021  0.000  0.000

 Mode:                 4                      5                      6
 Frequency:       237.90                 387.86                 404.08
 Force Cnst:      1.3224                 1.1415                 3.3655
 Red. Mass:      39.6567                12.8785                34.9833
 IR Active:          YES                    YES                    YES
 IR Intens:        0.588                  6.860                 74.746
 Raman Active:       YES                    YES                    YES
               X      Y      Z        X      Y      Z        X      Y      Z
 C         -0.206  0.284  0.000    0.000 -0.000  0.980    0.129 -0.091  0.000
 P         -0.209  0.328 -0.000   -0.000 -0.000 -0.149    0.854  0.389 -0.000
 Br         0.105  0.033  0.000    0.000  0.000  0.003   -0.230 -0.146  0.000
 Br        -0.309 -0.278  0.000   -0.000  0.000 -0.038   -0.138 -0.008 -0.000
 Cl         0.717  0.164 -0.000    0.000  0.000 -0.126    0.030  0.033 -0.000
 TransDip  -0.022  0.010 -0.000   -0.000 -0.000 -0.084    0.276  0.027 -0.000

 Mode:                 7                      8                      9
 Frequency:       453.79                 784.07                1088.64
 Force Cnst:      3.7836                 4.7597                 9.4119
 Red. Mass:      31.1842                13.1407                13.4791
 IR Active:          YES                    YES                    YES
 IR Intens:       13.913                 87.730                 60.577
 Raman Active:       YES                    YES                    YES
               X      Y      Z        X      Y      Z        X      Y      Z
 C          0.366 -0.048 -0.000    0.837  0.509  0.000   -0.505  0.818  0.000
 P          0.201 -0.649  0.000   -0.060  0.018 -0.000    0.163 -0.197 -0.000
 Br         0.009  0.036 -0.000   -0.008  0.005 -0.000   -0.002 -0.001  0.000
 Br        -0.154 -0.045  0.000   -0.072 -0.016 -0.000    0.016 -0.003 -0.000
 Cl         0.022  0.612  0.000   -0.053 -0.166 -0.000   -0.003 -0.098 -0.000
 TransDip   0.059 -0.104  0.000    0.203  0.221 -0.000   -0.096  0.230 -0.000

 STANDARD THERMODYNAMIC QUANTITIES AT   298.15 K  AND     1.00 ATM

   This Molecule has  0 Imaginary Frequencies
   Zero point vibrational energy:        5.347 kcal/mol

   Atom    1 Element C  Has Mass   12.00000
   Atom    2 Element P  Has Mass   30.97376
   Atom    3 Element Br Has Mass   78.91830
   Atom    4 Element Br Has Mass   78.91830
   Atom    5 Element Cl Has Mass   34.96885
   Molecular Mass:   235.779210 amu
   Principal axes and moments of inertia in amu*Bohr^2:
                             1           2           3
    Eigenvalues --      615.21691  3523.97204  4139.18895
          X               0.99999    -0.00465     0.00000
          Y               0.00465     0.99999     0.00000
          Z              -0.00000    -0.00000     1.00000
   Rotational Symmetry Number is   1
   The Molecule is an Asymmetric Top
   Translational Enthalpy:        0.889 kcal/mol
   Rotational Enthalpy:           0.889 kcal/mol
   Vibrational Enthalpy:          7.577 kcal/mol
   gas constant (RT):             0.592 kcal/mol
   Translational Entropy:        42.275  cal/mol.K
   Rotational Entropy:           30.574  cal/mol.K
   Vibrational Entropy:          13.979  cal/mol.K

   Total Enthalpy:                9.947 kcal/mol
   Total Entropy:                86.827  cal/mol.K
Archival summary:
1\1\TWL02\FREQ\ProcedureUnspecified\BasisUnspecified\r2l111\taweetha\MonNov2611:16:052018MonNov2611:16:052018\0\\#,FREQ,ProcedureUnspecified,BasisUnspecified,\\0,1\Br\C,1,1.9149\P,2,1.69065,1,114.275\Cl,2,1.72009,1,115.08,3,-180,0\Br,3,2.26257,2,103.885,1,-180,0\\\@

 Total job time:  112.17s(wall), 286.68s(cpu) 
 Mon Nov 26 11:16:05 2018

        *************************************************************
        *                                                           *
        *  Thank you very much for using Q-Chem.  Have a nice day.  *
        *                                                           *
        *************************************************************
