# Supplementary material for: Geometric and energetic data from ab initio calculations of haloethene, haloimine, halomethylenephosphine, haloiminophosphine, halodiazene, halodiphosphene and halocyclopropane
Source: Data Brief. 2019 Nov 2;27:104738. doi: 10.1016/j.dib.2019.104738 (PMC6861602; doi:10.1016/j.dib.2019.104738)
Supplement: Multimedia component 5 [file mmc5.zip › CP/B3LYP/ClBrCPClE.out]

Q-Chem Developer Version!
                  Welcome to Q-Chem
     A Quantum Leap Into The Future Of Chemistry


 Q-Chem 5.1, Q-Chem, Inc., Pleasanton, CA (2018)

 Yihan Shao,  Zhengting Gan,  E. Epifanovsky,  A. T. B. Gilbert,  M. Wormit,  
 J. Kussmann,  A. W. Lange,  A. Behn,  Jia Deng,  Xintian Feng,  D. Ghosh,  
 M. Goldey,  P. R. Horn,  L. D. Jacobson,  I. Kaliman,  T. Kus,  A. Landau,  
 Jie Liu,  E. I. Proynov,  R. M. Richard,  R. P. Steele,  E. J. Sundstrom,  
 H. L. Woodcock III,  P. M. Zimmerman,  D. Zuev,  B. Albrecht,  E. Alguire,  
 S. A. Baeppler,  D. Barton,  Z. Benda,  Y. A. Bernard,  E. J. Berquist,  
 K. B. Bravaya,  H. Burton,  D. Casanova,  Chun-Min Chang,  Yunqing Chen,  
 A. Chien,  K. D. Closser,  M. P. Coons,  S. Coriani,  S. Dasgupta,  
 A. L. Dempwolff,  M. Diedenhofen,  Hainam Do,  R. G. Edgar,  Po-Tung Fang,  
 S. Faraji,  S. Fatehi,  Qingguo Feng,  K. D. Fenk,  J. Fosso-Tande,  
 Qinghui Ge,  A. Ghysels,  G. Gidofalvi,  J. Gomes,  J. Gonthier,  A. Gunina,  
 D. Hait,  M. W. D. Hanson-Heine,  P. H. P. Harbach,  A. W. Hauser,  
 J. E. Herr,  E. G. Hohenstein,  Z. C. Holden,  Kerwin Hui,  B. C. Huynh,  
 T.-C. Jagau,  Hyunjun Ji,  B. Kaduk,  K. Khistyaev,  Jaehoon Kim,  
 P. Klunzinger,  K. Koh,  D. Kosenkov,  L. Koulias,  T. Kowalczyk,  
 C. M. Krauter,  A. Kunitsa,  Ka Un Lao,  A. Laurent,  K. V. Lawler,  
 Joonho Lee,  D. Lefrancois,  S. Lehtola,  D. S. Levine,  Yi-Pei Li,  
 You-Sheng Lin,  Fenglai Liu,  E. Livshits,  A. Luenser,  P. Manohar,  
 E. Mansoor,  S. F. Manzer,  Shan-Ping Mao,  Yuezhi Mao,  N. Mardirossian,  
 A. V. Marenich,  T. Markovich,  L. A. Martinez-Martinez,  S. A. Maurer,  
 N. J. Mayhall,  S. C. McKenzie,  J.-M. Mewes,  A. F. Morrison,  
 J. W. Mullinax,  K. Nanda,  T. S. Nguyen-Beck,  R. Olivares-Amaya,  
 J. A. Parkhill,  T. M. Perrine,  F. Plasser,  P. Pokhilko,  S. Prager,  
 A. Prociuk,  E. Ramos,  D. R. Rehn,  F. Rob,  M. Schneider,  N. Sergueev,  
 S. M. Sharada,  S. Sharma,  D. W. Small,  T. Stauch,  T. Stein,  
 Yu-Chuan Su,  A. J. W. Thom,  A. Tkatchenko,  T. Tsuchimochi,  N. M. Tubman,  
 L. Vogt,  M. L. Vidal,  O. Vydrov,  M. A. Watson,  J. Wenzel,  
 M. de Wergifosse,  T. A. Wesolowski,  A. White,  J. Witte,  A. Yamada,  
 Jun Yang,  K. Yao,  S. Yeganeh,  S. R. Yost,  Zhi-Qiang You,  A. Zech,  
 Igor Ying Zhang,  Xing Zhang,  Yan Zhao,  Ying Zhu,  B. R. Brooks,  
 G. K. L. Chan,  C. J. Cramer,  M. S. Gordon,  W. J. Hehre,  A. Klamt,  
 M. W. Schmidt,  C. D. Sherrill,  D. G. Truhlar,  A. Aspuru-Guzik,  R. Baer,  
 A. T. Bell,  N. A. Besley,  Jeng-Da Chai,  A. E. DePrince, III,  
 R. A. DiStasio Jr.,  A. Dreuw,  B. D. Dunietz,  T. R. Furlani,  
 Chao-Ping Hsu,  Yousung Jung,  Jing Kong,  D. S. Lambrecht,  WanZhen Liang,  
 C. Ochsenfeld,  V. A. Rassolov,  L. V. Slipchenko,  J. E. Subotnik,  
 T. Van Voorhis,  J. M. Herbert,  A. I. Krylov,  P. M. W. Gill,  M. Head-Gordon

 Contributors to earlier versions of Q-Chem not listed above: 
 R. D. Adamson,  B. Austin,  J. Baker,  G. J. O. Beran,  K. Brandhorst,  
 S. T. Brown,  E. F. C. Byrd,  A. K. Chakraborty,  C.-L. Cheng,  
 Siu Hung Chien,  D. M. Chipman,  D. L. Crittenden,  H. Dachsel,  
 R. J. Doerksen,  A. D. Dutoi,  L. Fusti-Molnar,  W. A. Goddard III,  
 A. Golubeva-Zadorozhnaya,  S. R. Gwaltney,  G. Hawkins,  A. Heyden,  
 S. Hirata,  G. Kedziora,  F. J. Keil,  C. Kelley,  Jihan Kim,  R. A. King,  
 R. Z. Khaliullin,  P. P. Korambath,  W. Kurlancheek,  A. M. Lee,  M. S. Lee,  
 S. V. Levchenko,  Ching Yeh Lin,  D. Liotard,  R. C. Lochan,  I. Lotan,  
 P. E. Maslen,  N. Nair,  D. P. O'Neill,  D. Neuhauser,  E. Neuscamman,  
 C. M. Oana,  R. Olson,  B. Peters,  R. Peverati,  P. A. Pieniazek,  
 Y. M. Rhee,  J. Ritchie,  M. A. Rohrdanz,  E. Rosta,  N. J. Russ,  
 H. F. Schaefer III,  N. E. Schultz,  N. Shenvi,  A. C. Simmonett,  A. Sodt,  
 D. Stuck,  K. S. Thanthiriwatte,  V. Vanovschi,  Tao Wang,  A. Warshel,  
 C. F. Williams,  Q. Wu,  X. Xu,  W. Zhang

 Please cite Q-Chem as follows:
 Y. Shao et al., Mol. Phys. 113, 184-215 (2015)
 DOI: 10.1080/00268976.2014.952696

 Q-Chem 5.1.2 for Intel X86 EM64T Linux

 Parts of Q-Chem use Armadillo 8.300.2 (Tropical Shenanigans).
 http://arma.sourceforge.net/

 Q-Chem begins on Mon Nov 26 12:52:04 2018  

Host: 
0

     Scratch files written to /scratch/taweetham/qchem45735//
Input Ideriv = 2
Curr. Ideriv = -1
Max.  Ideriv = 2

Checking the input file for inconsistencies... 	...done.

--------------------------------------------------------------
User input:
--------------------------------------------------------------
$molecule
0 1
C 
P 1 1.5 
Cl 2 PCl 1 120. 
Br 1 PBr 2 120.  3 180.0
Cl 1 PCl 2 120.  3 0.0

PH=1.44
PF=1.54
PCl=2.03
PBr=2.5
PI=2.6
$end

$rem
   job_type	optimization
   basis	6-311++g**
   method	b3lyp
$end

--------------------------------------------------------------
 ----------------------------------------------------------------
             Standard Nuclear Orientation (Angstroms)
    I     Atom           X                Y                Z
 ----------------------------------------------------------------
    1      C      -0.1067837202    -0.1498282641     0.0000000000
    2      P      -1.0639329540     1.0051026188    -0.0000000000
    3      Cl     -3.0652072375     0.6648068029    -0.0000000000
    4      Br      2.3578397816     0.2692552531     0.0000000000
    5      Cl     -0.8127160405    -2.0531305414     0.0000000000
 ----------------------------------------------------------------
 Molecular Point Group                 Cs    NOp =  2
 Largest Abelian Subgroup              Cs    NOp =  2
 Nuclear Repulsion Energy =   491.5499479606 hartrees
 There are       45 alpha and       45 beta electrons
 Requested basis set is 6-311++G(d,p)
 There are 64 shells and 160 basis functions

 Total QAlloc Memory Limit   2000 MB
 Mega-Array Size       188 MB
 MEM_STATIC part       192 MB
 A cutoff of  1.0D-11 yielded   1587 shell pairs
 There are     10856 function pairs (     11834 Cartesian)

 -------------------------------------------------------
 OpenMP Integral Computing Module                       
 Release: version 1.0, May 2013, Q-Chem Inc. Pittsburgh 
 -------------------------------------------------------
 Integral Job Info:
 Integral job number is                      11
 Integral operator is                         1
 short-range coefficients                     0
 long-range coefficients              100000000
 Omega coefficients                           0
 if combine SR and LR in K                    0
 Integral screening is                        0
 Integral computing path is                   2
 max size of driver memory is            800000
 size of driver memory is                593474
 size of scratch memory is             29634545
 max col of scratch BK array               1296
 max len of scratch array in speh3          155
 max len of scratch index in speh4           18
 max int batch size is                      520
 min int batch size is                       52
 fixed nKL is                                45
 max L of basis functions is                  2
 order of int derivative is                   0
 number of shells is                         64
 number of basis is                         167
 number of cartesian basis is               167
 number of contracted shell pairs          1587
 number of primitive shell pairs           4207
 maxK2 (contraction) of shell pair           36
 max number of K2 of shell pair               1
 max number of CS2 of shell pair            202
 max number of PS2 of shell pair            318
 mem total for path MDJ                  519916
 -------------------------------------------------------
 Smallest overlap matrix eigenvalue = 4.82E-04

 Scale SEOQF with 1.000000e-01/1.000000e-01/1.000000e-01

 Standard Electronic Orientation quadrupole field applied
 Nucleus-field energy     =     0.0000000206 hartrees
 Guess from superposition of atomic densities
 Warning:  Energy on first SCF cycle will be non-variational
 SAD guess density has 90.000000 electrons

 -----------------------------------------------------------------------
  General SCF calculation program by
  Eric Jon Sundstrom, Paul Horn, Yuezhi Mao, Dmitri Zuev, Alec White,
  David Stuck, Shaama M.S., Shane Yost, Joonho Lee, David Small,
  Daniel Levine, Susi Lehtola, Hugh Burton, Evgeny Epifanovsky
 -----------------------------------------------------------------------
 Exchange:     0.2000 Hartree-Fock + 0.0800 Slater + 0.7200 B88
 Correlation:  0.1900 VWN1RPA + 0.8100 LYP
 Using SG-1 standard quadrature grid
 using 4 threads for integral computing
 -------------------------------------------------------
 OpenMP Integral computing Module                
 Release: version 2.0, May 2017, Q-Chem Inc. Pleasanton 
 -------------------------------------------------------
 -------------------------------------------------------
 OpenMP BLAS3 based DFT computing Module                
 Release: version 1.0, May 2013, Q-Chem Inc. Pittsburgh 
 -------------------------------------------------------
 A restricted SCF calculation will be
 performed using DIIS
 SCF converges when DIIS error is below 1.0e-08
 ---------------------------------------
  Cycle       Energy         DIIS error
 ---------------------------------------
    1   -3874.4453815572      3.50e-02  
    2   -3873.9289085825      3.00e-03  
    3   -3873.9017446363      3.93e-03  
    4   -3873.9432805192      1.44e-03  
    5   -3873.9501017181      6.97e-04  
    6   -3873.9518143169      2.07e-04  
    7   -3873.9519596917      6.27e-05  
    8   -3873.9519744298      1.54e-05  
    9   -3873.9519752011      4.27e-06  
   10   -3873.9519752693      1.61e-06  
   11   -3873.9519752816      4.52e-07  
   12   -3873.9519752830      8.98e-08  
   13   -3873.9519752830      2.69e-08  
   14   -3873.9519752830      6.14e-09  Convergence criterion met
 ---------------------------------------
 SCF time:   CPU 29.64s  wall 11.00s 
 SCF   energy in the final basis set =    -3873.9519752830
 Total energy in the final basis set =    -3873.9519752830

 --------------------------------------------------------------
             Orbital Energies (a.u.) and Symmetries
 --------------------------------------------------------------

 Alpha MOs, Restricted
 -- Occupied --                  
-482.87 -101.60 -101.59  -77.12  -62.52  -56.35  -56.34  -56.34
  1 A'    2 A'    3 A'    4 A'    5 A'    6 A'    7 A'    1 A"                 
-10.321  -9.512  -9.499  -8.730  -7.276  -7.268  -7.267  -7.265
  8 A'    9 A'   10 A'   11 A'   12 A'    2 A"   13 A'   14 A'                 
 -7.254  -7.253  -6.624  -6.565  -6.547  -6.547  -4.786  -4.782
 15 A'    3 A"   16 A'   17 A'   18 A'    4 A"   19 A'    5 A"                 
 -4.780  -2.674  -2.670  -2.670  -2.656  -2.656  -0.901  -0.850
 20 A'   21 A'   22 A'    6 A"   23 A'    7 A"   24 A'   25 A'                 
 -0.791  -0.766  -0.542  -0.467  -0.425  -0.410  -0.377  -0.365
 26 A'   27 A'   28 A'   29 A'   30 A'    8 A"   31 A'    9 A"                 
 -0.339  -0.326  -0.321  -0.310  -0.306
 32 A'   10 A"   33 A'   34 A'   11 A"                                         
 -- Virtual --                   
 -0.201  -0.123  -0.088  -0.002   0.000   0.020   0.033   0.036
 35 A'   36 A'   12 A"   37 A'   38 A'   39 A'   40 A'   13 A"                 
  0.048   0.063   0.066   0.069   0.078   0.083   0.097   0.101
 41 A'   42 A'   14 A"   43 A'   44 A'   15 A"   45 A'   16 A"                 
  0.101   0.124   0.129   0.132   0.143   0.156   0.164   0.198
 46 A'   47 A'   48 A'   17 A"   49 A'   50 A'   51 A'   52 A'                 
  0.214   0.278   0.281   0.324   0.374   0.384   0.422   0.422
 53 A'   18 A"   54 A'   55 A'   56 A'   57 A'   19 A"   58 A'                 
  0.425   0.438   0.443   0.464   0.471   0.493   0.520   0.549
 59 A'   20 A"   60 A'   61 A'   21 A"   22 A"   62 A'   63 A'                 
  0.550   0.558   0.568   0.572   0.590   0.617   0.630   0.645
 23 A"   64 A'   24 A"   65 A'   25 A"   66 A'   67 A'   26 A"                 
  0.655   0.707   0.760   0.824   0.831   0.846   0.847   0.859
 68 A'   69 A'   70 A'   27 A"   71 A'   28 A"   72 A'   73 A'                 
  0.868   0.881   0.897   0.909   0.962   1.014   1.076   1.147
 29 A"   74 A'   30 A"   75 A'   76 A'   77 A'   78 A'   79 A'                 
  1.242   1.320   1.449   1.506   1.581   1.615   1.647   1.753
 80 A'   31 A"   81 A'   32 A"   33 A"   82 A'   83 A'   84 A'                 
  1.975   1.989   2.002   2.048   2.217   2.237   2.242   2.275
 34 A"   85 A'   86 A'   87 A'   35 A"   36 A"   88 A'   89 A'                 
  2.342   2.382   2.680   2.822   3.166   3.973   3.976   3.979
 90 A'   91 A'   37 A"   92 A'   93 A'   38 A"   39 A"   94 A'                 
  4.023   4.110   6.524   6.960   7.524   7.538   7.561   9.646
 95 A'   96 A'   97 A'   98 A'   40 A"   99 A'  100 A'  101 A'                 
  9.654  13.772  13.896  14.074  23.416  25.750  25.809  25.832
102 A'   41 A"  103 A'  104 A'  105 A'   42 A"   43 A"  106 A'                 
 25.878  26.133  26.197  47.817 163.144 215.624 215.641 289.712
107 A'  108 A'  109 A'  110 A'  111 A'  112 A'  113 A'   44 A"                 
289.725 289.7651020.589
114 A'  115 A'  116 A'                                                         

 Beta MOs, Restricted
 -- Occupied --                  
-482.87 -101.60 -101.59  -77.12  -62.52  -56.35  -56.34  -56.34
  1 A'    2 A'    3 A'    4 A'    5 A'    6 A'    7 A'    1 A"                 
-10.321  -9.512  -9.499  -8.730  -7.276  -7.268  -7.267  -7.265
  8 A'    9 A'   10 A'   11 A'   12 A'    2 A"   13 A'   14 A'                 
 -7.254  -7.253  -6.624  -6.565  -6.547  -6.547  -4.786  -4.782
 15 A'    3 A"   16 A'   17 A'   18 A'    4 A"   19 A'    5 A"                 
 -4.780  -2.674  -2.670  -2.670  -2.656  -2.656  -0.901  -0.850
 20 A'   21 A'   22 A'    6 A"   23 A'    7 A"   24 A'   25 A'                 
 -0.791  -0.766  -0.542  -0.467  -0.425  -0.410  -0.377  -0.365
 26 A'   27 A'   28 A'   29 A'   30 A'    8 A"   31 A'    9 A"                 
 -0.339  -0.326  -0.321  -0.310  -0.306
 32 A'   10 A"   33 A'   34 A'   11 A"                                         
 -- Virtual --                   
 -0.201  -0.123  -0.088  -0.002   0.000   0.020   0.033   0.036
 35 A'   36 A'   12 A"   37 A'   38 A'   39 A'   40 A'   13 A"                 
  0.048   0.063   0.066   0.069   0.078   0.083   0.097   0.101
 41 A'   42 A'   14 A"   43 A'   44 A'   15 A"   45 A'   16 A"                 
  0.101   0.124   0.129   0.132   0.143   0.156   0.164   0.198
 46 A'   47 A'   48 A'   17 A"   49 A'   50 A'   51 A'   52 A'                 
  0.214   0.278   0.281   0.324   0.374   0.384   0.422   0.422
 53 A'   18 A"   54 A'   55 A'   56 A'   57 A'   19 A"   58 A'                 
  0.425   0.438   0.443   0.464   0.471   0.493   0.520   0.549
 59 A'   20 A"   60 A'   61 A'   21 A"   22 A"   62 A'   63 A'                 
  0.550   0.558   0.568   0.572   0.590   0.617   0.630   0.645
 23 A"   64 A'   24 A"   65 A'   25 A"   66 A'   67 A'   26 A"                 
  0.655   0.707   0.760   0.824   0.831   0.846   0.847   0.859
 68 A'   69 A'   70 A'   27 A"   71 A'   28 A"   72 A'   73 A'                 
  0.868   0.881   0.897   0.909   0.962   1.014   1.076   1.147
 29 A"   74 A'   30 A"   75 A'   76 A'   77 A'   78 A'   79 A'                 
  1.242   1.320   1.449   1.506   1.581   1.615   1.647   1.753
 80 A'   31 A"   81 A'   32 A"   33 A"   82 A'   83 A'   84 A'                 
  1.975   1.989   2.002   2.048   2.217   2.237   2.242   2.275
 34 A"   85 A'   86 A'   87 A'   35 A"   36 A"   88 A'   89 A'                 
  2.342   2.382   2.680   2.822   3.166   3.973   3.976   3.979
 90 A'   91 A'   37 A"   92 A'   93 A'   38 A"   39 A"   94 A'                 
  4.023   4.110   6.524   6.960   7.524   7.538   7.561   9.646
 95 A'   96 A'   97 A'   98 A'   40 A"   99 A'  100 A'  101 A'                 
  9.654  13.772  13.896  14.074  23.416  25.750  25.809  25.832
102 A'   41 A"  103 A'  104 A'  105 A'   42 A"   43 A"  106 A'                 
 25.878  26.133  26.197  47.817 163.144 215.624 215.641 289.712
107 A'  108 A'  109 A'  110 A'  111 A'  112 A'  113 A'   44 A"                 
289.725 289.7651020.589
114 A'  115 A'  116 A'                                                         
 --------------------------------------------------------------

          Ground-State Mulliken Net Atomic Charges

     Atom                 Charge (a.u.)
  ----------------------------------------
      1 C                    -0.146297
      2 P                     0.035822
      3 Cl                    0.015825
      4 Br                   -0.035685
      5 Cl                    0.130335
  ----------------------------------------
  Sum of atomic charges =     0.000000

 -----------------------------------------------------------------
                    Cartesian Multipole Moments
 -----------------------------------------------------------------
    Charge (ESU x 10^10)
                 0.0000
    Dipole Moment (Debye)
         X      -0.3675      Y       0.9455      Z      -0.0000
       Tot       1.0144
    Quadrupole Moments (Debye-Ang)
        XX     -59.4498     XY      -0.0942     YY     -63.9087
        XZ      -0.0000     YZ       0.0000     ZZ     -62.9258
    Octopole Moments (Debye-Ang^2)
       XXX      71.5738    XXY       4.0566    XYY      16.8742
       YYY      -1.8244    XXZ       0.0000    XYZ      -0.0000
       YYZ      -0.0000    XZZ      17.4445    YZZ       2.3664
       ZZZ      -0.0000
    Hexadecapole Moments (Debye-Ang^3)
      XXXX   -1428.8875   XXXY      28.3292   XXYY    -341.0212
      XYYY      29.1365   YYYY    -510.1663   XXXZ      -0.0000
      XXYZ      -0.0000   XYYZ      -0.0000   YYYZ       0.0000
      XXZZ    -272.9102   XYZZ       4.2413   YYZZ    -102.0922
      XZZZ      -0.0000   YZZZ       0.0000   ZZZZ     -79.1508
 -----------------------------------------------------------------
 Calculating analytic gradient of the SCF energy
 Gradient of SCF Energy
            1           2           3           4           5
    1  -0.1072897   0.0664180   0.0128767   0.0602872  -0.0322922
    2   0.1921104  -0.1723732   0.0168806   0.0107274  -0.0473451
    3   0.0000000  -0.0000000  -0.0000000   0.0000000  -0.0000000
 Max gradient component =       1.921E-01
 RMS gradient           =       7.747E-02
 Gradient time:  CPU 6.88 s  wall 2.81 s
 Geometry Optimization Parameters
   NAtoms,    NIC,     NZ,  NCons,   NDum,   NFix, NCnnct, MaxDiis
        5      20       5       0       0       0       0       0


** GEOMETRY OPTIMIZATION IN DELOCALIZED INTERNAL COORDINATES **
   Searching for a Minimum

   Optimization Cycle:   1

                       Coordinates (Angstroms)
     ATOM                X               Y               Z
      1  C        -0.1067837202   -0.1498282641    0.0000000000
      2  P        -1.0639329540    1.0051026188    0.0000000000
      3  Cl       -3.0652072375    0.6648068029    0.0000000000
      4  Br        2.3578397816    0.2692552531    0.0000000000
      5  Cl       -0.8127160405   -2.0531305414    0.0000000000
   Point Group: cs    Number of degrees of freedom:     7


   Energy is  -3873.951975283


 Attempting to Generate Delocalized Internal Coordinates

  7 Hessian modes will be used to form the next step
  Hessian Eigenvalues:
     0.052803    0.139919    0.250000    0.250000    0.250000    0.313687
     0.766766

 Minimum Search - Taking Simple RFO Step
 Searching for Lamda that Minimizes Along All modes
 Value Taken    Lamda =  -0.08908709
 Calculated Step too Large.  Step scaled by  0.522572
 Step Taken.  Stepsize is  0.300000

                             Maximum     Tolerance    Cnvgd?
         Gradient           0.152422      0.000300      NO
         Displacement       0.173840      0.001200      NO
         Energy change     *********      0.000001      NO


 New Cartesian Coordinates Obtained by Inverse Iteration

 Displacement from previous Coordinates is:  0.309201
 ----------------------------------------------------------------
             Standard Nuclear Orientation (Angstroms)
    I     Atom           X                Y                Z
 ----------------------------------------------------------------
    1      C      -0.1007047753    -0.1618506327     0.0000000000
    2      P      -1.0486687991     1.0708014049     0.0000000000
    3      Cl     -3.0409506362     0.6289323961     0.0000000000
    4      Br      2.2504086940     0.2121719969     0.0000000000
    5      Cl     -0.7508846540    -2.0138492958     0.0000000000
 ----------------------------------------------------------------
 Molecular Point Group                 Cs    NOp =  2
 Largest Abelian Subgroup              Cs    NOp =  2
 Nuclear Repulsion Energy =   501.0125196723 hartrees
 There are       45 alpha and       45 beta electrons
 Applying Cartesian multipole field
    Component          Value
    ---------          -----
     (2,0,0)        1.00000E-11
     (0,2,0)        2.00000E-11
     (0,0,2)       -3.00000E-11
 Nucleus-field energy     =     0.0000000196 hartrees
 Requested basis set is 6-311++G(d,p)
 There are 64 shells and 160 basis functions
 A cutoff of  1.0D-11 yielded   1606 shell pairs
 There are     10972 function pairs (     11968 Cartesian)
 Smallest overlap matrix eigenvalue = 4.52E-04
 Guess MOs from SCF MO coefficient file

 -----------------------------------------------------------------------
  General SCF calculation program by
  Eric Jon Sundstrom, Paul Horn, Yuezhi Mao, Dmitri Zuev, Alec White,
  David Stuck, Shaama M.S., Shane Yost, Joonho Lee, David Small,
  Daniel Levine, Susi Lehtola, Hugh Burton, Evgeny Epifanovsky
 -----------------------------------------------------------------------
 Exchange:     0.2000 Hartree-Fock + 0.0800 Slater + 0.7200 B88
 Correlation:  0.1900 VWN1RPA + 0.8100 LYP
 Using SG-1 standard quadrature grid
 using 4 threads for integral computing
 -------------------------------------------------------
 OpenMP Integral computing Module                
 Release: version 2.0, May 2017, Q-Chem Inc. Pleasanton 
 -------------------------------------------------------
 -------------------------------------------------------
 OpenMP BLAS3 based DFT computing Module                
 Release: version 1.0, May 2013, Q-Chem Inc. Pittsburgh 
 -------------------------------------------------------
 A restricted SCF calculation will be
 performed using DIIS
 SCF converges when DIIS error is below 1.0e-08
 ---------------------------------------
  Cycle       Energy         DIIS error
 ---------------------------------------
    1   -3873.9898407883      9.05e-04  
    2   -3873.9938531499      3.34e-04  
    3   -3873.9930135892      5.83e-04  
    4   -3873.9941984198      1.55e-04  
    5   -3873.9942760516      4.11e-05  
    6   -3873.9942822529      9.04e-06  
    7   -3873.9942825567      2.49e-06  
    8   -3873.9942825734      1.34e-06  
    9   -3873.9942825800      2.55e-07  
   10   -3873.9942825802      1.07e-07  
   11   -3873.9942825802      2.74e-08  
   12   -3873.9942825802      7.00e-09  Convergence criterion met
 ---------------------------------------
 SCF time:   CPU 25.92s  wall 10.00s 
 SCF   energy in the final basis set =    -3873.9942825802
 Total energy in the final basis set =    -3873.9942825802

 --------------------------------------------------------------
             Orbital Energies (a.u.) and Symmetries
 --------------------------------------------------------------

 Alpha MOs, Restricted
 -- Occupied --                  
-482.87 -101.59 -101.59  -77.13  -62.52  -56.34  -56.34  -56.34
  1 A'    2 A'    3 A'    4 A'    5 A'    6 A'    7 A'    1 A"                 
-10.325  -9.507  -9.503  -8.727  -7.270  -7.269  -7.262  -7.262
  8 A'    9 A'   10 A'   11 A'   12 A'   13 A'    2 A"   14 A'                 
 -7.258  -7.258  -6.625  -6.561  -6.545  -6.544  -4.788  -4.784
 15 A'    3 A"   16 A'   17 A'   18 A'    4 A"   19 A'    5 A"                 
 -4.782  -2.671  -2.667  -2.667  -2.653  -2.653  -0.896  -0.858
 20 A'   21 A'   22 A'    6 A"   23 A'    7 A"   24 A'   25 A'                 
 -0.793  -0.754  -0.545  -0.472  -0.429  -0.406  -0.377  -0.367
 26 A'   27 A'   28 A'   29 A'   30 A'    8 A"   31 A'    9 A"                 
 -0.342  -0.326  -0.322  -0.316  -0.298
 32 A'   10 A"   33 A'   34 A'   11 A"                                         
 -- Virtual --                   
 -0.178  -0.108  -0.095  -0.004   0.001   0.021   0.032   0.037
 35 A'   36 A'   12 A"   37 A'   38 A'   39 A'   40 A'   13 A"                 
  0.049   0.063   0.067   0.072   0.076   0.081   0.096   0.101
 41 A'   42 A'   14 A"   43 A'   44 A'   15 A"   45 A'   46 A'                 
  0.103   0.124   0.129   0.132   0.143   0.153   0.162   0.198
 16 A"   47 A'   48 A'   17 A"   49 A'   50 A'   51 A'   52 A'                 
  0.217   0.275   0.279   0.316   0.377   0.381   0.420   0.422
 53 A'   54 A'   18 A"   55 A'   56 A'   57 A'   58 A'   19 A"                 
  0.428   0.437   0.441   0.457   0.472   0.488   0.510   0.539
 59 A'   20 A"   60 A'   61 A'   21 A"   22 A"   62 A'   63 A'                 
  0.551   0.558   0.570   0.578   0.585   0.616   0.636   0.644
 23 A"   64 A'   24 A"   65 A'   25 A"   66 A'   67 A'   26 A"                 
  0.670   0.718   0.782   0.829   0.833   0.841   0.847   0.861
 68 A'   69 A'   70 A'   27 A"   71 A'   28 A"   72 A'   73 A'                 
  0.872   0.885   0.899   0.906   0.954   1.036   1.072   1.100
 29 A"   74 A'   30 A"   75 A'   76 A'   77 A'   78 A'   79 A'                 
  1.242   1.328   1.453   1.489   1.565   1.623   1.680   1.758
 80 A'   31 A"   81 A'   32 A"   33 A"   82 A'   83 A'   84 A'                 
  1.954   1.976   1.996   2.075   2.218   2.238   2.250   2.276
 85 A'   34 A"   86 A'   87 A'   35 A"   36 A"   88 A'   89 A'                 
  2.359   2.377   2.674   2.828   3.132   3.976   3.983   3.985
 90 A'   91 A'   37 A"   92 A'   93 A'   38 A"   94 A'   39 A"                 
  4.041   4.152   6.533   6.938   7.527   7.543   7.583   9.650
 95 A'   96 A'   97 A'   98 A'   40 A"   99 A'  100 A'  101 A'                 
  9.656  13.770  13.896  14.022  23.361  25.750  25.813  25.849
102 A'   41 A"  103 A'  104 A'  105 A'   42 A"   43 A"  106 A'                 
 25.878  26.155  26.212  47.825 163.106 215.631 215.641 289.716
107 A'  108 A'  109 A'  110 A'  111 A'  112 A'  113 A'   44 A"                 
289.731 289.7851020.600
114 A'  115 A'  116 A'                                                         

 Beta MOs, Restricted
 -- Occupied --                  
-482.87 -101.59 -101.59  -77.13  -62.52  -56.34  -56.34  -56.34
  1 A'    2 A'    3 A'    4 A'    5 A'    6 A'    7 A'    1 A"                 
-10.325  -9.507  -9.503  -8.727  -7.270  -7.269  -7.262  -7.262
  8 A'    9 A'   10 A'   11 A'   12 A'   13 A'    2 A"   14 A'                 
 -7.258  -7.258  -6.625  -6.561  -6.545  -6.544  -4.788  -4.784
 15 A'    3 A"   16 A'   17 A'   18 A'    4 A"   19 A'    5 A"                 
 -4.782  -2.671  -2.667  -2.667  -2.653  -2.653  -0.896  -0.858
 20 A'   21 A'   22 A'    6 A"   23 A'    7 A"   24 A'   25 A'                 
 -0.793  -0.754  -0.545  -0.472  -0.429  -0.406  -0.377  -0.367
 26 A'   27 A'   28 A'   29 A'   30 A'    8 A"   31 A'    9 A"                 
 -0.342  -0.326  -0.322  -0.316  -0.298
 32 A'   10 A"   33 A'   34 A'   11 A"                                         
 -- Virtual --                   
 -0.178  -0.108  -0.095  -0.004   0.001   0.021   0.032   0.037
 35 A'   36 A'   12 A"   37 A'   38 A'   39 A'   40 A'   13 A"                 
  0.049   0.063   0.067   0.072   0.076   0.081   0.096   0.101
 41 A'   42 A'   14 A"   43 A'   44 A'   15 A"   45 A'   46 A'                 
  0.103   0.124   0.129   0.132   0.143   0.153   0.162   0.198
 16 A"   47 A'   48 A'   17 A"   49 A'   50 A'   51 A'   52 A'                 
  0.217   0.275   0.279   0.316   0.377   0.381   0.420   0.422
 53 A'   54 A'   18 A"   55 A'   56 A'   57 A'   58 A'   19 A"                 
  0.428   0.437   0.441   0.457   0.472   0.488   0.510   0.539
 59 A'   20 A"   60 A'   61 A'   21 A"   22 A"   62 A'   63 A'                 
  0.551   0.558   0.570   0.578   0.585   0.616   0.636   0.644
 23 A"   64 A'   24 A"   65 A'   25 A"   66 A'   67 A'   26 A"                 
  0.670   0.718   0.782   0.829   0.833   0.841   0.847   0.861
 68 A'   69 A'   70 A'   27 A"   71 A'   28 A"   72 A'   73 A'                 
  0.872   0.885   0.899   0.906   0.954   1.036   1.072   1.100
 29 A"   74 A'   30 A"   75 A'   76 A'   77 A'   78 A'   79 A'                 
  1.242   1.328   1.453   1.489   1.565   1.623   1.680   1.758
 80 A'   31 A"   81 A'   32 A"   33 A"   82 A'   83 A'   84 A'                 
  1.954   1.976   1.996   2.075   2.218   2.238   2.250   2.276
 85 A'   34 A"   86 A'   87 A'   35 A"   36 A"   88 A'   89 A'                 
  2.359   2.377   2.674   2.828   3.132   3.976   3.983   3.985
 90 A'   91 A'   37 A"   92 A'   93 A'   38 A"   94 A'   39 A"                 
  4.041   4.152   6.533   6.938   7.527   7.543   7.583   9.650
 95 A'   96 A'   97 A'   98 A'   40 A"   99 A'  100 A'  101 A'                 
  9.656  13.770  13.896  14.022  23.361  25.750  25.813  25.849
102 A'   41 A"  103 A'  104 A'  105 A'   42 A"   43 A"  106 A'                 
 25.878  26.155  26.212  47.825 163.106 215.631 215.641 289.716
107 A'  108 A'  109 A'  110 A'  111 A'  112 A'  113 A'   44 A"                 
289.731 289.7851020.600
114 A'  115 A'  116 A'                                                         
 --------------------------------------------------------------

          Ground-State Mulliken Net Atomic Charges

     Atom                 Charge (a.u.)
  ----------------------------------------
      1 C                    -0.182316
      2 P                     0.048598
      3 Cl                   -0.009642
      4 Br                   -0.051623
      5 Cl                    0.194983
  ----------------------------------------
  Sum of atomic charges =     0.000000

 -----------------------------------------------------------------
                    Cartesian Multipole Moments
 -----------------------------------------------------------------
    Charge (ESU x 10^10)
                 0.0000
    Dipole Moment (Debye)
         X      -0.2472      Y       0.7881      Z       0.0000
       Tot       0.8260
    Quadrupole Moments (Debye-Ang)
        XX     -60.6787     XY       0.0651     YY     -63.0447
        XZ       0.0000     YZ      -0.0000     ZZ     -63.0170
    Octopole Moments (Debye-Ang^2)
       XXX      74.8824    XXY       2.8304    XYY      17.1587
       YYY      -2.4111    XXZ       0.0000    XYZ       0.0000
       YYZ       0.0000    XZZ      18.4557    YZZ       2.3030
       ZZZ       0.0000
    Hexadecapole Moments (Debye-Ang^3)
      XXXX   -1375.9830   XXXY      41.7114   XXYY    -327.8228
      XYYY      41.4740   YYYY    -495.3982   XXXZ       0.0000
      XXYZ      -0.0000   XYYZ      -0.0000   YYYZ      -0.0000
      XXZZ    -260.8486   XYZZ       8.6911   YYZZ    -100.0918
      XZZZ       0.0000   YZZZ      -0.0000   ZZZZ     -79.4937
 -----------------------------------------------------------------
 Calculating analytic gradient of the SCF energy
 Gradient of SCF Energy
            1           2           3           4           5
    1  -0.0696975   0.0294277   0.0090124   0.0613087  -0.0300513
    2   0.1381214  -0.1120224   0.0134701   0.0100726  -0.0496418
    3  -0.0000000   0.0000000   0.0000000   0.0000000   0.0000000
 Max gradient component =       1.381E-01
 RMS gradient           =       5.468E-02
 Gradient time:  CPU 6.98 s  wall 2.85 s
 Geometry Optimization Parameters
   NAtoms,    NIC,     NZ,  NCons,   NDum,   NFix, NCnnct, MaxDiis
        5      20       5       0       0       0       0       0

 Cartesian Hessian Update
 Hessian Updated using BFGS Update


** GEOMETRY OPTIMIZATION IN DELOCALIZED INTERNAL COORDINATES **
   Searching for a Minimum

   Optimization Cycle:   2

                       Coordinates (Angstroms)
     ATOM                X               Y               Z
      1  C        -0.1007047753   -0.1618506327    0.0000000000
      2  P        -1.0486687991    1.0708014049    0.0000000000
      3  Cl       -3.0409506362    0.6289323961    0.0000000000
      4  Br        2.2504086940    0.2121719969    0.0000000000
      5  Cl       -0.7508846540   -2.0138492958    0.0000000000
   Point Group: cs    Number of degrees of freedom:     7


   Energy is  -3873.994282580

 Hessian Updated using BFGS Update

  6 Hessian modes will be used to form the next step
  Hessian Eigenvalues:
     0.029346    0.109513    0.237968    0.250918    0.313381    0.954173

 Minimum Search - Taking Simple RFO Step
 Searching for Lamda that Minimizes Along All modes
 Value Taken    Lamda =  -0.09548306
 Calculated Step too Large.  Step scaled by  0.371283
 Step Taken.  Stepsize is  0.300000

                             Maximum     Tolerance    Cnvgd?
         Gradient           0.105332      0.000300      NO
         Displacement       0.164930      0.001200      NO
         Energy change     -0.042307      0.000001      NO


 New Cartesian Coordinates Obtained by Inverse Iteration

 Displacement from previous Coordinates is:  0.313664
 ----------------------------------------------------------------
             Standard Nuclear Orientation (Angstroms)
    I     Atom           X                Y                Z
 ----------------------------------------------------------------
    1      C      -0.1005771786    -0.1754489400     0.0000000000
    2      P      -1.0263176664     1.1178301485     0.0000000000
    3      Cl     -3.0082364084     0.5945794217     0.0000000000
    4      Br      2.1352216385     0.1600203470     0.0000000000
    5      Cl     -0.6908905556    -1.9607751078     0.0000000000
 ----------------------------------------------------------------
 Molecular Point Group                 Cs    NOp =  2
 Largest Abelian Subgroup              Cs    NOp =  2
 Nuclear Repulsion Energy =   513.6929200654 hartrees
 There are       45 alpha and       45 beta electrons
 Applying Cartesian multipole field
    Component          Value
    ---------          -----
     (2,0,0)        1.00000E-11
     (0,2,0)        2.00000E-11
     (0,0,2)       -3.00000E-11
 Nucleus-field energy     =     0.0000000186 hartrees
 Requested basis set is 6-311++G(d,p)
 There are 64 shells and 160 basis functions
 A cutoff of  1.0D-11 yielded   1617 shell pairs
 There are     11003 function pairs (     12001 Cartesian)
 Smallest overlap matrix eigenvalue = 4.01E-04
 Guess MOs from SCF MO coefficient file

 -----------------------------------------------------------------------
  General SCF calculation program by
  Eric Jon Sundstrom, Paul Horn, Yuezhi Mao, Dmitri Zuev, Alec White,
  David Stuck, Shaama M.S., Shane Yost, Joonho Lee, David Small,
  Daniel Levine, Susi Lehtola, Hugh Burton, Evgeny Epifanovsky
 -----------------------------------------------------------------------
 Exchange:     0.2000 Hartree-Fock + 0.0800 Slater + 0.7200 B88
 Correlation:  0.1900 VWN1RPA + 0.8100 LYP
 Using SG-1 standard quadrature grid
 using 4 threads for integral computing
 -------------------------------------------------------
 OpenMP Integral computing Module                
 Release: version 2.0, May 2017, Q-Chem Inc. Pleasanton 
 -------------------------------------------------------
 -------------------------------------------------------
 OpenMP BLAS3 based DFT computing Module                
 Release: version 1.0, May 2013, Q-Chem Inc. Pittsburgh 
 -------------------------------------------------------
 A restricted SCF calculation will be
 performed using DIIS
 SCF converges when DIIS error is below 1.0e-08
 ---------------------------------------
  Cycle       Energy         DIIS error
 ---------------------------------------
    1   -3874.0231044474      8.67e-04  
    2   -3874.0268647826      2.76e-04  
    3   -3874.0264671405      4.47e-04  
    4   -3874.0271103477      1.21e-04  
    5   -3874.0271601494      3.83e-05  
    6   -3874.0271654807      6.81e-06  
    7   -3874.0271656435      2.27e-06  
    8   -3874.0271656589      7.86e-07  
    9   -3874.0271656612      1.36e-07  
   10   -3874.0271656612      5.32e-08  
   11   -3874.0271656612      1.68e-08  
   12   -3874.0271656612      5.39e-09  Convergence criterion met
 ---------------------------------------
 SCF time:   CPU 26.43s  wall 10.00s 
 SCF   energy in the final basis set =    -3874.0271656612
 Total energy in the final basis set =    -3874.0271656612

 --------------------------------------------------------------
             Orbital Energies (a.u.) and Symmetries
 --------------------------------------------------------------

 Alpha MOs, Restricted
 -- Occupied --                  
-482.87 -101.60 -101.59  -77.13  -62.52  -56.34  -56.33  -56.33
  1 A'    2 A'    3 A'    4 A'    5 A'    6 A'    7 A'    1 A"                 
-10.324  -9.508  -9.501  -8.725  -7.274  -7.264  -7.263  -7.263
  8 A'    9 A'   10 A'   11 A'   12 A'   13 A'    2 A"   14 A'                 
 -7.256  -7.256  -6.624  -6.559  -6.542  -6.542  -4.786  -4.782
  3 A"   15 A'   16 A'   17 A'   18 A'    4 A"   19 A'    5 A"                 
 -4.780  -2.669  -2.664  -2.664  -2.651  -2.651  -0.896  -0.867
 20 A'   21 A'   22 A'    6 A"   23 A'    7 A"   24 A'   25 A'                 
 -0.797  -0.742  -0.548  -0.477  -0.436  -0.407  -0.376  -0.369
 26 A'   27 A'   28 A'   29 A'   30 A'    8 A"   31 A'    9 A"                 
 -0.345  -0.327  -0.323  -0.317  -0.290
 32 A'   10 A"   33 A'   34 A'   11 A"                                         
 -- Virtual --                   
 -0.151  -0.098  -0.090  -0.005   0.004   0.022   0.032   0.037
 35 A'   12 A"   36 A'   37 A'   38 A'   39 A'   40 A'   13 A"                 
  0.049   0.063   0.068   0.075   0.076   0.080   0.095   0.100
 41 A'   42 A'   14 A"   43 A'   44 A'   15 A"   45 A'   46 A'                 
  0.104   0.124   0.130   0.133   0.143   0.155   0.160   0.197
 16 A"   47 A'   48 A'   17 A"   49 A'   50 A'   51 A'   52 A'                 
  0.220   0.271   0.280   0.311   0.376   0.382   0.416   0.422
 53 A'   54 A'   18 A"   55 A'   56 A'   57 A'   58 A'   19 A"                 
  0.432   0.435   0.438   0.454   0.475   0.485   0.488   0.534
 59 A'   20 A"   60 A'   61 A'   21 A"   22 A"   62 A'   63 A'                 
  0.550   0.562   0.572   0.582   0.584   0.619   0.643   0.648
 23 A"   64 A'   24 A"   25 A"   65 A'   66 A'   26 A"   67 A'                 
  0.687   0.741   0.806   0.832   0.834   0.835   0.846   0.867
 68 A'   69 A'   70 A'   71 A'   27 A"   28 A"   72 A'   73 A'                 
  0.879   0.887   0.902   0.910   0.946   1.037   1.059   1.119
 29 A"   74 A'   30 A"   75 A'   76 A'   77 A'   78 A'   79 A'                 
  1.242   1.342   1.478   1.483   1.563   1.636   1.728   1.761
 80 A'   31 A"   32 A"   81 A'   33 A"   82 A'   83 A'   84 A'                 
  1.924   1.978   2.004   2.100   2.220   2.240   2.260   2.280
 85 A'   34 A"   86 A'   87 A'   35 A"   36 A"   88 A'   89 A'                 
  2.368   2.394   2.672   2.844   3.128   3.977   3.987   3.997
 90 A'   91 A'   37 A"   92 A'   93 A'   38 A"   94 A'   39 A"                 
  4.063   4.207   6.543   6.927   7.530   7.549   7.608   9.654
 95 A'   96 A'   97 A'   98 A'   40 A"   99 A'  100 A'  101 A'                 
  9.666  13.772  13.899  13.997  23.335  25.753  25.818  25.867
102 A'   41 A"  103 A'  104 A'  105 A'   42 A"   43 A"  106 A'                 
 25.885  26.167  26.242  47.835 163.086 215.641 215.646 289.719
107 A'  108 A'  109 A'  110 A'  111 A'  112 A'  113 A'   44 A"                 
289.738 289.8111020.612
114 A'  115 A'  116 A'                                                         

 Beta MOs, Restricted
 -- Occupied --                  
-482.87 -101.60 -101.59  -77.13  -62.52  -56.34  -56.33  -56.33
  1 A'    2 A'    3 A'    4 A'    5 A'    6 A'    7 A'    1 A"                 
-10.324  -9.508  -9.501  -8.725  -7.274  -7.264  -7.263  -7.263
  8 A'    9 A'   10 A'   11 A'   12 A'   13 A'    2 A"   14 A'                 
 -7.256  -7.256  -6.624  -6.559  -6.542  -6.542  -4.786  -4.782
  3 A"   15 A'   16 A'   17 A'   18 A'    4 A"   19 A'    5 A"                 
 -4.780  -2.669  -2.664  -2.664  -2.651  -2.651  -0.896  -0.867
 20 A'   21 A'   22 A'    6 A"   23 A'    7 A"   24 A'   25 A'                 
 -0.797  -0.742  -0.548  -0.477  -0.436  -0.407  -0.376  -0.369
 26 A'   27 A'   28 A'   29 A'   30 A'    8 A"   31 A'    9 A"                 
 -0.345  -0.327  -0.323  -0.317  -0.290
 32 A'   10 A"   33 A'   34 A'   11 A"                                         
 -- Virtual --                   
 -0.151  -0.098  -0.090  -0.005   0.004   0.022   0.032   0.037
 35 A'   12 A"   36 A'   37 A'   38 A'   39 A'   40 A'   13 A"                 
  0.049   0.063   0.068   0.075   0.076   0.080   0.095   0.100
 41 A'   42 A'   14 A"   43 A'   44 A'   15 A"   45 A'   46 A'                 
  0.104   0.124   0.130   0.133   0.143   0.155   0.160   0.197
 16 A"   47 A'   48 A'   17 A"   49 A'   50 A'   51 A'   52 A'                 
  0.220   0.271   0.280   0.311   0.376   0.382   0.416   0.422
 53 A'   54 A'   18 A"   55 A'   56 A'   57 A'   58 A'   19 A"                 
  0.432   0.435   0.438   0.454   0.475   0.485   0.488   0.534
 59 A'   20 A"   60 A'   61 A'   21 A"   22 A"   62 A'   63 A'                 
  0.550   0.562   0.572   0.582   0.584   0.619   0.643   0.648
 23 A"   64 A'   24 A"   25 A"   65 A'   66 A'   26 A"   67 A'                 
  0.687   0.741   0.806   0.832   0.834   0.835   0.846   0.867
 68 A'   69 A'   70 A'   71 A'   27 A"   28 A"   72 A'   73 A'                 
  0.879   0.887   0.902   0.910   0.946   1.037   1.059   1.119
 29 A"   74 A'   30 A"   75 A'   76 A'   77 A'   78 A'   79 A'                 
  1.242   1.342   1.478   1.483   1.563   1.636   1.728   1.761
 80 A'   31 A"   32 A"   81 A'   33 A"   82 A'   83 A'   84 A'                 
  1.924   1.978   2.004   2.100   2.220   2.240   2.260   2.280
 85 A'   34 A"   86 A'   87 A'   35 A"   36 A"   88 A'   89 A'                 
  2.368   2.394   2.672   2.844   3.128   3.977   3.987   3.997
 90 A'   91 A'   37 A"   92 A'   93 A'   38 A"   94 A'   39 A"                 
  4.063   4.207   6.543   6.927   7.530   7.549   7.608   9.654
 95 A'   96 A'   97 A'   98 A'   40 A"   99 A'  100 A'  101 A'                 
  9.666  13.772  13.899  13.997  23.335  25.753  25.818  25.867
102 A'   41 A"  103 A'  104 A'  105 A'   42 A"   43 A"  106 A'                 
 25.885  26.167  26.242  47.835 163.086 215.641 215.646 289.719
107 A'  108 A'  109 A'  110 A'  111 A'  112 A'  113 A'   44 A"                 
289.738 289.8111020.612
114 A'  115 A'  116 A'                                                         
 --------------------------------------------------------------

          Ground-State Mulliken Net Atomic Charges

     Atom                 Charge (a.u.)
  ----------------------------------------
      1 C                    -0.222506
      2 P                     0.058017
      3 Cl                   -0.034443
      4 Br                   -0.064561
      5 Cl                    0.263494
  ----------------------------------------
  Sum of atomic charges =     0.000000

 -----------------------------------------------------------------
                    Cartesian Multipole Moments
 -----------------------------------------------------------------
    Charge (ESU x 10^10)
                 0.0000
    Dipole Moment (Debye)
         X      -0.0620      Y       0.5711      Z      -0.0000
       Tot       0.5745
    Quadrupole Moments (Debye-Ang)
        XX     -61.8281     XY       0.2431     YY     -62.2333
        XZ       0.0000     YZ      -0.0000     ZZ     -62.9804
    Octopole Moments (Debye-Ang^2)
       XXX      78.4198    XXY       1.7070    XYY      17.7471
       YYY      -2.9838    XXZ      -0.0000    XYZ      -0.0000
       YYZ       0.0000    XZZ      19.5079    YZZ       2.1174
       ZZZ      -0.0000
    Hexadecapole Moments (Debye-Ang^3)
      XXXX   -1317.5805   XXXY      52.9703   XXYY    -312.7585
      XYYY      50.9355   YYYY    -477.0299   XXXZ       0.0000
      XXYZ       0.0000   XYYZ       0.0000   YYYZ      -0.0000
      XXZZ    -247.8164   XYZZ      12.4243   YYZZ     -97.2019
      XZZZ       0.0000   YZZZ       0.0000   ZZZZ     -79.5232
 -----------------------------------------------------------------
 Calculating analytic gradient of the SCF energy
 Gradient of SCF Energy
            1           2           3           4           5
    1  -0.0554827   0.0139927   0.0071595   0.0589733  -0.0246428
    2   0.1009562  -0.0762562   0.0098568   0.0090740  -0.0436307
    3   0.0000000  -0.0000000   0.0000000  -0.0000000  -0.0000000
 Max gradient component =       1.010E-01
 RMS gradient           =       4.123E-02
 Gradient time:  CPU 7.16 s  wall 2.58 s
 Geometry Optimization Parameters
   NAtoms,    NIC,     NZ,  NCons,   NDum,   NFix, NCnnct, MaxDiis
        5      20       5       0       0       0       0       0

 Cartesian Hessian Update
 Hessian Updated using BFGS Update


** GEOMETRY OPTIMIZATION IN DELOCALIZED INTERNAL COORDINATES **
   Searching for a Minimum

   Optimization Cycle:   3

                       Coordinates (Angstroms)
     ATOM                X               Y               Z
      1  C        -0.1005771786   -0.1754489400    0.0000000000
      2  P        -1.0263176664    1.1178301485    0.0000000000
      3  Cl       -3.0082364084    0.5945794217    0.0000000000
      4  Br        2.1352216385    0.1600203470    0.0000000000
      5  Cl       -0.6908905556   -1.9607751078    0.0000000000
   Point Group: cs    Number of degrees of freedom:     7


   Energy is  -3874.027165661

 Hessian Updated using BFGS Update

  7 Hessian modes will be used to form the next step
  Hessian Eigenvalues:
     0.033768    0.112859    0.241150    0.250000    0.256606    0.312872
     0.959172

 Minimum Search - Taking Simple RFO Step
 Searching for Lamda that Minimizes Along All modes
 Value Taken    Lamda =  -0.07458611
 Calculated Step too Large.  Step scaled by  0.383180
 Step Taken.  Stepsize is  0.300000

                             Maximum     Tolerance    Cnvgd?
         Gradient           0.075500      0.000300      NO
         Displacement       0.166901      0.001200      NO
         Energy change     -0.032883      0.000001      NO


 New Cartesian Coordinates Obtained by Inverse Iteration

 Displacement from previous Coordinates is:  0.305084
 ----------------------------------------------------------------
             Standard Nuclear Orientation (Angstroms)
    I     Atom           X                Y                Z
 ----------------------------------------------------------------
    1      C      -0.0958294265    -0.1909334933     0.0000000000
    2      P      -1.0015259314     1.1502788208     0.0000000000
    3      Cl     -2.9782222441     0.5744401194     0.0000000000
    4      Br      2.0133896069     0.1163255223     0.0000000000
    5      Cl     -0.6286121754    -1.9139050998     0.0000000000
 ----------------------------------------------------------------
 Molecular Point Group                 Cs    NOp =  2
 Largest Abelian Subgroup              Cs    NOp =  2
 Nuclear Repulsion Energy =   528.0103811533 hartrees
 There are       45 alpha and       45 beta electrons
 Applying Cartesian multipole field
    Component          Value
    ---------          -----
     (2,0,0)        1.00000E-11
     (0,2,0)        2.00000E-11
     (0,0,2)       -3.00000E-11
 Nucleus-field energy     =     0.0000000175 hartrees
 Requested basis set is 6-311++G(d,p)
 There are 64 shells and 160 basis functions
 A cutoff of  1.0D-11 yielded   1633 shell pairs
 There are     11177 function pairs (     12211 Cartesian)
 Smallest overlap matrix eigenvalue = 3.52E-04
 Guess MOs from SCF MO coefficient file

 -----------------------------------------------------------------------
  General SCF calculation program by
  Eric Jon Sundstrom, Paul Horn, Yuezhi Mao, Dmitri Zuev, Alec White,
  David Stuck, Shaama M.S., Shane Yost, Joonho Lee, David Small,
  Daniel Levine, Susi Lehtola, Hugh Burton, Evgeny Epifanovsky
 -----------------------------------------------------------------------
 Exchange:     0.2000 Hartree-Fock + 0.0800 Slater + 0.7200 B88
 Correlation:  0.1900 VWN1RPA + 0.8100 LYP
 Using SG-1 standard quadrature grid
 using 4 threads for integral computing
 -------------------------------------------------------
 OpenMP Integral computing Module                
 Release: version 2.0, May 2017, Q-Chem Inc. Pleasanton 
 -------------------------------------------------------
 -------------------------------------------------------
 OpenMP BLAS3 based DFT computing Module                
 Release: version 1.0, May 2013, Q-Chem Inc. Pittsburgh 
 -------------------------------------------------------
 A restricted SCF calculation will be
 performed using DIIS
 SCF converges when DIIS error is below 1.0e-08
 ---------------------------------------
  Cycle       Energy         DIIS error
 ---------------------------------------
    1   -3874.0480373473      8.91e-04  
    2   -3874.0513406549      4.47e-04  
    3   -3874.0504932241      6.74e-04  
    4   -3874.0519884795      1.07e-04  
    5   -3874.0520314117      3.34e-05  
    6   -3874.0520354084      6.91e-06  
    7   -3874.0520355640      2.44e-06  
    8   -3874.0520355807      6.72e-07  
    9   -3874.0520355823      1.32e-07  
   10   -3874.0520355824      5.42e-08  
   11   -3874.0520355824      1.20e-08  
   12   -3874.0520355825      3.48e-09  Convergence criterion met
 ---------------------------------------
 SCF time:   CPU 26.95s  wall 10.00s 
 SCF   energy in the final basis set =    -3874.0520355825
 Total energy in the final basis set =    -3874.0520355825

 --------------------------------------------------------------
             Orbital Energies (a.u.) and Symmetries
 --------------------------------------------------------------

 Alpha MOs, Restricted
 -- Occupied --                  
-482.87 -101.60 -101.58  -77.12  -62.52  -56.34  -56.33  -56.33
  1 A'    2 A'    3 A'    4 A'    5 A'    6 A'    7 A'    1 A"                 
-10.321  -9.511  -9.495  -8.725  -7.277  -7.266  -7.266  -7.258
  8 A'    9 A'   10 A'   11 A'   12 A'    2 A"   13 A'   14 A'                 
 -7.250  -7.249  -6.620  -6.558  -6.542  -6.542  -4.783  -4.779
  3 A"   15 A'   16 A'   17 A'   18 A'    4 A"   19 A'    5 A"                 
 -4.777  -2.668  -2.664  -2.664  -2.652  -2.652  -0.904  -0.869
 20 A'   21 A'   22 A'    6 A"   23 A'    7 A"   24 A'   25 A'                 
 -0.806  -0.731  -0.554  -0.480  -0.445  -0.411  -0.376  -0.369
 26 A'   27 A'   28 A'   29 A'   30 A'    8 A"   31 A'    9 A"                 
 -0.348  -0.330  -0.323  -0.317  -0.281
 32 A'   10 A"   33 A'   34 A'   11 A"                                         
 -- Virtual --                   
 -0.121  -0.099  -0.074  -0.005   0.008   0.023   0.032   0.038
 35 A'   12 A"   36 A'   37 A'   38 A'   39 A'   40 A'   13 A"                 
  0.049   0.063   0.068   0.076   0.079   0.079   0.096   0.100
 41 A'   42 A'   14 A"   43 A'   15 A"   44 A'   45 A'   46 A'                 
  0.106   0.123   0.132   0.134   0.142   0.157   0.160   0.196
 16 A"   47 A'   48 A'   17 A"   49 A'   50 A'   51 A'   52 A'                 
  0.222   0.270   0.281   0.307   0.371   0.386   0.411   0.419
 53 A'   54 A'   18 A"   55 A'   56 A'   57 A'   58 A'   19 A"                 
  0.432   0.434   0.439   0.457   0.470   0.475   0.486   0.531
 59 A'   20 A"   60 A'   61 A'   62 A'   21 A"   22 A"   63 A'                 
  0.547   0.567   0.570   0.583   0.592   0.624   0.641   0.666
 23 A"   64 A'   24 A"   25 A"   65 A'   66 A'   26 A"   67 A'                 
  0.698   0.778   0.814   0.830   0.834   0.840   0.846   0.873
 68 A'   69 A'   70 A'   27 A"   71 A'   28 A"   72 A'   73 A'                 
  0.890   0.900   0.905   0.918   0.943   1.013   1.076   1.145
 29 A"   74 A'   30 A"   75 A'   76 A'   77 A'   78 A'   79 A'                 
  1.242   1.360   1.475   1.533   1.565   1.655   1.758   1.766
 80 A'   31 A"   32 A"   81 A'   33 A"   82 A'   83 A'   84 A'                 
  1.913   1.979   2.013   2.121   2.222   2.244   2.265   2.293
 85 A'   34 A"   86 A'   87 A'   35 A"   36 A"   88 A'   89 A'                 
  2.373   2.420   2.672   2.867   3.135   3.977   3.990   4.011
 90 A'   91 A'   37 A"   92 A'   93 A'   38 A"   94 A'   39 A"                 
  4.088   4.269   6.555   6.922   7.532   7.556   7.628   9.659
 95 A'   96 A'   97 A'   98 A'   40 A"   99 A'  100 A'  101 A'                 
  9.681  13.776  13.901  13.983  23.322  25.758  25.824  25.874
102 A'   41 A"  103 A'  104 A'  105 A'   42 A"   43 A"  106 A'                 
 25.911  26.172  26.266  47.847 163.075 215.646 215.662 289.722
107 A'  108 A'  109 A'  110 A'  111 A'  112 A'  113 A'   44 A"                 
289.745 289.8381020.627
114 A'  115 A'  116 A'                                                         

 Beta MOs, Restricted
 -- Occupied --                  
-482.87 -101.60 -101.58  -77.12  -62.52  -56.34  -56.33  -56.33
  1 A'    2 A'    3 A'    4 A'    5 A'    6 A'    7 A'    1 A"                 
-10.321  -9.511  -9.495  -8.725  -7.277  -7.266  -7.266  -7.258
  8 A'    9 A'   10 A'   11 A'   12 A'    2 A"   13 A'   14 A'                 
 -7.250  -7.249  -6.620  -6.558  -6.542  -6.542  -4.783  -4.779
  3 A"   15 A'   16 A'   17 A'   18 A'    4 A"   19 A'    5 A"                 
 -4.777  -2.668  -2.664  -2.664  -2.652  -2.652  -0.904  -0.869
 20 A'   21 A'   22 A'    6 A"   23 A'    7 A"   24 A'   25 A'                 
 -0.806  -0.731  -0.554  -0.480  -0.445  -0.411  -0.376  -0.369
 26 A'   27 A'   28 A'   29 A'   30 A'    8 A"   31 A'    9 A"                 
 -0.348  -0.330  -0.323  -0.317  -0.281
 32 A'   10 A"   33 A'   34 A'   11 A"                                         
 -- Virtual --                   
 -0.121  -0.099  -0.074  -0.005   0.008   0.023   0.032   0.038
 35 A'   12 A"   36 A'   37 A'   38 A'   39 A'   40 A'   13 A"                 
  0.049   0.063   0.068   0.076   0.079   0.079   0.096   0.100
 41 A'   42 A'   14 A"   43 A'   15 A"   44 A'   45 A'   46 A'                 
  0.106   0.123   0.132   0.134   0.142   0.157   0.160   0.196
 16 A"   47 A'   48 A'   17 A"   49 A'   50 A'   51 A'   52 A'                 
  0.222   0.270   0.281   0.307   0.371   0.386   0.411   0.419
 53 A'   54 A'   18 A"   55 A'   56 A'   57 A'   58 A'   19 A"                 
  0.432   0.434   0.439   0.457   0.470   0.475   0.486   0.531
 59 A'   20 A"   60 A'   61 A'   62 A'   21 A"   22 A"   63 A'                 
  0.547   0.567   0.570   0.583   0.592   0.624   0.641   0.666
 23 A"   64 A'   24 A"   25 A"   65 A'   66 A'   26 A"   67 A'                 
  0.698   0.778   0.814   0.830   0.834   0.840   0.846   0.873
 68 A'   69 A'   70 A'   27 A"   71 A'   28 A"   72 A'   73 A'                 
  0.890   0.900   0.905   0.918   0.943   1.013   1.076   1.145
 29 A"   74 A'   30 A"   75 A'   76 A'   77 A'   78 A'   79 A'                 
  1.242   1.360   1.475   1.533   1.565   1.655   1.758   1.766
 80 A'   31 A"   32 A"   81 A'   33 A"   82 A'   83 A'   84 A'                 
  1.913   1.979   2.013   2.121   2.222   2.244   2.265   2.293
 85 A'   34 A"   86 A'   87 A'   35 A"   36 A"   88 A'   89 A'                 
  2.373   2.420   2.672   2.867   3.135   3.977   3.990   4.011
 90 A'   91 A'   37 A"   92 A'   93 A'   38 A"   94 A'   39 A"                 
  4.088   4.269   6.555   6.922   7.532   7.556   7.628   9.659
 95 A'   96 A'   97 A'   98 A'   40 A"   99 A'  100 A'  101 A'                 
  9.681  13.776  13.901  13.983  23.322  25.758  25.824  25.874
102 A'   41 A"  103 A'  104 A'  105 A'   42 A"   43 A"  106 A'                 
 25.911  26.172  26.266  47.847 163.075 215.646 215.662 289.722
107 A'  108 A'  109 A'  110 A'  111 A'  112 A'  113 A'   44 A"                 
289.745 289.8381020.627
114 A'  115 A'  116 A'                                                         
 --------------------------------------------------------------

          Ground-State Mulliken Net Atomic Charges

     Atom                 Charge (a.u.)
  ----------------------------------------
      1 C                    -0.255218
      2 P                     0.060625
      3 Cl                   -0.056922
      4 Br                   -0.069237
      5 Cl                    0.320753
  ----------------------------------------
  Sum of atomic charges =    -0.000000

 -----------------------------------------------------------------
                    Cartesian Multipole Moments
 -----------------------------------------------------------------
    Charge (ESU x 10^10)
                -0.0000
    Dipole Moment (Debye)
         X       0.2476      Y       0.3626      Z       0.0000
       Tot       0.4391
    Quadrupole Moments (Debye-Ang)
        XX     -62.7719     XY       0.3976     YY     -61.6522
        XZ       0.0000     YZ      -0.0000     ZZ     -62.8741
    Octopole Moments (Debye-Ang^2)
       XXX      82.6602    XXY       0.8504    XYY      18.8208
       YYY      -3.3965    XXZ      -0.0000    XYZ       0.0000
       YYZ       0.0000    XZZ      20.7703    YZZ       1.8424
       ZZZ      -0.0000
    Hexadecapole Moments (Debye-Ang^3)
      XXXX   -1257.8581   XXXY      63.1249   XXYY    -298.2700
      XYYY      59.1629   YYYY    -462.9963   XXXZ       0.0000
      XXYZ      -0.0000   XYYZ       0.0000   YYYZ      -0.0000
      XXZZ    -234.8258   XYZZ      15.8891   YYZZ     -94.8657
      XZZZ       0.0000   YZZZ      -0.0000   ZZZZ     -79.3715
 -----------------------------------------------------------------
 Calculating analytic gradient of the SCF energy
 Gradient of SCF Energy
            1           2           3           4           5
    1  -0.0433762   0.0070606   0.0060348   0.0456995  -0.0154187
    2   0.0665243  -0.0505615   0.0069102   0.0063073  -0.0291803
    3  -0.0000000  -0.0000000   0.0000000   0.0000000   0.0000000
 Max gradient component =       6.652E-02
 RMS gradient           =       2.854E-02
 Gradient time:  CPU 7.36 s  wall 2.83 s
 Geometry Optimization Parameters
   NAtoms,    NIC,     NZ,  NCons,   NDum,   NFix, NCnnct, MaxDiis
        5      20       5       0       0       0       0       0

 Cartesian Hessian Update
 Hessian Updated using BFGS Update


** GEOMETRY OPTIMIZATION IN DELOCALIZED INTERNAL COORDINATES **
   Searching for a Minimum

   Optimization Cycle:   4

                       Coordinates (Angstroms)
     ATOM                X               Y               Z
      1  C        -0.0958294265   -0.1909334933    0.0000000000
      2  P        -1.0015259314    1.1502788208    0.0000000000
      3  Cl       -2.9782222441    0.5744401194    0.0000000000
      4  Br        2.0133896069    0.1163255223    0.0000000000
      5  Cl       -0.6286121754   -1.9139050998    0.0000000000
   Point Group: cs    Number of degrees of freedom:     7


   Energy is  -3874.052035582

 Hessian Updated using BFGS Update

  7 Hessian modes will be used to form the next step
  Hessian Eigenvalues:
     0.059438    0.129586    0.241107    0.250441    0.256320    0.312460
     0.912487

 Minimum Search - Taking Simple RFO Step
 Searching for Lamda that Minimizes Along All modes
 Value Taken    Lamda =  -0.03722029
 Calculated Step too Large.  Step scaled by  0.533454
 Step Taken.  Stepsize is  0.300000

                             Maximum     Tolerance    Cnvgd?
         Gradient           0.049335      0.000300      NO
         Displacement       0.176819      0.001200      NO
         Energy change     -0.024870      0.000001      NO


 New Cartesian Coordinates Obtained by Inverse Iteration

 Displacement from previous Coordinates is:  0.295578
 ----------------------------------------------------------------
             Standard Nuclear Orientation (Angstroms)
    I     Atom           X                Y                Z
 ----------------------------------------------------------------
    1      C      -0.0831378318    -0.2050032637     0.0000000000
    2      P      -0.9726688456     1.1780219813     0.0000000000
    3      Cl     -2.9476539106     0.5579684026     0.0000000000
    4      Br      1.8874248127     0.0821775308     0.0000000000
    5      Cl     -0.5747643952    -1.8769587817     0.0000000000
 ----------------------------------------------------------------
 Molecular Point Group                 Cs    NOp =  2
 Largest Abelian Subgroup              Cs    NOp =  2
 Nuclear Repulsion Energy =   543.4953257462 hartrees
 There are       45 alpha and       45 beta electrons
 Applying Cartesian multipole field
    Component          Value
    ---------          -----
     (2,0,0)        1.00000E-11
     (0,2,0)        2.00000E-11
     (0,0,2)       -3.00000E-11
 Nucleus-field energy     =     0.0000000166 hartrees
 Requested basis set is 6-311++G(d,p)
 There are 64 shells and 160 basis functions
 A cutoff of  1.0D-11 yielded   1650 shell pairs
 There are     11240 function pairs (     12278 Cartesian)
 Smallest overlap matrix eigenvalue = 3.13E-04
 Guess MOs from SCF MO coefficient file

 -----------------------------------------------------------------------
  General SCF calculation program by
  Eric Jon Sundstrom, Paul Horn, Yuezhi Mao, Dmitri Zuev, Alec White,
  David Stuck, Shaama M.S., Shane Yost, Joonho Lee, David Small,
  Daniel Levine, Susi Lehtola, Hugh Burton, Evgeny Epifanovsky
 -----------------------------------------------------------------------
 Exchange:     0.2000 Hartree-Fock + 0.0800 Slater + 0.7200 B88
 Correlation:  0.1900 VWN1RPA + 0.8100 LYP
 Using SG-1 standard quadrature grid
 using 4 threads for integral computing
 -------------------------------------------------------
 OpenMP Integral computing Module                
 Release: version 2.0, May 2017, Q-Chem Inc. Pleasanton 
 -------------------------------------------------------
 -------------------------------------------------------
 OpenMP BLAS3 based DFT computing Module                
 Release: version 1.0, May 2013, Q-Chem Inc. Pittsburgh 
 -------------------------------------------------------
 A restricted SCF calculation will be
 performed using DIIS
 SCF converges when DIIS error is below 1.0e-08
 ---------------------------------------
  Cycle       Energy         DIIS error
 ---------------------------------------
    1   -3874.0623419833      9.66e-04  
    2   -3874.0657158590      5.72e-04  
    3   -3874.0650315341      7.25e-04  
    4   -3874.0667292608      1.23e-04  
    5   -3874.0667892157      3.73e-05  
    6   -3874.0667940518      7.23e-06  
    7   -3874.0667942102      2.52e-06  
    8   -3874.0667942289      8.30e-07  
    9   -3874.0667942314      1.74e-07  
   10   -3874.0667942315      5.61e-08  
   11   -3874.0667942314      9.35e-09  Convergence criterion met
 ---------------------------------------
 SCF time:   CPU 25.29s  wall 10.00s 
 SCF   energy in the final basis set =    -3874.0667942314
 Total energy in the final basis set =    -3874.0667942314

 --------------------------------------------------------------
             Orbital Energies (a.u.) and Symmetries
 --------------------------------------------------------------

 Alpha MOs, Restricted
 -- Occupied --                  
-482.87 -101.60 -101.57  -77.12  -62.52  -56.34  -56.34  -56.34
  1 A'    2 A'    3 A'    4 A'    5 A'    6 A'    7 A'    1 A"                 
-10.316  -9.513  -9.488  -8.727  -7.278  -7.267  -7.267  -7.251
  8 A'    9 A'   10 A'   11 A'   12 A'    2 A"   13 A'   14 A'                 
 -7.243  -7.242  -6.616  -6.560  -6.545  -6.545  -4.779  -4.774
  3 A"   15 A'   16 A'   17 A'   18 A'    4 A"   19 A'    5 A"                 
 -4.773  -2.670  -2.666  -2.666  -2.655  -2.655  -0.919  -0.864
 20 A'   21 A'   22 A'    6 A"   23 A'    7 A"   24 A'   25 A'                 
 -0.821  -0.719  -0.559  -0.484  -0.453  -0.419  -0.375  -0.366
 26 A'   27 A'   28 A'   29 A'   30 A'    8 A"   31 A'    9 A"                 
 -0.350  -0.335  -0.322  -0.317  -0.272
 32 A'   10 A"   33 A'   34 A'   11 A"                                         
 -- Virtual --                   
 -0.099  -0.087  -0.061  -0.006   0.013   0.024   0.033   0.039
 12 A"   35 A'   36 A'   37 A'   38 A'   39 A'   40 A'   13 A"                 
  0.048   0.062   0.068   0.078   0.079   0.085   0.098   0.099
 41 A'   42 A'   14 A"   15 A"   43 A'   44 A'   45 A'   46 A'                 
  0.108   0.122   0.134   0.135   0.143   0.157   0.162   0.195
 16 A"   47 A'   17 A"   48 A'   49 A'   50 A'   51 A'   52 A'                 
  0.223   0.271   0.283   0.306   0.365   0.388   0.410   0.414
 53 A'   54 A'   18 A"   55 A'   56 A'   57 A'   58 A'   19 A"                 
  0.429   0.433   0.443   0.459   0.465   0.473   0.493   0.527
 59 A'   20 A"   60 A'   61 A'   62 A'   21 A"   22 A"   63 A'                 
  0.539   0.563   0.570   0.589   0.600   0.631   0.640   0.687
 23 A"   24 A"   64 A'   25 A"   65 A'   66 A'   26 A"   67 A'                 
  0.709   0.801   0.815   0.826   0.845   0.847   0.858   0.876
 68 A'   69 A'   70 A'   27 A"   71 A'   28 A"   72 A'   73 A'                 
  0.902   0.910   0.919   0.926   0.949   0.992   1.087   1.173
 29 A"   30 A"   74 A'   75 A'   76 A'   77 A'   78 A'   79 A'                 
  1.241   1.380   1.478   1.569   1.593   1.685   1.758   1.772
 80 A'   31 A"   32 A"   33 A"   81 A'   82 A'   83 A'   84 A'                 
  1.922   1.982   2.023   2.132   2.225   2.249   2.268   2.308
 85 A'   34 A"   86 A'   87 A'   35 A"   36 A"   88 A'   89 A'                 
  2.379   2.441   2.672   2.902   3.143   3.974   3.990   4.029
 90 A'   91 A'   37 A"   92 A'   93 A'   38 A"   94 A'   39 A"                 
  4.115   4.316   6.577   6.919   7.532   7.563   7.631   9.665
 95 A'   96 A'   97 A'   98 A'   40 A"   99 A'  100 A'  101 A'                 
  9.699  13.781  13.903  13.974  23.320  25.764  25.830  25.881
102 A'   41 A"  103 A'  104 A'  105 A'   42 A"   43 A"  106 A'                 
 25.940  26.174  26.288  47.865 163.068 215.652 215.683 289.724
107 A'  108 A'  109 A'  110 A'  111 A'  112 A'  113 A'   44 A"                 
289.754 289.8531020.650
114 A'  115 A'  116 A'                                                         

 Beta MOs, Restricted
 -- Occupied --                  
-482.87 -101.60 -101.57  -77.12  -62.52  -56.34  -56.34  -56.34
  1 A'    2 A'    3 A'    4 A'    5 A'    6 A'    7 A'    1 A"                 
-10.316  -9.513  -9.488  -8.727  -7.278  -7.267  -7.267  -7.251
  8 A'    9 A'   10 A'   11 A'   12 A'    2 A"   13 A'   14 A'                 
 -7.243  -7.242  -6.616  -6.560  -6.545  -6.545  -4.779  -4.774
  3 A"   15 A'   16 A'   17 A'   18 A'    4 A"   19 A'    5 A"                 
 -4.773  -2.670  -2.666  -2.666  -2.655  -2.655  -0.919  -0.864
 20 A'   21 A'   22 A'    6 A"   23 A'    7 A"   24 A'   25 A'                 
 -0.821  -0.719  -0.559  -0.484  -0.453  -0.419  -0.375  -0.366
 26 A'   27 A'   28 A'   29 A'   30 A'    8 A"   31 A'    9 A"                 
 -0.350  -0.335  -0.322  -0.317  -0.272
 32 A'   10 A"   33 A'   34 A'   11 A"                                         
 -- Virtual --                   
 -0.099  -0.087  -0.061  -0.006   0.013   0.024   0.033   0.039
 12 A"   35 A'   36 A'   37 A'   38 A'   39 A'   40 A'   13 A"                 
  0.048   0.062   0.068   0.078   0.079   0.085   0.098   0.099
 41 A'   42 A'   14 A"   15 A"   43 A'   44 A'   45 A'   46 A'                 
  0.108   0.122   0.134   0.135   0.143   0.157   0.162   0.195
 16 A"   47 A'   17 A"   48 A'   49 A'   50 A'   51 A'   52 A'                 
  0.223   0.271   0.283   0.306   0.365   0.388   0.410   0.414
 53 A'   54 A'   18 A"   55 A'   56 A'   57 A'   58 A'   19 A"                 
  0.429   0.433   0.443   0.459   0.465   0.473   0.493   0.527
 59 A'   20 A"   60 A'   61 A'   62 A'   21 A"   22 A"   63 A'                 
  0.539   0.563   0.570   0.589   0.600   0.631   0.640   0.687
 23 A"   24 A"   64 A'   25 A"   65 A'   66 A'   26 A"   67 A'                 
  0.709   0.801   0.815   0.826   0.845   0.847   0.858   0.876
 68 A'   69 A'   70 A'   27 A"   71 A'   28 A"   72 A'   73 A'                 
  0.902   0.910   0.919   0.926   0.949   0.992   1.087   1.173
 29 A"   30 A"   74 A'   75 A'   76 A'   77 A'   78 A'   79 A'                 
  1.241   1.380   1.478   1.569   1.593   1.685   1.758   1.772
 80 A'   31 A"   32 A"   33 A"   81 A'   82 A'   83 A'   84 A'                 
  1.922   1.982   2.023   2.132   2.225   2.249   2.268   2.308
 85 A'   34 A"   86 A'   87 A'   35 A"   36 A"   88 A'   89 A'                 
  2.379   2.441   2.672   2.902   3.143   3.974   3.990   4.029
 90 A'   91 A'   37 A"   92 A'   93 A'   38 A"   94 A'   39 A"                 
  4.115   4.316   6.577   6.919   7.532   7.563   7.631   9.665
 95 A'   96 A'   97 A'   98 A'   40 A"   99 A'  100 A'  101 A'                 
  9.699  13.781  13.903  13.974  23.320  25.764  25.830  25.881
102 A'   41 A"  103 A'  104 A'  105 A'   42 A"   43 A"  106 A'                 
 25.940  26.174  26.288  47.865 163.068 215.652 215.683 289.724
107 A'  108 A'  109 A'  110 A'  111 A'  112 A'  113 A'   44 A"                 
289.754 289.8531020.650
114 A'  115 A'  116 A'                                                         
 --------------------------------------------------------------

          Ground-State Mulliken Net Atomic Charges

     Atom                 Charge (a.u.)
  ----------------------------------------
      1 C                    -0.273886
      2 P                     0.056476
      3 Cl                   -0.079613
      4 Br                   -0.063696
      5 Cl                    0.360718
  ----------------------------------------
  Sum of atomic charges =    -0.000000

 -----------------------------------------------------------------
                    Cartesian Multipole Moments
 -----------------------------------------------------------------
    Charge (ESU x 10^10)
                -0.0000
    Dipole Moment (Debye)
         X       0.7063      Y       0.2028      Z       0.0000
       Tot       0.7349
    Quadrupole Moments (Debye-Ang)
        XX     -63.5895     XY       0.5492     YY     -61.2790
        XZ      -0.0000     YZ       0.0000     ZZ     -62.7235
    Octopole Moments (Debye-Ang^2)
       XXX      87.7737    XXY       0.1304    XYY      20.2644
       YYY      -3.5153    XXZ      -0.0000    XYZ      -0.0000
       YYZ       0.0000    XZZ      22.3130    YZZ       1.5304
       ZZZ       0.0000
    Hexadecapole Moments (Debye-Ang^3)
      XXXX   -1198.7624   XXXY      71.0808   XXYY    -284.6655
      XYYY      64.7308   YYYY    -454.1474   XXXZ       0.0000
      XXYZ       0.0000   XYYZ      -0.0000   YYYZ      -0.0000
      XXZZ    -222.1279   XYZZ      18.4875   YYZZ     -93.3154
      XZZZ      -0.0000   YZZZ       0.0000   ZZZZ     -79.0970
 -----------------------------------------------------------------
 Calculating analytic gradient of the SCF energy
 Gradient of SCF Energy
            1           2           3           4           5
    1  -0.0280517   0.0057590   0.0048119   0.0213955  -0.0039147
    2   0.0324054  -0.0287647   0.0038574   0.0023809  -0.0098790
    3  -0.0000000   0.0000000  -0.0000000   0.0000000  -0.0000000
 Max gradient component =       3.241E-02
 RMS gradient           =       1.486E-02
 Gradient time:  CPU 7.58 s  wall 2.69 s
 Geometry Optimization Parameters
   NAtoms,    NIC,     NZ,  NCons,   NDum,   NFix, NCnnct, MaxDiis
        5      20       5       0       0       0       0       0

 Cartesian Hessian Update
 Hessian Updated using BFGS Update


** GEOMETRY OPTIMIZATION IN DELOCALIZED INTERNAL COORDINATES **
   Searching for a Minimum

   Optimization Cycle:   5

                       Coordinates (Angstroms)
     ATOM                X               Y               Z
      1  C        -0.0831378318   -0.2050032637    0.0000000000
      2  P        -0.9726688456    1.1780219813    0.0000000000
      3  Cl       -2.9476539106    0.5579684026    0.0000000000
      4  Br        1.8874248127    0.0821775308    0.0000000000
      5  Cl       -0.5747643952   -1.8769587817    0.0000000000
   Point Group: cs    Number of degrees of freedom:     7


   Energy is  -3874.066794231

 Hessian Updated using BFGS Update

  7 Hessian modes will be used to form the next step
  Hessian Eigenvalues:
     0.075399    0.155586    0.245706    0.253579    0.256039    0.312934
     0.878922

 Minimum Search - Taking Simple RFO Step
 Searching for Lamda that Minimizes Along All modes
 Value Taken    Lamda =  -0.00754104
 Step Taken.  Stepsize is  0.254181

                             Maximum     Tolerance    Cnvgd?
         Gradient           0.024289      0.000300      NO
         Displacement       0.164894      0.001200      NO
         Energy change     -0.014759      0.000001      NO


 New Cartesian Coordinates Obtained by Inverse Iteration

 Displacement from previous Coordinates is:  0.230146
 ----------------------------------------------------------------
             Standard Nuclear Orientation (Angstroms)
    I     Atom           X                Y                Z
 ----------------------------------------------------------------
    1      C      -0.0578791682    -0.2108328064     0.0000000000
    2      P      -0.9466186704     1.2046120934     0.0000000000
    3      Cl     -2.9216117923     0.5356781927     0.0000000000
    4      Br      1.7868129030     0.0613239226     0.0000000000
    5      Cl     -0.5515034428    -1.8545755330     0.0000000000
 ----------------------------------------------------------------
 Molecular Point Group                 Cs    NOp =  2
 Largest Abelian Subgroup              Cs    NOp =  2
 Nuclear Repulsion Energy =   556.1296395010 hartrees
 There are       45 alpha and       45 beta electrons
 Applying Cartesian multipole field
    Component          Value
    ---------          -----
     (2,0,0)        1.00000E-11
     (0,2,0)        2.00000E-11
     (0,0,2)       -3.00000E-11
 Nucleus-field energy     =     0.0000000159 hartrees
 Requested basis set is 6-311++G(d,p)
 There are 64 shells and 160 basis functions
 A cutoff of  1.0D-11 yielded   1666 shell pairs
 There are     11386 function pairs (     12443 Cartesian)
 Smallest overlap matrix eigenvalue = 2.82E-04
 Guess MOs from SCF MO coefficient file

 -----------------------------------------------------------------------
  General SCF calculation program by
  Eric Jon Sundstrom, Paul Horn, Yuezhi Mao, Dmitri Zuev, Alec White,
  David Stuck, Shaama M.S., Shane Yost, Joonho Lee, David Small,
  Daniel Levine, Susi Lehtola, Hugh Burton, Evgeny Epifanovsky
 -----------------------------------------------------------------------
 Exchange:     0.2000 Hartree-Fock + 0.0800 Slater + 0.7200 B88
 Correlation:  0.1900 VWN1RPA + 0.8100 LYP
 Using SG-1 standard quadrature grid
 using 4 threads for integral computing
 -------------------------------------------------------
 OpenMP Integral computing Module                
 Release: version 2.0, May 2017, Q-Chem Inc. Pleasanton 
 -------------------------------------------------------
 -------------------------------------------------------
 OpenMP BLAS3 based DFT computing Module                
 Release: version 1.0, May 2013, Q-Chem Inc. Pittsburgh 
 -------------------------------------------------------
 A restricted SCF calculation will be
 performed using DIIS
 SCF converges when DIIS error is below 1.0e-08
 ---------------------------------------
  Cycle       Energy         DIIS error
 ---------------------------------------
    1   -3874.0648665778      9.19e-04  
    2   -3874.0679954166      5.07e-04  
    3   -3874.0674895170      6.35e-04  
    4   -3874.0687420502      1.30e-04  
    5   -3874.0688085892      3.84e-05  
    6   -3874.0688135800      6.88e-06  
    7   -3874.0688137216      2.79e-06  
    8   -3874.0688137462      8.04e-07  
    9   -3874.0688137482      1.29e-07  
   10   -3874.0688137483      4.32e-08  
   11   -3874.0688137483      1.03e-08  
   12   -3874.0688137483      2.29e-09  Convergence criterion met
 ---------------------------------------
 SCF time:   CPU 28.04s  wall 10.00s 
 SCF   energy in the final basis set =    -3874.0688137483
 Total energy in the final basis set =    -3874.0688137483

 --------------------------------------------------------------
             Orbital Energies (a.u.) and Symmetries
 --------------------------------------------------------------

 Alpha MOs, Restricted
 -- Occupied --                  
-482.87 -101.60 -101.57  -77.12  -62.52  -56.34  -56.34  -56.34
  1 A'    2 A'    3 A'    4 A'    5 A'    6 A'    7 A'    1 A"                 
-10.311  -9.511  -9.481  -8.733  -7.276  -7.266  -7.266  -7.244
  8 A'    9 A'   10 A'   11 A'   12 A'    2 A"   13 A'   14 A'                 
 -7.236  -7.236  -6.612  -6.565  -6.551  -6.551  -4.775  -4.770
  3 A"   15 A'   16 A'   17 A'   18 A'    4 A"   19 A'    5 A"                 
 -4.769  -2.676  -2.672  -2.672  -2.661  -2.661  -0.931  -0.857
 20 A'   21 A'   22 A'    6 A"   23 A'    7 A"   24 A'   25 A'                 
 -0.839  -0.709  -0.563  -0.488  -0.457  -0.426  -0.374  -0.360
 26 A'   27 A'   28 A'   29 A'   30 A'    8 A"   31 A'    9 A"                 
 -0.350  -0.342  -0.322  -0.318  -0.264
 32 A'   10 A"   33 A'   34 A'   11 A"                                         
 -- Virtual --                   
 -0.100  -0.066  -0.048  -0.006   0.016   0.025   0.033   0.039
 12 A"   35 A'   36 A'   37 A'   38 A'   39 A'   40 A'   13 A"                 
  0.045   0.063   0.067   0.078   0.080   0.090   0.098   0.099
 41 A'   42 A'   14 A"   15 A"   43 A'   44 A'   45 A'   46 A'                 
  0.109   0.121   0.133   0.137   0.143   0.156   0.164   0.194
 16 A"   47 A'   17 A"   48 A'   49 A'   50 A'   51 A'   52 A'                 
  0.222   0.271   0.285   0.304   0.361   0.387   0.408   0.415
 53 A'   54 A'   18 A"   55 A'   56 A'   57 A'   19 A"   58 A'                 
  0.428   0.432   0.445   0.456   0.471   0.472   0.503   0.525
 59 A'   20 A"   60 A'   61 A'   62 A'   21 A"   22 A"   63 A'                 
  0.529   0.554   0.568   0.597   0.605   0.638   0.643   0.698
 23 A"   24 A"   64 A'   25 A"   65 A'   66 A'   26 A"   67 A'                 
  0.721   0.791   0.826   0.831   0.853   0.854   0.876   0.897
 68 A'   69 A'   27 A"   70 A'   71 A'   28 A"   72 A'   73 A'                 
  0.908   0.917   0.922   0.933   0.958   0.976   1.094   1.191
 29 A"   30 A"   74 A'   75 A'   76 A'   77 A'   78 A'   79 A'                 
  1.236   1.406   1.474   1.572   1.630   1.733   1.749   1.770
 80 A'   31 A"   32 A"   33 A"   81 A'   82 A'   83 A'   84 A'                 
  1.918   1.982   2.029   2.124   2.227   2.254   2.271   2.321
 85 A'   34 A"   86 A'   87 A'   35 A"   36 A"   88 A'   89 A'                 
  2.382   2.449   2.671   2.947   3.136   3.969   3.988   4.044
 90 A'   91 A'   37 A"   92 A'   93 A'   38 A"   94 A'   39 A"                 
  4.135   4.316   6.615   6.912   7.529   7.566   7.623   9.670
 95 A'   96 A'   97 A'   98 A'   40 A"   99 A'  100 A'  101 A'                 
  9.711  13.785  13.905  13.963  23.324  25.769  25.835  25.881
102 A'   41 A"  103 A'  104 A'  105 A'   42 A"   43 A"  106 A'                 
 25.962  26.173  26.307  47.892 163.058 215.656 215.697 289.724
107 A'  108 A'  109 A'  110 A'  111 A'  112 A'  113 A'   44 A"                 
289.760 289.8501020.685
114 A'  115 A'  116 A'                                                         

 Beta MOs, Restricted
 -- Occupied --                  
-482.87 -101.60 -101.57  -77.12  -62.52  -56.34  -56.34  -56.34
  1 A'    2 A'    3 A'    4 A'    5 A'    6 A'    7 A'    1 A"                 
-10.311  -9.511  -9.481  -8.733  -7.276  -7.266  -7.266  -7.244
  8 A'    9 A'   10 A'   11 A'   12 A'    2 A"   13 A'   14 A'                 
 -7.236  -7.236  -6.612  -6.565  -6.551  -6.551  -4.775  -4.770
  3 A"   15 A'   16 A'   17 A'   18 A'    4 A"   19 A'    5 A"                 
 -4.769  -2.676  -2.672  -2.672  -2.661  -2.661  -0.931  -0.857
 20 A'   21 A'   22 A'    6 A"   23 A'    7 A"   24 A'   25 A'                 
 -0.839  -0.709  -0.563  -0.488  -0.457  -0.426  -0.374  -0.360
 26 A'   27 A'   28 A'   29 A'   30 A'    8 A"   31 A'    9 A"                 
 -0.350  -0.342  -0.322  -0.318  -0.264
 32 A'   10 A"   33 A'   34 A'   11 A"                                         
 -- Virtual --                   
 -0.100  -0.066  -0.048  -0.006   0.016   0.025   0.033   0.039
 12 A"   35 A'   36 A'   37 A'   38 A'   39 A'   40 A'   13 A"                 
  0.045   0.063   0.067   0.078   0.080   0.090   0.098   0.099
 41 A'   42 A'   14 A"   15 A"   43 A'   44 A'   45 A'   46 A'                 
  0.109   0.121   0.133   0.137   0.143   0.156   0.164   0.194
 16 A"   47 A'   17 A"   48 A'   49 A'   50 A'   51 A'   52 A'                 
  0.222   0.271   0.285   0.304   0.361   0.387   0.408   0.415
 53 A'   54 A'   18 A"   55 A'   56 A'   57 A'   19 A"   58 A'                 
  0.428   0.432   0.445   0.456   0.471   0.472   0.503   0.525
 59 A'   20 A"   60 A'   61 A'   62 A'   21 A"   22 A"   63 A'                 
  0.529   0.554   0.568   0.597   0.605   0.638   0.643   0.698
 23 A"   24 A"   64 A'   25 A"   65 A'   66 A'   26 A"   67 A'                 
  0.721   0.791   0.826   0.831   0.853   0.854   0.876   0.897
 68 A'   69 A'   27 A"   70 A'   71 A'   28 A"   72 A'   73 A'                 
  0.908   0.917   0.922   0.933   0.958   0.976   1.094   1.191
 29 A"   30 A"   74 A'   75 A'   76 A'   77 A'   78 A'   79 A'                 
  1.236   1.406   1.474   1.572   1.630   1.733   1.749   1.770
 80 A'   31 A"   32 A"   33 A"   81 A'   82 A'   83 A'   84 A'                 
  1.918   1.982   2.029   2.124   2.227   2.254   2.271   2.321
 85 A'   34 A"   86 A'   87 A'   35 A"   36 A"   88 A'   89 A'                 
  2.382   2.449   2.671   2.947   3.136   3.969   3.988   4.044
 90 A'   91 A'   37 A"   92 A'   93 A'   38 A"   94 A'   39 A"                 
  4.135   4.316   6.615   6.912   7.529   7.566   7.623   9.670
 95 A'   96 A'   97 A'   98 A'   40 A"   99 A'  100 A'  101 A'                 
  9.711  13.785  13.905  13.963  23.324  25.769  25.835  25.881
102 A'   41 A"  103 A'  104 A'  105 A'   42 A"   43 A"  106 A'                 
 25.962  26.173  26.307  47.892 163.058 215.656 215.697 289.724
107 A'  108 A'  109 A'  110 A'  111 A'  112 A'  113 A'   44 A"                 
289.760 289.8501020.685
114 A'  115 A'  116 A'                                                         
 --------------------------------------------------------------

          Ground-State Mulliken Net Atomic Charges

     Atom                 Charge (a.u.)
  ----------------------------------------
      1 C                    -0.276269
      2 P                     0.044747
      3 Cl                   -0.100036
      4 Br                   -0.042866
      5 Cl                    0.374424
  ----------------------------------------
  Sum of atomic charges =    -0.000000

 -----------------------------------------------------------------
                    Cartesian Multipole Moments
 -----------------------------------------------------------------
    Charge (ESU x 10^10)
                -0.0000
    Dipole Moment (Debye)
         X       1.2355      Y       0.1502      Z       0.0000
       Tot       1.2446
    Quadrupole Moments (Debye-Ang)
        XX     -64.1809     XY       0.7147     YY     -61.1587
        XZ      -0.0000     YZ       0.0000     ZZ     -62.6032
    Octopole Moments (Debye-Ang^2)
       XXX      92.9578    XXY      -0.4074    XYY      21.6463
       YYY      -3.1197    XXZ       0.0000    XYZ      -0.0000
       YYZ       0.0000    XZZ      23.9114    YZZ       1.3081
       ZZZ       0.0000
    Hexadecapole Moments (Debye-Ang^3)
      XXXX   -1154.7742   XXXY      74.5914   XXYY    -274.5577
      XYYY      65.9378   YYYY    -451.2879   XXXZ      -0.0000
      XXYZ       0.0000   XYYZ      -0.0000   YYYZ       0.0000
      XXZZ    -212.5807   XYZZ      19.3923   YYZZ     -92.7700
      XZZZ      -0.0000   YZZZ       0.0000   ZZZZ     -78.8892
 -----------------------------------------------------------------
 Calculating analytic gradient of the SCF energy
 Gradient of SCF Energy
            1           2           3           4           5
    1   0.0076201   0.0074223   0.0025324  -0.0213935   0.0038187
    2   0.0086778  -0.0094347   0.0004598  -0.0028944   0.0031914
    3  -0.0000000   0.0000000  -0.0000000   0.0000000   0.0000000
 Max gradient component =       2.139E-02
 RMS gradient           =       7.188E-03
 Gradient time:  CPU 7.73 s  wall 2.96 s
 Geometry Optimization Parameters
   NAtoms,    NIC,     NZ,  NCons,   NDum,   NFix, NCnnct, MaxDiis
        5      20       5       0       0       0       0       0

 Cartesian Hessian Update
 Hessian Updated using BFGS Update


** GEOMETRY OPTIMIZATION IN DELOCALIZED INTERNAL COORDINATES **
   Searching for a Minimum

   Optimization Cycle:   6

                       Coordinates (Angstroms)
     ATOM                X               Y               Z
      1  C        -0.0578791682   -0.2108328064    0.0000000000
      2  P        -0.9466186704    1.2046120934    0.0000000000
      3  Cl       -2.9216117923    0.5356781927    0.0000000000
      4  Br        1.7868129030    0.0613239226    0.0000000000
      5  Cl       -0.5515034428   -1.8545755330    0.0000000000
   Point Group: cs    Number of degrees of freedom:     7


   Energy is  -3874.068813748

 Hessian Updated using BFGS Update

  7 Hessian modes will be used to form the next step
  Hessian Eigenvalues:
     0.113511    0.179413    0.247842    0.253294    0.270392    0.318456
     0.815196

 Minimum Search - Taking Simple RFO Step
 Searching for Lamda that Minimizes Along All modes
 Value Taken    Lamda =  -0.00260681
 Step Taken.  Stepsize is  0.117848

                             Maximum     Tolerance    Cnvgd?
         Gradient           0.017473      0.000300      NO
         Displacement       0.077827      0.001200      NO
         Energy change     -0.002020      0.000001      NO


 New Cartesian Coordinates Obtained by Inverse Iteration

 Displacement from previous Coordinates is:  0.114709
 ----------------------------------------------------------------
             Standard Nuclear Orientation (Angstroms)
    I     Atom           X                Y                Z
 ----------------------------------------------------------------
    1      C      -0.0667458703    -0.2129294766     0.0000000000
    2      P      -0.9597815696     1.2046169693     0.0000000000
    3      Cl     -2.9354861051     0.5284985078     0.0000000000
    4      Br      1.8396113727     0.0601187967     0.0000000000
    5      Cl     -0.5683979983    -1.8440989278     0.0000000000
 ----------------------------------------------------------------
 Molecular Point Group                 Cs    NOp =  2
 Largest Abelian Subgroup              Cs    NOp =  2
 Nuclear Repulsion Energy =   550.1758404090 hartrees
 There are       45 alpha and       45 beta electrons
 Applying Cartesian multipole field
    Component          Value
    ---------          -----
     (2,0,0)        1.00000E-11
     (0,2,0)        2.00000E-11
     (0,0,2)       -3.00000E-11
 Nucleus-field energy     =     0.0000000162 hartrees
 Requested basis set is 6-311++G(d,p)
 There are 64 shells and 160 basis functions
 A cutoff of  1.0D-11 yielded   1662 shell pairs
 There are     11354 function pairs (     12407 Cartesian)
 Smallest overlap matrix eigenvalue = 2.86E-04
 Guess MOs from SCF MO coefficient file

 -----------------------------------------------------------------------
  General SCF calculation program by
  Eric Jon Sundstrom, Paul Horn, Yuezhi Mao, Dmitri Zuev, Alec White,
  David Stuck, Shaama M.S., Shane Yost, Joonho Lee, David Small,
  Daniel Levine, Susi Lehtola, Hugh Burton, Evgeny Epifanovsky
 -----------------------------------------------------------------------
 Exchange:     0.2000 Hartree-Fock + 0.0800 Slater + 0.7200 B88
 Correlation:  0.1900 VWN1RPA + 0.8100 LYP
 Using SG-1 standard quadrature grid
 using 4 threads for integral computing
 -------------------------------------------------------
 OpenMP Integral computing Module                
 Release: version 2.0, May 2017, Q-Chem Inc. Pleasanton 
 -------------------------------------------------------
 -------------------------------------------------------
 OpenMP BLAS3 based DFT computing Module                
 Release: version 1.0, May 2013, Q-Chem Inc. Pittsburgh 
 -------------------------------------------------------
 A restricted SCF calculation will be
 performed using DIIS
 SCF converges when DIIS error is below 1.0e-08
 ---------------------------------------
  Cycle       Energy         DIIS error
 ---------------------------------------
    1   -3874.0689061678      4.61e-04  
    2   -3874.0695502511      3.12e-04  
    3   -3874.0694111634      3.70e-04  
    4   -3874.0698596083      5.79e-05  
    5   -3874.0698723159      1.62e-05  
    6   -3874.0698731415      3.01e-06  
    7   -3874.0698731684      1.34e-06  
    8   -3874.0698731740      3.45e-07  
    9   -3874.0698731743      3.90e-08  
   10   -3874.0698731743      7.77e-09  Convergence criterion met
 ---------------------------------------
 SCF time:   CPU 23.28s  wall 9.00s 
 SCF   energy in the final basis set =    -3874.0698731743
 Total energy in the final basis set =    -3874.0698731743

 --------------------------------------------------------------
             Orbital Energies (a.u.) and Symmetries
 --------------------------------------------------------------

 Alpha MOs, Restricted
 -- Occupied --                  
-482.87 -101.60 -101.57  -77.12  -62.52  -56.34  -56.34  -56.34
  1 A'    2 A'    3 A'    4 A'    5 A'    6 A'    7 A'    1 A"                 
-10.314  -9.514  -9.482  -8.730  -7.279  -7.269  -7.268  -7.246
  8 A'    9 A'   10 A'   11 A'   12 A'    2 A"   13 A'   14 A'                 
 -7.238  -7.237  -6.614  -6.562  -6.548  -6.548  -4.777  -4.772
  3 A"   15 A'   16 A'   17 A'   18 A'    4 A"   19 A'    5 A"                 
 -4.771  -2.673  -2.669  -2.669  -2.657  -2.657  -0.930  -0.858
 20 A'   21 A'   22 A'    6 A"   23 A'    7 A"   24 A'   25 A'                 
 -0.830  -0.710  -0.563  -0.486  -0.456  -0.424  -0.374  -0.361
 26 A'   27 A'   28 A'   29 A'   30 A'    8 A"   31 A'    9 A"                 
 -0.350  -0.338  -0.321  -0.319  -0.266
 32 A'   10 A"   33 A'   34 A'   11 A"                                         
 -- Virtual --                   
 -0.101  -0.074  -0.055  -0.006   0.016   0.025   0.033   0.039
 12 A"   35 A'   36 A'   37 A'   38 A'   39 A'   40 A'   13 A"                 
  0.046   0.062   0.067   0.078   0.081   0.087   0.097   0.099
 41 A'   42 A'   14 A"   15 A"   43 A'   44 A'   45 A'   46 A'                 
  0.109   0.121   0.134   0.136   0.143   0.156   0.163   0.194
 16 A"   47 A'   17 A"   48 A'   49 A'   50 A'   51 A'   52 A'                 
  0.222   0.271   0.285   0.303   0.361   0.387   0.411   0.413
 53 A'   54 A'   18 A"   55 A'   56 A'   57 A'   19 A"   58 A'                 
  0.427   0.431   0.445   0.457   0.468   0.472   0.498   0.525
 59 A'   20 A"   60 A'   61 A'   62 A'   21 A"   22 A"   63 A'                 
  0.534   0.557   0.570   0.596   0.603   0.633   0.641   0.690
 23 A"   24 A"   64 A'   25 A"   65 A'   66 A'   26 A"   67 A'                 
  0.716   0.795   0.823   0.824   0.852   0.852   0.870   0.883
 68 A'   69 A'   27 A"   70 A'   71 A'   28 A"   72 A'   73 A'                 
  0.905   0.910   0.922   0.931   0.957   0.971   1.093   1.186
 29 A"   30 A"   74 A'   75 A'   76 A'   77 A'   78 A'   79 A'                 
  1.234   1.393   1.475   1.571   1.615   1.712   1.751   1.773
 80 A'   31 A"   32 A"   33 A"   81 A'   82 A'   83 A'   84 A'                 
  1.919   1.982   2.027   2.132   2.226   2.252   2.268   2.318
 85 A'   34 A"   86 A'   87 A'   35 A"   36 A"   88 A'   89 A'                 
  2.380   2.447   2.671   2.925   3.135   3.972   3.990   4.037
 90 A'   91 A'   37 A"   92 A'   93 A'   38 A"   94 A'   39 A"                 
  4.127   4.322   6.593   6.907   7.531   7.565   7.628   9.667
 95 A'   96 A'   97 A'   98 A'   40 A"   99 A'  100 A'  101 A'                 
  9.711  13.783  13.903  13.958  23.318  25.767  25.833  25.876
102 A'   41 A"  103 A'  104 A'  105 A'   42 A"   43 A"  106 A'                 
 25.959  26.170  26.296  47.877 163.051 215.654 215.697 289.725
107 A'  108 A'  109 A'  110 A'  111 A'  112 A'  113 A'   44 A"                 
289.757 289.8531020.665
114 A'  115 A'  116 A'                                                         

 Beta MOs, Restricted
 -- Occupied --                  
-482.87 -101.60 -101.57  -77.12  -62.52  -56.34  -56.34  -56.34
  1 A'    2 A'    3 A'    4 A'    5 A'    6 A'    7 A'    1 A"                 
-10.314  -9.514  -9.482  -8.730  -7.279  -7.269  -7.268  -7.246
  8 A'    9 A'   10 A'   11 A'   12 A'    2 A"   13 A'   14 A'                 
 -7.238  -7.237  -6.614  -6.562  -6.548  -6.548  -4.777  -4.772
  3 A"   15 A'   16 A'   17 A'   18 A'    4 A"   19 A'    5 A"                 
 -4.771  -2.673  -2.669  -2.669  -2.657  -2.657  -0.930  -0.858
 20 A'   21 A'   22 A'    6 A"   23 A'    7 A"   24 A'   25 A'                 
 -0.830  -0.710  -0.563  -0.486  -0.456  -0.424  -0.374  -0.361
 26 A'   27 A'   28 A'   29 A'   30 A'    8 A"   31 A'    9 A"                 
 -0.350  -0.338  -0.321  -0.319  -0.266
 32 A'   10 A"   33 A'   34 A'   11 A"                                         
 -- Virtual --                   
 -0.101  -0.074  -0.055  -0.006   0.016   0.025   0.033   0.039
 12 A"   35 A'   36 A'   37 A'   38 A'   39 A'   40 A'   13 A"                 
  0.046   0.062   0.067   0.078   0.081   0.087   0.097   0.099
 41 A'   42 A'   14 A"   15 A"   43 A'   44 A'   45 A'   46 A'                 
  0.109   0.121   0.134   0.136   0.143   0.156   0.163   0.194
 16 A"   47 A'   17 A"   48 A'   49 A'   50 A'   51 A'   52 A'                 
  0.222   0.271   0.285   0.303   0.361   0.387   0.411   0.413
 53 A'   54 A'   18 A"   55 A'   56 A'   57 A'   19 A"   58 A'                 
  0.427   0.431   0.445   0.457   0.468   0.472   0.498   0.525
 59 A'   20 A"   60 A'   61 A'   62 A'   21 A"   22 A"   63 A'                 
  0.534   0.557   0.570   0.596   0.603   0.633   0.641   0.690
 23 A"   24 A"   64 A'   25 A"   65 A'   66 A'   26 A"   67 A'                 
  0.716   0.795   0.823   0.824   0.852   0.852   0.870   0.883
 68 A'   69 A'   27 A"   70 A'   71 A'   28 A"   72 A'   73 A'                 
  0.905   0.910   0.922   0.931   0.957   0.971   1.093   1.186
 29 A"   30 A"   74 A'   75 A'   76 A'   77 A'   78 A'   79 A'                 
  1.234   1.393   1.475   1.571   1.615   1.712   1.751   1.773
 80 A'   31 A"   32 A"   33 A"   81 A'   82 A'   83 A'   84 A'                 
  1.919   1.982   2.027   2.132   2.226   2.252   2.268   2.318
 85 A'   34 A"   86 A'   87 A'   35 A"   36 A"   88 A'   89 A'                 
  2.380   2.447   2.671   2.925   3.135   3.972   3.990   4.037
 90 A'   91 A'   37 A"   92 A'   93 A'   38 A"   94 A'   39 A"                 
  4.127   4.322   6.593   6.907   7.531   7.565   7.628   9.667
 95 A'   96 A'   97 A'   98 A'   40 A"   99 A'  100 A'  101 A'                 
  9.711  13.783  13.903  13.958  23.318  25.767  25.833  25.876
102 A'   41 A"  103 A'  104 A'  105 A'   42 A"   43 A"  106 A'                 
 25.959  26.170  26.296  47.877 163.051 215.654 215.697 289.725
107 A'  108 A'  109 A'  110 A'  111 A'  112 A'  113 A'   44 A"                 
289.757 289.8531020.665
114 A'  115 A'  116 A'                                                         
 --------------------------------------------------------------

          Ground-State Mulliken Net Atomic Charges

     Atom                 Charge (a.u.)
  ----------------------------------------
      1 C                    -0.282539
      2 P                     0.048826
      3 Cl                   -0.097477
      4 Br                   -0.055586
      5 Cl                    0.386777
  ----------------------------------------
  Sum of atomic charges =    -0.000000

 -----------------------------------------------------------------
                    Cartesian Multipole Moments
 -----------------------------------------------------------------
    Charge (ESU x 10^10)
                -0.0000
    Dipole Moment (Debye)
         X       1.0286      Y       0.0969      Z       0.0000
       Tot       1.0331
    Quadrupole Moments (Debye-Ang)
        XX     -64.2153     XY       0.7230     YY     -61.0090
        XZ      -0.0000     YZ       0.0000     ZZ     -62.7158
    Octopole Moments (Debye-Ang^2)
       XXX      91.3946    XXY      -0.4721    XYY      20.8288
       YYY      -3.4177    XXZ      -0.0000    XYZ      -0.0000
       YYZ       0.0000    XZZ      23.2586    YZZ       1.2453
       ZZZ       0.0000
    Hexadecapole Moments (Debye-Ang^3)
      XXXX   -1183.1081   XXXY      73.6152   XXYY    -278.8580
      XYYY      65.3161   YYYY    -446.8575   XXXZ       0.0000
      XXYZ       0.0000   XYYZ      -0.0000   YYYZ      -0.0000
      XXZZ    -217.9983   XYZZ      19.0461   YYZZ     -92.0696
      XZZZ      -0.0000   YZZZ      -0.0000   ZZZZ     -79.2057
 -----------------------------------------------------------------
 Calculating analytic gradient of the SCF energy
 Gradient of SCF Energy
            1           2           3           4           5
    1  -0.0092966   0.0032237   0.0014083   0.0027988   0.0018658
    2   0.0025059  -0.0077959   0.0003475  -0.0000677   0.0050103
    3   0.0000000   0.0000000  -0.0000000   0.0000000  -0.0000000
 Max gradient component =       9.297E-03
 RMS gradient           =       3.673E-03
 Gradient time:  CPU 7.65 s  wall 2.56 s
 Geometry Optimization Parameters
   NAtoms,    NIC,     NZ,  NCons,   NDum,   NFix, NCnnct, MaxDiis
        5      20       5       0       0       0       0       0

 Cartesian Hessian Update
 Hessian Updated using BFGS Update


** GEOMETRY OPTIMIZATION IN DELOCALIZED INTERNAL COORDINATES **
   Searching for a Minimum

   Optimization Cycle:   7

                       Coordinates (Angstroms)
     ATOM                X               Y               Z
      1  C        -0.0667458703   -0.2129294766    0.0000000000
      2  P        -0.9597815696    1.2046169693    0.0000000000
      3  Cl       -2.9354861051    0.5284985078    0.0000000000
      4  Br        1.8396113727    0.0601187967    0.0000000000
      5  Cl       -0.5683979983   -1.8440989278    0.0000000000
   Point Group: cs    Number of degrees of freedom:     7


   Energy is  -3874.069873174

 Hessian Updated using BFGS Update

  7 Hessian modes will be used to form the next step
  Hessian Eigenvalues:
     0.139059    0.183951    0.248396    0.254320    0.283512    0.304223
     0.738989

 Minimum Search - Taking Simple RFO Step
 Searching for Lamda that Minimizes Along All modes
 Value Taken    Lamda =  -0.00029059
 Step Taken.  Stepsize is  0.034958

                             Maximum     Tolerance    Cnvgd?
         Gradient           0.007105      0.000300      NO
         Displacement       0.024162      0.001200      NO
         Energy change     -0.001059      0.000001      NO


 New Cartesian Coordinates Obtained by Inverse Iteration

 Displacement from previous Coordinates is:  0.032529
 ----------------------------------------------------------------
             Standard Nuclear Orientation (Angstroms)
    I     Atom           X                Y                Z
 ----------------------------------------------------------------
    1      C      -0.0611429114    -0.2123851352     0.0000000000
    2      P      -0.9589582696     1.2077677520     0.0000000000
    3      Cl     -2.9380451689     0.5334388561     0.0000000000
    4      Br      1.8364082807     0.0651572480     0.0000000000
    5      Cl     -0.5690621014    -1.8577728516     0.0000000000
 ----------------------------------------------------------------
 Molecular Point Group                 Cs    NOp =  2
 Largest Abelian Subgroup              Cs    NOp =  2
 Nuclear Repulsion Energy =   549.3094108732 hartrees
 There are       45 alpha and       45 beta electrons
 Applying Cartesian multipole field
    Component          Value
    ---------          -----
     (2,0,0)        1.00000E-11
     (0,2,0)        2.00000E-11
     (0,0,2)       -3.00000E-11
 Nucleus-field energy     =     0.0000000163 hartrees
 Requested basis set is 6-311++G(d,p)
 There are 64 shells and 160 basis functions
 A cutoff of  1.0D-11 yielded   1661 shell pairs
 There are     11351 function pairs (     12404 Cartesian)
 Smallest overlap matrix eigenvalue = 2.98E-04
 Guess MOs from SCF MO coefficient file

 -----------------------------------------------------------------------
  General SCF calculation program by
  Eric Jon Sundstrom, Paul Horn, Yuezhi Mao, Dmitri Zuev, Alec White,
  David Stuck, Shaama M.S., Shane Yost, Joonho Lee, David Small,
  Daniel Levine, Susi Lehtola, Hugh Burton, Evgeny Epifanovsky
 -----------------------------------------------------------------------
 Exchange:     0.2000 Hartree-Fock + 0.0800 Slater + 0.7200 B88
 Correlation:  0.1900 VWN1RPA + 0.8100 LYP
 Using SG-1 standard quadrature grid
 using 4 threads for integral computing
 -------------------------------------------------------
 OpenMP Integral computing Module                
 Release: version 2.0, May 2017, Q-Chem Inc. Pleasanton 
 -------------------------------------------------------
 -------------------------------------------------------
 OpenMP BLAS3 based DFT computing Module                
 Release: version 1.0, May 2013, Q-Chem Inc. Pittsburgh 
 -------------------------------------------------------
 A restricted SCF calculation will be
 performed using DIIS
 SCF converges when DIIS error is below 1.0e-08
 ---------------------------------------
  Cycle       Energy         DIIS error
 ---------------------------------------
    1   -3874.0699210971      1.52e-04  
    2   -3874.0700066976      8.67e-05  
    3   -3874.0699839686      1.18e-04  
    4   -3874.0700303942      1.93e-05  
    5   -3874.0700318152      4.40e-06  
    6   -3874.0700318741      1.36e-06  
    7   -3874.0700318809      4.93e-07  
    8   -3874.0700318817      8.00e-08  
    9   -3874.0700318817      1.95e-08  
   10   -3874.0700318817      6.49e-09  Convergence criterion met
 ---------------------------------------
 SCF time:   CPU 23.20s  wall 9.00s 
 SCF   energy in the final basis set =    -3874.0700318817
 Total energy in the final basis set =    -3874.0700318817

 --------------------------------------------------------------
             Orbital Energies (a.u.) and Symmetries
 --------------------------------------------------------------

 Alpha MOs, Restricted
 -- Occupied --                  
-482.87 -101.60 -101.57  -77.12  -62.52  -56.34  -56.34  -56.34
  1 A'    2 A'    3 A'    4 A'    5 A'    6 A'    7 A'    1 A"                 
-10.315  -9.513  -9.482  -8.731  -7.278  -7.268  -7.267  -7.246
  8 A'    9 A'   10 A'   11 A'   12 A'    2 A"   13 A'   14 A'                 
 -7.238  -7.237  -6.615  -6.563  -6.549  -6.549  -4.778  -4.773
  3 A"   15 A'   16 A'   17 A'   18 A'    4 A"   19 A'    5 A"                 
 -4.772  -2.674  -2.670  -2.670  -2.658  -2.658  -0.926  -0.857
 20 A'   21 A'   22 A'    6 A"   23 A'    7 A"   24 A'   25 A'                 
 -0.831  -0.710  -0.562  -0.485  -0.455  -0.422  -0.375  -0.361
 26 A'   27 A'   28 A'   29 A'   30 A'    8 A"   31 A'    9 A"                 
 -0.349  -0.339  -0.322  -0.319  -0.266
 32 A'   10 A"   33 A'   34 A'   11 A"                                         
 -- Virtual --                   
 -0.102  -0.073  -0.057  -0.006   0.014   0.025   0.033   0.039
 12 A"   35 A'   36 A'   37 A'   38 A'   39 A'   40 A'   13 A"                 
  0.046   0.062   0.067   0.078   0.080   0.088   0.097   0.098
 41 A'   42 A'   14 A"   15 A"   43 A'   44 A'   45 A'   46 A'                 
  0.109   0.121   0.134   0.136   0.142   0.156   0.163   0.194
 16 A"   47 A'   17 A"   48 A'   49 A'   50 A'   51 A'   52 A'                 
  0.222   0.271   0.285   0.302   0.362   0.387   0.411   0.413
 53 A'   54 A'   18 A"   55 A'   56 A'   57 A'   19 A"   58 A'                 
  0.428   0.432   0.445   0.457   0.468   0.472   0.499   0.526
 59 A'   20 A"   60 A'   61 A'   62 A'   21 A"   22 A"   63 A'                 
  0.533   0.556   0.568   0.597   0.603   0.633   0.641   0.690
 23 A"   24 A"   64 A'   25 A"   65 A'   66 A'   26 A"   67 A'                 
  0.715   0.797   0.825   0.825   0.851   0.852   0.870   0.883
 68 A'   69 A'   70 A'   27 A"   71 A'   28 A"   72 A'   73 A'                 
  0.905   0.911   0.920   0.930   0.953   0.968   1.090   1.182
 29 A"   30 A"   74 A'   75 A'   76 A'   77 A'   78 A'   79 A'                 
  1.232   1.394   1.469   1.570   1.617   1.713   1.749   1.768
 80 A'   31 A"   32 A"   33 A"   81 A'   82 A'   83 A'   84 A'                 
  1.910   1.981   2.026   2.130   2.226   2.252   2.268   2.317
 85 A'   34 A"   86 A'   87 A'   35 A"   36 A"   88 A'   89 A'                 
  2.378   2.445   2.670   2.925   3.123   3.971   3.989   4.037
 90 A'   91 A'   37 A"   92 A'   93 A'   38 A"   94 A'   39 A"                 
  4.126   4.321   6.595   6.903   7.530   7.564   7.626   9.667
 95 A'   96 A'   97 A'   98 A'   40 A"   99 A'  100 A'  101 A'                 
  9.707  13.782  13.901  13.954  23.314  25.766  25.833  25.878
102 A'   41 A"  103 A'  104 A'  105 A'   42 A"   43 A"  106 A'                 
 25.955  26.166  26.296  47.878 163.046 215.653 215.692 289.724
107 A'  108 A'  109 A'  110 A'  111 A'  112 A'  113 A'   44 A"                 
289.757 289.8521020.666
114 A'  115 A'  116 A'                                                         

 Beta MOs, Restricted
 -- Occupied --                  
-482.87 -101.60 -101.57  -77.12  -62.52  -56.34  -56.34  -56.34
  1 A'    2 A'    3 A'    4 A'    5 A'    6 A'    7 A'    1 A"                 
-10.315  -9.513  -9.482  -8.731  -7.278  -7.268  -7.267  -7.246
  8 A'    9 A'   10 A'   11 A'   12 A'    2 A"   13 A'   14 A'                 
 -7.238  -7.237  -6.615  -6.563  -6.549  -6.549  -4.778  -4.773
  3 A"   15 A'   16 A'   17 A'   18 A'    4 A"   19 A'    5 A"                 
 -4.772  -2.674  -2.670  -2.670  -2.658  -2.658  -0.926  -0.857
 20 A'   21 A'   22 A'    6 A"   23 A'    7 A"   24 A'   25 A'                 
 -0.831  -0.710  -0.562  -0.485  -0.455  -0.422  -0.375  -0.361
 26 A'   27 A'   28 A'   29 A'   30 A'    8 A"   31 A'    9 A"                 
 -0.349  -0.339  -0.322  -0.319  -0.266
 32 A'   10 A"   33 A'   34 A'   11 A"                                         
 -- Virtual --                   
 -0.102  -0.073  -0.057  -0.006   0.014   0.025   0.033   0.039
 12 A"   35 A'   36 A'   37 A'   38 A'   39 A'   40 A'   13 A"                 
  0.046   0.062   0.067   0.078   0.080   0.088   0.097   0.098
 41 A'   42 A'   14 A"   15 A"   43 A'   44 A'   45 A'   46 A'                 
  0.109   0.121   0.134   0.136   0.142   0.156   0.163   0.194
 16 A"   47 A'   17 A"   48 A'   49 A'   50 A'   51 A'   52 A'                 
  0.222   0.271   0.285   0.302   0.362   0.387   0.411   0.413
 53 A'   54 A'   18 A"   55 A'   56 A'   57 A'   19 A"   58 A'                 
  0.428   0.432   0.445   0.457   0.468   0.472   0.499   0.526
 59 A'   20 A"   60 A'   61 A'   62 A'   21 A"   22 A"   63 A'                 
  0.533   0.556   0.568   0.597   0.603   0.633   0.641   0.690
 23 A"   24 A"   64 A'   25 A"   65 A'   66 A'   26 A"   67 A'                 
  0.715   0.797   0.825   0.825   0.851   0.852   0.870   0.883
 68 A'   69 A'   70 A'   27 A"   71 A'   28 A"   72 A'   73 A'                 
  0.905   0.911   0.920   0.930   0.953   0.968   1.090   1.182
 29 A"   30 A"   74 A'   75 A'   76 A'   77 A'   78 A'   79 A'                 
  1.232   1.394   1.469   1.570   1.617   1.713   1.749   1.768
 80 A'   31 A"   32 A"   33 A"   81 A'   82 A'   83 A'   84 A'                 
  1.910   1.981   2.026   2.130   2.226   2.252   2.268   2.317
 85 A'   34 A"   86 A'   87 A'   35 A"   36 A"   88 A'   89 A'                 
  2.378   2.445   2.670   2.925   3.123   3.971   3.989   4.037
 90 A'   91 A'   37 A"   92 A'   93 A'   38 A"   94 A'   39 A"                 
  4.126   4.321   6.595   6.903   7.530   7.564   7.626   9.667
 95 A'   96 A'   97 A'   98 A'   40 A"   99 A'  100 A'  101 A'                 
  9.707  13.782  13.901  13.954  23.314  25.766  25.833  25.878
102 A'   41 A"  103 A'  104 A'  105 A'   42 A"   43 A"  106 A'                 
 25.955  26.166  26.296  47.878 163.046 215.653 215.692 289.724
107 A'  108 A'  109 A'  110 A'  111 A'  112 A'  113 A'   44 A"                 
289.757 289.8521020.666
114 A'  115 A'  116 A'                                                         
 --------------------------------------------------------------

          Ground-State Mulliken Net Atomic Charges

     Atom                 Charge (a.u.)
  ----------------------------------------
      1 C                    -0.278288
      2 P                     0.048835
      3 Cl                   -0.097229
      4 Br                   -0.051913
      5 Cl                    0.378594
  ----------------------------------------
  Sum of atomic charges =    -0.000000

 -----------------------------------------------------------------
                    Cartesian Multipole Moments
 -----------------------------------------------------------------
    Charge (ESU x 10^10)
                -0.0000
    Dipole Moment (Debye)
         X       1.0848      Y       0.1602      Z      -0.0000
       Tot       1.0966
    Quadrupole Moments (Debye-Ang)
        XX     -64.1703     XY       0.7183     YY     -61.0683
        XZ       0.0000     YZ      -0.0000     ZZ     -62.7433
    Octopole Moments (Debye-Ang^2)
       XXX      91.8452    XXY      -0.4110    XYY      20.9632
       YYY      -3.2384    XXZ      -0.0000    XYZ       0.0000
       YYZ       0.0000    XZZ      23.4071    YZZ       1.2860
       ZZZ      -0.0000
    Hexadecapole Moments (Debye-Ang^3)
      XXXX   -1182.5480   XXXY      73.7303   XXYY    -279.6354
      XYYY      65.2094   YYYY    -451.8037   XXXZ      -0.0000
      XXYZ      -0.0000   XYYZ      -0.0000   YYYZ      -0.0000
      XXZZ    -217.9227   XYZZ      18.9888   YYZZ     -92.9864
      XZZZ      -0.0000   YZZZ      -0.0000   ZZZZ     -79.2614
 -----------------------------------------------------------------
 Calculating analytic gradient of the SCF energy
 Gradient of SCF Energy
            1           2           3           4           5
    1  -0.0041368   0.0028418   0.0004102   0.0010319  -0.0001472
    2   0.0051228  -0.0044294   0.0001958   0.0003937  -0.0012829
    3  -0.0000000   0.0000000  -0.0000000   0.0000000   0.0000000
 Max gradient component =       5.123E-03
 RMS gradient           =       2.223E-03
 Gradient time:  CPU 7.62 s  wall 3.10 s
 Geometry Optimization Parameters
   NAtoms,    NIC,     NZ,  NCons,   NDum,   NFix, NCnnct, MaxDiis
        5      20       5       0       0       0       0       0

 Cartesian Hessian Update
 Hessian Updated using BFGS Update


** GEOMETRY OPTIMIZATION IN DELOCALIZED INTERNAL COORDINATES **
   Searching for a Minimum

   Optimization Cycle:   8

                       Coordinates (Angstroms)
     ATOM                X               Y               Z
      1  C        -0.0611429114   -0.2123851352    0.0000000000
      2  P        -0.9589582696    1.2077677520    0.0000000000
      3  Cl       -2.9380451689    0.5334388561    0.0000000000
      4  Br        1.8364082807    0.0651572480    0.0000000000
      5  Cl       -0.5690621014   -1.8577728516    0.0000000000
   Point Group: cs    Number of degrees of freedom:     7


   Energy is  -3874.070031882

 Hessian Updated using BFGS Update

  7 Hessian modes will be used to form the next step
  Hessian Eigenvalues:
     0.143928    0.206776    0.248542    0.264402    0.291414    0.300877
     0.539587

 Minimum Search - Taking Simple RFO Step
 Searching for Lamda that Minimizes Along All modes
 Value Taken    Lamda =  -0.00009859
 Step Taken.  Stepsize is  0.020015

                             Maximum     Tolerance    Cnvgd?
         Gradient           0.004158      0.000300      NO
         Displacement       0.012873      0.001200      NO
         Energy change     -0.000159      0.000001      NO


 New Cartesian Coordinates Obtained by Inverse Iteration

 Displacement from previous Coordinates is:  0.017151
 ----------------------------------------------------------------
             Standard Nuclear Orientation (Angstroms)
    I     Atom           X                Y                Z
 ----------------------------------------------------------------
    1      C      -0.0563388558    -0.2129319597     0.0000000000
    2      P      -0.9606580936     1.2113837151     0.0000000000
    3      Cl     -2.9405578521     0.5307547337     0.0000000000
    4      Br      1.8355814469     0.0611764417     0.0000000000
    5      Cl     -0.5688268159    -1.8541770615     0.0000000000
 ----------------------------------------------------------------
 Molecular Point Group                 Cs    NOp =  2
 Largest Abelian Subgroup              Cs    NOp =  2
 Nuclear Repulsion Energy =   549.3748076868 hartrees
 There are       45 alpha and       45 beta electrons
 Applying Cartesian multipole field
    Component          Value
    ---------          -----
     (2,0,0)        1.00000E-11
     (0,2,0)        2.00000E-11
     (0,0,2)       -3.00000E-11
 Nucleus-field energy     =     0.0000000163 hartrees
 Requested basis set is 6-311++G(d,p)
 There are 64 shells and 160 basis functions
 A cutoff of  1.0D-11 yielded   1662 shell pairs
 There are     11354 function pairs (     12407 Cartesian)
 Smallest overlap matrix eigenvalue = 2.96E-04
 Guess MOs from SCF MO coefficient file

 -----------------------------------------------------------------------
  General SCF calculation program by
  Eric Jon Sundstrom, Paul Horn, Yuezhi Mao, Dmitri Zuev, Alec White,
  David Stuck, Shaama M.S., Shane Yost, Joonho Lee, David Small,
  Daniel Levine, Susi Lehtola, Hugh Burton, Evgeny Epifanovsky
 -----------------------------------------------------------------------
 Exchange:     0.2000 Hartree-Fock + 0.0800 Slater + 0.7200 B88
 Correlation:  0.1900 VWN1RPA + 0.8100 LYP
 Using SG-1 standard quadrature grid
 using 4 threads for integral computing
 -------------------------------------------------------
 OpenMP Integral computing Module                
 Release: version 2.0, May 2017, Q-Chem Inc. Pleasanton 
 -------------------------------------------------------
 -------------------------------------------------------
 OpenMP BLAS3 based DFT computing Module                
 Release: version 1.0, May 2013, Q-Chem Inc. Pittsburgh 
 -------------------------------------------------------
 A restricted SCF calculation will be
 performed using DIIS
 SCF converges when DIIS error is below 1.0e-08
 ---------------------------------------
  Cycle       Energy         DIIS error
 ---------------------------------------
    1   -3874.0700534715      8.12e-05  
    2   -3874.0700842370      2.88e-05  
    3   -3874.0700771679      5.23e-05  
    4   -3874.0700873024      8.50e-06  
    5   -3874.0700875245      2.17e-06  
    6   -3874.0700875394      5.77e-07  
    7   -3874.0700875402      1.24e-07  
    8   -3874.0700875403      4.11e-08  
    9   -3874.0700875403      1.58e-08  
   10   -3874.0700875403      4.16e-09  Convergence criterion met
 ---------------------------------------
 SCF time:   CPU 23.18s  wall 9.00s 
 SCF   energy in the final basis set =    -3874.0700875403
 Total energy in the final basis set =    -3874.0700875403

 --------------------------------------------------------------
             Orbital Energies (a.u.) and Symmetries
 --------------------------------------------------------------

 Alpha MOs, Restricted
 -- Occupied --                  
-482.87 -101.60 -101.57  -77.12  -62.52  -56.34  -56.34  -56.34
  1 A'    2 A'    3 A'    4 A'    5 A'    6 A'    7 A'    1 A"                 
-10.316  -9.513  -9.482  -8.731  -7.278  -7.268  -7.267  -7.245
  8 A'    9 A'   10 A'   11 A'   12 A'    2 A"   13 A'   14 A'                 
 -7.237  -7.237  -6.615  -6.564  -6.549  -6.549  -4.778  -4.773
  3 A"   15 A'   16 A'   17 A'   18 A'    4 A"   19 A'    5 A"                 
 -4.772  -2.674  -2.670  -2.670  -2.659  -2.659  -0.927  -0.856
 20 A'   21 A'   22 A'    6 A"   23 A'    7 A"   24 A'   25 A'                 
 -0.832  -0.708  -0.563  -0.485  -0.455  -0.422  -0.375  -0.360
 26 A'   27 A'   28 A'   29 A'   30 A'    8 A"   31 A'    9 A"                 
 -0.349  -0.340  -0.322  -0.319  -0.265
 32 A'   10 A"   33 A'   34 A'   11 A"                                         
 -- Virtual --                   
 -0.103  -0.072  -0.056  -0.006   0.015   0.025   0.033   0.039
 12 A"   35 A'   36 A'   37 A'   38 A'   39 A'   40 A'   13 A"                 
  0.045   0.062   0.067   0.078   0.080   0.088   0.097   0.098
 41 A'   42 A'   14 A"   15 A"   43 A'   44 A'   45 A'   46 A'                 
  0.109   0.121   0.134   0.136   0.142   0.156   0.163   0.194
 16 A"   47 A'   17 A"   48 A'   49 A'   50 A'   51 A'   52 A'                 
  0.222   0.271   0.285   0.301   0.361   0.386   0.410   0.413
 53 A'   54 A'   18 A"   55 A'   56 A'   57 A'   19 A"   58 A'                 
  0.428   0.432   0.445   0.457   0.469   0.472   0.499   0.526
 59 A'   20 A"   60 A'   61 A'   62 A'   21 A"   22 A"   63 A'                 
  0.532   0.555   0.568   0.598   0.603   0.632   0.642   0.689
 23 A"   24 A"   64 A'   25 A"   65 A'   66 A'   26 A"   67 A'                 
  0.716   0.796   0.825   0.825   0.851   0.853   0.871   0.885
 68 A'   69 A'   27 A"   70 A'   71 A'   28 A"   72 A'   73 A'                 
  0.905   0.911   0.920   0.930   0.952   0.965   1.091   1.182
 29 A"   30 A"   74 A'   75 A'   76 A'   77 A'   78 A'   79 A'                 
  1.231   1.395   1.467   1.570   1.619   1.716   1.748   1.768
 80 A'   31 A"   32 A"   33 A"   81 A'   82 A'   83 A'   84 A'                 
  1.905   1.981   2.027   2.130   2.226   2.253   2.268   2.317
 85 A'   34 A"   86 A'   87 A'   35 A"   36 A"   88 A'   89 A'                 
  2.378   2.445   2.670   2.926   3.119   3.971   3.988   4.038
 90 A'   91 A'   37 A"   92 A'   93 A'   38 A"   94 A'   39 A"                 
  4.127   4.321   6.596   6.900   7.529   7.564   7.626   9.667
 95 A'   96 A'   97 A'   98 A'   40 A"   99 A'  100 A'  101 A'                 
  9.708  13.782  13.900  13.951  23.313  25.766  25.833  25.877
102 A'   41 A"  103 A'  104 A'  105 A'   42 A"   43 A"  106 A'                 
 25.956  26.164  26.296  47.879 163.041 215.653 215.692 289.723
107 A'  108 A'  109 A'  110 A'  111 A'  112 A'  113 A'   44 A"                 
289.757 289.8511020.668
114 A'  115 A'  116 A'                                                         

 Beta MOs, Restricted
 -- Occupied --                  
-482.87 -101.60 -101.57  -77.12  -62.52  -56.34  -56.34  -56.34
  1 A'    2 A'    3 A'    4 A'    5 A'    6 A'    7 A'    1 A"                 
-10.316  -9.513  -9.482  -8.731  -7.278  -7.268  -7.267  -7.245
  8 A'    9 A'   10 A'   11 A'   12 A'    2 A"   13 A'   14 A'                 
 -7.237  -7.237  -6.615  -6.564  -6.549  -6.549  -4.778  -4.773
  3 A"   15 A'   16 A'   17 A'   18 A'    4 A"   19 A'    5 A"                 
 -4.772  -2.674  -2.670  -2.670  -2.659  -2.659  -0.927  -0.856
 20 A'   21 A'   22 A'    6 A"   23 A'    7 A"   24 A'   25 A'                 
 -0.832  -0.708  -0.563  -0.485  -0.455  -0.422  -0.375  -0.360
 26 A'   27 A'   28 A'   29 A'   30 A'    8 A"   31 A'    9 A"                 
 -0.349  -0.340  -0.322  -0.319  -0.265
 32 A'   10 A"   33 A'   34 A'   11 A"                                         
 -- Virtual --                   
 -0.103  -0.072  -0.056  -0.006   0.015   0.025   0.033   0.039
 12 A"   35 A'   36 A'   37 A'   38 A'   39 A'   40 A'   13 A"                 
  0.045   0.062   0.067   0.078   0.080   0.088   0.097   0.098
 41 A'   42 A'   14 A"   15 A"   43 A'   44 A'   45 A'   46 A'                 
  0.109   0.121   0.134   0.136   0.142   0.156   0.163   0.194
 16 A"   47 A'   17 A"   48 A'   49 A'   50 A'   51 A'   52 A'                 
  0.222   0.271   0.285   0.301   0.361   0.386   0.410   0.413
 53 A'   54 A'   18 A"   55 A'   56 A'   57 A'   19 A"   58 A'                 
  0.428   0.432   0.445   0.457   0.469   0.472   0.499   0.526
 59 A'   20 A"   60 A'   61 A'   62 A'   21 A"   22 A"   63 A'                 
  0.532   0.555   0.568   0.598   0.603   0.632   0.642   0.689
 23 A"   24 A"   64 A'   25 A"   65 A'   66 A'   26 A"   67 A'                 
  0.716   0.796   0.825   0.825   0.851   0.853   0.871   0.885
 68 A'   69 A'   27 A"   70 A'   71 A'   28 A"   72 A'   73 A'                 
  0.905   0.911   0.920   0.930   0.952   0.965   1.091   1.182
 29 A"   30 A"   74 A'   75 A'   76 A'   77 A'   78 A'   79 A'                 
  1.231   1.395   1.467   1.570   1.619   1.716   1.748   1.768
 80 A'   31 A"   32 A"   33 A"   81 A'   82 A'   83 A'   84 A'                 
  1.905   1.981   2.027   2.130   2.226   2.253   2.268   2.317
 85 A'   34 A"   86 A'   87 A'   35 A"   36 A"   88 A'   89 A'                 
  2.378   2.445   2.670   2.926   3.119   3.971   3.988   4.038
 90 A'   91 A'   37 A"   92 A'   93 A'   38 A"   94 A'   39 A"                 
  4.127   4.321   6.596   6.900   7.529   7.564   7.626   9.667
 95 A'   96 A'   97 A'   98 A'   40 A"   99 A'  100 A'  101 A'                 
  9.708  13.782  13.900  13.951  23.313  25.766  25.833  25.877
102 A'   41 A"  103 A'  104 A'  105 A'   42 A"   43 A"  106 A'                 
 25.956  26.164  26.296  47.879 163.041 215.653 215.692 289.723
107 A'  108 A'  109 A'  110 A'  111 A'  112 A'  113 A'   44 A"                 
289.757 289.8511020.668
114 A'  115 A'  116 A'                                                         
 --------------------------------------------------------------

          Ground-State Mulliken Net Atomic Charges

     Atom                 Charge (a.u.)
  ----------------------------------------
      1 C                    -0.279071
      2 P                     0.046971
      3 Cl                   -0.098367
      4 Br                   -0.049845
      5 Cl                    0.380312
  ----------------------------------------
  Sum of atomic charges =    -0.000000

 -----------------------------------------------------------------
                    Cartesian Multipole Moments
 -----------------------------------------------------------------
    Charge (ESU x 10^10)
                -0.0000
    Dipole Moment (Debye)
         X       1.1230      Y       0.1498      Z      -0.0000
       Tot       1.1329
    Quadrupole Moments (Debye-Ang)
        XX     -64.2047     XY       0.7353     YY     -61.0658
        XZ       0.0000     YZ      -0.0000     ZZ     -62.7603
    Octopole Moments (Debye-Ang^2)
       XXX      92.2678    XXY      -0.4606    XYY      21.0236
       YYY      -3.1819    XXZ      -0.0000    XYZ       0.0000
       YYZ      -0.0000    XZZ      23.5222    YZZ       1.2543
       ZZZ      -0.0000
    Hexadecapole Moments (Debye-Ang^3)
      XXXX   -1184.2770   XXXY      74.3467   XXYY    -279.6922
      XYYY      65.7507   YYYY    -451.3827   XXXZ       0.0000
      XXYZ      -0.0000   XYYZ       0.0000   YYYZ      -0.0000
      XXZZ    -218.1389   XYZZ      19.2003   YYZZ     -92.9218
      XZZZ       0.0000   YZZZ      -0.0000   ZZZZ     -79.3312
 -----------------------------------------------------------------
 Calculating analytic gradient of the SCF energy
 Gradient of SCF Energy
            1           2           3           4           5
    1  -0.0004077   0.0013558  -0.0004030  -0.0006929   0.0001478
    2   0.0010394  -0.0009398  -0.0000652   0.0000419  -0.0000764
    3  -0.0000000  -0.0000000   0.0000000   0.0000000   0.0000000
 Max gradient component =       1.356E-03
 RMS gradient           =       5.564E-04
 Gradient time:  CPU 7.58 s  wall 2.85 s
 Geometry Optimization Parameters
   NAtoms,    NIC,     NZ,  NCons,   NDum,   NFix, NCnnct, MaxDiis
        5      20       5       0       0       0       0       0

 Cartesian Hessian Update
 Hessian Updated using BFGS Update


** GEOMETRY OPTIMIZATION IN DELOCALIZED INTERNAL COORDINATES **
   Searching for a Minimum

   Optimization Cycle:   9

                       Coordinates (Angstroms)
     ATOM                X               Y               Z
      1  C        -0.0563388558   -0.2129319597    0.0000000000
      2  P        -0.9606580936    1.2113837151    0.0000000000
      3  Cl       -2.9405578521    0.5307547337    0.0000000000
      4  Br        1.8355814469    0.0611764417    0.0000000000
      5  Cl       -0.5688268159   -1.8541770615    0.0000000000
   Point Group: cs    Number of degrees of freedom:     7


   Energy is  -3874.070087540

 Hessian Updated using BFGS Update

  7 Hessian modes will be used to form the next step
  Hessian Eigenvalues:
     0.147683    0.210815    0.248872    0.268338    0.285446    0.302437
     0.447704

 Minimum Search - Taking Simple RFO Step
 Searching for Lamda that Minimizes Along All modes
 Value Taken    Lamda =  -0.00000919
 Step Taken.  Stepsize is  0.005417

                             Maximum     Tolerance    Cnvgd?
         Gradient           0.001035      0.000300      NO
         Displacement       0.002785      0.001200      NO
         Energy change     -0.000056      0.000001      NO


 New Cartesian Coordinates Obtained by Inverse Iteration

 Displacement from previous Coordinates is:  0.009606
 ----------------------------------------------------------------
             Standard Nuclear Orientation (Angstroms)
    I     Atom           X                Y                Z
 ----------------------------------------------------------------
    1      C      -0.0555085957    -0.2121810859     0.0000000000
    2      P      -0.9620535118     1.2130282653     0.0000000000
    3      Cl     -2.9402503660     0.5282253467     0.0000000000
    4      Br      1.8376517243     0.0595311772     0.0000000000
    5      Cl     -0.5706394212    -1.8523978340     0.0000000000
 ----------------------------------------------------------------
 Molecular Point Group                 Cs    NOp =  2
 Largest Abelian Subgroup              Cs    NOp =  2
 Nuclear Repulsion Energy =   549.2043355472 hartrees
 There are       45 alpha and       45 beta electrons
 Applying Cartesian multipole field
    Component          Value
    ---------          -----
     (2,0,0)        1.00000E-11
     (0,2,0)        2.00000E-11
     (0,0,2)       -3.00000E-11
 Nucleus-field energy     =     0.0000000163 hartrees
 Requested basis set is 6-311++G(d,p)
 There are 64 shells and 160 basis functions
 A cutoff of  1.0D-11 yielded   1661 shell pairs
 There are     11351 function pairs (     12404 Cartesian)
 Smallest overlap matrix eigenvalue = 2.96E-04
 Guess MOs from SCF MO coefficient file

 -----------------------------------------------------------------------
  General SCF calculation program by
  Eric Jon Sundstrom, Paul Horn, Yuezhi Mao, Dmitri Zuev, Alec White,
  David Stuck, Shaama M.S., Shane Yost, Joonho Lee, David Small,
  Daniel Levine, Susi Lehtola, Hugh Burton, Evgeny Epifanovsky
 -----------------------------------------------------------------------
 Exchange:     0.2000 Hartree-Fock + 0.0800 Slater + 0.7200 B88
 Correlation:  0.1900 VWN1RPA + 0.8100 LYP
 Using SG-1 standard quadrature grid
 using 4 threads for integral computing
 -------------------------------------------------------
 OpenMP Integral computing Module                
 Release: version 2.0, May 2017, Q-Chem Inc. Pleasanton 
 -------------------------------------------------------
 -------------------------------------------------------
 OpenMP BLAS3 based DFT computing Module                
 Release: version 1.0, May 2013, Q-Chem Inc. Pittsburgh 
 -------------------------------------------------------
 A restricted SCF calculation will be
 performed using DIIS
 SCF converges when DIIS error is below 1.0e-08
 ---------------------------------------
  Cycle       Energy         DIIS error
 ---------------------------------------
    1   -3874.0700879720      2.97e-05  
    2   -3874.0700910591      2.43e-05  
    3   -3874.0700908647      2.51e-05  
    4   -3874.0700930529      2.98e-06  
    5   -3874.0700930821      9.53e-07  
    6   -3874.0700930851      2.44e-07  
    7   -3874.0700930853      4.49e-08  
    8   -3874.0700930853      9.19e-09  Convergence criterion met
 ---------------------------------------
 SCF time:   CPU 18.45s  wall 7.00s 
 SCF   energy in the final basis set =    -3874.0700930853
 Total energy in the final basis set =    -3874.0700930853

 --------------------------------------------------------------
             Orbital Energies (a.u.) and Symmetries
 --------------------------------------------------------------

 Alpha MOs, Restricted
 -- Occupied --                  
-482.87 -101.60 -101.57  -77.12  -62.52  -56.34  -56.34  -56.34
  1 A'    2 A'    3 A'    4 A'    5 A'    6 A'    7 A'    1 A"                 
-10.316  -9.513  -9.482  -8.731  -7.278  -7.268  -7.267  -7.245
  8 A'    9 A'   10 A'   11 A'   12 A'    2 A"   13 A'   14 A'                 
 -7.238  -7.237  -6.615  -6.563  -6.549  -6.549  -4.778  -4.773
  3 A"   15 A'   16 A'   17 A'   18 A'    4 A"   19 A'    5 A"                 
 -4.772  -2.674  -2.670  -2.670  -2.659  -2.659  -0.927  -0.856
 20 A'   21 A'   22 A'    6 A"   23 A'    7 A"   24 A'   25 A'                 
 -0.832  -0.708  -0.563  -0.485  -0.455  -0.422  -0.375  -0.360
 26 A'   27 A'   28 A'   29 A'   30 A'    8 A"   31 A'    9 A"                 
 -0.349  -0.340  -0.322  -0.319  -0.265
 32 A'   10 A"   33 A'   34 A'   11 A"                                         
 -- Virtual --                   
 -0.103  -0.072  -0.057  -0.006   0.015   0.025   0.033   0.039
 12 A"   35 A'   36 A'   37 A'   38 A'   39 A'   40 A'   13 A"                 
  0.045   0.062   0.067   0.078   0.080   0.088   0.097   0.098
 41 A'   42 A'   14 A"   15 A"   43 A'   44 A'   45 A'   46 A'                 
  0.109   0.121   0.134   0.136   0.142   0.156   0.163   0.194
 16 A"   47 A'   17 A"   48 A'   49 A'   50 A'   51 A'   52 A'                 
  0.222   0.271   0.285   0.301   0.361   0.386   0.410   0.413
 53 A'   54 A'   18 A"   55 A'   56 A'   57 A'   19 A"   58 A'                 
  0.427   0.432   0.445   0.457   0.469   0.472   0.499   0.526
 59 A'   20 A"   60 A'   61 A'   62 A'   21 A"   22 A"   63 A'                 
  0.532   0.555   0.568   0.598   0.603   0.632   0.642   0.689
 23 A"   24 A"   64 A'   25 A"   65 A'   66 A'   26 A"   67 A'                 
  0.716   0.796   0.825   0.825   0.852   0.853   0.871   0.884
 68 A'   69 A'   27 A"   70 A'   71 A'   28 A"   72 A'   73 A'                 
  0.905   0.911   0.921   0.929   0.952   0.964   1.091   1.181
 29 A"   30 A"   74 A'   75 A'   76 A'   77 A'   78 A'   79 A'                 
  1.231   1.395   1.467   1.570   1.619   1.716   1.748   1.768
 80 A'   31 A"   32 A"   33 A"   81 A'   82 A'   83 A'   84 A'                 
  1.904   1.981   2.027   2.130   2.226   2.253   2.268   2.318
 85 A'   34 A"   86 A'   87 A'   35 A"   36 A"   88 A'   89 A'                 
  2.378   2.445   2.670   2.926   3.117   3.971   3.988   4.038
 90 A'   91 A'   37 A"   92 A'   93 A'   38 A"   94 A'   39 A"                 
  4.127   4.321   6.595   6.899   7.529   7.564   7.626   9.667
 95 A'   96 A'   97 A'   98 A'   40 A"   99 A'  100 A'  101 A'                 
  9.708  13.782  13.900  13.950  23.312  25.766  25.833  25.876
102 A'   41 A"  103 A'  104 A'  105 A'   42 A"   43 A"  106 A'                 
 25.957  26.164  26.296  47.878 163.040 215.653 215.692 289.723
107 A'  108 A'  109 A'  110 A'  111 A'  112 A'  113 A'   44 A"                 
289.757 289.8511020.667
114 A'  115 A'  116 A'                                                         

 Beta MOs, Restricted
 -- Occupied --                  
-482.87 -101.60 -101.57  -77.12  -62.52  -56.34  -56.34  -56.34
  1 A'    2 A'    3 A'    4 A'    5 A'    6 A'    7 A'    1 A"                 
-10.316  -9.513  -9.482  -8.731  -7.278  -7.268  -7.267  -7.245
  8 A'    9 A'   10 A'   11 A'   12 A'    2 A"   13 A'   14 A'                 
 -7.238  -7.237  -6.615  -6.563  -6.549  -6.549  -4.778  -4.773
  3 A"   15 A'   16 A'   17 A'   18 A'    4 A"   19 A'    5 A"                 
 -4.772  -2.674  -2.670  -2.670  -2.659  -2.659  -0.927  -0.856
 20 A'   21 A'   22 A'    6 A"   23 A'    7 A"   24 A'   25 A'                 
 -0.832  -0.708  -0.563  -0.485  -0.455  -0.422  -0.375  -0.360
 26 A'   27 A'   28 A'   29 A'   30 A'    8 A"   31 A'    9 A"                 
 -0.349  -0.340  -0.322  -0.319  -0.265
 32 A'   10 A"   33 A'   34 A'   11 A"                                         
 -- Virtual --                   
 -0.103  -0.072  -0.057  -0.006   0.015   0.025   0.033   0.039
 12 A"   35 A'   36 A'   37 A'   38 A'   39 A'   40 A'   13 A"                 
  0.045   0.062   0.067   0.078   0.080   0.088   0.097   0.098
 41 A'   42 A'   14 A"   15 A"   43 A'   44 A'   45 A'   46 A'                 
  0.109   0.121   0.134   0.136   0.142   0.156   0.163   0.194
 16 A"   47 A'   17 A"   48 A'   49 A'   50 A'   51 A'   52 A'                 
  0.222   0.271   0.285   0.301   0.361   0.386   0.410   0.413
 53 A'   54 A'   18 A"   55 A'   56 A'   57 A'   19 A"   58 A'                 
  0.427   0.432   0.445   0.457   0.469   0.472   0.499   0.526
 59 A'   20 A"   60 A'   61 A'   62 A'   21 A"   22 A"   63 A'                 
  0.532   0.555   0.568   0.598   0.603   0.632   0.642   0.689
 23 A"   24 A"   64 A'   25 A"   65 A'   66 A'   26 A"   67 A'                 
  0.716   0.796   0.825   0.825   0.852   0.853   0.871   0.884
 68 A'   69 A'   27 A"   70 A'   71 A'   28 A"   72 A'   73 A'                 
  0.905   0.911   0.921   0.929   0.952   0.964   1.091   1.181
 29 A"   30 A"   74 A'   75 A'   76 A'   77 A'   78 A'   79 A'                 
  1.231   1.395   1.467   1.570   1.619   1.716   1.748   1.768
 80 A'   31 A"   32 A"   33 A"   81 A'   82 A'   83 A'   84 A'                 
  1.904   1.981   2.027   2.130   2.226   2.253   2.268   2.318
 85 A'   34 A"   86 A'   87 A'   35 A"   36 A"   88 A'   89 A'                 
  2.378   2.445   2.670   2.926   3.117   3.971   3.988   4.038
 90 A'   91 A'   37 A"   92 A'   93 A'   38 A"   94 A'   39 A"                 
  4.127   4.321   6.595   6.899   7.529   7.564   7.626   9.667
 95 A'   96 A'   97 A'   98 A'   40 A"   99 A'  100 A'  101 A'                 
  9.708  13.782  13.900  13.950  23.312  25.766  25.833  25.876
102 A'   41 A"  103 A'  104 A'  105 A'   42 A"   43 A"  106 A'                 
 25.957  26.164  26.296  47.878 163.040 215.653 215.692 289.723
107 A'  108 A'  109 A'  110 A'  111 A'  112 A'  113 A'   44 A"                 
289.757 289.8511020.667
114 A'  115 A'  116 A'                                                         
 --------------------------------------------------------------

          Ground-State Mulliken Net Atomic Charges

     Atom                 Charge (a.u.)
  ----------------------------------------
      1 C                    -0.279416
      2 P                     0.046654
      3 Cl                   -0.098052
      4 Br                   -0.049750
      5 Cl                    0.380564
  ----------------------------------------
  Sum of atomic charges =    -0.000000

 -----------------------------------------------------------------
                    Cartesian Multipole Moments
 -----------------------------------------------------------------
    Charge (ESU x 10^10)
                -0.0000
    Dipole Moment (Debye)
         X       1.1182      Y       0.1511      Z       0.0000
       Tot       1.1284
    Quadrupole Moments (Debye-Ang)
        XX     -64.1900     XY       0.7316     YY     -61.0639
        XZ      -0.0000     YZ       0.0000     ZZ     -62.7689
    Octopole Moments (Debye-Ang^2)
       XXX      92.2286    XXY      -0.4564    XYY      20.9875
       YYY      -3.1150    XXZ       0.0000    XYZ      -0.0000
       YYZ      -0.0000    XZZ      23.5164    YZZ       1.2613
       ZZZ       0.0000
    Hexadecapole Moments (Debye-Ang^3)
      XXXX   -1185.1356   XXXY      74.2320   XXYY    -279.7353
      XYYY      65.6671   YYYY    -451.0342   XXXZ      -0.0000
      XXYZ       0.0000   XYYZ       0.0000   YYYZ       0.0000
      XXZZ    -218.3132   XYZZ      19.1722   YYZZ     -92.8606
      XZZZ      -0.0000   YZZZ       0.0000   ZZZZ     -79.3602
 -----------------------------------------------------------------
 Calculating analytic gradient of the SCF energy
 Gradient of SCF Energy
            1           2           3           4           5
    1  -0.0000817   0.0005979  -0.0003390  -0.0001834   0.0000062
    2   0.0001015  -0.0000180  -0.0001460   0.0000408   0.0000217
    3  -0.0000000   0.0000000   0.0000000   0.0000000   0.0000000
 Max gradient component =       5.979E-04
 RMS gradient           =       1.909E-04
 Gradient time:  CPU 7.62 s  wall 2.85 s
 Geometry Optimization Parameters
   NAtoms,    NIC,     NZ,  NCons,   NDum,   NFix, NCnnct, MaxDiis
        5      20       5       0       0       0       0       0

 Cartesian Hessian Update
 Hessian Updated using BFGS Update


** GEOMETRY OPTIMIZATION IN DELOCALIZED INTERNAL COORDINATES **
   Searching for a Minimum

   Optimization Cycle:  10

                       Coordinates (Angstroms)
     ATOM                X               Y               Z
      1  C        -0.0555085957   -0.2121810859    0.0000000000
      2  P        -0.9620535118    1.2130282653    0.0000000000
      3  Cl       -2.9402503660    0.5282253467    0.0000000000
      4  Br        1.8376517243    0.0595311772    0.0000000000
      5  Cl       -0.5706394212   -1.8523978340    0.0000000000
   Point Group: cs    Number of degrees of freedom:     7


   Energy is  -3874.070093085

 Hessian Updated using BFGS Update

  7 Hessian modes will be used to form the next step
  Hessian Eigenvalues:
     0.147181    0.215345    0.227334    0.265885    0.271899    0.304278
     0.401509

 Minimum Search - Taking Simple RFO Step
 Searching for Lamda that Minimizes Along All modes
 Value Taken    Lamda =  -0.00000128
 Step Taken.  Stepsize is  0.002357

                             Maximum     Tolerance    Cnvgd?
         Gradient           0.000385      0.000300      NO
         Displacement       0.001644      0.001200      NO
         Energy change     -0.000006      0.000001      NO


 New Cartesian Coordinates Obtained by Inverse Iteration

 Displacement from previous Coordinates is:  0.002600
 ----------------------------------------------------------------
             Standard Nuclear Orientation (Angstroms)
    I     Atom           X                Y                Z
 ----------------------------------------------------------------
    1      C      -0.0552887732    -0.2119781780     0.0000000000
    2      P      -0.9629950635     1.2130925206     0.0000000000
    3      Cl     -2.9404008136     0.5283336674     0.0000000000
    4      Br      1.8383909406     0.0589941881     0.0000000000
    5      Cl     -0.5705064609    -1.8522363288     0.0000000000
 ----------------------------------------------------------------
 Molecular Point Group                 Cs    NOp =  2
 Largest Abelian Subgroup              Cs    NOp =  2
 Nuclear Repulsion Energy =   549.1326233091 hartrees
 There are       45 alpha and       45 beta electrons
 Applying Cartesian multipole field
    Component          Value
    ---------          -----
     (2,0,0)        1.00000E-11
     (0,2,0)        2.00000E-11
     (0,0,2)       -3.00000E-11
 Nucleus-field energy     =     0.0000000163 hartrees
 Requested basis set is 6-311++G(d,p)
 There are 64 shells and 160 basis functions
 A cutoff of  1.0D-11 yielded   1661 shell pairs
 There are     11351 function pairs (     12404 Cartesian)
 Smallest overlap matrix eigenvalue = 2.96E-04
 Guess MOs from SCF MO coefficient file

 -----------------------------------------------------------------------
  General SCF calculation program by
  Eric Jon Sundstrom, Paul Horn, Yuezhi Mao, Dmitri Zuev, Alec White,
  David Stuck, Shaama M.S., Shane Yost, Joonho Lee, David Small,
  Daniel Levine, Susi Lehtola, Hugh Burton, Evgeny Epifanovsky
 -----------------------------------------------------------------------
 Exchange:     0.2000 Hartree-Fock + 0.0800 Slater + 0.7200 B88
 Correlation:  0.1900 VWN1RPA + 0.8100 LYP
 Using SG-1 standard quadrature grid
 using 4 threads for integral computing
 -------------------------------------------------------
 OpenMP Integral computing Module                
 Release: version 2.0, May 2017, Q-Chem Inc. Pleasanton 
 -------------------------------------------------------
 -------------------------------------------------------
 OpenMP BLAS3 based DFT computing Module                
 Release: version 1.0, May 2013, Q-Chem Inc. Pittsburgh 
 -------------------------------------------------------
 A restricted SCF calculation will be
 performed using DIIS
 SCF converges when DIIS error is below 1.0e-08
 ---------------------------------------
  Cycle       Energy         DIIS error
 ---------------------------------------
    1   -3874.0700933714      9.64e-06  
    2   -3874.0700936314      7.94e-06  
    3   -3874.0700936416      7.57e-06  
    4   -3874.0700938359      1.41e-06  
    5   -3874.0700938428      3.87e-07  
    6   -3874.0700938434      7.55e-08  
    7   -3874.0700938434      1.55e-08  
    8   -3874.0700938434      5.35e-09  Convergence criterion met
 ---------------------------------------
 SCF time:   CPU 18.46s  wall 6.00s 
 SCF   energy in the final basis set =    -3874.0700938434
 Total energy in the final basis set =    -3874.0700938434

 --------------------------------------------------------------
             Orbital Energies (a.u.) and Symmetries
 --------------------------------------------------------------

 Alpha MOs, Restricted
 -- Occupied --                  
-482.87 -101.60 -101.57  -77.12  -62.52  -56.34  -56.34  -56.34
  1 A'    2 A'    3 A'    4 A'    5 A'    6 A'    7 A'    1 A"                 
-10.316  -9.513  -9.482  -8.731  -7.278  -7.268  -7.267  -7.246
  8 A'    9 A'   10 A'   11 A'   12 A'    2 A"   13 A'   14 A'                 
 -7.238  -7.237  -6.615  -6.563  -6.549  -6.549  -4.778  -4.773
  3 A"   15 A'   16 A'   17 A'   18 A'    4 A"   19 A'    5 A"                 
 -4.772  -2.674  -2.670  -2.670  -2.659  -2.659  -0.927  -0.856
 20 A'   21 A'   22 A'    6 A"   23 A'    7 A"   24 A'   25 A'                 
 -0.832  -0.708  -0.563  -0.485  -0.455  -0.422  -0.375  -0.361
 26 A'   27 A'   28 A'   29 A'   30 A'    8 A"   31 A'    9 A"                 
 -0.349  -0.339  -0.322  -0.319  -0.265
 32 A'   10 A"   33 A'   34 A'   11 A"                                         
 -- Virtual --                   
 -0.103  -0.072  -0.057  -0.006   0.015   0.025   0.033   0.039
 12 A"   35 A'   36 A'   37 A'   38 A'   39 A'   40 A'   13 A"                 
  0.045   0.062   0.067   0.078   0.080   0.088   0.097   0.098
 41 A'   42 A'   14 A"   15 A"   43 A'   44 A'   45 A'   46 A'                 
  0.109   0.121   0.134   0.136   0.142   0.156   0.163   0.194
 16 A"   47 A'   17 A"   48 A'   49 A'   50 A'   51 A'   52 A'                 
  0.222   0.271   0.285   0.300   0.361   0.386   0.410   0.413
 53 A'   54 A'   18 A"   55 A'   56 A'   57 A'   19 A"   58 A'                 
  0.427   0.432   0.445   0.457   0.469   0.472   0.499   0.526
 59 A'   20 A"   60 A'   61 A'   62 A'   21 A"   22 A"   63 A'                 
  0.532   0.555   0.568   0.598   0.603   0.632   0.642   0.689
 23 A"   24 A"   64 A'   25 A"   65 A'   66 A'   26 A"   67 A'                 
  0.716   0.797   0.825   0.825   0.852   0.853   0.871   0.884
 68 A'   69 A'   27 A"   70 A'   71 A'   28 A"   72 A'   73 A'                 
  0.905   0.910   0.921   0.929   0.951   0.964   1.091   1.181
 29 A"   30 A"   74 A'   75 A'   76 A'   77 A'   78 A'   79 A'                 
  1.231   1.395   1.467   1.570   1.619   1.716   1.748   1.768
 80 A'   31 A"   32 A"   33 A"   81 A'   82 A'   83 A'   84 A'                 
  1.903   1.981   2.027   2.130   2.226   2.252   2.268   2.318
 85 A'   34 A"   86 A'   87 A'   35 A"   36 A"   88 A'   89 A'                 
  2.378   2.445   2.670   2.926   3.117   3.971   3.988   4.038
 90 A'   91 A'   37 A"   92 A'   93 A'   38 A"   94 A'   39 A"                 
  4.127   4.321   6.595   6.898   7.529   7.564   7.626   9.667
 95 A'   96 A'   97 A'   98 A'   40 A"   99 A'  100 A'  101 A'                 
  9.708  13.782  13.900  13.950  23.312  25.766  25.833  25.876
102 A'   41 A"  103 A'  104 A'  105 A'   42 A"   43 A"  106 A'                 
 25.957  26.165  26.296  47.878 163.039 215.653 215.692 289.723
107 A'  108 A'  109 A'  110 A'  111 A'  112 A'  113 A'   44 A"                 
289.757 289.8511020.667
114 A'  115 A'  116 A'                                                         

 Beta MOs, Restricted
 -- Occupied --                  
-482.87 -101.60 -101.57  -77.12  -62.52  -56.34  -56.34  -56.34
  1 A'    2 A'    3 A'    4 A'    5 A'    6 A'    7 A'    1 A"                 
-10.316  -9.513  -9.482  -8.731  -7.278  -7.268  -7.267  -7.246
  8 A'    9 A'   10 A'   11 A'   12 A'    2 A"   13 A'   14 A'                 
 -7.238  -7.237  -6.615  -6.563  -6.549  -6.549  -4.778  -4.773
  3 A"   15 A'   16 A'   17 A'   18 A'    4 A"   19 A'    5 A"                 
 -4.772  -2.674  -2.670  -2.670  -2.659  -2.659  -0.927  -0.856
 20 A'   21 A'   22 A'    6 A"   23 A'    7 A"   24 A'   25 A'                 
 -0.832  -0.708  -0.563  -0.485  -0.455  -0.422  -0.375  -0.361
 26 A'   27 A'   28 A'   29 A'   30 A'    8 A"   31 A'    9 A"                 
 -0.349  -0.339  -0.322  -0.319  -0.265
 32 A'   10 A"   33 A'   34 A'   11 A"                                         
 -- Virtual --                   
 -0.103  -0.072  -0.057  -0.006   0.015   0.025   0.033   0.039
 12 A"   35 A'   36 A'   37 A'   38 A'   39 A'   40 A'   13 A"                 
  0.045   0.062   0.067   0.078   0.080   0.088   0.097   0.098
 41 A'   42 A'   14 A"   15 A"   43 A'   44 A'   45 A'   46 A'                 
  0.109   0.121   0.134   0.136   0.142   0.156   0.163   0.194
 16 A"   47 A'   17 A"   48 A'   49 A'   50 A'   51 A'   52 A'                 
  0.222   0.271   0.285   0.300   0.361   0.386   0.410   0.413
 53 A'   54 A'   18 A"   55 A'   56 A'   57 A'   19 A"   58 A'                 
  0.427   0.432   0.445   0.457   0.469   0.472   0.499   0.526
 59 A'   20 A"   60 A'   61 A'   62 A'   21 A"   22 A"   63 A'                 
  0.532   0.555   0.568   0.598   0.603   0.632   0.642   0.689
 23 A"   24 A"   64 A'   25 A"   65 A'   66 A'   26 A"   67 A'                 
  0.716   0.797   0.825   0.825   0.852   0.853   0.871   0.884
 68 A'   69 A'   27 A"   70 A'   71 A'   28 A"   72 A'   73 A'                 
  0.905   0.910   0.921   0.929   0.951   0.964   1.091   1.181
 29 A"   30 A"   74 A'   75 A'   76 A'   77 A'   78 A'   79 A'                 
  1.231   1.395   1.467   1.570   1.619   1.716   1.748   1.768
 80 A'   31 A"   32 A"   33 A"   81 A'   82 A'   83 A'   84 A'                 
  1.903   1.981   2.027   2.130   2.226   2.252   2.268   2.318
 85 A'   34 A"   86 A'   87 A'   35 A"   36 A"   88 A'   89 A'                 
  2.378   2.445   2.670   2.926   3.117   3.971   3.988   4.038
 90 A'   91 A'   37 A"   92 A'   93 A'   38 A"   94 A'   39 A"                 
  4.127   4.321   6.595   6.898   7.529   7.564   7.626   9.667
 95 A'   96 A'   97 A'   98 A'   40 A"   99 A'  100 A'  101 A'                 
  9.708  13.782  13.900  13.950  23.312  25.766  25.833  25.876
102 A'   41 A"  103 A'  104 A'  105 A'   42 A"   43 A"  106 A'                 
 25.957  26.165  26.296  47.878 163.039 215.653 215.692 289.723
107 A'  108 A'  109 A'  110 A'  111 A'  112 A'  113 A'   44 A"                 
289.757 289.8511020.667
114 A'  115 A'  116 A'                                                         
 --------------------------------------------------------------

          Ground-State Mulliken Net Atomic Charges

     Atom                 Charge (a.u.)
  ----------------------------------------
      1 C                    -0.279480
      2 P                     0.046473
      3 Cl                   -0.097459
      4 Br                   -0.049804
      5 Cl                    0.380269
  ----------------------------------------
  Sum of atomic charges =    -0.000000

 -----------------------------------------------------------------
                    Cartesian Multipole Moments
 -----------------------------------------------------------------
    Charge (ESU x 10^10)
                -0.0000
    Dipole Moment (Debye)
         X       1.1117      Y       0.1512      Z       0.0000
       Tot       1.1219
    Quadrupole Moments (Debye-Ang)
        XX     -64.1694     XY       0.7261     YY     -61.0705
        XZ      -0.0000     YZ      -0.0000     ZZ     -62.7705
    Octopole Moments (Debye-Ang^2)
       XXX      92.1536    XXY      -0.4411    XYY      20.9796
       YYY      -3.1014    XXZ      -0.0000    XYZ       0.0000
       YYZ       0.0000    XZZ      23.5065    YZZ       1.2652
       ZZZ       0.0000
    Hexadecapole Moments (Debye-Ang^3)
      XXXX   -1185.3249   XXXY      74.2823   XXYY    -279.7978
      XYYY      65.7823   YYYY    -451.0494   XXXZ       0.0000
      XXYZ      -0.0000   XYYZ      -0.0000   YYYZ      -0.0000
      XXZZ    -218.3763   XYZZ      19.2105   YYZZ     -92.8612
      XZZZ      -0.0000   YZZZ      -0.0000   ZZZZ     -79.3668
 -----------------------------------------------------------------
 Calculating analytic gradient of the SCF energy
 Gradient of SCF Energy
            1           2           3           4           5
    1  -0.0000226   0.0001741  -0.0001933   0.0000364   0.0000054
    2  -0.0000579   0.0000822  -0.0000502   0.0000042   0.0000216
    3   0.0000000   0.0000000  -0.0000000   0.0000000  -0.0000000
 Max gradient component =       1.933E-04
 RMS gradient           =       7.424E-05
 Gradient time:  CPU 7.61 s  wall 2.59 s
 Geometry Optimization Parameters
   NAtoms,    NIC,     NZ,  NCons,   NDum,   NFix, NCnnct, MaxDiis
        5      20       5       0       0       0       0       0

 Cartesian Hessian Update
 Hessian Updated using BFGS Update


** GEOMETRY OPTIMIZATION IN DELOCALIZED INTERNAL COORDINATES **
   Searching for a Minimum

   Optimization Cycle:  11

                       Coordinates (Angstroms)
     ATOM                X               Y               Z
      1  C        -0.0552887732   -0.2119781780    0.0000000000
      2  P        -0.9629950635    1.2130925206    0.0000000000
      3  Cl       -2.9404008136    0.5283336674    0.0000000000
      4  Br        1.8383909406    0.0589941881    0.0000000000
      5  Cl       -0.5705064609   -1.8522363288    0.0000000000
   Point Group: cs    Number of degrees of freedom:     7


   Energy is  -3874.070093843

 Hessian Updated using BFGS Update

  7 Hessian modes will be used to form the next step
  Hessian Eigenvalues:
     0.135034    0.168912    0.226426    0.265618    0.277289    0.321516
     0.426283

 Minimum Search - Taking Simple RFO Step
 Searching for Lamda that Minimizes Along All modes
 Value Taken    Lamda =   0.00000000
 Step Taken.  Stepsize is  0.001160

                             Maximum     Tolerance    Cnvgd?
         Gradient           0.000148      0.000300     YES
         Displacement       0.000862      0.001200     YES
         Energy change     -0.000001      0.000001     YES


                       Distance Matrix (Angstroms)
             C (  1)   P (  2)   Cl(  3)   Br(  4)
   P (  2)  1.689603
   Cl(  3)  2.978579  2.092613
   Br(  4)  1.912969  3.029803  4.801784
   Cl(  5)  1.719272  3.090354  3.359094  3.074994

 Final energy is   -3874.0700938433802     


 ******************************
 **  OPTIMIZATION CONVERGED  **
 ******************************

                       Coordinates (Angstroms)
     ATOM                X               Y               Z
      1  C        -0.0552887732   -0.2119781780    0.0000000000
      2  P        -0.9629950635    1.2130925206    0.0000000000
      3  Cl       -2.9404008136    0.5283336674    0.0000000000
      4  Br        1.8383909406    0.0589941881    0.0000000000
      5  Cl       -0.5705064609   -1.8522363288    0.0000000000

Z-matrix Print:
$molecule
0 1
Br
C  1 1.912969
P  2 1.689603 1 114.351966
Cl 2 1.719272 1 115.581251 3 -180.000000 0
Cl 3 2.092613 2 103.394777 1 -180.000000 0
$end


 --------------------------------------------------------------
             Orbital Energies (a.u.) and Symmetries
 --------------------------------------------------------------

 Alpha MOs, Restricted
 -- Occupied --                  
-482.87 -101.60 -101.57  -77.12  -62.52  -56.34  -56.34  -56.34
  1 A'    2 A'    3 A'    4 A'    5 A'    6 A'    7 A'    1 A"                 
-10.316  -9.513  -9.482  -8.731  -7.278  -7.268  -7.267  -7.246
  8 A'    9 A'   10 A'   11 A'   12 A'    2 A"   13 A'   14 A'                 
 -7.238  -7.237  -6.615  -6.563  -6.549  -6.549  -4.778  -4.773
  3 A"   15 A'   16 A'   17 A'   18 A'    4 A"   19 A'    5 A"                 
 -4.772  -2.674  -2.670  -2.670  -2.659  -2.659  -0.927  -0.856
 20 A'   21 A'   22 A'    6 A"   23 A'    7 A"   24 A'   25 A'                 
 -0.832  -0.708  -0.563  -0.485  -0.455  -0.422  -0.375  -0.361
 26 A'   27 A'   28 A'   29 A'   30 A'    8 A"   31 A'    9 A"                 
 -0.349  -0.339  -0.322  -0.319  -0.265
 32 A'   10 A"   33 A'   34 A'   11 A"                                         
 -- Virtual --                   
 -0.103  -0.072  -0.057  -0.006   0.015   0.025   0.033   0.039
 12 A"   35 A'   36 A'   37 A'   38 A'   39 A'   40 A'   13 A"                 
  0.045   0.062   0.067   0.078   0.080   0.088   0.097   0.098
 41 A'   42 A'   14 A"   15 A"   43 A'   44 A'   45 A'   46 A'                 
  0.109   0.121   0.134   0.136   0.142   0.156   0.163   0.194
 16 A"   47 A'   17 A"   48 A'   49 A'   50 A'   51 A'   52 A'                 
  0.222   0.271   0.285   0.300   0.361   0.386   0.410   0.413
 53 A'   54 A'   18 A"   55 A'   56 A'   57 A'   19 A"   58 A'                 
  0.427   0.432   0.445   0.457   0.469   0.472   0.499   0.526
 59 A'   20 A"   60 A'   61 A'   62 A'   21 A"   22 A"   63 A'                 
  0.532   0.555   0.568   0.598   0.603   0.632   0.642   0.689
 23 A"   24 A"   64 A'   25 A"   65 A'   66 A'   26 A"   67 A'                 
  0.716   0.797   0.825   0.825   0.852   0.853   0.871   0.884
 68 A'   69 A'   27 A"   70 A'   71 A'   28 A"   72 A'   73 A'                 
  0.905   0.910   0.921   0.929   0.951   0.964   1.091   1.181
 29 A"   30 A"   74 A'   75 A'   76 A'   77 A'   78 A'   79 A'                 
  1.231   1.395   1.467   1.570   1.619   1.716   1.748   1.768
 80 A'   31 A"   32 A"   33 A"   81 A'   82 A'   83 A'   84 A'                 
  1.903   1.981   2.027   2.130   2.226   2.252   2.268   2.318
 85 A'   34 A"   86 A'   87 A'   35 A"   36 A"   88 A'   89 A'                 
  2.378   2.445   2.670   2.926   3.117   3.971   3.988   4.038
 90 A'   91 A'   37 A"   92 A'   93 A'   38 A"   94 A'   39 A"                 
  4.127   4.321   6.595   6.898   7.529   7.564   7.626   9.667
 95 A'   96 A'   97 A'   98 A'   40 A"   99 A'  100 A'  101 A'                 
  9.708  13.782  13.900  13.950  23.312  25.766  25.833  25.876
102 A'   41 A"  103 A'  104 A'  105 A'   42 A"   43 A"  106 A'                 
 25.957  26.165  26.296  47.878 163.039 215.653 215.692 289.723
107 A'  108 A'  109 A'  110 A'  111 A'  112 A'  113 A'   44 A"                 
289.757 289.8511020.667
114 A'  115 A'  116 A'                                                         

 Beta MOs, Restricted
 -- Occupied --                  
-482.87 -101.60 -101.57  -77.12  -62.52  -56.34  -56.34  -56.34
  1 A'    2 A'    3 A'    4 A'    5 A'    6 A'    7 A'    1 A"                 
-10.316  -9.513  -9.482  -8.731  -7.278  -7.268  -7.267  -7.246
  8 A'    9 A'   10 A'   11 A'   12 A'    2 A"   13 A'   14 A'                 
 -7.238  -7.237  -6.615  -6.563  -6.549  -6.549  -4.778  -4.773
  3 A"   15 A'   16 A'   17 A'   18 A'    4 A"   19 A'    5 A"                 
 -4.772  -2.674  -2.670  -2.670  -2.659  -2.659  -0.927  -0.856
 20 A'   21 A'   22 A'    6 A"   23 A'    7 A"   24 A'   25 A'                 
 -0.832  -0.708  -0.563  -0.485  -0.455  -0.422  -0.375  -0.361
 26 A'   27 A'   28 A'   29 A'   30 A'    8 A"   31 A'    9 A"                 
 -0.349  -0.339  -0.322  -0.319  -0.265
 32 A'   10 A"   33 A'   34 A'   11 A"                                         
 -- Virtual --                   
 -0.103  -0.072  -0.057  -0.006   0.015   0.025   0.033   0.039
 12 A"   35 A'   36 A'   37 A'   38 A'   39 A'   40 A'   13 A"                 
  0.045   0.062   0.067   0.078   0.080   0.088   0.097   0.098
 41 A'   42 A'   14 A"   15 A"   43 A'   44 A'   45 A'   46 A'                 
  0.109   0.121   0.134   0.136   0.142   0.156   0.163   0.194
 16 A"   47 A'   17 A"   48 A'   49 A'   50 A'   51 A'   52 A'                 
  0.222   0.271   0.285   0.300   0.361   0.386   0.410   0.413
 53 A'   54 A'   18 A"   55 A'   56 A'   57 A'   19 A"   58 A'                 
  0.427   0.432   0.445   0.457   0.469   0.472   0.499   0.526
 59 A'   20 A"   60 A'   61 A'   62 A'   21 A"   22 A"   63 A'                 
  0.532   0.555   0.568   0.598   0.603   0.632   0.642   0.689
 23 A"   24 A"   64 A'   25 A"   65 A'   66 A'   26 A"   67 A'                 
  0.716   0.797   0.825   0.825   0.852   0.853   0.871   0.884
 68 A'   69 A'   27 A"   70 A'   71 A'   28 A"   72 A'   73 A'                 
  0.905   0.910   0.921   0.929   0.951   0.964   1.091   1.181
 29 A"   30 A"   74 A'   75 A'   76 A'   77 A'   78 A'   79 A'                 
  1.231   1.395   1.467   1.570   1.619   1.716   1.748   1.768
 80 A'   31 A"   32 A"   33 A"   81 A'   82 A'   83 A'   84 A'                 
  1.903   1.981   2.027   2.130   2.226   2.252   2.268   2.318
 85 A'   34 A"   86 A'   87 A'   35 A"   36 A"   88 A'   89 A'                 
  2.378   2.445   2.670   2.926   3.117   3.971   3.988   4.038
 90 A'   91 A'   37 A"   92 A'   93 A'   38 A"   94 A'   39 A"                 
  4.127   4.321   6.595   6.898   7.529   7.564   7.626   9.667
 95 A'   96 A'   97 A'   98 A'   40 A"   99 A'  100 A'  101 A'                 
  9.708  13.782  13.900  13.950  23.312  25.766  25.833  25.876
102 A'   41 A"  103 A'  104 A'  105 A'   42 A"   43 A"  106 A'                 
 25.957  26.165  26.296  47.878 163.039 215.653 215.692 289.723
107 A'  108 A'  109 A'  110 A'  111 A'  112 A'  113 A'   44 A"                 
289.757 289.8511020.667
114 A'  115 A'  116 A'                                                         
 --------------------------------------------------------------

          Ground-State Mulliken Net Atomic Charges

     Atom                 Charge (a.u.)
  ----------------------------------------
      1 C                    -0.279480
      2 P                     0.046473
      3 Cl                   -0.097459
      4 Br                   -0.049804
      5 Cl                    0.380269
  ----------------------------------------
  Sum of atomic charges =    -0.000000

 -----------------------------------------------------------------
                    Cartesian Multipole Moments
 -----------------------------------------------------------------
    Charge (ESU x 10^10)
                -0.0000
    Dipole Moment (Debye)
         X       1.1117      Y       0.1512      Z       0.0000
       Tot       1.1219
    Quadrupole Moments (Debye-Ang)
        XX     -64.1694     XY       0.7261     YY     -61.0705
        XZ      -0.0000     YZ      -0.0000     ZZ     -62.7705
    Octopole Moments (Debye-Ang^2)
       XXX      92.1536    XXY      -0.4411    XYY      20.9796
       YYY      -3.1014    XXZ      -0.0000    XYZ       0.0000
       YYZ       0.0000    XZZ      23.5065    YZZ       1.2652
       ZZZ       0.0000
    Hexadecapole Moments (Debye-Ang^3)
      XXXX   -1185.3249   XXXY      74.2823   XXYY    -279.7978
      XYYY      65.7823   YYYY    -451.0494   XXXZ       0.0000
      XXYZ      -0.0000   XYYZ      -0.0000   YYYZ      -0.0000
      XXZZ    -218.3763   XYZZ      19.2105   YYZZ     -92.8612
      XZZZ      -0.0000   YZZZ      -0.0000   ZZZZ     -79.3668
 -----------------------------------------------------------------
Archival summary:
1\1\TWL02\OPT\ProcedureUnspecified\BasisUnspecified\r1l211\taweetha\MonNov2612:54:182018MonNov2612:54:182018\0\\#,OPT,ProcedureUnspecified,BasisUnspecified,\\0,1\Br\C,1,1.91297\P,2,1.6896,1,114.352\Cl,2,1.71927,1,115.581,3,-180,0\Cl,3,2.09261,2,103.395,1,-180,0\\\@

 Total job time:  134.37s(wall), 352.27s(cpu) 
 Mon Nov 26 12:54:18 2018

        *************************************************************
        *                                                           *
        *  Thank you very much for using Q-Chem.  Have a nice day.  *
        *                                                           *
        *************************************************************


 
User input: 2 of 2 
 
Q-Chem Developer Version!
                  Welcome to Q-Chem
     A Quantum Leap Into The Future Of Chemistry


 Q-Chem 5.1, Q-Chem, Inc., Pleasanton, CA (2018)

 Yihan Shao,  Zhengting Gan,  E. Epifanovsky,  A. T. B. Gilbert,  M. Wormit,  
 J. Kussmann,  A. W. Lange,  A. Behn,  Jia Deng,  Xintian Feng,  D. Ghosh,  
 M. Goldey,  P. R. Horn,  L. D. Jacobson,  I. Kaliman,  T. Kus,  A. Landau,  
 Jie Liu,  E. I. Proynov,  R. M. Richard,  R. P. Steele,  E. J. Sundstrom,  
 H. L. Woodcock III,  P. M. Zimmerman,  D. Zuev,  B. Albrecht,  E. Alguire,  
 S. A. Baeppler,  D. Barton,  Z. Benda,  Y. A. Bernard,  E. J. Berquist,  
 K. B. Bravaya,  H. Burton,  D. Casanova,  Chun-Min Chang,  Yunqing Chen,  
 A. Chien,  K. D. Closser,  M. P. Coons,  S. Coriani,  S. Dasgupta,  
 A. L. Dempwolff,  M. Diedenhofen,  Hainam Do,  R. G. Edgar,  Po-Tung Fang,  
 S. Faraji,  S. Fatehi,  Qingguo Feng,  K. D. Fenk,  J. Fosso-Tande,  
 Qinghui Ge,  A. Ghysels,  G. Gidofalvi,  J. Gomes,  J. Gonthier,  A. Gunina,  
 D. Hait,  M. W. D. Hanson-Heine,  P. H. P. Harbach,  A. W. Hauser,  
 J. E. Herr,  E. G. Hohenstein,  Z. C. Holden,  Kerwin Hui,  B. C. Huynh,  
 T.-C. Jagau,  Hyunjun Ji,  B. Kaduk,  K. Khistyaev,  Jaehoon Kim,  
 P. Klunzinger,  K. Koh,  D. Kosenkov,  L. Koulias,  T. Kowalczyk,  
 C. M. Krauter,  A. Kunitsa,  Ka Un Lao,  A. Laurent,  K. V. Lawler,  
 Joonho Lee,  D. Lefrancois,  S. Lehtola,  D. S. Levine,  Yi-Pei Li,  
 You-Sheng Lin,  Fenglai Liu,  E. Livshits,  A. Luenser,  P. Manohar,  
 E. Mansoor,  S. F. Manzer,  Shan-Ping Mao,  Yuezhi Mao,  N. Mardirossian,  
 A. V. Marenich,  T. Markovich,  L. A. Martinez-Martinez,  S. A. Maurer,  
 N. J. Mayhall,  S. C. McKenzie,  J.-M. Mewes,  A. F. Morrison,  
 J. W. Mullinax,  K. Nanda,  T. S. Nguyen-Beck,  R. Olivares-Amaya,  
 J. A. Parkhill,  T. M. Perrine,  F. Plasser,  P. Pokhilko,  S. Prager,  
 A. Prociuk,  E. Ramos,  D. R. Rehn,  F. Rob,  M. Schneider,  N. Sergueev,  
 S. M. Sharada,  S. Sharma,  D. W. Small,  T. Stauch,  T. Stein,  
 Yu-Chuan Su,  A. J. W. Thom,  A. Tkatchenko,  T. Tsuchimochi,  N. M. Tubman,  
 L. Vogt,  M. L. Vidal,  O. Vydrov,  M. A. Watson,  J. Wenzel,  
 M. de Wergifosse,  T. A. Wesolowski,  A. White,  J. Witte,  A. Yamada,  
 Jun Yang,  K. Yao,  S. Yeganeh,  S. R. Yost,  Zhi-Qiang You,  A. Zech,  
 Igor Ying Zhang,  Xing Zhang,  Yan Zhao,  Ying Zhu,  B. R. Brooks,  
 G. K. L. Chan,  C. J. Cramer,  M. S. Gordon,  W. J. Hehre,  A. Klamt,  
 M. W. Schmidt,  C. D. Sherrill,  D. G. Truhlar,  A. Aspuru-Guzik,  R. Baer,  
 A. T. Bell,  N. A. Besley,  Jeng-Da Chai,  A. E. DePrince, III,  
 R. A. DiStasio Jr.,  A. Dreuw,  B. D. Dunietz,  T. R. Furlani,  
 Chao-Ping Hsu,  Yousung Jung,  Jing Kong,  D. S. Lambrecht,  WanZhen Liang,  
 C. Ochsenfeld,  V. A. Rassolov,  L. V. Slipchenko,  J. E. Subotnik,  
 T. Van Voorhis,  J. M. Herbert,  A. I. Krylov,  P. M. W. Gill,  M. Head-Gordon

 Contributors to earlier versions of Q-Chem not listed above: 
 R. D. Adamson,  B. Austin,  J. Baker,  G. J. O. Beran,  K. Brandhorst,  
 S. T. Brown,  E. F. C. Byrd,  A. K. Chakraborty,  C.-L. Cheng,  
 Siu Hung Chien,  D. M. Chipman,  D. L. Crittenden,  H. Dachsel,  
 R. J. Doerksen,  A. D. Dutoi,  L. Fusti-Molnar,  W. A. Goddard III,  
 A. Golubeva-Zadorozhnaya,  S. R. Gwaltney,  G. Hawkins,  A. Heyden,  
 S. Hirata,  G. Kedziora,  F. J. Keil,  C. Kelley,  Jihan Kim,  R. A. King,  
 R. Z. Khaliullin,  P. P. Korambath,  W. Kurlancheek,  A. M. Lee,  M. S. Lee,  
 S. V. Levchenko,  Ching Yeh Lin,  D. Liotard,  R. C. Lochan,  I. Lotan,  
 P. E. Maslen,  N. Nair,  D. P. O'Neill,  D. Neuhauser,  E. Neuscamman,  
 C. M. Oana,  R. Olson,  B. Peters,  R. Peverati,  P. A. Pieniazek,  
 Y. M. Rhee,  J. Ritchie,  M. A. Rohrdanz,  E. Rosta,  N. J. Russ,  
 H. F. Schaefer III,  N. E. Schultz,  N. Shenvi,  A. C. Simmonett,  A. Sodt,  
 D. Stuck,  K. S. Thanthiriwatte,  V. Vanovschi,  Tao Wang,  A. Warshel,  
 C. F. Williams,  Q. Wu,  X. Xu,  W. Zhang

 Please cite Q-Chem as follows:
 Y. Shao et al., Mol. Phys. 113, 184-215 (2015)
 DOI: 10.1080/00268976.2014.952696

 Q-Chem 5.1.2 for Intel X86 EM64T Linux

 Parts of Q-Chem use Armadillo 8.300.2 (Tropical Shenanigans).
 http://arma.sourceforge.net/

 Q-Chem begins on Mon Nov 26 12:54:18 2018  

Host: 
0

     Scratch files written to /scratch/taweetham/qchem45735//
The previous job contains 0 fragments, simply inherited here
Input Ideriv = 2
Curr. Ideriv = -1
Max.  Ideriv = 2

Checking the input file for inconsistencies... 	...done.

--------------------------------------------------------------
User input:
--------------------------------------------------------------

$molecule
read
$end

$rem
   job_type 	frequency
   basis 	6-311++g**
   method	b3lyp	
$end


--------------------------------------------------------------
 ----------------------------------------------------------------
             Standard Nuclear Orientation (Angstroms)
    I     Atom           X                Y                Z
 ----------------------------------------------------------------
    1      C       0.0760413540    -0.1654596143     0.0000000000
    2      P      -0.9847524031     1.1496349871    -0.0000000000
    3      Cl     -2.8735785837     0.2488776130     0.0000000000
    4      Br      1.9277534882     0.3147601829    -0.0000000000
    5      Cl     -0.2532646023    -1.8528995849     0.0000000000
 ----------------------------------------------------------------
 Molecular Point Group                 Cs    NOp =  2
 Largest Abelian Subgroup              Cs    NOp =  2
 Nuclear Repulsion Energy =   549.1326233091 hartrees
 There are       45 alpha and       45 beta electrons
 Requested basis set is 6-311++G(d,p)
 There are 64 shells and 160 basis functions

 Total QAlloc Memory Limit   2000 MB
 Mega-Array Size       188 MB
 MEM_STATIC part       192 MB

                       Distance Matrix (Angstroms)
             C (  1)   P (  2)   Cl(  3)   Br(  4)
   P (  2)  1.689603
   Cl(  3)  2.978579  2.092613
   Br(  4)  1.912969  3.029803  4.801784
   Cl(  5)  1.719272  3.090354  3.359094  3.074994

 A cutoff of  1.0D-11 yielded   1661 shell pairs
 There are     11351 function pairs (     12404 Cartesian)

 -------------------------------------------------------
 OpenMP Integral Computing Module                       
 Release: version 1.0, May 2013, Q-Chem Inc. Pittsburgh 
 -------------------------------------------------------
 Integral Job Info:
 Integral job number is                      11
 Integral operator is                         1
 short-range coefficients                     0
 long-range coefficients              100000000
 Omega coefficients                           0
 if combine SR and LR in K                    0
 Integral screening is                        0
 Integral computing path is                   2
 max size of driver memory is            800000
 size of driver memory is                593474
 size of scratch memory is             29634545
 max col of scratch BK array               1296
 max len of scratch array in speh3          155
 max len of scratch index in speh4           18
 max int batch size is                      520
 min int batch size is                       52
 fixed nKL is                                45
 max L of basis functions is                  2
 order of int derivative is                   0
 number of shells is                         64
 number of basis is                         167
 number of cartesian basis is               167
 number of contracted shell pairs          1661
 number of primitive shell pairs           4396
 maxK2 (contraction) of shell pair           36
 max number of K2 of shell pair               1
 max number of CS2 of shell pair            213
 max number of PS2 of shell pair            324
 mem total for path MDJ                  520956
 -------------------------------------------------------
 Smallest overlap matrix eigenvalue = 2.96E-04
 Guess from superposition of atomic densities
 Warning:  Energy on first SCF cycle will be non-variational
 SAD guess density has 90.000000 electrons

 -----------------------------------------------------------------------
  General SCF calculation program by
  Eric Jon Sundstrom, Paul Horn, Yuezhi Mao, Dmitri Zuev, Alec White,
  David Stuck, Shaama M.S., Shane Yost, Joonho Lee, David Small,
  Daniel Levine, Susi Lehtola, Hugh Burton, Evgeny Epifanovsky
 -----------------------------------------------------------------------
 Exchange:     0.2000 Hartree-Fock + 0.0800 Slater + 0.7200 B88
 Correlation:  0.1900 VWN1RPA + 0.8100 LYP
 Using SG-1 standard quadrature grid
 using 4 threads for integral computing
 -------------------------------------------------------
 OpenMP Integral computing Module                
 Release: version 2.0, May 2017, Q-Chem Inc. Pleasanton 
 -------------------------------------------------------
 -------------------------------------------------------
 OpenMP BLAS3 based DFT computing Module                
 Release: version 1.0, May 2013, Q-Chem Inc. Pittsburgh 
 -------------------------------------------------------
 A restricted SCF calculation will be
 performed using DIIS
 SCF converges when DIIS error is below 1.0e-08
 ---------------------------------------
  Cycle       Energy         DIIS error
 ---------------------------------------
    1   -3874.7165095364      3.95e-02  
    2   -3874.0512316811      2.81e-03  
    3   -3874.0296814337      3.65e-03  
    4   -3874.0663707348      1.04e-03  
    5   -3874.0695263269      4.37e-04  
    6   -3874.0701347290      1.39e-04  
    7   -3874.0701968456      2.40e-05  
    8   -3874.0701983519      7.55e-06  
    9   -3874.0701985974      1.84e-06  
   10   -3874.0701986087      2.83e-07  
   11   -3874.0701986090      1.42e-07  
   12   -3874.0701986091      2.10e-08  
   13   -3874.0701986091      5.11e-09  Convergence criterion met
 ---------------------------------------
 SCF time:   CPU 29.67s  wall 11.00s 
 SCF   energy in the final basis set =    -3874.0701986091
 Total energy in the final basis set =    -3874.0701986091

 --------------------------------------------------------------
             Orbital Energies (a.u.) and Symmetries
 --------------------------------------------------------------

 Alpha MOs, Restricted
 -- Occupied --                  
-482.87 -101.60 -101.57  -77.12  -62.52  -56.34  -56.34  -56.34
  1 A'    2 A'    3 A'    4 A'    5 A'    6 A'    7 A'    1 A"                 
-10.316  -9.513  -9.482  -8.731  -7.278  -7.268  -7.267  -7.246
  8 A'    9 A'   10 A'   11 A'   12 A'    2 A"   13 A'   14 A'                 
 -7.238  -7.237  -6.615  -6.563  -6.549  -6.549  -4.778  -4.773
  3 A"   15 A'   16 A'   17 A'   18 A'    4 A"   19 A'    5 A"                 
 -4.772  -2.674  -2.670  -2.670  -2.659  -2.659  -0.927  -0.856
 20 A'   21 A'   22 A'    6 A"    7 A"   23 A'   24 A'   25 A'                 
 -0.832  -0.708  -0.563  -0.485  -0.455  -0.422  -0.375  -0.361
 26 A'   27 A'   28 A'   29 A'   30 A'    8 A"   31 A'    9 A"                 
 -0.349  -0.339  -0.322  -0.319  -0.265
 32 A'   10 A"   33 A'   34 A'   11 A"                                         
 -- Virtual --                   
 -0.103  -0.072  -0.057  -0.006   0.015   0.025   0.033   0.039
 12 A"   35 A'   36 A'   37 A'   38 A'   39 A'   40 A'   13 A"                 
  0.045   0.062   0.067   0.078   0.080   0.088   0.097   0.098
 41 A'   42 A'   14 A"   15 A"   43 A'   44 A'   45 A'   46 A'                 
  0.109   0.121   0.134   0.136   0.142   0.156   0.163   0.194
 16 A"   47 A'   17 A"   48 A'   49 A'   50 A'   51 A'   52 A'                 
  0.222   0.271   0.285   0.301   0.361   0.386   0.411   0.413
 53 A'   54 A'   18 A"   55 A'   56 A'   57 A'   19 A"   58 A'                 
  0.427   0.432   0.445   0.457   0.469   0.473   0.499   0.526
 59 A'   20 A"   60 A'   61 A'   62 A'   21 A"   22 A"   63 A'                 
  0.532   0.555   0.568   0.598   0.603   0.632   0.642   0.689
 23 A"   24 A"   64 A'   25 A"   65 A'   66 A'   26 A"   67 A'                 
  0.716   0.797   0.825   0.825   0.852   0.853   0.871   0.884
 68 A'   69 A'   27 A"   70 A'   71 A'   28 A"   72 A'   73 A'                 
  0.905   0.910   0.921   0.929   0.951   0.964   1.091   1.182
 29 A"   30 A"   74 A'   75 A'   76 A'   77 A'   78 A'   79 A'                 
  1.231   1.395   1.467   1.570   1.619   1.716   1.748   1.768
 80 A'   31 A"   32 A"   33 A"   81 A'   82 A'   83 A'   84 A'                 
  1.903   1.981   2.026   2.130   2.226   2.253   2.267   2.318
 85 A'   34 A"   86 A'   87 A'   35 A"   36 A"   88 A'   89 A'                 
  2.378   2.445   2.670   2.926   3.117   3.971   3.988   4.037
 90 A'   91 A'   37 A"   92 A'   93 A'   38 A"   94 A'   39 A"                 
  4.127   4.321   6.595   6.898   7.529   7.564   7.626   9.667
 95 A'   96 A'   97 A'   98 A'   40 A"   99 A'  100 A'  101 A'                 
  9.708  13.782  13.900  13.950  23.312  25.766  25.833  25.876
102 A'   41 A"  103 A'  104 A'  105 A'   42 A"   43 A"  106 A'                 
 25.957  26.165  26.295  47.878 163.039 215.653 215.692 289.723
107 A'  108 A'  109 A'  110 A'  111 A'  112 A'  113 A'   44 A"                 
289.757 289.8511020.667
114 A'  115 A'  116 A'                                                         

 Beta MOs, Restricted
 -- Occupied --                  
-482.87 -101.60 -101.57  -77.12  -62.52  -56.34  -56.34  -56.34
  1 A'    2 A'    3 A'    4 A'    5 A'    6 A'    7 A'    1 A"                 
-10.316  -9.513  -9.482  -8.731  -7.278  -7.268  -7.267  -7.246
  8 A'    9 A'   10 A'   11 A'   12 A'    2 A"   13 A'   14 A'                 
 -7.238  -7.237  -6.615  -6.563  -6.549  -6.549  -4.778  -4.773
  3 A"   15 A'   16 A'   17 A'   18 A'    4 A"   19 A'    5 A"                 
 -4.772  -2.674  -2.670  -2.670  -2.659  -2.659  -0.927  -0.856
 20 A'   21 A'   22 A'    6 A"    7 A"   23 A'   24 A'   25 A'                 
 -0.832  -0.708  -0.563  -0.485  -0.455  -0.422  -0.375  -0.361
 26 A'   27 A'   28 A'   29 A'   30 A'    8 A"   31 A'    9 A"                 
 -0.349  -0.339  -0.322  -0.319  -0.265
 32 A'   10 A"   33 A'   34 A'   11 A"                                         
 -- Virtual --                   
 -0.103  -0.072  -0.057  -0.006   0.015   0.025   0.033   0.039
 12 A"   35 A'   36 A'   37 A'   38 A'   39 A'   40 A'   13 A"                 
  0.045   0.062   0.067   0.078   0.080   0.088   0.097   0.098
 41 A'   42 A'   14 A"   15 A"   43 A'   44 A'   45 A'   46 A'                 
  0.109   0.121   0.134   0.136   0.142   0.156   0.163   0.194
 16 A"   47 A'   17 A"   48 A'   49 A'   50 A'   51 A'   52 A'                 
  0.222   0.271   0.285   0.301   0.361   0.386   0.411   0.413
 53 A'   54 A'   18 A"   55 A'   56 A'   57 A'   19 A"   58 A'                 
  0.427   0.432   0.445   0.457   0.469   0.473   0.499   0.526
 59 A'   20 A"   60 A'   61 A'   62 A'   21 A"   22 A"   63 A'                 
  0.532   0.555   0.568   0.598   0.603   0.632   0.642   0.689
 23 A"   24 A"   64 A'   25 A"   65 A'   66 A'   26 A"   67 A'                 
  0.716   0.797   0.825   0.825   0.852   0.853   0.871   0.884
 68 A'   69 A'   27 A"   70 A'   71 A'   28 A"   72 A'   73 A'                 
  0.905   0.910   0.921   0.929   0.951   0.964   1.091   1.182
 29 A"   30 A"   74 A'   75 A'   76 A'   77 A'   78 A'   79 A'                 
  1.231   1.395   1.467   1.570   1.619   1.716   1.748   1.768
 80 A'   31 A"   32 A"   33 A"   81 A'   82 A'   83 A'   84 A'                 
  1.903   1.981   2.026   2.130   2.226   2.253   2.267   2.318
 85 A'   34 A"   86 A'   87 A'   35 A"   36 A"   88 A'   89 A'                 
  2.378   2.445   2.670   2.926   3.117   3.971   3.988   4.037
 90 A'   91 A'   37 A"   92 A'   93 A'   38 A"   94 A'   39 A"                 
  4.127   4.321   6.595   6.898   7.529   7.564   7.626   9.667
 95 A'   96 A'   97 A'   98 A'   40 A"   99 A'  100 A'  101 A'                 
  9.708  13.782  13.900  13.950  23.312  25.766  25.833  25.876
102 A'   41 A"  103 A'  104 A'  105 A'   42 A"   43 A"  106 A'                 
 25.957  26.165  26.295  47.878 163.039 215.653 215.692 289.723
107 A'  108 A'  109 A'  110 A'  111 A'  112 A'  113 A'   44 A"                 
289.757 289.8511020.667
114 A'  115 A'  116 A'                                                         
 --------------------------------------------------------------

          Ground-State Mulliken Net Atomic Charges

     Atom                 Charge (a.u.)
  ----------------------------------------
      1 C                    -0.279591
      2 P                     0.046117
      3 Cl                   -0.097250
      4 Br                   -0.049954
      5 Cl                    0.380678
  ----------------------------------------
  Sum of atomic charges =    -0.000000

 -----------------------------------------------------------------
                    Cartesian Multipole Moments
 -----------------------------------------------------------------
    Charge (ESU x 10^10)
                -0.0000
    Dipole Moment (Debye)
         X       1.0873      Y       0.2728      Z       0.0000
       Tot       1.1210
    Quadrupole Moments (Debye-Ang)
        XX     -64.0548     XY       0.4505     YY     -60.9162
        XZ       0.0000     YZ      -0.0000     ZZ     -62.7699
    Octopole Moments (Debye-Ang^2)
       XXX      70.6853    XXY       1.8809    XYY      14.9516
       YYY      -5.4054    XXZ       0.0000    XYZ       0.0000
       YYZ      -0.0000    XZZ      16.4792    YZZ       0.6500
       ZZZ       0.0000
    Hexadecapole Moments (Debye-Ang^3)
      XXXX   -1174.7106   XXXY      39.0494   XXYY    -273.1565
      XYYY      24.2593   YYYY    -431.6298   XXXZ      -0.0000
      XXYZ      -0.0000   XYYZ       0.0000   YYYZ       0.0000
      XXZZ    -216.8018   XYZZ       6.1014   YYZZ     -89.9309
      XZZZ      -0.0000   YZZZ       0.0000   ZZZZ     -79.3658
 -----------------------------------------------------------------
 Calculating MO derivatives via CPSCF
 D1JvT checksum  = 221160 15324.3276307847
 D1KAT checksum  = 511320 745.4170404587
   1         3          15      0.148800    0.048505
   2         3          15      0.020215    0.007722
   3         3          15      0.002921    0.001154
   4         3          15      0.000331    0.000123
   5        13           5      0.000023    0.000010
   6        18           0      0.000000    0.000000    Roots Converged
 Time for AOints: 7.7 s (CPU) 3.2 s (wall)
 ------------------------------------------------------------------------------
                     AOints        : Timing summary (seconds)
 ------------------------------------------------------------------------------
     job step          cpu (% of tot)      sys (% of tot)     wall (% of tot)
 ------------------------------------------------------------------------------
  cpscf_lag         0.3742E+02 (31.3)   0.3000E-05 (17.6)   0.1441E+02 (31.4)
  iterzp            0.7419E+02 (62.1)   0.1300E-04 (76.5)   0.2821E+02 (61.4)
  make_fx           0.0000E+00 ( 0.0)   0.0000E+00 ( 0.0)   0.0000E+00 ( 0.0)
  AOints            0.7726E+01 ( 6.5)   0.1000E-05 ( 5.9)   0.3152E+01 ( 6.9)
 ------------------------------------------------------------------------------
   Grand Totals     0.1195E+03          0.1700E-04          0.4592E+02
 ------------------------------------------------------------------------------
 Calculating analytic Hessian of the SCF energy
 Polarizability Matrix (a.u.)
            1           2           3
    1-118.5397251   5.0985555  -0.0000000
    2   5.0985555 -83.8423577   0.0000000
    3  -0.0000000   0.0000000 -47.6158704

 Direct stationary perturbation theory relativistic correction:

 rels  =      18.808036415425
 relv  =     -64.354617316948
 rel2e =      10.850311447353
 E_rel =     -34.696269454171

 Hessian of the SCF Energy
            1           2           3           4           5           6
    1   0.3065037  -0.0886037   0.0000000  -0.1158550   0.1100406  -0.0000000
    2  -0.0886037   0.3973615   0.0000000   0.1381086  -0.1976090   0.0000000
    3   0.0000000   0.0000000   0.0608347  -0.0000000  -0.0000000  -0.0227208
    4  -0.1158550   0.1381086  -0.0000000   0.2432701  -0.0759880   0.0000000
    5   0.1100406  -0.1976090  -0.0000000  -0.0759880   0.2715629  -0.0000000
    6  -0.0000000   0.0000000  -0.0227208   0.0000000  -0.0000000   0.0167484
    7  -0.0188523  -0.0111928   0.0000000  -0.1019430  -0.0387991   0.0000000
    8   0.0088202   0.0024738  -0.0000000  -0.0585898  -0.0449066   0.0000000
    9  -0.0000000  -0.0000000   0.0005408  -0.0000000   0.0000000  -0.0067128
   10  -0.1384557  -0.0141760  -0.0000000  -0.0265567  -0.0042260  -0.0000000
   11  -0.0161021  -0.0267190  -0.0000000   0.0031277   0.0062905  -0.0000000
   12  -0.0000000  -0.0000000  -0.0163092  -0.0000000   0.0000000   0.0010486
   13  -0.0333407  -0.0241361  -0.0000000   0.0010846   0.0089724  -0.0000000
   14  -0.0141549  -0.1755073  -0.0000000  -0.0066585  -0.0353379  -0.0000000
   15  -0.0000000  -0.0000000  -0.0223455  -0.0000000   0.0000000   0.0116367
            7           8           9          10          11          12
    1  -0.0188523   0.0088202  -0.0000000  -0.1384557  -0.0161021  -0.0000000
    2  -0.0111928   0.0024738  -0.0000000  -0.0141760  -0.0267190  -0.0000000
    3   0.0000000  -0.0000000   0.0005408  -0.0000000  -0.0000000  -0.0163092
    4  -0.1019430  -0.0585898  -0.0000000  -0.0265567   0.0031277  -0.0000000
    5  -0.0387991  -0.0449066   0.0000000  -0.0042260   0.0062905   0.0000000
    6   0.0000000   0.0000000  -0.0067128  -0.0000000  -0.0000000   0.0010486
    7   0.1254141   0.0429052  -0.0000000  -0.0036971   0.0030211  -0.0000000
    8   0.0429052   0.0384769  -0.0000000   0.0014710   0.0000236   0.0000000
    9  -0.0000000  -0.0000000   0.0052051   0.0000000   0.0000000   0.0038003
   10  -0.0036971   0.0014710   0.0000000   0.1829417   0.0362230   0.0000000
   11   0.0030211   0.0000236   0.0000000   0.0362230   0.0365412   0.0000000
   12  -0.0000000   0.0000000   0.0038003   0.0000000   0.0000000   0.0076131
   13  -0.0009217   0.0053935   0.0000000  -0.0142322  -0.0262696   0.0000000
   14   0.0040657   0.0039322   0.0000000  -0.0192921  -0.0161363   0.0000000
   15  -0.0000000   0.0000000  -0.0028334  -0.0000000   0.0000000   0.0038473
           13          14          15
    1  -0.0333407  -0.0141549  -0.0000000
    2  -0.0241361  -0.1755073  -0.0000000
    3  -0.0000000  -0.0000000  -0.0223455
    4   0.0010846  -0.0066585  -0.0000000
    5   0.0089724  -0.0353379   0.0000000
    6  -0.0000000  -0.0000000   0.0116367
    7  -0.0009217   0.0040657  -0.0000000
    8   0.0053935   0.0039322   0.0000000
    9   0.0000000   0.0000000  -0.0028334
   10  -0.0142322  -0.0192921  -0.0000000
   11  -0.0262696  -0.0161363   0.0000000
   12   0.0000000   0.0000000   0.0038473
   13   0.0474100   0.0360398   0.0000000
   14   0.0360398   0.2230493   0.0000000
   15   0.0000000   0.0000000   0.0096949
 Gradient time:  CPU 174.21 s  wall 66.40 s
 **********************************************************************
 **                                                                  **
 **                       VIBRATIONAL ANALYSIS                       **
 **                       --------------------                       **
 **                                                                  **
 **        VIBRATIONAL FREQUENCIES (CM**-1) AND NORMAL MODES         **
 **     FORCE CONSTANTS (mDYN/ANGSTROM) AND REDUCED MASSES (AMU)     **
 **                  INFRARED INTENSITIES (KM/MOL)                   **
 **                                                                  **
 **********************************************************************


 Mode:                 1                      2                      3
 Frequency:       111.62                 138.47                 206.37
 Force Cnst:      0.2355                 0.3656                 0.9069
 Red. Mass:      32.0801                32.3589                36.1418
 IR Active:          YES                    YES                    YES
 IR Intens:        0.528                  0.733                  0.071
 Raman Active:       YES                    YES                    YES
               X      Y      Z        X      Y      Z        X      Y      Z
 C         -0.000 -0.000  0.335   -0.015 -0.398  0.000   -0.015 -0.304 -0.000
 P         -0.000 -0.000  0.713    0.158 -0.281 -0.000    0.426 -0.062  0.000
 Cl        -0.000  0.000 -0.534   -0.219  0.552  0.000    0.586 -0.094 -0.000
 Br         0.000  0.000 -0.198   -0.121  0.135  0.000   -0.214  0.214 -0.000
 Cl         0.000 -0.000  0.234    0.358 -0.472 -0.000   -0.474 -0.231  0.000
 TransDip  -0.000 -0.000  0.023   -0.006 -0.027 -0.000   -0.004  0.008  0.000

 Mode:                 4                      5                      6
 Frequency:       246.11                 386.53                 456.27
 Force Cnst:      1.5231                 1.1351                 3.8005
 Red. Mass:      42.6797                12.8947                30.9846
 IR Active:          YES                    YES                    YES
 IR Intens:        0.457                  7.123                 30.651
 Raman Active:       YES                    YES                    YES
               X      Y      Z        X      Y      Z        X      Y      Z
 C          0.192 -0.215 -0.000   -0.000 -0.000  0.980    0.379 -0.087 -0.000
 P         -0.039 -0.392  0.000    0.000 -0.000 -0.151    0.392 -0.538  0.000
 Cl        -0.399  0.020  0.000    0.000 -0.000  0.009   -0.149  0.001 -0.000
 Br         0.429  0.221  0.000    0.000  0.000 -0.038   -0.165 -0.039  0.000
 Cl        -0.600 -0.098  0.000   -0.000  0.000 -0.126    0.044  0.594  0.000
 TransDip   0.010 -0.019  0.000   -0.000 -0.000 -0.085    0.142 -0.106  0.000

 Mode:                 7                      8                      9
 Frequency:       488.32                 790.12                1094.39
 Force Cnst:      4.5461                 4.8254                 9.5181
 Red. Mass:      32.3577                13.1189                13.4883
 IR Active:          YES                    YES                    YES
 IR Intens:       96.131                 94.408                 54.636
 Raman Active:       YES                    YES                    YES
               X      Y      Z        X      Y      Z        X      Y      Z
 C          0.010 -0.068 -0.000    0.851  0.486  0.000   -0.483  0.831  0.000
 P          0.635  0.483  0.000   -0.058  0.017 -0.000    0.161 -0.200  0.000
 Cl        -0.504 -0.294 -0.000   -0.023  0.012 -0.000   -0.006 -0.002 -0.000
 Br        -0.028  0.010  0.000   -0.071 -0.014 -0.000    0.016 -0.004 -0.000
 Cl         0.003 -0.132  0.000   -0.057 -0.162 -0.000   -0.006 -0.098 -0.000
 TransDip   0.309  0.054  0.000    0.222  0.218 -0.000   -0.057  0.230 -0.000

 STANDARD THERMODYNAMIC QUANTITIES AT   298.15 K  AND     1.00 ATM

   This Molecule has  0 Imaginary Frequencies
   Zero point vibrational energy:        5.601 kcal/mol

   Atom    1 Element C  Has Mass   12.00000
   Atom    2 Element P  Has Mass   30.97376
   Atom    3 Element Cl Has Mass   34.96885
   Atom    4 Element Br Has Mass   78.91830
   Atom    5 Element Cl Has Mass   34.96885
   Molecular Mass:   191.829760 amu
   Principal axes and moments of inertia in amu*Bohr^2:
                             1           2           3
    Eigenvalues --      611.51814  2190.87320  2802.39134
          X               0.99996    -0.00884     0.00000
          Y               0.00884     0.99996     0.00000
          Z              -0.00000    -0.00000     1.00000
   Rotational Symmetry Number is   1
   The Molecule is an Asymmetric Top
   Translational Enthalpy:        0.889 kcal/mol
   Rotational Enthalpy:           0.889 kcal/mol
   Vibrational Enthalpy:          7.697 kcal/mol
   gas constant (RT):             0.592 kcal/mol
   Translational Entropy:        41.660  cal/mol.K
   Rotational Entropy:           29.708  cal/mol.K
   Vibrational Entropy:          12.657  cal/mol.K

   Total Enthalpy:               10.067 kcal/mol
   Total Entropy:                84.024  cal/mol.K
Archival summary:
1\1\TWL02\FREQ\ProcedureUnspecified\BasisUnspecified\r1l211\taweetha\MonNov2612:55:362018MonNov2612:55:362018\0\\#,FREQ,ProcedureUnspecified,BasisUnspecified,\\0,1\Br\C,1,1.91297\P,2,1.6896,1,114.352\Cl,2,1.71927,1,115.581,3,-180,0\Cl,3,2.09261,2,103.395,1,-180,0\\\@

 Total job time:  77.59s(wall), 204.06s(cpu) 
 Mon Nov 26 12:55:36 2018

        *************************************************************
        *                                                           *
        *  Thank you very much for using Q-Chem.  Have a nice day.  *
        *                                                           *
        *************************************************************
