# Supplementary material for: Geometric and energetic data from ab initio calculations of haloethene, haloimine, halomethylenephosphine, haloiminophosphine, halodiazene, halodiphosphene and halocyclopropane
Source: Data Brief. 2019 Nov 2;27:104738. doi: 10.1016/j.dib.2019.104738 (PMC6861602; doi:10.1016/j.dib.2019.104738)
Supplement: Multimedia component 5 [file mmc5.zip › CP/B3LYP/ClBrCPFE.out]

Q-Chem Developer Version!
                  Welcome to Q-Chem
     A Quantum Leap Into The Future Of Chemistry


 Q-Chem 5.1, Q-Chem, Inc., Pleasanton, CA (2018)

 Yihan Shao,  Zhengting Gan,  E. Epifanovsky,  A. T. B. Gilbert,  M. Wormit,  
 J. Kussmann,  A. W. Lange,  A. Behn,  Jia Deng,  Xintian Feng,  D. Ghosh,  
 M. Goldey,  P. R. Horn,  L. D. Jacobson,  I. Kaliman,  T. Kus,  A. Landau,  
 Jie Liu,  E. I. Proynov,  R. M. Richard,  R. P. Steele,  E. J. Sundstrom,  
 H. L. Woodcock III,  P. M. Zimmerman,  D. Zuev,  B. Albrecht,  E. Alguire,  
 S. A. Baeppler,  D. Barton,  Z. Benda,  Y. A. Bernard,  E. J. Berquist,  
 K. B. Bravaya,  H. Burton,  D. Casanova,  Chun-Min Chang,  Yunqing Chen,  
 A. Chien,  K. D. Closser,  M. P. Coons,  S. Coriani,  S. Dasgupta,  
 A. L. Dempwolff,  M. Diedenhofen,  Hainam Do,  R. G. Edgar,  Po-Tung Fang,  
 S. Faraji,  S. Fatehi,  Qingguo Feng,  K. D. Fenk,  J. Fosso-Tande,  
 Qinghui Ge,  A. Ghysels,  G. Gidofalvi,  J. Gomes,  J. Gonthier,  A. Gunina,  
 D. Hait,  M. W. D. Hanson-Heine,  P. H. P. Harbach,  A. W. Hauser,  
 J. E. Herr,  E. G. Hohenstein,  Z. C. Holden,  Kerwin Hui,  B. C. Huynh,  
 T.-C. Jagau,  Hyunjun Ji,  B. Kaduk,  K. Khistyaev,  Jaehoon Kim,  
 P. Klunzinger,  K. Koh,  D. Kosenkov,  L. Koulias,  T. Kowalczyk,  
 C. M. Krauter,  A. Kunitsa,  Ka Un Lao,  A. Laurent,  K. V. Lawler,  
 Joonho Lee,  D. Lefrancois,  S. Lehtola,  D. S. Levine,  Yi-Pei Li,  
 You-Sheng Lin,  Fenglai Liu,  E. Livshits,  A. Luenser,  P. Manohar,  
 E. Mansoor,  S. F. Manzer,  Shan-Ping Mao,  Yuezhi Mao,  N. Mardirossian,  
 A. V. Marenich,  T. Markovich,  L. A. Martinez-Martinez,  S. A. Maurer,  
 N. J. Mayhall,  S. C. McKenzie,  J.-M. Mewes,  A. F. Morrison,  
 J. W. Mullinax,  K. Nanda,  T. S. Nguyen-Beck,  R. Olivares-Amaya,  
 J. A. Parkhill,  T. M. Perrine,  F. Plasser,  P. Pokhilko,  S. Prager,  
 A. Prociuk,  E. Ramos,  D. R. Rehn,  F. Rob,  M. Schneider,  N. Sergueev,  
 S. M. Sharada,  S. Sharma,  D. W. Small,  T. Stauch,  T. Stein,  
 Yu-Chuan Su,  A. J. W. Thom,  A. Tkatchenko,  T. Tsuchimochi,  N. M. Tubman,  
 L. Vogt,  M. L. Vidal,  O. Vydrov,  M. A. Watson,  J. Wenzel,  
 M. de Wergifosse,  T. A. Wesolowski,  A. White,  J. Witte,  A. Yamada,  
 Jun Yang,  K. Yao,  S. Yeganeh,  S. R. Yost,  Zhi-Qiang You,  A. Zech,  
 Igor Ying Zhang,  Xing Zhang,  Yan Zhao,  Ying Zhu,  B. R. Brooks,  
 G. K. L. Chan,  C. J. Cramer,  M. S. Gordon,  W. J. Hehre,  A. Klamt,  
 M. W. Schmidt,  C. D. Sherrill,  D. G. Truhlar,  A. Aspuru-Guzik,  R. Baer,  
 A. T. Bell,  N. A. Besley,  Jeng-Da Chai,  A. E. DePrince, III,  
 R. A. DiStasio Jr.,  A. Dreuw,  B. D. Dunietz,  T. R. Furlani,  
 Chao-Ping Hsu,  Yousung Jung,  Jing Kong,  D. S. Lambrecht,  WanZhen Liang,  
 C. Ochsenfeld,  V. A. Rassolov,  L. V. Slipchenko,  J. E. Subotnik,  
 T. Van Voorhis,  J. M. Herbert,  A. I. Krylov,  P. M. W. Gill,  M. Head-Gordon

 Contributors to earlier versions of Q-Chem not listed above: 
 R. D. Adamson,  B. Austin,  J. Baker,  G. J. O. Beran,  K. Brandhorst,  
 S. T. Brown,  E. F. C. Byrd,  A. K. Chakraborty,  C.-L. Cheng,  
 Siu Hung Chien,  D. M. Chipman,  D. L. Crittenden,  H. Dachsel,  
 R. J. Doerksen,  A. D. Dutoi,  L. Fusti-Molnar,  W. A. Goddard III,  
 A. Golubeva-Zadorozhnaya,  S. R. Gwaltney,  G. Hawkins,  A. Heyden,  
 S. Hirata,  G. Kedziora,  F. J. Keil,  C. Kelley,  Jihan Kim,  R. A. King,  
 R. Z. Khaliullin,  P. P. Korambath,  W. Kurlancheek,  A. M. Lee,  M. S. Lee,  
 S. V. Levchenko,  Ching Yeh Lin,  D. Liotard,  R. C. Lochan,  I. Lotan,  
 P. E. Maslen,  N. Nair,  D. P. O'Neill,  D. Neuhauser,  E. Neuscamman,  
 C. M. Oana,  R. Olson,  B. Peters,  R. Peverati,  P. A. Pieniazek,  
 Y. M. Rhee,  J. Ritchie,  M. A. Rohrdanz,  E. Rosta,  N. J. Russ,  
 H. F. Schaefer III,  N. E. Schultz,  N. Shenvi,  A. C. Simmonett,  A. Sodt,  
 D. Stuck,  K. S. Thanthiriwatte,  V. Vanovschi,  Tao Wang,  A. Warshel,  
 C. F. Williams,  Q. Wu,  X. Xu,  W. Zhang

 Please cite Q-Chem as follows:
 Y. Shao et al., Mol. Phys. 113, 184-215 (2015)
 DOI: 10.1080/00268976.2014.952696

 Q-Chem 5.1.2 for Intel X86 EM64T Linux

 Parts of Q-Chem use Armadillo 8.300.2 (Tropical Shenanigans).
 http://arma.sourceforge.net/

 Q-Chem begins on Mon Nov 26 14:01:53 2018  

Host: 
0

     Scratch files written to /scratch/taweetham/qchem47397//
Input Ideriv = 2
Curr. Ideriv = -1
Max.  Ideriv = 2

Checking the input file for inconsistencies... 	...done.

--------------------------------------------------------------
User input:
--------------------------------------------------------------
$molecule
0 1
C 
P 1 1.5 
F 2 PF 1 120. 
Br 1 PBr 2 120.  3 180.0
Cl 1 PCl 2 120.  3 0.0

PH=1.44
PF=1.54
PCl=2.03
PBr=2.5
PI=2.6
$end

$rem
   job_type	optimization
   basis	6-311++g**
   method	b3lyp
$end

--------------------------------------------------------------
 ----------------------------------------------------------------
             Standard Nuclear Orientation (Angstroms)
    I     Atom           X                Y                Z
 ----------------------------------------------------------------
    1      C       0.4661412946    -0.0456800710    -0.0000000000
    2      P       1.2977876639     1.2026645595     0.0000000000
    3      F       2.8346269138     1.1040485368     0.0000000000
    4      Br     -2.0287276176     0.1144108750     0.0000000000
    5      Cl      1.3664800981    -1.8651003190    -0.0000000000
 ----------------------------------------------------------------
 Molecular Point Group                 Cs    NOp =  2
 Largest Abelian Subgroup              Cs    NOp =  2
 Nuclear Repulsion Energy =   421.5300021893 hartrees
 There are       41 alpha and       41 beta electrons
 Requested basis set is 6-311++G(d,p)
 There are 57 shells and 152 basis functions

 Total QAlloc Memory Limit   2000 MB
 Mega-Array Size       188 MB
 MEM_STATIC part       192 MB
 A cutoff of  1.0D-11 yielded   1307 shell pairs
 There are     10051 function pairs (     10997 Cartesian)

 -------------------------------------------------------
 OpenMP Integral Computing Module                       
 Release: version 1.0, May 2013, Q-Chem Inc. Pittsburgh 
 -------------------------------------------------------
 Integral Job Info:
 Integral job number is                      11
 Integral operator is                         1
 short-range coefficients                     0
 long-range coefficients              100000000
 Omega coefficients                           0
 if combine SR and LR in K                    0
 Integral screening is                        0
 Integral computing path is                   2
 max size of driver memory is            800000
 size of driver memory is                593474
 size of scratch memory is             29634545
 max col of scratch BK array               1296
 max len of scratch array in speh3          155
 max len of scratch index in speh4           18
 max int batch size is                      520
 min int batch size is                       52
 fixed nKL is                                45
 max L of basis functions is                  2
 order of int derivative is                   0
 number of shells is                         57
 number of basis is                         159
 number of cartesian basis is               159
 number of contracted shell pairs          1307
 number of primitive shell pairs           3532
 maxK2 (contraction) of shell pair           36
 max number of K2 of shell pair               1
 max number of CS2 of shell pair            126
 max number of PS2 of shell pair            258
 mem total for path MDJ                  517186
 -------------------------------------------------------
 Smallest overlap matrix eigenvalue = 5.58E-04

 Scale SEOQF with 1.000000e-01/1.000000e-01/1.000000e-01

 Standard Electronic Orientation quadrupole field applied
 Nucleus-field energy     =     0.0000000164 hartrees
 Guess from superposition of atomic densities
 Warning:  Energy on first SCF cycle will be non-variational
 SAD guess density has 82.000000 electrons

 -----------------------------------------------------------------------
  General SCF calculation program by
  Eric Jon Sundstrom, Paul Horn, Yuezhi Mao, Dmitri Zuev, Alec White,
  David Stuck, Shaama M.S., Shane Yost, Joonho Lee, David Small,
  Daniel Levine, Susi Lehtola, Hugh Burton, Evgeny Epifanovsky
 -----------------------------------------------------------------------
 Exchange:     0.2000 Hartree-Fock + 0.0800 Slater + 0.7200 B88
 Correlation:  0.1900 VWN1RPA + 0.8100 LYP
 Using SG-1 standard quadrature grid
 using 4 threads for integral computing
 -------------------------------------------------------
 OpenMP Integral computing Module                
 Release: version 2.0, May 2017, Q-Chem Inc. Pleasanton 
 -------------------------------------------------------
 -------------------------------------------------------
 OpenMP BLAS3 based DFT computing Module                
 Release: version 1.0, May 2013, Q-Chem Inc. Pittsburgh 
 -------------------------------------------------------
 A restricted SCF calculation will be
 performed using DIIS
 SCF converges when DIIS error is below 1.0e-08
 ---------------------------------------
  Cycle       Energy         DIIS error
 ---------------------------------------
    1   -3514.1175845787      3.84e-02  
    2   -3513.5625572154      4.18e-03  
    3   -3513.5224503466      5.78e-03  
    4   -3513.5873401389      1.46e-03  
    5   -3513.5927424632      9.05e-04  
    6   -3513.5952915677      1.86e-04  
    7   -3513.5953689696      9.25e-05  
    8   -3513.5953966953      1.38e-05  
    9   -3513.5953971371      4.20e-06  
   10   -3513.5953971943      2.34e-06  
   11   -3513.5953972139      5.32e-07  
   12   -3513.5953972153      9.78e-08  
   13   -3513.5953972153      3.07e-08  
   14   -3513.5953972152      7.86e-09  Convergence criterion met
 ---------------------------------------
 SCF time:   CPU 24.78s  wall 10.00s 
 SCF   energy in the final basis set =    -3513.5953972152
 Total energy in the final basis set =    -3513.5953972152

 --------------------------------------------------------------
             Orbital Energies (a.u.) and Symmetries
 --------------------------------------------------------------

 Alpha MOs, Restricted
 -- Occupied --                  
-482.87 -101.59  -77.14  -62.53  -56.35  -56.34  -56.34  -24.75
  1 A'    2 A'    3 A'    4 A'    5 A'    6 A'    1 A"    7 A'                 
-10.316  -9.502  -8.732  -7.268  -7.257  -7.256  -6.639  -6.566
  8 A'    9 A'   10 A'   11 A'   12 A'    2 A"   13 A'   14 A'                 
 -6.549  -6.548  -4.802  -4.797  -4.795  -2.676  -2.671  -2.671
 15 A'    3 A"   16 A'    4 A"   17 A'   18 A'   19 A'    5 A"                 
 -2.657  -2.657  -1.290  -0.860  -0.795  -0.774  -0.617  -0.526
  6 A"   20 A'   21 A'   22 A'   23 A'   24 A'   25 A'    7 A"                 
 -0.524  -0.479  -0.409  -0.379  -0.345  -0.328  -0.325  -0.320
 26 A'   27 A'   28 A'    8 A"   29 A'    9 A"   30 A'   31 A'                 
 -0.308
 10 A"                                                                         
 -- Virtual --                   
 -0.200  -0.121  -0.077   0.001   0.013   0.028   0.037   0.038
 32 A'   33 A'   11 A"   34 A'   35 A'   36 A'   12 A"   37 A'                 
  0.054   0.065   0.069   0.085   0.088   0.094   0.113   0.122
 38 A'   39 A'   13 A"   14 A"   40 A'   41 A'   42 A'   15 A"                 
  0.128   0.148   0.152   0.162   0.198   0.232   0.271   0.274
 43 A'   44 A'   45 A'   46 A'   47 A'   16 A"   48 A'   17 A"                 
  0.276   0.302   0.333   0.368   0.402   0.418   0.424   0.434
 49 A'   50 A'   51 A'   52 A'   53 A'   54 A'   18 A"   55 A'                 
  0.456   0.474   0.488   0.492   0.548   0.549   0.561   0.578
 19 A"   56 A'   57 A'   20 A"   58 A'   21 A"   59 A'   60 A'                 
  0.587   0.607   0.637   0.642   0.645   0.683   0.764   0.839
 22 A"   61 A'   23 A"   62 A'   24 A"   63 A'   64 A'   65 A'                 
  0.843   0.858   0.870   0.909   0.926   1.012   1.114   1.129
 25 A"   66 A'   26 A"   67 A'   68 A'   69 A'   70 A'   71 A'                 
  1.252   1.320   1.332   1.348   1.450   1.496   1.578   1.588
 27 A"   72 A'   73 A'   28 A"   74 A'   29 A"   30 A"   75 A'                 
  1.644   1.695   1.929   1.972   1.988   2.003   2.053   2.228
 76 A'   77 A'   78 A'   31 A"   79 A'   80 A'   81 A'   32 A"                 
  2.263   2.351   2.678   2.815   3.164   3.703   3.710   3.755
 82 A'   83 A'   33 A"   84 A'   85 A'   34 A"   86 A'   35 A"                 
  3.786   3.971   3.974   3.978   4.022   4.108   4.144   6.213
 87 A'   36 A"   37 A"   88 A'   89 A'   90 A'   91 A'   38 A"                 
  6.245   6.271   6.515   7.054   7.521   7.535   7.557   9.641
 92 A'   93 A'   94 A'   95 A'   39 A"   96 A'   97 A'   98 A'                 
 13.758  13.909  14.066  23.424  25.762  25.837  26.144  47.807
 40 A"   99 A'  100 A'  101 A'   41 A"  102 A'  103 A'  104 A'                 
 66.718 163.199 215.618 289.709 289.722 289.7601020.577
105 A'  106 A'  107 A'   42 A"  108 A'  109 A'  110 A'                         

 Beta MOs, Restricted
 -- Occupied --                  
-482.87 -101.59  -77.14  -62.53  -56.35  -56.34  -56.34  -24.75
  1 A'    2 A'    3 A'    4 A'    5 A'    6 A'    1 A"    7 A'                 
-10.316  -9.502  -8.732  -7.268  -7.257  -7.256  -6.639  -6.566
  8 A'    9 A'   10 A'   11 A'   12 A'    2 A"   13 A'   14 A'                 
 -6.549  -6.548  -4.802  -4.797  -4.795  -2.676  -2.671  -2.671
 15 A'    3 A"   16 A'    4 A"   17 A'   18 A'   19 A'    5 A"                 
 -2.657  -2.657  -1.290  -0.860  -0.795  -0.774  -0.617  -0.526
  6 A"   20 A'   21 A'   22 A'   23 A'   24 A'   25 A'    7 A"                 
 -0.524  -0.479  -0.409  -0.379  -0.345  -0.328  -0.325  -0.320
 26 A'   27 A'   28 A'    8 A"   29 A'    9 A"   30 A'   31 A'                 
 -0.308
 10 A"                                                                         
 -- Virtual --                   
 -0.200  -0.121  -0.077   0.001   0.013   0.028   0.037   0.038
 32 A'   33 A'   11 A"   34 A'   35 A'   36 A'   12 A"   37 A'                 
  0.054   0.065   0.069   0.085   0.088   0.094   0.113   0.122
 38 A'   39 A'   13 A"   14 A"   40 A'   41 A'   42 A'   15 A"                 
  0.128   0.148   0.152   0.162   0.198   0.232   0.271   0.274
 43 A'   44 A'   45 A'   46 A'   47 A'   16 A"   48 A'   17 A"                 
  0.276   0.302   0.333   0.368   0.402   0.418   0.424   0.434
 49 A'   50 A'   51 A'   52 A'   53 A'   54 A'   18 A"   55 A'                 
  0.456   0.474   0.488   0.492   0.548   0.549   0.561   0.578
 19 A"   56 A'   57 A'   20 A"   58 A'   21 A"   59 A'   60 A'                 
  0.587   0.607   0.637   0.642   0.645   0.683   0.764   0.839
 22 A"   61 A'   23 A"   62 A'   24 A"   63 A'   64 A'   65 A'                 
  0.843   0.858   0.870   0.909   0.926   1.012   1.114   1.129
 25 A"   66 A'   26 A"   67 A'   68 A'   69 A'   70 A'   71 A'                 
  1.252   1.320   1.332   1.348   1.450   1.496   1.578   1.588
 27 A"   72 A'   73 A'   28 A"   74 A'   29 A"   30 A"   75 A'                 
  1.644   1.695   1.929   1.972   1.988   2.003   2.053   2.228
 76 A'   77 A'   78 A'   31 A"   79 A'   80 A'   81 A'   32 A"                 
  2.263   2.351   2.678   2.815   3.164   3.703   3.710   3.755
 82 A'   83 A'   33 A"   84 A'   85 A'   34 A"   86 A'   35 A"                 
  3.786   3.971   3.974   3.978   4.022   4.108   4.144   6.213
 87 A'   36 A"   37 A"   88 A'   89 A'   90 A'   91 A'   38 A"                 
  6.245   6.271   6.515   7.054   7.521   7.535   7.557   9.641
 92 A'   93 A'   94 A'   95 A'   39 A"   96 A'   97 A'   98 A'                 
 13.758  13.909  14.066  23.424  25.762  25.837  26.144  47.807
 40 A"   99 A'  100 A'  101 A'   41 A"  102 A'  103 A'  104 A'                 
 66.718 163.199 215.618 289.709 289.722 289.7601020.577
105 A'  106 A'  107 A'   42 A"  108 A'  109 A'  110 A'                         
 --------------------------------------------------------------

          Ground-State Mulliken Net Atomic Charges

     Atom                 Charge (a.u.)
  ----------------------------------------
      1 C                    -0.263401
      2 P                     0.269293
      3 F                    -0.079456
      4 Br                   -0.034546
      5 Cl                    0.108110
  ----------------------------------------
  Sum of atomic charges =    -0.000000

 -----------------------------------------------------------------
                    Cartesian Multipole Moments
 -----------------------------------------------------------------
    Charge (ESU x 10^10)
                -0.0000
    Dipole Moment (Debye)
         X      -0.0545      Y       0.8360      Z      -0.0000
       Tot       0.8378
    Quadrupole Moments (Debye-Ang)
        XX     -53.5630     XY       0.4222     YY     -55.5094
        XZ      -0.0000     YZ       0.0000     ZZ     -54.8384
    Octopole Moments (Debye-Ang^2)
       XXX     -62.0715    XXY       0.1097    XYY      -9.1281
       YYY      -0.1061    XXZ      -0.0000    XYZ       0.0000
       YYZ      -0.0000    XZZ      -9.8579    YZZ       3.2086
       ZZZ      -0.0000
    Hexadecapole Moments (Debye-Ang^3)
      XXXX   -1006.3569   XXXY      -8.9915   XXYY    -246.0312
      XYYY      -2.7693   YYYY    -472.4654   XXXZ      -0.0000
      XXYZ       0.0000   XYYZ      -0.0000   YYYZ       0.0000
      XXZZ    -181.5263   XYZZ       5.7184   YYZZ     -92.3041
      XZZZ      -0.0000   YZZZ       0.0000   ZZZZ     -67.0462
 -----------------------------------------------------------------
 Calculating analytic gradient of the SCF energy
 Gradient of SCF Energy
            1           2           3           4           5
    1   0.0913225  -0.0133387  -0.0505498  -0.0615528   0.0341188
    2   0.2078593  -0.1899317   0.0267225   0.0034426  -0.0480928
    3  -0.0000000  -0.0000000   0.0000000  -0.0000000   0.0000000
 Max gradient component =       2.079E-01
 RMS gradient           =       8.097E-02
 Gradient time:  CPU 5.95 s  wall 2.23 s
 Geometry Optimization Parameters
   NAtoms,    NIC,     NZ,  NCons,   NDum,   NFix, NCnnct, MaxDiis
        5      20       5       0       0       0       0       0


** GEOMETRY OPTIMIZATION IN DELOCALIZED INTERNAL COORDINATES **
   Searching for a Minimum

   Optimization Cycle:   1

                       Coordinates (Angstroms)
     ATOM                X               Y               Z
      1  C         0.4661412946   -0.0456800710    0.0000000000
      2  P         1.2977876639    1.2026645595    0.0000000000
      3  F         2.8346269138    1.1040485368    0.0000000000
      4  Br       -2.0287276176    0.1144108750    0.0000000000
      5  Cl        1.3664800981   -1.8651003190    0.0000000000
   Point Group: cs    Number of degrees of freedom:     7


   Energy is  -3513.595397215


 Attempting to Generate Delocalized Internal Coordinates

  7 Hessian modes will be used to form the next step
  Hessian Eigenvalues:
     0.052803    0.139919    0.250000    0.250000    0.250000    0.648207
     0.766766

 Minimum Search - Taking Simple RFO Step
 Searching for Lamda that Minimizes Along All modes
 Value Taken    Lamda =  -0.09416494
 Calculated Step too Large.  Step scaled by  0.522952
 Step Taken.  Stepsize is  0.300000

                             Maximum     Tolerance    Cnvgd?
         Gradient           0.149723      0.000300      NO
         Displacement       0.185754      0.001200      NO
         Energy change     *********      0.000001      NO


 New Cartesian Coordinates Obtained by Inverse Iteration

 Displacement from previous Coordinates is:  0.297289
 ----------------------------------------------------------------
             Standard Nuclear Orientation (Angstroms)
    I     Atom           X                Y                Z
 ----------------------------------------------------------------
    1      C       0.4538338639    -0.0562577860     0.0000000000
    2      P       1.2759869782     1.2636812308     0.0000000000
    3      F       2.8208126152     1.0506905723     0.0000000000
    4      Br     -1.9266450952     0.0717616849     0.0000000000
    5      Cl      1.3123199906    -1.8195321206     0.0000000000
 ----------------------------------------------------------------
 Molecular Point Group                 Cs    NOp =  2
 Largest Abelian Subgroup              Cs    NOp =  2
 Nuclear Repulsion Energy =   429.8776554626 hartrees
 There are       41 alpha and       41 beta electrons
 Applying Cartesian multipole field
    Component          Value
    ---------          -----
     (2,0,0)        1.00000E-11
     (0,2,0)        2.00000E-11
     (0,0,2)       -3.00000E-11
 Nucleus-field energy     =     0.0000000156 hartrees
 Requested basis set is 6-311++G(d,p)
 There are 57 shells and 152 basis functions
 A cutoff of  1.0D-11 yielded   1326 shell pairs
 There are     10172 function pairs (     11135 Cartesian)
 Smallest overlap matrix eigenvalue = 5.05E-04
 Guess MOs from SCF MO coefficient file

 -----------------------------------------------------------------------
  General SCF calculation program by
  Eric Jon Sundstrom, Paul Horn, Yuezhi Mao, Dmitri Zuev, Alec White,
  David Stuck, Shaama M.S., Shane Yost, Joonho Lee, David Small,
  Daniel Levine, Susi Lehtola, Hugh Burton, Evgeny Epifanovsky
 -----------------------------------------------------------------------
 Exchange:     0.2000 Hartree-Fock + 0.0800 Slater + 0.7200 B88
 Correlation:  0.1900 VWN1RPA + 0.8100 LYP
 Using SG-1 standard quadrature grid
 using 4 threads for integral computing
 -------------------------------------------------------
 OpenMP Integral computing Module                
 Release: version 2.0, May 2017, Q-Chem Inc. Pleasanton 
 -------------------------------------------------------
 -------------------------------------------------------
 OpenMP BLAS3 based DFT computing Module                
 Release: version 1.0, May 2013, Q-Chem Inc. Pittsburgh 
 -------------------------------------------------------
 A restricted SCF calculation will be
 performed using DIIS
 SCF converges when DIIS error is below 1.0e-08
 ---------------------------------------
  Cycle       Energy         DIIS error
 ---------------------------------------
    1   -3513.6337405922      1.16e-03  
    2   -3513.6391893654      4.22e-04  
    3   -3513.6380270725      7.25e-04  
    4   -3513.6396321961      2.04e-04  
    5   -3513.6397478885      5.31e-05  
    6   -3513.6397549374      1.06e-05  
    7   -3513.6397551778      4.54e-06  
    8   -3513.6397552294      1.39e-06  
    9   -3513.6397552356      3.08e-07  
   10   -3513.6397552358      1.75e-07  
   11   -3513.6397552359      3.71e-08  
   12   -3513.6397552359      8.91e-09  Convergence criterion met
 ---------------------------------------
 SCF time:   CPU 21.79s  wall 8.00s 
 SCF   energy in the final basis set =    -3513.6397552359
 Total energy in the final basis set =    -3513.6397552359

 --------------------------------------------------------------
             Orbital Energies (a.u.) and Symmetries
 --------------------------------------------------------------

 Alpha MOs, Restricted
 -- Occupied --                  
-482.87 -101.60  -77.14  -62.52  -56.34  -56.34  -56.34  -24.74
  1 A'    2 A'    3 A'    4 A'    5 A'    6 A'    1 A"    7 A'                 
-10.319  -9.506  -8.728  -7.271  -7.261  -7.260  -6.639  -6.562
  8 A'    9 A'   10 A'   11 A'   12 A'    2 A"   13 A'   14 A'                 
 -6.545  -6.545  -4.803  -4.798  -4.796  -2.672  -2.668  -2.667
 15 A'    3 A"   16 A'    4 A"   17 A'   18 A'   19 A'    5 A"                 
 -2.654  -2.654  -1.276  -0.867  -0.795  -0.763  -0.607  -0.515
  6 A"   20 A'   21 A'   22 A'   23 A'   24 A'   25 A'    7 A"                 
 -0.515  -0.490  -0.414  -0.382  -0.350  -0.331  -0.328  -0.320
 26 A'   27 A'   28 A'    8 A"   29 A'   30 A'    9 A"   31 A'                 
 -0.300
 10 A"                                                                         
 -- Virtual --                   
 -0.176  -0.105  -0.085   0.002   0.012   0.027   0.038   0.038
 32 A'   33 A'   11 A"   34 A'   35 A'   36 A'   37 A'   12 A"                 
  0.053   0.066   0.069   0.085   0.086   0.095   0.111   0.125
 38 A'   39 A'   13 A"   14 A"   40 A'   41 A'   42 A'   15 A"                 
  0.130   0.145   0.147   0.161   0.199   0.230   0.271   0.275
 43 A'   44 A'   45 A'   46 A'   47 A'   16 A"   48 A'   17 A"                 
  0.277   0.303   0.319   0.369   0.401   0.416   0.426   0.428
 49 A'   50 A'   51 A'   52 A'   53 A'   54 A'   18 A"   55 A'                 
  0.455   0.471   0.484   0.488   0.541   0.550   0.560   0.574
 19 A"   56 A'   57 A'   20 A"   58 A'   21 A"   59 A'   60 A'                 
  0.582   0.609   0.631   0.651   0.666   0.678   0.787   0.839
 22 A"   61 A'   23 A"   24 A"   62 A'   63 A'   64 A'   25 A"                 
  0.845   0.857   0.874   0.898   0.929   1.030   1.067   1.124
 65 A'   66 A'   26 A"   67 A'   68 A'   69 A'   70 A'   71 A'                 
  1.261   1.332   1.344   1.352   1.455   1.481   1.562   1.611
 27 A"   72 A'   73 A'   28 A"   74 A'   29 A"   30 A"   75 A'                 
  1.660   1.703   1.922   1.961   1.974   1.994   2.081   2.227
 76 A'   77 A'   78 A'   79 A'   31 A"   80 A'   81 A'   32 A"                 
  2.266   2.363   2.673   2.824   3.132   3.713   3.722   3.759
 82 A'   83 A'   33 A"   84 A'   85 A'   34 A"   86 A'   35 A"                 
  3.788   3.975   3.982   3.984   4.040   4.127   4.151   6.221
 87 A'   36 A"   88 A'   37 A"   89 A'   90 A'   91 A'   38 A"                 
  6.257   6.281   6.527   7.023   7.525   7.540   7.579   9.647
 92 A'   93 A'   94 A'   95 A'   39 A"   96 A'   97 A'   98 A'                 
 13.757  13.904  14.005  23.368  25.763  25.848  26.186  47.818
 40 A"   99 A'  100 A'  101 A'   41 A"  102 A'  103 A'  104 A'                 
 66.724 163.157 215.625 289.713 289.728 289.7801020.591
105 A'  106 A'  107 A'   42 A"  108 A'  109 A'  110 A'                         

 Beta MOs, Restricted
 -- Occupied --                  
-482.87 -101.60  -77.14  -62.52  -56.34  -56.34  -56.34  -24.74
  1 A'    2 A'    3 A'    4 A'    5 A'    6 A'    1 A"    7 A'                 
-10.319  -9.506  -8.728  -7.271  -7.261  -7.260  -6.639  -6.562
  8 A'    9 A'   10 A'   11 A'   12 A'    2 A"   13 A'   14 A'                 
 -6.545  -6.545  -4.803  -4.798  -4.796  -2.672  -2.668  -2.667
 15 A'    3 A"   16 A'    4 A"   17 A'   18 A'   19 A'    5 A"                 
 -2.654  -2.654  -1.276  -0.867  -0.795  -0.763  -0.607  -0.515
  6 A"   20 A'   21 A'   22 A'   23 A'   24 A'   25 A'    7 A"                 
 -0.515  -0.490  -0.414  -0.382  -0.350  -0.331  -0.328  -0.320
 26 A'   27 A'   28 A'    8 A"   29 A'   30 A'    9 A"   31 A'                 
 -0.300
 10 A"                                                                         
 -- Virtual --                   
 -0.176  -0.105  -0.085   0.002   0.012   0.027   0.038   0.038
 32 A'   33 A'   11 A"   34 A'   35 A'   36 A'   37 A'   12 A"                 
  0.053   0.066   0.069   0.085   0.086   0.095   0.111   0.125
 38 A'   39 A'   13 A"   14 A"   40 A'   41 A'   42 A'   15 A"                 
  0.130   0.145   0.147   0.161   0.199   0.230   0.271   0.275
 43 A'   44 A'   45 A'   46 A'   47 A'   16 A"   48 A'   17 A"                 
  0.277   0.303   0.319   0.369   0.401   0.416   0.426   0.428
 49 A'   50 A'   51 A'   52 A'   53 A'   54 A'   18 A"   55 A'                 
  0.455   0.471   0.484   0.488   0.541   0.550   0.560   0.574
 19 A"   56 A'   57 A'   20 A"   58 A'   21 A"   59 A'   60 A'                 
  0.582   0.609   0.631   0.651   0.666   0.678   0.787   0.839
 22 A"   61 A'   23 A"   24 A"   62 A'   63 A'   64 A'   25 A"                 
  0.845   0.857   0.874   0.898   0.929   1.030   1.067   1.124
 65 A'   66 A'   26 A"   67 A'   68 A'   69 A'   70 A'   71 A'                 
  1.261   1.332   1.344   1.352   1.455   1.481   1.562   1.611
 27 A"   72 A'   73 A'   28 A"   74 A'   29 A"   30 A"   75 A'                 
  1.660   1.703   1.922   1.961   1.974   1.994   2.081   2.227
 76 A'   77 A'   78 A'   79 A'   31 A"   80 A'   81 A'   32 A"                 
  2.266   2.363   2.673   2.824   3.132   3.713   3.722   3.759
 82 A'   83 A'   33 A"   84 A'   85 A'   34 A"   86 A'   35 A"                 
  3.788   3.975   3.982   3.984   4.040   4.127   4.151   6.221
 87 A'   36 A"   88 A'   37 A"   89 A'   90 A'   91 A'   38 A"                 
  6.257   6.281   6.527   7.023   7.525   7.540   7.579   9.647
 92 A'   93 A'   94 A'   95 A'   39 A"   96 A'   97 A'   98 A'                 
 13.757  13.904  14.005  23.368  25.763  25.848  26.186  47.818
 40 A"   99 A'  100 A'  101 A'   41 A"  102 A'  103 A'  104 A'                 
 66.724 163.157 215.625 289.713 289.728 289.7801020.591
105 A'  106 A'  107 A'   42 A"  108 A'  109 A'  110 A'                         
 --------------------------------------------------------------

          Ground-State Mulliken Net Atomic Charges

     Atom                 Charge (a.u.)
  ----------------------------------------
      1 C                    -0.296982
      2 P                     0.293064
      3 F                    -0.112961
      4 Br                   -0.052400
      5 Cl                    0.169279
  ----------------------------------------
  Sum of atomic charges =     0.000000

 -----------------------------------------------------------------
                    Cartesian Multipole Moments
 -----------------------------------------------------------------
    Charge (ESU x 10^10)
                 0.0000
    Dipole Moment (Debye)
         X      -0.0907      Y       0.7881      Z       0.0000
       Tot       0.7933
    Quadrupole Moments (Debye-Ang)
        XX     -54.6185     XY       0.2536     YY     -54.5610
        XZ       0.0000     YZ      -0.0000     ZZ     -54.8920
    Octopole Moments (Debye-Ang^2)
       XXX     -64.5293    XXY      -0.9226    XYY      -8.8805
       YYY      -1.1444    XXZ       0.0000    XYZ      -0.0000
       YYZ      -0.0000    XZZ     -10.8324    YZZ       2.6904
       ZZZ       0.0000
    Hexadecapole Moments (Debye-Ang^3)
      XXXX    -958.8204   XXXY     -19.7001   XXYY    -232.9936
      XYYY     -14.0427   YYYY    -461.6189   XXXZ       0.0000
      XXYZ      -0.0000   XYYZ      -0.0000   YYYZ       0.0000
      XXZZ    -171.4750   XYZZ       1.5476   YYZZ     -90.8135
      XZZZ       0.0000   YZZZ      -0.0000   ZZZZ     -67.2723
 -----------------------------------------------------------------
 Calculating analytic gradient of the SCF energy
 Gradient of SCF Energy
            1           2           3           4           5
    1   0.0590000   0.0067117  -0.0362889  -0.0627846   0.0333618
    2   0.1461070  -0.1224749   0.0217077   0.0030277  -0.0483675
    3   0.0000000  -0.0000000  -0.0000000  -0.0000000  -0.0000000
 Max gradient component =       1.461E-01
 RMS gradient           =       5.719E-02
 Gradient time:  CPU 6.05 s  wall 2.12 s
 Geometry Optimization Parameters
   NAtoms,    NIC,     NZ,  NCons,   NDum,   NFix, NCnnct, MaxDiis
        5      20       5       0       0       0       0       0

 Cartesian Hessian Update
 Hessian Updated using BFGS Update


** GEOMETRY OPTIMIZATION IN DELOCALIZED INTERNAL COORDINATES **
   Searching for a Minimum

   Optimization Cycle:   2

                       Coordinates (Angstroms)
     ATOM                X               Y               Z
      1  C         0.4538338639   -0.0562577860    0.0000000000
      2  P         1.2759869782    1.2636812308    0.0000000000
      3  F         2.8208126152    1.0506905723    0.0000000000
      4  Br       -1.9266450952    0.0717616849    0.0000000000
      5  Cl        1.3123199906   -1.8195321206    0.0000000000
   Point Group: cs    Number of degrees of freedom:     7


   Energy is  -3513.639755236

 Hessian Updated using BFGS Update

  6 Hessian modes will be used to form the next step
  Hessian Eigenvalues:
     0.031566    0.111722    0.240301    0.258258    0.635486    0.922594

 Minimum Search - Taking Simple RFO Step
 Searching for Lamda that Minimizes Along All modes
 Value Taken    Lamda =  -0.09643510
 Calculated Step too Large.  Step scaled by  0.377908
 Step Taken.  Stepsize is  0.300000

                             Maximum     Tolerance    Cnvgd?
         Gradient           0.101219      0.000300      NO
         Displacement       0.177014      0.001200      NO
         Energy change     -0.044358      0.000001      NO


 New Cartesian Coordinates Obtained by Inverse Iteration

 Displacement from previous Coordinates is:  0.299448
 ----------------------------------------------------------------
             Standard Nuclear Orientation (Angstroms)
    I     Atom           X                Y                Z
 ----------------------------------------------------------------
    1      C       0.4487825700    -0.0703706439     0.0000000000
    2      P       1.2500457014     1.3027174259     0.0000000000
    3      F       2.8005624539     1.0126200874     0.0000000000
    4      Br     -1.8120902111     0.0358416194     0.0000000000
    5      Cl      1.2490078384    -1.7704649075     0.0000000000
 ----------------------------------------------------------------
 Molecular Point Group                 Cs    NOp =  2
 Largest Abelian Subgroup              Cs    NOp =  2
 Nuclear Repulsion Energy =   441.1999163605 hartrees
 There are       41 alpha and       41 beta electrons
 Applying Cartesian multipole field
    Component          Value
    ---------          -----
     (2,0,0)        1.00000E-11
     (0,2,0)        2.00000E-11
     (0,0,2)       -3.00000E-11
 Nucleus-field energy     =     0.0000000147 hartrees
 Requested basis set is 6-311++G(d,p)
 There are 57 shells and 152 basis functions
 A cutoff of  1.0D-11 yielded   1342 shell pairs
 There are     10238 function pairs (     11207 Cartesian)
 Smallest overlap matrix eigenvalue = 4.36E-04
 Guess MOs from SCF MO coefficient file

 -----------------------------------------------------------------------
  General SCF calculation program by
  Eric Jon Sundstrom, Paul Horn, Yuezhi Mao, Dmitri Zuev, Alec White,
  David Stuck, Shaama M.S., Shane Yost, Joonho Lee, David Small,
  Daniel Levine, Susi Lehtola, Hugh Burton, Evgeny Epifanovsky
 -----------------------------------------------------------------------
 Exchange:     0.2000 Hartree-Fock + 0.0800 Slater + 0.7200 B88
 Correlation:  0.1900 VWN1RPA + 0.8100 LYP
 Using SG-1 standard quadrature grid
 using 4 threads for integral computing
 -------------------------------------------------------
 OpenMP Integral computing Module                
 Release: version 2.0, May 2017, Q-Chem Inc. Pleasanton 
 -------------------------------------------------------
 -------------------------------------------------------
 OpenMP BLAS3 based DFT computing Module                
 Release: version 1.0, May 2013, Q-Chem Inc. Pittsburgh 
 -------------------------------------------------------
 A restricted SCF calculation will be
 performed using DIIS
 SCF converges when DIIS error is below 1.0e-08
 ---------------------------------------
  Cycle       Energy         DIIS error
 ---------------------------------------
    1   -3513.6690569855      9.85e-04  
    2   -3513.6731872591      3.07e-04  
    3   -3513.6728994913      4.54e-04  
    4   -3513.6734229161      1.38e-04  
    5   -3513.6734778149      4.48e-05  
    6   -3513.6734840510      7.55e-06  
    7   -3513.6734841749      3.49e-06  
    8   -3513.6734842003      1.20e-06  
    9   -3513.6734842044      1.44e-07  
   10   -3513.6734842045      5.08e-08  
   11   -3513.6734842045      2.45e-08  
   12   -3513.6734842045      7.96e-09  Convergence criterion met
 ---------------------------------------
 SCF time:   CPU 22.12s  wall 8.00s 
 SCF   energy in the final basis set =    -3513.6734842045
 Total energy in the final basis set =    -3513.6734842045

 --------------------------------------------------------------
             Orbital Energies (a.u.) and Symmetries
 --------------------------------------------------------------

 Alpha MOs, Restricted
 -- Occupied --                  
-482.87 -101.60  -77.14  -62.52  -56.34  -56.33  -56.33  -24.73
  1 A'    2 A'    3 A'    4 A'    5 A'    6 A'    1 A"    7 A'                 
-10.318  -9.509  -8.725  -7.275  -7.264  -7.264  -6.637  -6.559
  8 A'    9 A'   10 A'   11 A'   12 A'    2 A"   13 A'   14 A'                 
 -6.543  -6.542  -4.800  -4.795  -4.793  -2.669  -2.665  -2.664
 15 A'    3 A"   16 A'    4 A"   17 A'   18 A'   19 A'    5 A"                 
 -2.652  -2.652  -1.263  -0.881  -0.798  -0.751  -0.599  -0.505
  6 A"   20 A'   21 A'   22 A'   23 A'   24 A'   25 A'   26 A'                 
 -0.504  -0.500  -0.423  -0.389  -0.355  -0.334  -0.328  -0.319
  7 A"   27 A'   28 A'    8 A"   29 A'   30 A'    9 A"   31 A'                 
 -0.291
 10 A"                                                                         
 -- Virtual --                   
 -0.149  -0.089  -0.086   0.002   0.012   0.026   0.038   0.038
 32 A'   11 A"   33 A'   34 A'   35 A'   36 A'   37 A'   12 A"                 
  0.053   0.067   0.069   0.084   0.085   0.097   0.110   0.128
 38 A'   39 A'   13 A"   14 A"   40 A'   41 A'   42 A'   15 A"                 
  0.131   0.142   0.143   0.163   0.200   0.229   0.271   0.276
 43 A'   44 A'   45 A'   46 A'   47 A'   16 A"   48 A'   17 A"                 
  0.281   0.303   0.313   0.372   0.402   0.409   0.425   0.426
 49 A'   50 A'   51 A'   52 A'   53 A'   54 A'   55 A'   18 A"                 
  0.455   0.472   0.476   0.486   0.519   0.550   0.569   0.577
 19 A"   56 A'   57 A'   20 A"   58 A'   21 A"   59 A'   22 A"                 
  0.578   0.615   0.628   0.656   0.679   0.703   0.811   0.834
 60 A'   61 A'   23 A"   24 A"   62 A'   63 A'   64 A'   25 A"                 
  0.855   0.858   0.880   0.884   0.933   1.032   1.052   1.140
 65 A'   66 A'   26 A"   67 A'   68 A'   69 A'   70 A'   71 A'                 
  1.272   1.345   1.357   1.363   1.471   1.482   1.559   1.627
 27 A"   72 A'   73 A'   28 A"   29 A"   74 A'   30 A"   75 A'                 
  1.676   1.735   1.911   1.948   1.976   2.001   2.108   2.226
 76 A'   77 A'   78 A'   79 A'   31 A"   80 A'   81 A'   32 A"                 
  2.273   2.387   2.673   2.844   3.126   3.724   3.733   3.764
 82 A'   83 A'   33 A"   84 A'   85 A'   34 A"   86 A'   35 A"                 
  3.795   3.977   3.986   3.996   4.060   4.116   4.207   6.229
 87 A'   36 A"   88 A'   37 A"   89 A'   90 A'   91 A'   38 A"                 
  6.268   6.294   6.539   7.005   7.528   7.546   7.603   9.659
 92 A'   93 A'   94 A'   95 A'   39 A"   96 A'   97 A'   98 A'                 
 13.760  13.901  13.977  23.342  25.767  25.866  26.225  47.830
 40 A"   99 A'  100 A'  101 A'   41 A"  102 A'  103 A'  104 A'                 
 66.732 163.133 215.638 289.717 289.735 289.8061020.605
105 A'  106 A'  107 A'   42 A"  108 A'  109 A'  110 A'                         

 Beta MOs, Restricted
 -- Occupied --                  
-482.87 -101.60  -77.14  -62.52  -56.34  -56.33  -56.33  -24.73
  1 A'    2 A'    3 A'    4 A'    5 A'    6 A'    1 A"    7 A'                 
-10.318  -9.509  -8.725  -7.275  -7.264  -7.264  -6.637  -6.559
  8 A'    9 A'   10 A'   11 A'   12 A'    2 A"   13 A'   14 A'                 
 -6.543  -6.542  -4.800  -4.795  -4.793  -2.669  -2.665  -2.664
 15 A'    3 A"   16 A'    4 A"   17 A'   18 A'   19 A'    5 A"                 
 -2.652  -2.652  -1.263  -0.881  -0.798  -0.751  -0.599  -0.505
  6 A"   20 A'   21 A'   22 A'   23 A'   24 A'   25 A'   26 A'                 
 -0.504  -0.500  -0.423  -0.389  -0.355  -0.334  -0.328  -0.319
  7 A"   27 A'   28 A'    8 A"   29 A'   30 A'    9 A"   31 A'                 
 -0.291
 10 A"                                                                         
 -- Virtual --                   
 -0.149  -0.089  -0.086   0.002   0.012   0.026   0.038   0.038
 32 A'   11 A"   33 A'   34 A'   35 A'   36 A'   37 A'   12 A"                 
  0.053   0.067   0.069   0.084   0.085   0.097   0.110   0.128
 38 A'   39 A'   13 A"   14 A"   40 A'   41 A'   42 A'   15 A"                 
  0.131   0.142   0.143   0.163   0.200   0.229   0.271   0.276
 43 A'   44 A'   45 A'   46 A'   47 A'   16 A"   48 A'   17 A"                 
  0.281   0.303   0.313   0.372   0.402   0.409   0.425   0.426
 49 A'   50 A'   51 A'   52 A'   53 A'   54 A'   55 A'   18 A"                 
  0.455   0.472   0.476   0.486   0.519   0.550   0.569   0.577
 19 A"   56 A'   57 A'   20 A"   58 A'   21 A"   59 A'   22 A"                 
  0.578   0.615   0.628   0.656   0.679   0.703   0.811   0.834
 60 A'   61 A'   23 A"   24 A"   62 A'   63 A'   64 A'   25 A"                 
  0.855   0.858   0.880   0.884   0.933   1.032   1.052   1.140
 65 A'   66 A'   26 A"   67 A'   68 A'   69 A'   70 A'   71 A'                 
  1.272   1.345   1.357   1.363   1.471   1.482   1.559   1.627
 27 A"   72 A'   73 A'   28 A"   29 A"   74 A'   30 A"   75 A'                 
  1.676   1.735   1.911   1.948   1.976   2.001   2.108   2.226
 76 A'   77 A'   78 A'   79 A'   31 A"   80 A'   81 A'   32 A"                 
  2.273   2.387   2.673   2.844   3.126   3.724   3.733   3.764
 82 A'   83 A'   33 A"   84 A'   85 A'   34 A"   86 A'   35 A"                 
  3.795   3.977   3.986   3.996   4.060   4.116   4.207   6.229
 87 A'   36 A"   88 A'   37 A"   89 A'   90 A'   91 A'   38 A"                 
  6.268   6.294   6.539   7.005   7.528   7.546   7.603   9.659
 92 A'   93 A'   94 A'   95 A'   39 A"   96 A'   97 A'   98 A'                 
 13.760  13.901  13.977  23.342  25.767  25.866  26.225  47.830
 40 A"   99 A'  100 A'  101 A'   41 A"  102 A'  103 A'  104 A'                 
 66.732 163.133 215.638 289.717 289.735 289.8061020.605
105 A'  106 A'  107 A'   42 A"  108 A'  109 A'  110 A'                         
 --------------------------------------------------------------

          Ground-State Mulliken Net Atomic Charges

     Atom                 Charge (a.u.)
  ----------------------------------------
      1 C                    -0.340940
      2 P                     0.311901
      3 F                    -0.140307
      4 Br                   -0.063428
      5 Cl                    0.232775
  ----------------------------------------
  Sum of atomic charges =     0.000000

 -----------------------------------------------------------------
                    Cartesian Multipole Moments
 -----------------------------------------------------------------
    Charge (ESU x 10^10)
                 0.0000
    Dipole Moment (Debye)
         X      -0.2013      Y       0.6431      Z      -0.0000
       Tot       0.6739
    Quadrupole Moments (Debye-Ang)
        XX     -55.4963     XY       0.0010     YY     -53.8157
        XZ      -0.0000     YZ       0.0000     ZZ     -54.8254
    Octopole Moments (Debye-Ang^2)
       XXX     -67.3726    XXY      -1.8711    XYY      -9.2881
       YYY      -2.2015    XXZ      -0.0000    XYZ       0.0000
       YYZ      -0.0000    XZZ     -11.9015    YZZ       2.1397
       ZZZ      -0.0000
    Hexadecapole Moments (Debye-Ang^3)
      XXXX    -904.2037   XXXY     -29.5341   XXYY    -219.6388
      XYYY     -23.5780   YYYY    -449.3540   XXXZ       0.0000
      XXYZ       0.0000   XYYZ      -0.0000   YYYZ       0.0000
      XXZZ    -160.3096   XYZZ      -2.2393   YYZZ     -88.9335
      XZZZ      -0.0000   YZZZ       0.0000   ZZZZ     -67.2126
 -----------------------------------------------------------------
 Calculating analytic gradient of the SCF energy
 Gradient of SCF Energy
            1           2           3           4           5
    1   0.0477437   0.0106506  -0.0262090  -0.0605057   0.0283204
    2   0.1061948  -0.0829965   0.0160022   0.0025901  -0.0417907
    3  -0.0000000   0.0000000   0.0000000   0.0000000   0.0000000
 Max gradient component =       1.062E-01
 RMS gradient           =       4.299E-02
 Gradient time:  CPU 6.19 s  wall 2.24 s
 Geometry Optimization Parameters
   NAtoms,    NIC,     NZ,  NCons,   NDum,   NFix, NCnnct, MaxDiis
        5      20       5       0       0       0       0       0

 Cartesian Hessian Update
 Hessian Updated using BFGS Update


** GEOMETRY OPTIMIZATION IN DELOCALIZED INTERNAL COORDINATES **
   Searching for a Minimum

   Optimization Cycle:   3

                       Coordinates (Angstroms)
     ATOM                X               Y               Z
      1  C         0.4487825700   -0.0703706439    0.0000000000
      2  P         1.2500457014    1.3027174259    0.0000000000
      3  F         2.8005624539    1.0126200874    0.0000000000
      4  Br       -1.8120902111    0.0358416194    0.0000000000
      5  Cl        1.2490078384   -1.7704649075    0.0000000000
   Point Group: cs    Number of degrees of freedom:     7


   Energy is  -3513.673484204

 Hessian Updated using BFGS Update

  7 Hessian modes will be used to form the next step
  Hessian Eigenvalues:
     0.034184    0.114998    0.239422    0.250001    0.270328    0.627080
     0.937879

 Minimum Search - Taking Simple RFO Step
 Searching for Lamda that Minimizes Along All modes
 Value Taken    Lamda =  -0.07592076
 Calculated Step too Large.  Step scaled by  0.384345
 Step Taken.  Stepsize is  0.300000

                             Maximum     Tolerance    Cnvgd?
         Gradient           0.075257      0.000300      NO
         Displacement       0.175923      0.001200      NO
         Energy change     -0.033729      0.000001      NO


 New Cartesian Coordinates Obtained by Inverse Iteration

 Displacement from previous Coordinates is:  0.295847
 ----------------------------------------------------------------
             Standard Nuclear Orientation (Angstroms)
    I     Atom           X                Y                Z
 ----------------------------------------------------------------
    1      C       0.4414966527    -0.0871742633     0.0000000000
    2      P       1.2228053950     1.3287037454     0.0000000000
    3      F       2.7807619861     0.9930329391     0.0000000000
    4      Br     -1.6895596778     0.0074169140     0.0000000000
    5      Cl      1.1808039966    -1.7316357538     0.0000000000
 ----------------------------------------------------------------
 Molecular Point Group                 Cs    NOp =  2
 Largest Abelian Subgroup              Cs    NOp =  2
 Nuclear Repulsion Energy =   454.2136765708 hartrees
 There are       41 alpha and       41 beta electrons
 Applying Cartesian multipole field
    Component          Value
    ---------          -----
     (2,0,0)        1.00000E-11
     (0,2,0)        2.00000E-11
     (0,0,2)       -3.00000E-11
 Nucleus-field energy     =     0.0000000139 hartrees
 Requested basis set is 6-311++G(d,p)
 There are 57 shells and 152 basis functions
 A cutoff of  1.0D-11 yielded   1354 shell pairs
 There are     10380 function pairs (     11384 Cartesian)
 Smallest overlap matrix eigenvalue = 3.78E-04
 Guess MOs from SCF MO coefficient file

 -----------------------------------------------------------------------
  General SCF calculation program by
  Eric Jon Sundstrom, Paul Horn, Yuezhi Mao, Dmitri Zuev, Alec White,
  David Stuck, Shaama M.S., Shane Yost, Joonho Lee, David Small,
  Daniel Levine, Susi Lehtola, Hugh Burton, Evgeny Epifanovsky
 -----------------------------------------------------------------------
 Exchange:     0.2000 Hartree-Fock + 0.0800 Slater + 0.7200 B88
 Correlation:  0.1900 VWN1RPA + 0.8100 LYP
 Using SG-1 standard quadrature grid
 using 4 threads for integral computing
 -------------------------------------------------------
 OpenMP Integral computing Module                
 Release: version 2.0, May 2017, Q-Chem Inc. Pleasanton 
 -------------------------------------------------------
 -------------------------------------------------------
 OpenMP BLAS3 based DFT computing Module                
 Release: version 1.0, May 2013, Q-Chem Inc. Pittsburgh 
 -------------------------------------------------------
 A restricted SCF calculation will be
 performed using DIIS
 SCF converges when DIIS error is below 1.0e-08
 ---------------------------------------
  Cycle       Energy         DIIS error
 ---------------------------------------
    1   -3513.6948798429      9.56e-04  
    2   -3513.6982901578      4.52e-04  
    3   -3513.6975349091      6.82e-04  
    4   -3513.6988621995      1.15e-04  
    5   -3513.6989061915      3.39e-05  
    6   -3513.6989098436      5.73e-06  
    7   -3513.6989099429      1.89e-06  
    8   -3513.6989099500      8.36e-07  
    9   -3513.6989099513      2.30e-07  
   10   -3513.6989099514      5.96e-08  
   11   -3513.6989099514      1.49e-08  
   12   -3513.6989099514      5.11e-09  Convergence criterion met
 ---------------------------------------
 SCF time:   CPU 22.68s  wall 9.00s 
 SCF   energy in the final basis set =    -3513.6989099514
 Total energy in the final basis set =    -3513.6989099514

 --------------------------------------------------------------
             Orbital Energies (a.u.) and Symmetries
 --------------------------------------------------------------

 Alpha MOs, Restricted
 -- Occupied --                  
-482.87 -101.60  -77.14  -62.52  -56.34  -56.33  -56.33  -24.72
  1 A'    2 A'    3 A'    4 A'    5 A'    6 A'    1 A"    7 A'                 
-10.315  -9.511  -8.725  -7.277  -7.266  -7.266  -6.633  -6.558
  8 A'    9 A'   10 A'   11 A'    2 A"   12 A'   13 A'   14 A'                 
 -6.543  -6.542  -4.796  -4.791  -4.789  -2.668  -2.664  -2.664
 15 A'    3 A"   16 A'    4 A"   17 A'   18 A'   19 A'    5 A"                 
 -2.652  -2.652  -1.250  -0.897  -0.806  -0.740  -0.592  -0.509
  6 A"   20 A'   21 A'   22 A'   23 A'   24 A'   25 A'   26 A'                 
 -0.497  -0.494  -0.433  -0.398  -0.360  -0.334  -0.330  -0.320
 27 A'    7 A"   28 A'    8 A"   29 A'   30 A'    9 A"   31 A'                 
 -0.282
 10 A"                                                                         
 -- Virtual --                   
 -0.117  -0.091  -0.069   0.001   0.015   0.026   0.039   0.039
 32 A'   11 A"   33 A'   34 A'   35 A'   36 A'   37 A'   12 A"                 
  0.051   0.069   0.069   0.083   0.086   0.098   0.110   0.130
 38 A'   13 A"   39 A'   14 A"   40 A'   41 A'   42 A'   15 A"                 
  0.130   0.139   0.143   0.166   0.200   0.229   0.271   0.278
 43 A'   44 A'   45 A'   46 A'   47 A'   16 A"   48 A'   17 A"                 
  0.283   0.303   0.311   0.376   0.399   0.403   0.423   0.426
 49 A'   50 A'   51 A'   52 A'   53 A'   54 A'   18 A"   55 A'                 
  0.455   0.462   0.479   0.485   0.503   0.548   0.571   0.574
 19 A"   56 A'   57 A'   20 A"   58 A'   21 A"   22 A"   59 A'                 
  0.590   0.622   0.625   0.661   0.690   0.743   0.821   0.830
 60 A'   61 A'   23 A"   24 A"   62 A'   63 A'   64 A'   25 A"                 
  0.854   0.871   0.884   0.891   0.937   1.007   1.071   1.162
 65 A'   66 A'   67 A'   26 A"   68 A'   69 A'   70 A'   71 A'                 
  1.282   1.356   1.367   1.377   1.470   1.531   1.561   1.647
 27 A"   72 A'   73 A'   28 A"   29 A"   74 A'   30 A"   75 A'                 
  1.681   1.769   1.895   1.959   1.978   2.012   2.128   2.228
 76 A'   77 A'   78 A'   79 A'   31 A"   80 A'   81 A'   32 A"                 
  2.285   2.412   2.674   2.868   3.132   3.734   3.744   3.770
 82 A'   83 A'   33 A"   84 A'   85 A'   34 A"   86 A'   35 A"                 
  3.803   3.977   3.989   4.011   4.081   4.111   4.271   6.238
 87 A'   36 A"   88 A'   37 A"   89 A'   90 A'   91 A'   38 A"                 
  6.279   6.305   6.552   6.993   7.530   7.553   7.622   9.676
 92 A'   93 A'   94 A'   95 A'   39 A"   96 A'   97 A'   98 A'                 
 13.765  13.897  13.963  23.330  25.773  25.891  26.248  47.841
 40 A"   99 A'  100 A'  101 A'   41 A"  102 A'  103 A'  104 A'                 
 66.740 163.118 215.657 289.720 289.742 289.8321020.620
105 A'  106 A'  107 A'   42 A"  108 A'  109 A'  110 A'                         

 Beta MOs, Restricted
 -- Occupied --                  
-482.87 -101.60  -77.14  -62.52  -56.34  -56.33  -56.33  -24.72
  1 A'    2 A'    3 A'    4 A'    5 A'    6 A'    1 A"    7 A'                 
-10.315  -9.511  -8.725  -7.277  -7.266  -7.266  -6.633  -6.558
  8 A'    9 A'   10 A'   11 A'    2 A"   12 A'   13 A'   14 A'                 
 -6.543  -6.542  -4.796  -4.791  -4.789  -2.668  -2.664  -2.664
 15 A'    3 A"   16 A'    4 A"   17 A'   18 A'   19 A'    5 A"                 
 -2.652  -2.652  -1.250  -0.897  -0.806  -0.740  -0.592  -0.509
  6 A"   20 A'   21 A'   22 A'   23 A'   24 A'   25 A'   26 A'                 
 -0.497  -0.494  -0.433  -0.398  -0.360  -0.334  -0.330  -0.320
 27 A'    7 A"   28 A'    8 A"   29 A'   30 A'    9 A"   31 A'                 
 -0.282
 10 A"                                                                         
 -- Virtual --                   
 -0.117  -0.091  -0.069   0.001   0.015   0.026   0.039   0.039
 32 A'   11 A"   33 A'   34 A'   35 A'   36 A'   37 A'   12 A"                 
  0.051   0.069   0.069   0.083   0.086   0.098   0.110   0.130
 38 A'   13 A"   39 A'   14 A"   40 A'   41 A'   42 A'   15 A"                 
  0.130   0.139   0.143   0.166   0.200   0.229   0.271   0.278
 43 A'   44 A'   45 A'   46 A'   47 A'   16 A"   48 A'   17 A"                 
  0.283   0.303   0.311   0.376   0.399   0.403   0.423   0.426
 49 A'   50 A'   51 A'   52 A'   53 A'   54 A'   18 A"   55 A'                 
  0.455   0.462   0.479   0.485   0.503   0.548   0.571   0.574
 19 A"   56 A'   57 A'   20 A"   58 A'   21 A"   22 A"   59 A'                 
  0.590   0.622   0.625   0.661   0.690   0.743   0.821   0.830
 60 A'   61 A'   23 A"   24 A"   62 A'   63 A'   64 A'   25 A"                 
  0.854   0.871   0.884   0.891   0.937   1.007   1.071   1.162
 65 A'   66 A'   67 A'   26 A"   68 A'   69 A'   70 A'   71 A'                 
  1.282   1.356   1.367   1.377   1.470   1.531   1.561   1.647
 27 A"   72 A'   73 A'   28 A"   29 A"   74 A'   30 A"   75 A'                 
  1.681   1.769   1.895   1.959   1.978   2.012   2.128   2.228
 76 A'   77 A'   78 A'   79 A'   31 A"   80 A'   81 A'   32 A"                 
  2.285   2.412   2.674   2.868   3.132   3.734   3.744   3.770
 82 A'   83 A'   33 A"   84 A'   85 A'   34 A"   86 A'   35 A"                 
  3.803   3.977   3.989   4.011   4.081   4.111   4.271   6.238
 87 A'   36 A"   88 A'   37 A"   89 A'   90 A'   91 A'   38 A"                 
  6.279   6.305   6.552   6.993   7.530   7.553   7.622   9.676
 92 A'   93 A'   94 A'   95 A'   39 A"   96 A'   97 A'   98 A'                 
 13.765  13.897  13.963  23.330  25.773  25.891  26.248  47.841
 40 A"   99 A'  100 A'  101 A'   41 A"  102 A'  103 A'  104 A'                 
 66.740 163.118 215.657 289.720 289.742 289.8321020.620
105 A'  106 A'  107 A'   42 A"  108 A'  109 A'  110 A'                         
 --------------------------------------------------------------

          Ground-State Mulliken Net Atomic Charges

     Atom                 Charge (a.u.)
  ----------------------------------------
      1 C                    -0.382385
      2 P                     0.323545
      3 F                    -0.161572
      4 Br                   -0.066596
      5 Cl                    0.287008
  ----------------------------------------
  Sum of atomic charges =     0.000000

 -----------------------------------------------------------------
                    Cartesian Multipole Moments
 -----------------------------------------------------------------
    Charge (ESU x 10^10)
                 0.0000
    Dipole Moment (Debye)
         X      -0.4304      Y       0.4679      Z       0.0000
       Tot       0.6357
    Quadrupole Moments (Debye-Ang)
        XX     -56.2341     XY      -0.2610     YY     -53.3346
        XZ       0.0000     YZ      -0.0000     ZZ     -54.6965
    Octopole Moments (Debye-Ang^2)
       XXX     -70.8710    XXY      -2.6327    XYY     -10.3297
       YYY      -3.0156    XXZ       0.0000    XYZ      -0.0000
       YYZ      -0.0000    XZZ     -13.1498    YZZ       1.6290
       ZZZ      -0.0000
    Hexadecapole Moments (Debye-Ang^3)
      XXXX    -847.6355   XXXY     -38.1852   XXYY    -207.4840
      XYYY     -31.2717   YYYY    -440.7598   XXXZ       0.0000
      XXYZ      -0.0000   XYYZ      -0.0000   YYYZ       0.0000
      XXZZ    -148.9597   XYZZ      -5.5126   YYZZ     -87.6011
      XZZZ      -0.0000   YZZZ      -0.0000   ZZZZ     -66.9975
 -----------------------------------------------------------------
 Calculating analytic gradient of the SCF energy
 Gradient of SCF Energy
            1           2           3           4           5
    1   0.0383245   0.0096790  -0.0187687  -0.0472270   0.0179921
    2   0.0696287  -0.0545006   0.0110852   0.0015736  -0.0277869
    3  -0.0000000   0.0000000  -0.0000000   0.0000000  -0.0000000
 Max gradient component =       6.963E-02
 RMS gradient           =       2.965E-02
 Gradient time:  CPU 6.35 s  wall 2.48 s
 Geometry Optimization Parameters
   NAtoms,    NIC,     NZ,  NCons,   NDum,   NFix, NCnnct, MaxDiis
        5      20       5       0       0       0       0       0

 Cartesian Hessian Update
 Hessian Updated using BFGS Update


** GEOMETRY OPTIMIZATION IN DELOCALIZED INTERNAL COORDINATES **
   Searching for a Minimum

   Optimization Cycle:   4

                       Coordinates (Angstroms)
     ATOM                X               Y               Z
      1  C         0.4414966527   -0.0871742633    0.0000000000
      2  P         1.2228053950    1.3287037454    0.0000000000
      3  F         2.7807619861    0.9930329391    0.0000000000
      4  Br       -1.6895596778    0.0074169140    0.0000000000
      5  Cl        1.1808039966   -1.7316357538    0.0000000000
   Point Group: cs    Number of degrees of freedom:     7


   Energy is  -3513.698909951

 Hessian Updated using BFGS Update

  7 Hessian modes will be used to form the next step
  Hessian Eigenvalues:
     0.059044    0.132811    0.239068    0.250279    0.269983    0.614054
     0.901234

 Minimum Search - Taking Simple RFO Step
 Searching for Lamda that Minimizes Along All modes
 Value Taken    Lamda =  -0.03858390
 Calculated Step too Large.  Step scaled by  0.527047
 Step Taken.  Stepsize is  0.300000

                             Maximum     Tolerance    Cnvgd?
         Gradient           0.054574      0.000300      NO
         Displacement       0.183518      0.001200      NO
         Energy change     -0.025426      0.000001      NO


 New Cartesian Coordinates Obtained by Inverse Iteration

 Displacement from previous Coordinates is:  0.289412
 ----------------------------------------------------------------
             Standard Nuclear Orientation (Angstroms)
    I     Atom           X                Y                Z
 ----------------------------------------------------------------
    1      C       0.4271906246    -0.1023161152     0.0000000000
    2      P       1.1919893126     1.3507112101     0.0000000000
    3      F       2.7584986815     0.9769285539     0.0000000000
    4      Br     -1.5626939363    -0.0120121927     0.0000000000
    5      Cl      1.1213236702    -1.7029678747     0.0000000000
 ----------------------------------------------------------------
 Molecular Point Group                 Cs    NOp =  2
 Largest Abelian Subgroup              Cs    NOp =  2
 Nuclear Repulsion Energy =   468.4253347886 hartrees
 There are       41 alpha and       41 beta electrons
 Applying Cartesian multipole field
    Component          Value
    ---------          -----
     (2,0,0)        1.00000E-11
     (0,2,0)        2.00000E-11
     (0,0,2)       -3.00000E-11
 Nucleus-field energy     =     0.0000000132 hartrees
 Requested basis set is 6-311++G(d,p)
 There are 57 shells and 152 basis functions
 A cutoff of  1.0D-11 yielded   1366 shell pairs
 There are     10428 function pairs (     11436 Cartesian)
 Smallest overlap matrix eigenvalue = 3.40E-04
 Guess MOs from SCF MO coefficient file

 -----------------------------------------------------------------------
  General SCF calculation program by
  Eric Jon Sundstrom, Paul Horn, Yuezhi Mao, Dmitri Zuev, Alec White,
  David Stuck, Shaama M.S., Shane Yost, Joonho Lee, David Small,
  Daniel Levine, Susi Lehtola, Hugh Burton, Evgeny Epifanovsky
 -----------------------------------------------------------------------
 Exchange:     0.2000 Hartree-Fock + 0.0800 Slater + 0.7200 B88
 Correlation:  0.1900 VWN1RPA + 0.8100 LYP
 Using SG-1 standard quadrature grid
 using 4 threads for integral computing
 -------------------------------------------------------
 OpenMP Integral computing Module                
 Release: version 2.0, May 2017, Q-Chem Inc. Pleasanton 
 -------------------------------------------------------
 -------------------------------------------------------
 OpenMP BLAS3 based DFT computing Module                
 Release: version 1.0, May 2013, Q-Chem Inc. Pittsburgh 
 -------------------------------------------------------
 A restricted SCF calculation will be
 performed using DIIS
 SCF converges when DIIS error is below 1.0e-08
 ---------------------------------------
  Cycle       Energy         DIIS error
 ---------------------------------------
    1   -3513.7097965479      1.02e-03  
    2   -3513.7132959174      5.71e-04  
    3   -3513.7126459067      7.39e-04  
    4   -3513.7141831422      1.31e-04  
    5   -3513.7142427605      3.66e-05  
    6   -3513.7142467750      5.98e-06  
    7   -3513.7142468679      1.82e-06  
    8   -3513.7142468728      8.13e-07  
    9   -3513.7142468742      2.44e-07  
   10   -3513.7142468743      5.46e-08  
   11   -3513.7142468743      1.17e-08  
   12   -3513.7142468743      4.34e-09  Convergence criterion met
 ---------------------------------------
 SCF time:   CPU 23.16s  wall 9.00s 
 SCF   energy in the final basis set =    -3513.7142468743
 Total energy in the final basis set =    -3513.7142468743

 --------------------------------------------------------------
             Orbital Energies (a.u.) and Symmetries
 --------------------------------------------------------------

 Alpha MOs, Restricted
 -- Occupied --                  
-482.87 -101.60  -77.13  -62.52  -56.34  -56.34  -56.34  -24.71
  1 A'    2 A'    3 A'    4 A'    5 A'    6 A'    1 A"    7 A'                 
-10.309  -9.511  -8.727  -7.276  -7.266  -7.265  -6.628  -6.560
  8 A'    9 A'   10 A'   11 A'    2 A"   12 A'   13 A'   14 A'                 
 -6.545  -6.545  -4.791  -4.786  -4.784  -2.670  -2.666  -2.666
 15 A'    3 A"   16 A'    4 A"   17 A'   18 A'   19 A'    5 A"                 
 -2.654  -2.654  -1.237  -0.913  -0.821  -0.729  -0.587  -0.514
  6 A"   20 A'   21 A'   22 A'   23 A'   24 A'   25 A'   26 A'                 
 -0.491  -0.483  -0.442  -0.408  -0.365  -0.335  -0.334  -0.322
 27 A'    7 A"   28 A'    8 A"   29 A'    9 A"   30 A'   31 A'                 
 -0.272
 10 A"                                                                         
 -- Virtual --                   
 -0.092  -0.082  -0.057  -0.000   0.019   0.027   0.040   0.040
 11 A"   32 A'   33 A'   34 A'   35 A'   36 A'   37 A'   12 A"                 
  0.050   0.068   0.072   0.083   0.089   0.100   0.111   0.129
 38 A'   13 A"   39 A'   14 A"   40 A'   41 A'   42 A'   43 A'                 
  0.132   0.135   0.145   0.168   0.200   0.230   0.274   0.281
 15 A"   44 A'   45 A'   46 A'   47 A'   16 A"   48 A'   17 A"                 
  0.284   0.303   0.311   0.384   0.389   0.401   0.417   0.430
 49 A'   50 A'   51 A'   52 A'   53 A'   54 A'   18 A"   55 A'                 
  0.453   0.454   0.485   0.490   0.490   0.541   0.564   0.575
 19 A"   56 A'   57 A'   58 A'   20 A"   21 A"   22 A"   59 A'                 
  0.605   0.623   0.632   0.666   0.707   0.779   0.817   0.828
 60 A'   23 A"   61 A'   24 A"   62 A'   63 A'   64 A'   25 A"                 
  0.858   0.881   0.903   0.905   0.946   0.986   1.084   1.184
 65 A'   66 A'   67 A'   26 A"   68 A'   69 A'   70 A'   71 A'                 
  1.292   1.368   1.377   1.394   1.473   1.565   1.589   1.672
 27 A"   72 A'   73 A'   28 A"   29 A"   30 A"   74 A'   75 A'                 
  1.692   1.779   1.890   1.977   1.981   2.025   2.136   2.230
 76 A'   77 A'   78 A'   79 A'   31 A"   80 A'   81 A'   32 A"                 
  2.301   2.433   2.674   2.904   3.139   3.745   3.756   3.777
 82 A'   83 A'   33 A"   84 A'   85 A'   34 A"   86 A'   35 A"                 
  3.811   3.975   3.990   4.029   4.087   4.124   4.322   6.248
 87 A'   36 A"   88 A'   37 A"   89 A'   90 A'   91 A'   38 A"                 
  6.291   6.318   6.573   6.984   7.530   7.560   7.627   9.696
 92 A'   93 A'   94 A'   95 A'   39 A"   96 A'   97 A'   98 A'                 
 13.770  13.893  13.956  23.328  25.780  25.918  26.267  47.858
 40 A"   99 A'  100 A'  101 A'   41 A"  102 A'  103 A'  104 A'                 
 66.749 163.106 215.679 289.723 289.751 289.8491020.641
105 A'  106 A'  107 A'   42 A"  108 A'  109 A'  110 A'                         

 Beta MOs, Restricted
 -- Occupied --                  
-482.87 -101.60  -77.13  -62.52  -56.34  -56.34  -56.34  -24.71
  1 A'    2 A'    3 A'    4 A'    5 A'    6 A'    1 A"    7 A'                 
-10.309  -9.511  -8.727  -7.276  -7.266  -7.265  -6.628  -6.560
  8 A'    9 A'   10 A'   11 A'    2 A"   12 A'   13 A'   14 A'                 
 -6.545  -6.545  -4.791  -4.786  -4.784  -2.670  -2.666  -2.666
 15 A'    3 A"   16 A'    4 A"   17 A'   18 A'   19 A'    5 A"                 
 -2.654  -2.654  -1.237  -0.913  -0.821  -0.729  -0.587  -0.514
  6 A"   20 A'   21 A'   22 A'   23 A'   24 A'   25 A'   26 A'                 
 -0.491  -0.483  -0.442  -0.408  -0.365  -0.335  -0.334  -0.322
 27 A'    7 A"   28 A'    8 A"   29 A'    9 A"   30 A'   31 A'                 
 -0.272
 10 A"                                                                         
 -- Virtual --                   
 -0.092  -0.082  -0.057  -0.000   0.019   0.027   0.040   0.040
 11 A"   32 A'   33 A'   34 A'   35 A'   36 A'   37 A'   12 A"                 
  0.050   0.068   0.072   0.083   0.089   0.100   0.111   0.129
 38 A'   13 A"   39 A'   14 A"   40 A'   41 A'   42 A'   43 A'                 
  0.132   0.135   0.145   0.168   0.200   0.230   0.274   0.281
 15 A"   44 A'   45 A'   46 A'   47 A'   16 A"   48 A'   17 A"                 
  0.284   0.303   0.311   0.384   0.389   0.401   0.417   0.430
 49 A'   50 A'   51 A'   52 A'   53 A'   54 A'   18 A"   55 A'                 
  0.453   0.454   0.485   0.490   0.490   0.541   0.564   0.575
 19 A"   56 A'   57 A'   58 A'   20 A"   21 A"   22 A"   59 A'                 
  0.605   0.623   0.632   0.666   0.707   0.779   0.817   0.828
 60 A'   23 A"   61 A'   24 A"   62 A'   63 A'   64 A'   25 A"                 
  0.858   0.881   0.903   0.905   0.946   0.986   1.084   1.184
 65 A'   66 A'   67 A'   26 A"   68 A'   69 A'   70 A'   71 A'                 
  1.292   1.368   1.377   1.394   1.473   1.565   1.589   1.672
 27 A"   72 A'   73 A'   28 A"   29 A"   30 A"   74 A'   75 A'                 
  1.692   1.779   1.890   1.977   1.981   2.025   2.136   2.230
 76 A'   77 A'   78 A'   79 A'   31 A"   80 A'   81 A'   32 A"                 
  2.301   2.433   2.674   2.904   3.139   3.745   3.756   3.777
 82 A'   83 A'   33 A"   84 A'   85 A'   34 A"   86 A'   35 A"                 
  3.811   3.975   3.990   4.029   4.087   4.124   4.322   6.248
 87 A'   36 A"   88 A'   37 A"   89 A'   90 A'   91 A'   38 A"                 
  6.291   6.318   6.573   6.984   7.530   7.560   7.627   9.696
 92 A'   93 A'   94 A'   95 A'   39 A"   96 A'   97 A'   98 A'                 
 13.770  13.893  13.956  23.328  25.780  25.918  26.267  47.858
 40 A"   99 A'  100 A'  101 A'   41 A"  102 A'  103 A'  104 A'                 
 66.749 163.106 215.679 289.723 289.751 289.8491020.641
105 A'  106 A'  107 A'   42 A"  108 A'  109 A'  110 A'                         
 --------------------------------------------------------------

          Ground-State Mulliken Net Atomic Charges

     Atom                 Charge (a.u.)
  ----------------------------------------
      1 C                    -0.410600
      2 P                     0.329364
      3 F                    -0.181165
      4 Br                   -0.062161
      5 Cl                    0.324562
  ----------------------------------------
  Sum of atomic charges =     0.000000

 -----------------------------------------------------------------
                    Cartesian Multipole Moments
 -----------------------------------------------------------------
    Charge (ESU x 10^10)
                 0.0000
    Dipole Moment (Debye)
         X      -0.8074      Y       0.3226      Z      -0.0000
       Tot       0.8694
    Quadrupole Moments (Debye-Ang)
        XX     -56.9304     XY      -0.4933     YY     -53.0423
        XZ      -0.0000     YZ       0.0000     ZZ     -54.5218
    Octopole Moments (Debye-Ang^2)
       XXX     -75.1978    XXY      -3.2493    XYY     -11.8242
       YYY      -3.6372    XXZ      -0.0000    XYZ       0.0000
       YYZ      -0.0000    XZZ     -14.6676    YZZ       1.1043
       ZZZ      -0.0000
    Hexadecapole Moments (Debye-Ang^3)
      XXXX    -792.9333   XXXY     -44.4436   XXYY    -196.5842
      XYYY     -36.0614   YYYY    -436.0035   XXXZ      -0.0000
      XXYZ       0.0000   XYYZ      -0.0000   YYYZ       0.0000
      XXZZ    -138.1046   XYZZ      -7.8698   YYZZ     -86.8844
      XZZZ      -0.0000   YZZZ       0.0000   ZZZZ     -66.6529
 -----------------------------------------------------------------
 Calculating analytic gradient of the SCF energy
 Gradient of SCF Energy
            1           2           3           4           5
    1   0.0260997   0.0043181  -0.0122059  -0.0232754   0.0050635
    2   0.0339231  -0.0306192   0.0061030   0.0007159  -0.0101228
    3  -0.0000000   0.0000000   0.0000000  -0.0000000   0.0000000
 Max gradient component =       3.392E-02
 RMS gradient           =       1.559E-02
 Gradient time:  CPU 6.50 s  wall 2.27 s
 Geometry Optimization Parameters
   NAtoms,    NIC,     NZ,  NCons,   NDum,   NFix, NCnnct, MaxDiis
        5      20       5       0       0       0       0       0

 Cartesian Hessian Update
 Hessian Updated using BFGS Update


** GEOMETRY OPTIMIZATION IN DELOCALIZED INTERNAL COORDINATES **
   Searching for a Minimum

   Optimization Cycle:   5

                       Coordinates (Angstroms)
     ATOM                X               Y               Z
      1  C         0.4271906246   -0.1023161152    0.0000000000
      2  P         1.1919893126    1.3507112101    0.0000000000
      3  F         2.7584986815    0.9769285539    0.0000000000
      4  Br       -1.5626939363   -0.0120121927    0.0000000000
      5  Cl        1.1213236702   -1.7029678747    0.0000000000
   Point Group: cs    Number of degrees of freedom:     7


   Energy is  -3513.714246874

 Hessian Updated using BFGS Update

  7 Hessian modes will be used to form the next step
  Hessian Eigenvalues:
     0.074805    0.157987    0.246680    0.251256    0.268914    0.602561
     0.876714

 Minimum Search - Taking Simple RFO Step
 Searching for Lamda that Minimizes Along All modes
 Value Taken    Lamda =  -0.00874042
 Step Taken.  Stepsize is  0.275381

                             Maximum     Tolerance    Cnvgd?
         Gradient           0.029917      0.000300      NO
         Displacement       0.180427      0.001200      NO
         Energy change     -0.015337      0.000001      NO


 New Cartesian Coordinates Obtained by Inverse Iteration

 Displacement from previous Coordinates is:  0.243865
 ----------------------------------------------------------------
             Standard Nuclear Orientation (Angstroms)
    I     Atom           X                Y                Z
 ----------------------------------------------------------------
    1      C       0.3981390348    -0.1089053973     0.0000000000
    2      P       1.1643385393     1.3730714992     0.0000000000
    3      F       2.7395208323     0.9537294664     0.0000000000
    4      Br     -1.4535745525    -0.0248846630     0.0000000000
    5      Cl      1.0878844987    -1.6826673239     0.0000000000
 ----------------------------------------------------------------
 Molecular Point Group                 Cs    NOp =  2
 Largest Abelian Subgroup              Cs    NOp =  2
 Nuclear Repulsion Energy =   481.1120742058 hartrees
 There are       41 alpha and       41 beta electrons
 Applying Cartesian multipole field
    Component          Value
    ---------          -----
     (2,0,0)        1.00000E-11
     (0,2,0)        2.00000E-11
     (0,0,2)       -3.00000E-11
 Nucleus-field energy     =     0.0000000126 hartrees
 Requested basis set is 6-311++G(d,p)
 There are 57 shells and 152 basis functions
 A cutoff of  1.0D-11 yielded   1378 shell pairs
 There are     10517 function pairs (     11536 Cartesian)
 Smallest overlap matrix eigenvalue = 3.28E-04
 Guess MOs from SCF MO coefficient file

 -----------------------------------------------------------------------
  General SCF calculation program by
  Eric Jon Sundstrom, Paul Horn, Yuezhi Mao, Dmitri Zuev, Alec White,
  David Stuck, Shaama M.S., Shane Yost, Joonho Lee, David Small,
  Daniel Levine, Susi Lehtola, Hugh Burton, Evgeny Epifanovsky
 -----------------------------------------------------------------------
 Exchange:     0.2000 Hartree-Fock + 0.0800 Slater + 0.7200 B88
 Correlation:  0.1900 VWN1RPA + 0.8100 LYP
 Using SG-1 standard quadrature grid
 using 4 threads for integral computing
 -------------------------------------------------------
 OpenMP Integral computing Module                
 Release: version 2.0, May 2017, Q-Chem Inc. Pleasanton 
 -------------------------------------------------------
 -------------------------------------------------------
 OpenMP BLAS3 based DFT computing Module                
 Release: version 1.0, May 2013, Q-Chem Inc. Pittsburgh 
 -------------------------------------------------------
 A restricted SCF calculation will be
 performed using DIIS
 SCF converges when DIIS error is below 1.0e-08
 ---------------------------------------
  Cycle       Energy         DIIS error
 ---------------------------------------
    1   -3513.7115478531      1.07e-03  
    2   -3513.7154011991      5.69e-04  
    3   -3513.7148837943      7.06e-04  
    4   -3513.7162218278      1.55e-04  
    5   -3513.7163053228      4.18e-05  
    6   -3513.7163104028      6.05e-06  
    7   -3513.7163104978      1.53e-06  
    8   -3513.7163105045      5.34e-07  
    9   -3513.7163105052      2.28e-07  
   10   -3513.7163105053      5.76e-08  
   11   -3513.7163105053      2.28e-08  
   12   -3513.7163105053      4.51e-09  Convergence criterion met
 ---------------------------------------
 SCF time:   CPU 23.57s  wall 8.00s 
 SCF   energy in the final basis set =    -3513.7163105053
 Total energy in the final basis set =    -3513.7163105053

 --------------------------------------------------------------
             Orbital Energies (a.u.) and Symmetries
 --------------------------------------------------------------

 Alpha MOs, Restricted
 -- Occupied --                  
-482.87 -101.59  -77.13  -62.52  -56.34  -56.34  -56.34  -24.70
  1 A'    2 A'    3 A'    4 A'    5 A'    6 A'    1 A"    7 A'                 
-10.304  -9.509  -8.733  -7.274  -7.264  -7.263  -6.623  -6.565
  8 A'    9 A'   10 A'   11 A'    2 A"   12 A'   13 A'   14 A'                 
 -6.551  -6.551  -4.787  -4.781  -4.780  -2.676  -2.672  -2.671
 15 A'    3 A"   16 A'    4 A"   17 A'   18 A'   19 A'    5 A"                 
 -2.660  -2.660  -1.222  -0.926  -0.839  -0.718  -0.582  -0.515
  6 A"   20 A'   21 A'   22 A'   23 A'   24 A'   25 A'   26 A'                 
 -0.489  -0.472  -0.446  -0.416  -0.369  -0.341  -0.332  -0.324
 27 A'    7 A"   28 A'    8 A"   29 A'    9 A"   30 A'   31 A'                 
 -0.263
 10 A"                                                                         
 -- Virtual --                   
 -0.094  -0.056  -0.044  -0.002   0.023   0.027   0.040   0.042
 11 A"   32 A'   33 A'   34 A'   35 A'   36 A'   12 A"   37 A'                 
  0.047   0.067   0.075   0.083   0.091   0.101   0.112   0.128
 38 A'   13 A"   39 A'   14 A"   40 A'   41 A'   42 A'   43 A'                 
  0.133   0.133   0.146   0.170   0.200   0.232   0.276   0.283
 15 A"   44 A'   45 A'   46 A'   47 A'   16 A"   48 A'   49 A'                 
  0.284   0.301   0.313   0.383   0.392   0.400   0.410   0.434
 17 A"   50 A'   51 A'   52 A'   53 A'   54 A'   18 A"   55 A'                 
  0.451   0.453   0.476   0.493   0.501   0.530   0.555   0.572
 19 A"   56 A'   57 A'   58 A'   20 A"   21 A"   22 A"   59 A'                 
  0.612   0.625   0.646   0.671   0.725   0.788   0.829   0.829
 60 A'   23 A"   61 A'   24 A"   62 A'   63 A'   25 A"   64 A'                 
  0.870   0.884   0.918   0.926   0.951   0.967   1.094   1.199
 65 A'   66 A'   26 A"   67 A'   68 A'   69 A'   70 A'   71 A'                 
  1.301   1.381   1.385   1.420   1.471   1.567   1.627   1.677
 27 A"   72 A'   73 A'   28 A"   29 A"   30 A"   74 A'   75 A'                 
  1.742   1.778   1.879   1.982   1.985   2.034   2.127   2.232
 76 A'   77 A'   78 A'   31 A"   79 A'   80 A'   81 A'   32 A"                 
  2.315   2.442   2.674   2.954   3.132   3.756   3.767   3.784
 82 A'   83 A'   33 A"   84 A'   85 A'   34 A"   86 A'   35 A"                 
  3.819   3.970   3.988   4.046   4.080   4.144   4.323   6.258
 87 A'   36 A"   88 A'   37 A"   89 A'   90 A'   91 A'   38 A"                 
  6.304   6.330   6.612   6.971   7.527   7.564   7.621   9.709
 92 A'   93 A'   94 A'   95 A'   39 A"   96 A'   97 A'   98 A'                 
 13.775  13.890  13.948  23.334  25.785  25.941  26.285  47.886
 40 A"   99 A'  100 A'  101 A'   41 A"  102 A'  103 A'  104 A'                 
 66.758 163.093 215.693 289.723 289.758 289.8501020.677
105 A'  106 A'  107 A'   42 A"  108 A'  109 A'  110 A'                         

 Beta MOs, Restricted
 -- Occupied --                  
-482.87 -101.59  -77.13  -62.52  -56.34  -56.34  -56.34  -24.70
  1 A'    2 A'    3 A'    4 A'    5 A'    6 A'    1 A"    7 A'                 
-10.304  -9.509  -8.733  -7.274  -7.264  -7.263  -6.623  -6.565
  8 A'    9 A'   10 A'   11 A'    2 A"   12 A'   13 A'   14 A'                 
 -6.551  -6.551  -4.787  -4.781  -4.780  -2.676  -2.672  -2.671
 15 A'    3 A"   16 A'    4 A"   17 A'   18 A'   19 A'    5 A"                 
 -2.660  -2.660  -1.222  -0.926  -0.839  -0.718  -0.582  -0.515
  6 A"   20 A'   21 A'   22 A'   23 A'   24 A'   25 A'   26 A'                 
 -0.489  -0.472  -0.446  -0.416  -0.369  -0.341  -0.332  -0.324
 27 A'    7 A"   28 A'    8 A"   29 A'    9 A"   30 A'   31 A'                 
 -0.263
 10 A"                                                                         
 -- Virtual --                   
 -0.094  -0.056  -0.044  -0.002   0.023   0.027   0.040   0.042
 11 A"   32 A'   33 A'   34 A'   35 A'   36 A'   12 A"   37 A'                 
  0.047   0.067   0.075   0.083   0.091   0.101   0.112   0.128
 38 A'   13 A"   39 A'   14 A"   40 A'   41 A'   42 A'   43 A'                 
  0.133   0.133   0.146   0.170   0.200   0.232   0.276   0.283
 15 A"   44 A'   45 A'   46 A'   47 A'   16 A"   48 A'   49 A'                 
  0.284   0.301   0.313   0.383   0.392   0.400   0.410   0.434
 17 A"   50 A'   51 A'   52 A'   53 A'   54 A'   18 A"   55 A'                 
  0.451   0.453   0.476   0.493   0.501   0.530   0.555   0.572
 19 A"   56 A'   57 A'   58 A'   20 A"   21 A"   22 A"   59 A'                 
  0.612   0.625   0.646   0.671   0.725   0.788   0.829   0.829
 60 A'   23 A"   61 A'   24 A"   62 A'   63 A'   25 A"   64 A'                 
  0.870   0.884   0.918   0.926   0.951   0.967   1.094   1.199
 65 A'   66 A'   26 A"   67 A'   68 A'   69 A'   70 A'   71 A'                 
  1.301   1.381   1.385   1.420   1.471   1.567   1.627   1.677
 27 A"   72 A'   73 A'   28 A"   29 A"   30 A"   74 A'   75 A'                 
  1.742   1.778   1.879   1.982   1.985   2.034   2.127   2.232
 76 A'   77 A'   78 A'   31 A"   79 A'   80 A'   81 A'   32 A"                 
  2.315   2.442   2.674   2.954   3.132   3.756   3.767   3.784
 82 A'   83 A'   33 A"   84 A'   85 A'   34 A"   86 A'   35 A"                 
  3.819   3.970   3.988   4.046   4.080   4.144   4.323   6.258
 87 A'   36 A"   88 A'   37 A"   89 A'   90 A'   91 A'   38 A"                 
  6.304   6.330   6.612   6.971   7.527   7.564   7.621   9.709
 92 A'   93 A'   94 A'   95 A'   39 A"   96 A'   97 A'   98 A'                 
 13.775  13.890  13.948  23.334  25.785  25.941  26.285  47.886
 40 A"   99 A'  100 A'  101 A'   41 A"  102 A'  103 A'  104 A'                 
 66.758 163.093 215.693 289.723 289.758 289.8501020.677
105 A'  106 A'  107 A'   42 A"  108 A'  109 A'  110 A'                         
 --------------------------------------------------------------

          Ground-State Mulliken Net Atomic Charges

     Atom                 Charge (a.u.)
  ----------------------------------------
      1 C                    -0.413050
      2 P                     0.326806
      3 F                    -0.201200
      4 Br                   -0.045934
      5 Cl                    0.333377
  ----------------------------------------
  Sum of atomic charges =    -0.000000

 -----------------------------------------------------------------
                    Cartesian Multipole Moments
 -----------------------------------------------------------------
    Charge (ESU x 10^10)
                 0.0000
    Dipole Moment (Debye)
         X      -1.3119      Y       0.2602      Z      -0.0000
       Tot       1.3374
    Quadrupole Moments (Debye-Ang)
        XX     -57.5644     XY      -0.6665     YY     -52.9590
        XZ      -0.0000     YZ       0.0000     ZZ     -54.3544
    Octopole Moments (Debye-Ang^2)
       XXX     -79.9620    XXY      -3.7344    XYY     -13.4679
       YYY      -3.9450    XXZ      -0.0000    XYZ       0.0000
       YYZ      -0.0000    XZZ     -16.3415    YZZ       0.6031
       ZZZ      -0.0000
    Hexadecapole Moments (Debye-Ang^3)
      XXXX    -751.4664   XXXY     -47.8151   XXYY    -188.3659
      XYYY     -37.9644   YYYY    -435.0280   XXXZ      -0.0000
      XXYZ       0.0000   XYYZ      -0.0000   YYYZ       0.0000
      XXZZ    -129.8228   XYZZ      -9.1856   YYZZ     -86.7907
      XZZZ      -0.0000   YZZZ       0.0000   ZZZZ     -66.3189
 -----------------------------------------------------------------
 Calculating analytic gradient of the SCF energy
 Gradient of SCF Energy
            1           2           3           4           5
    1  -0.0123782  -0.0038958  -0.0046715   0.0254941  -0.0045487
    2   0.0063632  -0.0091631   0.0010219  -0.0006701   0.0024481
    3   0.0000000  -0.0000000   0.0000000   0.0000000  -0.0000000
 Max gradient component =       2.549E-02
 RMS gradient           =       8.135E-03
 Gradient time:  CPU 6.64 s  wall 2.40 s
 Geometry Optimization Parameters
   NAtoms,    NIC,     NZ,  NCons,   NDum,   NFix, NCnnct, MaxDiis
        5      20       5       0       0       0       0       0

 Cartesian Hessian Update
 Hessian Updated using BFGS Update


** GEOMETRY OPTIMIZATION IN DELOCALIZED INTERNAL COORDINATES **
   Searching for a Minimum

   Optimization Cycle:   6

                       Coordinates (Angstroms)
     ATOM                X               Y               Z
      1  C         0.3981390348   -0.1089053973    0.0000000000
      2  P         1.1643385393    1.3730714992    0.0000000000
      3  F         2.7395208323    0.9537294664    0.0000000000
      4  Br       -1.4535745525   -0.0248846630    0.0000000000
      5  Cl        1.0878844987   -1.6826673239    0.0000000000
   Point Group: cs    Number of degrees of freedom:     7


   Energy is  -3513.716310505

 Hessian Updated using BFGS Update

  7 Hessian modes will be used to form the next step
  Hessian Eigenvalues:
     0.118382    0.183966    0.250264    0.265461    0.274076    0.578282
     0.839422

 Minimum Search - Taking Simple RFO Step
 Searching for Lamda that Minimizes Along All modes
 Value Taken    Lamda =  -0.00346276
 Step Taken.  Stepsize is  0.134194

                             Maximum     Tolerance    Cnvgd?
         Gradient           0.020860      0.000300      NO
         Displacement       0.089996      0.001200      NO
         Energy change     -0.002064      0.000001      NO


 New Cartesian Coordinates Obtained by Inverse Iteration

 Displacement from previous Coordinates is:  0.129922
 ----------------------------------------------------------------
             Standard Nuclear Orientation (Angstroms)
    I     Atom           X                Y                Z
 ----------------------------------------------------------------
    1      C       0.4089265887    -0.1097333849     0.0000000000
    2      P       1.1793272842     1.3733687077     0.0000000000
    3      F       2.7552091231     0.9464572976     0.0000000000
    4      Br     -1.5128165568    -0.0317038074     0.0000000000
    5      Cl      1.1056619135    -1.6680452317     0.0000000000
 ----------------------------------------------------------------
 Molecular Point Group                 Cs    NOp =  2
 Largest Abelian Subgroup              Cs    NOp =  2
 Nuclear Repulsion Energy =   474.8282500924 hartrees
 There are       41 alpha and       41 beta electrons
 Applying Cartesian multipole field
    Component          Value
    ---------          -----
     (2,0,0)        1.00000E-11
     (0,2,0)        2.00000E-11
     (0,0,2)       -3.00000E-11
 Nucleus-field energy     =     0.0000000128 hartrees
 Requested basis set is 6-311++G(d,p)
 There are 57 shells and 152 basis functions
 A cutoff of  1.0D-11 yielded   1373 shell pairs
 There are     10493 function pairs (     11508 Cartesian)
 Smallest overlap matrix eigenvalue = 3.23E-04
 Guess MOs from SCF MO coefficient file

 -----------------------------------------------------------------------
  General SCF calculation program by
  Eric Jon Sundstrom, Paul Horn, Yuezhi Mao, Dmitri Zuev, Alec White,
  David Stuck, Shaama M.S., Shane Yost, Joonho Lee, David Small,
  Daniel Levine, Susi Lehtola, Hugh Burton, Evgeny Epifanovsky
 -----------------------------------------------------------------------
 Exchange:     0.2000 Hartree-Fock + 0.0800 Slater + 0.7200 B88
 Correlation:  0.1900 VWN1RPA + 0.8100 LYP
 Using SG-1 standard quadrature grid
 using 4 threads for integral computing
 -------------------------------------------------------
 OpenMP Integral computing Module                
 Release: version 2.0, May 2017, Q-Chem Inc. Pleasanton 
 -------------------------------------------------------
 -------------------------------------------------------
 OpenMP BLAS3 based DFT computing Module                
 Release: version 1.0, May 2013, Q-Chem Inc. Pittsburgh 
 -------------------------------------------------------
 A restricted SCF calculation will be
 performed using DIIS
 SCF converges when DIIS error is below 1.0e-08
 ---------------------------------------
  Cycle       Energy         DIIS error
 ---------------------------------------
    1   -3513.7164313140      5.54e-04  
    2   -3513.7173425647      3.49e-04  
    3   -3513.7171347558      4.35e-04  
    4   -3513.7176897977      7.26e-05  
    5   -3513.7177054260      1.92e-05  
    6   -3513.7177062078      4.28e-06  
    7   -3513.7177062393      2.34e-06  
    8   -3513.7177062510      4.09e-07  
    9   -3513.7177062515      8.86e-08  
   10   -3513.7177062516      3.05e-08  
   11   -3513.7177062516      7.16e-09  Convergence criterion met
 ---------------------------------------
 SCF time:   CPU 21.47s  wall 8.00s 
 SCF   energy in the final basis set =    -3513.7177062516
 Total energy in the final basis set =    -3513.7177062516

 --------------------------------------------------------------
             Orbital Energies (a.u.) and Symmetries
 --------------------------------------------------------------

 Alpha MOs, Restricted
 -- Occupied --                  
-482.87 -101.60  -77.13  -62.52  -56.34  -56.34  -56.34  -24.70
  1 A'    2 A'    3 A'    4 A'    5 A'    6 A'    1 A"    7 A'                 
-10.308  -9.512  -8.729  -7.277  -7.267  -7.266  -6.625  -6.561
  8 A'    9 A'   10 A'   11 A'    2 A"   12 A'   13 A'   14 A'                 
 -6.547  -6.547  -4.789  -4.784  -4.782  -2.672  -2.668  -2.668
 15 A'    3 A"   16 A'    4 A"   17 A'   18 A'   19 A'    5 A"                 
 -2.657  -2.657  -1.223  -0.925  -0.829  -0.720  -0.583  -0.514
  6 A"   20 A'   21 A'   22 A'   23 A'   24 A'   25 A'   26 A'                 
 -0.488  -0.473  -0.444  -0.414  -0.369  -0.338  -0.332  -0.323
 27 A'    7 A"   28 A'    8 A"   29 A'    9 A"   30 A'   31 A'                 
 -0.266
 10 A"                                                                         
 -- Virtual --                   
 -0.095  -0.065  -0.051  -0.002   0.022   0.027   0.040   0.040
 11 A"   32 A'   33 A'   34 A'   35 A'   36 A'   12 A"   37 A'                 
  0.048   0.068   0.073   0.082   0.090   0.101   0.111   0.127
 38 A'   13 A"   39 A'   14 A"   40 A'   41 A'   42 A'   43 A'                 
  0.132   0.133   0.145   0.169   0.200   0.232   0.275   0.283
 15 A"   44 A'   45 A'   46 A'   47 A'   16 A"   48 A'   49 A'                 
  0.283   0.300   0.311   0.383   0.388   0.400   0.413   0.432
 17 A"   50 A'   51 A'   52 A'   53 A'   54 A'   18 A"   55 A'                 
  0.450   0.452   0.481   0.490   0.495   0.535   0.559   0.574
 19 A"   56 A'   57 A'   58 A'   20 A"   21 A"   22 A"   59 A'                 
  0.608   0.624   0.636   0.668   0.717   0.787   0.821   0.825
 60 A'   23 A"   61 A'   24 A"   62 A'   63 A'   64 A'   25 A"                 
  0.862   0.884   0.909   0.909   0.959   0.962   1.092   1.192
 65 A'   66 A'   67 A'   26 A"   68 A'   69 A'   70 A'   71 A'                 
  1.298   1.380   1.384   1.406   1.473   1.567   1.611   1.676
 27 A"   72 A'   73 A'   28 A"   29 A"   30 A"   74 A'   75 A'                 
  1.717   1.783   1.880   1.982   1.983   2.031   2.134   2.230
 76 A'   77 A'   78 A'   31 A"   79 A'   80 A'   81 A'   32 A"                 
  2.311   2.440   2.674   2.929   3.132   3.754   3.766   3.781
 82 A'   83 A'   33 A"   84 A'   85 A'   34 A"   86 A'   35 A"                 
  3.816   3.973   3.989   4.038   4.075   4.134   4.329   6.256
 87 A'   36 A"   88 A'   37 A"   89 A'   90 A'   91 A'   38 A"                 
  6.303   6.329   6.589   6.966   7.529   7.562   7.625   9.708
 92 A'   93 A'   94 A'   95 A'   39 A"   96 A'   97 A'   98 A'                 
 13.773  13.888  13.943  23.327  25.783  25.937  26.272  47.870
 40 A"   99 A'  100 A'  101 A'   41 A"  102 A'  103 A'  104 A'                 
 66.756 163.086 215.693 289.723 289.754 289.8511020.656
105 A'  106 A'  107 A'   42 A"  108 A'  109 A'  110 A'                         

 Beta MOs, Restricted
 -- Occupied --                  
-482.87 -101.60  -77.13  -62.52  -56.34  -56.34  -56.34  -24.70
  1 A'    2 A'    3 A'    4 A'    5 A'    6 A'    1 A"    7 A'                 
-10.308  -9.512  -8.729  -7.277  -7.267  -7.266  -6.625  -6.561
  8 A'    9 A'   10 A'   11 A'    2 A"   12 A'   13 A'   14 A'                 
 -6.547  -6.547  -4.789  -4.784  -4.782  -2.672  -2.668  -2.668
 15 A'    3 A"   16 A'    4 A"   17 A'   18 A'   19 A'    5 A"                 
 -2.657  -2.657  -1.223  -0.925  -0.829  -0.720  -0.583  -0.514
  6 A"   20 A'   21 A'   22 A'   23 A'   24 A'   25 A'   26 A'                 
 -0.488  -0.473  -0.444  -0.414  -0.369  -0.338  -0.332  -0.323
 27 A'    7 A"   28 A'    8 A"   29 A'    9 A"   30 A'   31 A'                 
 -0.266
 10 A"                                                                         
 -- Virtual --                   
 -0.095  -0.065  -0.051  -0.002   0.022   0.027   0.040   0.040
 11 A"   32 A'   33 A'   34 A'   35 A'   36 A'   12 A"   37 A'                 
  0.048   0.068   0.073   0.082   0.090   0.101   0.111   0.127
 38 A'   13 A"   39 A'   14 A"   40 A'   41 A'   42 A'   43 A'                 
  0.132   0.133   0.145   0.169   0.200   0.232   0.275   0.283
 15 A"   44 A'   45 A'   46 A'   47 A'   16 A"   48 A'   49 A'                 
  0.283   0.300   0.311   0.383   0.388   0.400   0.413   0.432
 17 A"   50 A'   51 A'   52 A'   53 A'   54 A'   18 A"   55 A'                 
  0.450   0.452   0.481   0.490   0.495   0.535   0.559   0.574
 19 A"   56 A'   57 A'   58 A'   20 A"   21 A"   22 A"   59 A'                 
  0.608   0.624   0.636   0.668   0.717   0.787   0.821   0.825
 60 A'   23 A"   61 A'   24 A"   62 A'   63 A'   64 A'   25 A"                 
  0.862   0.884   0.909   0.909   0.959   0.962   1.092   1.192
 65 A'   66 A'   67 A'   26 A"   68 A'   69 A'   70 A'   71 A'                 
  1.298   1.380   1.384   1.406   1.473   1.567   1.611   1.676
 27 A"   72 A'   73 A'   28 A"   29 A"   30 A"   74 A'   75 A'                 
  1.717   1.783   1.880   1.982   1.983   2.031   2.134   2.230
 76 A'   77 A'   78 A'   31 A"   79 A'   80 A'   81 A'   32 A"                 
  2.311   2.440   2.674   2.929   3.132   3.754   3.766   3.781
 82 A'   83 A'   33 A"   84 A'   85 A'   34 A"   86 A'   35 A"                 
  3.816   3.973   3.989   4.038   4.075   4.134   4.329   6.256
 87 A'   36 A"   88 A'   37 A"   89 A'   90 A'   91 A'   38 A"                 
  6.303   6.329   6.589   6.966   7.529   7.562   7.625   9.708
 92 A'   93 A'   94 A'   95 A'   39 A"   96 A'   97 A'   98 A'                 
 13.773  13.888  13.943  23.327  25.783  25.937  26.272  47.870
 40 A"   99 A'  100 A'  101 A'   41 A"  102 A'  103 A'  104 A'                 
 66.756 163.086 215.693 289.723 289.754 289.8511020.656
105 A'  106 A'  107 A'   42 A"  108 A'  109 A'  110 A'                         
 --------------------------------------------------------------

          Ground-State Mulliken Net Atomic Charges

     Atom                 Charge (a.u.)
  ----------------------------------------
      1 C                    -0.416516
      2 P                     0.330532
      3 F                    -0.203587
      4 Br                   -0.057351
      5 Cl                    0.346922
  ----------------------------------------
  Sum of atomic charges =     0.000000

 -----------------------------------------------------------------
                    Cartesian Multipole Moments
 -----------------------------------------------------------------
    Charge (ESU x 10^10)
                -0.0000
    Dipole Moment (Debye)
         X      -1.0951      Y       0.2207      Z       0.0000
       Tot       1.1171
    Quadrupole Moments (Debye-Ang)
        XX     -57.5322     XY      -0.7070     YY     -52.7948
        XZ       0.0000     YZ       0.0000     ZZ     -54.4729
    Octopole Moments (Debye-Ang^2)
       XXX     -78.1808    XXY      -3.9727    XYY     -12.4064
       YYY      -4.1426    XXZ       0.0000    XYZ       0.0000
       YYZ       0.0000    XZZ     -15.5165    YZZ       0.5398
       ZZZ       0.0000
    Hexadecapole Moments (Debye-Ang^3)
      XXXX    -777.8863   XXXY     -48.8632   XXYY    -191.7896
      XYYY     -39.1737   YYYY    -430.1280   XXXZ       0.0000
      XXYZ       0.0000   XYYZ       0.0000   YYYZ       0.0000
      XXZZ    -134.6026   XYZZ      -9.4800   YYZZ     -85.9797
      XZZZ       0.0000   YZZZ       0.0000   ZZZZ     -66.6379
 -----------------------------------------------------------------
 Calculating analytic gradient of the SCF energy
 Gradient of SCF Energy
            1           2           3           4           5
    1   0.0094254  -0.0005631  -0.0027557  -0.0031636  -0.0029431
    2   0.0022264  -0.0080982   0.0011571  -0.0001814   0.0048960
    3   0.0000000  -0.0000000   0.0000000   0.0000000  -0.0000000
 Max gradient component =       9.425E-03
 RMS gradient           =       3.753E-03
 Gradient time:  CPU 6.57 s  wall 2.16 s
 Geometry Optimization Parameters
   NAtoms,    NIC,     NZ,  NCons,   NDum,   NFix, NCnnct, MaxDiis
        5      20       5       0       0       0       0       0

 Cartesian Hessian Update
 Hessian Updated using BFGS Update


** GEOMETRY OPTIMIZATION IN DELOCALIZED INTERNAL COORDINATES **
   Searching for a Minimum

   Optimization Cycle:   7

                       Coordinates (Angstroms)
     ATOM                X               Y               Z
      1  C         0.4089265887   -0.1097333849    0.0000000000
      2  P         1.1793272842    1.3733687077    0.0000000000
      3  F         2.7552091231    0.9464572976    0.0000000000
      4  Br       -1.5128165568   -0.0317038074    0.0000000000
      5  Cl        1.1056619135   -1.6680452317    0.0000000000
   Point Group: cs    Number of degrees of freedom:     7


   Energy is  -3513.717706252

 Hessian Updated using BFGS Update

  7 Hessian modes will be used to form the next step
  Hessian Eigenvalues:
     0.142271    0.190656    0.250533    0.261044    0.283069    0.546034
     0.810764

 Minimum Search - Taking Simple RFO Step
 Searching for Lamda that Minimizes Along All modes
 Value Taken    Lamda =  -0.00032016
 Step Taken.  Stepsize is  0.037719

                             Maximum     Tolerance    Cnvgd?
         Gradient           0.006920      0.000300      NO
         Displacement       0.026597      0.001200      NO
         Energy change     -0.001396      0.000001      NO


 New Cartesian Coordinates Obtained by Inverse Iteration

 Displacement from previous Coordinates is:  0.029770
 ----------------------------------------------------------------
             Standard Nuclear Orientation (Angstroms)
    I     Atom           X                Y                Z
 ----------------------------------------------------------------
    1      C       0.4028788173    -0.1069489554     0.0000000000
    2      P       1.1771849541     1.3787249579     0.0000000000
    3      F       2.7537188064     0.9443304573     0.0000000000
    4      Br     -1.5098259419    -0.0279269413     0.0000000000
    5      Cl      1.1123517167    -1.6778359372     0.0000000000
 ----------------------------------------------------------------
 Molecular Point Group                 Cs    NOp =  2
 Largest Abelian Subgroup              Cs    NOp =  2
 Nuclear Repulsion Energy =   474.2344156193 hartrees
 There are       41 alpha and       41 beta electrons
 Applying Cartesian multipole field
    Component          Value
    ---------          -----
     (2,0,0)        1.00000E-11
     (0,2,0)        2.00000E-11
     (0,0,2)       -3.00000E-11
 Nucleus-field energy     =     0.0000000128 hartrees
 Requested basis set is 6-311++G(d,p)
 There are 57 shells and 152 basis functions
 A cutoff of  1.0D-11 yielded   1371 shell pairs
 There are     10469 function pairs (     11481 Cartesian)
 Smallest overlap matrix eigenvalue = 3.35E-04
 Guess MOs from SCF MO coefficient file

 -----------------------------------------------------------------------
  General SCF calculation program by
  Eric Jon Sundstrom, Paul Horn, Yuezhi Mao, Dmitri Zuev, Alec White,
  David Stuck, Shaama M.S., Shane Yost, Joonho Lee, David Small,
  Daniel Levine, Susi Lehtola, Hugh Burton, Evgeny Epifanovsky
 -----------------------------------------------------------------------
 Exchange:     0.2000 Hartree-Fock + 0.0800 Slater + 0.7200 B88
 Correlation:  0.1900 VWN1RPA + 0.8100 LYP
 Using SG-1 standard quadrature grid
 using 4 threads for integral computing
 -------------------------------------------------------
 OpenMP Integral computing Module                
 Release: version 2.0, May 2017, Q-Chem Inc. Pleasanton 
 -------------------------------------------------------
 -------------------------------------------------------
 OpenMP BLAS3 based DFT computing Module                
 Release: version 1.0, May 2013, Q-Chem Inc. Pittsburgh 
 -------------------------------------------------------
 A restricted SCF calculation will be
 performed using DIIS
 SCF converges when DIIS error is below 1.0e-08
 ---------------------------------------
  Cycle       Energy         DIIS error
 ---------------------------------------
    1   -3513.7177438360      1.76e-04  
    2   -3513.7178491972      9.72e-05  
    3   -3513.7178208687      1.36e-04  
    4   -3513.7178761047      2.23e-05  
    5   -3513.7178775375      6.05e-06  
    6   -3513.7178776057      1.67e-06  
    7   -3513.7178776108      6.46e-07  
    8   -3513.7178776117      1.21e-07  
    9   -3513.7178776117      5.08e-08  
   10   -3513.7178776117      1.03e-08  
   11   -3513.7178776118      2.68e-09  Convergence criterion met
 ---------------------------------------
 SCF time:   CPU 21.49s  wall 8.00s 
 SCF   energy in the final basis set =    -3513.7178776118
 Total energy in the final basis set =    -3513.7178776118

 --------------------------------------------------------------
             Orbital Energies (a.u.) and Symmetries
 --------------------------------------------------------------

 Alpha MOs, Restricted
 -- Occupied --                  
-482.87 -101.60  -77.13  -62.52  -56.34  -56.34  -56.34  -24.70
  1 A'    2 A'    3 A'    4 A'    5 A'    6 A'    1 A"    7 A'                 
-10.309  -9.511  -8.730  -7.276  -7.266  -7.265  -6.626  -6.563
  8 A'    9 A'   10 A'   11 A'    2 A"   12 A'   13 A'   14 A'                 
 -6.549  -6.548  -4.790  -4.784  -4.783  -2.673  -2.669  -2.669
 15 A'    3 A"   16 A'    4 A"   17 A'   18 A'   19 A'    5 A"                 
 -2.658  -2.658  -1.222  -0.921  -0.831  -0.719  -0.582  -0.512
  6 A"   20 A'   21 A'   22 A'   23 A'   24 A'   25 A'   26 A'                 
 -0.487  -0.472  -0.444  -0.412  -0.369  -0.339  -0.333  -0.324
 27 A'    7 A"   28 A'    8 A"   29 A'    9 A"   30 A'   31 A'                 
 -0.266
 10 A"                                                                         
 -- Virtual --                   
 -0.096  -0.063  -0.054  -0.002   0.021   0.027   0.040   0.040
 11 A"   32 A'   33 A'   34 A'   35 A'   36 A'   12 A"   37 A'                 
  0.048   0.067   0.073   0.083   0.089   0.100   0.111   0.127
 38 A'   13 A"   39 A'   14 A"   40 A'   41 A'   42 A'   43 A'                 
  0.132   0.133   0.144   0.169   0.200   0.232   0.275   0.282
 15 A"   44 A'   45 A'   46 A'   47 A'   16 A"   48 A'   49 A'                 
  0.283   0.299   0.311   0.384   0.388   0.399   0.413   0.432
 17 A"   50 A'   51 A'   52 A'   53 A'   54 A'   18 A"   55 A'                 
  0.452   0.453   0.480   0.489   0.495   0.534   0.557   0.573
 19 A"   56 A'   57 A'   58 A'   20 A"   21 A"   22 A"   59 A'                 
  0.607   0.625   0.636   0.668   0.716   0.788   0.824   0.827
 60 A'   23 A"   61 A'   24 A"   62 A'   63 A'   64 A'   25 A"                 
  0.863   0.883   0.909   0.911   0.952   0.959   1.089   1.189
 65 A'   66 A'   67 A'   26 A"   68 A'   69 A'   70 A'   71 A'                 
  1.299   1.381   1.385   1.406   1.466   1.565   1.613   1.675
 27 A"   72 A'   73 A'   28 A"   29 A"   30 A"   74 A'   75 A'                 
  1.719   1.777   1.872   1.980   1.981   2.030   2.133   2.230
 76 A'   77 A'   78 A'   79 A'   31 A"   80 A'   81 A'   32 A"                 
  2.310   2.438   2.673   2.929   3.120   3.755   3.767   3.782
 82 A'   83 A'   33 A"   84 A'   85 A'   34 A"   86 A'   35 A"                 
  3.816   3.972   3.988   4.039   4.072   4.134   4.328   6.257
 87 A'   36 A"   88 A'   37 A"   89 A'   90 A'   91 A'   38 A"                 
  6.304   6.329   6.591   6.962   7.528   7.561   7.623   9.703
 92 A'   93 A'   94 A'   95 A'   39 A"   96 A'   97 A'   98 A'                 
 13.772  13.886  13.939  23.322  25.782  25.934  26.274  47.871
 40 A"   99 A'  100 A'  101 A'   41 A"  102 A'  103 A'  104 A'                 
 66.756 163.081 215.687 289.722 289.754 289.8501020.658
105 A'  106 A'  107 A'   42 A"  108 A'  109 A'  110 A'                         

 Beta MOs, Restricted
 -- Occupied --                  
-482.87 -101.60  -77.13  -62.52  -56.34  -56.34  -56.34  -24.70
  1 A'    2 A'    3 A'    4 A'    5 A'    6 A'    1 A"    7 A'                 
-10.309  -9.511  -8.730  -7.276  -7.266  -7.265  -6.626  -6.563
  8 A'    9 A'   10 A'   11 A'    2 A"   12 A'   13 A'   14 A'                 
 -6.549  -6.548  -4.790  -4.784  -4.783  -2.673  -2.669  -2.669
 15 A'    3 A"   16 A'    4 A"   17 A'   18 A'   19 A'    5 A"                 
 -2.658  -2.658  -1.222  -0.921  -0.831  -0.719  -0.582  -0.512
  6 A"   20 A'   21 A'   22 A'   23 A'   24 A'   25 A'   26 A'                 
 -0.487  -0.472  -0.444  -0.412  -0.369  -0.339  -0.333  -0.324
 27 A'    7 A"   28 A'    8 A"   29 A'    9 A"   30 A'   31 A'                 
 -0.266
 10 A"                                                                         
 -- Virtual --                   
 -0.096  -0.063  -0.054  -0.002   0.021   0.027   0.040   0.040
 11 A"   32 A'   33 A'   34 A'   35 A'   36 A'   12 A"   37 A'                 
  0.048   0.067   0.073   0.083   0.089   0.100   0.111   0.127
 38 A'   13 A"   39 A'   14 A"   40 A'   41 A'   42 A'   43 A'                 
  0.132   0.133   0.144   0.169   0.200   0.232   0.275   0.282
 15 A"   44 A'   45 A'   46 A'   47 A'   16 A"   48 A'   49 A'                 
  0.283   0.299   0.311   0.384   0.388   0.399   0.413   0.432
 17 A"   50 A'   51 A'   52 A'   53 A'   54 A'   18 A"   55 A'                 
  0.452   0.453   0.480   0.489   0.495   0.534   0.557   0.573
 19 A"   56 A'   57 A'   58 A'   20 A"   21 A"   22 A"   59 A'                 
  0.607   0.625   0.636   0.668   0.716   0.788   0.824   0.827
 60 A'   23 A"   61 A'   24 A"   62 A'   63 A'   64 A'   25 A"                 
  0.863   0.883   0.909   0.911   0.952   0.959   1.089   1.189
 65 A'   66 A'   67 A'   26 A"   68 A'   69 A'   70 A'   71 A'                 
  1.299   1.381   1.385   1.406   1.466   1.565   1.613   1.675
 27 A"   72 A'   73 A'   28 A"   29 A"   30 A"   74 A'   75 A'                 
  1.719   1.777   1.872   1.980   1.981   2.030   2.133   2.230
 76 A'   77 A'   78 A'   79 A'   31 A"   80 A'   81 A'   32 A"                 
  2.310   2.438   2.673   2.929   3.120   3.755   3.767   3.782
 82 A'   83 A'   33 A"   84 A'   85 A'   34 A"   86 A'   35 A"                 
  3.816   3.972   3.988   4.039   4.072   4.134   4.328   6.257
 87 A'   36 A"   88 A'   37 A"   89 A'   90 A'   91 A'   38 A"                 
  6.304   6.329   6.591   6.962   7.528   7.561   7.623   9.703
 92 A'   93 A'   94 A'   95 A'   39 A"   96 A'   97 A'   98 A'                 
 13.772  13.886  13.939  23.322  25.782  25.934  26.274  47.871
 40 A"   99 A'  100 A'  101 A'   41 A"  102 A'  103 A'  104 A'                 
 66.756 163.081 215.687 289.722 289.754 289.8501020.658
105 A'  106 A'  107 A'   42 A"  108 A'  109 A'  110 A'                         
 --------------------------------------------------------------

          Ground-State Mulliken Net Atomic Charges

     Atom                 Charge (a.u.)
  ----------------------------------------
      1 C                    -0.410840
      2 P                     0.331692
      3 F                    -0.205254
      4 Br                   -0.053892
      5 Cl                    0.338294
  ----------------------------------------
  Sum of atomic charges =     0.000000

 -----------------------------------------------------------------
                    Cartesian Multipole Moments
 -----------------------------------------------------------------
    Charge (ESU x 10^10)
                 0.0000
    Dipole Moment (Debye)
         X      -1.1692      Y       0.2965      Z       0.0000
       Tot       1.2062
    Quadrupole Moments (Debye-Ang)
        XX     -57.5505     XY      -0.6532     YY     -52.8077
        XZ       0.0000     YZ      -0.0000     ZZ     -54.4952
    Octopole Moments (Debye-Ang^2)
       XXX     -78.7336    XXY      -3.8666    XYY     -12.5070
       YYY      -3.8531    XXZ       0.0000    XYZ      -0.0000
       YYZ      -0.0000    XZZ     -15.6970    YZZ       0.5894
       ZZZ      -0.0000
    Hexadecapole Moments (Debye-Ang^3)
      XXXX    -777.3738   XXXY     -47.7474   XXYY    -192.1060
      XYYY     -37.9014   YYYY    -433.5612   XXXZ       0.0000
      XXYZ      -0.0000   XYYZ       0.0000   YYYZ      -0.0000
      XXZZ    -134.5244   XYZZ      -9.0541   YYZZ     -86.6219
      XZZZ       0.0000   YZZZ      -0.0000   ZZZZ     -66.6730
 -----------------------------------------------------------------
 Calculating analytic gradient of the SCF energy
 Gradient of SCF Energy
            1           2           3           4           5
    1   0.0038743  -0.0014781  -0.0014231  -0.0011451   0.0001720
    2   0.0050229  -0.0043077   0.0003591   0.0004445  -0.0015188
    3   0.0000000   0.0000000  -0.0000000   0.0000000  -0.0000000
 Max gradient component =       5.023E-03
 RMS gradient           =       2.113E-03
 Gradient time:  CPU 6.57 s  wall 2.29 s
 Geometry Optimization Parameters
   NAtoms,    NIC,     NZ,  NCons,   NDum,   NFix, NCnnct, MaxDiis
        5      20       5       0       0       0       0       0

 Cartesian Hessian Update
 Hessian Updated using BFGS Update


** GEOMETRY OPTIMIZATION IN DELOCALIZED INTERNAL COORDINATES **
   Searching for a Minimum

   Optimization Cycle:   8

                       Coordinates (Angstroms)
     ATOM                X               Y               Z
      1  C         0.4028788173   -0.1069489554    0.0000000000
      2  P         1.1771849541    1.3787249579    0.0000000000
      3  F         2.7537188064    0.9443304573    0.0000000000
      4  Br       -1.5098259419   -0.0279269413    0.0000000000
      5  Cl        1.1123517167   -1.6778359372    0.0000000000
   Point Group: cs    Number of degrees of freedom:     7


   Energy is  -3513.717877612

 Hessian Updated using BFGS Update

  7 Hessian modes will be used to form the next step
  Hessian Eigenvalues:
     0.141216    0.212880    0.257479    0.259808    0.309491    0.439217
     0.748244

 Minimum Search - Taking Simple RFO Step
 Searching for Lamda that Minimizes Along All modes
 Value Taken    Lamda =  -0.00010587
 Step Taken.  Stepsize is  0.021510

                             Maximum     Tolerance    Cnvgd?
         Gradient           0.003663      0.000300      NO
         Displacement       0.013755      0.001200      NO
         Energy change     -0.000171      0.000001      NO


 New Cartesian Coordinates Obtained by Inverse Iteration

 Displacement from previous Coordinates is:  0.022507
 ----------------------------------------------------------------
             Standard Nuclear Orientation (Angstroms)
    I     Atom           X                Y                Z
 ----------------------------------------------------------------
    1      C       0.3970112980    -0.1065854237     0.0000000000
    2      P       1.1789291261     1.3820475555     0.0000000000
    3      F       2.7569571914     0.9397058395     0.0000000000
    4      Br     -1.5092503233    -0.0329565410     0.0000000000
    5      Cl      1.1126610604    -1.6718678490     0.0000000000
 ----------------------------------------------------------------
 Molecular Point Group                 Cs    NOp =  2
 Largest Abelian Subgroup              Cs    NOp =  2
 Nuclear Repulsion Energy =   474.3855643580 hartrees
 There are       41 alpha and       41 beta electrons
 Applying Cartesian multipole field
    Component          Value
    ---------          -----
     (2,0,0)        1.00000E-11
     (0,2,0)        2.00000E-11
     (0,0,2)       -3.00000E-11
 Nucleus-field energy     =     0.0000000128 hartrees
 Requested basis set is 6-311++G(d,p)
 There are 57 shells and 152 basis functions
 A cutoff of  1.0D-11 yielded   1372 shell pairs
 There are     10478 function pairs (     11490 Cartesian)
 Smallest overlap matrix eigenvalue = 3.36E-04
 Guess MOs from SCF MO coefficient file

 -----------------------------------------------------------------------
  General SCF calculation program by
  Eric Jon Sundstrom, Paul Horn, Yuezhi Mao, Dmitri Zuev, Alec White,
  David Stuck, Shaama M.S., Shane Yost, Joonho Lee, David Small,
  Daniel Levine, Susi Lehtola, Hugh Burton, Evgeny Epifanovsky
 -----------------------------------------------------------------------
 Exchange:     0.2000 Hartree-Fock + 0.0800 Slater + 0.7200 B88
 Correlation:  0.1900 VWN1RPA + 0.8100 LYP
 Using SG-1 standard quadrature grid
 using 4 threads for integral computing
 -------------------------------------------------------
 OpenMP Integral computing Module                
 Release: version 2.0, May 2017, Q-Chem Inc. Pleasanton 
 -------------------------------------------------------
 -------------------------------------------------------
 OpenMP BLAS3 based DFT computing Module                
 Release: version 1.0, May 2013, Q-Chem Inc. Pittsburgh 
 -------------------------------------------------------
 A restricted SCF calculation will be
 performed using DIIS
 SCF converges when DIIS error is below 1.0e-08
 ---------------------------------------
  Cycle       Energy         DIIS error
 ---------------------------------------
    1   -3513.7178859507      1.04e-04  
    2   -3513.7179336185      3.09e-05  
    3   -3513.7179284291      4.95e-05  
    4   -3513.7179364122      1.39e-05  
    5   -3513.7179369173      4.25e-06  
    6   -3513.7179369554      9.40e-07  
    7   -3513.7179369573      3.77e-07  
    8   -3513.7179369577      1.18e-07  
    9   -3513.7179369577      1.80e-08  
   10   -3513.7179369577      7.21e-09  Convergence criterion met
 ---------------------------------------
 SCF time:   CPU 19.55s  wall 7.00s 
 SCF   energy in the final basis set =    -3513.7179369577
 Total energy in the final basis set =    -3513.7179369577

 --------------------------------------------------------------
             Orbital Energies (a.u.) and Symmetries
 --------------------------------------------------------------

 Alpha MOs, Restricted
 -- Occupied --                  
-482.87 -101.60  -77.13  -62.52  -56.34  -56.34  -56.34  -24.70
  1 A'    2 A'    3 A'    4 A'    5 A'    6 A'    1 A"    7 A'                 
-10.309  -9.511  -8.731  -7.276  -7.266  -7.265  -6.626  -6.563
  8 A'    9 A'   10 A'   11 A'    2 A"   12 A'   13 A'   14 A'                 
 -6.549  -6.549  -4.790  -4.784  -4.783  -2.674  -2.670  -2.670
 15 A'    3 A"   16 A'    4 A"   17 A'   18 A'   19 A'    5 A"                 
 -2.659  -2.658  -1.220  -0.922  -0.832  -0.718  -0.582  -0.512
  6 A"   20 A'   21 A'   22 A'   23 A'   24 A'   25 A'   26 A'                 
 -0.486  -0.471  -0.444  -0.412  -0.369  -0.339  -0.332  -0.325
 27 A'    7 A"   28 A'    8 A"   29 A'    9 A"   30 A'   31 A'                 
 -0.265
 10 A"                                                                         
 -- Virtual --                   
 -0.096  -0.062  -0.053  -0.002   0.021   0.027   0.040   0.040
 11 A"   32 A'   33 A'   34 A'   35 A'   36 A'   12 A"   37 A'                 
  0.047   0.067   0.073   0.083   0.090   0.100   0.111   0.126
 38 A'   13 A"   39 A'   14 A"   40 A'   41 A'   42 A'   43 A'                 
  0.132   0.133   0.144   0.170   0.200   0.232   0.275   0.282
 15 A"   44 A'   45 A'   46 A'   47 A'   16 A"   48 A'   49 A'                 
  0.283   0.298   0.311   0.384   0.388   0.399   0.412   0.432
 17 A"   50 A'   51 A'   52 A'   53 A'   54 A'   18 A"   55 A'                 
  0.451   0.453   0.479   0.490   0.496   0.533   0.556   0.572
 19 A"   56 A'   57 A'   58 A'   20 A"   21 A"   22 A"   59 A'                 
  0.607   0.626   0.636   0.668   0.717   0.788   0.826   0.827
 60 A'   23 A"   61 A'   24 A"   62 A'   63 A'   64 A'   25 A"                 
  0.863   0.883   0.909   0.911   0.952   0.956   1.091   1.188
 65 A'   66 A'   67 A'   26 A"   68 A'   69 A'   70 A'   71 A'                 
  1.299   1.382   1.385   1.408   1.465   1.565   1.615   1.675
 27 A"   72 A'   73 A'   28 A"   29 A"   30 A"   74 A'   75 A'                 
  1.722   1.779   1.868   1.979   1.981   2.030   2.132   2.230
 76 A'   77 A'   78 A'   79 A'   31 A"   80 A'   81 A'   32 A"                 
  2.312   2.438   2.673   2.932   3.116   3.756   3.768   3.782
 82 A'   83 A'   33 A"   84 A'   85 A'   34 A"   86 A'   35 A"                 
  3.816   3.971   3.987   4.039   4.070   4.134   4.328   6.258
 87 A'   36 A"   88 A'   37 A"   89 A'   90 A'   91 A'   38 A"                 
  6.305   6.331   6.592   6.958   7.528   7.561   7.623   9.704
 92 A'   93 A'   94 A'   95 A'   39 A"   96 A'   97 A'   98 A'                 
 13.772  13.886  13.936  23.321  25.782  25.937  26.273  47.872
 40 A"   99 A'  100 A'  101 A'   41 A"  102 A'  103 A'  104 A'                 
 66.756 163.077 215.688 289.722 289.753 289.8491020.659
105 A'  106 A'  107 A'   42 A"  108 A'  109 A'  110 A'                         

 Beta MOs, Restricted
 -- Occupied --                  
-482.87 -101.60  -77.13  -62.52  -56.34  -56.34  -56.34  -24.70
  1 A'    2 A'    3 A'    4 A'    5 A'    6 A'    1 A"    7 A'                 
-10.309  -9.511  -8.731  -7.276  -7.266  -7.265  -6.626  -6.563
  8 A'    9 A'   10 A'   11 A'    2 A"   12 A'   13 A'   14 A'                 
 -6.549  -6.549  -4.790  -4.784  -4.783  -2.674  -2.670  -2.670
 15 A'    3 A"   16 A'    4 A"   17 A'   18 A'   19 A'    5 A"                 
 -2.659  -2.658  -1.220  -0.922  -0.832  -0.718  -0.582  -0.512
  6 A"   20 A'   21 A'   22 A'   23 A'   24 A'   25 A'   26 A'                 
 -0.486  -0.471  -0.444  -0.412  -0.369  -0.339  -0.332  -0.325
 27 A'    7 A"   28 A'    8 A"   29 A'    9 A"   30 A'   31 A'                 
 -0.265
 10 A"                                                                         
 -- Virtual --                   
 -0.096  -0.062  -0.053  -0.002   0.021   0.027   0.040   0.040
 11 A"   32 A'   33 A'   34 A'   35 A'   36 A'   12 A"   37 A'                 
  0.047   0.067   0.073   0.083   0.090   0.100   0.111   0.126
 38 A'   13 A"   39 A'   14 A"   40 A'   41 A'   42 A'   43 A'                 
  0.132   0.133   0.144   0.170   0.200   0.232   0.275   0.282
 15 A"   44 A'   45 A'   46 A'   47 A'   16 A"   48 A'   49 A'                 
  0.283   0.298   0.311   0.384   0.388   0.399   0.412   0.432
 17 A"   50 A'   51 A'   52 A'   53 A'   54 A'   18 A"   55 A'                 
  0.451   0.453   0.479   0.490   0.496   0.533   0.556   0.572
 19 A"   56 A'   57 A'   58 A'   20 A"   21 A"   22 A"   59 A'                 
  0.607   0.626   0.636   0.668   0.717   0.788   0.826   0.827
 60 A'   23 A"   61 A'   24 A"   62 A'   63 A'   64 A'   25 A"                 
  0.863   0.883   0.909   0.911   0.952   0.956   1.091   1.188
 65 A'   66 A'   67 A'   26 A"   68 A'   69 A'   70 A'   71 A'                 
  1.299   1.382   1.385   1.408   1.465   1.565   1.615   1.675
 27 A"   72 A'   73 A'   28 A"   29 A"   30 A"   74 A'   75 A'                 
  1.722   1.779   1.868   1.979   1.981   2.030   2.132   2.230
 76 A'   77 A'   78 A'   79 A'   31 A"   80 A'   81 A'   32 A"                 
  2.312   2.438   2.673   2.932   3.116   3.756   3.768   3.782
 82 A'   83 A'   33 A"   84 A'   85 A'   34 A"   86 A'   35 A"                 
  3.816   3.971   3.987   4.039   4.070   4.134   4.328   6.258
 87 A'   36 A"   88 A'   37 A"   89 A'   90 A'   91 A'   38 A"                 
  6.305   6.331   6.592   6.958   7.528   7.561   7.623   9.704
 92 A'   93 A'   94 A'   95 A'   39 A"   96 A'   97 A'   98 A'                 
 13.772  13.886  13.936  23.321  25.782  25.937  26.273  47.872
 40 A"   99 A'  100 A'  101 A'   41 A"  102 A'  103 A'  104 A'                 
 66.756 163.077 215.688 289.722 289.753 289.8491020.659
105 A'  106 A'  107 A'   42 A"  108 A'  109 A'  110 A'                         
 --------------------------------------------------------------

          Ground-State Mulliken Net Atomic Charges

     Atom                 Charge (a.u.)
  ----------------------------------------
      1 C                    -0.409031
      2 P                     0.330610
      3 F                    -0.208303
      4 Br                   -0.051823
      5 Cl                    0.338546
  ----------------------------------------
  Sum of atomic charges =     0.000000

 -----------------------------------------------------------------
                    Cartesian Multipole Moments
 -----------------------------------------------------------------
    Charge (ESU x 10^10)
                 0.0000
    Dipole Moment (Debye)
         X      -1.2135      Y       0.2882      Z       0.0000
       Tot       1.2473
    Quadrupole Moments (Debye-Ang)
        XX     -57.6062     XY      -0.6726     YY     -52.8106
        XZ       0.0000     YZ      -0.0000     ZZ     -54.5053
    Octopole Moments (Debye-Ang^2)
       XXX     -79.1101    XXY      -3.9606    XYY     -12.5679
       YYY      -3.8369    XXZ      -0.0000    XYZ      -0.0000
       YYZ       0.0000    XZZ     -15.7856    YZZ       0.5294
       ZZZ       0.0000
    Hexadecapole Moments (Debye-Ang^3)
      XXXX    -778.7091   XXXY     -48.6184   XXYY    -192.0039
      XYYY     -38.7034   YYYY    -432.8418   XXXZ      -0.0000
      XXYZ       0.0000   XYYZ       0.0000   YYYZ      -0.0000
      XXZZ    -134.6590   XYZZ      -9.3826   YYZZ     -86.5034
      XZZZ      -0.0000   YZZZ      -0.0000   ZZZZ     -66.7196
 -----------------------------------------------------------------
 Calculating analytic gradient of the SCF energy
 Gradient of SCF Energy
            1           2           3           4           5
    1   0.0002902  -0.0012795   0.0004055   0.0007979  -0.0002142
    2   0.0009373  -0.0009709  -0.0000491   0.0002255  -0.0001428
    3  -0.0000000   0.0000000  -0.0000000  -0.0000000   0.0000000
 Max gradient component =       1.280E-03
 RMS gradient           =       5.455E-04
 Gradient time:  CPU 6.54 s  wall 2.27 s
 Geometry Optimization Parameters
   NAtoms,    NIC,     NZ,  NCons,   NDum,   NFix, NCnnct, MaxDiis
        5      20       5       0       0       0       0       0

 Cartesian Hessian Update
 Hessian Updated using BFGS Update


** GEOMETRY OPTIMIZATION IN DELOCALIZED INTERNAL COORDINATES **
   Searching for a Minimum

   Optimization Cycle:   9

                       Coordinates (Angstroms)
     ATOM                X               Y               Z
      1  C         0.3970112980   -0.1065854237    0.0000000000
      2  P         1.1789291261    1.3820475555    0.0000000000
      3  F         2.7569571914    0.9397058395    0.0000000000
      4  Br       -1.5092503233   -0.0329565410    0.0000000000
      5  Cl        1.1126610604   -1.6718678490    0.0000000000
   Point Group: cs    Number of degrees of freedom:     7


   Energy is  -3513.717936958

 Hessian Updated using BFGS Update

  7 Hessian modes will be used to form the next step
  Hessian Eigenvalues:
     0.139536    0.209562    0.251098    0.278060    0.295220    0.416256
     0.715630

 Minimum Search - Taking Simple RFO Step
 Searching for Lamda that Minimizes Along All modes
 Value Taken    Lamda =  -0.00001105
 Step Taken.  Stepsize is  0.006476

                             Maximum     Tolerance    Cnvgd?
         Gradient           0.000980      0.000300      NO
         Displacement       0.004066      0.001200      NO
         Energy change     -0.000059      0.000001      NO


 New Cartesian Coordinates Obtained by Inverse Iteration

 Displacement from previous Coordinates is:  0.012777
 ----------------------------------------------------------------
             Standard Nuclear Orientation (Angstroms)
    I     Atom           X                Y                Z
 ----------------------------------------------------------------
    1      C       0.3956053424    -0.1052937390     0.0000000000
    2      P       1.1805334386     1.3836832013     0.0000000000
    3      F       2.7573818158     0.9362011588     0.0000000000
    4      Br     -1.5117370514    -0.0353635140     0.0000000000
    5      Cl      1.1145248074    -1.6688835257     0.0000000000
 ----------------------------------------------------------------
 Molecular Point Group                 Cs    NOp =  2
 Largest Abelian Subgroup              Cs    NOp =  2
 Nuclear Repulsion Energy =   474.1828725229 hartrees
 There are       41 alpha and       41 beta electrons
 Applying Cartesian multipole field
    Component          Value
    ---------          -----
     (2,0,0)        1.00000E-11
     (0,2,0)        2.00000E-11
     (0,0,2)       -3.00000E-11
 Nucleus-field energy     =     0.0000000128 hartrees
 Requested basis set is 6-311++G(d,p)
 There are 57 shells and 152 basis functions
 A cutoff of  1.0D-11 yielded   1372 shell pairs
 There are     10478 function pairs (     11490 Cartesian)
 Smallest overlap matrix eigenvalue = 3.36E-04
 Guess MOs from SCF MO coefficient file

 -----------------------------------------------------------------------
  General SCF calculation program by
  Eric Jon Sundstrom, Paul Horn, Yuezhi Mao, Dmitri Zuev, Alec White,
  David Stuck, Shaama M.S., Shane Yost, Joonho Lee, David Small,
  Daniel Levine, Susi Lehtola, Hugh Burton, Evgeny Epifanovsky
 -----------------------------------------------------------------------
 Exchange:     0.2000 Hartree-Fock + 0.0800 Slater + 0.7200 B88
 Correlation:  0.1900 VWN1RPA + 0.8100 LYP
 Using SG-1 standard quadrature grid
 using 4 threads for integral computing
 -------------------------------------------------------
 OpenMP Integral computing Module                
 Release: version 2.0, May 2017, Q-Chem Inc. Pleasanton 
 -------------------------------------------------------
 -------------------------------------------------------
 OpenMP BLAS3 based DFT computing Module                
 Release: version 1.0, May 2013, Q-Chem Inc. Pittsburgh 
 -------------------------------------------------------
 A restricted SCF calculation will be
 performed using DIIS
 SCF converges when DIIS error is below 1.0e-08
 ---------------------------------------
  Cycle       Energy         DIIS error
 ---------------------------------------
    1   -3513.7179340200      4.34e-05  
    2   -3513.7179417787      2.61e-05  
    3   -3513.7179392864      3.87e-05  
    4   -3513.7179438979      3.44e-06  
    5   -3513.7179439272      9.55e-07  
    6   -3513.7179439291      3.80e-07  
    7   -3513.7179439294      9.33e-08  
    8   -3513.7179439294      3.20e-08  
    9   -3513.7179439295      4.17e-09  Convergence criterion met
 ---------------------------------------
 SCF time:   CPU 17.52s  wall 7.00s 
 SCF   energy in the final basis set =    -3513.7179439295
 Total energy in the final basis set =    -3513.7179439295

 --------------------------------------------------------------
             Orbital Energies (a.u.) and Symmetries
 --------------------------------------------------------------

 Alpha MOs, Restricted
 -- Occupied --                  
-482.87 -101.60  -77.13  -62.52  -56.34  -56.34  -56.34  -24.70
  1 A'    2 A'    3 A'    4 A'    5 A'    6 A'    1 A"    7 A'                 
-10.309  -9.511  -8.731  -7.276  -7.266  -7.265  -6.626  -6.563
  8 A'    9 A'   10 A'   11 A'    2 A"   12 A'   13 A'   14 A'                 
 -6.549  -6.549  -4.790  -4.784  -4.783  -2.674  -2.670  -2.670
 15 A'    3 A"   16 A'    4 A"   17 A'   18 A'   19 A'    5 A"                 
 -2.659  -2.658  -1.220  -0.922  -0.832  -0.718  -0.582  -0.512
  6 A"   20 A'   21 A'   22 A'   23 A'   24 A'   25 A'   26 A'                 
 -0.486  -0.471  -0.444  -0.412  -0.369  -0.339  -0.332  -0.325
 27 A'    7 A"   28 A'    8 A"   29 A'    9 A"   30 A'   31 A'                 
 -0.265
 10 A"                                                                         
 -- Virtual --                   
 -0.097  -0.063  -0.053  -0.002   0.021   0.027   0.040   0.040
 11 A"   32 A'   33 A'   34 A'   35 A'   36 A'   12 A"   37 A'                 
  0.047   0.067   0.073   0.083   0.090   0.100   0.111   0.126
 38 A'   13 A"   39 A'   14 A"   40 A'   41 A'   42 A'   43 A'                 
  0.132   0.133   0.144   0.170   0.200   0.232   0.275   0.282
 15 A"   44 A'   45 A'   46 A'   47 A'   16 A"   48 A'   49 A'                 
  0.283   0.298   0.311   0.384   0.388   0.399   0.412   0.432
 17 A"   50 A'   51 A'   52 A'   53 A'   54 A'   18 A"   55 A'                 
  0.452   0.453   0.479   0.490   0.496   0.533   0.556   0.572
 19 A"   56 A'   57 A'   58 A'   20 A"   21 A"   22 A"   59 A'                 
  0.607   0.626   0.635   0.668   0.716   0.788   0.826   0.827
 60 A'   23 A"   61 A'   24 A"   62 A'   63 A'   64 A'   25 A"                 
  0.863   0.883   0.908   0.910   0.952   0.956   1.091   1.187
 65 A'   66 A'   67 A'   26 A"   68 A'   69 A'   70 A'   71 A'                 
  1.299   1.382   1.385   1.408   1.464   1.565   1.615   1.675
 27 A"   72 A'   73 A'   28 A"   29 A"   30 A"   74 A'   75 A'                 
  1.723   1.779   1.866   1.979   1.981   2.029   2.132   2.230
 76 A'   77 A'   78 A'   79 A'   31 A"   80 A'   81 A'   32 A"                 
  2.312   2.438   2.673   2.932   3.115   3.756   3.768   3.782
 82 A'   83 A'   33 A"   84 A'   85 A'   34 A"   86 A'   35 A"                 
  3.816   3.971   3.987   4.039   4.069   4.134   4.328   6.258
 87 A'   36 A"   88 A'   37 A"   89 A'   90 A'   91 A'   38 A"                 
  6.306   6.331   6.592   6.957   7.528   7.561   7.623   9.703
 92 A'   93 A'   94 A'   95 A'   39 A"   96 A'   97 A'   98 A'                 
 13.772  13.886  13.935  23.321  25.783  25.938  26.273  47.872
 40 A"   99 A'  100 A'  101 A'   41 A"  102 A'  103 A'  104 A'                 
 66.756 163.075 215.688 289.722 289.753 289.8491020.659
105 A'  106 A'  107 A'   42 A"  108 A'  109 A'  110 A'                         

 Beta MOs, Restricted
 -- Occupied --                  
-482.87 -101.60  -77.13  -62.52  -56.34  -56.34  -56.34  -24.70
  1 A'    2 A'    3 A'    4 A'    5 A'    6 A'    1 A"    7 A'                 
-10.309  -9.511  -8.731  -7.276  -7.266  -7.265  -6.626  -6.563
  8 A'    9 A'   10 A'   11 A'    2 A"   12 A'   13 A'   14 A'                 
 -6.549  -6.549  -4.790  -4.784  -4.783  -2.674  -2.670  -2.670
 15 A'    3 A"   16 A'    4 A"   17 A'   18 A'   19 A'    5 A"                 
 -2.659  -2.658  -1.220  -0.922  -0.832  -0.718  -0.582  -0.512
  6 A"   20 A'   21 A'   22 A'   23 A'   24 A'   25 A'   26 A'                 
 -0.486  -0.471  -0.444  -0.412  -0.369  -0.339  -0.332  -0.325
 27 A'    7 A"   28 A'    8 A"   29 A'    9 A"   30 A'   31 A'                 
 -0.265
 10 A"                                                                         
 -- Virtual --                   
 -0.097  -0.063  -0.053  -0.002   0.021   0.027   0.040   0.040
 11 A"   32 A'   33 A'   34 A'   35 A'   36 A'   12 A"   37 A'                 
  0.047   0.067   0.073   0.083   0.090   0.100   0.111   0.126
 38 A'   13 A"   39 A'   14 A"   40 A'   41 A'   42 A'   43 A'                 
  0.132   0.133   0.144   0.170   0.200   0.232   0.275   0.282
 15 A"   44 A'   45 A'   46 A'   47 A'   16 A"   48 A'   49 A'                 
  0.283   0.298   0.311   0.384   0.388   0.399   0.412   0.432
 17 A"   50 A'   51 A'   52 A'   53 A'   54 A'   18 A"   55 A'                 
  0.452   0.453   0.479   0.490   0.496   0.533   0.556   0.572
 19 A"   56 A'   57 A'   58 A'   20 A"   21 A"   22 A"   59 A'                 
  0.607   0.626   0.635   0.668   0.716   0.788   0.826   0.827
 60 A'   23 A"   61 A'   24 A"   62 A'   63 A'   64 A'   25 A"                 
  0.863   0.883   0.908   0.910   0.952   0.956   1.091   1.187
 65 A'   66 A'   67 A'   26 A"   68 A'   69 A'   70 A'   71 A'                 
  1.299   1.382   1.385   1.408   1.464   1.565   1.615   1.675
 27 A"   72 A'   73 A'   28 A"   29 A"   30 A"   74 A'   75 A'                 
  1.723   1.779   1.866   1.979   1.981   2.029   2.132   2.230
 76 A'   77 A'   78 A'   79 A'   31 A"   80 A'   81 A'   32 A"                 
  2.312   2.438   2.673   2.932   3.115   3.756   3.768   3.782
 82 A'   83 A'   33 A"   84 A'   85 A'   34 A"   86 A'   35 A"                 
  3.816   3.971   3.987   4.039   4.069   4.134   4.328   6.258
 87 A'   36 A"   88 A'   37 A"   89 A'   90 A'   91 A'   38 A"                 
  6.306   6.331   6.592   6.957   7.528   7.561   7.623   9.703
 92 A'   93 A'   94 A'   95 A'   39 A"   96 A'   97 A'   98 A'                 
 13.772  13.886  13.935  23.321  25.783  25.938  26.273  47.872
 40 A"   99 A'  100 A'  101 A'   41 A"  102 A'  103 A'  104 A'                 
 66.756 163.075 215.688 289.722 289.753 289.8491020.659
105 A'  106 A'  107 A'   42 A"  108 A'  109 A'  110 A'                         
 --------------------------------------------------------------

          Ground-State Mulliken Net Atomic Charges

     Atom                 Charge (a.u.)
  ----------------------------------------
      1 C                    -0.408187
      2 P                     0.330292
      3 F                    -0.208654
      4 Br                   -0.051632
      5 Cl                    0.338181
  ----------------------------------------
  Sum of atomic charges =     0.000000

 -----------------------------------------------------------------
                    Cartesian Multipole Moments
 -----------------------------------------------------------------
    Charge (ESU x 10^10)
                 0.0000
    Dipole Moment (Debye)
         X      -1.2129      Y       0.2933      Z      -0.0000
       Tot       1.2478
    Quadrupole Moments (Debye-Ang)
        XX     -57.5981     XY      -0.6594     YY     -52.8047
        XZ       0.0000     YZ      -0.0000     ZZ     -54.5138
    Octopole Moments (Debye-Ang^2)
       XXX     -79.0872    XXY      -3.9545    XYY     -12.5339
       YYY      -3.8103    XXZ       0.0000    XYZ      -0.0000
       YYZ      -0.0000    XZZ     -15.7838    YZZ       0.5148
       ZZZ       0.0000
    Hexadecapole Moments (Debye-Ang^3)
      XXXX    -780.0141   XXXY     -48.7114   XXYY    -192.0469
      XYYY     -38.9259   YYYY    -432.3637   XXXZ       0.0000
      XXYZ      -0.0000   XYYZ      -0.0000   YYYZ      -0.0000
      XXZZ    -134.9095   XYZZ      -9.4748   YYZZ     -86.4201
      XZZZ       0.0000   YZZZ      -0.0000   ZZZZ     -66.7492
 -----------------------------------------------------------------
 Calculating analytic gradient of the SCF energy
 Gradient of SCF Energy
            1           2           3           4           5
    1   0.0001160  -0.0007698   0.0005233   0.0002258  -0.0000953
    2   0.0000954  -0.0000724  -0.0001844   0.0001390   0.0000224
    3   0.0000000  -0.0000000   0.0000000   0.0000000  -0.0000000
 Max gradient component =       7.698E-04
 RMS gradient           =       2.592E-04
 Gradient time:  CPU 6.59 s  wall 2.55 s
 Geometry Optimization Parameters
   NAtoms,    NIC,     NZ,  NCons,   NDum,   NFix, NCnnct, MaxDiis
        5      20       5       0       0       0       0       0

 Cartesian Hessian Update
 Hessian Updated using BFGS Update


** GEOMETRY OPTIMIZATION IN DELOCALIZED INTERNAL COORDINATES **
   Searching for a Minimum

   Optimization Cycle:  10

                       Coordinates (Angstroms)
     ATOM                X               Y               Z
      1  C         0.3956053424   -0.1052937390    0.0000000000
      2  P         1.1805334386    1.3836832013    0.0000000000
      3  F         2.7573818158    0.9362011588    0.0000000000
      4  Br       -1.5117370514   -0.0353635140    0.0000000000
      5  Cl        1.1145248074   -1.6688835257    0.0000000000
   Point Group: cs    Number of degrees of freedom:     7


   Energy is  -3513.717943929

 Hessian Updated using BFGS Update

  7 Hessian modes will be used to form the next step
  Hessian Eigenvalues:
     0.130040    0.206312    0.224561    0.264790    0.287552    0.442796
     0.651897

 Minimum Search - Taking Simple RFO Step
 Searching for Lamda that Minimizes Along All modes
 Value Taken    Lamda =  -0.00000194
 Step Taken.  Stepsize is  0.003016

                             Maximum     Tolerance    Cnvgd?
         Gradient           0.000529      0.000300      NO
         Displacement       0.001477      0.001200      NO
         Energy change     -0.000007      0.000001      NO


 New Cartesian Coordinates Obtained by Inverse Iteration

 Displacement from previous Coordinates is:  0.005047
 ----------------------------------------------------------------
             Standard Nuclear Orientation (Angstroms)
    I     Atom           X                Y                Z
 ----------------------------------------------------------------
    1      C       0.3950224399    -0.1045483625     0.0000000000
    2      P       1.1815864035     1.3841486426     0.0000000000
    3      F       2.7574818827     0.9351429031     0.0000000000
    4      Br     -1.5128211504    -0.0365196501     0.0000000000
    5      Cl      1.1150387770    -1.6678799518     0.0000000000
 ----------------------------------------------------------------
 Molecular Point Group                 Cs    NOp =  2
 Largest Abelian Subgroup              Cs    NOp =  2
 Nuclear Repulsion Energy =   474.0983690940 hartrees
 There are       41 alpha and       41 beta electrons
 Applying Cartesian multipole field
    Component          Value
    ---------          -----
     (2,0,0)        1.00000E-11
     (0,2,0)        2.00000E-11
     (0,0,2)       -3.00000E-11
 Nucleus-field energy     =     0.0000000128 hartrees
 Requested basis set is 6-311++G(d,p)
 There are 57 shells and 152 basis functions
 A cutoff of  1.0D-11 yielded   1371 shell pairs
 There are     10475 function pairs (     11487 Cartesian)
 Smallest overlap matrix eigenvalue = 3.37E-04
 Guess MOs from SCF MO coefficient file

 -----------------------------------------------------------------------
  General SCF calculation program by
  Eric Jon Sundstrom, Paul Horn, Yuezhi Mao, Dmitri Zuev, Alec White,
  David Stuck, Shaama M.S., Shane Yost, Joonho Lee, David Small,
  Daniel Levine, Susi Lehtola, Hugh Burton, Evgeny Epifanovsky
 -----------------------------------------------------------------------
 Exchange:     0.2000 Hartree-Fock + 0.0800 Slater + 0.7200 B88
 Correlation:  0.1900 VWN1RPA + 0.8100 LYP
 Using SG-1 standard quadrature grid
 using 4 threads for integral computing
 -------------------------------------------------------
 OpenMP Integral computing Module                
 Release: version 2.0, May 2017, Q-Chem Inc. Pleasanton 
 -------------------------------------------------------
 -------------------------------------------------------
 OpenMP BLAS3 based DFT computing Module                
 Release: version 1.0, May 2013, Q-Chem Inc. Pittsburgh 
 -------------------------------------------------------
 A restricted SCF calculation will be
 performed using DIIS
 SCF converges when DIIS error is below 1.0e-08
 ---------------------------------------
  Cycle       Energy         DIIS error
 ---------------------------------------
    1   -3513.7179435099      1.77e-05  
    2   -3513.7179447280      1.15e-05  
    3   -3513.7179444773      1.47e-05  
    4   -3513.7179450793      1.97e-06  
    5   -3513.7179450915      6.95e-07  
    6   -3513.7179450926      1.62e-07  
    7   -3513.7179450927      6.12e-08  
    8   -3513.7179450927      1.52e-08  
    9   -3513.7179450927      1.69e-09  Convergence criterion met
 ---------------------------------------
 SCF time:   CPU 17.62s  wall 7.00s 
 SCF   energy in the final basis set =    -3513.7179450927
 Total energy in the final basis set =    -3513.7179450927

 --------------------------------------------------------------
             Orbital Energies (a.u.) and Symmetries
 --------------------------------------------------------------

 Alpha MOs, Restricted
 -- Occupied --                  
-482.87 -101.60  -77.13  -62.52  -56.34  -56.34  -56.34  -24.70
  1 A'    2 A'    3 A'    4 A'    5 A'    6 A'    1 A"    7 A'                 
-10.309  -9.511  -8.731  -7.276  -7.265  -7.265  -6.626  -6.563
  8 A'    9 A'   10 A'   11 A'    2 A"   12 A'   13 A'   14 A'                 
 -6.549  -6.549  -4.790  -4.784  -4.783  -2.674  -2.670  -2.670
 15 A'    3 A"   16 A'    4 A"   17 A'   18 A'   19 A'    5 A"                 
 -2.659  -2.658  -1.221  -0.921  -0.831  -0.718  -0.582  -0.512
  6 A"   20 A'   21 A'   22 A'   23 A'   24 A'   25 A'   26 A'                 
 -0.486  -0.471  -0.444  -0.412  -0.369  -0.339  -0.332  -0.325
 27 A'    7 A"   28 A'    8 A"   29 A'    9 A"   30 A'   31 A'                 
 -0.265
 10 A"                                                                         
 -- Virtual --                   
 -0.097  -0.063  -0.053  -0.002   0.021   0.027   0.040   0.040
 11 A"   32 A'   33 A'   34 A'   35 A'   36 A'   12 A"   37 A'                 
  0.047   0.067   0.073   0.083   0.090   0.100   0.111   0.126
 38 A'   13 A"   39 A'   14 A"   40 A'   41 A'   42 A'   43 A'                 
  0.132   0.133   0.144   0.170   0.200   0.232   0.275   0.282
 15 A"   44 A'   45 A'   46 A'   47 A'   16 A"   48 A'   49 A'                 
  0.283   0.298   0.311   0.384   0.387   0.399   0.412   0.432
 17 A"   50 A'   51 A'   52 A'   53 A'   54 A'   18 A"   55 A'                 
  0.452   0.453   0.479   0.490   0.496   0.533   0.556   0.573
 19 A"   56 A'   57 A'   58 A'   20 A"   21 A"   22 A"   59 A'                 
  0.607   0.626   0.635   0.668   0.716   0.788   0.826   0.827
 60 A'   23 A"   61 A'   24 A"   62 A'   63 A'   64 A'   25 A"                 
  0.863   0.883   0.908   0.910   0.951   0.956   1.091   1.187
 65 A'   66 A'   67 A'   26 A"   68 A'   69 A'   70 A'   71 A'                 
  1.299   1.382   1.385   1.408   1.464   1.565   1.615   1.675
 27 A"   72 A'   73 A'   28 A"   29 A"   30 A"   74 A'   75 A'                 
  1.723   1.779   1.865   1.978   1.981   2.029   2.132   2.230
 76 A'   77 A'   78 A'   79 A'   31 A"   80 A'   81 A'   32 A"                 
  2.312   2.438   2.673   2.932   3.114   3.756   3.768   3.782
 82 A'   83 A'   33 A"   84 A'   85 A'   34 A"   86 A'   35 A"                 
  3.816   3.971   3.987   4.039   4.070   4.134   4.328   6.258
 87 A'   36 A"   88 A'   37 A"   89 A'   90 A'   91 A'   38 A"                 
  6.305   6.330   6.592   6.957   7.528   7.561   7.623   9.703
 92 A'   93 A'   94 A'   95 A'   39 A"   96 A'   97 A'   98 A'                 
 13.772  13.886  13.934  23.320  25.783  25.939  26.272  47.871
 40 A"   99 A'  100 A'  101 A'   41 A"  102 A'  103 A'  104 A'                 
 66.756 163.075 215.688 289.722 289.753 289.8491020.659
105 A'  106 A'  107 A'   42 A"  108 A'  109 A'  110 A'                         

 Beta MOs, Restricted
 -- Occupied --                  
-482.87 -101.60  -77.13  -62.52  -56.34  -56.34  -56.34  -24.70
  1 A'    2 A'    3 A'    4 A'    5 A'    6 A'    1 A"    7 A'                 
-10.309  -9.511  -8.731  -7.276  -7.265  -7.265  -6.626  -6.563
  8 A'    9 A'   10 A'   11 A'    2 A"   12 A'   13 A'   14 A'                 
 -6.549  -6.549  -4.790  -4.784  -4.783  -2.674  -2.670  -2.670
 15 A'    3 A"   16 A'    4 A"   17 A'   18 A'   19 A'    5 A"                 
 -2.659  -2.658  -1.221  -0.921  -0.831  -0.718  -0.582  -0.512
  6 A"   20 A'   21 A'   22 A'   23 A'   24 A'   25 A'   26 A'                 
 -0.486  -0.471  -0.444  -0.412  -0.369  -0.339  -0.332  -0.325
 27 A'    7 A"   28 A'    8 A"   29 A'    9 A"   30 A'   31 A'                 
 -0.265
 10 A"                                                                         
 -- Virtual --                   
 -0.097  -0.063  -0.053  -0.002   0.021   0.027   0.040   0.040
 11 A"   32 A'   33 A'   34 A'   35 A'   36 A'   12 A"   37 A'                 
  0.047   0.067   0.073   0.083   0.090   0.100   0.111   0.126
 38 A'   13 A"   39 A'   14 A"   40 A'   41 A'   42 A'   43 A'                 
  0.132   0.133   0.144   0.170   0.200   0.232   0.275   0.282
 15 A"   44 A'   45 A'   46 A'   47 A'   16 A"   48 A'   49 A'                 
  0.283   0.298   0.311   0.384   0.387   0.399   0.412   0.432
 17 A"   50 A'   51 A'   52 A'   53 A'   54 A'   18 A"   55 A'                 
  0.452   0.453   0.479   0.490   0.496   0.533   0.556   0.573
 19 A"   56 A'   57 A'   58 A'   20 A"   21 A"   22 A"   59 A'                 
  0.607   0.626   0.635   0.668   0.716   0.788   0.826   0.827
 60 A'   23 A"   61 A'   24 A"   62 A'   63 A'   64 A'   25 A"                 
  0.863   0.883   0.908   0.910   0.951   0.956   1.091   1.187
 65 A'   66 A'   67 A'   26 A"   68 A'   69 A'   70 A'   71 A'                 
  1.299   1.382   1.385   1.408   1.464   1.565   1.615   1.675
 27 A"   72 A'   73 A'   28 A"   29 A"   30 A"   74 A'   75 A'                 
  1.723   1.779   1.865   1.978   1.981   2.029   2.132   2.230
 76 A'   77 A'   78 A'   79 A'   31 A"   80 A'   81 A'   32 A"                 
  2.312   2.438   2.673   2.932   3.114   3.756   3.768   3.782
 82 A'   83 A'   33 A"   84 A'   85 A'   34 A"   86 A'   35 A"                 
  3.816   3.971   3.987   4.039   4.070   4.134   4.328   6.258
 87 A'   36 A"   88 A'   37 A"   89 A'   90 A'   91 A'   38 A"                 
  6.305   6.330   6.592   6.957   7.528   7.561   7.623   9.703
 92 A'   93 A'   94 A'   95 A'   39 A"   96 A'   97 A'   98 A'                 
 13.772  13.886  13.934  23.320  25.783  25.939  26.272  47.871
 40 A"   99 A'  100 A'  101 A'   41 A"  102 A'  103 A'  104 A'                 
 66.756 163.075 215.688 289.722 289.753 289.8491020.659
105 A'  106 A'  107 A'   42 A"  108 A'  109 A'  110 A'                         
 --------------------------------------------------------------

          Ground-State Mulliken Net Atomic Charges

     Atom                 Charge (a.u.)
  ----------------------------------------
      1 C                    -0.407719
      2 P                     0.329919
      3 F                    -0.208262
      4 Br                   -0.051511
      5 Cl                    0.337573
  ----------------------------------------
  Sum of atomic charges =     0.000000

 -----------------------------------------------------------------
                    Cartesian Multipole Moments
 -----------------------------------------------------------------
    Charge (ESU x 10^10)
                 0.0000
    Dipole Moment (Debye)
         X      -1.2090      Y       0.2964      Z       0.0000
       Tot       1.2448
    Quadrupole Moments (Debye-Ang)
        XX     -57.5810     XY      -0.6479     YY     -52.8090
        XZ      -0.0000     YZ       0.0000     ZZ     -54.5173
    Octopole Moments (Debye-Ang^2)
       XXX     -79.0359    XXY      -3.9327    XYY     -12.5239
       YYY      -3.7862    XXZ       0.0000    XYZ       0.0000
       YYZ      -0.0000    XZZ     -15.7799    YZZ       0.5174
       ZZZ       0.0000
    Hexadecapole Moments (Debye-Ang^3)
      XXXX    -780.4340   XXXY     -48.7347   XXYY    -192.0773
      XYYY     -39.0565   YYYY    -432.2386   XXXZ      -0.0000
      XXYZ       0.0000   XYYZ      -0.0000   YYYZ       0.0000
      XXZZ    -135.0085   XYZZ      -9.5220   YYZZ     -86.3950
      XZZZ      -0.0000   YZZZ       0.0000   ZZZZ     -66.7617
 -----------------------------------------------------------------
 Calculating analytic gradient of the SCF energy
 Gradient of SCF Energy
            1           2           3           4           5
    1   0.0000641  -0.0003011   0.0003214  -0.0000484  -0.0000360
    2  -0.0000112   0.0000605  -0.0001229   0.0000655   0.0000081
    3   0.0000000  -0.0000000   0.0000000   0.0000000  -0.0000000
 Max gradient component =       3.214E-04
 RMS gradient           =       1.225E-04
 Gradient time:  CPU 6.57 s  wall 2.45 s
 Geometry Optimization Parameters
   NAtoms,    NIC,     NZ,  NCons,   NDum,   NFix, NCnnct, MaxDiis
        5      20       5       0       0       0       0       0

 Cartesian Hessian Update
 Hessian Updated using BFGS Update


** GEOMETRY OPTIMIZATION IN DELOCALIZED INTERNAL COORDINATES **
   Searching for a Minimum

   Optimization Cycle:  11

                       Coordinates (Angstroms)
     ATOM                X               Y               Z
      1  C         0.3950224399   -0.1045483625    0.0000000000
      2  P         1.1815864035    1.3841486426    0.0000000000
      3  F         2.7574818827    0.9351429031    0.0000000000
      4  Br       -1.5128211504   -0.0365196501    0.0000000000
      5  Cl        1.1150387770   -1.6678799518    0.0000000000
   Point Group: cs    Number of degrees of freedom:     7


   Energy is  -3513.717945093

 Hessian Updated using BFGS Update

  7 Hessian modes will be used to form the next step
  Hessian Eigenvalues:
     0.119039    0.204867    0.222396    0.267257    0.285993    0.445743
     0.572446

 Minimum Search - Taking Simple RFO Step
 Searching for Lamda that Minimizes Along All modes
 Value Taken    Lamda =   0.00000000
 Step Taken.  Stepsize is  0.001083

                             Maximum     Tolerance    Cnvgd?
         Gradient           0.000233      0.000300     YES
         Displacement       0.000717      0.001200     YES
         Energy change     -0.000001      0.000001      NO


                       Distance Matrix (Angstroms)
             C (  1)   P (  2)   F (  3)   Br(  4)
   P (  2)  1.683717
   F (  3)  2.581118  1.638613
   Br(  4)  1.909056  3.046002  4.379454
   Cl(  5)  1.721171  3.052754  3.077880  3.093054

 Final energy is   -3513.7179450927338     


 ******************************
 **  OPTIMIZATION CONVERGED  **
 ******************************

                       Coordinates (Angstroms)
     ATOM                X               Y               Z
      1  C         0.3950224399   -0.1045483625    0.0000000000
      2  P         1.1815864035    1.3841486426    0.0000000000
      3  F         2.7574818827    0.9351429031    0.0000000000
      4  Br       -1.5128211504   -0.0365196501    0.0000000000
      5  Cl        1.1150387770   -1.6678799518    0.0000000000

Z-matrix Print:
$molecule
0 1
Br
C  1 1.909056
P  2 1.683717 1 115.807909
F  3 1.638613 2 101.946695 1 -180.000000 0
Cl 2 1.721171 1 116.771311 3 -180.000000 0
$end


 --------------------------------------------------------------
             Orbital Energies (a.u.) and Symmetries
 --------------------------------------------------------------

 Alpha MOs, Restricted
 -- Occupied --                  
-482.87 -101.60  -77.13  -62.52  -56.34  -56.34  -56.34  -24.70
  1 A'    2 A'    3 A'    4 A'    5 A'    6 A'    1 A"    7 A'                 
-10.309  -9.511  -8.731  -7.276  -7.265  -7.265  -6.626  -6.563
  8 A'    9 A'   10 A'   11 A'    2 A"   12 A'   13 A'   14 A'                 
 -6.549  -6.549  -4.790  -4.784  -4.783  -2.674  -2.670  -2.670
 15 A'    3 A"   16 A'    4 A"   17 A'   18 A'   19 A'    5 A"                 
 -2.659  -2.658  -1.221  -0.921  -0.831  -0.718  -0.582  -0.512
  6 A"   20 A'   21 A'   22 A'   23 A'   24 A'   25 A'   26 A'                 
 -0.486  -0.471  -0.444  -0.412  -0.369  -0.339  -0.332  -0.325
 27 A'    7 A"   28 A'    8 A"   29 A'    9 A"   30 A'   31 A'                 
 -0.265
 10 A"                                                                         
 -- Virtual --                   
 -0.097  -0.063  -0.053  -0.002   0.021   0.027   0.040   0.040
 11 A"   32 A'   33 A'   34 A'   35 A'   36 A'   12 A"   37 A'                 
  0.047   0.067   0.073   0.083   0.090   0.100   0.111   0.126
 38 A'   13 A"   39 A'   14 A"   40 A'   41 A'   42 A'   43 A'                 
  0.132   0.133   0.144   0.170   0.200   0.232   0.275   0.282
 15 A"   44 A'   45 A'   46 A'   47 A'   16 A"   48 A'   49 A'                 
  0.283   0.298   0.311   0.384   0.387   0.399   0.412   0.432
 17 A"   50 A'   51 A'   52 A'   53 A'   54 A'   18 A"   55 A'                 
  0.452   0.453   0.479   0.490   0.496   0.533   0.556   0.573
 19 A"   56 A'   57 A'   58 A'   20 A"   21 A"   22 A"   59 A'                 
  0.607   0.626   0.635   0.668   0.716   0.788   0.826   0.827
 60 A'   23 A"   61 A'   24 A"   62 A'   63 A'   64 A'   25 A"                 
  0.863   0.883   0.908   0.910   0.951   0.956   1.091   1.187
 65 A'   66 A'   67 A'   26 A"   68 A'   69 A'   70 A'   71 A'                 
  1.299   1.382   1.385   1.408   1.464   1.565   1.615   1.675
 27 A"   72 A'   73 A'   28 A"   29 A"   30 A"   74 A'   75 A'                 
  1.723   1.779   1.865   1.978   1.981   2.029   2.132   2.230
 76 A'   77 A'   78 A'   79 A'   31 A"   80 A'   81 A'   32 A"                 
  2.312   2.438   2.673   2.932   3.114   3.756   3.768   3.782
 82 A'   83 A'   33 A"   84 A'   85 A'   34 A"   86 A'   35 A"                 
  3.816   3.971   3.987   4.039   4.070   4.134   4.328   6.258
 87 A'   36 A"   88 A'   37 A"   89 A'   90 A'   91 A'   38 A"                 
  6.305   6.330   6.592   6.957   7.528   7.561   7.623   9.703
 92 A'   93 A'   94 A'   95 A'   39 A"   96 A'   97 A'   98 A'                 
 13.772  13.886  13.934  23.320  25.783  25.939  26.272  47.871
 40 A"   99 A'  100 A'  101 A'   41 A"  102 A'  103 A'  104 A'                 
 66.756 163.075 215.688 289.722 289.753 289.8491020.659
105 A'  106 A'  107 A'   42 A"  108 A'  109 A'  110 A'                         

 Beta MOs, Restricted
 -- Occupied --                  
-482.87 -101.60  -77.13  -62.52  -56.34  -56.34  -56.34  -24.70
  1 A'    2 A'    3 A'    4 A'    5 A'    6 A'    1 A"    7 A'                 
-10.309  -9.511  -8.731  -7.276  -7.265  -7.265  -6.626  -6.563
  8 A'    9 A'   10 A'   11 A'    2 A"   12 A'   13 A'   14 A'                 
 -6.549  -6.549  -4.790  -4.784  -4.783  -2.674  -2.670  -2.670
 15 A'    3 A"   16 A'    4 A"   17 A'   18 A'   19 A'    5 A"                 
 -2.659  -2.658  -1.221  -0.921  -0.831  -0.718  -0.582  -0.512
  6 A"   20 A'   21 A'   22 A'   23 A'   24 A'   25 A'   26 A'                 
 -0.486  -0.471  -0.444  -0.412  -0.369  -0.339  -0.332  -0.325
 27 A'    7 A"   28 A'    8 A"   29 A'    9 A"   30 A'   31 A'                 
 -0.265
 10 A"                                                                         
 -- Virtual --                   
 -0.097  -0.063  -0.053  -0.002   0.021   0.027   0.040   0.040
 11 A"   32 A'   33 A'   34 A'   35 A'   36 A'   12 A"   37 A'                 
  0.047   0.067   0.073   0.083   0.090   0.100   0.111   0.126
 38 A'   13 A"   39 A'   14 A"   40 A'   41 A'   42 A'   43 A'                 
  0.132   0.133   0.144   0.170   0.200   0.232   0.275   0.282
 15 A"   44 A'   45 A'   46 A'   47 A'   16 A"   48 A'   49 A'                 
  0.283   0.298   0.311   0.384   0.387   0.399   0.412   0.432
 17 A"   50 A'   51 A'   52 A'   53 A'   54 A'   18 A"   55 A'                 
  0.452   0.453   0.479   0.490   0.496   0.533   0.556   0.573
 19 A"   56 A'   57 A'   58 A'   20 A"   21 A"   22 A"   59 A'                 
  0.607   0.626   0.635   0.668   0.716   0.788   0.826   0.827
 60 A'   23 A"   61 A'   24 A"   62 A'   63 A'   64 A'   25 A"                 
  0.863   0.883   0.908   0.910   0.951   0.956   1.091   1.187
 65 A'   66 A'   67 A'   26 A"   68 A'   69 A'   70 A'   71 A'                 
  1.299   1.382   1.385   1.408   1.464   1.565   1.615   1.675
 27 A"   72 A'   73 A'   28 A"   29 A"   30 A"   74 A'   75 A'                 
  1.723   1.779   1.865   1.978   1.981   2.029   2.132   2.230
 76 A'   77 A'   78 A'   79 A'   31 A"   80 A'   81 A'   32 A"                 
  2.312   2.438   2.673   2.932   3.114   3.756   3.768   3.782
 82 A'   83 A'   33 A"   84 A'   85 A'   34 A"   86 A'   35 A"                 
  3.816   3.971   3.987   4.039   4.070   4.134   4.328   6.258
 87 A'   36 A"   88 A'   37 A"   89 A'   90 A'   91 A'   38 A"                 
  6.305   6.330   6.592   6.957   7.528   7.561   7.623   9.703
 92 A'   93 A'   94 A'   95 A'   39 A"   96 A'   97 A'   98 A'                 
 13.772  13.886  13.934  23.320  25.783  25.939  26.272  47.871
 40 A"   99 A'  100 A'  101 A'   41 A"  102 A'  103 A'  104 A'                 
 66.756 163.075 215.688 289.722 289.753 289.8491020.659
105 A'  106 A'  107 A'   42 A"  108 A'  109 A'  110 A'                         
 --------------------------------------------------------------

          Ground-State Mulliken Net Atomic Charges

     Atom                 Charge (a.u.)
  ----------------------------------------
      1 C                    -0.407719
      2 P                     0.329919
      3 F                    -0.208262
      4 Br                   -0.051511
      5 Cl                    0.337573
  ----------------------------------------
  Sum of atomic charges =     0.000000

 -----------------------------------------------------------------
                    Cartesian Multipole Moments
 -----------------------------------------------------------------
    Charge (ESU x 10^10)
                 0.0000
    Dipole Moment (Debye)
         X      -1.2090      Y       0.2964      Z       0.0000
       Tot       1.2448
    Quadrupole Moments (Debye-Ang)
        XX     -57.5810     XY      -0.6479     YY     -52.8090
        XZ      -0.0000     YZ       0.0000     ZZ     -54.5173
    Octopole Moments (Debye-Ang^2)
       XXX     -79.0359    XXY      -3.9327    XYY     -12.5239
       YYY      -3.7862    XXZ       0.0000    XYZ       0.0000
       YYZ      -0.0000    XZZ     -15.7799    YZZ       0.5174
       ZZZ       0.0000
    Hexadecapole Moments (Debye-Ang^3)
      XXXX    -780.4340   XXXY     -48.7347   XXYY    -192.0773
      XYYY     -39.0565   YYYY    -432.2386   XXXZ      -0.0000
      XXYZ       0.0000   XYYZ      -0.0000   YYYZ       0.0000
      XXZZ    -135.0085   XYZZ      -9.5220   YYZZ     -86.3950
      XZZZ      -0.0000   YZZZ       0.0000   ZZZZ     -66.7617
 -----------------------------------------------------------------
Archival summary:
1\1\TWL02\OPT\ProcedureUnspecified\BasisUnspecified\r1l1111\taweetha\MonNov2614:03:492018MonNov2614:03:492018\0\\#,OPT,ProcedureUnspecified,BasisUnspecified,\\0,1\Br\C,1,1.90906\P,2,1.68372,1,115.808\F,3,1.63861,2,101.947,1,-180,0\Cl,2,1.72117,1,116.771,3,-180,0\\\@

 Total job time:  116.21s(wall), 307.72s(cpu) 
 Mon Nov 26 14:03:49 2018

        *************************************************************
        *                                                           *
        *  Thank you very much for using Q-Chem.  Have a nice day.  *
        *                                                           *
        *************************************************************


 
User input: 2 of 2 
 
Q-Chem Developer Version!
                  Welcome to Q-Chem
     A Quantum Leap Into The Future Of Chemistry


 Q-Chem 5.1, Q-Chem, Inc., Pleasanton, CA (2018)

 Yihan Shao,  Zhengting Gan,  E. Epifanovsky,  A. T. B. Gilbert,  M. Wormit,  
 J. Kussmann,  A. W. Lange,  A. Behn,  Jia Deng,  Xintian Feng,  D. Ghosh,  
 M. Goldey,  P. R. Horn,  L. D. Jacobson,  I. Kaliman,  T. Kus,  A. Landau,  
 Jie Liu,  E. I. Proynov,  R. M. Richard,  R. P. Steele,  E. J. Sundstrom,  
 H. L. Woodcock III,  P. M. Zimmerman,  D. Zuev,  B. Albrecht,  E. Alguire,  
 S. A. Baeppler,  D. Barton,  Z. Benda,  Y. A. Bernard,  E. J. Berquist,  
 K. B. Bravaya,  H. Burton,  D. Casanova,  Chun-Min Chang,  Yunqing Chen,  
 A. Chien,  K. D. Closser,  M. P. Coons,  S. Coriani,  S. Dasgupta,  
 A. L. Dempwolff,  M. Diedenhofen,  Hainam Do,  R. G. Edgar,  Po-Tung Fang,  
 S. Faraji,  S. Fatehi,  Qingguo Feng,  K. D. Fenk,  J. Fosso-Tande,  
 Qinghui Ge,  A. Ghysels,  G. Gidofalvi,  J. Gomes,  J. Gonthier,  A. Gunina,  
 D. Hait,  M. W. D. Hanson-Heine,  P. H. P. Harbach,  A. W. Hauser,  
 J. E. Herr,  E. G. Hohenstein,  Z. C. Holden,  Kerwin Hui,  B. C. Huynh,  
 T.-C. Jagau,  Hyunjun Ji,  B. Kaduk,  K. Khistyaev,  Jaehoon Kim,  
 P. Klunzinger,  K. Koh,  D. Kosenkov,  L. Koulias,  T. Kowalczyk,  
 C. M. Krauter,  A. Kunitsa,  Ka Un Lao,  A. Laurent,  K. V. Lawler,  
 Joonho Lee,  D. Lefrancois,  S. Lehtola,  D. S. Levine,  Yi-Pei Li,  
 You-Sheng Lin,  Fenglai Liu,  E. Livshits,  A. Luenser,  P. Manohar,  
 E. Mansoor,  S. F. Manzer,  Shan-Ping Mao,  Yuezhi Mao,  N. Mardirossian,  
 A. V. Marenich,  T. Markovich,  L. A. Martinez-Martinez,  S. A. Maurer,  
 N. J. Mayhall,  S. C. McKenzie,  J.-M. Mewes,  A. F. Morrison,  
 J. W. Mullinax,  K. Nanda,  T. S. Nguyen-Beck,  R. Olivares-Amaya,  
 J. A. Parkhill,  T. M. Perrine,  F. Plasser,  P. Pokhilko,  S. Prager,  
 A. Prociuk,  E. Ramos,  D. R. Rehn,  F. Rob,  M. Schneider,  N. Sergueev,  
 S. M. Sharada,  S. Sharma,  D. W. Small,  T. Stauch,  T. Stein,  
 Yu-Chuan Su,  A. J. W. Thom,  A. Tkatchenko,  T. Tsuchimochi,  N. M. Tubman,  
 L. Vogt,  M. L. Vidal,  O. Vydrov,  M. A. Watson,  J. Wenzel,  
 M. de Wergifosse,  T. A. Wesolowski,  A. White,  J. Witte,  A. Yamada,  
 Jun Yang,  K. Yao,  S. Yeganeh,  S. R. Yost,  Zhi-Qiang You,  A. Zech,  
 Igor Ying Zhang,  Xing Zhang,  Yan Zhao,  Ying Zhu,  B. R. Brooks,  
 G. K. L. Chan,  C. J. Cramer,  M. S. Gordon,  W. J. Hehre,  A. Klamt,  
 M. W. Schmidt,  C. D. Sherrill,  D. G. Truhlar,  A. Aspuru-Guzik,  R. Baer,  
 A. T. Bell,  N. A. Besley,  Jeng-Da Chai,  A. E. DePrince, III,  
 R. A. DiStasio Jr.,  A. Dreuw,  B. D. Dunietz,  T. R. Furlani,  
 Chao-Ping Hsu,  Yousung Jung,  Jing Kong,  D. S. Lambrecht,  WanZhen Liang,  
 C. Ochsenfeld,  V. A. Rassolov,  L. V. Slipchenko,  J. E. Subotnik,  
 T. Van Voorhis,  J. M. Herbert,  A. I. Krylov,  P. M. W. Gill,  M. Head-Gordon

 Contributors to earlier versions of Q-Chem not listed above: 
 R. D. Adamson,  B. Austin,  J. Baker,  G. J. O. Beran,  K. Brandhorst,  
 S. T. Brown,  E. F. C. Byrd,  A. K. Chakraborty,  C.-L. Cheng,  
 Siu Hung Chien,  D. M. Chipman,  D. L. Crittenden,  H. Dachsel,  
 R. J. Doerksen,  A. D. Dutoi,  L. Fusti-Molnar,  W. A. Goddard III,  
 A. Golubeva-Zadorozhnaya,  S. R. Gwaltney,  G. Hawkins,  A. Heyden,  
 S. Hirata,  G. Kedziora,  F. J. Keil,  C. Kelley,  Jihan Kim,  R. A. King,  
 R. Z. Khaliullin,  P. P. Korambath,  W. Kurlancheek,  A. M. Lee,  M. S. Lee,  
 S. V. Levchenko,  Ching Yeh Lin,  D. Liotard,  R. C. Lochan,  I. Lotan,  
 P. E. Maslen,  N. Nair,  D. P. O'Neill,  D. Neuhauser,  E. Neuscamman,  
 C. M. Oana,  R. Olson,  B. Peters,  R. Peverati,  P. A. Pieniazek,  
 Y. M. Rhee,  J. Ritchie,  M. A. Rohrdanz,  E. Rosta,  N. J. Russ,  
 H. F. Schaefer III,  N. E. Schultz,  N. Shenvi,  A. C. Simmonett,  A. Sodt,  
 D. Stuck,  K. S. Thanthiriwatte,  V. Vanovschi,  Tao Wang,  A. Warshel,  
 C. F. Williams,  Q. Wu,  X. Xu,  W. Zhang

 Please cite Q-Chem as follows:
 Y. Shao et al., Mol. Phys. 113, 184-215 (2015)
 DOI: 10.1080/00268976.2014.952696

 Q-Chem 5.1.2 for Intel X86 EM64T Linux

 Parts of Q-Chem use Armadillo 8.300.2 (Tropical Shenanigans).
 http://arma.sourceforge.net/

 Q-Chem begins on Mon Nov 26 14:03:49 2018  

Host: 
0

     Scratch files written to /scratch/taweetham/qchem47397//
The previous job contains 0 fragments, simply inherited here
Input Ideriv = 2
Curr. Ideriv = -1
Max.  Ideriv = 2

Checking the input file for inconsistencies... 	...done.

--------------------------------------------------------------
User input:
--------------------------------------------------------------

$molecule
read
$end

$rem
   job_type 	frequency
   basis 	6-311++g**
   method	b3lyp	
$end


--------------------------------------------------------------
 ----------------------------------------------------------------
             Standard Nuclear Orientation (Angstroms)
    I     Atom           X                Y                Z
 ----------------------------------------------------------------
    1      C       0.2435531530    -0.1326935530    -0.0000000000
    2      P       1.2615045127     1.2084539673     0.0000000000
    3      F       2.7435277725     0.5094119277     0.0000000000
    4      Br     -1.6278977962     0.2443560668    -0.0000000000
    5      Cl      0.7000462532    -1.7922245811    -0.0000000000
 ----------------------------------------------------------------
 Molecular Point Group                 Cs    NOp =  2
 Largest Abelian Subgroup              Cs    NOp =  2
 Nuclear Repulsion Energy =   474.0983690940 hartrees
 There are       41 alpha and       41 beta electrons
 Requested basis set is 6-311++G(d,p)
 There are 57 shells and 152 basis functions

 Total QAlloc Memory Limit   2000 MB
 Mega-Array Size       188 MB
 MEM_STATIC part       192 MB

                       Distance Matrix (Angstroms)
             C (  1)   P (  2)   F (  3)   Br(  4)
   P (  2)  1.683717
   F (  3)  2.581118  1.638613
   Br(  4)  1.909056  3.046002  4.379454
   Cl(  5)  1.721171  3.052754  3.077880  3.093054

 A cutoff of  1.0D-11 yielded   1371 shell pairs
 There are     10475 function pairs (     11487 Cartesian)

 -------------------------------------------------------
 OpenMP Integral Computing Module                       
 Release: version 1.0, May 2013, Q-Chem Inc. Pittsburgh 
 -------------------------------------------------------
 Integral Job Info:
 Integral job number is                      11
 Integral operator is                         1
 short-range coefficients                     0
 long-range coefficients              100000000
 Omega coefficients                           0
 if combine SR and LR in K                    0
 Integral screening is                        0
 Integral computing path is                   2
 max size of driver memory is            800000
 size of driver memory is                593474
 size of scratch memory is             29634545
 max col of scratch BK array               1296
 max len of scratch array in speh3          155
 max len of scratch index in speh4           18
 max int batch size is                      520
 min int batch size is                       52
 fixed nKL is                                45
 max L of basis functions is                  2
 order of int derivative is                   0
 number of shells is                         57
 number of basis is                         159
 number of cartesian basis is               159
 number of contracted shell pairs          1371
 number of primitive shell pairs           3730
 maxK2 (contraction) of shell pair           36
 max number of K2 of shell pair               1
 max number of CS2 of shell pair            132
 max number of PS2 of shell pair            270
 mem total for path MDJ                  517854
 -------------------------------------------------------
 Smallest overlap matrix eigenvalue = 3.37E-04
 Guess from superposition of atomic densities
 Warning:  Energy on first SCF cycle will be non-variational
 SAD guess density has 82.000000 electrons

 -----------------------------------------------------------------------
  General SCF calculation program by
  Eric Jon Sundstrom, Paul Horn, Yuezhi Mao, Dmitri Zuev, Alec White,
  David Stuck, Shaama M.S., Shane Yost, Joonho Lee, David Small,
  Daniel Levine, Susi Lehtola, Hugh Burton, Evgeny Epifanovsky
 -----------------------------------------------------------------------
 Exchange:     0.2000 Hartree-Fock + 0.0800 Slater + 0.7200 B88
 Correlation:  0.1900 VWN1RPA + 0.8100 LYP
 Using SG-1 standard quadrature grid
 using 4 threads for integral computing
 -------------------------------------------------------
 OpenMP Integral computing Module                
 Release: version 2.0, May 2017, Q-Chem Inc. Pleasanton 
 -------------------------------------------------------
 -------------------------------------------------------
 OpenMP BLAS3 based DFT computing Module                
 Release: version 1.0, May 2013, Q-Chem Inc. Pittsburgh 
 -------------------------------------------------------
 A restricted SCF calculation will be
 performed using DIIS
 SCF converges when DIIS error is below 1.0e-08
 ---------------------------------------
  Cycle       Energy         DIIS error
 ---------------------------------------
    1   -3514.3303784819      4.19e-02  
    2   -3513.6822795878      4.44e-03  
    3   -3513.6116315962      7.38e-03  
    4   -3513.7162686927      9.21e-04  
    5   -3513.7177038805      3.19e-04  
    6   -3513.7178492178      2.23e-04  
    7   -3513.7179852920      2.57e-05  
    8   -3513.7179868803      1.18e-05  
    9   -3513.7179873180      1.75e-06  
   10   -3513.7179873256      4.74e-07  
   11   -3513.7179873264      1.76e-07  
   12   -3513.7179873264      3.57e-08  
   13   -3513.7179873265      8.14e-09  Convergence criterion met
 ---------------------------------------
 SCF time:   CPU 25.31s  wall 9.00s 
 SCF   energy in the final basis set =    -3513.7179873265
 Total energy in the final basis set =    -3513.7179873265

 --------------------------------------------------------------
             Orbital Energies (a.u.) and Symmetries
 --------------------------------------------------------------

 Alpha MOs, Restricted
 -- Occupied --                  
-482.87 -101.60  -77.13  -62.52  -56.34  -56.34  -56.34  -24.70
  1 A'    2 A'    3 A'    4 A'    5 A'    6 A'    1 A"    7 A'                 
-10.309  -9.511  -8.731  -7.276  -7.265  -7.265  -6.626  -6.563
  8 A'    9 A'   10 A'   11 A'    2 A"   12 A'   13 A'   14 A'                 
 -6.549  -6.549  -4.790  -4.784  -4.783  -2.674  -2.670  -2.670
 15 A'    3 A"   16 A'    4 A"   17 A'   18 A'   19 A'    5 A"                 
 -2.658  -2.658  -1.221  -0.921  -0.831  -0.718  -0.582  -0.512
 20 A'    6 A"   21 A'   22 A'   23 A'   24 A'   25 A'   26 A'                 
 -0.486  -0.471  -0.444  -0.412  -0.369  -0.339  -0.332  -0.325
 27 A'    7 A"   28 A'    8 A"   29 A'    9 A"   30 A'   31 A'                 
 -0.265
 10 A"                                                                         
 -- Virtual --                   
 -0.097  -0.063  -0.053  -0.002   0.021   0.027   0.040   0.040
 11 A"   32 A'   33 A'   34 A'   35 A'   36 A'   12 A"   37 A'                 
  0.047   0.067   0.073   0.083   0.090   0.100   0.111   0.126
 38 A'   13 A"   39 A'   14 A"   40 A'   41 A'   42 A'   43 A'                 
  0.132   0.133   0.144   0.170   0.200   0.232   0.275   0.282
 15 A"   44 A'   45 A'   46 A'   47 A'   16 A"   48 A'   49 A'                 
  0.283   0.298   0.311   0.383   0.387   0.399   0.413   0.431
 17 A"   50 A'   51 A'   52 A'   53 A'   54 A'   18 A"   55 A'                 
  0.452   0.454   0.479   0.490   0.496   0.533   0.556   0.573
 19 A"   56 A'   57 A'   58 A'   20 A"   21 A"   22 A"   59 A'                 
  0.607   0.626   0.635   0.668   0.716   0.788   0.826   0.827
 60 A'   23 A"   61 A'   24 A"   62 A'   63 A'   64 A'   25 A"                 
  0.863   0.883   0.908   0.910   0.951   0.956   1.091   1.186
 65 A'   66 A'   67 A'   26 A"   68 A'   69 A'   70 A'   71 A'                 
  1.299   1.382   1.385   1.408   1.464   1.565   1.615   1.676
 27 A"   72 A'   73 A'   28 A"   29 A"   30 A"   74 A'   75 A'                 
  1.723   1.779   1.865   1.978   1.981   2.029   2.132   2.231
 76 A'   77 A'   78 A'   79 A'   31 A"   80 A'   81 A'   32 A"                 
  2.312   2.438   2.673   2.932   3.114   3.756   3.768   3.782
 82 A'   83 A'   33 A"   84 A'   85 A'   34 A"   86 A'   35 A"                 
  3.816   3.971   3.987   4.039   4.070   4.134   4.328   6.257
 87 A'   36 A"   88 A'   37 A"   89 A'   90 A'   91 A'   38 A"                 
  6.305   6.331   6.592   6.957   7.528   7.561   7.623   9.703
 92 A'   93 A'   94 A'   95 A'   39 A"   96 A'   97 A'   98 A'                 
 13.772  13.886  13.935  23.320  25.783  25.938  26.273  47.872
 40 A"   99 A'  100 A'  101 A'   41 A"  102 A'  103 A'  104 A'                 
 66.756 163.075 215.688 289.722 289.753 289.8491020.659
105 A'  106 A'  107 A'   42 A"  108 A'  109 A'  110 A'                         

 Beta MOs, Restricted
 -- Occupied --                  
-482.87 -101.60  -77.13  -62.52  -56.34  -56.34  -56.34  -24.70
  1 A'    2 A'    3 A'    4 A'    5 A'    6 A'    1 A"    7 A'                 
-10.309  -9.511  -8.731  -7.276  -7.265  -7.265  -6.626  -6.563
  8 A'    9 A'   10 A'   11 A'    2 A"   12 A'   13 A'   14 A'                 
 -6.549  -6.549  -4.790  -4.784  -4.783  -2.674  -2.670  -2.670
 15 A'    3 A"   16 A'    4 A"   17 A'   18 A'   19 A'    5 A"                 
 -2.658  -2.658  -1.221  -0.921  -0.831  -0.718  -0.582  -0.512
 20 A'    6 A"   21 A'   22 A'   23 A'   24 A'   25 A'   26 A'                 
 -0.486  -0.471  -0.444  -0.412  -0.369  -0.339  -0.332  -0.325
 27 A'    7 A"   28 A'    8 A"   29 A'    9 A"   30 A'   31 A'                 
 -0.265
 10 A"                                                                         
 -- Virtual --                   
 -0.097  -0.063  -0.053  -0.002   0.021   0.027   0.040   0.040
 11 A"   32 A'   33 A'   34 A'   35 A'   36 A'   12 A"   37 A'                 
  0.047   0.067   0.073   0.083   0.090   0.100   0.111   0.126
 38 A'   13 A"   39 A'   14 A"   40 A'   41 A'   42 A'   43 A'                 
  0.132   0.133   0.144   0.170   0.200   0.232   0.275   0.282
 15 A"   44 A'   45 A'   46 A'   47 A'   16 A"   48 A'   49 A'                 
  0.283   0.298   0.311   0.383   0.387   0.399   0.413   0.431
 17 A"   50 A'   51 A'   52 A'   53 A'   54 A'   18 A"   55 A'                 
  0.452   0.454   0.479   0.490   0.496   0.533   0.556   0.573
 19 A"   56 A'   57 A'   58 A'   20 A"   21 A"   22 A"   59 A'                 
  0.607   0.626   0.635   0.668   0.716   0.788   0.826   0.827
 60 A'   23 A"   61 A'   24 A"   62 A'   63 A'   64 A'   25 A"                 
  0.863   0.883   0.908   0.910   0.951   0.956   1.091   1.186
 65 A'   66 A'   67 A'   26 A"   68 A'   69 A'   70 A'   71 A'                 
  1.299   1.382   1.385   1.408   1.464   1.565   1.615   1.676
 27 A"   72 A'   73 A'   28 A"   29 A"   30 A"   74 A'   75 A'                 
  1.723   1.779   1.865   1.978   1.981   2.029   2.132   2.231
 76 A'   77 A'   78 A'   79 A'   31 A"   80 A'   81 A'   32 A"                 
  2.312   2.438   2.673   2.932   3.114   3.756   3.768   3.782
 82 A'   83 A'   33 A"   84 A'   85 A'   34 A"   86 A'   35 A"                 
  3.816   3.971   3.987   4.039   4.070   4.134   4.328   6.257
 87 A'   36 A"   88 A'   37 A"   89 A'   90 A'   91 A'   38 A"                 
  6.305   6.331   6.592   6.957   7.528   7.561   7.623   9.703
 92 A'   93 A'   94 A'   95 A'   39 A"   96 A'   97 A'   98 A'                 
 13.772  13.886  13.935  23.320  25.783  25.938  26.273  47.872
 40 A"   99 A'  100 A'  101 A'   41 A"  102 A'  103 A'  104 A'                 
 66.756 163.075 215.688 289.722 289.753 289.8491020.659
105 A'  106 A'  107 A'   42 A"  108 A'  109 A'  110 A'                         
 --------------------------------------------------------------

          Ground-State Mulliken Net Atomic Charges

     Atom                 Charge (a.u.)
  ----------------------------------------
      1 C                    -0.407608
      2 P                     0.329620
      3 F                    -0.208472
      4 Br                   -0.051017
      5 Cl                    0.337478
  ----------------------------------------
  Sum of atomic charges =     0.000000

 -----------------------------------------------------------------
                    Cartesian Multipole Moments
 -----------------------------------------------------------------
    Charge (ESU x 10^10)
                 0.0000
    Dipole Moment (Debye)
         X      -1.1476      Y       0.4893      Z      -0.0000
       Tot       1.2475
    Quadrupole Moments (Debye-Ang)
        XX     -57.3662     XY       0.0488     YY     -52.6932
        XZ       0.0000     YZ       0.0000     ZZ     -54.5164
    Octopole Moments (Debye-Ang^2)
       XXX     -56.5088    XXY       2.9035    XYY      -5.9982
       YYY      -3.1392    XXZ       0.0000    XYZ      -0.0000
       YYZ      -0.0000    XZZ      -8.4431    YZZ       1.1850
       ZZZ      -0.0000
    Hexadecapole Moments (Debye-Ang^3)
      XXXX    -765.8223   XXXY     -16.8006   XXYY    -187.9838
      XYYY     -15.3189   YYYY    -414.7126   XXXZ       0.0000
      XXYZ      -0.0000   XYYZ      -0.0000   YYYZ       0.0000
      XXZZ    -133.6837   XYZZ      -1.9157   YYZZ     -84.4745
      XZZZ      -0.0000   YZZZ      -0.0000   ZZZZ     -66.7620
 -----------------------------------------------------------------
 Calculating MO derivatives via CPSCF
 D1JvT checksum  = 197100 14806.0353899239
 D1KAT checksum  = 441600 782.0112963567
   1         3          15      0.141776    0.048749
   2         3          15      0.019854    0.007210
   3         3          15      0.002614    0.001130
   4         3          15      0.000238    0.000109
   5        15           3      0.000014    0.000009
   6        18           0      0.000000    0.000000    Roots Converged
 Time for AOints: 6.6 s (CPU) 2.4 s (wall)
 ------------------------------------------------------------------------------
                     AOints        : Timing summary (seconds)
 ------------------------------------------------------------------------------
     job step          cpu (% of tot)      sys (% of tot)     wall (% of tot)
 ------------------------------------------------------------------------------
  cpscf_lag         0.3280E+02 (31.7)   0.5000E-05 (33.3)   0.1241E+02 (31.9)
  iterzp            0.6409E+02 (61.9)   0.9000E-05 (60.0)   0.2398E+02 (61.6)
  make_fx           0.0000E+00 ( 0.0)   0.0000E+00 ( 0.0)   0.0000E+00 ( 0.0)
  AOints            0.6556E+01 ( 6.3)   0.1000E-05 ( 6.7)   0.2403E+01 ( 6.2)
 ------------------------------------------------------------------------------
   Grand Totals     0.1036E+03          0.1500E-04          0.3893E+02
 ------------------------------------------------------------------------------
 Calculating analytic Hessian of the SCF energy
 Polarizability Matrix (a.u.)
            1           2           3
    1 -86.2201408  -7.3107080   0.0000000
    2  -7.3107080 -79.0760441   0.0000000
    3   0.0000000   0.0000000 -42.7697494

 Direct stationary perturbation theory relativistic correction:

 rels  =      18.081578742630
 relv  =     -61.644318509663
 rel2e =      10.176618354603
 E_rel =     -33.386121412431

 Hessian of the SCF Energy
            1           2           3           4           5           6
    1   0.3180491   0.0924454  -0.0000000  -0.1110307  -0.1093222  -0.0000000
    2   0.0924454   0.4091385  -0.0000000  -0.1482311  -0.2132532   0.0000000
    3  -0.0000000  -0.0000000   0.0587034  -0.0000000   0.0000000  -0.0222358
    4  -0.1110307  -0.1482311  -0.0000000   0.3346748   0.0361164   0.0000000
    5  -0.1093222  -0.2132532   0.0000000   0.0361164   0.3209064  -0.0000000
    6  -0.0000000   0.0000000  -0.0222358   0.0000000  -0.0000000   0.0208217
    7  -0.0269566   0.0171896   0.0000000  -0.2027399   0.0730345  -0.0000000
    8  -0.0161230   0.0034920  -0.0000000   0.1047889  -0.0766946   0.0000000
    9  -0.0000000  -0.0000000   0.0009880  -0.0000000   0.0000000  -0.0110211
   10  -0.1435496   0.0062177  -0.0000000  -0.0219233   0.0050725   0.0000000
   11   0.0096374  -0.0269686  -0.0000000  -0.0032830   0.0072632   0.0000000
   12   0.0000000   0.0000000  -0.0166589   0.0000000   0.0000000  -0.0001336
   13  -0.0365122   0.0323784   0.0000000   0.0010190  -0.0049012  -0.0000000
   14   0.0233624  -0.1724087   0.0000000   0.0106088  -0.0382218  -0.0000000
   15   0.0000000   0.0000000  -0.0207967   0.0000000  -0.0000000   0.0125688
            7           8           9          10          11          12
    1  -0.0269566  -0.0161230  -0.0000000  -0.1435496   0.0096374   0.0000000
    2   0.0171896   0.0034920  -0.0000000   0.0062177  -0.0269686   0.0000000
    3   0.0000000  -0.0000000   0.0009880  -0.0000000  -0.0000000  -0.0166589
    4  -0.2027399   0.1047889  -0.0000000  -0.0219233  -0.0032830   0.0000000
    5   0.0730345  -0.0766946   0.0000000   0.0050725   0.0072632   0.0000000
    6  -0.0000000   0.0000000  -0.0110211   0.0000000   0.0000000  -0.0001336
    7   0.2332452  -0.0831344   0.0000000  -0.0057017  -0.0032837  -0.0000000
    8  -0.0831344   0.0663578  -0.0000000  -0.0021508  -0.0009104   0.0000000
    9   0.0000000  -0.0000000   0.0091771   0.0000000   0.0000000   0.0049880
   10  -0.0057017  -0.0021508   0.0000000   0.1866171  -0.0287146  -0.0000000
   11  -0.0032837  -0.0009104   0.0000000  -0.0287146   0.0324974  -0.0000000
   12  -0.0000000   0.0000000   0.0049880  -0.0000000  -0.0000000   0.0082356
   13   0.0021529  -0.0033807   0.0000000  -0.0154426   0.0256439  -0.0000000
   14  -0.0038061   0.0077552   0.0000000   0.0195752  -0.0118816   0.0000000
   15  -0.0000000   0.0000000  -0.0041320   0.0000000   0.0000000   0.0035688
           13          14          15
    1  -0.0365122   0.0233624   0.0000000
    2   0.0323784  -0.1724087   0.0000000
    3   0.0000000   0.0000000  -0.0207967
    4   0.0010190   0.0106088   0.0000000
    5  -0.0049012  -0.0382218  -0.0000000
    6  -0.0000000  -0.0000000   0.0125688
    7   0.0021529  -0.0038061  -0.0000000
    8  -0.0033807   0.0077552   0.0000000
    9   0.0000000   0.0000000  -0.0041320
   10  -0.0154426   0.0195752   0.0000000
   11   0.0256439  -0.0118816   0.0000000
   12  -0.0000000   0.0000000   0.0035688
   13   0.0487828  -0.0497403  -0.0000000
   14  -0.0497403   0.2147570  -0.0000000
   15  -0.0000000  -0.0000000   0.0087910
 Gradient time:  CPU 154.94 s  wall 57.99 s
 **********************************************************************
 **                                                                  **
 **                       VIBRATIONAL ANALYSIS                       **
 **                       --------------------                       **
 **                                                                  **
 **        VIBRATIONAL FREQUENCIES (CM**-1) AND NORMAL MODES         **
 **     FORCE CONSTANTS (mDYN/ANGSTROM) AND REDUCED MASSES (AMU)     **
 **                  INFRARED INTENSITIES (KM/MOL)                   **
 **                                                                  **
 **********************************************************************


 Mode:                 1                      2                      3
 Frequency:       149.42                 157.09                 216.61
 Force Cnst:      0.3361                 0.3341                 0.8720
 Red. Mass:      25.5470                22.9766                31.5435
 IR Active:          YES                    YES                    YES
 IR Intens:        1.727                  2.196                  0.017
 Raman Active:       YES                    YES                    YES
               X      Y      Z        X      Y      Z        X      Y      Z
 C          0.105 -0.341  0.000   -0.000 -0.000 -0.281   -0.101 -0.328 -0.000
 P         -0.274 -0.077 -0.000   -0.000 -0.000 -0.522   -0.370 -0.231  0.000
 F          0.081  0.705  0.000   -0.000 -0.000  0.782   -0.373 -0.217 -0.000
 Br         0.178  0.105 -0.000   -0.000  0.000  0.124   -0.035  0.260  0.000
 Cl        -0.238 -0.434 -0.000    0.000  0.000 -0.146    0.644 -0.151  0.000
 TransDip   0.005 -0.042 -0.000   -0.000 -0.000 -0.047   -0.002  0.004  0.000

 Mode:                 4                      5                      6
 Frequency:       284.48                 380.22                 473.14
 Force Cnst:      1.4784                 1.1028                 3.9169
 Red. Mass:      31.0052                12.9476                29.6974
 IR Active:          YES                    YES                    YES
 IR Intens:        1.751                  9.351                 28.587
 Raman Active:       YES                    YES                    YES
               X      Y      Z        X      Y      Z        X      Y      Z
 C          0.004  0.109  0.000    0.000  0.000  0.978    0.326  0.140 -0.000
 P         -0.329  0.248 -0.000    0.000  0.000 -0.159    0.218  0.636  0.000
 F         -0.669 -0.399  0.000   -0.000 -0.000  0.031   -0.206 -0.192 -0.000
 Br         0.383 -0.073 -0.000   -0.000  0.000 -0.038   -0.122  0.026  0.000
 Cl        -0.210  0.125 -0.000    0.000 -0.000 -0.127    0.083 -0.566  0.000
 TransDip  -0.014  0.040 -0.000    0.000  0.000 -0.098    0.077  0.153  0.000

 Mode:                 7                      8                      9
 Frequency:       763.80                 806.40                1114.46
 Force Cnst:      7.5175                 5.0639                 9.9155
 Red. Mass:      21.8704                13.2170                13.5499
 IR Active:          YES                    YES                    YES
 IR Intens:      124.620                162.263                 34.764
 Raman Active:       YES                    YES                    YES
               X      Y      Z        X      Y      Z        X      Y      Z
 C          0.142 -0.212  0.000    0.857 -0.451  0.000    0.477  0.832 -0.000
 P         -0.458  0.256 -0.000    0.019 -0.036 -0.000   -0.172 -0.202  0.000
 F          0.722 -0.369  0.000   -0.165  0.012  0.000    0.035 -0.013 -0.000
 Br        -0.008  0.004 -0.000   -0.069  0.010 -0.000   -0.018 -0.004  0.000
 Cl        -0.017  0.037 -0.000   -0.065  0.158 -0.000    0.009 -0.089  0.000
 TransDip  -0.356 -0.032 -0.000    0.348 -0.212 -0.000   -0.030  0.186  0.000

 STANDARD THERMODYNAMIC QUANTITIES AT   298.15 K  AND     1.00 ATM

   This Molecule has  0 Imaginary Frequencies
   Zero point vibrational energy:        6.212 kcal/mol

   Atom    1 Element C  Has Mass   12.00000
   Atom    2 Element P  Has Mass   30.97376
   Atom    3 Element F  Has Mass   18.99840
   Atom    4 Element Br Has Mass   78.91830
   Atom    5 Element Cl Has Mass   34.96885
   Molecular Mass:   175.859310 amu
   Principal axes and moments of inertia in amu*Bohr^2:
                             1           2           3
    Eigenvalues --      597.69156  1495.33297  2093.02453
          X               0.99998     0.00702    -0.00000
          Y              -0.00702     0.99998    -0.00000
          Z               0.00000     0.00000     1.00000
   Rotational Symmetry Number is   1
   The Molecule is an Asymmetric Top
   Translational Enthalpy:        0.889 kcal/mol
   Rotational Enthalpy:           0.889 kcal/mol
   Vibrational Enthalpy:          8.104 kcal/mol
   gas constant (RT):             0.592 kcal/mol
   Translational Entropy:        41.401  cal/mol.K
   Rotational Entropy:           29.016  cal/mol.K
   Vibrational Entropy:          11.025  cal/mol.K

   Total Enthalpy:               10.474 kcal/mol
   Total Entropy:                81.441  cal/mol.K
Archival summary:
1\1\TWL02\FREQ\ProcedureUnspecified\BasisUnspecified\r1l1111\taweetha\MonNov2614:04:572018MonNov2614:04:572018\0\\#,FREQ,ProcedureUnspecified,BasisUnspecified,\\0,1\Br\C,1,1.90906\P,2,1.68372,1,115.808\F,3,1.63861,2,101.947,1,180,0\Cl,2,1.72117,1,116.771,3,-180,0\\\@

 Total job time:  67.76s(wall), 180.43s(cpu) 
 Mon Nov 26 14:04:57 2018

        *************************************************************
        *                                                           *
        *  Thank you very much for using Q-Chem.  Have a nice day.  *
        *                                                           *
        *************************************************************
