# Supplementary material for: Geometric and energetic data from ab initio calculations of haloethene, haloimine, halomethylenephosphine, haloiminophosphine, halodiazene, halodiphosphene and halocyclopropane
Source: Data Brief. 2019 Nov 2;27:104738. doi: 10.1016/j.dib.2019.104738 (PMC6861602; doi:10.1016/j.dib.2019.104738)
Supplement: Multimedia component 5 [file mmc5.zip › CP/B3LYP/ClBrCPHE.out]

Q-Chem Developer Version!
                  Welcome to Q-Chem
     A Quantum Leap Into The Future Of Chemistry


 Q-Chem 5.1, Q-Chem, Inc., Pleasanton, CA (2018)

 Yihan Shao,  Zhengting Gan,  E. Epifanovsky,  A. T. B. Gilbert,  M. Wormit,  
 J. Kussmann,  A. W. Lange,  A. Behn,  Jia Deng,  Xintian Feng,  D. Ghosh,  
 M. Goldey,  P. R. Horn,  L. D. Jacobson,  I. Kaliman,  T. Kus,  A. Landau,  
 Jie Liu,  E. I. Proynov,  R. M. Richard,  R. P. Steele,  E. J. Sundstrom,  
 H. L. Woodcock III,  P. M. Zimmerman,  D. Zuev,  B. Albrecht,  E. Alguire,  
 S. A. Baeppler,  D. Barton,  Z. Benda,  Y. A. Bernard,  E. J. Berquist,  
 K. B. Bravaya,  H. Burton,  D. Casanova,  Chun-Min Chang,  Yunqing Chen,  
 A. Chien,  K. D. Closser,  M. P. Coons,  S. Coriani,  S. Dasgupta,  
 A. L. Dempwolff,  M. Diedenhofen,  Hainam Do,  R. G. Edgar,  Po-Tung Fang,  
 S. Faraji,  S. Fatehi,  Qingguo Feng,  K. D. Fenk,  J. Fosso-Tande,  
 Qinghui Ge,  A. Ghysels,  G. Gidofalvi,  J. Gomes,  J. Gonthier,  A. Gunina,  
 D. Hait,  M. W. D. Hanson-Heine,  P. H. P. Harbach,  A. W. Hauser,  
 J. E. Herr,  E. G. Hohenstein,  Z. C. Holden,  Kerwin Hui,  B. C. Huynh,  
 T.-C. Jagau,  Hyunjun Ji,  B. Kaduk,  K. Khistyaev,  Jaehoon Kim,  
 P. Klunzinger,  K. Koh,  D. Kosenkov,  L. Koulias,  T. Kowalczyk,  
 C. M. Krauter,  A. Kunitsa,  Ka Un Lao,  A. Laurent,  K. V. Lawler,  
 Joonho Lee,  D. Lefrancois,  S. Lehtola,  D. S. Levine,  Yi-Pei Li,  
 You-Sheng Lin,  Fenglai Liu,  E. Livshits,  A. Luenser,  P. Manohar,  
 E. Mansoor,  S. F. Manzer,  Shan-Ping Mao,  Yuezhi Mao,  N. Mardirossian,  
 A. V. Marenich,  T. Markovich,  L. A. Martinez-Martinez,  S. A. Maurer,  
 N. J. Mayhall,  S. C. McKenzie,  J.-M. Mewes,  A. F. Morrison,  
 J. W. Mullinax,  K. Nanda,  T. S. Nguyen-Beck,  R. Olivares-Amaya,  
 J. A. Parkhill,  T. M. Perrine,  F. Plasser,  P. Pokhilko,  S. Prager,  
 A. Prociuk,  E. Ramos,  D. R. Rehn,  F. Rob,  M. Schneider,  N. Sergueev,  
 S. M. Sharada,  S. Sharma,  D. W. Small,  T. Stauch,  T. Stein,  
 Yu-Chuan Su,  A. J. W. Thom,  A. Tkatchenko,  T. Tsuchimochi,  N. M. Tubman,  
 L. Vogt,  M. L. Vidal,  O. Vydrov,  M. A. Watson,  J. Wenzel,  
 M. de Wergifosse,  T. A. Wesolowski,  A. White,  J. Witte,  A. Yamada,  
 Jun Yang,  K. Yao,  S. Yeganeh,  S. R. Yost,  Zhi-Qiang You,  A. Zech,  
 Igor Ying Zhang,  Xing Zhang,  Yan Zhao,  Ying Zhu,  B. R. Brooks,  
 G. K. L. Chan,  C. J. Cramer,  M. S. Gordon,  W. J. Hehre,  A. Klamt,  
 M. W. Schmidt,  C. D. Sherrill,  D. G. Truhlar,  A. Aspuru-Guzik,  R. Baer,  
 A. T. Bell,  N. A. Besley,  Jeng-Da Chai,  A. E. DePrince, III,  
 R. A. DiStasio Jr.,  A. Dreuw,  B. D. Dunietz,  T. R. Furlani,  
 Chao-Ping Hsu,  Yousung Jung,  Jing Kong,  D. S. Lambrecht,  WanZhen Liang,  
 C. Ochsenfeld,  V. A. Rassolov,  L. V. Slipchenko,  J. E. Subotnik,  
 T. Van Voorhis,  J. M. Herbert,  A. I. Krylov,  P. M. W. Gill,  M. Head-Gordon

 Contributors to earlier versions of Q-Chem not listed above: 
 R. D. Adamson,  B. Austin,  J. Baker,  G. J. O. Beran,  K. Brandhorst,  
 S. T. Brown,  E. F. C. Byrd,  A. K. Chakraborty,  C.-L. Cheng,  
 Siu Hung Chien,  D. M. Chipman,  D. L. Crittenden,  H. Dachsel,  
 R. J. Doerksen,  A. D. Dutoi,  L. Fusti-Molnar,  W. A. Goddard III,  
 A. Golubeva-Zadorozhnaya,  S. R. Gwaltney,  G. Hawkins,  A. Heyden,  
 S. Hirata,  G. Kedziora,  F. J. Keil,  C. Kelley,  Jihan Kim,  R. A. King,  
 R. Z. Khaliullin,  P. P. Korambath,  W. Kurlancheek,  A. M. Lee,  M. S. Lee,  
 S. V. Levchenko,  Ching Yeh Lin,  D. Liotard,  R. C. Lochan,  I. Lotan,  
 P. E. Maslen,  N. Nair,  D. P. O'Neill,  D. Neuhauser,  E. Neuscamman,  
 C. M. Oana,  R. Olson,  B. Peters,  R. Peverati,  P. A. Pieniazek,  
 Y. M. Rhee,  J. Ritchie,  M. A. Rohrdanz,  E. Rosta,  N. J. Russ,  
 H. F. Schaefer III,  N. E. Schultz,  N. Shenvi,  A. C. Simmonett,  A. Sodt,  
 D. Stuck,  K. S. Thanthiriwatte,  V. Vanovschi,  Tao Wang,  A. Warshel,  
 C. F. Williams,  Q. Wu,  X. Xu,  W. Zhang

 Please cite Q-Chem as follows:
 Y. Shao et al., Mol. Phys. 113, 184-215 (2015)
 DOI: 10.1080/00268976.2014.952696

 Q-Chem 5.1.2 for Intel X86 EM64T Linux

 Parts of Q-Chem use Armadillo 8.300.2 (Tropical Shenanigans).
 http://arma.sourceforge.net/

 Q-Chem begins on Mon Nov 26 17:44:30 2018  

Host: 
0

     Scratch files written to /scratch/taweetham/qchem52717//
Input Ideriv = 2
Curr. Ideriv = -1
Max.  Ideriv = 2

Checking the input file for inconsistencies... 	...done.

--------------------------------------------------------------
User input:
--------------------------------------------------------------
$molecule
0 1
C 
P 1 1.5 
H 2 PH 1 120. 
Br 1 PBr 2 120.  3 180.0
Cl 1 PCl 2 120.  3 0.0

PH=1.44
PF=1.54
PCl=2.03
PBr=2.5
PI=2.6
$end

$rem
   job_type	optimization
   basis	6-311++g**
   method	b3lyp
$end

--------------------------------------------------------------
 ----------------------------------------------------------------
             Standard Nuclear Orientation (Angstroms)
    I     Atom           X                Y                Z
 ----------------------------------------------------------------
    1      C       0.7403853832     0.2371116664     0.0000000000
    2      P       1.2863668607     1.6342173268     0.0000000000
    3      H       2.7099698038     1.8509075674     0.0000000000
    4      Br     -1.7311475041    -0.1390866680     0.0000000000
    5      Cl      2.0083751548    -1.3481649464    -0.0000000000
 ----------------------------------------------------------------
 Molecular Point Group                 Cs    NOp =  2
 Largest Abelian Subgroup              Cs    NOp =  2
 Nuclear Repulsion Energy =   319.5691079206 hartrees
 There are       37 alpha and       37 beta electrons
 Requested basis set is 6-311++G(d,p)
 There are 56 shells and 137 basis functions

 Total QAlloc Memory Limit   2000 MB
 Mega-Array Size       188 MB
 MEM_STATIC part       192 MB
 A cutoff of  1.0D-11 yielded   1310 shell pairs
 There are      8422 function pairs (      9198 Cartesian)
 Smallest overlap matrix eigenvalue = 4.28E-04

 Scale SEOQF with 1.000000e-01/1.000000e-01/1.000000e-01

 Standard Electronic Orientation quadrupole field applied
 Nucleus-field energy     =     0.0000000128 hartrees
 Guess from superposition of atomic densities
 Warning:  Energy on first SCF cycle will be non-variational
 SAD guess density has 74.000000 electrons

 -----------------------------------------------------------------------
  General SCF calculation program by
  Eric Jon Sundstrom, Paul Horn, Yuezhi Mao, Dmitri Zuev, Alec White,
  David Stuck, Shaama M.S., Shane Yost, Joonho Lee, David Small,
  Daniel Levine, Susi Lehtola, Hugh Burton, Evgeny Epifanovsky
 -----------------------------------------------------------------------
 Exchange:     0.2000 Hartree-Fock + 0.0800 Slater + 0.7200 B88
 Correlation:  0.1900 VWN1RPA + 0.8100 LYP
 Using SG-1 standard quadrature grid
 A restricted SCF calculation will be
 performed using DIIS
 SCF converges when DIIS error is below 1.0e-08
 ---------------------------------------
  Cycle       Energy         DIIS error
 ---------------------------------------
    1   -3414.5964826175      3.70e-02  
    2   -3414.2820499953      3.13e-03  
    3   -3414.2694028448      3.48e-03  
    4   -3414.2945414976      1.69e-03  
    5   -3414.3014558985      6.54e-04  
    6   -3414.3025005443      2.39e-04  
    7   -3414.3026455787      3.77e-05  
    8   -3414.3026493773      2.25e-05  
    9   -3414.3026508163      2.20e-06  
   10   -3414.3026508343      6.38e-07  
   11   -3414.3026508360      1.70e-07  
   12   -3414.3026508362      3.66e-08  
   13   -3414.3026508361      1.28e-08  
   14   -3414.3026508361      2.88e-09  Convergence criterion met
 ---------------------------------------
 SCF time:   CPU 17.91s  wall 18.00s 
 SCF   energy in the final basis set =    -3414.3026508361
 Total energy in the final basis set =    -3414.3026508361

 --------------------------------------------------------------
             Orbital Energies (a.u.) and Symmetries
 --------------------------------------------------------------

 Alpha MOs, Restricted
 -- Occupied --                  
-482.86 -101.58  -77.08  -62.51  -56.33  -56.33  -56.33  -10.32
  1 A'    2 A'    3 A'    4 A'    5 A'    6 A'    1 A"    7 A'                 
 -9.490  -8.716  -7.255  -7.244  -7.244  -6.590  -6.550  -6.533
  8 A'    9 A'   10 A'   11 A'    2 A"   12 A'   13 A'   14 A'                 
 -6.533  -4.751  -4.750  -4.746  -2.659  -2.655  -2.655  -2.642
  3 A"   15 A'    4 A"   16 A'   17 A'   18 A'    5 A"   19 A'                 
 -2.642  -0.850  -0.784  -0.761  -0.556  -0.458  -0.400  -0.377
  6 A"   20 A'   21 A'   22 A'   23 A'   24 A'   25 A'    7 A"                 
 -0.334  -0.319  -0.310  -0.302  -0.295
 26 A'    8 A"   27 A'    9 A"   28 A'                                         
 -- Virtual --                   
 -0.186  -0.097  -0.095  -0.007   0.007   0.028   0.040   0.046
 29 A'   30 A'   10 A"   31 A'   32 A'   33 A'   11 A"   34 A'                 
  0.059   0.061   0.073   0.075   0.087   0.097   0.106   0.115
 35 A'   36 A'   12 A"   37 A'   13 A"   38 A'   39 A'   40 A'                 
  0.125   0.135   0.143   0.161   0.178   0.205   0.281   0.287
 14 A"   41 A'   42 A'   43 A'   44 A'   45 A'   15 A"   46 A'                 
  0.327   0.382   0.395   0.431   0.433   0.440   0.462   0.478
 47 A'   48 A'   49 A'   50 A'   16 A"   51 A'   17 A"   52 A'                 
  0.493   0.501   0.558   0.562   0.563   0.582   0.586   0.598
 53 A'   18 A"   54 A'   19 A"   55 A'   56 A'   20 A"   21 A"                 
  0.632   0.657   0.660   0.675   0.770   0.787   0.854   0.863
 57 A'   58 A'   22 A"   59 A'   60 A'   61 A'   23 A"   62 A'                 
  0.879   0.882   0.916   1.019   1.107   1.122   1.292   1.351
 24 A"   63 A'   64 A'   65 A'   66 A'   67 A'   25 A"   68 A'                 
  1.400   1.470   1.534   1.590   1.614   1.659   1.702   1.953
 26 A"   69 A'   27 A"   28 A"   70 A'   71 A'   72 A'   73 A'                 
  1.984   2.000   2.054   2.069   2.237   2.271   2.367   2.553
 29 A"   74 A'   75 A'   76 A'   30 A"   77 A'   78 A'   79 A'                 
  2.679   2.826   3.178   3.987   3.989   3.991   4.037   4.123
 31 A"   80 A'   81 A'   32 A"   33 A"   82 A'   83 A'   84 A'                 
  6.532   7.013   7.536   7.550   7.571   9.652  13.801  13.895
 85 A'   86 A'   34 A"   87 A'   88 A'   89 A'   35 A"   90 A'                 
 14.099  23.418  25.772  25.844  26.158  47.826 163.202 215.629
 91 A'   92 A'   36 A"   93 A'   94 A'   95 A'   96 A'   97 A'                 
289.725 289.739 289.7741020.597
 37 A"   98 A'   99 A'  100 A'                                                 

 Beta MOs, Restricted
 -- Occupied --                  
-482.86 -101.58  -77.08  -62.51  -56.33  -56.33  -56.33  -10.32
  1 A'    2 A'    3 A'    4 A'    5 A'    6 A'    1 A"    7 A'                 
 -9.490  -8.716  -7.255  -7.244  -7.244  -6.590  -6.550  -6.533
  8 A'    9 A'   10 A'   11 A'    2 A"   12 A'   13 A'   14 A'                 
 -6.533  -4.751  -4.750  -4.746  -2.659  -2.655  -2.655  -2.642
  3 A"   15 A'    4 A"   16 A'   17 A'   18 A'    5 A"   19 A'                 
 -2.642  -0.850  -0.784  -0.761  -0.556  -0.458  -0.400  -0.377
  6 A"   20 A'   21 A'   22 A'   23 A'   24 A'   25 A'    7 A"                 
 -0.334  -0.319  -0.310  -0.302  -0.295
 26 A'    8 A"   27 A'    9 A"   28 A'                                         
 -- Virtual --                   
 -0.186  -0.097  -0.095  -0.007   0.007   0.028   0.040   0.046
 29 A'   30 A'   10 A"   31 A'   32 A'   33 A'   11 A"   34 A'                 
  0.059   0.061   0.073   0.075   0.087   0.097   0.106   0.115
 35 A'   36 A'   12 A"   37 A'   13 A"   38 A'   39 A'   40 A'                 
  0.125   0.135   0.143   0.161   0.178   0.205   0.281   0.287
 14 A"   41 A'   42 A'   43 A'   44 A'   45 A'   15 A"   46 A'                 
  0.327   0.382   0.395   0.431   0.433   0.440   0.462   0.478
 47 A'   48 A'   49 A'   50 A'   16 A"   51 A'   17 A"   52 A'                 
  0.493   0.501   0.558   0.562   0.563   0.582   0.586   0.598
 53 A'   18 A"   54 A'   19 A"   55 A'   56 A'   20 A"   21 A"                 
  0.632   0.657   0.660   0.675   0.770   0.787   0.854   0.863
 57 A'   58 A'   22 A"   59 A'   60 A'   61 A'   23 A"   62 A'                 
  0.879   0.882   0.916   1.019   1.107   1.122   1.292   1.351
 24 A"   63 A'   64 A'   65 A'   66 A'   67 A'   25 A"   68 A'                 
  1.400   1.470   1.534   1.590   1.614   1.659   1.702   1.953
 26 A"   69 A'   27 A"   28 A"   70 A'   71 A'   72 A'   73 A'                 
  1.984   2.000   2.054   2.069   2.237   2.271   2.367   2.553
 29 A"   74 A'   75 A'   76 A'   30 A"   77 A'   78 A'   79 A'                 
  2.679   2.826   3.178   3.987   3.989   3.991   4.037   4.123
 31 A"   80 A'   81 A'   32 A"   33 A"   82 A'   83 A'   84 A'                 
  6.532   7.013   7.536   7.550   7.571   9.652  13.801  13.895
 85 A'   86 A'   34 A"   87 A'   88 A'   89 A'   35 A"   90 A'                 
 14.099  23.418  25.772  25.844  26.158  47.826 163.202 215.629
 91 A'   92 A'   36 A"   93 A'   94 A'   95 A'   96 A'   97 A'                 
289.725 289.739 289.7741020.597
 37 A"   98 A'   99 A'  100 A'                                                 
 --------------------------------------------------------------

          Ground-State Mulliken Net Atomic Charges

     Atom                 Charge (a.u.)
  ----------------------------------------
      1 C                    -0.150331
      2 P                     0.081537
      3 H                     0.037319
      4 Br                   -0.042749
      5 Cl                    0.074225
  ----------------------------------------
  Sum of atomic charges =     0.000000

 -----------------------------------------------------------------
                    Cartesian Multipole Moments
 -----------------------------------------------------------------
    Charge (ESU x 10^10)
                 0.0000
    Dipole Moment (Debye)
         X       1.7038      Y       1.9045      Z      -0.0000
       Tot       2.5554
    Quadrupole Moments (Debye-Ang)
        XX     -44.5729     XY       5.6999     YY     -50.2988
        XZ      -0.0000     YZ       0.0000     ZZ     -51.3174
    Octopole Moments (Debye-Ang^2)
       XXX     -45.7128    XXY       6.5089    XYY      -5.6369
       YYY      -9.7247    XXZ      -0.0000    XYZ       0.0000
       YYZ      -0.0000    XZZ     -14.7042    YZZ      -1.8768
       ZZZ      -0.0000
    Hexadecapole Moments (Debye-Ang^3)
      XXXX    -807.3403   XXXY      25.1130   XXYY    -189.0930
      XYYY       9.6874   YYYY    -432.8972   XXXZ      -0.0000
      XXYZ       0.0000   XYYZ      -0.0000   YYYZ       0.0000
      XXZZ    -159.6854   XYZZ       2.6243   YYZZ     -82.5557
      XZZZ      -0.0000   YZZZ       0.0000   ZZZZ     -66.1774
 -----------------------------------------------------------------
 Calculating analytic gradient of the SCF energy
 Gradient of SCF Energy
            1           2           3           4           5
    1   0.0335544  -0.0199639   0.0009576  -0.0585673   0.0440192
    2   0.1916563  -0.1810624   0.0238900  -0.0058970  -0.0285869
    3  -0.0000000   0.0000000  -0.0000000  -0.0000000   0.0000000
 Max gradient component =       1.917E-01
 RMS gradient           =       7.203E-02
 Gradient time:  CPU 4.04 s  wall 4.04 s
 Geometry Optimization Parameters
   NAtoms,    NIC,     NZ,  NCons,   NDum,   NFix, NCnnct, MaxDiis
        5      20       5       0       0       0       0       0


** GEOMETRY OPTIMIZATION IN DELOCALIZED INTERNAL COORDINATES **
   Searching for a Minimum

   Optimization Cycle:   1

                       Coordinates (Angstroms)
     ATOM                X               Y               Z
      1  C         0.7403853832    0.2371116664    0.0000000000
      2  P         1.2863668607    1.6342173268    0.0000000000
      3  H         2.7099698038    1.8509075674    0.0000000000
      4  Br       -1.7311475041   -0.1390866680    0.0000000000
      5  Cl        2.0083751548   -1.3481649464    0.0000000000
   Point Group: cs    Number of degrees of freedom:     7


   Energy is  -3414.302650836


 Attempting to Generate Delocalized Internal Coordinates

  7 Hessian modes will be used to form the next step
  Hessian Eigenvalues:
     0.052803    0.139919    0.160000    0.198009    0.250000    0.250000
     0.766766

 Minimum Search - Taking Simple RFO Step
 Searching for Lamda that Minimizes Along All modes
 Value Taken    Lamda =  -0.08639339
 Calculated Step too Large.  Step scaled by  0.510342
 Step Taken.  Stepsize is  0.300000

                             Maximum     Tolerance    Cnvgd?
         Gradient           0.148117      0.000300      NO
         Displacement       0.187747      0.001200      NO
         Energy change     *********      0.000001      NO


 New Cartesian Coordinates Obtained by Inverse Iteration

 Displacement from previous Coordinates is:  0.335827
 ----------------------------------------------------------------
             Standard Nuclear Orientation (Angstroms)
    I     Atom           X                Y                Z
 ----------------------------------------------------------------
    1      C       0.7419155170     0.2400887625     0.0000000000
    2      P       1.2542318339     1.7014249790     0.0000000000
    3      H       2.6877549269     1.7795701916     0.0000000000
    4      Br     -1.6099482358    -0.1616678139     0.0000000000
    5      Cl      1.9399956564    -1.3244311730     0.0000000000
 ----------------------------------------------------------------
 Molecular Point Group                 Cs    NOp =  2
 Largest Abelian Subgroup              Cs    NOp =  2
 Nuclear Repulsion Energy =   327.3662761898 hartrees
 There are       37 alpha and       37 beta electrons
 Applying Cartesian multipole field
    Component          Value
    ---------          -----
     (2,0,0)        1.00000E-11
     (0,2,0)        2.00000E-11
     (0,0,2)       -3.00000E-11
 Nucleus-field energy     =     0.0000000123 hartrees
 Requested basis set is 6-311++G(d,p)
 There are 56 shells and 137 basis functions
 A cutoff of  1.0D-11 yielded   1332 shell pairs
 There are      8529 function pairs (      9321 Cartesian)
 Smallest overlap matrix eigenvalue = 4.11E-04
 Guess MOs from SCF MO coefficient file

 -----------------------------------------------------------------------
  General SCF calculation program by
  Eric Jon Sundstrom, Paul Horn, Yuezhi Mao, Dmitri Zuev, Alec White,
  David Stuck, Shaama M.S., Shane Yost, Joonho Lee, David Small,
  Daniel Levine, Susi Lehtola, Hugh Burton, Evgeny Epifanovsky
 -----------------------------------------------------------------------
 Exchange:     0.2000 Hartree-Fock + 0.0800 Slater + 0.7200 B88
 Correlation:  0.1900 VWN1RPA + 0.8100 LYP
 Using SG-1 standard quadrature grid
 A restricted SCF calculation will be
 performed using DIIS
 SCF converges when DIIS error is below 1.0e-08
 ---------------------------------------
  Cycle       Energy         DIIS error
 ---------------------------------------
    1   -3414.3394902345      9.66e-04  
    2   -3414.3428918444      4.17e-04  
    3   -3414.3421992048      6.60e-04  
    4   -3414.3433209256      2.03e-04  
    5   -3414.3434229764      5.61e-05  
    6   -3414.3434314085      9.17e-06  
    7   -3414.3434316634      2.16e-06  
    8   -3414.3434316750      1.59e-06  
    9   -3414.3434316818      3.60e-07  
   10   -3414.3434316821      6.42e-08  
   11   -3414.3434316821      2.15e-08  
   12   -3414.3434316821      4.44e-09  Convergence criterion met
 ---------------------------------------
 SCF time:   CPU 15.90s  wall 16.00s 
 SCF   energy in the final basis set =    -3414.3434316821
 Total energy in the final basis set =    -3414.3434316821

 --------------------------------------------------------------
             Orbital Energies (a.u.) and Symmetries
 --------------------------------------------------------------

 Alpha MOs, Restricted
 -- Occupied --                  
-482.86 -101.58  -77.09  -62.51  -56.33  -56.32  -56.32  -10.33
  1 A'    2 A'    3 A'    4 A'    5 A'    6 A'    1 A"    7 A'                 
 -9.495  -8.715  -7.261  -7.249  -7.249  -6.588  -6.548  -6.532
  8 A'    9 A'   10 A'   11 A'    2 A"   12 A'   13 A'   14 A'                 
 -6.532  -4.749  -4.749  -4.745  -2.658  -2.654  -2.654  -2.641
  3 A"   15 A'    4 A"   16 A'   17 A'   18 A'    5 A"   19 A'                 
 -2.641  -0.858  -0.784  -0.754  -0.553  -0.463  -0.405  -0.379
  6 A"   20 A'   21 A'   22 A'   23 A'   24 A'   25 A'    7 A"                 
 -0.338  -0.320  -0.313  -0.300  -0.297
 26 A'    8 A"   27 A'   28 A'    9 A"                                         
 -- Virtual --                   
 -0.164  -0.097  -0.083  -0.007   0.010   0.029   0.040   0.046
 29 A'   10 A"   30 A'   31 A'   32 A'   33 A'   11 A"   34 A'                 
  0.054   0.061   0.073   0.076   0.086   0.097   0.111   0.117
 35 A'   36 A'   12 A"   37 A'   13 A"   38 A'   39 A'   40 A'                 
  0.128   0.131   0.137   0.161   0.179   0.204   0.281   0.283
 14 A"   41 A'   42 A'   43 A'   44 A'   45 A'   46 A'   15 A"                 
  0.326   0.381   0.397   0.434   0.434   0.439   0.461   0.468
 47 A'   48 A'   49 A'   50 A'   16 A"   51 A'   17 A"   52 A'                 
  0.489   0.496   0.540   0.561   0.569   0.586   0.588   0.594
 53 A'   18 A"   54 A'   19 A"   55 A'   56 A'   20 A"   21 A"                 
  0.629   0.659   0.667   0.677   0.793   0.811   0.848   0.859
 57 A'   22 A"   58 A'   59 A'   60 A'   61 A'   23 A"   62 A'                 
  0.882   0.884   0.902   1.039   1.081   1.123   1.304   1.343
 63 A'   24 A"   64 A'   65 A'   66 A'   67 A'   25 A"   68 A'                 
  1.406   1.472   1.514   1.584   1.645   1.660   1.734   1.923
 26 A"   69 A'   27 A"   28 A"   70 A'   71 A'   72 A'   73 A'                 
  1.985   2.003   2.064   2.084   2.234   2.271   2.371   2.566
 29 A"   74 A'   75 A'   76 A'   30 A"   77 A'   78 A'   79 A'                 
  2.674   2.836   3.152   3.987   3.993   3.996   4.053   4.160
 31 A"   80 A'   81 A'   32 A"   82 A'   33 A"   83 A'   84 A'                 
  6.535   7.002   7.537   7.553   7.590   9.657  13.802  13.899
 85 A'   86 A'   34 A"   87 A'   88 A'   89 A'   35 A"   90 A'                 
 14.055  23.368  25.771  25.851  26.189  47.829 163.176 215.635
 91 A'   92 A'   36 A"   93 A'   94 A'   95 A'   96 A'   97 A'                 
289.727 289.742 289.7921020.602
 37 A"   98 A'   99 A'  100 A'                                                 

 Beta MOs, Restricted
 -- Occupied --                  
-482.86 -101.58  -77.09  -62.51  -56.33  -56.32  -56.32  -10.33
  1 A'    2 A'    3 A'    4 A'    5 A'    6 A'    1 A"    7 A'                 
 -9.495  -8.715  -7.261  -7.249  -7.249  -6.588  -6.548  -6.532
  8 A'    9 A'   10 A'   11 A'    2 A"   12 A'   13 A'   14 A'                 
 -6.532  -4.749  -4.749  -4.745  -2.658  -2.654  -2.654  -2.641
  3 A"   15 A'    4 A"   16 A'   17 A'   18 A'    5 A"   19 A'                 
 -2.641  -0.858  -0.784  -0.754  -0.553  -0.463  -0.405  -0.379
  6 A"   20 A'   21 A'   22 A'   23 A'   24 A'   25 A'    7 A"                 
 -0.338  -0.320  -0.313  -0.300  -0.297
 26 A'    8 A"   27 A'   28 A'    9 A"                                         
 -- Virtual --                   
 -0.164  -0.097  -0.083  -0.007   0.010   0.029   0.040   0.046
 29 A'   10 A"   30 A'   31 A'   32 A'   33 A'   11 A"   34 A'                 
  0.054   0.061   0.073   0.076   0.086   0.097   0.111   0.117
 35 A'   36 A'   12 A"   37 A'   13 A"   38 A'   39 A'   40 A'                 
  0.128   0.131   0.137   0.161   0.179   0.204   0.281   0.283
 14 A"   41 A'   42 A'   43 A'   44 A'   45 A'   46 A'   15 A"                 
  0.326   0.381   0.397   0.434   0.434   0.439   0.461   0.468
 47 A'   48 A'   49 A'   50 A'   16 A"   51 A'   17 A"   52 A'                 
  0.489   0.496   0.540   0.561   0.569   0.586   0.588   0.594
 53 A'   18 A"   54 A'   19 A"   55 A'   56 A'   20 A"   21 A"                 
  0.629   0.659   0.667   0.677   0.793   0.811   0.848   0.859
 57 A'   22 A"   58 A'   59 A'   60 A'   61 A'   23 A"   62 A'                 
  0.882   0.884   0.902   1.039   1.081   1.123   1.304   1.343
 63 A'   24 A"   64 A'   65 A'   66 A'   67 A'   25 A"   68 A'                 
  1.406   1.472   1.514   1.584   1.645   1.660   1.734   1.923
 26 A"   69 A'   27 A"   28 A"   70 A'   71 A'   72 A'   73 A'                 
  1.985   2.003   2.064   2.084   2.234   2.271   2.371   2.566
 29 A"   74 A'   75 A'   76 A'   30 A"   77 A'   78 A'   79 A'                 
  2.674   2.836   3.152   3.987   3.993   3.996   4.053   4.160
 31 A"   80 A'   81 A'   32 A"   82 A'   33 A"   83 A'   84 A'                 
  6.535   7.002   7.537   7.553   7.590   9.657  13.802  13.899
 85 A'   86 A'   34 A"   87 A'   88 A'   89 A'   35 A"   90 A'                 
 14.055  23.368  25.771  25.851  26.189  47.829 163.176 215.635
 91 A'   92 A'   36 A"   93 A'   94 A'   95 A'   96 A'   97 A'                 
289.727 289.742 289.7921020.602
 37 A"   98 A'   99 A'  100 A'                                                 
 --------------------------------------------------------------

          Ground-State Mulliken Net Atomic Charges

     Atom                 Charge (a.u.)
  ----------------------------------------
      1 C                    -0.180883
      2 P                     0.080908
      3 H                     0.014415
      4 Br                   -0.050094
      5 Cl                    0.135654
  ----------------------------------------
  Sum of atomic charges =     0.000000

 -----------------------------------------------------------------
                    Cartesian Multipole Moments
 -----------------------------------------------------------------
    Charge (ESU x 10^10)
                 0.0000
    Dipole Moment (Debye)
         X       1.5784      Y       1.5605      Z       0.0000
       Tot       2.2196
    Quadrupole Moments (Debye-Ang)
        XX     -45.1356     XY       4.6953     YY     -50.1099
        XZ       0.0000     YZ      -0.0000     ZZ     -51.3847
    Octopole Moments (Debye-Ang^2)
       XXX     -49.3413    XXY       2.9776    XYY      -7.1564
       YYY     -13.4974    XXZ       0.0000    XYZ      -0.0000
       YYZ       0.0000    XZZ     -15.9003    YZZ      -3.0174
       ZZZ       0.0000
    Hexadecapole Moments (Debye-Ang^3)
      XXXX    -746.2817   XXXY      11.2394   XXYY    -180.8676
      XYYY      -1.8391   YYYY    -442.7161   XXXZ       0.0000
      XXYZ      -0.0000   XYYZ       0.0000   YYYZ      -0.0000
      XXZZ    -147.5009   XYZZ      -0.6368   YYZZ     -84.5309
      XZZZ       0.0000   YZZZ      -0.0000   ZZZZ     -66.4898
 -----------------------------------------------------------------
 Calculating analytic gradient of the SCF energy
 Gradient of SCF Energy
            1           2           3           4           5
    1   0.0221085  -0.0059170   0.0017704  -0.0602153   0.0422535
    2   0.1430304  -0.1216612   0.0192850  -0.0073658  -0.0332884
    3  -0.0000000   0.0000000   0.0000000   0.0000000   0.0000000
 Max gradient component =       1.430E-01
 RMS gradient           =       5.337E-02
 Gradient time:  CPU 4.16 s  wall 4.16 s
 Geometry Optimization Parameters
   NAtoms,    NIC,     NZ,  NCons,   NDum,   NFix, NCnnct, MaxDiis
        5      20       5       0       0       0       0       0

 Cartesian Hessian Update
 Hessian Updated using BFGS Update


** GEOMETRY OPTIMIZATION IN DELOCALIZED INTERNAL COORDINATES **
   Searching for a Minimum

   Optimization Cycle:   2

                       Coordinates (Angstroms)
     ATOM                X               Y               Z
      1  C         0.7419155170    0.2400887625    0.0000000000
      2  P         1.2542318339    1.7014249790    0.0000000000
      3  H         2.6877549269    1.7795701916    0.0000000000
      4  Br       -1.6099482358   -0.1616678139    0.0000000000
      5  Cl        1.9399956564   -1.3244311730    0.0000000000
   Point Group: cs    Number of degrees of freedom:     7


   Energy is  -3414.343431682

 Hessian Updated using BFGS Update

  7 Hessian modes will be used to form the next step
  Hessian Eigenvalues:
     0.026246    0.106805    0.164642    0.198252    0.247956    0.252008
     0.900762

 Minimum Search - Taking Simple RFO Step
 Searching for Lamda that Minimizes Along All modes
 Value Taken    Lamda =  -0.09744209
 Calculated Step too Large.  Step scaled by  0.362490
 Step Taken.  Stepsize is  0.300000

                             Maximum     Tolerance    Cnvgd?
         Gradient           0.107907      0.000300      NO
         Displacement       0.177245      0.001200      NO
         Energy change     -0.040781      0.000001      NO


 New Cartesian Coordinates Obtained by Inverse Iteration

 Displacement from previous Coordinates is:  0.336659
 ----------------------------------------------------------------
             Standard Nuclear Orientation (Angstroms)
    I     Atom           X                Y                Z
 ----------------------------------------------------------------
    1      C       0.7449048330     0.2410146000     0.0000000000
    2      P       1.2263227228     1.7494679216     0.0000000000
    3      H       2.6592287126     1.7084880284     0.0000000000
    4      Br     -1.4847514131    -0.1798346966     0.0000000000
    5      Cl      1.8682448430    -1.2841509072     0.0000000000
 ----------------------------------------------------------------
 Molecular Point Group                 Cs    NOp =  2
 Largest Abelian Subgroup              Cs    NOp =  2
 Nuclear Repulsion Energy =   337.5773100392 hartrees
 There are       37 alpha and       37 beta electrons
 Applying Cartesian multipole field
    Component          Value
    ---------          -----
     (2,0,0)        1.00000E-11
     (0,2,0)        2.00000E-11
     (0,0,2)       -3.00000E-11
 Nucleus-field energy     =     0.0000000116 hartrees
 Requested basis set is 6-311++G(d,p)
 There are 56 shells and 137 basis functions
 A cutoff of  1.0D-11 yielded   1343 shell pairs
 There are      8560 function pairs (      9354 Cartesian)
 Smallest overlap matrix eigenvalue = 3.85E-04
 Guess MOs from SCF MO coefficient file

 -----------------------------------------------------------------------
  General SCF calculation program by
  Eric Jon Sundstrom, Paul Horn, Yuezhi Mao, Dmitri Zuev, Alec White,
  David Stuck, Shaama M.S., Shane Yost, Joonho Lee, David Small,
  Daniel Levine, Susi Lehtola, Hugh Burton, Evgeny Epifanovsky
 -----------------------------------------------------------------------
 Exchange:     0.2000 Hartree-Fock + 0.0800 Slater + 0.7200 B88
 Correlation:  0.1900 VWN1RPA + 0.8100 LYP
 Using SG-1 standard quadrature grid
 A restricted SCF calculation will be
 performed using DIIS
 SCF converges when DIIS error is below 1.0e-08
 ---------------------------------------
  Cycle       Energy         DIIS error
 ---------------------------------------
    1   -3414.3726520927      9.45e-04  
    2   -3414.3759359971      3.01e-04  
    3   -3414.3758299378      3.82e-04  
    4   -3414.3761677335      1.43e-04  
    5   -3414.3762132209      5.50e-05  
    6   -3414.3762215033      6.40e-06  
    7   -3414.3762216174      1.52e-06  
    8   -3414.3762216233      3.96e-07  
    9   -3414.3762216236      1.12e-07  
   10   -3414.3762216236      2.00e-08  
   11   -3414.3762216236      6.58e-09  Convergence criterion met
 ---------------------------------------
 SCF time:   CPU 14.85s  wall 14.00s 
 SCF   energy in the final basis set =    -3414.3762216236
 Total energy in the final basis set =    -3414.3762216236

 --------------------------------------------------------------
             Orbital Energies (a.u.) and Symmetries
 --------------------------------------------------------------

 Alpha MOs, Restricted
 -- Occupied --                  
-482.85 -101.59  -77.08  -62.51  -56.33  -56.32  -56.32  -10.32
  1 A'    2 A'    3 A'    4 A'    5 A'    1 A"    6 A'    7 A'                 
 -9.500  -8.712  -7.265  -7.254  -7.254  -6.585  -6.546  -6.530
  8 A'    9 A'   10 A'    2 A"   11 A'   12 A'   13 A'   14 A'                 
 -6.530  -4.746  -4.745  -4.741  -2.656  -2.652  -2.651  -2.639
  3 A"   15 A'    4 A"   16 A'   17 A'   18 A'    5 A"   19 A'                 
 -2.639  -0.871  -0.787  -0.745  -0.553  -0.469  -0.412  -0.386
  6 A"   20 A'   21 A'   22 A'   23 A'   24 A'   25 A'    7 A"                 
 -0.342  -0.320  -0.316  -0.302  -0.290
 26 A'    8 A"   27 A'   28 A'    9 A"                                         
 -- Virtual --                   
 -0.137  -0.098  -0.065  -0.006   0.012   0.030   0.041   0.047
 29 A'   10 A"   30 A'   31 A'   32 A'   33 A'   11 A"   34 A'                 
  0.051   0.063   0.072   0.077   0.085   0.097   0.110   0.123
 35 A'   36 A'   12 A"   37 A'   13 A"   38 A'   39 A'   40 A'                 
  0.128   0.130   0.134   0.161   0.181   0.202   0.278   0.285
 41 A'   14 A"   42 A'   43 A'   44 A'   45 A'   46 A'   15 A"                 
  0.325   0.381   0.397   0.430   0.433   0.446   0.460   0.463
 47 A'   48 A'   49 A'   50 A'   16 A"   51 A'   17 A"   52 A'                 
  0.480   0.493   0.515   0.561   0.577   0.589   0.592   0.594
 53 A'   18 A"   54 A'   19 A"   55 A'   20 A"   21 A"   56 A'                 
  0.632   0.657   0.682   0.693   0.822   0.829   0.842   0.861
 57 A'   22 A"   58 A'   59 A'   60 A'   61 A'   23 A"   62 A'                 
  0.877   0.890   0.894   1.051   1.061   1.139   1.321   1.363
 63 A'   24 A"   64 A'   65 A'   66 A'   67 A'   25 A"   68 A'                 
  1.413   1.494   1.498   1.590   1.654   1.673   1.774   1.903
 26 A"   69 A'   27 A"   28 A"   70 A'   71 A'   72 A'   73 A'                 
  1.986   2.009   2.058   2.118   2.233   2.275   2.388   2.585
 29 A"   74 A'   75 A'   76 A'   30 A"   77 A'   78 A'   79 A'                 
  2.673   2.858   3.145   3.989   3.997   4.007   4.074   4.213
 31 A"   80 A'   81 A'   32 A"   82 A'   33 A"   83 A'   84 A'                 
  6.541   6.999   7.539   7.558   7.614   9.666  13.806  13.904
 85 A'   86 A'   34 A"   87 A'   88 A'   89 A'   35 A"   90 A'                 
 14.031  23.341  25.773  25.868  26.226  47.835 163.165 215.645
 91 A'   92 A'   36 A"   93 A'   94 A'   95 A'   96 A'   97 A'                 
289.730 289.748 289.8171020.609
 37 A"   98 A'   99 A'  100 A'                                                 

 Beta MOs, Restricted
 -- Occupied --                  
-482.85 -101.59  -77.08  -62.51  -56.33  -56.32  -56.32  -10.32
  1 A'    2 A'    3 A'    4 A'    5 A'    1 A"    6 A'    7 A'                 
 -9.500  -8.712  -7.265  -7.254  -7.254  -6.585  -6.546  -6.530
  8 A'    9 A'   10 A'    2 A"   11 A'   12 A'   13 A'   14 A'                 
 -6.530  -4.746  -4.745  -4.741  -2.656  -2.652  -2.651  -2.639
  3 A"   15 A'    4 A"   16 A'   17 A'   18 A'    5 A"   19 A'                 
 -2.639  -0.871  -0.787  -0.745  -0.553  -0.469  -0.412  -0.386
  6 A"   20 A'   21 A'   22 A'   23 A'   24 A'   25 A'    7 A"                 
 -0.342  -0.320  -0.316  -0.302  -0.290
 26 A'    8 A"   27 A'   28 A'    9 A"                                         
 -- Virtual --                   
 -0.137  -0.098  -0.065  -0.006   0.012   0.030   0.041   0.047
 29 A'   10 A"   30 A'   31 A'   32 A'   33 A'   11 A"   34 A'                 
  0.051   0.063   0.072   0.077   0.085   0.097   0.110   0.123
 35 A'   36 A'   12 A"   37 A'   13 A"   38 A'   39 A'   40 A'                 
  0.128   0.130   0.134   0.161   0.181   0.202   0.278   0.285
 41 A'   14 A"   42 A'   43 A'   44 A'   45 A'   46 A'   15 A"                 
  0.325   0.381   0.397   0.430   0.433   0.446   0.460   0.463
 47 A'   48 A'   49 A'   50 A'   16 A"   51 A'   17 A"   52 A'                 
  0.480   0.493   0.515   0.561   0.577   0.589   0.592   0.594
 53 A'   18 A"   54 A'   19 A"   55 A'   20 A"   21 A"   56 A'                 
  0.632   0.657   0.682   0.693   0.822   0.829   0.842   0.861
 57 A'   22 A"   58 A'   59 A'   60 A'   61 A'   23 A"   62 A'                 
  0.877   0.890   0.894   1.051   1.061   1.139   1.321   1.363
 63 A'   24 A"   64 A'   65 A'   66 A'   67 A'   25 A"   68 A'                 
  1.413   1.494   1.498   1.590   1.654   1.673   1.774   1.903
 26 A"   69 A'   27 A"   28 A"   70 A'   71 A'   72 A'   73 A'                 
  1.986   2.009   2.058   2.118   2.233   2.275   2.388   2.585
 29 A"   74 A'   75 A'   76 A'   30 A"   77 A'   78 A'   79 A'                 
  2.673   2.858   3.145   3.989   3.997   4.007   4.074   4.213
 31 A"   80 A'   81 A'   32 A"   82 A'   33 A"   83 A'   84 A'                 
  6.541   6.999   7.539   7.558   7.614   9.666  13.806  13.904
 85 A'   86 A'   34 A"   87 A'   88 A'   89 A'   35 A"   90 A'                 
 14.031  23.341  25.773  25.868  26.226  47.835 163.165 215.645
 91 A'   92 A'   36 A"   93 A'   94 A'   95 A'   96 A'   97 A'                 
289.730 289.748 289.8171020.609
 37 A"   98 A'   99 A'  100 A'                                                 
 --------------------------------------------------------------

          Ground-State Mulliken Net Atomic Charges

     Atom                 Charge (a.u.)
  ----------------------------------------
      1 C                    -0.208792
      2 P                     0.076387
      3 H                    -0.004606
      4 Br                   -0.061293
      5 Cl                    0.198303
  ----------------------------------------
  Sum of atomic charges =     0.000000

 -----------------------------------------------------------------
                    Cartesian Multipole Moments
 -----------------------------------------------------------------
    Charge (ESU x 10^10)
                 0.0000
    Dipole Moment (Debye)
         X       1.4982      Y       1.2203      Z       0.0000
       Tot       1.9323
    Quadrupole Moments (Debye-Ang)
        XX     -45.6349     XY       3.7707     YY     -49.9146
        XZ       0.0000     YZ       0.0000     ZZ     -51.3582
    Octopole Moments (Debye-Ang^2)
       XXX     -52.6603    XXY      -0.0601    XYY      -8.8536
       YYY     -17.1234    XXZ       0.0000    XYZ       0.0000
       YYZ       0.0000    XZZ     -17.0988    YZZ      -4.2417
       ZZZ       0.0000
    Hexadecapole Moments (Debye-Ang^3)
      XXXX    -686.7798   XXXY      -1.2328   XXYY    -172.1574
      XYYY     -12.1744   YYYY    -445.2136   XXXZ       0.0000
      XXYZ       0.0000   XYYZ       0.0000   YYYZ       0.0000
      XXZZ    -135.6540   XYZZ      -3.8371   YYZZ     -85.3099
      XZZZ       0.0000   YZZZ       0.0000   ZZZZ     -66.5927
 -----------------------------------------------------------------
 Calculating analytic gradient of the SCF energy
 Gradient of SCF Energy
            1           2           3           4           5
    1   0.0225960  -0.0028475   0.0024907  -0.0582420   0.0360029
    2   0.1095409  -0.0831477   0.0134072  -0.0084786  -0.0313218
    3  -0.0000000   0.0000000  -0.0000000   0.0000000   0.0000000
 Max gradient component =       1.095E-01
 RMS gradient           =       4.112E-02
 Gradient time:  CPU 4.28 s  wall 4.28 s
 Geometry Optimization Parameters
   NAtoms,    NIC,     NZ,  NCons,   NDum,   NFix, NCnnct, MaxDiis
        5      20       5       0       0       0       0       0

 Cartesian Hessian Update
 Hessian Updated using BFGS Update


** GEOMETRY OPTIMIZATION IN DELOCALIZED INTERNAL COORDINATES **
   Searching for a Minimum

   Optimization Cycle:   3

                       Coordinates (Angstroms)
     ATOM                X               Y               Z
      1  C         0.7449048330    0.2410146000    0.0000000000
      2  P         1.2263227228    1.7494679216    0.0000000000
      3  H         2.6592287126    1.7084880284    0.0000000000
      4  Br       -1.4847514131   -0.1798346966    0.0000000000
      5  Cl        1.8682448430   -1.2841509072    0.0000000000
   Point Group: cs    Number of degrees of freedom:     7


   Energy is  -3414.376221624

 Hessian Updated using BFGS Update

  7 Hessian modes will be used to form the next step
  Hessian Eigenvalues:
     0.032533    0.110919    0.179890    0.198302    0.248188    0.254180
     0.871014

 Minimum Search - Taking Simple RFO Step
 Searching for Lamda that Minimizes Along All modes
 Value Taken    Lamda =  -0.07545873
 Calculated Step too Large.  Step scaled by  0.379864
 Step Taken.  Stepsize is  0.300000

                             Maximum     Tolerance    Cnvgd?
         Gradient           0.080310      0.000300      NO
         Displacement       0.163501      0.001200      NO
         Energy change     -0.032790      0.000001      NO


 New Cartesian Coordinates Obtained by Inverse Iteration

 Displacement from previous Coordinates is:  0.316286
 ----------------------------------------------------------------
             Standard Nuclear Orientation (Angstroms)
    I     Atom           X                Y                Z
 ----------------------------------------------------------------
    1      C       0.7433339017     0.2336836377     0.0000000000
    2      P       1.2030957918     1.7799276638     0.0000000000
    3      H       2.6296601088     1.6617020105     0.0000000000
    4      Br     -1.3555490779    -0.1886584240     0.0000000000
    5      Cl      1.7934089739    -1.2516699418     0.0000000000
 ----------------------------------------------------------------
 Molecular Point Group                 Cs    NOp =  2
 Largest Abelian Subgroup              Cs    NOp =  2
 Nuclear Repulsion Energy =   349.6560612646 hartrees
 There are       37 alpha and       37 beta electrons
 Applying Cartesian multipole field
    Component          Value
    ---------          -----
     (2,0,0)        1.00000E-11
     (0,2,0)        2.00000E-11
     (0,0,2)       -3.00000E-11
 Nucleus-field energy     =     0.0000000110 hartrees
 Requested basis set is 6-311++G(d,p)
 There are 56 shells and 137 basis functions
 A cutoff of  1.0D-11 yielded   1353 shell pairs
 There are      8674 function pairs (      9492 Cartesian)
 Smallest overlap matrix eigenvalue = 3.57E-04
 Guess MOs from SCF MO coefficient file

 -----------------------------------------------------------------------
  General SCF calculation program by
  Eric Jon Sundstrom, Paul Horn, Yuezhi Mao, Dmitri Zuev, Alec White,
  David Stuck, Shaama M.S., Shane Yost, Joonho Lee, David Small,
  Daniel Levine, Susi Lehtola, Hugh Burton, Evgeny Epifanovsky
 -----------------------------------------------------------------------
 Exchange:     0.2000 Hartree-Fock + 0.0800 Slater + 0.7200 B88
 Correlation:  0.1900 VWN1RPA + 0.8100 LYP
 Using SG-1 standard quadrature grid
 A restricted SCF calculation will be
 performed using DIIS
 SCF converges when DIIS error is below 1.0e-08
 ---------------------------------------
  Cycle       Energy         DIIS error
 ---------------------------------------
    1   -3414.3976440645      9.94e-04  
    2   -3414.4007760059      4.61e-04  
    3   -3414.4001874127      6.81e-04  
    4   -3414.4012712478      1.40e-04  
    5   -3414.4013267679      4.23e-05  
    6   -3414.4013316128      5.93e-06  
    7   -3414.4013316937      1.68e-06  
    8   -3414.4013316979      5.45e-07  
    9   -3414.4013316983      1.50e-07  
   10   -3414.4013316984      3.89e-08  
   11   -3414.4013316984      8.41e-09  Convergence criterion met
 ---------------------------------------
 SCF time:   CPU 15.25s  wall 15.00s 
 SCF   energy in the final basis set =    -3414.4013316984
 Total energy in the final basis set =    -3414.4013316984

 --------------------------------------------------------------
             Orbital Energies (a.u.) and Symmetries
 --------------------------------------------------------------

 Alpha MOs, Restricted
 -- Occupied --                  
-482.85 -101.59  -77.08  -62.50  -56.33  -56.32  -56.32  -10.32
  1 A'    2 A'    3 A'    4 A'    5 A'    1 A"    6 A'    7 A'                 
 -9.503  -8.712  -7.268  -7.258  -7.257  -6.579  -6.545  -6.530
  8 A'    9 A'   10 A'    2 A"   11 A'   12 A'   13 A'    3 A"                 
 -6.530  -4.740  -4.740  -4.736  -2.655  -2.651  -2.651  -2.639
 14 A'   15 A'    4 A"   16 A'   17 A'    5 A"   18 A'   19 A'                 
 -2.639  -0.888  -0.794  -0.734  -0.555  -0.473  -0.420  -0.394
  6 A"   20 A'   21 A'   22 A'   23 A'   24 A'   25 A'    7 A"                 
 -0.345  -0.322  -0.319  -0.302  -0.282
 26 A'    8 A"   27 A'   28 A'    9 A"                                         
 -- Virtual --                   
 -0.106  -0.097  -0.046  -0.006   0.015   0.030   0.042   0.047
 29 A'   10 A"   30 A'   31 A'   32 A'   33 A'   11 A"   34 A'                 
  0.050   0.065   0.072   0.081   0.084   0.098   0.109   0.126
 35 A'   36 A'   12 A"   37 A'   13 A"   38 A'   39 A'   40 A'                 
  0.127   0.133   0.133   0.162   0.182   0.200   0.277   0.288
 41 A'   14 A"   42 A'   43 A'   44 A'   45 A'   46 A'   15 A"                 
  0.323   0.380   0.396   0.424   0.430   0.451   0.459   0.463
 47 A'   48 A'   49 A'   50 A'   16 A"   51 A'   17 A"   52 A'                 
  0.473   0.492   0.497   0.558   0.583   0.585   0.597   0.602
 53 A'   18 A"   54 A'   19 A"   20 A"   55 A'   21 A"   56 A'                 
  0.637   0.655   0.696   0.727   0.824   0.837   0.855   0.867
 57 A'   22 A"   58 A'   59 A'   60 A'   23 A"   61 A'   62 A'                 
  0.874   0.901   0.906   1.025   1.078   1.159   1.340   1.393
 63 A'   24 A"   64 A'   65 A'   66 A'   67 A'   25 A"   68 A'                 
  1.420   1.492   1.537   1.596   1.653   1.696   1.809   1.892
 26 A"   27 A"   69 A'   28 A"   70 A'   71 A'   72 A'   73 A'                 
  1.988   2.019   2.060   2.144   2.233   2.285   2.414   2.603
 29 A"   74 A'   75 A'   76 A'   30 A"   77 A'   78 A'   79 A'                 
  2.674   2.884   3.149   3.989   4.001   4.021   4.100   4.275
 31 A"   80 A'   81 A'   32 A"   82 A'   33 A"   83 A'   84 A'                 
  6.548   6.999   7.541   7.564   7.635   9.680  13.812  13.909
 85 A'   86 A'   34 A"   87 A'   88 A'   89 A'   35 A"   90 A'                 
 14.019  23.326  25.778  25.893  26.256  47.842 163.159 215.661
 91 A'   92 A'   36 A"   93 A'   94 A'   95 A'   96 A'   97 A'                 
289.733 289.755 289.8451020.618
 37 A"   98 A'   99 A'  100 A'                                                 

 Beta MOs, Restricted
 -- Occupied --                  
-482.85 -101.59  -77.08  -62.50  -56.33  -56.32  -56.32  -10.32
  1 A'    2 A'    3 A'    4 A'    5 A'    1 A"    6 A'    7 A'                 
 -9.503  -8.712  -7.268  -7.258  -7.257  -6.579  -6.545  -6.530
  8 A'    9 A'   10 A'    2 A"   11 A'   12 A'   13 A'    3 A"                 
 -6.530  -4.740  -4.740  -4.736  -2.655  -2.651  -2.651  -2.639
 14 A'   15 A'    4 A"   16 A'   17 A'    5 A"   18 A'   19 A'                 
 -2.639  -0.888  -0.794  -0.734  -0.555  -0.473  -0.420  -0.394
  6 A"   20 A'   21 A'   22 A'   23 A'   24 A'   25 A'    7 A"                 
 -0.345  -0.322  -0.319  -0.302  -0.282
 26 A'    8 A"   27 A'   28 A'    9 A"                                         
 -- Virtual --                   
 -0.106  -0.097  -0.046  -0.006   0.015   0.030   0.042   0.047
 29 A'   10 A"   30 A'   31 A'   32 A'   33 A'   11 A"   34 A'                 
  0.050   0.065   0.072   0.081   0.084   0.098   0.109   0.126
 35 A'   36 A'   12 A"   37 A'   13 A"   38 A'   39 A'   40 A'                 
  0.127   0.133   0.133   0.162   0.182   0.200   0.277   0.288
 41 A'   14 A"   42 A'   43 A'   44 A'   45 A'   46 A'   15 A"                 
  0.323   0.380   0.396   0.424   0.430   0.451   0.459   0.463
 47 A'   48 A'   49 A'   50 A'   16 A"   51 A'   17 A"   52 A'                 
  0.473   0.492   0.497   0.558   0.583   0.585   0.597   0.602
 53 A'   18 A"   54 A'   19 A"   20 A"   55 A'   21 A"   56 A'                 
  0.637   0.655   0.696   0.727   0.824   0.837   0.855   0.867
 57 A'   22 A"   58 A'   59 A'   60 A'   23 A"   61 A'   62 A'                 
  0.874   0.901   0.906   1.025   1.078   1.159   1.340   1.393
 63 A'   24 A"   64 A'   65 A'   66 A'   67 A'   25 A"   68 A'                 
  1.420   1.492   1.537   1.596   1.653   1.696   1.809   1.892
 26 A"   27 A"   69 A'   28 A"   70 A'   71 A'   72 A'   73 A'                 
  1.988   2.019   2.060   2.144   2.233   2.285   2.414   2.603
 29 A"   74 A'   75 A'   76 A'   30 A"   77 A'   78 A'   79 A'                 
  2.674   2.884   3.149   3.989   4.001   4.021   4.100   4.275
 31 A"   80 A'   81 A'   32 A"   82 A'   33 A"   83 A'   84 A'                 
  6.548   6.999   7.541   7.564   7.635   9.680  13.812  13.909
 85 A'   86 A'   34 A"   87 A'   88 A'   89 A'   35 A"   90 A'                 
 14.019  23.326  25.778  25.893  26.256  47.842 163.159 215.661
 91 A'   92 A'   36 A"   93 A'   94 A'   95 A'   96 A'   97 A'                 
289.733 289.755 289.8451020.618
 37 A"   98 A'   99 A'  100 A'                                                 
 --------------------------------------------------------------

          Ground-State Mulliken Net Atomic Charges

     Atom                 Charge (a.u.)
  ----------------------------------------
      1 C                    -0.240958
      2 P                     0.070431
      3 H                    -0.020067
      4 Br                   -0.064631
      5 Cl                    0.255224
  ----------------------------------------
  Sum of atomic charges =     0.000000

 -----------------------------------------------------------------
                    Cartesian Multipole Moments
 -----------------------------------------------------------------
    Charge (ESU x 10^10)
                 0.0000
    Dipole Moment (Debye)
         X       1.3276      Y       0.8709      Z      -0.0000
       Tot       1.5878
    Quadrupole Moments (Debye-Ang)
        XX     -46.0825     XY       3.0100     YY     -49.8850
        XZ       0.0000     YZ      -0.0000     ZZ     -51.2699
    Octopole Moments (Debye-Ang^2)
       XXX     -56.5889    XXY      -2.2920    XYY     -10.7974
       YYY     -20.2348    XXZ       0.0000    XYZ      -0.0000
       YYZ      -0.0000    XZZ     -18.4471    YZZ      -5.3566
       ZZZ      -0.0000
    Hexadecapole Moments (Debye-Ang^3)
      XXXX    -629.5448   XXXY     -10.1612   XXYY    -163.6633
      XYYY     -19.4177   YYYY    -446.2863   XXXZ       0.0000
      XXYZ      -0.0000   XYYZ      -0.0000   YYYZ      -0.0000
      XXZZ    -124.2851   XYZZ      -6.2898   YYZZ     -85.8834
      XZZZ       0.0000   YZZZ      -0.0000   ZZZZ     -66.5537
 -----------------------------------------------------------------
 Calculating analytic gradient of the SCF energy
 Gradient of SCF Energy
            1           2           3           4           5
    1   0.0229998  -0.0026566   0.0020475  -0.0458694   0.0234787
    2   0.0756888  -0.0546939   0.0087494  -0.0075301  -0.0222142
    3   0.0000000  -0.0000000   0.0000000  -0.0000000   0.0000000
 Max gradient component =       7.569E-02
 RMS gradient           =       2.892E-02
 Gradient time:  CPU 4.42 s  wall 4.42 s
 Geometry Optimization Parameters
   NAtoms,    NIC,     NZ,  NCons,   NDum,   NFix, NCnnct, MaxDiis
        5      20       5       0       0       0       0       0

 Cartesian Hessian Update
 Hessian Updated using BFGS Update


** GEOMETRY OPTIMIZATION IN DELOCALIZED INTERNAL COORDINATES **
   Searching for a Minimum

   Optimization Cycle:   4

                       Coordinates (Angstroms)
     ATOM                X               Y               Z
      1  C         0.7433339017    0.2336836377    0.0000000000
      2  P         1.2030957918    1.7799276638    0.0000000000
      3  H         2.6296601088    1.6617020105    0.0000000000
      4  Br       -1.3555490779   -0.1886584240    0.0000000000
      5  Cl        1.7934089739   -1.2516699418    0.0000000000
   Point Group: cs    Number of degrees of freedom:     7


   Energy is  -3414.401331698

 Hessian Updated using BFGS Update

  7 Hessian modes will be used to form the next step
  Hessian Eigenvalues:
     0.057185    0.125841    0.179977    0.198302    0.248713    0.258028
     0.823721

 Minimum Search - Taking Simple RFO Step
 Searching for Lamda that Minimizes Along All modes
 Value Taken    Lamda =  -0.03903657
 Calculated Step too Large.  Step scaled by  0.516543
 Step Taken.  Stepsize is  0.300000

                             Maximum     Tolerance    Cnvgd?
         Gradient           0.054225      0.000300      NO
         Displacement       0.155217      0.001200      NO
         Energy change     -0.025110      0.000001      NO


 New Cartesian Coordinates Obtained by Inverse Iteration

 Displacement from previous Coordinates is:  0.303764
 ----------------------------------------------------------------
             Standard Nuclear Orientation (Angstroms)
    I     Atom           X                Y                Z
 ----------------------------------------------------------------
    1      C       0.7320718105     0.2251243971     0.0000000000
    2      P       1.1802814650     1.8038781555     0.0000000000
    3      H       2.5979202433     1.6174669119     0.0000000000
    4      Br     -1.2263017660    -0.1890042461     0.0000000000
    5      Cl      1.7299779457    -1.2224802721     0.0000000000
 ----------------------------------------------------------------
 Molecular Point Group                 Cs    NOp =  2
 Largest Abelian Subgroup              Cs    NOp =  2
 Nuclear Repulsion Energy =   362.8820625145 hartrees
 There are       37 alpha and       37 beta electrons
 Applying Cartesian multipole field
    Component          Value
    ---------          -----
     (2,0,0)        1.00000E-11
     (0,2,0)        2.00000E-11
     (0,0,2)       -3.00000E-11
 Nucleus-field energy     =     0.0000000104 hartrees
 Requested basis set is 6-311++G(d,p)
 There are 56 shells and 137 basis functions
 A cutoff of  1.0D-11 yielded   1370 shell pairs
 There are      8741 function pairs (      9563 Cartesian)
 Smallest overlap matrix eigenvalue = 3.34E-04
 Guess MOs from SCF MO coefficient file

 -----------------------------------------------------------------------
  General SCF calculation program by
  Eric Jon Sundstrom, Paul Horn, Yuezhi Mao, Dmitri Zuev, Alec White,
  David Stuck, Shaama M.S., Shane Yost, Joonho Lee, David Small,
  Daniel Levine, Susi Lehtola, Hugh Burton, Evgeny Epifanovsky
 -----------------------------------------------------------------------
 Exchange:     0.2000 Hartree-Fock + 0.0800 Slater + 0.7200 B88
 Correlation:  0.1900 VWN1RPA + 0.8100 LYP
 Using SG-1 standard quadrature grid
 A restricted SCF calculation will be
 performed using DIIS
 SCF converges when DIIS error is below 1.0e-08
 ---------------------------------------
  Cycle       Energy         DIIS error
 ---------------------------------------
    1   -3414.4123657793      1.08e-03  
    2   -3414.4156172237      6.04e-04  
    3   -3414.4150542745      7.72e-04  
    4   -3414.4164312114      1.52e-04  
    5   -3414.4165003945      4.42e-05  
    6   -3414.4165054352      5.78e-06  
    7   -3414.4165055069      1.35e-06  
    8   -3414.4165055103      3.18e-07  
    9   -3414.4165055105      7.56e-08  
   10   -3414.4165055105      2.64e-08  
   11   -3414.4165055105      8.51e-09  Convergence criterion met
 ---------------------------------------
 SCF time:   CPU 15.60s  wall 16.00s 
 SCF   energy in the final basis set =    -3414.4165055105
 Total energy in the final basis set =    -3414.4165055105

 --------------------------------------------------------------
             Orbital Energies (a.u.) and Symmetries
 --------------------------------------------------------------

 Alpha MOs, Restricted
 -- Occupied --                  
-482.85 -101.59  -77.07  -62.51  -56.33  -56.32  -56.32  -10.31
  1 A'    2 A'    3 A'    4 A'    5 A'    1 A"    6 A'    7 A'                 
 -9.504  -8.715  -7.269  -7.259  -7.258  -6.573  -6.547  -6.533
  8 A'    9 A'   10 A'    2 A"   11 A'   12 A'   13 A'    3 A"                 
 -6.532  -4.734  -4.733  -4.730  -2.657  -2.653  -2.653  -2.642
 14 A'   15 A'    4 A"   16 A'   17 A'    5 A"   18 A'   19 A'                 
 -2.642  -0.905  -0.808  -0.723  -0.559  -0.476  -0.428  -0.404
  6 A"   20 A'   21 A'   22 A'   23 A'   24 A'   25 A'    7 A"                 
 -0.348  -0.326  -0.321  -0.301  -0.273
 26 A'    8 A"   27 A'   28 A'    9 A"                                         
 -- Virtual --                   
 -0.096  -0.071  -0.030  -0.005   0.017   0.031   0.043   0.047
 10 A"   29 A'   30 A'   31 A'   32 A'   33 A'   11 A"   34 A'                 
  0.050   0.069   0.071   0.084   0.085   0.099   0.108   0.126
 35 A'   36 A'   12 A"   13 A"   37 A'   38 A'   39 A'   40 A'                 
  0.127   0.135   0.136   0.162   0.182   0.199   0.277   0.291
 41 A'   14 A"   42 A'   43 A'   44 A'   45 A'   46 A'   15 A"                 
  0.321   0.377   0.396   0.423   0.425   0.449   0.457   0.467
 47 A'   48 A'   49 A'   50 A'   16 A"   51 A'   17 A"   52 A'                 
  0.470   0.489   0.496   0.552   0.574   0.589   0.604   0.610
 53 A'   54 A'   18 A"   19 A"   20 A"   55 A'   21 A"   56 A'                 
  0.641   0.656   0.716   0.764   0.813   0.834   0.868   0.873
 57 A'   22 A"   58 A'   59 A'   60 A'   23 A"   61 A'   62 A'                 
  0.892   0.915   0.933   1.000   1.091   1.178   1.361   1.422
 63 A'   24 A"   64 A'   65 A'   66 A'   67 A'   25 A"   68 A'                 
  1.430   1.491   1.592   1.604   1.656   1.720   1.820   1.896
 26 A"   27 A"   69 A'   28 A"   70 A'   71 A'   72 A'   73 A'                 
  1.991   2.030   2.076   2.153   2.234   2.300   2.437   2.619
 29 A"   74 A'   75 A'   76 A'   30 A"   77 A'   78 A'   79 A'                 
  2.676   2.920   3.154   3.986   4.002   4.039   4.127   4.325
 31 A"   80 A'   81 A'   32 A"   82 A'   33 A"   83 A'   84 A'                 
  6.562   7.000   7.541   7.571   7.641   9.696  13.819  13.914
 85 A'   86 A'   34 A"   87 A'   88 A'   89 A'   35 A"   90 A'                 
 14.012  23.323  25.784  25.923  26.280  47.854 163.155 215.680
 91 A'   92 A'   36 A"   93 A'   94 A'   95 A'   96 A'   97 A'                 
289.735 289.762 289.8621020.633
 37 A"   98 A'   99 A'  100 A'                                                 

 Beta MOs, Restricted
 -- Occupied --                  
-482.85 -101.59  -77.07  -62.51  -56.33  -56.32  -56.32  -10.31
  1 A'    2 A'    3 A'    4 A'    5 A'    1 A"    6 A'    7 A'                 
 -9.504  -8.715  -7.269  -7.259  -7.258  -6.573  -6.547  -6.533
  8 A'    9 A'   10 A'    2 A"   11 A'   12 A'   13 A'    3 A"                 
 -6.532  -4.734  -4.733  -4.730  -2.657  -2.653  -2.653  -2.642
 14 A'   15 A'    4 A"   16 A'   17 A'    5 A"   18 A'   19 A'                 
 -2.642  -0.905  -0.808  -0.723  -0.559  -0.476  -0.428  -0.404
  6 A"   20 A'   21 A'   22 A'   23 A'   24 A'   25 A'    7 A"                 
 -0.348  -0.326  -0.321  -0.301  -0.273
 26 A'    8 A"   27 A'   28 A'    9 A"                                         
 -- Virtual --                   
 -0.096  -0.071  -0.030  -0.005   0.017   0.031   0.043   0.047
 10 A"   29 A'   30 A'   31 A'   32 A'   33 A'   11 A"   34 A'                 
  0.050   0.069   0.071   0.084   0.085   0.099   0.108   0.126
 35 A'   36 A'   12 A"   13 A"   37 A'   38 A'   39 A'   40 A'                 
  0.127   0.135   0.136   0.162   0.182   0.199   0.277   0.291
 41 A'   14 A"   42 A'   43 A'   44 A'   45 A'   46 A'   15 A"                 
  0.321   0.377   0.396   0.423   0.425   0.449   0.457   0.467
 47 A'   48 A'   49 A'   50 A'   16 A"   51 A'   17 A"   52 A'                 
  0.470   0.489   0.496   0.552   0.574   0.589   0.604   0.610
 53 A'   54 A'   18 A"   19 A"   20 A"   55 A'   21 A"   56 A'                 
  0.641   0.656   0.716   0.764   0.813   0.834   0.868   0.873
 57 A'   22 A"   58 A'   59 A'   60 A'   23 A"   61 A'   62 A'                 
  0.892   0.915   0.933   1.000   1.091   1.178   1.361   1.422
 63 A'   24 A"   64 A'   65 A'   66 A'   67 A'   25 A"   68 A'                 
  1.430   1.491   1.592   1.604   1.656   1.720   1.820   1.896
 26 A"   27 A"   69 A'   28 A"   70 A'   71 A'   72 A'   73 A'                 
  1.991   2.030   2.076   2.153   2.234   2.300   2.437   2.619
 29 A"   74 A'   75 A'   76 A'   30 A"   77 A'   78 A'   79 A'                 
  2.676   2.920   3.154   3.986   4.002   4.039   4.127   4.325
 31 A"   80 A'   81 A'   32 A"   82 A'   33 A"   83 A'   84 A'                 
  6.562   7.000   7.541   7.571   7.641   9.696  13.819  13.914
 85 A'   86 A'   34 A"   87 A'   88 A'   89 A'   35 A"   90 A'                 
 14.012  23.323  25.784  25.923  26.280  47.854 163.155 215.680
 91 A'   92 A'   36 A"   93 A'   94 A'   95 A'   96 A'   97 A'                 
289.735 289.762 289.8621020.633
 37 A"   98 A'   99 A'  100 A'                                                 
 --------------------------------------------------------------

          Ground-State Mulliken Net Atomic Charges

     Atom                 Charge (a.u.)
  ----------------------------------------
      1 C                    -0.265791
      2 P                     0.060943
      3 H                    -0.033081
      4 Br                   -0.058285
      5 Cl                    0.296214
  ----------------------------------------
  Sum of atomic charges =     0.000000

 -----------------------------------------------------------------
                    Cartesian Multipole Moments
 -----------------------------------------------------------------
    Charge (ESU x 10^10)
                 0.0000
    Dipole Moment (Debye)
         X       1.0124      Y       0.5342      Z       0.0000
       Tot       1.1447
    Quadrupole Moments (Debye-Ang)
        XX     -46.5734     XY       2.3752     YY     -50.0441
        XZ      -0.0000     YZ       0.0000     ZZ     -51.1374
    Octopole Moments (Debye-Ang^2)
       XXX     -61.3694    XXY      -4.1673    XYY     -13.1503
       YYY     -23.4022    XXZ      -0.0000    XYZ       0.0000
       YYZ       0.0000    XZZ     -20.0549    YZZ      -6.5447
       ZZZ       0.0000
    Hexadecapole Moments (Debye-Ang^3)
      XXXX    -578.9247   XXXY     -16.3344   XXYY    -156.5634
      XYYY     -24.1227   YYYY    -447.8052   XXXZ       0.0000
      XXYZ       0.0000   XYYZ      -0.0000   YYYZ       0.0000
      XXZZ    -114.2475   XYZZ      -8.0306   YYZZ     -86.5190
      XZZZ       0.0000   YZZZ       0.0000   ZZZZ     -66.4066
 -----------------------------------------------------------------
 Calculating analytic gradient of the SCF energy
 Gradient of SCF Energy
            1           2           3           4           5
    1   0.0201772  -0.0051750   0.0012847  -0.0227289   0.0064420
    2   0.0399937  -0.0317771   0.0041751  -0.0045486  -0.0078431
    3  -0.0000000  -0.0000000   0.0000000   0.0000000   0.0000000
 Max gradient component =       3.999E-02
 RMS gradient           =       1.571E-02
 Gradient time:  CPU 4.55 s  wall 4.56 s
 Geometry Optimization Parameters
   NAtoms,    NIC,     NZ,  NCons,   NDum,   NFix, NCnnct, MaxDiis
        5      20       5       0       0       0       0       0

 Cartesian Hessian Update
 Hessian Updated using BFGS Update


** GEOMETRY OPTIMIZATION IN DELOCALIZED INTERNAL COORDINATES **
   Searching for a Minimum

   Optimization Cycle:   5

                       Coordinates (Angstroms)
     ATOM                X               Y               Z
      1  C         0.7320718105    0.2251243971    0.0000000000
      2  P         1.1802814650    1.8038781555    0.0000000000
      3  H         2.5979202433    1.6174669119    0.0000000000
      4  Br       -1.2263017660   -0.1890042461    0.0000000000
      5  Cl        1.7299779457   -1.2224802721    0.0000000000
   Point Group: cs    Number of degrees of freedom:     7


   Energy is  -3414.416505511

 Hessian Updated using BFGS Update

  7 Hessian modes will be used to form the next step
  Hessian Eigenvalues:
     0.072286    0.154216    0.178291    0.198283    0.249534    0.270798
     0.789602

 Minimum Search - Taking Simple RFO Step
 Searching for Lamda that Minimizes Along All modes
 Value Taken    Lamda =  -0.00894265
 Step Taken.  Stepsize is  0.285140

                             Maximum     Tolerance    Cnvgd?
         Gradient           0.028395      0.000300      NO
         Displacement       0.157797      0.001200      NO
         Energy change     -0.015174      0.000001      NO


 New Cartesian Coordinates Obtained by Inverse Iteration

 Displacement from previous Coordinates is:  0.267808
 ----------------------------------------------------------------
             Standard Nuclear Orientation (Angstroms)
    I     Atom           X                Y                Z
 ----------------------------------------------------------------
    1      C       0.7024278883     0.2191860984     0.0000000000
    2      P       1.1601379348     1.8276553191     0.0000000000
    3      H       2.5634624824     1.5644018925     0.0000000000
    4      Br     -1.1136958481    -0.1781260417     0.0000000000
    5      Cl      1.7016172411    -1.1981323221     0.0000000000
 ----------------------------------------------------------------
 Molecular Point Group                 Cs    NOp =  2
 Largest Abelian Subgroup              Cs    NOp =  2
 Nuclear Repulsion Energy =   374.6582755144 hartrees
 There are       37 alpha and       37 beta electrons
 Applying Cartesian multipole field
    Component          Value
    ---------          -----
     (2,0,0)        1.00000E-11
     (0,2,0)        2.00000E-11
     (0,0,2)       -3.00000E-11
 Nucleus-field energy     =     0.0000000100 hartrees
 Requested basis set is 6-311++G(d,p)
 There are 56 shells and 137 basis functions
 A cutoff of  1.0D-11 yielded   1377 shell pairs
 There are      8786 function pairs (      9611 Cartesian)
 Smallest overlap matrix eigenvalue = 3.30E-04
 Guess MOs from SCF MO coefficient file

 -----------------------------------------------------------------------
  General SCF calculation program by
  Eric Jon Sundstrom, Paul Horn, Yuezhi Mao, Dmitri Zuev, Alec White,
  David Stuck, Shaama M.S., Shane Yost, Joonho Lee, David Small,
  Daniel Levine, Susi Lehtola, Hugh Burton, Evgeny Epifanovsky
 -----------------------------------------------------------------------
 Exchange:     0.2000 Hartree-Fock + 0.0800 Slater + 0.7200 B88
 Correlation:  0.1900 VWN1RPA + 0.8100 LYP
 Using SG-1 standard quadrature grid
 A restricted SCF calculation will be
 performed using DIIS
 SCF converges when DIIS error is below 1.0e-08
 ---------------------------------------
  Cycle       Energy         DIIS error
 ---------------------------------------
    1   -3414.4143109853      1.16e-03  
    2   -3414.4181490530      5.96e-04  
    3   -3414.4176676772      7.45e-04  
    4   -3414.4188927126      1.73e-04  
    5   -3414.4189826117      4.97e-05  
    6   -3414.4189887412      6.19e-06  
    7   -3414.4189888279      1.71e-06  
    8   -3414.4189888353      8.35e-07  
    9   -3414.4189888366      1.57e-07  
   10   -3414.4189888366      3.23e-08  
   11   -3414.4189888366      7.01e-09  Convergence criterion met
 ---------------------------------------
 SCF time:   CPU 15.91s  wall 16.00s 
 SCF   energy in the final basis set =    -3414.4189888366
 Total energy in the final basis set =    -3414.4189888366

 --------------------------------------------------------------
             Orbital Energies (a.u.) and Symmetries
 --------------------------------------------------------------

 Alpha MOs, Restricted
 -- Occupied --                  
-482.86 -101.59  -77.07  -62.51  -56.33  -56.33  -56.33  -10.31
  1 A'    2 A'    3 A'    4 A'    5 A'    1 A"    6 A'    7 A'                 
 -9.501  -8.721  -7.266  -7.256  -7.255  -6.567  -6.553  -6.539
  8 A'    9 A'   10 A'    2 A"   11 A'   12 A'   13 A'    3 A"                 
 -6.539  -4.728  -4.727  -4.724  -2.664  -2.660  -2.660  -2.649
 14 A'   15 A'    4 A"   16 A'   17 A'    5 A"   18 A'   19 A'                 
 -2.649  -0.917  -0.826  -0.711  -0.562  -0.480  -0.432  -0.412
  6 A"   20 A'   21 A'   22 A'   23 A'   24 A'   25 A'    7 A"                 
 -0.351  -0.332  -0.321  -0.301  -0.263
 26 A'    8 A"   27 A'   28 A'    9 A"                                         
 -- Virtual --                   
 -0.095  -0.043  -0.018  -0.003   0.018   0.032   0.044   0.044
 10 A"   29 A'   30 A'   31 A'   32 A'   33 A'   34 A'   11 A"                 
  0.050   0.069   0.075   0.084   0.089   0.100   0.108   0.124
 35 A'   12 A"   36 A'   13 A"   37 A'   38 A'   39 A'   40 A'                 
  0.128   0.136   0.139   0.162   0.183   0.198   0.276   0.294
 41 A'   14 A"   42 A'   43 A'   44 A'   45 A'   46 A'   15 A"                 
  0.318   0.375   0.396   0.417   0.425   0.449   0.454   0.460
 47 A'   48 A'   49 A'   16 A"   50 A'   51 A'   17 A"   52 A'                 
  0.474   0.495   0.505   0.542   0.561   0.587   0.612   0.618
 53 A'   54 A'   18 A"   19 A"   20 A"   55 A'   21 A"   56 A'                 
  0.642   0.660   0.736   0.797   0.802   0.835   0.872   0.884
 57 A'   22 A"   58 A'   59 A'   60 A'   23 A"   61 A'   62 A'                 
  0.921   0.928   0.955   0.975   1.099   1.190   1.385   1.444
 63 A'   24 A"   64 A'   65 A'   66 A'   67 A'   25 A"   26 A"                 
  1.448   1.484   1.610   1.626   1.679   1.749   1.822   1.888
 68 A'   27 A"   28 A"   69 A'   70 A'   71 A'   72 A'   73 A'                 
  1.991   2.037   2.094   2.137   2.237   2.316   2.445   2.631
 29 A"   74 A'   75 A'   76 A'   30 A"   77 A'   78 A'   79 A'                 
  2.677   2.970   3.143   3.981   3.999   4.055   4.150   4.326
 31 A"   80 A'   81 A'   32 A"   82 A'   33 A"   83 A'   84 A'                 
  6.600   6.998   7.537   7.574   7.633   9.707  13.826  13.918
 85 A'   86 A'   34 A"   87 A'   88 A'   89 A'   35 A"   90 A'                 
 14.003  23.328  25.790  25.947  26.298  47.881 163.149 215.692
 91 A'   92 A'   36 A"   93 A'   94 A'   95 A'   96 A'   97 A'                 
289.734 289.767 289.8611020.668
 37 A"   98 A'   99 A'  100 A'                                                 

 Beta MOs, Restricted
 -- Occupied --                  
-482.86 -101.59  -77.07  -62.51  -56.33  -56.33  -56.33  -10.31
  1 A'    2 A'    3 A'    4 A'    5 A'    1 A"    6 A'    7 A'                 
 -9.501  -8.721  -7.266  -7.256  -7.255  -6.567  -6.553  -6.539
  8 A'    9 A'   10 A'    2 A"   11 A'   12 A'   13 A'    3 A"                 
 -6.539  -4.728  -4.727  -4.724  -2.664  -2.660  -2.660  -2.649
 14 A'   15 A'    4 A"   16 A'   17 A'    5 A"   18 A'   19 A'                 
 -2.649  -0.917  -0.826  -0.711  -0.562  -0.480  -0.432  -0.412
  6 A"   20 A'   21 A'   22 A'   23 A'   24 A'   25 A'    7 A"                 
 -0.351  -0.332  -0.321  -0.301  -0.263
 26 A'    8 A"   27 A'   28 A'    9 A"                                         
 -- Virtual --                   
 -0.095  -0.043  -0.018  -0.003   0.018   0.032   0.044   0.044
 10 A"   29 A'   30 A'   31 A'   32 A'   33 A'   34 A'   11 A"                 
  0.050   0.069   0.075   0.084   0.089   0.100   0.108   0.124
 35 A'   12 A"   36 A'   13 A"   37 A'   38 A'   39 A'   40 A'                 
  0.128   0.136   0.139   0.162   0.183   0.198   0.276   0.294
 41 A'   14 A"   42 A'   43 A'   44 A'   45 A'   46 A'   15 A"                 
  0.318   0.375   0.396   0.417   0.425   0.449   0.454   0.460
 47 A'   48 A'   49 A'   16 A"   50 A'   51 A'   17 A"   52 A'                 
  0.474   0.495   0.505   0.542   0.561   0.587   0.612   0.618
 53 A'   54 A'   18 A"   19 A"   20 A"   55 A'   21 A"   56 A'                 
  0.642   0.660   0.736   0.797   0.802   0.835   0.872   0.884
 57 A'   22 A"   58 A'   59 A'   60 A'   23 A"   61 A'   62 A'                 
  0.921   0.928   0.955   0.975   1.099   1.190   1.385   1.444
 63 A'   24 A"   64 A'   65 A'   66 A'   67 A'   25 A"   26 A"                 
  1.448   1.484   1.610   1.626   1.679   1.749   1.822   1.888
 68 A'   27 A"   28 A"   69 A'   70 A'   71 A'   72 A'   73 A'                 
  1.991   2.037   2.094   2.137   2.237   2.316   2.445   2.631
 29 A"   74 A'   75 A'   76 A'   30 A"   77 A'   78 A'   79 A'                 
  2.677   2.970   3.143   3.981   3.999   4.055   4.150   4.326
 31 A"   80 A'   81 A'   32 A"   82 A'   33 A"   83 A'   84 A'                 
  6.600   6.998   7.537   7.574   7.633   9.707  13.826  13.918
 85 A'   86 A'   34 A"   87 A'   88 A'   89 A'   35 A"   90 A'                 
 14.003  23.328  25.790  25.947  26.298  47.881 163.149 215.692
 91 A'   92 A'   36 A"   93 A'   94 A'   95 A'   96 A'   97 A'                 
289.734 289.767 289.8611020.668
 37 A"   98 A'   99 A'  100 A'                                                 
 --------------------------------------------------------------

          Ground-State Mulliken Net Atomic Charges

     Atom                 Charge (a.u.)
  ----------------------------------------
      1 C                    -0.269959
      2 P                     0.044756
      3 H                    -0.042013
      4 Br                   -0.036239
      5 Cl                    0.303455
  ----------------------------------------
  Sum of atomic charges =     0.000000

 -----------------------------------------------------------------
                    Cartesian Multipole Moments
 -----------------------------------------------------------------
    Charge (ESU x 10^10)
                 0.0000
    Dipole Moment (Debye)
         X       0.5315      Y       0.2804      Z      -0.0000
       Tot       0.6009
    Quadrupole Moments (Debye-Ang)
        XX     -47.0701     XY       1.9186     YY     -50.4309
        XZ      -0.0000     YZ       0.0000     ZZ     -51.0118
    Octopole Moments (Debye-Ang^2)
       XXX     -66.7957    XXY      -5.7382    XYY     -15.8255
       YYY     -26.7378    XXZ      -0.0000    XYZ       0.0000
       YYZ      -0.0000    XZZ     -21.9739    YZZ      -7.8475
       ZZZ      -0.0000
    Hexadecapole Moments (Debye-Ang^3)
      XXXX    -543.4680   XXXY     -19.3137   XXYY    -152.3487
      XYYY     -25.6202   YYYY    -451.9309   XXXZ      -0.0000
      XXYZ       0.0000   XYYZ      -0.0000   YYYZ       0.0000
      XXZZ    -107.3027   XYZZ      -8.7744   YYZZ     -87.5509
      XZZZ      -0.0000   YZZZ       0.0000   ZZZZ     -66.2793
 -----------------------------------------------------------------
 Calculating analytic gradient of the SCF energy
 Gradient of SCF Energy
            1           2           3           4           5
    1  -0.0090806  -0.0079424   0.0000697   0.0227291  -0.0057758
    2   0.0038449  -0.0103826  -0.0006237   0.0048661   0.0022952
    3  -0.0000000   0.0000000  -0.0000000  -0.0000000   0.0000000
 Max gradient component =       2.273E-02
 RMS gradient           =       7.516E-03
 Gradient time:  CPU 4.69 s  wall 4.69 s
 Geometry Optimization Parameters
   NAtoms,    NIC,     NZ,  NCons,   NDum,   NFix, NCnnct, MaxDiis
        5      20       5       0       0       0       0       0

 Cartesian Hessian Update
 Hessian Updated using BFGS Update


** GEOMETRY OPTIMIZATION IN DELOCALIZED INTERNAL COORDINATES **
   Searching for a Minimum

   Optimization Cycle:   6

                       Coordinates (Angstroms)
     ATOM                X               Y               Z
      1  C         0.7024278883    0.2191860984    0.0000000000
      2  P         1.1601379348    1.8276553191    0.0000000000
      3  H         2.5634624824    1.5644018925    0.0000000000
      4  Br       -1.1136958481   -0.1781260417    0.0000000000
      5  Cl        1.7016172411   -1.1981323221    0.0000000000
   Point Group: cs    Number of degrees of freedom:     7


   Energy is  -3414.418988837

 Hessian Updated using BFGS Update

  7 Hessian modes will be used to form the next step
  Hessian Eigenvalues:
     0.113255    0.171680    0.176534    0.198389    0.249301    0.302093
     0.731483

 Minimum Search - Taking Simple RFO Step
 Searching for Lamda that Minimizes Along All modes
 Value Taken    Lamda =  -0.00309225
 Step Taken.  Stepsize is  0.128451

                             Maximum     Tolerance    Cnvgd?
         Gradient           0.019953      0.000300      NO
         Displacement       0.080056      0.001200      NO
         Energy change     -0.002483      0.000001      NO


 New Cartesian Coordinates Obtained by Inverse Iteration

 Displacement from previous Coordinates is:  0.128430
 ----------------------------------------------------------------
             Standard Nuclear Orientation (Angstroms)
    I     Atom           X                Y                Z
 ----------------------------------------------------------------
    1      C       0.7109741914     0.2224675810     0.0000000000
    2      P       1.1765520597     1.8329020539     0.0000000000
    3      H       2.5769573044     1.5569867546     0.0000000000
    4      Br     -1.1684247524    -0.1979217086     0.0000000000
    5      Cl      1.7178908952    -1.1794497347     0.0000000000
 ----------------------------------------------------------------
 Molecular Point Group                 Cs    NOp =  2
 Largest Abelian Subgroup              Cs    NOp =  2
 Nuclear Repulsion Energy =   368.8699343803 hartrees
 There are       37 alpha and       37 beta electrons
 Applying Cartesian multipole field
    Component          Value
    ---------          -----
     (2,0,0)        1.00000E-11
     (0,2,0)        2.00000E-11
     (0,0,2)       -3.00000E-11
 Nucleus-field energy     =     0.0000000102 hartrees
 Requested basis set is 6-311++G(d,p)
 There are 56 shells and 137 basis functions
 A cutoff of  1.0D-11 yielded   1373 shell pairs
 There are      8768 function pairs (      9593 Cartesian)
 Smallest overlap matrix eigenvalue = 3.23E-04
 Guess MOs from SCF MO coefficient file

 -----------------------------------------------------------------------
  General SCF calculation program by
  Eric Jon Sundstrom, Paul Horn, Yuezhi Mao, Dmitri Zuev, Alec White,
  David Stuck, Shaama M.S., Shane Yost, Joonho Lee, David Small,
  Daniel Levine, Susi Lehtola, Hugh Burton, Evgeny Epifanovsky
 -----------------------------------------------------------------------
 Exchange:     0.2000 Hartree-Fock + 0.0800 Slater + 0.7200 B88
 Correlation:  0.1900 VWN1RPA + 0.8100 LYP
 Using SG-1 standard quadrature grid
 A restricted SCF calculation will be
 performed using DIIS
 SCF converges when DIIS error is below 1.0e-08
 ---------------------------------------
  Cycle       Energy         DIIS error
 ---------------------------------------
    1   -3414.4190619201      5.75e-04  
    2   -3414.4197578622      4.22e-04  
    3   -3414.4196593023      4.61e-04  
    4   -3414.4201710304      7.66e-05  
    5   -3414.4201878094      1.89e-05  
    6   -3414.4201885768      2.95e-06  
    7   -3414.4201885978      9.83e-07  
    8   -3414.4201886002      3.66e-07  
    9   -3414.4201886004      6.15e-08  
   10   -3414.4201886004      1.41e-08  
   11   -3414.4201886004      2.91e-09  Convergence criterion met
 ---------------------------------------
 SCF time:   CPU 15.76s  wall 16.00s 
 SCF   energy in the final basis set =    -3414.4201886004
 Total energy in the final basis set =    -3414.4201886004

 --------------------------------------------------------------
             Orbital Energies (a.u.) and Symmetries
 --------------------------------------------------------------

 Alpha MOs, Restricted
 -- Occupied --                  
-482.86 -101.59  -77.07  -62.51  -56.33  -56.33  -56.33  -10.31
  1 A'    2 A'    3 A'    4 A'    5 A'    1 A"    6 A'    7 A'                 
 -9.504  -8.718  -7.269  -7.259  -7.258  -6.570  -6.550  -6.536
  8 A'    9 A'   10 A'    2 A"   11 A'   12 A'   13 A'    3 A"                 
 -6.535  -4.731  -4.730  -4.727  -2.660  -2.657  -2.656  -2.645
 14 A'   15 A'    4 A"   16 A'   17 A'    5 A"   18 A'   19 A'                 
 -2.645  -0.915  -0.817  -0.713  -0.562  -0.478  -0.430  -0.410
  6 A"   20 A'   21 A'   22 A'   23 A'   24 A'   25 A'    7 A"                 
 -0.351  -0.329  -0.321  -0.302  -0.265
 26 A'    8 A"   27 A'   28 A'    9 A"                                         
 -- Virtual --                   
 -0.096  -0.054  -0.022  -0.003   0.018   0.031   0.044   0.045
 10 A"   29 A'   30 A'   31 A'   32 A'   33 A'   11 A"   34 A'                 
  0.050   0.070   0.072   0.083   0.089   0.099   0.108   0.125
 35 A'   12 A"   36 A'   13 A"   37 A'   38 A'   39 A'   40 A'                 
  0.128   0.135   0.137   0.163   0.184   0.198   0.276   0.294
 41 A'   14 A"   42 A'   43 A'   44 A'   45 A'   46 A'   15 A"                 
  0.317   0.375   0.395   0.421   0.424   0.449   0.454   0.461
 47 A'   48 A'   49 A'   16 A"   50 A'   51 A'   17 A"   52 A'                 
  0.471   0.494   0.500   0.547   0.566   0.589   0.609   0.613
 53 A'   54 A'   18 A"   19 A"   20 A"   55 A'   21 A"   56 A'                 
  0.639   0.658   0.726   0.783   0.807   0.832   0.871   0.877
 57 A'   22 A"   58 A'   59 A'   60 A'   23 A"   61 A'   62 A'                 
  0.908   0.919   0.952   0.971   1.098   1.184   1.378   1.436
 63 A'   24 A"   64 A'   65 A'   66 A'   67 A'   25 A"   26 A"                 
  1.447   1.484   1.608   1.614   1.668   1.739   1.820   1.884
 68 A'   27 A"   28 A"   69 A'   70 A'   71 A'   72 A'   73 A'                 
  1.991   2.034   2.087   2.148   2.235   2.313   2.444   2.628
 29 A"   74 A'   75 A'   76 A'   30 A"   77 A'   78 A'   79 A'                 
  2.677   2.948   3.139   3.983   4.000   4.048   4.139   4.333
 31 A"   80 A'   81 A'   32 A"   82 A'   33 A"   83 A'   84 A'                 
  6.578   6.994   7.539   7.572   7.637   9.706  13.823  13.916
 85 A'   86 A'   34 A"   87 A'   88 A'   89 A'   35 A"   90 A'                 
 13.997  23.320  25.788  25.946  26.288  47.866 163.143 215.691
 91 A'   92 A'   36 A"   93 A'   94 A'   95 A'   96 A'   97 A'                 
289.734 289.764 289.8631020.648
 37 A"   98 A'   99 A'  100 A'                                                 

 Beta MOs, Restricted
 -- Occupied --                  
-482.86 -101.59  -77.07  -62.51  -56.33  -56.33  -56.33  -10.31
  1 A'    2 A'    3 A'    4 A'    5 A'    1 A"    6 A'    7 A'                 
 -9.504  -8.718  -7.269  -7.259  -7.258  -6.570  -6.550  -6.536
  8 A'    9 A'   10 A'    2 A"   11 A'   12 A'   13 A'    3 A"                 
 -6.535  -4.731  -4.730  -4.727  -2.660  -2.657  -2.656  -2.645
 14 A'   15 A'    4 A"   16 A'   17 A'    5 A"   18 A'   19 A'                 
 -2.645  -0.915  -0.817  -0.713  -0.562  -0.478  -0.430  -0.410
  6 A"   20 A'   21 A'   22 A'   23 A'   24 A'   25 A'    7 A"                 
 -0.351  -0.329  -0.321  -0.302  -0.265
 26 A'    8 A"   27 A'   28 A'    9 A"                                         
 -- Virtual --                   
 -0.096  -0.054  -0.022  -0.003   0.018   0.031   0.044   0.045
 10 A"   29 A'   30 A'   31 A'   32 A'   33 A'   11 A"   34 A'                 
  0.050   0.070   0.072   0.083   0.089   0.099   0.108   0.125
 35 A'   12 A"   36 A'   13 A"   37 A'   38 A'   39 A'   40 A'                 
  0.128   0.135   0.137   0.163   0.184   0.198   0.276   0.294
 41 A'   14 A"   42 A'   43 A'   44 A'   45 A'   46 A'   15 A"                 
  0.317   0.375   0.395   0.421   0.424   0.449   0.454   0.461
 47 A'   48 A'   49 A'   16 A"   50 A'   51 A'   17 A"   52 A'                 
  0.471   0.494   0.500   0.547   0.566   0.589   0.609   0.613
 53 A'   54 A'   18 A"   19 A"   20 A"   55 A'   21 A"   56 A'                 
  0.639   0.658   0.726   0.783   0.807   0.832   0.871   0.877
 57 A'   22 A"   58 A'   59 A'   60 A'   23 A"   61 A'   62 A'                 
  0.908   0.919   0.952   0.971   1.098   1.184   1.378   1.436
 63 A'   24 A"   64 A'   65 A'   66 A'   67 A'   25 A"   26 A"                 
  1.447   1.484   1.608   1.614   1.668   1.739   1.820   1.884
 68 A'   27 A"   28 A"   69 A'   70 A'   71 A'   72 A'   73 A'                 
  1.991   2.034   2.087   2.148   2.235   2.313   2.444   2.628
 29 A"   74 A'   75 A'   76 A'   30 A"   77 A'   78 A'   79 A'                 
  2.677   2.948   3.139   3.983   4.000   4.048   4.139   4.333
 31 A"   80 A'   81 A'   32 A"   82 A'   33 A"   83 A'   84 A'                 
  6.578   6.994   7.539   7.572   7.637   9.706  13.823  13.916
 85 A'   86 A'   34 A"   87 A'   88 A'   89 A'   35 A"   90 A'                 
 13.997  23.320  25.788  25.946  26.288  47.866 163.143 215.691
 91 A'   92 A'   36 A"   93 A'   94 A'   95 A'   96 A'   97 A'                 
289.734 289.764 289.8631020.648
 37 A"   98 A'   99 A'  100 A'                                                 
 --------------------------------------------------------------

          Ground-State Mulliken Net Atomic Charges

     Atom                 Charge (a.u.)
  ----------------------------------------
      1 C                    -0.268724
      2 P                     0.048669
      3 H                    -0.041436
      4 Br                   -0.049760
      5 Cl                    0.311252
  ----------------------------------------
  Sum of atomic charges =     0.000000

 -----------------------------------------------------------------
                    Cartesian Multipole Moments
 -----------------------------------------------------------------
    Charge (ESU x 10^10)
                 0.0000
    Dipole Moment (Debye)
         X       0.7730      Y       0.3056      Z      -0.0000
       Tot       0.8313
    Quadrupole Moments (Debye-Ang)
        XX     -46.7808     XY       1.9542     YY     -50.3142
        XZ       0.0000     YZ      -0.0000     ZZ     -51.1251
    Octopole Moments (Debye-Ang^2)
       XXX     -64.1285    XXY      -5.7729    XYY     -14.8548
       YYY     -26.3456    XXZ       0.0000    XYZ      -0.0000
       YYZ      -0.0000    XZZ     -21.1589    YZZ      -7.7584
       ZZZ      -0.0000
    Hexadecapole Moments (Debye-Ang^3)
      XXXX    -561.0534   XXXY     -22.5434   XXYY    -154.7277
      XYYY     -29.1390   YYYY    -450.4062   XXXZ       0.0000
      XXYZ      -0.0000   XYYZ      -0.0000   YYYZ      -0.0000
      XXZZ    -110.8420   XYZZ      -9.9842   YYZZ     -87.2109
      XZZZ       0.0000   YZZZ      -0.0000   ZZZZ     -66.5800
 -----------------------------------------------------------------
 Calculating analytic gradient of the SCF energy
 Gradient of SCF Energy
            1           2           3           4           5
    1   0.0092140  -0.0024821   0.0000609  -0.0035789  -0.0032140
    2   0.0048232  -0.0074143  -0.0001920  -0.0014007   0.0041838
    3   0.0000000  -0.0000000   0.0000000  -0.0000000   0.0000000
 Max gradient component =       9.214E-03
 RMS gradient           =       3.759E-03
 Gradient time:  CPU 4.61 s  wall 4.61 s
 Geometry Optimization Parameters
   NAtoms,    NIC,     NZ,  NCons,   NDum,   NFix, NCnnct, MaxDiis
        5      20       5       0       0       0       0       0

 Cartesian Hessian Update
 Hessian Updated using BFGS Update


** GEOMETRY OPTIMIZATION IN DELOCALIZED INTERNAL COORDINATES **
   Searching for a Minimum

   Optimization Cycle:   7

                       Coordinates (Angstroms)
     ATOM                X               Y               Z
      1  C         0.7109741914    0.2224675810    0.0000000000
      2  P         1.1765520597    1.8329020539    0.0000000000
      3  H         2.5769573044    1.5569867546    0.0000000000
      4  Br       -1.1684247524   -0.1979217086    0.0000000000
      5  Cl        1.7178908952   -1.1794497347    0.0000000000
   Point Group: cs    Number of degrees of freedom:     7


   Energy is  -3414.420188600

 Hessian Updated using BFGS Update

  7 Hessian modes will be used to form the next step
  Hessian Eigenvalues:
     0.139913    0.174390    0.185253    0.198255    0.249884    0.296461
     0.668343

 Minimum Search - Taking Simple RFO Step
 Searching for Lamda that Minimizes Along All modes
 Value Taken    Lamda =  -0.00032643
 Step Taken.  Stepsize is  0.039529

                             Maximum     Tolerance    Cnvgd?
         Gradient           0.006782      0.000300      NO
         Displacement       0.033156      0.001200      NO
         Energy change     -0.001200      0.000001      NO


 New Cartesian Coordinates Obtained by Inverse Iteration

 Displacement from previous Coordinates is:  0.034471
 ----------------------------------------------------------------
             Standard Nuclear Orientation (Angstroms)
    I     Atom           X                Y                Z
 ----------------------------------------------------------------
    1      C       0.7043301627     0.2209948679     0.0000000000
    2      P       1.1752420999     1.8348266068     0.0000000000
    3      H       2.5760946672     1.5631576555     0.0000000000
    4      Br     -1.1648257147    -0.1917440336     0.0000000000
    5      Cl      1.7231084833    -1.1922501504     0.0000000000
 ----------------------------------------------------------------
 Molecular Point Group                 Cs    NOp =  2
 Largest Abelian Subgroup              Cs    NOp =  2
 Nuclear Repulsion Energy =   368.5380160082 hartrees
 There are       37 alpha and       37 beta electrons
 Applying Cartesian multipole field
    Component          Value
    ---------          -----
     (2,0,0)        1.00000E-11
     (0,2,0)        2.00000E-11
     (0,0,2)       -3.00000E-11
 Nucleus-field energy     =     0.0000000102 hartrees
 Requested basis set is 6-311++G(d,p)
 There are 56 shells and 137 basis functions
 A cutoff of  1.0D-11 yielded   1373 shell pairs
 There are      8768 function pairs (      9593 Cartesian)
 Smallest overlap matrix eigenvalue = 3.35E-04
 Guess MOs from SCF MO coefficient file

 -----------------------------------------------------------------------
  General SCF calculation program by
  Eric Jon Sundstrom, Paul Horn, Yuezhi Mao, Dmitri Zuev, Alec White,
  David Stuck, Shaama M.S., Shane Yost, Joonho Lee, David Small,
  Daniel Levine, Susi Lehtola, Hugh Burton, Evgeny Epifanovsky
 -----------------------------------------------------------------------
 Exchange:     0.2000 Hartree-Fock + 0.0800 Slater + 0.7200 B88
 Correlation:  0.1900 VWN1RPA + 0.8100 LYP
 Using SG-1 standard quadrature grid
 A restricted SCF calculation will be
 performed using DIIS
 SCF converges when DIIS error is below 1.0e-08
 ---------------------------------------
  Cycle       Energy         DIIS error
 ---------------------------------------
    1   -3414.4202395151      1.87e-04  
    2   -3414.4203529651      8.37e-05  
    3   -3414.4203278261      1.31e-04  
    4   -3414.4203692023      2.41e-05  
    5   -3414.4203708362      5.19e-06  
    6   -3414.4203708882      1.17e-06  
    7   -3414.4203708914      4.19e-07  
    8   -3414.4203708919      1.25e-07  
    9   -3414.4203708920      2.37e-08  
   10   -3414.4203708920      6.35e-09  Convergence criterion met
 ---------------------------------------
 SCF time:   CPU 14.32s  wall 14.00s 
 SCF   energy in the final basis set =    -3414.4203708920
 Total energy in the final basis set =    -3414.4203708920

 --------------------------------------------------------------
             Orbital Energies (a.u.) and Symmetries
 --------------------------------------------------------------

 Alpha MOs, Restricted
 -- Occupied --                  
-482.86 -101.59  -77.07  -62.51  -56.33  -56.33  -56.33  -10.31
  1 A'    2 A'    3 A'    4 A'    5 A'    1 A"    6 A'    7 A'                 
 -9.502  -8.719  -7.267  -7.257  -7.256  -6.570  -6.551  -6.537
  8 A'    9 A'   10 A'    2 A"   11 A'   12 A'   13 A'    3 A"                 
 -6.537  -4.731  -4.730  -4.727  -2.662  -2.658  -2.658  -2.647
 14 A'   15 A'    4 A"   16 A'   17 A'    5 A"   18 A'   19 A'                 
 -2.647  -0.911  -0.819  -0.712  -0.561  -0.477  -0.430  -0.408
  6 A"   20 A'   21 A'   22 A'   23 A'   24 A'   25 A'    7 A"                 
 -0.352  -0.330  -0.321  -0.302  -0.265
 26 A'    8 A"   27 A'   28 A'    9 A"                                         
 -- Virtual --                   
 -0.097  -0.054  -0.022  -0.003   0.017   0.031   0.044   0.044
 10 A"   29 A'   30 A'   31 A'   32 A'   33 A'   11 A"   34 A'                 
  0.050   0.070   0.072   0.084   0.088   0.098   0.108   0.125
 35 A'   12 A"   36 A'   13 A"   37 A'   38 A'   39 A'   40 A'                 
  0.128   0.135   0.136   0.163   0.184   0.198   0.275   0.294
 41 A'   14 A"   42 A'   43 A'   44 A'   45 A'   46 A'   15 A"                 
  0.316   0.375   0.395   0.420   0.423   0.450   0.455   0.462
 47 A'   48 A'   49 A'   16 A"   50 A'   51 A'   17 A"   52 A'                 
  0.470   0.493   0.501   0.546   0.564   0.587   0.610   0.613
 53 A'   54 A'   18 A"   19 A"   20 A"   55 A'   21 A"   56 A'                 
  0.638   0.659   0.726   0.786   0.809   0.834   0.871   0.878
 57 A'   22 A"   58 A'   59 A'   60 A'   23 A"   61 A'   62 A'                 
  0.908   0.921   0.948   0.969   1.096   1.180   1.378   1.436
 63 A'   24 A"   64 A'   65 A'   66 A'   67 A'   25 A"   26 A"                 
  1.444   1.478   1.608   1.616   1.669   1.739   1.819   1.876
 68 A'   27 A"   28 A"   69 A'   70 A'   71 A'   72 A'   73 A'                 
  1.990   2.033   2.085   2.146   2.235   2.312   2.441   2.627
 29 A"   74 A'   75 A'   76 A'   30 A"   77 A'   78 A'   79 A'                 
  2.676   2.949   3.128   3.982   3.999   4.048   4.139   4.331
 31 A"   80 A'   81 A'   32 A"   82 A'   33 A"   83 A'   84 A'                 
  6.580   6.991   7.538   7.571   7.635   9.702  13.822  13.915
 85 A'   86 A'   34 A"   87 A'   88 A'   89 A'   35 A"   90 A'                 
 13.993  23.317  25.787  25.942  26.289  47.867 163.139 215.686
 91 A'   92 A'   36 A"   93 A'   94 A'   95 A'   96 A'   97 A'                 
289.733 289.764 289.8611020.650
 37 A"   98 A'   99 A'  100 A'                                                 

 Beta MOs, Restricted
 -- Occupied --                  
-482.86 -101.59  -77.07  -62.51  -56.33  -56.33  -56.33  -10.31
  1 A'    2 A'    3 A'    4 A'    5 A'    1 A"    6 A'    7 A'                 
 -9.502  -8.719  -7.267  -7.257  -7.256  -6.570  -6.551  -6.537
  8 A'    9 A'   10 A'    2 A"   11 A'   12 A'   13 A'    3 A"                 
 -6.537  -4.731  -4.730  -4.727  -2.662  -2.658  -2.658  -2.647
 14 A'   15 A'    4 A"   16 A'   17 A'    5 A"   18 A'   19 A'                 
 -2.647  -0.911  -0.819  -0.712  -0.561  -0.477  -0.430  -0.408
  6 A"   20 A'   21 A'   22 A'   23 A'   24 A'   25 A'    7 A"                 
 -0.352  -0.330  -0.321  -0.302  -0.265
 26 A'    8 A"   27 A'   28 A'    9 A"                                         
 -- Virtual --                   
 -0.097  -0.054  -0.022  -0.003   0.017   0.031   0.044   0.044
 10 A"   29 A'   30 A'   31 A'   32 A'   33 A'   11 A"   34 A'                 
  0.050   0.070   0.072   0.084   0.088   0.098   0.108   0.125
 35 A'   12 A"   36 A'   13 A"   37 A'   38 A'   39 A'   40 A'                 
  0.128   0.135   0.136   0.163   0.184   0.198   0.275   0.294
 41 A'   14 A"   42 A'   43 A'   44 A'   45 A'   46 A'   15 A"                 
  0.316   0.375   0.395   0.420   0.423   0.450   0.455   0.462
 47 A'   48 A'   49 A'   16 A"   50 A'   51 A'   17 A"   52 A'                 
  0.470   0.493   0.501   0.546   0.564   0.587   0.610   0.613
 53 A'   54 A'   18 A"   19 A"   20 A"   55 A'   21 A"   56 A'                 
  0.638   0.659   0.726   0.786   0.809   0.834   0.871   0.878
 57 A'   22 A"   58 A'   59 A'   60 A'   23 A"   61 A'   62 A'                 
  0.908   0.921   0.948   0.969   1.096   1.180   1.378   1.436
 63 A'   24 A"   64 A'   65 A'   66 A'   67 A'   25 A"   26 A"                 
  1.444   1.478   1.608   1.616   1.669   1.739   1.819   1.876
 68 A'   27 A"   28 A"   69 A'   70 A'   71 A'   72 A'   73 A'                 
  1.990   2.033   2.085   2.146   2.235   2.312   2.441   2.627
 29 A"   74 A'   75 A'   76 A'   30 A"   77 A'   78 A'   79 A'                 
  2.676   2.949   3.128   3.982   3.999   4.048   4.139   4.331
 31 A"   80 A'   81 A'   32 A"   82 A'   33 A"   83 A'   84 A'                 
  6.580   6.991   7.538   7.571   7.635   9.702  13.822  13.915
 85 A'   86 A'   34 A"   87 A'   88 A'   89 A'   35 A"   90 A'                 
 13.993  23.317  25.787  25.942  26.289  47.867 163.139 215.686
 91 A'   92 A'   36 A"   93 A'   94 A'   95 A'   96 A'   97 A'                 
289.733 289.764 289.8611020.650
 37 A"   98 A'   99 A'  100 A'                                                 
 --------------------------------------------------------------

          Ground-State Mulliken Net Atomic Charges

     Atom                 Charge (a.u.)
  ----------------------------------------
      1 C                    -0.264950
      2 P                     0.048203
      3 H                    -0.039994
      4 Br                   -0.044436
      5 Cl                    0.301177
  ----------------------------------------
  Sum of atomic charges =    -0.000000

 -----------------------------------------------------------------
                    Cartesian Multipole Moments
 -----------------------------------------------------------------
    Charge (ESU x 10^10)
                 0.0000
    Dipole Moment (Debye)
         X       0.6862      Y       0.3495      Z      -0.0000
       Tot       0.7701
    Quadrupole Moments (Debye-Ang)
        XX     -46.8183     XY       2.0394     YY     -50.3425
        XZ      -0.0000     YZ       0.0000     ZZ     -51.1443
    Octopole Moments (Debye-Ang^2)
       XXX     -64.7539    XXY      -5.5384    XYY     -14.9707
       YYY     -26.0974    XXZ      -0.0000    XYZ       0.0000
       YYZ      -0.0000    XZZ     -21.3724    YZZ      -7.7038
       ZZZ      -0.0000
    Hexadecapole Moments (Debye-Ang^3)
      XXXX    -561.1867   XXXY     -20.7545   XXYY    -155.0739
      XYYY     -27.2865   YYYY    -453.0450   XXXZ      -0.0000
      XXYZ       0.0000   XYYZ      -0.0000   YYYZ      -0.0000
      XXZZ    -110.9109   XYZZ      -9.4060   YYZZ     -87.7205
      XZZZ       0.0000   YZZZ      -0.0000   ZZZZ     -66.6206
 -----------------------------------------------------------------
 Calculating analytic gradient of the SCF energy
 Gradient of SCF Energy
            1           2           3           4           5
    1   0.0025972  -0.0019805   0.0000583  -0.0011348   0.0004599
    2   0.0051431  -0.0043639   0.0001749  -0.0001251  -0.0008291
    3  -0.0000000  -0.0000000   0.0000000  -0.0000000   0.0000000
 Max gradient component =       5.143E-03
 RMS gradient           =       1.973E-03
 Gradient time:  CPU 4.60 s  wall 4.60 s
 Geometry Optimization Parameters
   NAtoms,    NIC,     NZ,  NCons,   NDum,   NFix, NCnnct, MaxDiis
        5      20       5       0       0       0       0       0

 Cartesian Hessian Update
 Hessian Updated using BFGS Update


** GEOMETRY OPTIMIZATION IN DELOCALIZED INTERNAL COORDINATES **
   Searching for a Minimum

   Optimization Cycle:   8

                       Coordinates (Angstroms)
     ATOM                X               Y               Z
      1  C         0.7043301627    0.2209948679    0.0000000000
      2  P         1.1752420999    1.8348266068    0.0000000000
      3  H         2.5760946672    1.5631576555    0.0000000000
      4  Br       -1.1648257147   -0.1917440336    0.0000000000
      5  Cl        1.7231084833   -1.1922501504    0.0000000000
   Point Group: cs    Number of degrees of freedom:     7


   Energy is  -3414.420370892

 Hessian Updated using BFGS Update

  7 Hessian modes will be used to form the next step
  Hessian Eigenvalues:
     0.133503    0.174720    0.198026    0.201663    0.262271    0.305760
     0.520879

 Minimum Search - Taking Simple RFO Step
 Searching for Lamda that Minimizes Along All modes
 Value Taken    Lamda =  -0.00008932
 Step Taken.  Stepsize is  0.020991

                             Maximum     Tolerance    Cnvgd?
         Gradient           0.003847      0.000300      NO
         Displacement       0.013210      0.001200      NO
         Energy change     -0.000182      0.000001      NO


 New Cartesian Coordinates Obtained by Inverse Iteration

 Displacement from previous Coordinates is:  0.018425
 ----------------------------------------------------------------
             Standard Nuclear Orientation (Angstroms)
    I     Atom           X                Y                Z
 ----------------------------------------------------------------
    1      C       0.6993382009     0.2198817135     0.0000000000
    2      P       1.1779757318     1.8384877859     0.0000000000
    3      H       2.5769797020     1.5600198167     0.0000000000
    4      Br     -1.1620948753    -0.1951856954     0.0000000000
    5      Cl      1.7217509391    -1.1882186744     0.0000000000
 ----------------------------------------------------------------
 Molecular Point Group                 Cs    NOp =  2
 Largest Abelian Subgroup              Cs    NOp =  2
 Nuclear Repulsion Energy =   368.7768844026 hartrees
 There are       37 alpha and       37 beta electrons
 Applying Cartesian multipole field
    Component          Value
    ---------          -----
     (2,0,0)        1.00000E-11
     (0,2,0)        2.00000E-11
     (0,0,2)       -3.00000E-11
 Nucleus-field energy     =     0.0000000102 hartrees
 Requested basis set is 6-311++G(d,p)
 There are 56 shells and 137 basis functions
 A cutoff of  1.0D-11 yielded   1373 shell pairs
 There are      8768 function pairs (      9593 Cartesian)
 Smallest overlap matrix eigenvalue = 3.35E-04
 Guess MOs from SCF MO coefficient file

 -----------------------------------------------------------------------
  General SCF calculation program by
  Eric Jon Sundstrom, Paul Horn, Yuezhi Mao, Dmitri Zuev, Alec White,
  David Stuck, Shaama M.S., Shane Yost, Joonho Lee, David Small,
  Daniel Levine, Susi Lehtola, Hugh Burton, Evgeny Epifanovsky
 -----------------------------------------------------------------------
 Exchange:     0.2000 Hartree-Fock + 0.0800 Slater + 0.7200 B88
 Correlation:  0.1900 VWN1RPA + 0.8100 LYP
 Using SG-1 standard quadrature grid
 A restricted SCF calculation will be
 performed using DIIS
 SCF converges when DIIS error is below 1.0e-08
 ---------------------------------------
  Cycle       Energy         DIIS error
 ---------------------------------------
    1   -3414.4203788684      9.77e-05  
    2   -3414.4204117793      3.55e-05  
    3   -3414.4204050412      6.07e-05  
    4   -3414.4204153710      1.30e-05  
    5   -3414.4204157738      3.11e-06  
    6   -3414.4204157961      8.33e-07  
    7   -3414.4204157972      1.50e-07  
    8   -3414.4204157972      8.02e-08  
    9   -3414.4204157972      1.65e-08  
   10   -3414.4204157972      2.30e-09  Convergence criterion met
 ---------------------------------------
 SCF time:   CPU 14.35s  wall 14.00s 
 SCF   energy in the final basis set =    -3414.4204157972
 Total energy in the final basis set =    -3414.4204157972

 --------------------------------------------------------------
             Orbital Energies (a.u.) and Symmetries
 --------------------------------------------------------------

 Alpha MOs, Restricted
 -- Occupied --                  
-482.86 -101.59  -77.07  -62.51  -56.33  -56.33  -56.33  -10.31
  1 A'    2 A'    3 A'    4 A'    5 A'    1 A"    6 A'    7 A'                 
 -9.502  -8.720  -7.267  -7.257  -7.256  -6.570  -6.552  -6.538
  8 A'    9 A'   10 A'    2 A"   11 A'   12 A'   13 A'    3 A"                 
 -6.538  -4.731  -4.730  -4.727  -2.663  -2.659  -2.658  -2.647
 14 A'   15 A'    4 A"   16 A'   17 A'    5 A"   18 A'   19 A'                 
 -2.647  -0.912  -0.820  -0.710  -0.562  -0.477  -0.430  -0.408
  6 A"   20 A'   21 A'   22 A'   23 A'   24 A'   25 A'    7 A"                 
 -0.352  -0.330  -0.320  -0.302  -0.264
 26 A'    8 A"   27 A'   28 A'    9 A"                                         
 -- Virtual --                   
 -0.097  -0.053  -0.021  -0.003   0.017   0.031   0.044   0.044
 10 A"   29 A'   30 A'   31 A'   32 A'   33 A'   11 A"   34 A'                 
  0.050   0.069   0.072   0.084   0.088   0.098   0.108   0.125
 35 A'   12 A"   36 A'   13 A"   37 A'   38 A'   39 A'   40 A'                 
  0.128   0.135   0.136   0.163   0.184   0.198   0.275   0.294
 41 A'   14 A"   42 A'   43 A'   44 A'   45 A'   46 A'   15 A"                 
  0.315   0.375   0.395   0.419   0.423   0.450   0.455   0.462
 47 A'   48 A'   49 A'   16 A"   50 A'   51 A'   17 A"   52 A'                 
  0.470   0.494   0.502   0.545   0.563   0.587   0.610   0.613
 53 A'   54 A'   18 A"   19 A"   20 A"   55 A'   21 A"   56 A'                 
  0.637   0.660   0.727   0.788   0.808   0.834   0.871   0.878
 57 A'   22 A"   58 A'   59 A'   60 A'   23 A"   61 A'   62 A'                 
  0.909   0.921   0.949   0.964   1.096   1.180   1.380   1.437
 63 A'   24 A"   64 A'   65 A'   66 A'   67 A'   25 A"   26 A"                 
  1.444   1.476   1.608   1.617   1.671   1.741   1.819   1.872
 68 A'   27 A"   28 A"   69 A'   70 A'   71 A'   72 A'   73 A'                 
  1.990   2.033   2.085   2.145   2.235   2.313   2.442   2.627
 29 A"   74 A'   75 A'   76 A'   30 A"   77 A'   78 A'   79 A'                 
  2.675   2.952   3.123   3.981   3.998   4.049   4.140   4.331
 31 A"   80 A'   81 A'   32 A"   82 A'   33 A"   83 A'   84 A'                 
  6.582   6.988   7.537   7.570   7.634   9.702  13.822  13.915
 85 A'   86 A'   34 A"   87 A'   88 A'   89 A'   35 A"   90 A'                 
 13.990  23.316  25.788  25.945  26.290  47.868 163.135 215.687
 91 A'   92 A'   36 A"   93 A'   94 A'   95 A'   96 A'   97 A'                 
289.733 289.763 289.8611020.651
 37 A"   98 A'   99 A'  100 A'                                                 

 Beta MOs, Restricted
 -- Occupied --                  
-482.86 -101.59  -77.07  -62.51  -56.33  -56.33  -56.33  -10.31
  1 A'    2 A'    3 A'    4 A'    5 A'    1 A"    6 A'    7 A'                 
 -9.502  -8.720  -7.267  -7.257  -7.256  -6.570  -6.552  -6.538
  8 A'    9 A'   10 A'    2 A"   11 A'   12 A'   13 A'    3 A"                 
 -6.538  -4.731  -4.730  -4.727  -2.663  -2.659  -2.658  -2.647
 14 A'   15 A'    4 A"   16 A'   17 A'    5 A"   18 A'   19 A'                 
 -2.647  -0.912  -0.820  -0.710  -0.562  -0.477  -0.430  -0.408
  6 A"   20 A'   21 A'   22 A'   23 A'   24 A'   25 A'    7 A"                 
 -0.352  -0.330  -0.320  -0.302  -0.264
 26 A'    8 A"   27 A'   28 A'    9 A"                                         
 -- Virtual --                   
 -0.097  -0.053  -0.021  -0.003   0.017   0.031   0.044   0.044
 10 A"   29 A'   30 A'   31 A'   32 A'   33 A'   11 A"   34 A'                 
  0.050   0.069   0.072   0.084   0.088   0.098   0.108   0.125
 35 A'   12 A"   36 A'   13 A"   37 A'   38 A'   39 A'   40 A'                 
  0.128   0.135   0.136   0.163   0.184   0.198   0.275   0.294
 41 A'   14 A"   42 A'   43 A'   44 A'   45 A'   46 A'   15 A"                 
  0.315   0.375   0.395   0.419   0.423   0.450   0.455   0.462
 47 A'   48 A'   49 A'   16 A"   50 A'   51 A'   17 A"   52 A'                 
  0.470   0.494   0.502   0.545   0.563   0.587   0.610   0.613
 53 A'   54 A'   18 A"   19 A"   20 A"   55 A'   21 A"   56 A'                 
  0.637   0.660   0.727   0.788   0.808   0.834   0.871   0.878
 57 A'   22 A"   58 A'   59 A'   60 A'   23 A"   61 A'   62 A'                 
  0.909   0.921   0.949   0.964   1.096   1.180   1.380   1.437
 63 A'   24 A"   64 A'   65 A'   66 A'   67 A'   25 A"   26 A"                 
  1.444   1.476   1.608   1.617   1.671   1.741   1.819   1.872
 68 A'   27 A"   28 A"   69 A'   70 A'   71 A'   72 A'   73 A'                 
  1.990   2.033   2.085   2.145   2.235   2.313   2.442   2.627
 29 A"   74 A'   75 A'   76 A'   30 A"   77 A'   78 A'   79 A'                 
  2.675   2.952   3.123   3.981   3.998   4.049   4.140   4.331
 31 A"   80 A'   81 A'   32 A"   82 A'   33 A"   83 A'   84 A'                 
  6.582   6.988   7.537   7.570   7.634   9.702  13.822  13.915
 85 A'   86 A'   34 A"   87 A'   88 A'   89 A'   35 A"   90 A'                 
 13.990  23.316  25.788  25.945  26.290  47.868 163.135 215.687
 91 A'   92 A'   36 A"   93 A'   94 A'   95 A'   96 A'   97 A'                 
289.733 289.763 289.8611020.651
 37 A"   98 A'   99 A'  100 A'                                                 
 --------------------------------------------------------------

          Ground-State Mulliken Net Atomic Charges

     Atom                 Charge (a.u.)
  ----------------------------------------
      1 C                    -0.265074
      2 P                     0.046166
      3 H                    -0.040301
      4 Br                   -0.041775
      5 Cl                    0.300984
  ----------------------------------------
  Sum of atomic charges =    -0.000000

 -----------------------------------------------------------------
                    Cartesian Multipole Moments
 -----------------------------------------------------------------
    Charge (ESU x 10^10)
                 0.0000
    Dipole Moment (Debye)
         X       0.6566      Y       0.3207      Z      -0.0000
       Tot       0.7307
    Quadrupole Moments (Debye-Ang)
        XX     -46.8069     XY       2.0216     YY     -50.4039
        XZ      -0.0000     YZ      -0.0000     ZZ     -51.1563
    Octopole Moments (Debye-Ang^2)
       XXX     -64.9026    XXY      -5.6113    XYY     -15.1148
       YYY     -26.3369    XXZ      -0.0000    XYZ       0.0000
       YYZ      -0.0000    XZZ     -21.4721    YZZ      -7.8057
       ZZZ      -0.0000
    Hexadecapole Moments (Debye-Ang^3)
      XXXX    -560.2999   XXXY     -21.5728   XXYY    -155.0461
      XYYY     -28.1709   YYYY    -454.1267   XXXZ      -0.0000
      XXYZ       0.0000   XYYZ      -0.0000   YYYZ      -0.0000
      XXZZ    -110.7922   XYZZ      -9.7586   YYZZ     -87.9252
      XZZZ      -0.0000   YZZZ       0.0000   ZZZZ     -66.6856
 -----------------------------------------------------------------
 Calculating analytic gradient of the SCF energy
 Gradient of SCF Energy
            1           2           3           4           5
    1  -0.0002916  -0.0003904  -0.0000293   0.0008552  -0.0001438
    2   0.0003852  -0.0008100   0.0001911   0.0000235   0.0002102
    3   0.0000000  -0.0000000   0.0000000   0.0000000  -0.0000000
 Max gradient component =       8.552E-04
 RMS gradient           =       3.537E-04
 Gradient time:  CPU 4.59 s  wall 4.59 s
 Geometry Optimization Parameters
   NAtoms,    NIC,     NZ,  NCons,   NDum,   NFix, NCnnct, MaxDiis
        5      20       5       0       0       0       0       0

 Cartesian Hessian Update
 Hessian Updated using BFGS Update


** GEOMETRY OPTIMIZATION IN DELOCALIZED INTERNAL COORDINATES **
   Searching for a Minimum

   Optimization Cycle:   9

                       Coordinates (Angstroms)
     ATOM                X               Y               Z
      1  C         0.6993382009    0.2198817135    0.0000000000
      2  P         1.1779757318    1.8384877859    0.0000000000
      3  H         2.5769797020    1.5600198167    0.0000000000
      4  Br       -1.1620948753   -0.1951856954    0.0000000000
      5  Cl        1.7217509391   -1.1882186744    0.0000000000
   Point Group: cs    Number of degrees of freedom:     7


   Energy is  -3414.420415797

 Hessian Updated using BFGS Update

  7 Hessian modes will be used to form the next step
  Hessian Eigenvalues:
     0.142423    0.175557    0.197749    0.214291    0.266818    0.297362
     0.459907

 Minimum Search - Taking Simple RFO Step
 Searching for Lamda that Minimizes Along All modes
 Value Taken    Lamda =  -0.00000489
 Step Taken.  Stepsize is  0.004203

                             Maximum     Tolerance    Cnvgd?
         Gradient           0.000919      0.000300      NO
         Displacement       0.002986      0.001200      NO
         Energy change     -0.000045      0.000001      NO


 New Cartesian Coordinates Obtained by Inverse Iteration

 Displacement from previous Coordinates is:  0.005778
 ----------------------------------------------------------------
             Standard Nuclear Orientation (Angstroms)
    I     Atom           X                Y                Z
 ----------------------------------------------------------------
    1      C       0.6992569200     0.2202234992     0.0000000000
    2      P       1.1784722299     1.8396103875     0.0000000000
    3      H       2.5768193809     1.5583718489     0.0000000000
    4      Br     -1.1636186307    -0.1958111952     0.0000000000
    5      Cl      1.7230197982    -1.1874095942     0.0000000000
 ----------------------------------------------------------------
 Molecular Point Group                 Cs    NOp =  2
 Largest Abelian Subgroup              Cs    NOp =  2
 Nuclear Repulsion Energy =   368.5510419976 hartrees
 There are       37 alpha and       37 beta electrons
 Applying Cartesian multipole field
    Component          Value
    ---------          -----
     (2,0,0)        1.00000E-11
     (0,2,0)        2.00000E-11
     (0,0,2)       -3.00000E-11
 Nucleus-field energy     =     0.0000000102 hartrees
 Requested basis set is 6-311++G(d,p)
 There are 56 shells and 137 basis functions
 A cutoff of  1.0D-11 yielded   1373 shell pairs
 There are      8768 function pairs (      9593 Cartesian)
 Smallest overlap matrix eigenvalue = 3.36E-04
 Guess MOs from SCF MO coefficient file

 -----------------------------------------------------------------------
  General SCF calculation program by
  Eric Jon Sundstrom, Paul Horn, Yuezhi Mao, Dmitri Zuev, Alec White,
  David Stuck, Shaama M.S., Shane Yost, Joonho Lee, David Small,
  Daniel Levine, Susi Lehtola, Hugh Burton, Evgeny Epifanovsky
 -----------------------------------------------------------------------
 Exchange:     0.2000 Hartree-Fock + 0.0800 Slater + 0.7200 B88
 Correlation:  0.1900 VWN1RPA + 0.8100 LYP
 Using SG-1 standard quadrature grid
 A restricted SCF calculation will be
 performed using DIIS
 SCF converges when DIIS error is below 1.0e-08
 ---------------------------------------
  Cycle       Energy         DIIS error
 ---------------------------------------
    1   -3414.4204171241      2.07e-05  
    2   -3414.4204172207      2.36e-05  
    3   -3414.4204180662      1.41e-05  
    4   -3414.4204185626      2.76e-06  
    5   -3414.4204185853      3.94e-07  
    6   -3414.4204185856      9.48e-08  
    7   -3414.4204185856      2.38e-08  
    8   -3414.4204185856      3.80e-09  Convergence criterion met
 ---------------------------------------
 SCF time:   CPU 11.47s  wall 11.00s 
 SCF   energy in the final basis set =    -3414.4204185856
 Total energy in the final basis set =    -3414.4204185856

 --------------------------------------------------------------
             Orbital Energies (a.u.) and Symmetries
 --------------------------------------------------------------

 Alpha MOs, Restricted
 -- Occupied --                  
-482.86 -101.59  -77.07  -62.51  -56.33  -56.33  -56.33  -10.31
  1 A'    2 A'    3 A'    4 A'    5 A'    1 A"    6 A'    7 A'                 
 -9.502  -8.720  -7.267  -7.257  -7.256  -6.570  -6.552  -6.538
  8 A'    9 A'   10 A'    2 A"   11 A'   12 A'   13 A'    3 A"                 
 -6.537  -4.731  -4.730  -4.727  -2.662  -2.659  -2.658  -2.647
 14 A'   15 A'    4 A"   16 A'   17 A'    5 A"   18 A'   19 A'                 
 -2.647  -0.912  -0.820  -0.710  -0.562  -0.476  -0.430  -0.408
  6 A"   20 A'   21 A'   22 A'   23 A'   24 A'   25 A'    7 A"                 
 -0.352  -0.330  -0.320  -0.302  -0.264
 26 A'    8 A"   27 A'   28 A'    9 A"                                         
 -- Virtual --                   
 -0.097  -0.053  -0.021  -0.003   0.017   0.031   0.044   0.044
 10 A"   29 A'   30 A'   31 A'   32 A'   33 A'   11 A"   34 A'                 
  0.050   0.069   0.072   0.084   0.088   0.098   0.108   0.125
 35 A'   12 A"   36 A'   13 A"   37 A'   38 A'   39 A'   40 A'                 
  0.128   0.135   0.136   0.163   0.185   0.198   0.275   0.294
 41 A'   14 A"   42 A'   43 A'   44 A'   45 A'   46 A'   15 A"                 
  0.315   0.375   0.395   0.420   0.423   0.450   0.455   0.461
 47 A'   48 A'   49 A'   16 A"   50 A'   51 A'   17 A"   52 A'                 
  0.470   0.494   0.501   0.545   0.563   0.587   0.610   0.613
 53 A'   54 A'   18 A"   19 A"   20 A"   55 A'   21 A"   56 A'                 
  0.637   0.660   0.726   0.788   0.809   0.834   0.871   0.878
 57 A'   22 A"   58 A'   59 A'   60 A'   23 A"   61 A'   62 A'                 
  0.909   0.921   0.949   0.963   1.096   1.179   1.380   1.437
 63 A'   24 A"   64 A'   65 A'   66 A'   67 A'   25 A"   26 A"                 
  1.445   1.475   1.608   1.616   1.671   1.740   1.819   1.872
 68 A'   27 A"   28 A"   69 A'   70 A'   71 A'   72 A'   73 A'                 
  1.990   2.033   2.084   2.145   2.235   2.313   2.441   2.627
 29 A"   74 A'   75 A'   76 A'   30 A"   77 A'   78 A'   79 A'                 
  2.675   2.951   3.122   3.981   3.998   4.049   4.140   4.331
 31 A"   80 A'   81 A'   32 A"   82 A'   33 A"   83 A'   84 A'                 
  6.581   6.988   7.537   7.570   7.634   9.702  13.822  13.915
 85 A'   86 A'   34 A"   87 A'   88 A'   89 A'   35 A"   90 A'                 
 13.989  23.315  25.788  25.945  26.289  47.867 163.135 215.687
 91 A'   92 A'   36 A"   93 A'   94 A'   95 A'   96 A'   97 A'                 
289.733 289.763 289.8601020.651
 37 A"   98 A'   99 A'  100 A'                                                 

 Beta MOs, Restricted
 -- Occupied --                  
-482.86 -101.59  -77.07  -62.51  -56.33  -56.33  -56.33  -10.31
  1 A'    2 A'    3 A'    4 A'    5 A'    1 A"    6 A'    7 A'                 
 -9.502  -8.720  -7.267  -7.257  -7.256  -6.570  -6.552  -6.538
  8 A'    9 A'   10 A'    2 A"   11 A'   12 A'   13 A'    3 A"                 
 -6.537  -4.731  -4.730  -4.727  -2.662  -2.659  -2.658  -2.647
 14 A'   15 A'    4 A"   16 A'   17 A'    5 A"   18 A'   19 A'                 
 -2.647  -0.912  -0.820  -0.710  -0.562  -0.476  -0.430  -0.408
  6 A"   20 A'   21 A'   22 A'   23 A'   24 A'   25 A'    7 A"                 
 -0.352  -0.330  -0.320  -0.302  -0.264
 26 A'    8 A"   27 A'   28 A'    9 A"                                         
 -- Virtual --                   
 -0.097  -0.053  -0.021  -0.003   0.017   0.031   0.044   0.044
 10 A"   29 A'   30 A'   31 A'   32 A'   33 A'   11 A"   34 A'                 
  0.050   0.069   0.072   0.084   0.088   0.098   0.108   0.125
 35 A'   12 A"   36 A'   13 A"   37 A'   38 A'   39 A'   40 A'                 
  0.128   0.135   0.136   0.163   0.185   0.198   0.275   0.294
 41 A'   14 A"   42 A'   43 A'   44 A'   45 A'   46 A'   15 A"                 
  0.315   0.375   0.395   0.420   0.423   0.450   0.455   0.461
 47 A'   48 A'   49 A'   16 A"   50 A'   51 A'   17 A"   52 A'                 
  0.470   0.494   0.501   0.545   0.563   0.587   0.610   0.613
 53 A'   54 A'   18 A"   19 A"   20 A"   55 A'   21 A"   56 A'                 
  0.637   0.660   0.726   0.788   0.809   0.834   0.871   0.878
 57 A'   22 A"   58 A'   59 A'   60 A'   23 A"   61 A'   62 A'                 
  0.909   0.921   0.949   0.963   1.096   1.179   1.380   1.437
 63 A'   24 A"   64 A'   65 A'   66 A'   67 A'   25 A"   26 A"                 
  1.445   1.475   1.608   1.616   1.671   1.740   1.819   1.872
 68 A'   27 A"   28 A"   69 A'   70 A'   71 A'   72 A'   73 A'                 
  1.990   2.033   2.084   2.145   2.235   2.313   2.441   2.627
 29 A"   74 A'   75 A'   76 A'   30 A"   77 A'   78 A'   79 A'                 
  2.675   2.951   3.122   3.981   3.998   4.049   4.140   4.331
 31 A"   80 A'   81 A'   32 A"   82 A'   33 A"   83 A'   84 A'                 
  6.581   6.988   7.537   7.570   7.634   9.702  13.822  13.915
 85 A'   86 A'   34 A"   87 A'   88 A'   89 A'   35 A"   90 A'                 
 13.989  23.315  25.788  25.945  26.289  47.867 163.135 215.687
 91 A'   92 A'   36 A"   93 A'   94 A'   95 A'   96 A'   97 A'                 
289.733 289.763 289.8601020.651
 37 A"   98 A'   99 A'  100 A'                                                 
 --------------------------------------------------------------

          Ground-State Mulliken Net Atomic Charges

     Atom                 Charge (a.u.)
  ----------------------------------------
      1 C                    -0.264537
      2 P                     0.046244
      3 H                    -0.040360
      4 Br                   -0.042146
      5 Cl                    0.300799
  ----------------------------------------
  Sum of atomic charges =     0.000000

 -----------------------------------------------------------------
                    Cartesian Multipole Moments
 -----------------------------------------------------------------
    Charge (ESU x 10^10)
                 0.0000
    Dipole Moment (Debye)
         X       0.6594      Y       0.3235      Z       0.0000
       Tot       0.7345
    Quadrupole Moments (Debye-Ang)
        XX     -46.8025     XY       2.0218     YY     -50.3988
        XZ      -0.0000     YZ       0.0000     ZZ     -51.1630
    Octopole Moments (Debye-Ang^2)
       XXX     -64.8683    XXY      -5.6325    XYY     -15.1039
       YYY     -26.3498    XXZ      -0.0000    XYZ       0.0000
       YYZ       0.0000    XZZ     -21.4662    YZZ      -7.8211
       ZZZ       0.0000
    Hexadecapole Moments (Debye-Ang^3)
      XXXX    -560.9941   XXXY     -21.7102   XXYY    -155.1883
      XYYY     -28.2835   YYYY    -454.2708   XXXZ      -0.0000
      XXYZ       0.0000   XYYZ      -0.0000   YYYZ       0.0000
      XXZZ    -110.9327   XYZZ      -9.8046   YYZZ     -87.9592
      XZZZ      -0.0000   YZZZ       0.0000   ZZZZ     -66.7050
 -----------------------------------------------------------------
 Calculating analytic gradient of the SCF energy
 Gradient of SCF Energy
            1           2           3           4           5
    1  -0.0000614  -0.0001635  -0.0000786   0.0001901   0.0001133
    2   0.0001008  -0.0001519   0.0000847  -0.0001029   0.0000693
    3   0.0000000   0.0000000  -0.0000000   0.0000000  -0.0000000
 Max gradient component =       1.901E-04
 RMS gradient           =       9.713E-05
 Gradient time:  CPU 4.60 s  wall 4.61 s
 Geometry Optimization Parameters
   NAtoms,    NIC,     NZ,  NCons,   NDum,   NFix, NCnnct, MaxDiis
        5      20       5       0       0       0       0       0

 Cartesian Hessian Update
 Hessian Updated using BFGS Update


** GEOMETRY OPTIMIZATION IN DELOCALIZED INTERNAL COORDINATES **
   Searching for a Minimum

   Optimization Cycle:  10

                       Coordinates (Angstroms)
     ATOM                X               Y               Z
      1  C         0.6992569200    0.2202234992    0.0000000000
      2  P         1.1784722299    1.8396103875    0.0000000000
      3  H         2.5768193809    1.5583718489    0.0000000000
      4  Br       -1.1636186307   -0.1958111952    0.0000000000
      5  Cl        1.7230197982   -1.1874095942    0.0000000000
   Point Group: cs    Number of degrees of freedom:     7


   Energy is  -3414.420418586

 Hessian Updated using BFGS Update

  7 Hessian modes will be used to form the next step
  Hessian Eigenvalues:
     0.140063    0.185061    0.197585    0.213326    0.258548    0.278145
     0.422764

 Minimum Search - Taking Simple RFO Step
 Searching for Lamda that Minimizes Along All modes
 Value Taken    Lamda =   0.00000000
 Step Taken.  Stepsize is  0.001018

                             Maximum     Tolerance    Cnvgd?
         Gradient           0.000141      0.000300     YES
         Displacement       0.000554      0.001200     YES
         Energy change     -0.000003      0.000001      NO


                       Distance Matrix (Angstroms)
             C (  1)   P (  2)   H (  3)   Br(  4)
   P (  2)  1.688805
   H (  3)  2.305620  1.426348
   Br(  4)  1.908767  3.102955  4.131348
   Cl(  5)  1.740552  3.075611  2.875463  3.052204

 Final energy is   -3414.4204185855951     


 ******************************
 **  OPTIMIZATION CONVERGED  **
 ******************************

                       Coordinates (Angstroms)
     ATOM                X               Y               Z
      1  C         0.6992569200    0.2202234992    0.0000000000
      2  P         1.1784722299    1.8396103875    0.0000000000
      3  H         2.5768193809    1.5583718489    0.0000000000
      4  Br       -1.1636186307   -0.1958111952    0.0000000000
      5  Cl        1.7230197982   -1.1874095942    0.0000000000

Z-matrix Print:
$molecule
0 1
Br
C  1 1.908767
P  2 1.688805 1 119.073985
H  3 1.426348 2 95.113007 1 -180.000000 0
Cl 2 1.740552 1 113.438925 3 -180.000000 0
$end


 --------------------------------------------------------------
             Orbital Energies (a.u.) and Symmetries
 --------------------------------------------------------------

 Alpha MOs, Restricted
 -- Occupied --                  
-482.86 -101.59  -77.07  -62.51  -56.33  -56.33  -56.33  -10.31
  1 A'    2 A'    3 A'    4 A'    5 A'    1 A"    6 A'    7 A'                 
 -9.502  -8.720  -7.267  -7.257  -7.256  -6.570  -6.552  -6.538
  8 A'    9 A'   10 A'    2 A"   11 A'   12 A'   13 A'    3 A"                 
 -6.537  -4.731  -4.730  -4.727  -2.662  -2.659  -2.658  -2.647
 14 A'   15 A'    4 A"   16 A'   17 A'    5 A"   18 A'   19 A'                 
 -2.647  -0.912  -0.820  -0.710  -0.562  -0.476  -0.430  -0.408
  6 A"   20 A'   21 A'   22 A'   23 A'   24 A'   25 A'    7 A"                 
 -0.352  -0.330  -0.320  -0.302  -0.264
 26 A'    8 A"   27 A'   28 A'    9 A"                                         
 -- Virtual --                   
 -0.097  -0.053  -0.021  -0.003   0.017   0.031   0.044   0.044
 10 A"   29 A'   30 A'   31 A'   32 A'   33 A'   11 A"   34 A'                 
  0.050   0.069   0.072   0.084   0.088   0.098   0.108   0.125
 35 A'   12 A"   36 A'   13 A"   37 A'   38 A'   39 A'   40 A'                 
  0.128   0.135   0.136   0.163   0.185   0.198   0.275   0.294
 41 A'   14 A"   42 A'   43 A'   44 A'   45 A'   46 A'   15 A"                 
  0.315   0.375   0.395   0.420   0.423   0.450   0.455   0.461
 47 A'   48 A'   49 A'   16 A"   50 A'   51 A'   17 A"   52 A'                 
  0.470   0.494   0.501   0.545   0.563   0.587   0.610   0.613
 53 A'   54 A'   18 A"   19 A"   20 A"   55 A'   21 A"   56 A'                 
  0.637   0.660   0.726   0.788   0.809   0.834   0.871   0.878
 57 A'   22 A"   58 A'   59 A'   60 A'   23 A"   61 A'   62 A'                 
  0.909   0.921   0.949   0.963   1.096   1.179   1.380   1.437
 63 A'   24 A"   64 A'   65 A'   66 A'   67 A'   25 A"   26 A"                 
  1.445   1.475   1.608   1.616   1.671   1.740   1.819   1.872
 68 A'   27 A"   28 A"   69 A'   70 A'   71 A'   72 A'   73 A'                 
  1.990   2.033   2.084   2.145   2.235   2.313   2.441   2.627
 29 A"   74 A'   75 A'   76 A'   30 A"   77 A'   78 A'   79 A'                 
  2.675   2.951   3.122   3.981   3.998   4.049   4.140   4.331
 31 A"   80 A'   81 A'   32 A"   82 A'   33 A"   83 A'   84 A'                 
  6.581   6.988   7.537   7.570   7.634   9.702  13.822  13.915
 85 A'   86 A'   34 A"   87 A'   88 A'   89 A'   35 A"   90 A'                 
 13.989  23.315  25.788  25.945  26.289  47.867 163.135 215.687
 91 A'   92 A'   36 A"   93 A'   94 A'   95 A'   96 A'   97 A'                 
289.733 289.763 289.8601020.651
 37 A"   98 A'   99 A'  100 A'                                                 

 Beta MOs, Restricted
 -- Occupied --                  
-482.86 -101.59  -77.07  -62.51  -56.33  -56.33  -56.33  -10.31
  1 A'    2 A'    3 A'    4 A'    5 A'    1 A"    6 A'    7 A'                 
 -9.502  -8.720  -7.267  -7.257  -7.256  -6.570  -6.552  -6.538
  8 A'    9 A'   10 A'    2 A"   11 A'   12 A'   13 A'    3 A"                 
 -6.537  -4.731  -4.730  -4.727  -2.662  -2.659  -2.658  -2.647
 14 A'   15 A'    4 A"   16 A'   17 A'    5 A"   18 A'   19 A'                 
 -2.647  -0.912  -0.820  -0.710  -0.562  -0.476  -0.430  -0.408
  6 A"   20 A'   21 A'   22 A'   23 A'   24 A'   25 A'    7 A"                 
 -0.352  -0.330  -0.320  -0.302  -0.264
 26 A'    8 A"   27 A'   28 A'    9 A"                                         
 -- Virtual --                   
 -0.097  -0.053  -0.021  -0.003   0.017   0.031   0.044   0.044
 10 A"   29 A'   30 A'   31 A'   32 A'   33 A'   11 A"   34 A'                 
  0.050   0.069   0.072   0.084   0.088   0.098   0.108   0.125
 35 A'   12 A"   36 A'   13 A"   37 A'   38 A'   39 A'   40 A'                 
  0.128   0.135   0.136   0.163   0.185   0.198   0.275   0.294
 41 A'   14 A"   42 A'   43 A'   44 A'   45 A'   46 A'   15 A"                 
  0.315   0.375   0.395   0.420   0.423   0.450   0.455   0.461
 47 A'   48 A'   49 A'   16 A"   50 A'   51 A'   17 A"   52 A'                 
  0.470   0.494   0.501   0.545   0.563   0.587   0.610   0.613
 53 A'   54 A'   18 A"   19 A"   20 A"   55 A'   21 A"   56 A'                 
  0.637   0.660   0.726   0.788   0.809   0.834   0.871   0.878
 57 A'   22 A"   58 A'   59 A'   60 A'   23 A"   61 A'   62 A'                 
  0.909   0.921   0.949   0.963   1.096   1.179   1.380   1.437
 63 A'   24 A"   64 A'   65 A'   66 A'   67 A'   25 A"   26 A"                 
  1.445   1.475   1.608   1.616   1.671   1.740   1.819   1.872
 68 A'   27 A"   28 A"   69 A'   70 A'   71 A'   72 A'   73 A'                 
  1.990   2.033   2.084   2.145   2.235   2.313   2.441   2.627
 29 A"   74 A'   75 A'   76 A'   30 A"   77 A'   78 A'   79 A'                 
  2.675   2.951   3.122   3.981   3.998   4.049   4.140   4.331
 31 A"   80 A'   81 A'   32 A"   82 A'   33 A"   83 A'   84 A'                 
  6.581   6.988   7.537   7.570   7.634   9.702  13.822  13.915
 85 A'   86 A'   34 A"   87 A'   88 A'   89 A'   35 A"   90 A'                 
 13.989  23.315  25.788  25.945  26.289  47.867 163.135 215.687
 91 A'   92 A'   36 A"   93 A'   94 A'   95 A'   96 A'   97 A'                 
289.733 289.763 289.8601020.651
 37 A"   98 A'   99 A'  100 A'                                                 
 --------------------------------------------------------------

          Ground-State Mulliken Net Atomic Charges

     Atom                 Charge (a.u.)
  ----------------------------------------
      1 C                    -0.264537
      2 P                     0.046244
      3 H                    -0.040360
      4 Br                   -0.042146
      5 Cl                    0.300799
  ----------------------------------------
  Sum of atomic charges =     0.000000

 -----------------------------------------------------------------
                    Cartesian Multipole Moments
 -----------------------------------------------------------------
    Charge (ESU x 10^10)
                 0.0000
    Dipole Moment (Debye)
         X       0.6594      Y       0.3235      Z       0.0000
       Tot       0.7345
    Quadrupole Moments (Debye-Ang)
        XX     -46.8025     XY       2.0218     YY     -50.3988
        XZ      -0.0000     YZ       0.0000     ZZ     -51.1630
    Octopole Moments (Debye-Ang^2)
       XXX     -64.8683    XXY      -5.6325    XYY     -15.1039
       YYY     -26.3498    XXZ      -0.0000    XYZ       0.0000
       YYZ       0.0000    XZZ     -21.4662    YZZ      -7.8211
       ZZZ       0.0000
    Hexadecapole Moments (Debye-Ang^3)
      XXXX    -560.9941   XXXY     -21.7102   XXYY    -155.1883
      XYYY     -28.2835   YYYY    -454.2708   XXXZ      -0.0000
      XXYZ       0.0000   XYYZ      -0.0000   YYYZ       0.0000
      XXZZ    -110.9327   XYZZ      -9.8046   YYZZ     -87.9592
      XZZZ      -0.0000   YZZZ       0.0000   ZZZZ     -66.7050
 -----------------------------------------------------------------
Archival summary:
1\1\TWL02\OPT\ProcedureUnspecified\BasisUnspecified\r1l1111\taweetha\MonNov2617:47:472018MonNov2617:47:472018\0\\#,OPT,ProcedureUnspecified,BasisUnspecified,\\0,1\Br\C,1,1.90877\P,2,1.6888,1,119.074\H,3,1.42635,2,95.113,1,-180,0\Cl,2,1.74055,1,113.439,3,-180,0\\\@

 Total job time:  196.77s(wall), 196.43s(cpu) 
 Mon Nov 26 17:47:47 2018

        *************************************************************
        *                                                           *
        *  Thank you very much for using Q-Chem.  Have a nice day.  *
        *                                                           *
        *************************************************************


 
User input: 2 of 2 
 
Q-Chem Developer Version!
                  Welcome to Q-Chem
     A Quantum Leap Into The Future Of Chemistry


 Q-Chem 5.1, Q-Chem, Inc., Pleasanton, CA (2018)

 Yihan Shao,  Zhengting Gan,  E. Epifanovsky,  A. T. B. Gilbert,  M. Wormit,  
 J. Kussmann,  A. W. Lange,  A. Behn,  Jia Deng,  Xintian Feng,  D. Ghosh,  
 M. Goldey,  P. R. Horn,  L. D. Jacobson,  I. Kaliman,  T. Kus,  A. Landau,  
 Jie Liu,  E. I. Proynov,  R. M. Richard,  R. P. Steele,  E. J. Sundstrom,  
 H. L. Woodcock III,  P. M. Zimmerman,  D. Zuev,  B. Albrecht,  E. Alguire,  
 S. A. Baeppler,  D. Barton,  Z. Benda,  Y. A. Bernard,  E. J. Berquist,  
 K. B. Bravaya,  H. Burton,  D. Casanova,  Chun-Min Chang,  Yunqing Chen,  
 A. Chien,  K. D. Closser,  M. P. Coons,  S. Coriani,  S. Dasgupta,  
 A. L. Dempwolff,  M. Diedenhofen,  Hainam Do,  R. G. Edgar,  Po-Tung Fang,  
 S. Faraji,  S. Fatehi,  Qingguo Feng,  K. D. Fenk,  J. Fosso-Tande,  
 Qinghui Ge,  A. Ghysels,  G. Gidofalvi,  J. Gomes,  J. Gonthier,  A. Gunina,  
 D. Hait,  M. W. D. Hanson-Heine,  P. H. P. Harbach,  A. W. Hauser,  
 J. E. Herr,  E. G. Hohenstein,  Z. C. Holden,  Kerwin Hui,  B. C. Huynh,  
 T.-C. Jagau,  Hyunjun Ji,  B. Kaduk,  K. Khistyaev,  Jaehoon Kim,  
 P. Klunzinger,  K. Koh,  D. Kosenkov,  L. Koulias,  T. Kowalczyk,  
 C. M. Krauter,  A. Kunitsa,  Ka Un Lao,  A. Laurent,  K. V. Lawler,  
 Joonho Lee,  D. Lefrancois,  S. Lehtola,  D. S. Levine,  Yi-Pei Li,  
 You-Sheng Lin,  Fenglai Liu,  E. Livshits,  A. Luenser,  P. Manohar,  
 E. Mansoor,  S. F. Manzer,  Shan-Ping Mao,  Yuezhi Mao,  N. Mardirossian,  
 A. V. Marenich,  T. Markovich,  L. A. Martinez-Martinez,  S. A. Maurer,  
 N. J. Mayhall,  S. C. McKenzie,  J.-M. Mewes,  A. F. Morrison,  
 J. W. Mullinax,  K. Nanda,  T. S. Nguyen-Beck,  R. Olivares-Amaya,  
 J. A. Parkhill,  T. M. Perrine,  F. Plasser,  P. Pokhilko,  S. Prager,  
 A. Prociuk,  E. Ramos,  D. R. Rehn,  F. Rob,  M. Schneider,  N. Sergueev,  
 S. M. Sharada,  S. Sharma,  D. W. Small,  T. Stauch,  T. Stein,  
 Yu-Chuan Su,  A. J. W. Thom,  A. Tkatchenko,  T. Tsuchimochi,  N. M. Tubman,  
 L. Vogt,  M. L. Vidal,  O. Vydrov,  M. A. Watson,  J. Wenzel,  
 M. de Wergifosse,  T. A. Wesolowski,  A. White,  J. Witte,  A. Yamada,  
 Jun Yang,  K. Yao,  S. Yeganeh,  S. R. Yost,  Zhi-Qiang You,  A. Zech,  
 Igor Ying Zhang,  Xing Zhang,  Yan Zhao,  Ying Zhu,  B. R. Brooks,  
 G. K. L. Chan,  C. J. Cramer,  M. S. Gordon,  W. J. Hehre,  A. Klamt,  
 M. W. Schmidt,  C. D. Sherrill,  D. G. Truhlar,  A. Aspuru-Guzik,  R. Baer,  
 A. T. Bell,  N. A. Besley,  Jeng-Da Chai,  A. E. DePrince, III,  
 R. A. DiStasio Jr.,  A. Dreuw,  B. D. Dunietz,  T. R. Furlani,  
 Chao-Ping Hsu,  Yousung Jung,  Jing Kong,  D. S. Lambrecht,  WanZhen Liang,  
 C. Ochsenfeld,  V. A. Rassolov,  L. V. Slipchenko,  J. E. Subotnik,  
 T. Van Voorhis,  J. M. Herbert,  A. I. Krylov,  P. M. W. Gill,  M. Head-Gordon

 Contributors to earlier versions of Q-Chem not listed above: 
 R. D. Adamson,  B. Austin,  J. Baker,  G. J. O. Beran,  K. Brandhorst,  
 S. T. Brown,  E. F. C. Byrd,  A. K. Chakraborty,  C.-L. Cheng,  
 Siu Hung Chien,  D. M. Chipman,  D. L. Crittenden,  H. Dachsel,  
 R. J. Doerksen,  A. D. Dutoi,  L. Fusti-Molnar,  W. A. Goddard III,  
 A. Golubeva-Zadorozhnaya,  S. R. Gwaltney,  G. Hawkins,  A. Heyden,  
 S. Hirata,  G. Kedziora,  F. J. Keil,  C. Kelley,  Jihan Kim,  R. A. King,  
 R. Z. Khaliullin,  P. P. Korambath,  W. Kurlancheek,  A. M. Lee,  M. S. Lee,  
 S. V. Levchenko,  Ching Yeh Lin,  D. Liotard,  R. C. Lochan,  I. Lotan,  
 P. E. Maslen,  N. Nair,  D. P. O'Neill,  D. Neuhauser,  E. Neuscamman,  
 C. M. Oana,  R. Olson,  B. Peters,  R. Peverati,  P. A. Pieniazek,  
 Y. M. Rhee,  J. Ritchie,  M. A. Rohrdanz,  E. Rosta,  N. J. Russ,  
 H. F. Schaefer III,  N. E. Schultz,  N. Shenvi,  A. C. Simmonett,  A. Sodt,  
 D. Stuck,  K. S. Thanthiriwatte,  V. Vanovschi,  Tao Wang,  A. Warshel,  
 C. F. Williams,  Q. Wu,  X. Xu,  W. Zhang

 Please cite Q-Chem as follows:
 Y. Shao et al., Mol. Phys. 113, 184-215 (2015)
 DOI: 10.1080/00268976.2014.952696

 Q-Chem 5.1.2 for Intel X86 EM64T Linux

 Parts of Q-Chem use Armadillo 8.300.2 (Tropical Shenanigans).
 http://arma.sourceforge.net/

 Q-Chem begins on Mon Nov 26 17:47:47 2018  

Host: 
0

     Scratch files written to /scratch/taweetham/qchem52717//
The previous job contains 0 fragments, simply inherited here
Input Ideriv = 2
Curr. Ideriv = -1
Max.  Ideriv = 2

Checking the input file for inconsistencies... 	...done.

--------------------------------------------------------------
User input:
--------------------------------------------------------------

$molecule
read
$end

$rem
   job_type 	frequency
   basis 	6-311++g**
   method	b3lyp	
$end


--------------------------------------------------------------
 ----------------------------------------------------------------
             Standard Nuclear Orientation (Angstroms)
    I     Atom           X                Y                Z
 ----------------------------------------------------------------
    1      C       0.5475359971     0.0659702138     0.0000000000
    2      P       1.3399966718     1.5573009236     0.0000000000
    3      H       2.6541972076     1.0029122314     0.0000000000
    4      Br     -1.3608860447     0.0297004621     0.0000000000
    5      Cl      1.2700969586    -1.5175155024    -0.0000000000
 ----------------------------------------------------------------
 Molecular Point Group                 Cs    NOp =  2
 Largest Abelian Subgroup              Cs    NOp =  2
 Nuclear Repulsion Energy =   368.5510419976 hartrees
 There are       37 alpha and       37 beta electrons
 Requested basis set is 6-311++G(d,p)
 There are 56 shells and 137 basis functions

 Total QAlloc Memory Limit   2000 MB
 Mega-Array Size       188 MB
 MEM_STATIC part       192 MB

                       Distance Matrix (Angstroms)
             C (  1)   P (  2)   H (  3)   Br(  4)
   P (  2)  1.688805
   H (  3)  2.305620  1.426348
   Br(  4)  1.908767  3.102955  4.131348
   Cl(  5)  1.740552  3.075611  2.875463  3.052204

 A cutoff of  1.0D-11 yielded   1373 shell pairs
 There are      8768 function pairs (      9593 Cartesian)
 Smallest overlap matrix eigenvalue = 3.36E-04
 Guess from superposition of atomic densities
 Warning:  Energy on first SCF cycle will be non-variational
 SAD guess density has 74.000000 electrons

 -----------------------------------------------------------------------
  General SCF calculation program by
  Eric Jon Sundstrom, Paul Horn, Yuezhi Mao, Dmitri Zuev, Alec White,
  David Stuck, Shaama M.S., Shane Yost, Joonho Lee, David Small,
  Daniel Levine, Susi Lehtola, Hugh Burton, Evgeny Epifanovsky
 -----------------------------------------------------------------------
 Exchange:     0.2000 Hartree-Fock + 0.0800 Slater + 0.7200 B88
 Correlation:  0.1900 VWN1RPA + 0.8100 LYP
 Using SG-1 standard quadrature grid
 A restricted SCF calculation will be
 performed using DIIS
 SCF converges when DIIS error is below 1.0e-08
 ---------------------------------------
  Cycle       Energy         DIIS error
 ---------------------------------------
    1   -3414.9041514655      4.34e-02  
    2   -3414.4129396343      2.59e-03  
    3   -3414.4165267516      2.18e-03  
    4   -3414.4202017167      3.29e-04  
    5   -3414.4203452193      1.40e-04  
    6   -3414.4203837614      9.23e-05  
    7   -3414.4204061707      1.43e-05  
    8   -3414.4204066597      5.07e-06  
    9   -3414.4204067279      1.36e-06  
   10   -3414.4204067324      3.58e-07  
   11   -3414.4204067327      5.57e-08  
   12   -3414.4204067327      9.93e-09  Convergence criterion met
 ---------------------------------------
 SCF time:   CPU 16.94s  wall 17.00s 
 SCF   energy in the final basis set =    -3414.4204067327
 Total energy in the final basis set =    -3414.4204067327

 --------------------------------------------------------------
             Orbital Energies (a.u.) and Symmetries
 --------------------------------------------------------------

 Alpha MOs, Restricted
 -- Occupied --                  
-482.86 -101.59  -77.07  -62.51  -56.33  -56.33  -56.33  -10.31
  1 A'    2 A'    3 A'    4 A'    5 A'    1 A"    6 A'    7 A'                 
 -9.502  -8.720  -7.267  -7.257  -7.256  -6.570  -6.552  -6.538
  8 A'    9 A'   10 A'    2 A"   11 A'   12 A'   13 A'    3 A"                 
 -6.538  -4.731  -4.730  -4.727  -2.663  -2.659  -2.658  -2.648
 14 A'   15 A'    4 A"   16 A'   17 A'    5 A"   18 A'    6 A"                 
 -2.647  -0.912  -0.820  -0.710  -0.562  -0.476  -0.430  -0.408
 19 A'   20 A'   21 A'   22 A'   23 A'   24 A'   25 A'    7 A"                 
 -0.352  -0.330  -0.320  -0.302  -0.264
 26 A'    8 A"   27 A'   28 A'    9 A"                                         
 -- Virtual --                   
 -0.097  -0.053  -0.021  -0.003   0.017   0.031   0.044   0.044
 10 A"   29 A'   30 A'   31 A'   32 A'   33 A'   11 A"   34 A'                 
  0.050   0.069   0.072   0.084   0.088   0.098   0.107   0.125
 35 A'   12 A"   36 A'   13 A"   37 A'   38 A'   39 A'   40 A'                 
  0.128   0.135   0.136   0.163   0.184   0.198   0.275   0.294
 41 A'   14 A"   42 A'   43 A'   44 A'   45 A'   46 A'   15 A"                 
  0.315   0.375   0.395   0.419   0.424   0.450   0.455   0.462
 47 A'   48 A'   49 A'   16 A"   50 A'   51 A'   17 A"   52 A'                 
  0.470   0.494   0.501   0.545   0.563   0.587   0.610   0.613
 53 A'   54 A'   18 A"   19 A"   20 A"   55 A'   21 A"   56 A'                 
  0.637   0.660   0.726   0.788   0.809   0.834   0.871   0.878
 57 A'   22 A"   58 A'   59 A'   60 A'   23 A"   61 A'   62 A'                 
  0.909   0.921   0.949   0.963   1.096   1.179   1.380   1.437
 63 A'   24 A"   64 A'   65 A'   66 A'   67 A'   25 A"   26 A"                 
  1.445   1.475   1.608   1.616   1.671   1.740   1.819   1.872
 68 A'   27 A"   28 A"   69 A'   70 A'   71 A'   72 A'   73 A'                 
  1.990   2.034   2.084   2.145   2.235   2.313   2.441   2.627
 29 A"   74 A'   75 A'   76 A'   30 A"   77 A'   78 A'   79 A'                 
  2.675   2.951   3.122   3.982   3.998   4.049   4.140   4.331
 31 A"   80 A'   81 A'   32 A"   82 A'   33 A"   83 A'   84 A'                 
  6.581   6.988   7.537   7.570   7.634   9.702  13.822  13.915
 85 A'   86 A'   34 A"   87 A'   88 A'   89 A'   35 A"   90 A'                 
 13.989  23.315  25.788  25.945  26.290  47.867 163.135 215.686
 91 A'   92 A'   36 A"   93 A'   94 A'   95 A'   96 A'   97 A'                 
289.733 289.763 289.8601020.651
 37 A"   98 A'   99 A'  100 A'                                                 

 Beta MOs, Restricted
 -- Occupied --                  
-482.86 -101.59  -77.07  -62.51  -56.33  -56.33  -56.33  -10.31
  1 A'    2 A'    3 A'    4 A'    5 A'    1 A"    6 A'    7 A'                 
 -9.502  -8.720  -7.267  -7.257  -7.256  -6.570  -6.552  -6.538
  8 A'    9 A'   10 A'    2 A"   11 A'   12 A'   13 A'    3 A"                 
 -6.538  -4.731  -4.730  -4.727  -2.663  -2.659  -2.658  -2.648
 14 A'   15 A'    4 A"   16 A'   17 A'    5 A"   18 A'    6 A"                 
 -2.647  -0.912  -0.820  -0.710  -0.562  -0.476  -0.430  -0.408
 19 A'   20 A'   21 A'   22 A'   23 A'   24 A'   25 A'    7 A"                 
 -0.352  -0.330  -0.320  -0.302  -0.264
 26 A'    8 A"   27 A'   28 A'    9 A"                                         
 -- Virtual --                   
 -0.097  -0.053  -0.021  -0.003   0.017   0.031   0.044   0.044
 10 A"   29 A'   30 A'   31 A'   32 A'   33 A'   11 A"   34 A'                 
  0.050   0.069   0.072   0.084   0.088   0.098   0.107   0.125
 35 A'   12 A"   36 A'   13 A"   37 A'   38 A'   39 A'   40 A'                 
  0.128   0.135   0.136   0.163   0.184   0.198   0.275   0.294
 41 A'   14 A"   42 A'   43 A'   44 A'   45 A'   46 A'   15 A"                 
  0.315   0.375   0.395   0.419   0.424   0.450   0.455   0.462
 47 A'   48 A'   49 A'   16 A"   50 A'   51 A'   17 A"   52 A'                 
  0.470   0.494   0.501   0.545   0.563   0.587   0.610   0.613
 53 A'   54 A'   18 A"   19 A"   20 A"   55 A'   21 A"   56 A'                 
  0.637   0.660   0.726   0.788   0.809   0.834   0.871   0.878
 57 A'   22 A"   58 A'   59 A'   60 A'   23 A"   61 A'   62 A'                 
  0.909   0.921   0.949   0.963   1.096   1.179   1.380   1.437
 63 A'   24 A"   64 A'   65 A'   66 A'   67 A'   25 A"   26 A"                 
  1.445   1.475   1.608   1.616   1.671   1.740   1.819   1.872
 68 A'   27 A"   28 A"   69 A'   70 A'   71 A'   72 A'   73 A'                 
  1.990   2.034   2.084   2.145   2.235   2.313   2.441   2.627
 29 A"   74 A'   75 A'   76 A'   30 A"   77 A'   78 A'   79 A'                 
  2.675   2.951   3.122   3.982   3.998   4.049   4.140   4.331
 31 A"   80 A'   81 A'   32 A"   82 A'   33 A"   83 A'   84 A'                 
  6.581   6.988   7.537   7.570   7.634   9.702  13.822  13.915
 85 A'   86 A'   34 A"   87 A'   88 A'   89 A'   35 A"   90 A'                 
 13.989  23.315  25.788  25.945  26.290  47.867 163.135 215.686
 91 A'   92 A'   36 A"   93 A'   94 A'   95 A'   96 A'   97 A'                 
289.733 289.763 289.8601020.651
 37 A"   98 A'   99 A'  100 A'                                                 
 --------------------------------------------------------------

          Ground-State Mulliken Net Atomic Charges

     Atom                 Charge (a.u.)
  ----------------------------------------
      1 C                    -0.264410
      2 P                     0.046021
      3 H                    -0.040242
      4 Br                   -0.042327
      5 Cl                    0.300958
  ----------------------------------------
  Sum of atomic charges =    -0.000000

 -----------------------------------------------------------------
                    Cartesian Multipole Moments
 -----------------------------------------------------------------
    Charge (ESU x 10^10)
                 0.0000
    Dipole Moment (Debye)
         X       0.7123      Y       0.1863      Z      -0.0000
       Tot       0.7362
    Quadrupole Moments (Debye-Ang)
        XX     -46.4140     XY       1.1183     YY     -51.0519
        XZ       0.0000     YZ      -0.0000     ZZ     -51.1649
    Octopole Moments (Debye-Ang^2)
       XXX     -41.0219    XXY       0.9427    XYY      -9.2443
       YYY     -14.6651    XXZ      -0.0000    XYZ      -0.0000
       YYZ      -0.0000    XZZ     -13.3030    YZZ      -2.8513
       ZZZ      -0.0000
    Hexadecapole Moments (Debye-Ang^3)
      XXXX    -531.7290   XXXY      -2.6560   XXYY    -155.7463
      XYYY     -19.1832   YYYY    -432.7684   XXXZ       0.0000
      XXYZ      -0.0000   XYYZ      -0.0000   YYYZ      -0.0000
      XXZZ    -107.3365   XYZZ      -3.7832   YYZZ     -84.9804
      XZZZ      -0.0000   YZZZ       0.0000   ZZZZ     -66.7137
 -----------------------------------------------------------------
 Calculating MO derivatives via CPSCF
   1         3          15      0.155443    0.059798
   2         3          15      0.020005    0.007766
   3         3          15      0.002615    0.001024
   4         3          15      0.000233    0.000104
   5        16           2      0.000014    0.000007
   6        18           0      0.000000    0.000000    Roots Converged
 Time for AOints: 4.8 s (CPU) 4.8 s (wall)
 ------------------------------------------------------------------------------
                     AOints        : Timing summary (seconds)
 ------------------------------------------------------------------------------
     job step          cpu (% of tot)      sys (% of tot)     wall (% of tot)
 ------------------------------------------------------------------------------
  cpscf_lag         0.4257E+02 (48.1)   0.6800E-04 (16.5)   0.4259E+02 (48.1)
  iterzp            0.4105E+02 (46.4)   0.3420E-03 (83.2)   0.4106E+02 (46.4)
  make_fx           0.0000E+00 ( 0.0)   0.0000E+00 ( 0.0)   0.0000E+00 ( 0.0)
  AOints            0.4836E+01 ( 5.5)   0.1000E-05 ( 0.2)   0.4838E+01 ( 5.5)
 ------------------------------------------------------------------------------
   Grand Totals     0.8855E+02          0.4110E-03          0.8857E+02
 ------------------------------------------------------------------------------
 Calculating analytic Hessian of the SCF energy
 Polarizability Matrix (a.u.)
            1           2           3
    1 -85.4505539  -9.5619976   0.0000000
    2  -9.5619976 -84.5681063  -0.0000000
    3   0.0000000  -0.0000000 -42.7808991

 Direct stationary perturbation theory relativistic correction:

 rels  =      18.030785670253
 relv  =     -61.320387386245
 rel2e =       9.989031318355
 E_rel =     -33.300570397637

 Hessian of the SCF Energy
            1           2           3           4           5           6
    1   0.2829233   0.0794904   0.0000000  -0.0840724  -0.0866855  -0.0000000
    2   0.0794904   0.4058629  -0.0000000  -0.1125109  -0.2424308  -0.0000000
    3   0.0000000  -0.0000000   0.0678345  -0.0000000  -0.0000000  -0.0237208
    4  -0.0840724  -0.1125109  -0.0000000   0.2673591   0.0332604   0.0000000
    5  -0.0866855  -0.2424308  -0.0000000   0.0332604   0.3293279   0.0000000
    6  -0.0000000  -0.0000000  -0.0237208   0.0000000   0.0000000   0.0197502
    7  -0.0152997   0.0051408   0.0000000  -0.1595567   0.0573283  -0.0000000
    8  -0.0181820   0.0039580   0.0000000   0.0855164  -0.0563540   0.0000000
    9  -0.0000000  -0.0000000  -0.0012346  -0.0000000  -0.0000000  -0.0103239
   10  -0.1369786  -0.0152691  -0.0000000  -0.0279135  -0.0020186   0.0000000
   11  -0.0106810  -0.0279414   0.0000000  -0.0152892   0.0044103  -0.0000000
   12   0.0000000   0.0000000  -0.0205397   0.0000000  -0.0000000   0.0014331
   13  -0.0465726   0.0431487  -0.0000000   0.0041835  -0.0018847  -0.0000000
   14   0.0360580  -0.1394487   0.0000000   0.0090232  -0.0349534  -0.0000000
   15  -0.0000000   0.0000000  -0.0223395   0.0000000  -0.0000000   0.0128614
            7           8           9          10          11          12
    1  -0.0152997  -0.0181820  -0.0000000  -0.1369786  -0.0106810   0.0000000
    2   0.0051408   0.0039580  -0.0000000  -0.0152691  -0.0279414   0.0000000
    3   0.0000000   0.0000000  -0.0012346  -0.0000000   0.0000000  -0.0205397
    4  -0.1595567   0.0855164  -0.0000000  -0.0279135  -0.0152892   0.0000000
    5   0.0573283  -0.0563540  -0.0000000  -0.0020186   0.0044103  -0.0000000
    6  -0.0000000   0.0000000  -0.0103239   0.0000000  -0.0000000   0.0014331
    7   0.1749598  -0.0598946   0.0000000  -0.0014494  -0.0030545   0.0000000
    8  -0.0598946   0.0539474   0.0000000  -0.0048812  -0.0024036  -0.0000000
    9   0.0000000   0.0000000   0.0101600   0.0000000  -0.0000000   0.0055467
   10  -0.0014494  -0.0048812   0.0000000   0.1934180   0.0045581  -0.0000000
   11  -0.0030545  -0.0024036  -0.0000000   0.0045581   0.0311257  -0.0000000
   12   0.0000000  -0.0000000   0.0055467  -0.0000000  -0.0000000   0.0091170
   13   0.0013460  -0.0025586  -0.0000000  -0.0270764   0.0244667  -0.0000000
   14   0.0004801   0.0008522   0.0000000   0.0176109  -0.0051911   0.0000000
   15  -0.0000000  -0.0000000  -0.0041482   0.0000000  -0.0000000   0.0044429
           13          14          15
    1  -0.0465726   0.0360580  -0.0000000
    2   0.0431487  -0.1394487   0.0000000
    3  -0.0000000   0.0000000  -0.0223395
    4   0.0041835   0.0090232   0.0000000
    5  -0.0018847  -0.0349534  -0.0000000
    6  -0.0000000  -0.0000000   0.0128614
    7   0.0013460   0.0004801  -0.0000000
    8  -0.0025586   0.0008522  -0.0000000
    9  -0.0000000   0.0000000  -0.0041482
   10  -0.0270764   0.0176109   0.0000000
   11   0.0244667  -0.0051911  -0.0000000
   12  -0.0000000   0.0000000   0.0044429
   13   0.0681196  -0.0631721   0.0000000
   14  -0.0631721   0.1787410  -0.0000000
   15   0.0000000  -0.0000000   0.0091833
 Gradient time:  CPU 118.54 s  wall 118.57 s
 **********************************************************************
 **                                                                  **
 **                       VIBRATIONAL ANALYSIS                       **
 **                       --------------------                       **
 **                                                                  **
 **        VIBRATIONAL FREQUENCIES (CM**-1) AND NORMAL MODES         **
 **     FORCE CONSTANTS (mDYN/ANGSTROM) AND REDUCED MASSES (AMU)     **
 **                  INFRARED INTENSITIES (KM/MOL)                   **
 **                                                                  **
 **********************************************************************


 Mode:                 1                      2                      3
 Frequency:       221.99                 242.19                 405.74
 Force Cnst:      0.5762                 0.7845                 1.2264
 Red. Mass:      19.8471                22.6982                12.6441
 IR Active:          YES                    YES                    YES
 IR Intens:        0.166                  0.078                  8.475
 Raman Active:       YES                    YES                    YES
               X      Y      Z        X      Y      Z        X      Y      Z
 C         -0.071  0.343  0.000   -0.124 -0.110 -0.000    0.000  0.000  0.977
 P          0.523  0.088 -0.000    0.221 -0.309  0.000    0.000  0.000 -0.137
 H          0.232 -0.582  0.000    0.062 -0.666  0.000    0.000  0.000 -0.110
 Br        -0.079 -0.207 -0.000   -0.296  0.081  0.000   -0.000  0.000 -0.043
 Cl        -0.267  0.288 -0.000    0.514  0.149  0.000    0.000 -0.000 -0.114
 TransDip  -0.006 -0.011 -0.000   -0.006 -0.007  0.000    0.000  0.000 -0.093

 Mode:                 4                      5                      6
 Frequency:       429.23                 527.29                 717.42
 Force Cnst:      1.8632                 0.1722                 1.1817
 Red. Mass:      17.1642                 1.0509                 3.8967
 IR Active:          YES                    YES                    YES
 IR Intens:       13.482                  1.955                136.661
 Raman Active:       YES                    YES                    YES
               X      Y      Z        X      Y      Z        X      Y      Z
 C         -0.287 -0.102  0.000   -0.000  0.000 -0.005    0.407 -0.202  0.000
 P         -0.184 -0.431 -0.000   -0.000 -0.000 -0.034   -0.005 -0.049 -0.000
 H         -0.275 -0.631 -0.000   -0.000 -0.000  0.999    0.368  0.801  0.000
 Br         0.171  0.009 -0.000    0.000  0.000  0.007   -0.040 -0.003 -0.000
 Cl        -0.115  0.414 -0.000   -0.000  0.000 -0.012   -0.056  0.096 -0.000
 TransDip  -0.064 -0.099 -0.000   -0.000  0.000  0.045    0.308 -0.213 -0.000

 Mode:                 7                      8                      9
 Frequency:       951.03                1086.39                2323.31
 Force Cnst:      0.7168                 9.3444                 3.3033
 Red. Mass:       1.3451                13.4377                 1.0387
 IR Active:          YES                    YES                    YES
 IR Intens:       24.201                 92.558                 59.703
 Raman Active:       YES                    YES                    YES
               X      Y      Z        X      Y      Z        X      Y      Z
 C         -0.154  0.044 -0.000    0.387  0.875 -0.000   -0.003  0.002  0.000
 P          0.024 -0.032 -0.000   -0.119 -0.238  0.000   -0.030  0.012 -0.000
 H          0.405  0.899  0.000    0.006  0.080 -0.000    0.923 -0.385  0.000
 Br         0.006 -0.001  0.000   -0.019 -0.008  0.000    0.000 -0.000 -0.000
 Cl         0.007 -0.009  0.000    0.016 -0.074  0.000    0.000 -0.000 -0.000
 TransDip  -0.156 -0.025  0.000    0.108  0.288  0.000   -0.242  0.051  0.000

 STANDARD THERMODYNAMIC QUANTITIES AT   298.15 K  AND     1.00 ATM

   This Molecule has  0 Imaginary Frequencies
   Zero point vibrational energy:        9.871 kcal/mol

   Atom    1 Element C  Has Mass   12.00000
   Atom    2 Element P  Has Mass   30.97376
   Atom    3 Element H  Has Mass    1.00783
   Atom    4 Element Br Has Mass   78.91830
   Atom    5 Element Cl Has Mass   34.96885
   Molecular Mass:   157.868740 amu
   Principal axes and moments of inertia in amu*Bohr^2:
                             1           2           3
    Eigenvalues --      559.59574   957.07386  1516.66961
          X               0.99966     0.02597     0.00000
          Y              -0.02597     0.99966    -0.00000
          Z              -0.00000     0.00000     1.00000
   Rotational Symmetry Number is   1
   The Molecule is an Asymmetric Top
   Translational Enthalpy:        0.889 kcal/mol
   Rotational Enthalpy:           0.889 kcal/mol
   Vibrational Enthalpy:         11.121 kcal/mol
   gas constant (RT):             0.592 kcal/mol
   Translational Entropy:        41.079  cal/mol.K
   Rotational Entropy:           28.187  cal/mol.K
   Vibrational Entropy:           6.592  cal/mol.K

   Total Enthalpy:               13.490 kcal/mol
   Total Entropy:                75.858  cal/mol.K
Archival summary:
1\1\TWL02\FREQ\ProcedureUnspecified\BasisUnspecified\r1l1111\taweetha\MonNov2617:50:032018MonNov2617:50:032018\0\\#,FREQ,ProcedureUnspecified,BasisUnspecified,\\0,1\Br\C,1,1.90877\P,2,1.6888,1,119.074\H,3,1.42635,2,95.113,1,180,0\Cl,2,1.74055,1,113.439,3,-180,0\\\@

 Total job time:  135.62s(wall), 135.56s(cpu) 
 Mon Nov 26 17:50:03 2018

        *************************************************************
        *                                                           *
        *  Thank you very much for using Q-Chem.  Have a nice day.  *
        *                                                           *
        *************************************************************
