# Supplementary material for: Geometric and energetic data from ab initio calculations of haloethene, haloimine, halomethylenephosphine, haloiminophosphine, halodiazene, halodiphosphene and halocyclopropane
Source: Data Brief. 2019 Nov 2;27:104738. doi: 10.1016/j.dib.2019.104738 (PMC6861602; doi:10.1016/j.dib.2019.104738)
Supplement: Multimedia component 5 [file mmc5.zip › CP/B3LYP/ClBrCPIE.out]

Q-Chem Developer Version!
                  Welcome to Q-Chem
     A Quantum Leap Into The Future Of Chemistry


 Q-Chem 5.1, Q-Chem, Inc., Pleasanton, CA (2018)

 Yihan Shao,  Zhengting Gan,  E. Epifanovsky,  A. T. B. Gilbert,  M. Wormit,  
 J. Kussmann,  A. W. Lange,  A. Behn,  Jia Deng,  Xintian Feng,  D. Ghosh,  
 M. Goldey,  P. R. Horn,  L. D. Jacobson,  I. Kaliman,  T. Kus,  A. Landau,  
 Jie Liu,  E. I. Proynov,  R. M. Richard,  R. P. Steele,  E. J. Sundstrom,  
 H. L. Woodcock III,  P. M. Zimmerman,  D. Zuev,  B. Albrecht,  E. Alguire,  
 S. A. Baeppler,  D. Barton,  Z. Benda,  Y. A. Bernard,  E. J. Berquist,  
 K. B. Bravaya,  H. Burton,  D. Casanova,  Chun-Min Chang,  Yunqing Chen,  
 A. Chien,  K. D. Closser,  M. P. Coons,  S. Coriani,  S. Dasgupta,  
 A. L. Dempwolff,  M. Diedenhofen,  Hainam Do,  R. G. Edgar,  Po-Tung Fang,  
 S. Faraji,  S. Fatehi,  Qingguo Feng,  K. D. Fenk,  J. Fosso-Tande,  
 Qinghui Ge,  A. Ghysels,  G. Gidofalvi,  J. Gomes,  J. Gonthier,  A. Gunina,  
 D. Hait,  M. W. D. Hanson-Heine,  P. H. P. Harbach,  A. W. Hauser,  
 J. E. Herr,  E. G. Hohenstein,  Z. C. Holden,  Kerwin Hui,  B. C. Huynh,  
 T.-C. Jagau,  Hyunjun Ji,  B. Kaduk,  K. Khistyaev,  Jaehoon Kim,  
 P. Klunzinger,  K. Koh,  D. Kosenkov,  L. Koulias,  T. Kowalczyk,  
 C. M. Krauter,  A. Kunitsa,  Ka Un Lao,  A. Laurent,  K. V. Lawler,  
 Joonho Lee,  D. Lefrancois,  S. Lehtola,  D. S. Levine,  Yi-Pei Li,  
 You-Sheng Lin,  Fenglai Liu,  E. Livshits,  A. Luenser,  P. Manohar,  
 E. Mansoor,  S. F. Manzer,  Shan-Ping Mao,  Yuezhi Mao,  N. Mardirossian,  
 A. V. Marenich,  T. Markovich,  L. A. Martinez-Martinez,  S. A. Maurer,  
 N. J. Mayhall,  S. C. McKenzie,  J.-M. Mewes,  A. F. Morrison,  
 J. W. Mullinax,  K. Nanda,  T. S. Nguyen-Beck,  R. Olivares-Amaya,  
 J. A. Parkhill,  T. M. Perrine,  F. Plasser,  P. Pokhilko,  S. Prager,  
 A. Prociuk,  E. Ramos,  D. R. Rehn,  F. Rob,  M. Schneider,  N. Sergueev,  
 S. M. Sharada,  S. Sharma,  D. W. Small,  T. Stauch,  T. Stein,  
 Yu-Chuan Su,  A. J. W. Thom,  A. Tkatchenko,  T. Tsuchimochi,  N. M. Tubman,  
 L. Vogt,  M. L. Vidal,  O. Vydrov,  M. A. Watson,  J. Wenzel,  
 M. de Wergifosse,  T. A. Wesolowski,  A. White,  J. Witte,  A. Yamada,  
 Jun Yang,  K. Yao,  S. Yeganeh,  S. R. Yost,  Zhi-Qiang You,  A. Zech,  
 Igor Ying Zhang,  Xing Zhang,  Yan Zhao,  Ying Zhu,  B. R. Brooks,  
 G. K. L. Chan,  C. J. Cramer,  M. S. Gordon,  W. J. Hehre,  A. Klamt,  
 M. W. Schmidt,  C. D. Sherrill,  D. G. Truhlar,  A. Aspuru-Guzik,  R. Baer,  
 A. T. Bell,  N. A. Besley,  Jeng-Da Chai,  A. E. DePrince, III,  
 R. A. DiStasio Jr.,  A. Dreuw,  B. D. Dunietz,  T. R. Furlani,  
 Chao-Ping Hsu,  Yousung Jung,  Jing Kong,  D. S. Lambrecht,  WanZhen Liang,  
 C. Ochsenfeld,  V. A. Rassolov,  L. V. Slipchenko,  J. E. Subotnik,  
 T. Van Voorhis,  J. M. Herbert,  A. I. Krylov,  P. M. W. Gill,  M. Head-Gordon

 Contributors to earlier versions of Q-Chem not listed above: 
 R. D. Adamson,  B. Austin,  J. Baker,  G. J. O. Beran,  K. Brandhorst,  
 S. T. Brown,  E. F. C. Byrd,  A. K. Chakraborty,  C.-L. Cheng,  
 Siu Hung Chien,  D. M. Chipman,  D. L. Crittenden,  H. Dachsel,  
 R. J. Doerksen,  A. D. Dutoi,  L. Fusti-Molnar,  W. A. Goddard III,  
 A. Golubeva-Zadorozhnaya,  S. R. Gwaltney,  G. Hawkins,  A. Heyden,  
 S. Hirata,  G. Kedziora,  F. J. Keil,  C. Kelley,  Jihan Kim,  R. A. King,  
 R. Z. Khaliullin,  P. P. Korambath,  W. Kurlancheek,  A. M. Lee,  M. S. Lee,  
 S. V. Levchenko,  Ching Yeh Lin,  D. Liotard,  R. C. Lochan,  I. Lotan,  
 P. E. Maslen,  N. Nair,  D. P. O'Neill,  D. Neuhauser,  E. Neuscamman,  
 C. M. Oana,  R. Olson,  B. Peters,  R. Peverati,  P. A. Pieniazek,  
 Y. M. Rhee,  J. Ritchie,  M. A. Rohrdanz,  E. Rosta,  N. J. Russ,  
 H. F. Schaefer III,  N. E. Schultz,  N. Shenvi,  A. C. Simmonett,  A. Sodt,  
 D. Stuck,  K. S. Thanthiriwatte,  V. Vanovschi,  Tao Wang,  A. Warshel,  
 C. F. Williams,  Q. Wu,  X. Xu,  W. Zhang

 Please cite Q-Chem as follows:
 Y. Shao et al., Mol. Phys. 113, 184-215 (2015)
 DOI: 10.1080/00268976.2014.952696

 Q-Chem 5.1.2 for Intel X86 EM64T Linux

 Parts of Q-Chem use Armadillo 8.300.2 (Tropical Shenanigans).
 http://arma.sourceforge.net/

 Q-Chem begins on Mon Nov 26 15:37:15 2018  

Host: 
0

     Scratch files written to /scratch/taweetham/qchem50323//
Input Ideriv = 2
Curr. Ideriv = -1
Max.  Ideriv = 2

Checking the input file for inconsistencies... 	...done.

--------------------------------------------------------------
User input:
--------------------------------------------------------------
$molecule
0 1
C 
P 1 1.5 
I 2 PI 1 120. 
Br 1 PBr 2 120.  3 180.0
Cl 1 PCl 2 120.  3 0.0

PH=1.44
PF=1.54
PCl=2.03
PBr=2.5
PI=2.6
$end

$rem
   job_type	optimization
   basis	6-311++g**
   method	b3lyp
$end

--------------------------------------------------------------
 ----------------------------------------------------------------
             Standard Nuclear Orientation (Angstroms)
    I     Atom           X                Y                Z
 ----------------------------------------------------------------
    1      C       1.0262497057    -0.2175013188     0.0000000000
    2      P      -0.0209493315     0.8564512763    -0.0000000000
    3      I      -2.5406435620     0.2152485124    -0.0000000000
    4      Br      3.4490326197     0.3990398003    -0.0000000000
    5      Cl      0.4761593432    -2.1715485529     0.0000000000
 ----------------------------------------------------------------
 Molecular Point Group                 Cs    NOp =  2
 Largest Abelian Subgroup              Cs    NOp =  2
 Nuclear Repulsion Energy =   802.6508037679 hartrees
 There are       63 alpha and       63 beta electrons
 Requested basis set is 6-311++G(d,p)
 There are 75 shells and 192 basis functions

 Total QAlloc Memory Limit   2000 MB
 Mega-Array Size       188 MB
 MEM_STATIC part       192 MB
 A cutoff of  1.0D-11 yielded   1987 shell pairs
 There are     14132 function pairs (     15752 Cartesian)

 -------------------------------------------------------
 OpenMP Integral Computing Module                       
 Release: version 1.0, May 2013, Q-Chem Inc. Pittsburgh 
 -------------------------------------------------------
 Integral Job Info:
 Integral job number is                      11
 Integral operator is                         1
 short-range coefficients                     0
 long-range coefficients              100000000
 Omega coefficients                           0
 if combine SR and LR in K                    0
 Integral screening is                        0
 Integral computing path is                   2
 max size of driver memory is            800000
 size of driver memory is                593474
 size of scratch memory is             29634545
 max col of scratch BK array               1296
 max len of scratch array in speh3          155
 max len of scratch index in speh4           18
 max int batch size is                      520
 min int batch size is                       52
 fixed nKL is                                45
 max L of basis functions is                  2
 order of int derivative is                   0
 number of shells is                         75
 number of basis is                         203
 number of cartesian basis is               203
 number of contracted shell pairs          1987
 number of primitive shell pairs           4590
 maxK2 (contraction) of shell pair           36
 max number of K2 of shell pair               1
 max number of CS2 of shell pair            304
 max number of PS2 of shell pair            304
 mem total for path MDJ                  531772
 -------------------------------------------------------
 Smallest overlap matrix eigenvalue = 5.47E-04

 Scale SEOQF with 1.000000e-01/1.000000e-01/1.000000e-01

 Standard Electronic Orientation quadrupole field applied
 Nucleus-field energy     =     0.0000000346 hartrees
 Guess from superposition of atomic densities
 Warning:  Energy on first SCF cycle will be non-variational
 SAD guess density has 126.000000 electrons

 -----------------------------------------------------------------------
  General SCF calculation program by
  Eric Jon Sundstrom, Paul Horn, Yuezhi Mao, Dmitri Zuev, Alec White,
  David Stuck, Shaama M.S., Shane Yost, Joonho Lee, David Small,
  Daniel Levine, Susi Lehtola, Hugh Burton, Evgeny Epifanovsky
 -----------------------------------------------------------------------
 Exchange:     0.2000 Hartree-Fock + 0.0800 Slater + 0.7200 B88
 Correlation:  0.1900 VWN1RPA + 0.8100 LYP
 Using SG-1 standard quadrature grid
 using 4 threads for integral computing
 -------------------------------------------------------
 OpenMP Integral computing Module                
 Release: version 2.0, May 2017, Q-Chem Inc. Pleasanton 
 -------------------------------------------------------
 -------------------------------------------------------
 OpenMP BLAS3 based DFT computing Module                
 Release: version 1.0, May 2013, Q-Chem Inc. Pittsburgh 
 -------------------------------------------------------
 A restricted SCF calculation will be
 performed using DIIS
 SCF converges when DIIS error is below 1.0e-08
 ---------------------------------------
  Cycle       Energy         DIIS error
 ---------------------------------------
    1  -10333.5472984692      3.11e-02  
    2  -10333.2305071423      2.51e-03  
    3  -10333.2034353549      3.20e-03  
    4  -10333.2444898596      1.25e-03  
    5  -10333.2515175808      5.78e-04  
    6  -10333.2532361864      1.80e-04  
    7  -10333.2533854605      5.46e-05  
    8  -10333.2534047788      1.79e-05  
    9  -10333.2534061528      2.62e-06  
   10  -10333.2534061893      1.35e-06  
   11  -10333.2534062003      4.21e-07  
   12  -10333.2534062015      2.13e-07  
   13  -10333.2534062021      3.99e-08  
   14  -10333.2534062018      7.97e-09  Convergence criterion met
 ---------------------------------------
 SCF time:   CPU 42.36s  wall 11.00s 
 SCF   energy in the final basis set =   -10333.2534062018
 Total energy in the final basis set =   -10333.2534062018

 --------------------------------------------------------------
             Orbital Energies (a.u.) and Symmetries
 --------------------------------------------------------------

 Alpha MOs, Restricted
 -- Occupied --                  
******* -482.87 -176.33 -165.73 -165.73 -165.73 -101.59  -77.11
  1 A'    2 A'    3 A'    4 A'    1 A"    5 A'    6 A'    7 A'                 
-62.522 -56.343 -56.338 -56.338 -35.824 -31.318 -31.312 -31.311
  8 A'    9 A'   10 A'    2 A"   11 A'   12 A'    3 A"   13 A'                 
-22.968 -22.967 -22.967 -22.962 -22.962 -10.324  -9.499  -8.728
 14 A'    4 A"   15 A'    5 A"   16 A'   17 A'   18 A'   19 A'                 
 -7.265  -7.254  -7.254  -6.616  -6.563  -6.545  -6.545  -6.373
 20 A'   21 A'    6 A"   22 A'   23 A'   24 A'    7 A"   25 A'                 
 -4.786  -4.778  -4.775  -4.773  -4.771  -4.770  -2.672  -2.668
 26 A'   27 A'    8 A"   28 A'    9 A"   29 A'   30 A'   31 A'                 
 -2.668  -2.654  -2.654  -2.051  -2.047  -2.046  -2.034  -2.034
 10 A"   11 A"   32 A'   33 A'   12 A"   34 A'   13 A"   35 A'                 
 -0.859  -0.794  -0.773  -0.671  -0.513  -0.444  -0.407  -0.388
 36 A'   37 A'   38 A'   39 A'   40 A'   41 A'   42 A'   14 A"                 
 -0.344  -0.330  -0.322  -0.317  -0.310  -0.292  -0.289
 43 A'   15 A"   44 A'   16 A"   45 A'   17 A"   46 A'                         
 -- Virtual --                   
 -0.205  -0.141  -0.096  -0.035  -0.000   0.020   0.033   0.039
 47 A'   48 A'   18 A"   49 A'   50 A'   51 A'   52 A'   19 A"                 
  0.049   0.062   0.068   0.071   0.083   0.095   0.101   0.105
 53 A'   54 A'   55 A'   20 A"   21 A"   56 A'   57 A'   58 A'                 
  0.120   0.123   0.151   0.163   0.175   0.208   0.216   0.248
 59 A'   22 A"   60 A'   61 A'   62 A'   63 A'   23 A"   64 A'                 
  0.270   0.288   0.327   0.368   0.377   0.380   0.385   0.395
 24 A"   65 A'   66 A'   67 A'   68 A'   25 A"   26 A"   69 A'                 
  0.407   0.420   0.427   0.444   0.458   0.465   0.485   0.495
 70 A'   71 A'   27 A"   72 A'   28 A"   73 A'   74 A'   29 A"                 
  0.525   0.551   0.551   0.559   0.571   0.590   0.630   0.645
 75 A'   76 A'   30 A"   77 A'   78 A'   31 A"   79 A'   80 A'                 
  0.646   0.650   0.679   0.767   0.815   0.846   0.859   0.872
 32 A"   33 A"   81 A'   82 A'   83 A'   34 A"   84 A'   35 A"                 
  0.883   0.919   1.015   1.088   1.139   1.273   1.307   1.324
 85 A'   86 A'   87 A'   88 A'   89 A'   36 A"   90 A'   37 A"                 
  1.349   1.454   1.499   1.581   1.584   1.647   1.678   1.975
 91 A'   92 A'   38 A"   39 A"   93 A'   94 A'   95 A'   40 A"                 
  1.989   2.004   2.046   2.230   2.272   2.347   2.675   2.814
 96 A'   97 A'   98 A'   41 A"   99 A'  100 A'   42 A"  101 A'                 
  3.158   3.940   3.949   3.952   3.974   3.975   3.978   3.986
102 A'   43 A"   44 A"  103 A'  104 A'   45 A"   46 A"  105 A'                 
  4.025   4.073   4.113   4.293   5.968   5.992   6.006   6.518
106 A'  107 A'  108 A'  109 A'   47 A"  110 A'  111 A'  112 A'                 
  6.961   7.525   7.538   7.561   9.649  13.775  13.887  14.066
113 A'   48 A"  114 A'  115 A'  116 A'   49 A"  117 A'  118 A'                 
 23.409  25.765  25.854  26.140  27.748  28.313  28.332  28.343
119 A'   50 A"  120 A'  121 A'  122 A'   51 A"  123 A'  124 A'                 
 28.514  28.518  28.520  28.532  28.592  47.811 127.859 127.872
 52 A"   53 A"  125 A'  126 A'  127 A'  128 A'   54 A"  129 A'                 
127.888 151.559 163.144 215.626 289.713 289.725 289.7641020.582
130 A'  131 A'  132 A'  133 A'   55 A"  134 A'  135 A'  136 A'                 
*******
137 A'                                                                         

 Beta MOs, Restricted
 -- Occupied --                  
******* -482.87 -176.33 -165.73 -165.73 -165.73 -101.59  -77.11
  1 A'    2 A'    3 A'    4 A'    1 A"    5 A'    6 A'    7 A'                 
-62.522 -56.343 -56.338 -56.338 -35.824 -31.318 -31.312 -31.311
  8 A'    9 A'   10 A'    2 A"   11 A'   12 A'    3 A"   13 A'                 
-22.968 -22.967 -22.967 -22.962 -22.962 -10.324  -9.499  -8.728
 14 A'    4 A"   15 A'    5 A"   16 A'   17 A'   18 A'   19 A'                 
 -7.265  -7.254  -7.254  -6.616  -6.563  -6.545  -6.545  -6.373
 20 A'   21 A'    6 A"   22 A'   23 A'   24 A'    7 A"   25 A'                 
 -4.786  -4.778  -4.775  -4.773  -4.771  -4.770  -2.672  -2.668
 26 A'   27 A'    8 A"   28 A'    9 A"   29 A'   30 A'   31 A'                 
 -2.668  -2.654  -2.654  -2.051  -2.047  -2.046  -2.034  -2.034
 10 A"   11 A"   32 A'   33 A'   12 A"   34 A'   13 A"   35 A'                 
 -0.859  -0.794  -0.773  -0.671  -0.513  -0.444  -0.407  -0.388
 36 A'   37 A'   38 A'   39 A'   40 A'   41 A'   42 A'   14 A"                 
 -0.344  -0.330  -0.322  -0.317  -0.310  -0.292  -0.289
 43 A'   15 A"   44 A'   16 A"   45 A'   17 A"   46 A'                         
 -- Virtual --                   
 -0.205  -0.141  -0.096  -0.035  -0.000   0.020   0.033   0.039
 47 A'   48 A'   18 A"   49 A'   50 A'   51 A'   52 A'   19 A"                 
  0.049   0.062   0.068   0.071   0.083   0.095   0.101   0.105
 53 A'   54 A'   55 A'   20 A"   21 A"   56 A'   57 A'   58 A'                 
  0.120   0.123   0.151   0.163   0.175   0.208   0.216   0.248
 59 A'   22 A"   60 A'   61 A'   62 A'   63 A'   23 A"   64 A'                 
  0.270   0.288   0.327   0.368   0.377   0.380   0.385   0.395
 24 A"   65 A'   66 A'   67 A'   68 A'   25 A"   26 A"   69 A'                 
  0.407   0.420   0.427   0.444   0.458   0.465   0.485   0.495
 70 A'   71 A'   27 A"   72 A'   28 A"   73 A'   74 A'   29 A"                 
  0.525   0.551   0.551   0.559   0.571   0.590   0.630   0.645
 75 A'   76 A'   30 A"   77 A'   78 A'   31 A"   79 A'   80 A'                 
  0.646   0.650   0.679   0.767   0.815   0.846   0.859   0.872
 32 A"   33 A"   81 A'   82 A'   83 A'   34 A"   84 A'   35 A"                 
  0.883   0.919   1.015   1.088   1.139   1.273   1.307   1.324
 85 A'   86 A'   87 A'   88 A'   89 A'   36 A"   90 A'   37 A"                 
  1.349   1.454   1.499   1.581   1.584   1.647   1.678   1.975
 91 A'   92 A'   38 A"   39 A"   93 A'   94 A'   95 A'   40 A"                 
  1.989   2.004   2.046   2.230   2.272   2.347   2.675   2.814
 96 A'   97 A'   98 A'   41 A"   99 A'  100 A'   42 A"  101 A'                 
  3.158   3.940   3.949   3.952   3.974   3.975   3.978   3.986
102 A'   43 A"   44 A"  103 A'  104 A'   45 A"   46 A"  105 A'                 
  4.025   4.073   4.113   4.293   5.968   5.992   6.006   6.518
106 A'  107 A'  108 A'  109 A'   47 A"  110 A'  111 A'  112 A'                 
  6.961   7.525   7.538   7.561   9.649  13.775  13.887  14.066
113 A'   48 A"  114 A'  115 A'  116 A'   49 A"  117 A'  118 A'                 
 23.409  25.765  25.854  26.140  27.748  28.313  28.332  28.343
119 A'   50 A"  120 A'  121 A'  122 A'   51 A"  123 A'  124 A'                 
 28.514  28.518  28.520  28.532  28.592  47.811 127.859 127.872
 52 A"   53 A"  125 A'  126 A'  127 A'  128 A'   54 A"  129 A'                 
127.888 151.559 163.144 215.626 289.713 289.725 289.7641020.582
130 A'  131 A'  132 A'  133 A'   55 A"  134 A'  135 A'  136 A'                 
*******
137 A'                                                                         
 --------------------------------------------------------------

          Ground-State Mulliken Net Atomic Charges

     Atom                 Charge (a.u.)
  ----------------------------------------
      1 C                    -0.071451
      2 P                     0.056904
      3 I                    -0.086134
      4 Br                   -0.037417
      5 Cl                    0.138098
  ----------------------------------------
  Sum of atomic charges =     0.000000

 -----------------------------------------------------------------
                    Cartesian Multipole Moments
 -----------------------------------------------------------------
    Charge (ESU x 10^10)
                 0.0000
    Dipole Moment (Debye)
         X      -0.7525      Y       0.8913      Z      -0.0000
       Tot       1.1665
    Quadrupole Moments (Debye-Ang)
        XX     -74.4518     XY       1.8184     YY     -79.9793
        XZ      -0.0000     YZ      -0.0000     ZZ     -79.4501
    Octopole Moments (Debye-Ang^2)
       XXX      -7.6160    XXY       9.0773    XYY      -5.4063
       YYY       8.8340    XXZ       0.0000    XYZ      -0.0000
       YYZ      -0.0000    XZZ      -4.5790    YZZ       5.6972
       ZZZ      -0.0000
    Hexadecapole Moments (Debye-Ang^3)
      XXXX   -2324.5974   XXXY      52.8549   XXYY    -528.3071
      XYYY      22.7306   YYYY    -532.2451   XXXZ      -0.0000
      XXYZ      -0.0000   XYYZ      -0.0000   YYYZ       0.0000
      XXZZ    -458.4734   XYZZ       5.1856   YYZZ    -111.8020
      XZZZ      -0.0000   YZZZ      -0.0000   ZZZZ    -106.6503
 -----------------------------------------------------------------
 Calculating analytic gradient of the SCF energy
 Gradient of SCF Energy
            1           2           3           4           5
    1  -0.1145479   0.1039986  -0.0138529   0.0559704  -0.0315682
    2   0.1739103  -0.1450636   0.0039936   0.0155072  -0.0483476
    3   0.0000000   0.0000000  -0.0000000  -0.0000000   0.0000000
 Max gradient component =       1.739E-01
 RMS gradient           =       7.400E-02
 Gradient time:  CPU 10.39 s  wall 2.70 s
 Geometry Optimization Parameters
   NAtoms,    NIC,     NZ,  NCons,   NDum,   NFix, NCnnct, MaxDiis
        5      20       5       0       0       0       0       0


** GEOMETRY OPTIMIZATION IN DELOCALIZED INTERNAL COORDINATES **
   Searching for a Minimum

   Optimization Cycle:   1

                       Coordinates (Angstroms)
     ATOM                X               Y               Z
      1  C         1.0262497057   -0.2175013188    0.0000000000
      2  P        -0.0209493315    0.8564512763    0.0000000000
      3  I        -2.5406435620    0.2152485124    0.0000000000
      4  Br        3.4490326197    0.3990398003    0.0000000000
      5  Cl        0.4761593432   -2.1715485529    0.0000000000
   Point Group: cs    Number of degrees of freedom:     7


   Energy is -10333.253406202


 Attempting to Generate Delocalized Internal Coordinates

  7 Hessian modes will be used to form the next step
  Hessian Eigenvalues:
     0.052803    0.075278    0.139919    0.250000    0.250000    0.250000
     0.766766

 Minimum Search - Taking Simple RFO Step
 Searching for Lamda that Minimizes Along All modes
 Value Taken    Lamda =  -0.08298891
 Calculated Step too Large.  Step scaled by  0.527712
 Step Taken.  Stepsize is  0.300000

                             Maximum     Tolerance    Cnvgd?
         Gradient           0.150460      0.000300      NO
         Displacement       0.162718      0.001200      NO
         Energy change     *********      0.000001      NO


 New Cartesian Coordinates Obtained by Inverse Iteration

 Displacement from previous Coordinates is:  0.320267
 ----------------------------------------------------------------
             Standard Nuclear Orientation (Angstroms)
    I     Atom           X                Y                Z
 ----------------------------------------------------------------
    1      C       1.0250032076    -0.2384627737     0.0000000000
    2      P      -0.0223555215     0.9093904006     0.0000000000
    3      I      -2.5051089959     0.2149459097     0.0000000000
    4      Br      3.3345447522     0.3387845821     0.0000000000
    5      Cl      0.5577653327    -2.1429684014     0.0000000000
 ----------------------------------------------------------------
 Molecular Point Group                 Cs    NOp =  2
 Largest Abelian Subgroup              Cs    NOp =  2
 Nuclear Repulsion Energy =   816.2938698182 hartrees
 There are       63 alpha and       63 beta electrons
 Applying Cartesian multipole field
    Component          Value
    ---------          -----
     (2,0,0)        1.00000E-11
     (0,2,0)        2.00000E-11
     (0,0,2)       -3.00000E-11
 Nucleus-field energy     =     0.0000000331 hartrees
 Requested basis set is 6-311++G(d,p)
 There are 75 shells and 192 basis functions
 A cutoff of  1.0D-11 yielded   2011 shell pairs
 There are     14287 function pairs (     15928 Cartesian)
 Smallest overlap matrix eigenvalue = 5.09E-04
 Guess MOs from SCF MO coefficient file

 -----------------------------------------------------------------------
  General SCF calculation program by
  Eric Jon Sundstrom, Paul Horn, Yuezhi Mao, Dmitri Zuev, Alec White,
  David Stuck, Shaama M.S., Shane Yost, Joonho Lee, David Small,
  Daniel Levine, Susi Lehtola, Hugh Burton, Evgeny Epifanovsky
 -----------------------------------------------------------------------
 Exchange:     0.2000 Hartree-Fock + 0.0800 Slater + 0.7200 B88
 Correlation:  0.1900 VWN1RPA + 0.8100 LYP
 Using SG-1 standard quadrature grid
 using 4 threads for integral computing
 -------------------------------------------------------
 OpenMP Integral computing Module                
 Release: version 2.0, May 2017, Q-Chem Inc. Pleasanton 
 -------------------------------------------------------
 -------------------------------------------------------
 OpenMP BLAS3 based DFT computing Module                
 Release: version 1.0, May 2013, Q-Chem Inc. Pittsburgh 
 -------------------------------------------------------
 A restricted SCF calculation will be
 performed using DIIS
 SCF converges when DIIS error is below 1.0e-08
 ---------------------------------------
  Cycle       Energy         DIIS error
 ---------------------------------------
    1  -10333.2895654643      7.20e-04  
    2  -10333.2930368939      2.86e-04  
    3  -10333.2922684600      4.76e-04  
    4  -10333.2934133315      1.34e-04  
    5  -10333.2934973100      3.63e-05  
    6  -10333.2935041518      8.47e-06  
    7  -10333.2935045080      3.92e-06  
    8  -10333.2935045860      1.31e-06  
    9  -10333.2935045945      3.05e-07  
   10  -10333.2935045949      1.51e-07  
   11  -10333.2935045949      2.60e-08  
   12  -10333.2935045951      7.76e-09  Convergence criterion met
 ---------------------------------------
 SCF time:   CPU 37.04s  wall 10.00s 
 SCF   energy in the final basis set =   -10333.2935045951
 Total energy in the final basis set =   -10333.2935045951

 --------------------------------------------------------------
             Orbital Energies (a.u.) and Symmetries
 --------------------------------------------------------------

 Alpha MOs, Restricted
 -- Occupied --                  
******* -482.87 -176.33 -165.73 -165.73 -165.73 -101.59  -77.12
  1 A'    2 A'    3 A'    4 A'    1 A"    5 A'    6 A'    7 A'                 
-62.519 -56.341 -56.336 -56.336 -35.822 -31.315 -31.309 -31.309
  8 A'    9 A'   10 A'    2 A"   11 A'   12 A'    3 A"   13 A'                 
-22.965 -22.964 -22.964 -22.960 -22.960 -10.328  -9.504  -8.726
 14 A'    4 A"   15 A'    5 A"   16 A'   17 A'   18 A'   19 A'                 
 -7.269  -7.258  -7.258  -6.618  -6.560  -6.543  -6.543  -6.370
 20 A'   21 A'    6 A"   22 A'   23 A'   24 A'    7 A"   25 A'                 
 -4.783  -4.780  -4.777  -4.775  -4.769  -4.768  -2.670  -2.666
 26 A'   27 A'    8 A"   28 A'    9 A"   29 A'   30 A'   31 A'                 
 -2.665  -2.652  -2.652  -2.048  -2.044  -2.043  -2.031  -2.031
 10 A"   11 A"   32 A'   33 A'   12 A"   34 A'   13 A"   35 A'                 
 -0.867  -0.795  -0.765  -0.669  -0.523  -0.448  -0.413  -0.389
 36 A'   37 A'   38 A'   39 A'   40 A'   41 A'   42 A'   14 A"                 
 -0.346  -0.330  -0.324  -0.315  -0.312  -0.288  -0.287
 43 A'   15 A"   44 A'   16 A"   45 A'   46 A'   17 A"                         
 -- Virtual --                   
 -0.184  -0.126  -0.101  -0.031   0.001   0.020   0.032   0.039
 47 A'   48 A'   18 A"   49 A'   50 A'   51 A'   52 A'   19 A"                 
  0.049   0.063   0.069   0.071   0.082   0.093   0.100   0.105
 53 A'   54 A'   55 A'   20 A"   21 A"   56 A'   57 A'   58 A'                 
  0.119   0.126   0.148   0.164   0.177   0.208   0.215   0.251
 59 A'   22 A"   60 A'   61 A'   62 A'   63 A'   23 A"   64 A'                 
  0.273   0.279   0.318   0.367   0.377   0.378   0.387   0.395
 24 A"   65 A'   66 A'   67 A'   25 A"   68 A'   26 A"   69 A'                 
  0.404   0.420   0.428   0.441   0.457   0.460   0.486   0.489
 70 A'   71 A'   27 A"   72 A'   28 A"   73 A'   74 A'   29 A"                 
  0.518   0.552   0.556   0.557   0.572   0.585   0.635   0.640
 75 A'   30 A"   76 A'   77 A'   78 A'   31 A"   79 A'   32 A"                 
  0.659   0.662   0.687   0.790   0.825   0.841   0.852   0.877
 33 A"   80 A'   81 A'   82 A'   83 A'   34 A"   84 A'   35 A"                 
  0.885   0.908   1.036   1.072   1.109   1.275   1.309   1.332
 85 A'   86 A'   87 A'   88 A'   89 A'   36 A"   90 A'   37 A"                 
  1.354   1.457   1.485   1.563   1.599   1.671   1.691   1.955
 91 A'   92 A'   38 A"   39 A"   93 A'   94 A'   95 A'   96 A'                 
  1.976   1.995   2.073   2.228   2.272   2.360   2.670   2.818
 40 A"   97 A'   98 A'   41 A"   99 A'  100 A'   42 A"  101 A'                 
  3.126   3.943   3.952   3.955   3.977   3.977   3.986   3.990
102 A'   43 A"   44 A"  103 A'   45 A"  104 A'   46 A"  105 A'                 
  4.042   4.084   4.150   4.294   5.970   5.994   6.009   6.528
106 A'  107 A'  108 A'  109 A'   47 A"  110 A'  111 A'  112 A'                 
  6.941   7.527   7.542   7.582   9.654  13.773  13.886  14.019
113 A'   48 A"  114 A'  115 A'  116 A'   49 A"  117 A'  118 A'                 
 23.355  25.765  25.861  26.178  27.750  28.315  28.334  28.347
119 A'   50 A"  120 A'  121 A'  122 A'   51 A"  123 A'  124 A'                 
 28.517  28.521  28.523  28.535  28.596  47.821 127.862 127.875
 52 A"   53 A"  125 A'  126 A'  127 A'  128 A'   54 A"  129 A'                 
127.891 151.561 163.108 215.632 289.716 289.730 289.7831020.593
130 A'  131 A'  132 A'  133 A'   55 A"  134 A'  135 A'  136 A'                 
*******
137 A'                                                                         

 Beta MOs, Restricted
 -- Occupied --                  
******* -482.87 -176.33 -165.73 -165.73 -165.73 -101.59  -77.12
  1 A'    2 A'    3 A'    4 A'    1 A"    5 A'    6 A'    7 A'                 
-62.519 -56.341 -56.336 -56.336 -35.822 -31.315 -31.309 -31.309
  8 A'    9 A'   10 A'    2 A"   11 A'   12 A'    3 A"   13 A'                 
-22.965 -22.964 -22.964 -22.960 -22.960 -10.328  -9.504  -8.726
 14 A'    4 A"   15 A'    5 A"   16 A'   17 A'   18 A'   19 A'                 
 -7.269  -7.258  -7.258  -6.618  -6.560  -6.543  -6.543  -6.370
 20 A'   21 A'    6 A"   22 A'   23 A'   24 A'    7 A"   25 A'                 
 -4.783  -4.780  -4.777  -4.775  -4.769  -4.768  -2.670  -2.666
 26 A'   27 A'    8 A"   28 A'    9 A"   29 A'   30 A'   31 A'                 
 -2.665  -2.652  -2.652  -2.048  -2.044  -2.043  -2.031  -2.031
 10 A"   11 A"   32 A'   33 A'   12 A"   34 A'   13 A"   35 A'                 
 -0.867  -0.795  -0.765  -0.669  -0.523  -0.448  -0.413  -0.389
 36 A'   37 A'   38 A'   39 A'   40 A'   41 A'   42 A'   14 A"                 
 -0.346  -0.330  -0.324  -0.315  -0.312  -0.288  -0.287
 43 A'   15 A"   44 A'   16 A"   45 A'   46 A'   17 A"                         
 -- Virtual --                   
 -0.184  -0.126  -0.101  -0.031   0.001   0.020   0.032   0.039
 47 A'   48 A'   18 A"   49 A'   50 A'   51 A'   52 A'   19 A"                 
  0.049   0.063   0.069   0.071   0.082   0.093   0.100   0.105
 53 A'   54 A'   55 A'   20 A"   21 A"   56 A'   57 A'   58 A'                 
  0.119   0.126   0.148   0.164   0.177   0.208   0.215   0.251
 59 A'   22 A"   60 A'   61 A'   62 A'   63 A'   23 A"   64 A'                 
  0.273   0.279   0.318   0.367   0.377   0.378   0.387   0.395
 24 A"   65 A'   66 A'   67 A'   25 A"   68 A'   26 A"   69 A'                 
  0.404   0.420   0.428   0.441   0.457   0.460   0.486   0.489
 70 A'   71 A'   27 A"   72 A'   28 A"   73 A'   74 A'   29 A"                 
  0.518   0.552   0.556   0.557   0.572   0.585   0.635   0.640
 75 A'   30 A"   76 A'   77 A'   78 A'   31 A"   79 A'   32 A"                 
  0.659   0.662   0.687   0.790   0.825   0.841   0.852   0.877
 33 A"   80 A'   81 A'   82 A'   83 A'   34 A"   84 A'   35 A"                 
  0.885   0.908   1.036   1.072   1.109   1.275   1.309   1.332
 85 A'   86 A'   87 A'   88 A'   89 A'   36 A"   90 A'   37 A"                 
  1.354   1.457   1.485   1.563   1.599   1.671   1.691   1.955
 91 A'   92 A'   38 A"   39 A"   93 A'   94 A'   95 A'   96 A'                 
  1.976   1.995   2.073   2.228   2.272   2.360   2.670   2.818
 40 A"   97 A'   98 A'   41 A"   99 A'  100 A'   42 A"  101 A'                 
  3.126   3.943   3.952   3.955   3.977   3.977   3.986   3.990
102 A'   43 A"   44 A"  103 A'   45 A"  104 A'   46 A"  105 A'                 
  4.042   4.084   4.150   4.294   5.970   5.994   6.009   6.528
106 A'  107 A'  108 A'  109 A'   47 A"  110 A'  111 A'  112 A'                 
  6.941   7.527   7.542   7.582   9.654  13.773  13.886  14.019
113 A'   48 A"  114 A'  115 A'  116 A'   49 A"  117 A'  118 A'                 
 23.355  25.765  25.861  26.178  27.750  28.315  28.334  28.347
119 A'   50 A"  120 A'  121 A'  122 A'   51 A"  123 A'  124 A'                 
 28.517  28.521  28.523  28.535  28.596  47.821 127.862 127.875
 52 A"   53 A"  125 A'  126 A'  127 A'  128 A'   54 A"  129 A'                 
127.891 151.561 163.108 215.632 289.716 289.730 289.7831020.593
130 A'  131 A'  132 A'  133 A'   55 A"  134 A'  135 A'  136 A'                 
*******
137 A'                                                                         
 --------------------------------------------------------------

          Ground-State Mulliken Net Atomic Charges

     Atom                 Charge (a.u.)
  ----------------------------------------
      1 C                    -0.124074
      2 P                     0.064917
      3 I                    -0.101176
      4 Br                   -0.045929
      5 Cl                    0.206262
  ----------------------------------------
  Sum of atomic charges =     0.000000

 -----------------------------------------------------------------
                    Cartesian Multipole Moments
 -----------------------------------------------------------------
    Charge (ESU x 10^10)
                 0.0000
    Dipole Moment (Debye)
         X      -0.6106      Y       0.6862      Z       0.0000
       Tot       0.9185
    Quadrupole Moments (Debye-Ang)
        XX     -75.2219     XY       1.6023     YY     -79.2683
        XZ      -0.0000     YZ      -0.0000     ZZ     -79.5092
    Octopole Moments (Debye-Ang^2)
       XXX      -7.5170    XXY       8.0045    XYY      -4.6968
       YYY       7.6853    XXZ      -0.0000    XYZ      -0.0000
       YYZ      -0.0000    XZZ      -4.2676    YZZ       5.5950
       ZZZ      -0.0000
    Hexadecapole Moments (Debye-Ang^3)
      XXXX   -2240.4462   XXXY      68.9848   XXYY    -508.9471
      XYYY      39.4612   YYYY    -518.7905   XXXZ      -0.0000
      XXYZ      -0.0000   XYYZ      -0.0000   YYYZ       0.0000
      XXZZ    -439.6413   XYZZ      11.7335   YYZZ    -110.0463
      XZZZ      -0.0000   YZZZ      -0.0000   ZZZZ    -106.9599
 -----------------------------------------------------------------
 Calculating analytic gradient of the SCF energy
 Gradient of SCF Energy
            1           2           3           4           5
    1  -0.0758650   0.0598735  -0.0146705   0.0573594  -0.0266974
    2   0.1263396  -0.0947328   0.0035968   0.0155521  -0.0507558
    3   0.0000000  -0.0000000   0.0000000  -0.0000000   0.0000000
 Max gradient component =       1.263E-01
 RMS gradient           =       5.249E-02
 Gradient time:  CPU 10.53 s  wall 2.74 s
 Geometry Optimization Parameters
   NAtoms,    NIC,     NZ,  NCons,   NDum,   NFix, NCnnct, MaxDiis
        5      20       5       0       0       0       0       0

 Cartesian Hessian Update
 Hessian Updated using BFGS Update


** GEOMETRY OPTIMIZATION IN DELOCALIZED INTERNAL COORDINATES **
   Searching for a Minimum

   Optimization Cycle:   2

                       Coordinates (Angstroms)
     ATOM                X               Y               Z
      1  C         1.0250032076   -0.2384627737    0.0000000000
      2  P        -0.0223555215    0.9093904006    0.0000000000
      3  I        -2.5051089959    0.2149459097    0.0000000000
      4  Br        3.3345447522    0.3387845821    0.0000000000
      5  Cl        0.5577653327   -2.1429684014    0.0000000000
   Point Group: cs    Number of degrees of freedom:     7


   Energy is -10333.293504595

 Hessian Updated using BFGS Update

  6 Hessian modes will be used to form the next step
  Hessian Eigenvalues:
     0.026183    0.074150    0.109308    0.228334    0.256138    1.000768

 Minimum Search - Taking Simple RFO Step
 Searching for Lamda that Minimizes Along All modes
 Value Taken    Lamda =  -0.09472859
 Calculated Step too Large.  Step scaled by  0.363600
 Step Taken.  Stepsize is  0.300000

                             Maximum     Tolerance    Cnvgd?
         Gradient           0.106255      0.000300      NO
         Displacement       0.163810      0.001200      NO
         Energy change     -0.040098      0.000001      NO


 New Cartesian Coordinates Obtained by Inverse Iteration

 Displacement from previous Coordinates is:  0.337449
 ----------------------------------------------------------------
             Standard Nuclear Orientation (Angstroms)
    I     Atom           X                Y                Z
 ----------------------------------------------------------------
    1      C       1.0169962247    -0.2496315191     0.0000000000
    2      P      -0.0115329964     0.9623935663     0.0000000000
    3      I      -2.4425014654     0.1812679221     0.0000000000
    4      Br      3.2195592890     0.2714339292     0.0000000000
    5      Cl      0.6073277232    -2.0837741812     0.0000000000
 ----------------------------------------------------------------
 Molecular Point Group                 Cs    NOp =  2
 Largest Abelian Subgroup              Cs    NOp =  2
 Nuclear Repulsion Energy =   836.6752738747 hartrees
 There are       63 alpha and       63 beta electrons
 Applying Cartesian multipole field
    Component          Value
    ---------          -----
     (2,0,0)        1.00000E-11
     (0,2,0)        2.00000E-11
     (0,0,2)       -3.00000E-11
 Nucleus-field energy     =     0.0000000313 hartrees
 Requested basis set is 6-311++G(d,p)
 There are 75 shells and 192 basis functions
 A cutoff of  1.0D-11 yielded   2031 shell pairs
 There are     14349 function pairs (     15994 Cartesian)
 Smallest overlap matrix eigenvalue = 4.51E-04
 Guess MOs from SCF MO coefficient file

 -----------------------------------------------------------------------
  General SCF calculation program by
  Eric Jon Sundstrom, Paul Horn, Yuezhi Mao, Dmitri Zuev, Alec White,
  David Stuck, Shaama M.S., Shane Yost, Joonho Lee, David Small,
  Daniel Levine, Susi Lehtola, Hugh Burton, Evgeny Epifanovsky
 -----------------------------------------------------------------------
 Exchange:     0.2000 Hartree-Fock + 0.0800 Slater + 0.7200 B88
 Correlation:  0.1900 VWN1RPA + 0.8100 LYP
 Using SG-1 standard quadrature grid
 using 4 threads for integral computing
 -------------------------------------------------------
 OpenMP Integral computing Module                
 Release: version 2.0, May 2017, Q-Chem Inc. Pleasanton 
 -------------------------------------------------------
 -------------------------------------------------------
 OpenMP BLAS3 based DFT computing Module                
 Release: version 1.0, May 2013, Q-Chem Inc. Pittsburgh 
 -------------------------------------------------------
 A restricted SCF calculation will be
 performed using DIIS
 SCF converges when DIIS error is below 1.0e-08
 ---------------------------------------
  Cycle       Energy         DIIS error
 ---------------------------------------
    1  -10333.3216151758      7.15e-04  
    2  -10333.3252861064      2.26e-04  
    3  -10333.3249829269      3.42e-04  
    4  -10333.3255278482      1.06e-04  
    5  -10333.3255829340      3.61e-05  
    6  -10333.3255896343      8.59e-06  
    7  -10333.3255900096      4.06e-06  
    8  -10333.3255900831      7.21e-07  
    9  -10333.3255900854      2.45e-07  
   10  -10333.3255900856      9.34e-08  
   11  -10333.3255900857      2.22e-08  
   12  -10333.3255900857      6.05e-09  Convergence criterion met
 ---------------------------------------
 SCF time:   CPU 37.70s  wall 10.00s 
 SCF   energy in the final basis set =   -10333.3255900857
 Total energy in the final basis set =   -10333.3255900857

 --------------------------------------------------------------
             Orbital Energies (a.u.) and Symmetries
 --------------------------------------------------------------

 Alpha MOs, Restricted
 -- Occupied --                  
******* -482.87 -176.32 -165.73 -165.72 -165.72 -101.60  -77.12
  1 A'    2 A'    3 A'    4 A'    1 A"    5 A'    6 A'    7 A'                 
-62.517 -56.339 -56.334 -56.333 -35.818 -31.311 -31.306 -31.305
  8 A'    9 A'   10 A'    2 A"   11 A'   12 A'    3 A"   13 A'                 
-22.962 -22.960 -22.960 -22.956 -22.956 -10.328  -9.508  -8.724
 14 A'    4 A"   15 A'    5 A"   16 A'   17 A'   18 A'   19 A'                 
 -7.274  -7.263  -7.263  -6.616  -6.558  -6.542  -6.541  -6.367
 20 A'    6 A"   21 A'   22 A'   23 A'   24 A'    7 A"   25 A'                 
 -4.779  -4.778  -4.775  -4.773  -4.765  -4.764  -2.668  -2.664
 26 A'   27 A'    8 A"   28 A'    9 A"   29 A'   30 A'   31 A'                 
 -2.663  -2.651  -2.651  -2.045  -2.040  -2.040  -2.028  -2.028
 10 A"   32 A'   11 A"   33 A'   12 A"   34 A'   13 A"   35 A'                 
 -0.881  -0.798  -0.757  -0.666  -0.533  -0.453  -0.420  -0.396
 36 A'   37 A'   38 A'   39 A'   40 A'   41 A'   42 A'   14 A"                 
 -0.349  -0.331  -0.327  -0.313  -0.311  -0.286  -0.280
 43 A'   15 A"   44 A'   16 A"   45 A'   46 A'   17 A"                         
 -- Virtual --                   
 -0.160  -0.108  -0.103  -0.024   0.003   0.020   0.032   0.040
 47 A'   48 A'   18 A"   49 A'   50 A'   51 A'   52 A'   19 A"                 
  0.049   0.065   0.070   0.071   0.081   0.091   0.101   0.106
 53 A'   54 A'   55 A'   20 A"   21 A"   56 A'   57 A'   58 A'                 
  0.118   0.128   0.146   0.165   0.181   0.206   0.216   0.252
 59 A'   22 A"   60 A'   61 A'   62 A'   63 A'   23 A"   64 A'                 
  0.272   0.276   0.313   0.368   0.375   0.375   0.390   0.393
 65 A'   24 A"   66 A'   67 A'   25 A"   68 A'   26 A"   69 A'                 
  0.401   0.421   0.428   0.432   0.457   0.461   0.481   0.486
 70 A'   71 A'   27 A"   72 A'   28 A"   73 A'   74 A'   29 A"                 
  0.513   0.551   0.552   0.567   0.580   0.587   0.634   0.638
 75 A'   76 A'   30 A"   77 A'   31 A"   78 A'   32 A"   79 A'                 
  0.668   0.679   0.712   0.813   0.835   0.839   0.850   0.880
 33 A"   80 A'   81 A'   82 A'   34 A"   83 A'   84 A'   85 A'                 
  0.884   0.905   1.035   1.057   1.131   1.279   1.314   1.346
 35 A"   86 A'   87 A'   88 A'   89 A'   36 A"   90 A'   37 A"                 
  1.359   1.475   1.486   1.559   1.617   1.681   1.731   1.925
 91 A'   38 A"   92 A'   39 A"   93 A'   94 A'   95 A'   96 A'                 
  1.978   2.001   2.100   2.227   2.278   2.384   2.669   2.832
 40 A"   97 A'   98 A'   41 A"   99 A'  100 A'   42 A"  101 A'                 
  3.120   3.946   3.956   3.959   3.978   3.981   3.997   3.997
102 A'   43 A"   44 A"  103 A'   45 A"  104 A'   46 A"  105 A'                 
  4.064   4.094   4.201   4.299   5.974   6.000   6.015   6.538
106 A'  107 A'  108 A'  109 A'   47 A"  110 A'  111 A'  112 A'                 
  6.931   7.530   7.547   7.605   9.664  13.775  13.891  13.995
113 A'   48 A"  114 A'  115 A'  116 A'   49 A"  117 A'  118 A'                 
 23.329  25.768  25.880  26.216  27.755  28.319  28.340  28.352
119 A'   50 A"  120 A'  121 A'  122 A'   51 A"  123 A'  124 A'                 
 28.521  28.525  28.527  28.540  28.602  47.830 127.865 127.880
 52 A"   53 A"  125 A'  126 A'  127 A'  128 A'   54 A"  129 A'                 
127.896 151.566 163.088 215.644 289.719 289.736 289.8081020.605
130 A'  131 A'  132 A'  133 A'   55 A"  134 A'  135 A'  136 A'                 
*******
137 A'                                                                         

 Beta MOs, Restricted
 -- Occupied --                  
******* -482.87 -176.32 -165.73 -165.72 -165.72 -101.60  -77.12
  1 A'    2 A'    3 A'    4 A'    1 A"    5 A'    6 A'    7 A'                 
-62.517 -56.339 -56.334 -56.333 -35.818 -31.311 -31.306 -31.305
  8 A'    9 A'   10 A'    2 A"   11 A'   12 A'    3 A"   13 A'                 
-22.962 -22.960 -22.960 -22.956 -22.956 -10.328  -9.508  -8.724
 14 A'    4 A"   15 A'    5 A"   16 A'   17 A'   18 A'   19 A'                 
 -7.274  -7.263  -7.263  -6.616  -6.558  -6.542  -6.541  -6.367
 20 A'    6 A"   21 A'   22 A'   23 A'   24 A'    7 A"   25 A'                 
 -4.779  -4.778  -4.775  -4.773  -4.765  -4.764  -2.668  -2.664
 26 A'   27 A'    8 A"   28 A'    9 A"   29 A'   30 A'   31 A'                 
 -2.663  -2.651  -2.651  -2.045  -2.040  -2.040  -2.028  -2.028
 10 A"   32 A'   11 A"   33 A'   12 A"   34 A'   13 A"   35 A'                 
 -0.881  -0.798  -0.757  -0.666  -0.533  -0.453  -0.420  -0.396
 36 A'   37 A'   38 A'   39 A'   40 A'   41 A'   42 A'   14 A"                 
 -0.349  -0.331  -0.327  -0.313  -0.311  -0.286  -0.280
 43 A'   15 A"   44 A'   16 A"   45 A'   46 A'   17 A"                         
 -- Virtual --                   
 -0.160  -0.108  -0.103  -0.024   0.003   0.020   0.032   0.040
 47 A'   48 A'   18 A"   49 A'   50 A'   51 A'   52 A'   19 A"                 
  0.049   0.065   0.070   0.071   0.081   0.091   0.101   0.106
 53 A'   54 A'   55 A'   20 A"   21 A"   56 A'   57 A'   58 A'                 
  0.118   0.128   0.146   0.165   0.181   0.206   0.216   0.252
 59 A'   22 A"   60 A'   61 A'   62 A'   63 A'   23 A"   64 A'                 
  0.272   0.276   0.313   0.368   0.375   0.375   0.390   0.393
 65 A'   24 A"   66 A'   67 A'   25 A"   68 A'   26 A"   69 A'                 
  0.401   0.421   0.428   0.432   0.457   0.461   0.481   0.486
 70 A'   71 A'   27 A"   72 A'   28 A"   73 A'   74 A'   29 A"                 
  0.513   0.551   0.552   0.567   0.580   0.587   0.634   0.638
 75 A'   76 A'   30 A"   77 A'   31 A"   78 A'   32 A"   79 A'                 
  0.668   0.679   0.712   0.813   0.835   0.839   0.850   0.880
 33 A"   80 A'   81 A'   82 A'   34 A"   83 A'   84 A'   85 A'                 
  0.884   0.905   1.035   1.057   1.131   1.279   1.314   1.346
 35 A"   86 A'   87 A'   88 A'   89 A'   36 A"   90 A'   37 A"                 
  1.359   1.475   1.486   1.559   1.617   1.681   1.731   1.925
 91 A'   38 A"   92 A'   39 A"   93 A'   94 A'   95 A'   96 A'                 
  1.978   2.001   2.100   2.227   2.278   2.384   2.669   2.832
 40 A"   97 A'   98 A'   41 A"   99 A'  100 A'   42 A"  101 A'                 
  3.120   3.946   3.956   3.959   3.978   3.981   3.997   3.997
102 A'   43 A"   44 A"  103 A'   45 A"  104 A'   46 A"  105 A'                 
  4.064   4.094   4.201   4.299   5.974   6.000   6.015   6.538
106 A'  107 A'  108 A'  109 A'   47 A"  110 A'  111 A'  112 A'                 
  6.931   7.530   7.547   7.605   9.664  13.775  13.891  13.995
113 A'   48 A"  114 A'  115 A'  116 A'   49 A"  117 A'  118 A'                 
 23.329  25.768  25.880  26.216  27.755  28.319  28.340  28.352
119 A'   50 A"  120 A'  121 A'  122 A'   51 A"  123 A'  124 A'                 
 28.521  28.525  28.527  28.540  28.602  47.830 127.865 127.880
 52 A"   53 A"  125 A'  126 A'  127 A'  128 A'   54 A"  129 A'                 
127.896 151.566 163.088 215.644 289.719 289.736 289.8081020.605
130 A'  131 A'  132 A'  133 A'   55 A"  134 A'  135 A'  136 A'                 
*******
137 A'                                                                         
 --------------------------------------------------------------

          Ground-State Mulliken Net Atomic Charges

     Atom                 Charge (a.u.)
  ----------------------------------------
      1 C                    -0.179801
      2 P                     0.067814
      3 I                    -0.117076
      4 Br                   -0.052287
      5 Cl                    0.281350
  ----------------------------------------
  Sum of atomic charges =     0.000000

 -----------------------------------------------------------------
                    Cartesian Multipole Moments
 -----------------------------------------------------------------
    Charge (ESU x 10^10)
                 0.0000
    Dipole Moment (Debye)
         X      -0.4084      Y       0.4407      Z       0.0000
       Tot       0.6009
    Quadrupole Moments (Debye-Ang)
        XX     -75.9451     XY       1.4384     YY     -78.5006
        XZ       0.0000     YZ       0.0000     ZZ     -79.4501
    Octopole Moments (Debye-Ang^2)
       XXX      -7.9578    XXY       6.8942    XYY      -4.4569
       YYY       8.7764    XXZ       0.0000    XYZ       0.0000
       YYZ       0.0000    XZZ      -4.2564    YZZ       6.0796
       ZZZ       0.0000
    Hexadecapole Moments (Debye-Ang^3)
      XXXX   -2136.2398   XXXY      75.5345   XXYY    -483.2464
      XYYY      45.2534   YYYY    -496.0503   XXXZ       0.0000
      XXYZ       0.0000   XYYZ      -0.0000   YYYZ       0.0000
      XXZZ    -416.8870   XYZZ      14.4974   YYZZ    -106.2743
      XZZZ      -0.0000   YZZZ       0.0000   ZZZZ    -106.9740
 -----------------------------------------------------------------
 Calculating analytic gradient of the SCF energy
 Gradient of SCF Energy
            1           2           3           4           5
    1  -0.0595445   0.0378033  -0.0125768   0.0556889  -0.0213709
    2   0.0936094  -0.0644854   0.0019389   0.0136237  -0.0446866
    3  -0.0000000   0.0000000   0.0000000   0.0000000  -0.0000000
 Max gradient component =       9.361E-02
 RMS gradient           =       3.983E-02
 Gradient time:  CPU 10.85 s  wall 2.82 s
 Geometry Optimization Parameters
   NAtoms,    NIC,     NZ,  NCons,   NDum,   NFix, NCnnct, MaxDiis
        5      20       5       0       0       0       0       0

 Cartesian Hessian Update
 Hessian Updated using BFGS Update


** GEOMETRY OPTIMIZATION IN DELOCALIZED INTERNAL COORDINATES **
   Searching for a Minimum

   Optimization Cycle:   3

                       Coordinates (Angstroms)
     ATOM                X               Y               Z
      1  C         1.0169962247   -0.2496315191    0.0000000000
      2  P        -0.0115329964    0.9623935663    0.0000000000
      3  I        -2.4425014654    0.1812679221    0.0000000000
      4  Br        3.2195592890    0.2714339292    0.0000000000
      5  Cl        0.6073277232   -2.0837741812    0.0000000000
   Point Group: cs    Number of degrees of freedom:     7


   Energy is -10333.325590086

 Hessian Updated using BFGS Update

  7 Hessian modes will be used to form the next step
  Hessian Eigenvalues:
     0.032572    0.075141    0.111656    0.232484    0.250645    0.256303
     0.999535

 Minimum Search - Taking Simple RFO Step
 Searching for Lamda that Minimizes Along All modes
 Value Taken    Lamda =  -0.07382621
 Calculated Step too Large.  Step scaled by  0.380666
 Step Taken.  Stepsize is  0.300000

                             Maximum     Tolerance    Cnvgd?
         Gradient           0.077718      0.000300      NO
         Displacement       0.159238      0.001200      NO
         Energy change     -0.032085      0.000001      NO


 New Cartesian Coordinates Obtained by Inverse Iteration

 Displacement from previous Coordinates is:  0.324506
 ----------------------------------------------------------------
             Standard Nuclear Orientation (Angstroms)
    I     Atom           X                Y                Z
 ----------------------------------------------------------------
    1      C       1.0140536182    -0.2642430394     0.0000000000
    2      P       0.0053747782     1.0005902257     0.0000000000
    3      I      -2.3836979295     0.1607618029     0.0000000000
    4      Br      3.0959927531     0.2160937908     0.0000000000
    5      Cl      0.6581255552    -2.0315130629     0.0000000000
 ----------------------------------------------------------------
 Molecular Point Group                 Cs    NOp =  2
 Largest Abelian Subgroup              Cs    NOp =  2
 Nuclear Repulsion Energy =   858.5406118854 hartrees
 There are       63 alpha and       63 beta electrons
 Applying Cartesian multipole field
    Component          Value
    ---------          -----
     (2,0,0)        1.00000E-11
     (0,2,0)        2.00000E-11
     (0,0,2)       -3.00000E-11
 Nucleus-field energy     =     0.0000000295 hartrees
 Requested basis set is 6-311++G(d,p)
 There are 75 shells and 192 basis functions
 A cutoff of  1.0D-11 yielded   2050 shell pairs
 There are     14500 function pairs (     16174 Cartesian)
 Smallest overlap matrix eigenvalue = 3.97E-04
 Guess MOs from SCF MO coefficient file

 -----------------------------------------------------------------------
  General SCF calculation program by
  Eric Jon Sundstrom, Paul Horn, Yuezhi Mao, Dmitri Zuev, Alec White,
  David Stuck, Shaama M.S., Shane Yost, Joonho Lee, David Small,
  Daniel Levine, Susi Lehtola, Hugh Burton, Evgeny Epifanovsky
 -----------------------------------------------------------------------
 Exchange:     0.2000 Hartree-Fock + 0.0800 Slater + 0.7200 B88
 Correlation:  0.1900 VWN1RPA + 0.8100 LYP
 Using SG-1 standard quadrature grid
 using 4 threads for integral computing
 -------------------------------------------------------
 OpenMP Integral computing Module                
 Release: version 2.0, May 2017, Q-Chem Inc. Pleasanton 
 -------------------------------------------------------
 -------------------------------------------------------
 OpenMP BLAS3 based DFT computing Module                
 Release: version 1.0, May 2013, Q-Chem Inc. Pittsburgh 
 -------------------------------------------------------
 A restricted SCF calculation will be
 performed using DIIS
 SCF converges when DIIS error is below 1.0e-08
 ---------------------------------------
  Cycle       Energy         DIIS error
 ---------------------------------------
    1  -10333.3459840476      7.46e-04  
    2  -10333.3493906492      3.58e-04  
    3  -10333.3485642145      5.47e-04  
    4  -10333.3499878982      9.51e-05  
    5  -10333.3500374680      3.09e-05  
    6  -10333.3500422085      8.53e-06  
    7  -10333.3500425812      3.77e-06  
    8  -10333.3500426409      6.39e-07  
    9  -10333.3500426424      2.45e-07  
   10  -10333.3500426427      7.05e-08  
   11  -10333.3500426427      1.61e-08  
   12  -10333.3500426424      3.51e-09  Convergence criterion met
 ---------------------------------------
 SCF time:   CPU 38.61s  wall 10.00s 
 SCF   energy in the final basis set =   -10333.3500426424
 Total energy in the final basis set =   -10333.3500426424

 --------------------------------------------------------------
             Orbital Energies (a.u.) and Symmetries
 --------------------------------------------------------------

 Alpha MOs, Restricted
 -- Occupied --                  
******* -482.86 -176.32 -165.72 -165.72 -165.72 -101.60  -77.12
  1 A'    2 A'    3 A'    4 A'    1 A"    5 A'    6 A'    7 A'                 
-62.517 -56.338 -56.333 -56.333 -35.814 -31.307 -31.301 -31.301
  8 A'    9 A'   10 A'    2 A"   11 A'   12 A'    3 A"   13 A'                 
-22.957 -22.956 -22.956 -22.952 -22.952 -10.324  -9.511  -8.724
 14 A'    4 A"   15 A'    5 A"   16 A'   17 A'   18 A'   19 A'                 
 -7.277  -7.266  -7.266  -6.612  -6.557  -6.542  -6.541  -6.363
 20 A'    6 A"   21 A'   22 A'   23 A'   24 A'    7 A"   25 A'                 
 -4.775  -4.774  -4.771  -4.770  -4.761  -4.761  -2.667  -2.663
 26 A'   27 A'    8 A"   28 A'    9 A"   29 A'   30 A'   31 A'                 
 -2.663  -2.651  -2.651  -2.041  -2.036  -2.036  -2.024  -2.024
 10 A"   32 A'   11 A"   33 A'   12 A"   34 A'   13 A"   35 A'                 
 -0.899  -0.806  -0.748  -0.662  -0.542  -0.460  -0.426  -0.405
 36 A'   37 A'   38 A'   39 A'   40 A'   41 A'   42 A'   14 A"                 
 -0.350  -0.332  -0.331  -0.312  -0.310  -0.284  -0.273
 43 A'   15 A"   44 A'   16 A"   45 A'   46 A'   17 A"                         
 -- Virtual --                   
 -0.133  -0.103  -0.089  -0.017   0.006   0.022   0.032   0.040
 47 A'   18 A"   48 A'   49 A'   50 A'   51 A'   52 A'   19 A"                 
  0.049   0.069   0.071   0.072   0.080   0.089   0.102   0.107
 53 A'   54 A'   20 A"   55 A'   21 A"   56 A'   57 A'   58 A'                 
  0.118   0.129   0.143   0.166   0.185   0.203   0.216   0.254
 59 A'   22 A"   60 A'   61 A'   62 A'   63 A'   23 A"   64 A'                 
  0.269   0.279   0.311   0.367   0.371   0.373   0.393   0.393
 65 A'   24 A"   66 A'   67 A'   68 A'   25 A"   26 A"   69 A'                 
  0.403   0.418   0.425   0.426   0.456   0.463   0.470   0.485
 70 A'   71 A'   27 A"   72 A'   28 A"   73 A'   74 A'   29 A"                 
  0.519   0.547   0.549   0.574   0.575   0.607   0.630   0.642
 75 A'   76 A'   30 A"   31 A"   77 A'   78 A'   32 A"   79 A'                 
  0.678   0.695   0.751   0.815   0.829   0.851   0.863   0.881
 33 A"   80 A'   81 A'   82 A'   34 A"   83 A'   84 A'   85 A'                 
  0.894   0.911   1.009   1.071   1.157   1.283   1.320   1.361
 35 A"   86 A'   87 A'   88 A'   89 A'   36 A"   90 A'   37 A"                 
  1.365   1.474   1.536   1.561   1.639   1.684   1.762   1.918
 91 A'   38 A"   92 A'   39 A"   93 A'   94 A'   95 A'   96 A'                 
  1.980   2.010   2.121   2.227   2.290   2.412   2.669   2.854
 40 A"   97 A'   98 A'   41 A"   99 A'  100 A'   42 A"  101 A'                 
  3.127   3.950   3.961   3.964   3.978   3.985   4.004   4.011
102 A'   43 A"   44 A"  103 A'   45 A"  104 A'  105 A'   46 A"                 
  4.088   4.104   4.258   4.312   5.977   6.005   6.021   6.548
106 A'  107 A'  108 A'  109 A'   47 A"  110 A'  111 A'  112 A'                 
  6.926   7.531   7.554   7.624   9.679  13.780  13.895  13.982
113 A'   48 A"  114 A'  115 A'  116 A'   49 A"  117 A'  118 A'                 
 23.317  25.773  25.907  26.242  27.762  28.323  28.345  28.357
119 A'   50 A"  120 A'  121 A'  122 A'   51 A"  123 A'  124 A'                 
 28.525  28.529  28.531  28.547  28.608  47.840 127.869 127.886
 52 A"   53 A"  125 A'  126 A'  127 A'  128 A'   54 A"  129 A'                 
127.901 151.573 163.078 215.661 289.722 289.743 289.8341020.618
130 A'  131 A'  132 A'  133 A'   55 A"  134 A'  135 A'  136 A'                 
*******
137 A'                                                                         

 Beta MOs, Restricted
 -- Occupied --                  
******* -482.86 -176.32 -165.72 -165.72 -165.72 -101.60  -77.12
  1 A'    2 A'    3 A'    4 A'    1 A"    5 A'    6 A'    7 A'                 
-62.517 -56.338 -56.333 -56.333 -35.814 -31.307 -31.301 -31.301
  8 A'    9 A'   10 A'    2 A"   11 A'   12 A'    3 A"   13 A'                 
-22.957 -22.956 -22.956 -22.952 -22.952 -10.324  -9.511  -8.724
 14 A'    4 A"   15 A'    5 A"   16 A'   17 A'   18 A'   19 A'                 
 -7.277  -7.266  -7.266  -6.612  -6.557  -6.542  -6.541  -6.363
 20 A'    6 A"   21 A'   22 A'   23 A'   24 A'    7 A"   25 A'                 
 -4.775  -4.774  -4.771  -4.770  -4.761  -4.761  -2.667  -2.663
 26 A'   27 A'    8 A"   28 A'    9 A"   29 A'   30 A'   31 A'                 
 -2.663  -2.651  -2.651  -2.041  -2.036  -2.036  -2.024  -2.024
 10 A"   32 A'   11 A"   33 A'   12 A"   34 A'   13 A"   35 A'                 
 -0.899  -0.806  -0.748  -0.662  -0.542  -0.460  -0.426  -0.405
 36 A'   37 A'   38 A'   39 A'   40 A'   41 A'   42 A'   14 A"                 
 -0.350  -0.332  -0.331  -0.312  -0.310  -0.284  -0.273
 43 A'   15 A"   44 A'   16 A"   45 A'   46 A'   17 A"                         
 -- Virtual --                   
 -0.133  -0.103  -0.089  -0.017   0.006   0.022   0.032   0.040
 47 A'   18 A"   48 A'   49 A'   50 A'   51 A'   52 A'   19 A"                 
  0.049   0.069   0.071   0.072   0.080   0.089   0.102   0.107
 53 A'   54 A'   20 A"   55 A'   21 A"   56 A'   57 A'   58 A'                 
  0.118   0.129   0.143   0.166   0.185   0.203   0.216   0.254
 59 A'   22 A"   60 A'   61 A'   62 A'   63 A'   23 A"   64 A'                 
  0.269   0.279   0.311   0.367   0.371   0.373   0.393   0.393
 65 A'   24 A"   66 A'   67 A'   68 A'   25 A"   26 A"   69 A'                 
  0.403   0.418   0.425   0.426   0.456   0.463   0.470   0.485
 70 A'   71 A'   27 A"   72 A'   28 A"   73 A'   74 A'   29 A"                 
  0.519   0.547   0.549   0.574   0.575   0.607   0.630   0.642
 75 A'   76 A'   30 A"   31 A"   77 A'   78 A'   32 A"   79 A'                 
  0.678   0.695   0.751   0.815   0.829   0.851   0.863   0.881
 33 A"   80 A'   81 A'   82 A'   34 A"   83 A'   84 A'   85 A'                 
  0.894   0.911   1.009   1.071   1.157   1.283   1.320   1.361
 35 A"   86 A'   87 A'   88 A'   89 A'   36 A"   90 A'   37 A"                 
  1.365   1.474   1.536   1.561   1.639   1.684   1.762   1.918
 91 A'   38 A"   92 A'   39 A"   93 A'   94 A'   95 A'   96 A'                 
  1.980   2.010   2.121   2.227   2.290   2.412   2.669   2.854
 40 A"   97 A'   98 A'   41 A"   99 A'  100 A'   42 A"  101 A'                 
  3.127   3.950   3.961   3.964   3.978   3.985   4.004   4.011
102 A'   43 A"   44 A"  103 A'   45 A"  104 A'  105 A'   46 A"                 
  4.088   4.104   4.258   4.312   5.977   6.005   6.021   6.548
106 A'  107 A'  108 A'  109 A'   47 A"  110 A'  111 A'  112 A'                 
  6.926   7.531   7.554   7.624   9.679  13.780  13.895  13.982
113 A'   48 A"  114 A'  115 A'  116 A'   49 A"  117 A'  118 A'                 
 23.317  25.773  25.907  26.242  27.762  28.323  28.345  28.357
119 A'   50 A"  120 A'  121 A'  122 A'   51 A"  123 A'  124 A'                 
 28.525  28.529  28.531  28.547  28.608  47.840 127.869 127.886
 52 A"   53 A"  125 A'  126 A'  127 A'  128 A'   54 A"  129 A'                 
127.901 151.573 163.078 215.661 289.722 289.743 289.8341020.618
130 A'  131 A'  132 A'  133 A'   55 A"  134 A'  135 A'  136 A'                 
*******
137 A'                                                                         
 --------------------------------------------------------------

          Ground-State Mulliken Net Atomic Charges

     Atom                 Charge (a.u.)
  ----------------------------------------
      1 C                    -0.227919
      2 P                     0.063912
      3 I                    -0.132629
      4 Br                   -0.050479
      5 Cl                    0.347115
  ----------------------------------------
  Sum of atomic charges =     0.000000

 -----------------------------------------------------------------
                    Cartesian Multipole Moments
 -----------------------------------------------------------------
    Charge (ESU x 10^10)
                 0.0000
    Dipole Moment (Debye)
         X      -0.0813      Y       0.2228      Z      -0.0000
       Tot       0.2372
    Quadrupole Moments (Debye-Ang)
        XX     -76.3161     XY       1.2666     YY     -77.8984
        XZ      -0.0000     YZ      -0.0000     ZZ     -79.3267
    Octopole Moments (Debye-Ang^2)
       XXX      -6.7531    XXY       6.0456    XYY      -3.8739
       YYY       9.4210    XXZ      -0.0000    XYZ       0.0000
       YYZ      -0.0000    XZZ      -3.8605    YZZ       6.2435
       ZZZ      -0.0000
    Hexadecapole Moments (Debye-Ang^3)
      XXXX   -2029.2199   XXXY      82.1673   XXYY    -457.7649
      XYYY      51.4398   YYYY    -478.7446   XXXZ      -0.0000
      XXYZ       0.0000   XYYZ      -0.0000   YYYZ      -0.0000
      XXZZ    -394.1096   XYZZ      17.2763   YYZZ    -103.2391
      XZZZ      -0.0000   YZZZ       0.0000   ZZZZ    -106.8220
 -----------------------------------------------------------------
 Calculating analytic gradient of the SCF energy
 Gradient of SCF Energy
            1           2           3           4           5
    1  -0.0460210   0.0242867  -0.0084796   0.0433342  -0.0131202
    2   0.0617493  -0.0424944   0.0008107   0.0098726  -0.0299383
    3  -0.0000000  -0.0000000   0.0000000   0.0000000   0.0000000
 Max gradient component =       6.175E-02
 RMS gradient           =       2.762E-02
 Gradient time:  CPU 11.25 s  wall 2.92 s
 Geometry Optimization Parameters
   NAtoms,    NIC,     NZ,  NCons,   NDum,   NFix, NCnnct, MaxDiis
        5      20       5       0       0       0       0       0

 Cartesian Hessian Update
 Hessian Updated using BFGS Update


** GEOMETRY OPTIMIZATION IN DELOCALIZED INTERNAL COORDINATES **
   Searching for a Minimum

   Optimization Cycle:   4

                       Coordinates (Angstroms)
     ATOM                X               Y               Z
      1  C         1.0140536182   -0.2642430394    0.0000000000
      2  P         0.0053747782    1.0005902257    0.0000000000
      3  I        -2.3836979295    0.1607618029    0.0000000000
      4  Br        3.0959927531    0.2160937908    0.0000000000
      5  Cl        0.6581255552   -2.0315130629    0.0000000000
   Point Group: cs    Number of degrees of freedom:     7


   Energy is -10333.350042642

 Hessian Updated using BFGS Update

  7 Hessian modes will be used to form the next step
  Hessian Eigenvalues:
     0.057919    0.076495    0.127748    0.232183    0.251831    0.256319
     0.954094

 Minimum Search - Taking Simple RFO Step
 Searching for Lamda that Minimizes Along All modes
 Value Taken    Lamda =  -0.03642794
 Calculated Step too Large.  Step scaled by  0.534424
 Step Taken.  Stepsize is  0.300000

                             Maximum     Tolerance    Cnvgd?
         Gradient           0.051496      0.000300      NO
         Displacement       0.153778      0.001200      NO
         Energy change     -0.024453      0.000001      NO


 New Cartesian Coordinates Obtained by Inverse Iteration

 Displacement from previous Coordinates is:  0.312495
 ----------------------------------------------------------------
             Standard Nuclear Orientation (Angstroms)
    I     Atom           X                Y                Z
 ----------------------------------------------------------------
    1      C       1.0202097648    -0.2780432320     0.0000000000
    2      P       0.0269117719     1.0323361117     0.0000000000
    3      I      -2.3280970479     0.1465539998     0.0000000000
    4      Br      2.9671587710     0.1713690964     0.0000000000
    5      Cl      0.7036655154    -1.9905262587     0.0000000000
 ----------------------------------------------------------------
 Molecular Point Group                 Cs    NOp =  2
 Largest Abelian Subgroup              Cs    NOp =  2
 Nuclear Repulsion Energy =   881.3849930042 hartrees
 There are       63 alpha and       63 beta electrons
 Applying Cartesian multipole field
    Component          Value
    ---------          -----
     (2,0,0)        1.00000E-11
     (0,2,0)        2.00000E-11
     (0,0,2)       -3.00000E-11
 Nucleus-field energy     =     0.0000000279 hartrees
 Requested basis set is 6-311++G(d,p)
 There are 75 shells and 192 basis functions
 A cutoff of  1.0D-11 yielded   2075 shell pairs
 There are     14632 function pairs (     16323 Cartesian)
 Smallest overlap matrix eigenvalue = 3.59E-04
 Guess MOs from SCF MO coefficient file

 -----------------------------------------------------------------------
  General SCF calculation program by
  Eric Jon Sundstrom, Paul Horn, Yuezhi Mao, Dmitri Zuev, Alec White,
  David Stuck, Shaama M.S., Shane Yost, Joonho Lee, David Small,
  Daniel Levine, Susi Lehtola, Hugh Burton, Evgeny Epifanovsky
 -----------------------------------------------------------------------
 Exchange:     0.2000 Hartree-Fock + 0.0800 Slater + 0.7200 B88
 Correlation:  0.1900 VWN1RPA + 0.8100 LYP
 Using SG-1 standard quadrature grid
 using 4 threads for integral computing
 -------------------------------------------------------
 OpenMP Integral computing Module                
 Release: version 2.0, May 2017, Q-Chem Inc. Pleasanton 
 -------------------------------------------------------
 -------------------------------------------------------
 OpenMP BLAS3 based DFT computing Module                
 Release: version 1.0, May 2013, Q-Chem Inc. Pittsburgh 
 -------------------------------------------------------
 A restricted SCF calculation will be
 performed using DIIS
 SCF converges when DIIS error is below 1.0e-08
 ---------------------------------------
  Cycle       Energy         DIIS error
 ---------------------------------------
    1  -10333.3599380915      8.06e-04  
    2  -10333.3634139579      4.60e-04  
    3  -10333.3626776109      5.99e-04  
    4  -10333.3643524711      1.06e-04  
    5  -10333.3644163313      3.39e-05  
    6  -10333.3644218631      9.04e-06  
    7  -10333.3644222833      3.93e-06  
    8  -10333.3644223449      6.63e-07  
    9  -10333.3644223462      2.35e-07  
   10  -10333.3644223465      5.82e-08  
   11  -10333.3644223465      1.35e-08  
   12  -10333.3644223466      2.28e-09  Convergence criterion met
 ---------------------------------------
 SCF time:   CPU 39.69s  wall 11.00s 
 SCF   energy in the final basis set =   -10333.3644223466
 Total energy in the final basis set =   -10333.3644223466

 --------------------------------------------------------------
             Orbital Energies (a.u.) and Symmetries
 --------------------------------------------------------------

 Alpha MOs, Restricted
 -- Occupied --                  
******* -482.87 -176.31 -165.72 -165.71 -165.71 -101.60  -77.11
  1 A'    2 A'    3 A'    4 A'    1 A"    5 A'    6 A'    7 A'                 
-62.518 -56.339 -56.335 -56.335 -35.809 -31.302 -31.297 -31.296
  8 A'    9 A'   10 A'    2 A"   11 A'   12 A'    3 A"   13 A'                 
-22.952 -22.951 -22.951 -22.948 -22.948 -10.319  -9.513  -8.726
 14 A'    4 A"   15 A'    5 A"   16 A'   17 A'   18 A'   19 A'                 
 -7.278  -7.268  -7.267  -6.608  -6.559  -6.544  -6.544  -6.358
 20 A'    6 A"   21 A'   22 A'   23 A'   24 A'    7 A"   25 A'                 
 -4.770  -4.770  -4.766  -4.765  -4.757  -4.756  -2.669  -2.666
 26 A'   27 A'    8 A"   28 A'    9 A"   29 A'   30 A'   31 A'                 
 -2.665  -2.654  -2.654  -2.036  -2.031  -2.031  -2.020  -2.020
 10 A"   32 A'   11 A"   33 A'   12 A"   34 A'   13 A"   35 A'                 
 -0.917  -0.820  -0.740  -0.657  -0.550  -0.470  -0.431  -0.416
 36 A'   37 A'   38 A'   39 A'   40 A'   41 A'   42 A'   14 A"                 
 -0.351  -0.336  -0.334  -0.309  -0.309  -0.281  -0.265
 43 A'   15 A"   44 A'   45 A'   16 A"   46 A'   17 A"                         
 -- Virtual --                   
 -0.108  -0.103  -0.070  -0.012   0.009   0.023   0.032   0.040
 47 A'   18 A"   48 A'   49 A'   50 A'   51 A'   52 A'   19 A"                 
  0.048   0.070   0.074   0.075   0.079   0.088   0.103   0.109
 53 A'   20 A"   54 A'   55 A'   21 A"   56 A'   57 A'   58 A'                 
  0.119   0.130   0.141   0.168   0.188   0.200   0.218   0.255
 59 A'   22 A"   60 A'   61 A'   62 A'   63 A'   23 A"   64 A'                 
  0.270   0.283   0.309   0.358   0.372   0.377   0.396   0.397
 65 A'   24 A"   66 A'   67 A'   25 A"   68 A'   69 A'   26 A"                 
  0.403   0.410   0.420   0.430   0.453   0.455   0.474   0.489
 70 A'   71 A'   27 A"   72 A'   28 A"   73 A'   74 A'   29 A"                 
  0.526   0.543   0.543   0.565   0.578   0.627   0.632   0.646
 75 A'   30 A"   76 A'   31 A"   77 A'   32 A"   78 A'   79 A'                 
  0.687   0.716   0.786   0.806   0.825   0.860   0.882   0.892
 33 A"   80 A'   81 A'   82 A'   34 A"   83 A'   84 A'   85 A'                 
  0.906   0.925   0.988   1.080   1.183   1.288   1.326   1.372
 35 A"   86 A'   87 A'   88 A'   89 A'   36 A"   90 A'   91 A'                 
  1.380   1.477   1.566   1.594   1.671   1.684   1.766   1.934
 37 A"   38 A"   39 A"   92 A'   93 A'   94 A'   95 A'   96 A'                 
  1.982   2.020   2.132   2.229   2.304   2.433   2.669   2.888
 40 A"   97 A'   98 A'   41 A"   99 A'  100 A'   42 A"  101 A'                 
  3.135   3.955   3.965   3.969   3.976   3.988   4.013   4.028
102 A'   43 A"   44 A"  103 A'   45 A"  104 A'  105 A'   46 A"                 
  4.108   4.119   4.290   4.337   5.982   6.010   6.028   6.566
106 A'  107 A'  108 A'  109 A'   47 A"  110 A'  111 A'  112 A'                 
  6.923   7.531   7.561   7.628   9.697  13.785  13.899  13.973
113 A'   48 A"  114 A'  115 A'  116 A'   49 A"  117 A'  118 A'                 
 23.316  25.779  25.935  26.263  27.771  28.328  28.350  28.364
119 A'   50 A"  120 A'  121 A'  122 A'   51 A"  123 A'  124 A'                 
 28.530  28.534  28.536  28.554  28.615  47.855 127.874 127.892
 52 A"   53 A"  125 A'  126 A'  127 A'  128 A'   54 A"  129 A'                 
127.907 151.582 163.071 215.682 289.724 289.752 289.8501020.638
130 A'  131 A'  132 A'  133 A'   55 A"  134 A'  135 A'  136 A'                 
*******
137 A'                                                                         

 Beta MOs, Restricted
 -- Occupied --                  
******* -482.87 -176.31 -165.72 -165.71 -165.71 -101.60  -77.11
  1 A'    2 A'    3 A'    4 A'    1 A"    5 A'    6 A'    7 A'                 
-62.518 -56.339 -56.335 -56.335 -35.809 -31.302 -31.297 -31.296
  8 A'    9 A'   10 A'    2 A"   11 A'   12 A'    3 A"   13 A'                 
-22.952 -22.951 -22.951 -22.948 -22.948 -10.319  -9.513  -8.726
 14 A'    4 A"   15 A'    5 A"   16 A'   17 A'   18 A'   19 A'                 
 -7.278  -7.268  -7.267  -6.608  -6.559  -6.544  -6.544  -6.358
 20 A'    6 A"   21 A'   22 A'   23 A'   24 A'    7 A"   25 A'                 
 -4.770  -4.770  -4.766  -4.765  -4.757  -4.756  -2.669  -2.666
 26 A'   27 A'    8 A"   28 A'    9 A"   29 A'   30 A'   31 A'                 
 -2.665  -2.654  -2.654  -2.036  -2.031  -2.031  -2.020  -2.020
 10 A"   32 A'   11 A"   33 A'   12 A"   34 A'   13 A"   35 A'                 
 -0.917  -0.820  -0.740  -0.657  -0.550  -0.470  -0.431  -0.416
 36 A'   37 A'   38 A'   39 A'   40 A'   41 A'   42 A'   14 A"                 
 -0.351  -0.336  -0.334  -0.309  -0.309  -0.281  -0.265
 43 A'   15 A"   44 A'   45 A'   16 A"   46 A'   17 A"                         
 -- Virtual --                   
 -0.108  -0.103  -0.070  -0.012   0.009   0.023   0.032   0.040
 47 A'   18 A"   48 A'   49 A'   50 A'   51 A'   52 A'   19 A"                 
  0.048   0.070   0.074   0.075   0.079   0.088   0.103   0.109
 53 A'   20 A"   54 A'   55 A'   21 A"   56 A'   57 A'   58 A'                 
  0.119   0.130   0.141   0.168   0.188   0.200   0.218   0.255
 59 A'   22 A"   60 A'   61 A'   62 A'   63 A'   23 A"   64 A'                 
  0.270   0.283   0.309   0.358   0.372   0.377   0.396   0.397
 65 A'   24 A"   66 A'   67 A'   25 A"   68 A'   69 A'   26 A"                 
  0.403   0.410   0.420   0.430   0.453   0.455   0.474   0.489
 70 A'   71 A'   27 A"   72 A'   28 A"   73 A'   74 A'   29 A"                 
  0.526   0.543   0.543   0.565   0.578   0.627   0.632   0.646
 75 A'   30 A"   76 A'   31 A"   77 A'   32 A"   78 A'   79 A'                 
  0.687   0.716   0.786   0.806   0.825   0.860   0.882   0.892
 33 A"   80 A'   81 A'   82 A'   34 A"   83 A'   84 A'   85 A'                 
  0.906   0.925   0.988   1.080   1.183   1.288   1.326   1.372
 35 A"   86 A'   87 A'   88 A'   89 A'   36 A"   90 A'   91 A'                 
  1.380   1.477   1.566   1.594   1.671   1.684   1.766   1.934
 37 A"   38 A"   39 A"   92 A'   93 A'   94 A'   95 A'   96 A'                 
  1.982   2.020   2.132   2.229   2.304   2.433   2.669   2.888
 40 A"   97 A'   98 A'   41 A"   99 A'  100 A'   42 A"  101 A'                 
  3.135   3.955   3.965   3.969   3.976   3.988   4.013   4.028
102 A'   43 A"   44 A"  103 A'   45 A"  104 A'  105 A'   46 A"                 
  4.108   4.119   4.290   4.337   5.982   6.010   6.028   6.566
106 A'  107 A'  108 A'  109 A'   47 A"  110 A'  111 A'  112 A'                 
  6.923   7.531   7.561   7.628   9.697  13.785  13.899  13.973
113 A'   48 A"  114 A'  115 A'  116 A'   49 A"  117 A'  118 A'                 
 23.316  25.779  25.935  26.263  27.771  28.328  28.350  28.364
119 A'   50 A"  120 A'  121 A'  122 A'   51 A"  123 A'  124 A'                 
 28.530  28.534  28.536  28.554  28.615  47.855 127.874 127.892
 52 A"   53 A"  125 A'  126 A'  127 A'  128 A'   54 A"  129 A'                 
127.907 151.582 163.071 215.682 289.724 289.752 289.8501020.638
130 A'  131 A'  132 A'  133 A'   55 A"  134 A'  135 A'  136 A'                 
*******
137 A'                                                                         
 --------------------------------------------------------------

          Ground-State Mulliken Net Atomic Charges

     Atom                 Charge (a.u.)
  ----------------------------------------
      1 C                    -0.263756
      2 P                     0.053310
      3 I                    -0.147345
      4 Br                   -0.037358
      5 Cl                    0.395150
  ----------------------------------------
  Sum of atomic charges =    -0.000000

 -----------------------------------------------------------------
                    Cartesian Multipole Moments
 -----------------------------------------------------------------
    Charge (ESU x 10^10)
                -0.0000
    Dipole Moment (Debye)
         X       0.3899      Y       0.0670      Z      -0.0000
       Tot       0.3956
    Quadrupole Moments (Debye-Ang)
        XX     -76.2805     XY       1.1602     YY     -77.5096
        XZ       0.0000     YZ      -0.0000     ZZ     -79.1632
    Octopole Moments (Debye-Ang^2)
       XXX      -3.7198    XXY       5.4599    XYY      -3.0882
       YYY      10.1318    XXZ       0.0000    XYZ       0.0000
       YYZ      -0.0000    XZZ      -3.0557    YZZ       6.2736
       ZZZ       0.0000
    Hexadecapole Moments (Debye-Ang^3)
      XXXX   -1920.5380   XXXY      88.0037   XXYY    -433.3288
      XYYY      56.8177   YYYY    -467.8766   XXXZ       0.0000
      XXYZ       0.0000   XYYZ      -0.0000   YYYZ       0.0000
      XXZZ    -371.5530   XYZZ      19.5912   YYZZ    -101.1875
      XZZZ       0.0000   YZZZ      -0.0000   ZZZZ    -106.5695
 -----------------------------------------------------------------
 Calculating analytic gradient of the SCF energy
 Gradient of SCF Energy
            1           2           3           4           5
    1  -0.0296813   0.0168923  -0.0045983   0.0202063  -0.0028190
    2   0.0294607  -0.0240604  -0.0000017   0.0038840  -0.0092826
    3   0.0000000  -0.0000000   0.0000000   0.0000000   0.0000000
 Max gradient component =       2.968E-02
 RMS gradient           =       1.450E-02
 Gradient time:  CPU 11.60 s  wall 3.01 s
 Geometry Optimization Parameters
   NAtoms,    NIC,     NZ,  NCons,   NDum,   NFix, NCnnct, MaxDiis
        5      20       5       0       0       0       0       0

 Cartesian Hessian Update
 Hessian Updated using BFGS Update


** GEOMETRY OPTIMIZATION IN DELOCALIZED INTERNAL COORDINATES **
   Searching for a Minimum

   Optimization Cycle:   5

                       Coordinates (Angstroms)
     ATOM                X               Y               Z
      1  C         1.0202097648   -0.2780432320    0.0000000000
      2  P         0.0269117719    1.0323361117    0.0000000000
      3  I        -2.3280970479    0.1465539998    0.0000000000
      4  Br        2.9671587710    0.1713690964    0.0000000000
      5  Cl        0.7036655154   -1.9905262587    0.0000000000
   Point Group: cs    Number of degrees of freedom:     7


   Energy is -10333.364422347

 Hessian Updated using BFGS Update

  7 Hessian modes will be used to form the next step
  Hessian Eigenvalues:
     0.071969    0.077135    0.156505    0.232950    0.253138    0.262600
     0.921824

 Minimum Search - Taking Simple RFO Step
 Searching for Lamda that Minimizes Along All modes
 Value Taken    Lamda =  -0.00722606
 Step Taken.  Stepsize is  0.253425

                             Maximum     Tolerance    Cnvgd?
         Gradient           0.025902      0.000300      NO
         Displacement       0.154849      0.001200      NO
         Energy change     -0.014380      0.000001      NO


 New Cartesian Coordinates Obtained by Inverse Iteration

 Displacement from previous Coordinates is:  0.257976
 ----------------------------------------------------------------
             Standard Nuclear Orientation (Angstroms)
    I     Atom           X                Y                Z
 ----------------------------------------------------------------
    1      C       1.0367408167    -0.2814628299     0.0000000000
    2      P       0.0438714612     1.0637987097     0.0000000000
    3      I      -2.2645074431     0.1242190523     0.0000000000
    4      Br      2.8607832487     0.1449262617     0.0000000000
    5      Cl      0.7129606917    -1.9697914765     0.0000000000
 ----------------------------------------------------------------
 Molecular Point Group                 Cs    NOp =  2
 Largest Abelian Subgroup              Cs    NOp =  2
 Nuclear Repulsion Energy =   902.7685800838 hartrees
 There are       63 alpha and       63 beta electrons
 Applying Cartesian multipole field
    Component          Value
    ---------          -----
     (2,0,0)        1.00000E-11
     (0,2,0)        2.00000E-11
     (0,0,2)       -3.00000E-11
 Nucleus-field energy     =     0.0000000265 hartrees
 Requested basis set is 6-311++G(d,p)
 There are 75 shells and 192 basis functions
 A cutoff of  1.0D-11 yielded   2098 shell pairs
 There are     14831 function pairs (     16563 Cartesian)
 Smallest overlap matrix eigenvalue = 3.51E-04
 Guess MOs from SCF MO coefficient file

 -----------------------------------------------------------------------
  General SCF calculation program by
  Eric Jon Sundstrom, Paul Horn, Yuezhi Mao, Dmitri Zuev, Alec White,
  David Stuck, Shaama M.S., Shane Yost, Joonho Lee, David Small,
  Daniel Levine, Susi Lehtola, Hugh Burton, Evgeny Epifanovsky
 -----------------------------------------------------------------------
 Exchange:     0.2000 Hartree-Fock + 0.0800 Slater + 0.7200 B88
 Correlation:  0.1900 VWN1RPA + 0.8100 LYP
 Using SG-1 standard quadrature grid
 using 4 threads for integral computing
 -------------------------------------------------------
 OpenMP Integral computing Module                
 Release: version 2.0, May 2017, Q-Chem Inc. Pleasanton 
 -------------------------------------------------------
 -------------------------------------------------------
 OpenMP BLAS3 based DFT computing Module                
 Release: version 1.0, May 2013, Q-Chem Inc. Pittsburgh 
 -------------------------------------------------------
 A restricted SCF calculation will be
 performed using DIIS
 SCF converges when DIIS error is below 1.0e-08
 ---------------------------------------
  Cycle       Energy         DIIS error
 ---------------------------------------
    1  -10333.3626242140      7.49e-04  
    2  -10333.3658004918      3.73e-04  
    3  -10333.3653038515      4.92e-04  
    4  -10333.3663836013      1.05e-04  
    5  -10333.3664448243      3.51e-05  
    6  -10333.3664508309      8.29e-06  
    7  -10333.3664511803      3.87e-06  
    8  -10333.3664512385      5.27e-07  
    9  -10333.3664512395      1.72e-07  
   10  -10333.3664512397      4.26e-08  
   11  -10333.3664512395      1.33e-08  
   12  -10333.3664512396      2.03e-09  Convergence criterion met
 ---------------------------------------
 SCF time:   CPU 40.67s  wall 11.00s 
 SCF   energy in the final basis set =   -10333.3664512396
 Total energy in the final basis set =   -10333.3664512396

 --------------------------------------------------------------
             Orbital Energies (a.u.) and Symmetries
 --------------------------------------------------------------

 Alpha MOs, Restricted
 -- Occupied --                  
******* -482.87 -176.31 -165.71 -165.71 -165.71 -101.60  -77.11
  1 A'    2 A'    3 A'    4 A'    1 A"    5 A'    6 A'    7 A'                 
-62.522 -56.343 -56.339 -56.339 -35.805 -31.298 -31.293 -31.293
  8 A'    9 A'    2 A"   10 A'   11 A'   12 A'    3 A"   13 A'                 
-22.948 -22.947 -22.947 -22.944 -22.944 -10.314  -9.511  -8.731
 14 A'    4 A"   15 A'    5 A"   16 A'   17 A'   18 A'   19 A'                 
 -7.276  -7.266  -7.265  -6.603  -6.563  -6.549  -6.549  -6.355
 20 A'    6 A"   21 A'   22 A'   23 A'   24 A'    7 A"   25 A'                 
 -4.766  -4.766  -4.762  -4.761  -4.753  -4.752  -2.674  -2.670
 26 A'   27 A'    8 A"   28 A'    9 A"   29 A'   30 A'   31 A'                 
 -2.670  -2.659  -2.659  -2.032  -2.028  -2.027  -2.016  -2.016
 10 A"   32 A'   11 A"   33 A'   12 A"   34 A'   13 A"   35 A'                 
 -0.928  -0.837  -0.732  -0.652  -0.554  -0.479  -0.434  -0.423
 36 A'   37 A'   38 A'   39 A'   40 A'   41 A'   42 A'   14 A"                 
 -0.352  -0.341  -0.337  -0.308  -0.306  -0.278  -0.257
 43 A'   15 A"   44 A'   45 A'   16 A"   46 A'   17 A"                         
 -- Virtual --                   
 -0.103  -0.090  -0.051  -0.009   0.012   0.025   0.032   0.041
 18 A"   47 A'   48 A'   49 A'   50 A'   51 A'   52 A'   19 A"                 
  0.045   0.069   0.075   0.079   0.080   0.089   0.104   0.109
 53 A'   20 A"   54 A'   21 A"   55 A'   56 A'   57 A'   58 A'                 
  0.122   0.131   0.140   0.169   0.189   0.199   0.219   0.256
 59 A'   22 A"   60 A'   61 A'   62 A'   63 A'   23 A"   64 A'                 
  0.270   0.287   0.306   0.351   0.369   0.385   0.393   0.399
 65 A'   24 A"   66 A'   67 A'   25 A"   68 A'   69 A'   70 A'                 
  0.400   0.414   0.414   0.434   0.450   0.452   0.480   0.499
 26 A"   71 A'   27 A"   72 A'   28 A"   73 A'   74 A'   29 A"                 
  0.531   0.534   0.543   0.556   0.576   0.630   0.645   0.660
 75 A'   30 A"   76 A'   31 A"   77 A'   32 A"   78 A'   79 A'                 
  0.696   0.733   0.788   0.822   0.826   0.874   0.885   0.917
 33 A"   80 A'   81 A'   82 A'   34 A"   83 A'   84 A'   35 A"                 
  0.922   0.934   0.967   1.084   1.198   1.293   1.333   1.380
 85 A'   86 A'   87 A'   88 A'   89 A'   36 A"   90 A'   91 A'                 
  1.404   1.473   1.569   1.628   1.680   1.724   1.762   1.934
 37 A"   38 A"   39 A"   92 A'   93 A'   94 A'   95 A'   96 A'                 
  1.983   2.027   2.125   2.230   2.315   2.440   2.669   2.932
 40 A"   97 A'   98 A'   41 A"   99 A'  100 A'   42 A"  101 A'                 
  3.125   3.958   3.968   3.974   3.975   3.987   4.021   4.043
102 A'   43 A"   44 A"  103 A'   45 A"  104 A'  105 A'   46 A"                 
  4.118   4.137   4.292   4.347   5.986   6.016   6.035   6.601
106 A'  107 A'  108 A'  109 A'   47 A"  110 A'  111 A'  112 A'                 
  6.917   7.528   7.565   7.621   9.708  13.790  13.903  13.963
113 A'   48 A"  114 A'  115 A'  116 A'   49 A"  117 A'  118 A'                 
 23.320  25.784  25.956  26.280  27.779  28.332  28.356  28.370
119 A'   50 A"  120 A'  121 A'  122 A'   51 A"  123 A'  124 A'                 
 28.534  28.539  28.541  28.561  28.623  47.880 127.879 127.897
 52 A"   53 A"  125 A'  126 A'  127 A'  128 A'   54 A"  129 A'                 
127.912 151.590 163.062 215.693 289.724 289.758 289.8481020.669
130 A'  131 A'  132 A'  133 A'   55 A"  134 A'  135 A'  136 A'                 
*******
137 A'                                                                         

 Beta MOs, Restricted
 -- Occupied --                  
******* -482.87 -176.31 -165.71 -165.71 -165.71 -101.60  -77.11
  1 A'    2 A'    3 A'    4 A'    1 A"    5 A'    6 A'    7 A'                 
-62.522 -56.343 -56.339 -56.339 -35.805 -31.298 -31.293 -31.293
  8 A'    9 A'    2 A"   10 A'   11 A'   12 A'    3 A"   13 A'                 
-22.948 -22.947 -22.947 -22.944 -22.944 -10.314  -9.511  -8.731
 14 A'    4 A"   15 A'    5 A"   16 A'   17 A'   18 A'   19 A'                 
 -7.276  -7.266  -7.265  -6.603  -6.563  -6.549  -6.549  -6.355
 20 A'    6 A"   21 A'   22 A'   23 A'   24 A'    7 A"   25 A'                 
 -4.766  -4.766  -4.762  -4.761  -4.753  -4.752  -2.674  -2.670
 26 A'   27 A'    8 A"   28 A'    9 A"   29 A'   30 A'   31 A'                 
 -2.670  -2.659  -2.659  -2.032  -2.028  -2.027  -2.016  -2.016
 10 A"   32 A'   11 A"   33 A'   12 A"   34 A'   13 A"   35 A'                 
 -0.928  -0.837  -0.732  -0.652  -0.554  -0.479  -0.434  -0.423
 36 A'   37 A'   38 A'   39 A'   40 A'   41 A'   42 A'   14 A"                 
 -0.352  -0.341  -0.337  -0.308  -0.306  -0.278  -0.257
 43 A'   15 A"   44 A'   45 A'   16 A"   46 A'   17 A"                         
 -- Virtual --                   
 -0.103  -0.090  -0.051  -0.009   0.012   0.025   0.032   0.041
 18 A"   47 A'   48 A'   49 A'   50 A'   51 A'   52 A'   19 A"                 
  0.045   0.069   0.075   0.079   0.080   0.089   0.104   0.109
 53 A'   20 A"   54 A'   21 A"   55 A'   56 A'   57 A'   58 A'                 
  0.122   0.131   0.140   0.169   0.189   0.199   0.219   0.256
 59 A'   22 A"   60 A'   61 A'   62 A'   63 A'   23 A"   64 A'                 
  0.270   0.287   0.306   0.351   0.369   0.385   0.393   0.399
 65 A'   24 A"   66 A'   67 A'   25 A"   68 A'   69 A'   70 A'                 
  0.400   0.414   0.414   0.434   0.450   0.452   0.480   0.499
 26 A"   71 A'   27 A"   72 A'   28 A"   73 A'   74 A'   29 A"                 
  0.531   0.534   0.543   0.556   0.576   0.630   0.645   0.660
 75 A'   30 A"   76 A'   31 A"   77 A'   32 A"   78 A'   79 A'                 
  0.696   0.733   0.788   0.822   0.826   0.874   0.885   0.917
 33 A"   80 A'   81 A'   82 A'   34 A"   83 A'   84 A'   35 A"                 
  0.922   0.934   0.967   1.084   1.198   1.293   1.333   1.380
 85 A'   86 A'   87 A'   88 A'   89 A'   36 A"   90 A'   91 A'                 
  1.404   1.473   1.569   1.628   1.680   1.724   1.762   1.934
 37 A"   38 A"   39 A"   92 A'   93 A'   94 A'   95 A'   96 A'                 
  1.983   2.027   2.125   2.230   2.315   2.440   2.669   2.932
 40 A"   97 A'   98 A'   41 A"   99 A'  100 A'   42 A"  101 A'                 
  3.125   3.958   3.968   3.974   3.975   3.987   4.021   4.043
102 A'   43 A"   44 A"  103 A'   45 A"  104 A'  105 A'   46 A"                 
  4.118   4.137   4.292   4.347   5.986   6.016   6.035   6.601
106 A'  107 A'  108 A'  109 A'   47 A"  110 A'  111 A'  112 A'                 
  6.917   7.528   7.565   7.621   9.708  13.790  13.903  13.963
113 A'   48 A"  114 A'  115 A'  116 A'   49 A"  117 A'  118 A'                 
 23.320  25.784  25.956  26.280  27.779  28.332  28.356  28.370
119 A'   50 A"  120 A'  121 A'  122 A'   51 A"  123 A'  124 A'                 
 28.534  28.539  28.541  28.561  28.623  47.880 127.879 127.897
 52 A"   53 A"  125 A'  126 A'  127 A'  128 A'   54 A"  129 A'                 
127.912 151.590 163.062 215.693 289.724 289.758 289.8481020.669
130 A'  131 A'  132 A'  133 A'   55 A"  134 A'  135 A'  136 A'                 
*******
137 A'                                                                         
 --------------------------------------------------------------

          Ground-State Mulliken Net Atomic Charges

     Atom                 Charge (a.u.)
  ----------------------------------------
      1 C                    -0.283809
      2 P                     0.040537
      3 I                    -0.154684
      4 Br                   -0.012871
      5 Cl                    0.410827
  ----------------------------------------
  Sum of atomic charges =    -0.000000

 -----------------------------------------------------------------
                    Cartesian Multipole Moments
 -----------------------------------------------------------------
    Charge (ESU x 10^10)
                -0.0000
    Dipole Moment (Debye)
         X       0.8317      Y       0.0409      Z      -0.0000
       Tot       0.8327
    Quadrupole Moments (Debye-Ang)
        XX     -75.8307     XY       1.2795     YY     -77.4133
        XZ       0.0000     YZ       0.0000     ZZ     -79.0093
    Octopole Moments (Debye-Ang^2)
       XXX      -0.8469    XXY       5.5051    XYY      -3.0414
       YYY      11.8810    XXZ      -0.0000    XYZ      -0.0000
       YYZ      -0.0000    XZZ      -2.4966    YZZ       6.5670
       ZZZ      -0.0000
    Hexadecapole Moments (Debye-Ang^3)
      XXXX   -1814.9028   XXXY      88.3261   XXYY    -411.5799
      XYYY      56.4918   YYYY    -466.1121   XXXZ       0.0000
      XXYZ      -0.0000   XYYZ       0.0000   YYYZ       0.0000
      XXZZ    -350.2813   XYZZ      19.5159   YYZZ    -100.6569
      XZZZ       0.0000   YZZZ       0.0000   ZZZZ    -106.2899
 -----------------------------------------------------------------
 Calculating analytic gradient of the SCF energy
 Gradient of SCF Energy
            1           2           3           4           5
    1   0.0044861   0.0104020   0.0012928  -0.0193601   0.0031792
    2   0.0095834  -0.0082220  -0.0003507  -0.0041144   0.0031037
    3  -0.0000000  -0.0000000   0.0000000   0.0000000   0.0000000
 Max gradient component =       1.936E-02
 RMS gradient           =       6.836E-03
 Gradient time:  CPU 11.86 s  wall 3.08 s
 Geometry Optimization Parameters
   NAtoms,    NIC,     NZ,  NCons,   NDum,   NFix, NCnnct, MaxDiis
        5      20       5       0       0       0       0       0

 Cartesian Hessian Update
 Hessian Updated using BFGS Update


** GEOMETRY OPTIMIZATION IN DELOCALIZED INTERNAL COORDINATES **
   Searching for a Minimum

   Optimization Cycle:   6

                       Coordinates (Angstroms)
     ATOM                X               Y               Z
      1  C         1.0367408167   -0.2814628299    0.0000000000
      2  P         0.0438714612    1.0637987097    0.0000000000
      3  I        -2.2645074431    0.1242190523    0.0000000000
      4  Br        2.8607832487    0.1449262617    0.0000000000
      5  Cl        0.7129606917   -1.9697914765    0.0000000000
   Point Group: cs    Number of degrees of freedom:     7


   Energy is -10333.366451240

 Hessian Updated using BFGS Update

  7 Hessian modes will be used to form the next step
  Hessian Eigenvalues:
     0.074554    0.112516    0.175287    0.237195    0.252707    0.281489
     0.857672

 Minimum Search - Taking Simple RFO Step
 Searching for Lamda that Minimizes Along All modes
 Value Taken    Lamda =  -0.00233880
 Step Taken.  Stepsize is  0.114034

                             Maximum     Tolerance    Cnvgd?
         Gradient           0.016623      0.000300      NO
         Displacement       0.069224      0.001200      NO
         Energy change     -0.002029      0.000001      NO


 New Cartesian Coordinates Obtained by Inverse Iteration

 Displacement from previous Coordinates is:  0.110213
 ----------------------------------------------------------------
             Standard Nuclear Orientation (Angstroms)
    I     Atom           X                Y                Z
 ----------------------------------------------------------------
    1      C       1.0283181275    -0.2842537703     0.0000000000
    2      P       0.0288625979     1.0610895244     0.0000000000
    3      I      -2.2753369151     0.1184592347     0.0000000000
    4      Br      2.9116680099     0.1482456527     0.0000000000
    5      Cl      0.6963369549    -1.9618509241     0.0000000000
 ----------------------------------------------------------------
 Molecular Point Group                 Cs    NOp =  2
 Largest Abelian Subgroup              Cs    NOp =  2
 Nuclear Repulsion Energy =   896.0945537126 hartrees
 There are       63 alpha and       63 beta electrons
 Applying Cartesian multipole field
    Component          Value
    ---------          -----
     (2,0,0)        1.00000E-11
     (0,2,0)        2.00000E-11
     (0,0,2)       -3.00000E-11
 Nucleus-field energy     =     0.0000000269 hartrees
 Requested basis set is 6-311++G(d,p)
 There are 75 shells and 192 basis functions
 A cutoff of  1.0D-11 yielded   2090 shell pairs
 There are     14755 function pairs (     16469 Cartesian)
 Smallest overlap matrix eigenvalue = 3.43E-04
 Guess MOs from SCF MO coefficient file

 -----------------------------------------------------------------------
  General SCF calculation program by
  Eric Jon Sundstrom, Paul Horn, Yuezhi Mao, Dmitri Zuev, Alec White,
  David Stuck, Shaama M.S., Shane Yost, Joonho Lee, David Small,
  Daniel Levine, Susi Lehtola, Hugh Burton, Evgeny Epifanovsky
 -----------------------------------------------------------------------
 Exchange:     0.2000 Hartree-Fock + 0.0800 Slater + 0.7200 B88
 Correlation:  0.1900 VWN1RPA + 0.8100 LYP
 Using SG-1 standard quadrature grid
 using 4 threads for integral computing
 -------------------------------------------------------
 OpenMP Integral computing Module                
 Release: version 2.0, May 2017, Q-Chem Inc. Pleasanton 
 -------------------------------------------------------
 -------------------------------------------------------
 OpenMP BLAS3 based DFT computing Module                
 Release: version 1.0, May 2013, Q-Chem Inc. Pittsburgh 
 -------------------------------------------------------
 A restricted SCF calculation will be
 performed using DIIS
 SCF converges when DIIS error is below 1.0e-08
 ---------------------------------------
  Cycle       Energy         DIIS error
 ---------------------------------------
    1  -10333.3664924066      3.71e-04  
    2  -10333.3670680219      2.55e-04  
    3  -10333.3669271993      3.03e-04  
    4  -10333.3673640514      4.71e-05  
    5  -10333.3673760824      1.35e-05  
    6  -10333.3673768643      3.51e-06  
    7  -10333.3673769246      1.74e-06  
    8  -10333.3673769373      2.25e-07  
    9  -10333.3673769376      7.18e-08  
   10  -10333.3673769376      1.53e-08  
   11  -10333.3673769377      5.50e-09  Convergence criterion met
 ---------------------------------------
 SCF time:   CPU 36.97s  wall 10.00s 
 SCF   energy in the final basis set =   -10333.3673769377
 Total energy in the final basis set =   -10333.3673769377

 --------------------------------------------------------------
             Orbital Energies (a.u.) and Symmetries
 --------------------------------------------------------------

 Alpha MOs, Restricted
 -- Occupied --                  
******* -482.87 -176.31 -165.71 -165.71 -165.71 -101.60  -77.11
  1 A'    2 A'    3 A'    4 A'    1 A"    5 A'    6 A'    7 A'                 
-62.519 -56.340 -56.336 -56.336 -35.807 -31.300 -31.295 -31.294
  8 A'    9 A'    2 A"   10 A'   11 A'   12 A'    3 A"   13 A'                 
-22.950 -22.949 -22.949 -22.946 -22.946 -10.316  -9.514  -8.728
 14 A'    4 A"   15 A'    5 A"   16 A'   17 A'   18 A'   19 A'                 
 -7.278  -7.269  -7.268  -6.605  -6.560  -6.546  -6.546  -6.356
 20 A'    6 A"   21 A'   22 A'   23 A'   24 A'    7 A"   25 A'                 
 -4.768  -4.767  -4.763  -4.762  -4.755  -4.754  -2.671  -2.667
 26 A'   27 A'    8 A"   28 A'    9 A"   29 A'   30 A'   31 A'                 
 -2.667  -2.655  -2.655  -2.034  -2.030  -2.029  -2.018  -2.018
 10 A"   32 A'   11 A"   33 A'   12 A"   34 A'   13 A"   35 A'                 
 -0.927  -0.828  -0.734  -0.654  -0.553  -0.475  -0.434  -0.421
 36 A'   37 A'   38 A'   39 A'   40 A'   41 A'   42 A'   14 A"                 
 -0.352  -0.338  -0.336  -0.309  -0.308  -0.279  -0.258
 43 A'   15 A"   44 A'   45 A'   16 A"   46 A'   17 A"                         
 -- Virtual --                   
 -0.103  -0.094  -0.059  -0.009   0.011   0.025   0.032   0.041
 18 A"   47 A'   48 A'   49 A'   50 A'   51 A'   52 A'   19 A"                 
  0.046   0.069   0.075   0.078   0.079   0.087   0.103   0.109
 53 A'   20 A"   54 A'   55 A'   21 A"   56 A'   57 A'   58 A'                 
  0.121   0.131   0.141   0.168   0.189   0.199   0.219   0.254
 59 A'   22 A"   60 A'   61 A'   62 A'   63 A'   23 A"   64 A'                 
  0.269   0.286   0.305   0.351   0.369   0.382   0.393   0.398
 65 A'   24 A"   66 A'   67 A'   25 A"   68 A'   69 A'   26 A"                 
  0.399   0.413   0.417   0.433   0.450   0.453   0.481   0.494
 70 A'   71 A'   27 A"   72 A'   28 A"   73 A'   74 A'   29 A"                 
  0.530   0.538   0.545   0.560   0.579   0.629   0.642   0.650
 75 A'   30 A"   76 A'   31 A"   77 A'   32 A"   78 A'   79 A'                 
  0.695   0.726   0.791   0.813   0.823   0.866   0.885   0.909
 33 A"   80 A'   81 A'   82 A'   34 A"   83 A'   84 A'   85 A'                 
  0.910   0.937   0.966   1.083   1.193   1.291   1.332   1.379
 35 A"   86 A'   87 A'   88 A'   89 A'   36 A"   90 A'   91 A'                 
  1.393   1.474   1.569   1.615   1.682   1.702   1.766   1.933
 37 A"   38 A"   39 A"   92 A'   93 A'   94 A'   95 A'   96 A'                 
  1.983   2.025   2.132   2.229   2.313   2.438   2.670   2.912
 40 A"   97 A'   98 A'   41 A"   99 A'  100 A'   42 A"  101 A'                 
  3.125   3.957   3.968   3.973   3.976   3.988   4.019   4.037
102 A'   43 A"   44 A"  103 A'   45 A"  104 A'  105 A'   46 A"                 
  4.117   4.131   4.295   4.347   5.984   6.015   6.032   6.582
106 A'  107 A'  108 A'  109 A'   47 A"  110 A'  111 A'  112 A'                 
  6.912   7.531   7.564   7.626   9.707  13.788  13.903  13.959
113 A'   48 A"  114 A'  115 A'  116 A'   49 A"  117 A'  118 A'                 
 23.315  25.782  25.954  26.269  27.776  28.330  28.354  28.368
119 A'   50 A"  120 A'  121 A'  122 A'   51 A"  123 A'  124 A'                 
 28.532  28.537  28.539  28.559  28.621  47.867 127.877 127.896
 52 A"   53 A"  125 A'  126 A'  127 A'  128 A'   54 A"  129 A'                 
127.910 151.587 163.054 215.693 289.725 289.756 289.8511020.653
130 A'  131 A'  132 A'  133 A'   55 A"  134 A'  135 A'  136 A'                 
*******
137 A'                                                                         

 Beta MOs, Restricted
 -- Occupied --                  
******* -482.87 -176.31 -165.71 -165.71 -165.71 -101.60  -77.11
  1 A'    2 A'    3 A'    4 A'    1 A"    5 A'    6 A'    7 A'                 
-62.519 -56.340 -56.336 -56.336 -35.807 -31.300 -31.295 -31.294
  8 A'    9 A'    2 A"   10 A'   11 A'   12 A'    3 A"   13 A'                 
-22.950 -22.949 -22.949 -22.946 -22.946 -10.316  -9.514  -8.728
 14 A'    4 A"   15 A'    5 A"   16 A'   17 A'   18 A'   19 A'                 
 -7.278  -7.269  -7.268  -6.605  -6.560  -6.546  -6.546  -6.356
 20 A'    6 A"   21 A'   22 A'   23 A'   24 A'    7 A"   25 A'                 
 -4.768  -4.767  -4.763  -4.762  -4.755  -4.754  -2.671  -2.667
 26 A'   27 A'    8 A"   28 A'    9 A"   29 A'   30 A'   31 A'                 
 -2.667  -2.655  -2.655  -2.034  -2.030  -2.029  -2.018  -2.018
 10 A"   32 A'   11 A"   33 A'   12 A"   34 A'   13 A"   35 A'                 
 -0.927  -0.828  -0.734  -0.654  -0.553  -0.475  -0.434  -0.421
 36 A'   37 A'   38 A'   39 A'   40 A'   41 A'   42 A'   14 A"                 
 -0.352  -0.338  -0.336  -0.309  -0.308  -0.279  -0.258
 43 A'   15 A"   44 A'   45 A'   16 A"   46 A'   17 A"                         
 -- Virtual --                   
 -0.103  -0.094  -0.059  -0.009   0.011   0.025   0.032   0.041
 18 A"   47 A'   48 A'   49 A'   50 A'   51 A'   52 A'   19 A"                 
  0.046   0.069   0.075   0.078   0.079   0.087   0.103   0.109
 53 A'   20 A"   54 A'   55 A'   21 A"   56 A'   57 A'   58 A'                 
  0.121   0.131   0.141   0.168   0.189   0.199   0.219   0.254
 59 A'   22 A"   60 A'   61 A'   62 A'   63 A'   23 A"   64 A'                 
  0.269   0.286   0.305   0.351   0.369   0.382   0.393   0.398
 65 A'   24 A"   66 A'   67 A'   25 A"   68 A'   69 A'   26 A"                 
  0.399   0.413   0.417   0.433   0.450   0.453   0.481   0.494
 70 A'   71 A'   27 A"   72 A'   28 A"   73 A'   74 A'   29 A"                 
  0.530   0.538   0.545   0.560   0.579   0.629   0.642   0.650
 75 A'   30 A"   76 A'   31 A"   77 A'   32 A"   78 A'   79 A'                 
  0.695   0.726   0.791   0.813   0.823   0.866   0.885   0.909
 33 A"   80 A'   81 A'   82 A'   34 A"   83 A'   84 A'   85 A'                 
  0.910   0.937   0.966   1.083   1.193   1.291   1.332   1.379
 35 A"   86 A'   87 A'   88 A'   89 A'   36 A"   90 A'   91 A'                 
  1.393   1.474   1.569   1.615   1.682   1.702   1.766   1.933
 37 A"   38 A"   39 A"   92 A'   93 A'   94 A'   95 A'   96 A'                 
  1.983   2.025   2.132   2.229   2.313   2.438   2.670   2.912
 40 A"   97 A'   98 A'   41 A"   99 A'  100 A'   42 A"  101 A'                 
  3.125   3.957   3.968   3.973   3.976   3.988   4.019   4.037
102 A'   43 A"   44 A"  103 A'   45 A"  104 A'  105 A'   46 A"                 
  4.117   4.131   4.295   4.347   5.984   6.015   6.032   6.582
106 A'  107 A'  108 A'  109 A'   47 A"  110 A'  111 A'  112 A'                 
  6.912   7.531   7.564   7.626   9.707  13.788  13.903  13.959
113 A'   48 A"  114 A'  115 A'  116 A'   49 A"  117 A'  118 A'                 
 23.315  25.782  25.954  26.269  27.776  28.330  28.354  28.368
119 A'   50 A"  120 A'  121 A'  122 A'   51 A"  123 A'  124 A'                 
 28.532  28.537  28.539  28.559  28.621  47.867 127.877 127.896
 52 A"   53 A"  125 A'  126 A'  127 A'  128 A'   54 A"  129 A'                 
127.910 151.587 163.054 215.693 289.725 289.756 289.8511020.653
130 A'  131 A'  132 A'  133 A'   55 A"  134 A'  135 A'  136 A'                 
*******
137 A'                                                                         
 --------------------------------------------------------------

          Ground-State Mulliken Net Atomic Charges

     Atom                 Charge (a.u.)
  ----------------------------------------
      1 C                    -0.289253
      2 P                     0.047645
      3 I                    -0.150984
      4 Br                   -0.028763
      5 Cl                    0.421355
  ----------------------------------------
  Sum of atomic charges =    -0.000000

 -----------------------------------------------------------------
                    Cartesian Multipole Moments
 -----------------------------------------------------------------
    Charge (ESU x 10^10)
                -0.0000
    Dipole Moment (Debye)
         X       0.5755      Y      -0.0324      Z       0.0000
       Tot       0.5765
    Quadrupole Moments (Debye-Ang)
        XX     -76.1960     XY       1.1957     YY     -77.2891
        XZ       0.0000     YZ      -0.0000     ZZ     -79.1008
    Octopole Moments (Debye-Ang^2)
       XXX      -3.3420    XXY       5.4968    XYY      -3.5490
       YYY      11.6222    XXZ       0.0000    XYZ      -0.0000
       YYZ       0.0000    XZZ      -3.1472    YZZ       6.5596
       ZZZ       0.0000
    Hexadecapole Moments (Debye-Ang^3)
      XXXX   -1852.7492   XXXY      85.5025   XXYY    -417.9725
      XYYY      53.6014   YYYY    -462.3077   XXXZ       0.0000
      XXYZ      -0.0000   XYYZ       0.0000   YYYZ      -0.0000
      XXZZ    -357.5777   XYZZ      18.4521   YYZZ    -100.0646
      XZZZ      -0.0000   YZZZ      -0.0000   ZZZZ    -106.5244
 -----------------------------------------------------------------
 Calculating analytic gradient of the SCF energy
 Gradient of SCF Energy
            1           2           3           4           5
    1  -0.0100565   0.0045535   0.0015846   0.0029931   0.0009253
    2   0.0025003  -0.0074579   0.0000596   0.0002702   0.0046278
    3   0.0000000   0.0000000   0.0000000  -0.0000000  -0.0000000
 Max gradient component =       1.006E-02
 RMS gradient           =       3.808E-03
 Gradient time:  CPU 11.75 s  wall 3.05 s
 Geometry Optimization Parameters
   NAtoms,    NIC,     NZ,  NCons,   NDum,   NFix, NCnnct, MaxDiis
        5      20       5       0       0       0       0       0

 Cartesian Hessian Update
 Hessian Updated using BFGS Update


** GEOMETRY OPTIMIZATION IN DELOCALIZED INTERNAL COORDINATES **
   Searching for a Minimum

   Optimization Cycle:   7

                       Coordinates (Angstroms)
     ATOM                X               Y               Z
      1  C         1.0283181275   -0.2842537703    0.0000000000
      2  P         0.0288625979    1.0610895244    0.0000000000
      3  I        -2.2753369151    0.1184592347    0.0000000000
      4  Br        2.9116680099    0.1482456527    0.0000000000
      5  Cl        0.6963369549   -1.9618509241    0.0000000000
   Point Group: cs    Number of degrees of freedom:     7


   Energy is -10333.367376938

 Hessian Updated using BFGS Update

  7 Hessian modes will be used to form the next step
  Hessian Eigenvalues:
     0.075486    0.140409    0.178921    0.235970    0.254128    0.287655
     0.758568

 Minimum Search - Taking Simple RFO Step
 Searching for Lamda that Minimizes Along All modes
 Value Taken    Lamda =  -0.00030725
 Step Taken.  Stepsize is  0.036850

                             Maximum     Tolerance    Cnvgd?
         Gradient           0.006751      0.000300      NO
         Displacement       0.020721      0.001200      NO
         Energy change     -0.000926      0.000001      NO


 New Cartesian Coordinates Obtained by Inverse Iteration

 Displacement from previous Coordinates is:  0.046317
 ----------------------------------------------------------------
             Standard Nuclear Orientation (Angstroms)
    I     Atom           X                Y                Z
 ----------------------------------------------------------------
    1      C       1.0361735331    -0.2848081445     0.0000000000
    2      P       0.0291897272     1.0609063863     0.0000000000
    3      I      -2.2880031269     0.1282136673     0.0000000000
    4      Br      2.9090300376     0.1533462952     0.0000000000
    5      Cl      0.7034586043    -1.9759684870     0.0000000000
 ----------------------------------------------------------------
 Molecular Point Group                 Cs    NOp =  2
 Largest Abelian Subgroup              Cs    NOp =  2
 Nuclear Repulsion Energy =   893.4204748254 hartrees
 There are       63 alpha and       63 beta electrons
 Applying Cartesian multipole field
    Component          Value
    ---------          -----
     (2,0,0)        1.00000E-11
     (0,2,0)        2.00000E-11
     (0,0,2)       -3.00000E-11
 Nucleus-field energy     =     0.0000000271 hartrees
 Requested basis set is 6-311++G(d,p)
 There are 75 shells and 192 basis functions
 A cutoff of  1.0D-11 yielded   2088 shell pairs
 There are     14745 function pairs (     16459 Cartesian)
 Smallest overlap matrix eigenvalue = 3.56E-04
 Guess MOs from SCF MO coefficient file

 -----------------------------------------------------------------------
  General SCF calculation program by
  Eric Jon Sundstrom, Paul Horn, Yuezhi Mao, Dmitri Zuev, Alec White,
  David Stuck, Shaama M.S., Shane Yost, Joonho Lee, David Small,
  Daniel Levine, Susi Lehtola, Hugh Burton, Evgeny Epifanovsky
 -----------------------------------------------------------------------
 Exchange:     0.2000 Hartree-Fock + 0.0800 Slater + 0.7200 B88
 Correlation:  0.1900 VWN1RPA + 0.8100 LYP
 Using SG-1 standard quadrature grid
 using 4 threads for integral computing
 -------------------------------------------------------
 OpenMP Integral computing Module                
 Release: version 2.0, May 2017, Q-Chem Inc. Pleasanton 
 -------------------------------------------------------
 -------------------------------------------------------
 OpenMP BLAS3 based DFT computing Module                
 Release: version 1.0, May 2013, Q-Chem Inc. Pittsburgh 
 -------------------------------------------------------
 A restricted SCF calculation will be
 performed using DIIS
 SCF converges when DIIS error is below 1.0e-08
 ---------------------------------------
  Cycle       Energy         DIIS error
 ---------------------------------------
    1  -10333.3674372111      1.26e-04  
    2  -10333.3675331271      5.78e-05  
    3  -10333.3675111778      8.84e-05  
    4  -10333.3675483627      1.68e-05  
    5  -10333.3675498226      4.54e-06  
    6  -10333.3675499252      1.62e-06  
    7  -10333.3675499397      4.58e-07  
    8  -10333.3675499403      7.20e-08  
    9  -10333.3675499403      2.32e-08  
   10  -10333.3675499404      6.01e-09  Convergence criterion met
 ---------------------------------------
 SCF time:   CPU 33.51s  wall 9.00s 
 SCF   energy in the final basis set =   -10333.3675499404
 Total energy in the final basis set =   -10333.3675499404

 --------------------------------------------------------------
             Orbital Energies (a.u.) and Symmetries
 --------------------------------------------------------------

 Alpha MOs, Restricted
 -- Occupied --                  
******* -482.87 -176.31 -165.71 -165.71 -165.71 -101.60  -77.11
  1 A'    2 A'    3 A'    4 A'    1 A"    5 A'    6 A'    7 A'                 
-62.521 -56.341 -56.337 -56.337 -35.807 -31.299 -31.295 -31.294
  8 A'    9 A'    2 A"   10 A'   11 A'   12 A'    3 A"   13 A'                 
-22.950 -22.949 -22.949 -22.945 -22.945 -10.317  -9.513  -8.729
 14 A'    4 A"   15 A'    5 A"   16 A'   17 A'   18 A'   19 A'                 
 -7.277  -7.268  -7.267  -6.605  -6.561  -6.547  -6.547  -6.356
 20 A'    6 A"   21 A'   22 A'   23 A'   24 A'    7 A"   25 A'                 
 -4.768  -4.767  -4.764  -4.763  -4.755  -4.754  -2.672  -2.668
 26 A'   27 A'    8 A"   28 A'    9 A"   29 A'   30 A'   31 A'                 
 -2.668  -2.657  -2.657  -2.034  -2.029  -2.029  -2.018  -2.018
 10 A"   32 A'   11 A"   33 A'   12 A"   34 A'   13 A"   35 A'                 
 -0.924  -0.830  -0.732  -0.654  -0.553  -0.475  -0.433  -0.419
 36 A'   37 A'   38 A'   39 A'   40 A'   41 A'   42 A'   14 A"                 
 -0.352  -0.339  -0.336  -0.309  -0.307  -0.279  -0.259
 43 A'   15 A"   44 A'   45 A'   16 A"   46 A'   17 A"                         
 -- Virtual --                   
 -0.104  -0.095  -0.060  -0.009   0.011   0.025   0.032   0.041
 18 A"   47 A'   48 A'   49 A'   50 A'   51 A'   52 A'   19 A"                 
  0.046   0.069   0.074   0.078   0.079   0.087   0.103   0.109
 53 A'   20 A"   54 A'   55 A'   21 A"   56 A'   57 A'   58 A'                 
  0.120   0.131   0.140   0.168   0.189   0.198   0.219   0.255
 59 A'   22 A"   60 A'   61 A'   62 A'   63 A'   23 A"   64 A'                 
  0.270   0.286   0.305   0.353   0.370   0.382   0.395   0.399
 65 A'   24 A"   66 A'   67 A'   25 A"   68 A'   69 A'   70 A'                 
  0.399   0.412   0.416   0.433   0.451   0.453   0.479   0.495
 26 A"   71 A'   27 A"   72 A'   28 A"   73 A'   74 A'   29 A"                 
  0.529   0.537   0.543   0.558   0.577   0.630   0.642   0.648
 75 A'   30 A"   76 A'   31 A"   77 A'   32 A"   78 A'   79 A'                 
  0.693   0.726   0.791   0.814   0.825   0.867   0.884   0.908
 33 A"   80 A'   81 A'   82 A'   34 A"   83 A'   84 A'   85 A'                 
  0.911   0.932   0.962   1.081   1.190   1.291   1.331   1.377
 35 A"   86 A'   87 A'   88 A'   89 A'   36 A"   90 A'   91 A'                 
  1.393   1.469   1.567   1.617   1.681   1.704   1.761   1.923
 37 A"   38 A"   39 A"   92 A'   93 A'   94 A'   95 A'   96 A'                 
  1.982   2.024   2.131   2.229   2.311   2.437   2.668   2.912
 40 A"   97 A'   98 A'   41 A"   99 A'  100 A'   42 A"  101 A'                 
  3.114   3.957   3.967   3.972   3.975   3.987   4.017   4.037
102 A'   43 A"   44 A"  103 A'   45 A"  104 A'  105 A'   46 A"                 
  4.115   4.130   4.294   4.345   5.984   6.014   6.032   6.583
106 A'  107 A'  108 A'  109 A'   47 A"  110 A'  111 A'  112 A'                 
  6.909   7.530   7.563   7.624   9.704  13.787  13.900  13.955
113 A'   48 A"  114 A'  115 A'  116 A'   49 A"  117 A'  118 A'                 
 23.311  25.781  25.948  26.270  27.775  28.330  28.354  28.367
119 A'   50 A"  120 A'  121 A'  122 A'   51 A"  123 A'  124 A'                 
 28.532  28.537  28.539  28.558  28.620  47.868 127.877 127.895
 52 A"   53 A"  125 A'  126 A'  127 A'  128 A'   54 A"  129 A'                 
127.910 151.586 163.050 215.689 289.724 289.755 289.8501020.654
130 A'  131 A'  132 A'  133 A'   55 A"  134 A'  135 A'  136 A'                 
*******
137 A'                                                                         

 Beta MOs, Restricted
 -- Occupied --                  
******* -482.87 -176.31 -165.71 -165.71 -165.71 -101.60  -77.11
  1 A'    2 A'    3 A'    4 A'    1 A"    5 A'    6 A'    7 A'                 
-62.521 -56.341 -56.337 -56.337 -35.807 -31.299 -31.295 -31.294
  8 A'    9 A'    2 A"   10 A'   11 A'   12 A'    3 A"   13 A'                 
-22.950 -22.949 -22.949 -22.945 -22.945 -10.317  -9.513  -8.729
 14 A'    4 A"   15 A'    5 A"   16 A'   17 A'   18 A'   19 A'                 
 -7.277  -7.268  -7.267  -6.605  -6.561  -6.547  -6.547  -6.356
 20 A'    6 A"   21 A'   22 A'   23 A'   24 A'    7 A"   25 A'                 
 -4.768  -4.767  -4.764  -4.763  -4.755  -4.754  -2.672  -2.668
 26 A'   27 A'    8 A"   28 A'    9 A"   29 A'   30 A'   31 A'                 
 -2.668  -2.657  -2.657  -2.034  -2.029  -2.029  -2.018  -2.018
 10 A"   32 A'   11 A"   33 A'   12 A"   34 A'   13 A"   35 A'                 
 -0.924  -0.830  -0.732  -0.654  -0.553  -0.475  -0.433  -0.419
 36 A'   37 A'   38 A'   39 A'   40 A'   41 A'   42 A'   14 A"                 
 -0.352  -0.339  -0.336  -0.309  -0.307  -0.279  -0.259
 43 A'   15 A"   44 A'   45 A'   16 A"   46 A'   17 A"                         
 -- Virtual --                   
 -0.104  -0.095  -0.060  -0.009   0.011   0.025   0.032   0.041
 18 A"   47 A'   48 A'   49 A'   50 A'   51 A'   52 A'   19 A"                 
  0.046   0.069   0.074   0.078   0.079   0.087   0.103   0.109
 53 A'   20 A"   54 A'   55 A'   21 A"   56 A'   57 A'   58 A'                 
  0.120   0.131   0.140   0.168   0.189   0.198   0.219   0.255
 59 A'   22 A"   60 A'   61 A'   62 A'   63 A'   23 A"   64 A'                 
  0.270   0.286   0.305   0.353   0.370   0.382   0.395   0.399
 65 A'   24 A"   66 A'   67 A'   25 A"   68 A'   69 A'   70 A'                 
  0.399   0.412   0.416   0.433   0.451   0.453   0.479   0.495
 26 A"   71 A'   27 A"   72 A'   28 A"   73 A'   74 A'   29 A"                 
  0.529   0.537   0.543   0.558   0.577   0.630   0.642   0.648
 75 A'   30 A"   76 A'   31 A"   77 A'   32 A"   78 A'   79 A'                 
  0.693   0.726   0.791   0.814   0.825   0.867   0.884   0.908
 33 A"   80 A'   81 A'   82 A'   34 A"   83 A'   84 A'   85 A'                 
  0.911   0.932   0.962   1.081   1.190   1.291   1.331   1.377
 35 A"   86 A'   87 A'   88 A'   89 A'   36 A"   90 A'   91 A'                 
  1.393   1.469   1.567   1.617   1.681   1.704   1.761   1.923
 37 A"   38 A"   39 A"   92 A'   93 A'   94 A'   95 A'   96 A'                 
  1.982   2.024   2.131   2.229   2.311   2.437   2.668   2.912
 40 A"   97 A'   98 A'   41 A"   99 A'  100 A'   42 A"  101 A'                 
  3.114   3.957   3.967   3.972   3.975   3.987   4.017   4.037
102 A'   43 A"   44 A"  103 A'   45 A"  104 A'  105 A'   46 A"                 
  4.115   4.130   4.294   4.345   5.984   6.014   6.032   6.583
106 A'  107 A'  108 A'  109 A'   47 A"  110 A'  111 A'  112 A'                 
  6.909   7.530   7.563   7.624   9.704  13.787  13.900  13.955
113 A'   48 A"  114 A'  115 A'  116 A'   49 A"  117 A'  118 A'                 
 23.311  25.781  25.948  26.270  27.775  28.330  28.354  28.367
119 A'   50 A"  120 A'  121 A'  122 A'   51 A"  123 A'  124 A'                 
 28.532  28.537  28.539  28.558  28.620  47.868 127.877 127.895
 52 A"   53 A"  125 A'  126 A'  127 A'  128 A'   54 A"  129 A'                 
127.910 151.586 163.050 215.689 289.724 289.755 289.8501020.654
130 A'  131 A'  132 A'  133 A'   55 A"  134 A'  135 A'  136 A'                 
*******
137 A'                                                                         
 --------------------------------------------------------------

          Ground-State Mulliken Net Atomic Charges

     Atom                 Charge (a.u.)
  ----------------------------------------
      1 C                    -0.284007
      2 P                     0.046699
      3 I                    -0.150519
      4 Br                   -0.024295
      5 Cl                    0.412122
  ----------------------------------------
  Sum of atomic charges =    -0.000000

 -----------------------------------------------------------------
                    Cartesian Multipole Moments
 -----------------------------------------------------------------
    Charge (ESU x 10^10)
                -0.0000
    Dipole Moment (Debye)
         X       0.6423      Y       0.0254      Z      -0.0000
       Tot       0.6428
    Quadrupole Moments (Debye-Ang)
        XX     -76.0083     XY       1.2488     YY     -77.3841
        XZ       0.0000     YZ       0.0000     ZZ     -79.1349
    Octopole Moments (Debye-Ang^2)
       XXX      -1.9673    XXY       5.5319    XYY      -3.1769
       YYY      11.2764    XXZ       0.0000    XYZ      -0.0000
       YYZ      -0.0000    XZZ      -2.7829    YZZ       6.4225
       ZZZ      -0.0000
    Hexadecapole Moments (Debye-Ang^3)
      XXXX   -1858.8997   XXXY      88.1003   XXYY    -420.4005
      XYYY      56.0218   YYYY    -467.2738   XXXZ       0.0000
      XXYZ      -0.0000   XYYZ       0.0000   YYYZ       0.0000
      XXZZ    -359.0087   XYZZ      19.2657   YYZZ    -100.9939
      XZZZ       0.0000   YZZZ      -0.0000   ZZZZ    -106.6166
 -----------------------------------------------------------------
 Calculating analytic gradient of the SCF energy
 Gradient of SCF Energy
            1           2           3           4           5
    1  -0.0050726   0.0044914  -0.0005787   0.0010568   0.0001031
    2   0.0050789  -0.0042436  -0.0002233   0.0003612  -0.0009732
    3  -0.0000000  -0.0000000  -0.0000000  -0.0000000   0.0000000
 Max gradient component =       5.079E-03
 RMS gradient           =       2.481E-03
 Gradient time:  CPU 11.86 s  wall 3.07 s
 Geometry Optimization Parameters
   NAtoms,    NIC,     NZ,  NCons,   NDum,   NFix, NCnnct, MaxDiis
        5      20       5       0       0       0       0       0

 Cartesian Hessian Update
 Hessian Updated using BFGS Update


** GEOMETRY OPTIMIZATION IN DELOCALIZED INTERNAL COORDINATES **
   Searching for a Minimum

   Optimization Cycle:   8

                       Coordinates (Angstroms)
     ATOM                X               Y               Z
      1  C         1.0361735331   -0.2848081445    0.0000000000
      2  P         0.0291897272    1.0609063863    0.0000000000
      3  I        -2.2880031269    0.1282136673    0.0000000000
      4  Br        2.9090300376    0.1533462952    0.0000000000
      5  Cl        0.7034586043   -1.9759684870    0.0000000000
   Point Group: cs    Number of degrees of freedom:     7


   Energy is -10333.367549940

 Hessian Updated using BFGS Update

  7 Hessian modes will be used to form the next step
  Hessian Eigenvalues:
     0.079715    0.136338    0.201259    0.237948    0.261923    0.311043
     0.507589

 Minimum Search - Taking Simple RFO Step
 Searching for Lamda that Minimizes Along All modes
 Value Taken    Lamda =  -0.00011585
 Step Taken.  Stepsize is  0.022196

                             Maximum     Tolerance    Cnvgd?
         Gradient           0.004638      0.000300      NO
         Displacement       0.016939      0.001200      NO
         Energy change     -0.000173      0.000001      NO


 New Cartesian Coordinates Obtained by Inverse Iteration

 Displacement from previous Coordinates is:  0.014836
 ----------------------------------------------------------------
             Standard Nuclear Orientation (Angstroms)
    I     Atom           X                Y                Z
 ----------------------------------------------------------------
    1      C       1.0408647573    -0.2856336211     0.0000000000
    2      P       0.0256840638     1.0636978865     0.0000000000
    3      I      -2.2865880235     0.1270119515     0.0000000000
    4      Br      2.9068476028     0.1507074348     0.0000000000
    5      Cl      0.7030403748    -1.9740939345     0.0000000000
 ----------------------------------------------------------------
 Molecular Point Group                 Cs    NOp =  2
 Largest Abelian Subgroup              Cs    NOp =  2
 Nuclear Repulsion Energy =   893.9781680892 hartrees
 There are       63 alpha and       63 beta electrons
 Applying Cartesian multipole field
    Component          Value
    ---------          -----
     (2,0,0)        1.00000E-11
     (0,2,0)        2.00000E-11
     (0,0,2)       -3.00000E-11
 Nucleus-field energy     =     0.0000000271 hartrees
 Requested basis set is 6-311++G(d,p)
 There are 75 shells and 192 basis functions
 A cutoff of  1.0D-11 yielded   2088 shell pairs
 There are     14745 function pairs (     16459 Cartesian)
 Smallest overlap matrix eigenvalue = 3.57E-04
 Guess MOs from SCF MO coefficient file

 -----------------------------------------------------------------------
  General SCF calculation program by
  Eric Jon Sundstrom, Paul Horn, Yuezhi Mao, Dmitri Zuev, Alec White,
  David Stuck, Shaama M.S., Shane Yost, Joonho Lee, David Small,
  Daniel Levine, Susi Lehtola, Hugh Burton, Evgeny Epifanovsky
 -----------------------------------------------------------------------
 Exchange:     0.2000 Hartree-Fock + 0.0800 Slater + 0.7200 B88
 Correlation:  0.1900 VWN1RPA + 0.8100 LYP
 Using SG-1 standard quadrature grid
 using 4 threads for integral computing
 -------------------------------------------------------
 OpenMP Integral computing Module                
 Release: version 2.0, May 2017, Q-Chem Inc. Pleasanton 
 -------------------------------------------------------
 -------------------------------------------------------
 OpenMP BLAS3 based DFT computing Module                
 Release: version 1.0, May 2013, Q-Chem Inc. Pittsburgh 
 -------------------------------------------------------
 A restricted SCF calculation will be
 performed using DIIS
 SCF converges when DIIS error is below 1.0e-08
 ---------------------------------------
  Cycle       Energy         DIIS error
 ---------------------------------------
    1  -10333.3675788829      7.23e-05  
    2  -10333.3676107851      3.44e-05  
    3  -10333.3675991556      5.84e-05  
    4  -10333.3676171351      7.41e-06  
    5  -10333.3676173916      2.36e-06  
    6  -10333.3676174153      5.55e-07  
    7  -10333.3676174161      1.38e-07  
    8  -10333.3676174162      5.83e-08  
    9  -10333.3676174162      2.50e-08  
   10  -10333.3676174162      4.83e-09  Convergence criterion met
 ---------------------------------------
 SCF time:   CPU 33.51s  wall 9.00s 
 SCF   energy in the final basis set =   -10333.3676174162
 Total energy in the final basis set =   -10333.3676174162

 --------------------------------------------------------------
             Orbital Energies (a.u.) and Symmetries
 --------------------------------------------------------------

 Alpha MOs, Restricted
 -- Occupied --                  
******* -482.87 -176.31 -165.71 -165.71 -165.71 -101.60  -77.11
  1 A'    2 A'    3 A'    4 A'    1 A"    5 A'    6 A'    7 A'                 
-62.521 -56.342 -56.337 -56.337 -35.807 -31.299 -31.295 -31.294
  8 A'    9 A'    2 A"   10 A'   11 A'   12 A'    3 A"   13 A'                 
-22.950 -22.949 -22.949 -22.945 -22.945 -10.318  -9.512  -8.730
 14 A'    4 A"   15 A'    5 A"   16 A'   17 A'   18 A'   19 A'                 
 -7.277  -7.268  -7.267  -6.605  -6.562  -6.548  -6.548  -6.356
 20 A'    6 A"   21 A'   22 A'   23 A'   24 A'    7 A"   25 A'                 
 -4.768  -4.767  -4.764  -4.763  -4.755  -4.754  -2.672  -2.669
 26 A'   27 A'    8 A"   28 A'    9 A"   29 A'   30 A'   31 A'                 
 -2.668  -2.657  -2.657  -2.033  -2.029  -2.029  -2.018  -2.018
 10 A"   32 A'   11 A"   33 A'   12 A"   34 A'   13 A"   35 A'                 
 -0.924  -0.830  -0.731  -0.653  -0.553  -0.476  -0.433  -0.419
 36 A'   37 A'   38 A'   39 A'   40 A'   41 A'   42 A'   14 A"                 
 -0.352  -0.339  -0.336  -0.309  -0.307  -0.279  -0.258
 43 A'   15 A"   44 A'   45 A'   16 A"   46 A'   17 A"                         
 -- Virtual --                   
 -0.105  -0.094  -0.059  -0.009   0.011   0.025   0.032   0.041
 18 A"   47 A'   48 A'   49 A'   50 A'   51 A'   52 A'   19 A"                 
  0.045   0.069   0.074   0.078   0.079   0.087   0.103   0.108
 53 A'   20 A"   54 A'   55 A'   21 A"   56 A'   57 A'   58 A'                 
  0.120   0.131   0.140   0.168   0.188   0.198   0.219   0.255
 59 A'   22 A"   60 A'   61 A'   62 A'   63 A'   23 A"   64 A'                 
  0.270   0.286   0.304   0.352   0.370   0.382   0.394   0.398
 65 A'   24 A"   66 A'   67 A'   25 A"   68 A'   69 A'   70 A'                 
  0.399   0.412   0.416   0.433   0.451   0.454   0.479   0.495
 26 A"   71 A'   27 A"   72 A'   28 A"   73 A'   74 A'   29 A"                 
  0.530   0.537   0.543   0.557   0.576   0.630   0.641   0.649
 75 A'   30 A"   76 A'   31 A"   77 A'   32 A"   78 A'   79 A'                 
  0.694   0.726   0.792   0.815   0.825   0.868   0.884   0.909
 33 A"   80 A'   81 A'   82 A'   34 A"   83 A'   84 A'   85 A'                 
  0.911   0.933   0.957   1.082   1.190   1.292   1.331   1.377
 35 A"   86 A'   87 A'   88 A'   89 A'   36 A"   90 A'   91 A'                 
  1.395   1.467   1.567   1.619   1.682   1.708   1.761   1.918
 37 A"   38 A"   39 A"   92 A'   93 A'   94 A'   95 A'   96 A'                 
  1.982   2.024   2.130   2.229   2.311   2.437   2.668   2.914
 40 A"   97 A'   98 A'   41 A"   99 A'  100 A'   42 A"  101 A'                 
  3.109   3.957   3.968   3.973   3.975   3.987   4.017   4.038
102 A'   43 A"   44 A"  103 A'   45 A"  104 A'  105 A'   46 A"                 
  4.116   4.130   4.293   4.345   5.985   6.015   6.032   6.585
106 A'  107 A'  108 A'  109 A'   47 A"  110 A'  111 A'  112 A'                 
  6.905   7.529   7.563   7.623   9.704  13.788  13.900  13.952
113 A'   48 A"  114 A'  115 A'  116 A'   49 A"  117 A'  118 A'                 
 23.309  25.782  25.950  26.269  27.775  28.330  28.354  28.367
119 A'   50 A"  120 A'  121 A'  122 A'   51 A"  123 A'  124 A'                 
 28.532  28.537  28.539  28.558  28.621  47.869 127.877 127.895
 52 A"   53 A"  125 A'  126 A'  127 A'  128 A'   54 A"  129 A'                 
127.910 151.586 163.045 215.689 289.724 289.755 289.8491020.655
130 A'  131 A'  132 A'  133 A'   55 A"  134 A'  135 A'  136 A'                 
*******
137 A'                                                                         

 Beta MOs, Restricted
 -- Occupied --                  
******* -482.87 -176.31 -165.71 -165.71 -165.71 -101.60  -77.11
  1 A'    2 A'    3 A'    4 A'    1 A"    5 A'    6 A'    7 A'                 
-62.521 -56.342 -56.337 -56.337 -35.807 -31.299 -31.295 -31.294
  8 A'    9 A'    2 A"   10 A'   11 A'   12 A'    3 A"   13 A'                 
-22.950 -22.949 -22.949 -22.945 -22.945 -10.318  -9.512  -8.730
 14 A'    4 A"   15 A'    5 A"   16 A'   17 A'   18 A'   19 A'                 
 -7.277  -7.268  -7.267  -6.605  -6.562  -6.548  -6.548  -6.356
 20 A'    6 A"   21 A'   22 A'   23 A'   24 A'    7 A"   25 A'                 
 -4.768  -4.767  -4.764  -4.763  -4.755  -4.754  -2.672  -2.669
 26 A'   27 A'    8 A"   28 A'    9 A"   29 A'   30 A'   31 A'                 
 -2.668  -2.657  -2.657  -2.033  -2.029  -2.029  -2.018  -2.018
 10 A"   32 A'   11 A"   33 A'   12 A"   34 A'   13 A"   35 A'                 
 -0.924  -0.830  -0.731  -0.653  -0.553  -0.476  -0.433  -0.419
 36 A'   37 A'   38 A'   39 A'   40 A'   41 A'   42 A'   14 A"                 
 -0.352  -0.339  -0.336  -0.309  -0.307  -0.279  -0.258
 43 A'   15 A"   44 A'   45 A'   16 A"   46 A'   17 A"                         
 -- Virtual --                   
 -0.105  -0.094  -0.059  -0.009   0.011   0.025   0.032   0.041
 18 A"   47 A'   48 A'   49 A'   50 A'   51 A'   52 A'   19 A"                 
  0.045   0.069   0.074   0.078   0.079   0.087   0.103   0.108
 53 A'   20 A"   54 A'   55 A'   21 A"   56 A'   57 A'   58 A'                 
  0.120   0.131   0.140   0.168   0.188   0.198   0.219   0.255
 59 A'   22 A"   60 A'   61 A'   62 A'   63 A'   23 A"   64 A'                 
  0.270   0.286   0.304   0.352   0.370   0.382   0.394   0.398
 65 A'   24 A"   66 A'   67 A'   25 A"   68 A'   69 A'   70 A'                 
  0.399   0.412   0.416   0.433   0.451   0.454   0.479   0.495
 26 A"   71 A'   27 A"   72 A'   28 A"   73 A'   74 A'   29 A"                 
  0.530   0.537   0.543   0.557   0.576   0.630   0.641   0.649
 75 A'   30 A"   76 A'   31 A"   77 A'   32 A"   78 A'   79 A'                 
  0.694   0.726   0.792   0.815   0.825   0.868   0.884   0.909
 33 A"   80 A'   81 A'   82 A'   34 A"   83 A'   84 A'   85 A'                 
  0.911   0.933   0.957   1.082   1.190   1.292   1.331   1.377
 35 A"   86 A'   87 A'   88 A'   89 A'   36 A"   90 A'   91 A'                 
  1.395   1.467   1.567   1.619   1.682   1.708   1.761   1.918
 37 A"   38 A"   39 A"   92 A'   93 A'   94 A'   95 A'   96 A'                 
  1.982   2.024   2.130   2.229   2.311   2.437   2.668   2.914
 40 A"   97 A'   98 A'   41 A"   99 A'  100 A'   42 A"  101 A'                 
  3.109   3.957   3.968   3.973   3.975   3.987   4.017   4.038
102 A'   43 A"   44 A"  103 A'   45 A"  104 A'  105 A'   46 A"                 
  4.116   4.130   4.293   4.345   5.985   6.015   6.032   6.585
106 A'  107 A'  108 A'  109 A'   47 A"  110 A'  111 A'  112 A'                 
  6.905   7.529   7.563   7.623   9.704  13.788  13.900  13.952
113 A'   48 A"  114 A'  115 A'  116 A'   49 A"  117 A'  118 A'                 
 23.309  25.782  25.950  26.269  27.775  28.330  28.354  28.367
119 A'   50 A"  120 A'  121 A'  122 A'   51 A"  123 A'  124 A'                 
 28.532  28.537  28.539  28.558  28.621  47.869 127.877 127.895
 52 A"   53 A"  125 A'  126 A'  127 A'  128 A'   54 A"  129 A'                 
127.910 151.586 163.045 215.689 289.724 289.755 289.8491020.655
130 A'  131 A'  132 A'  133 A'   55 A"  134 A'  135 A'  136 A'                 
*******
137 A'                                                                         
 --------------------------------------------------------------

          Ground-State Mulliken Net Atomic Charges

     Atom                 Charge (a.u.)
  ----------------------------------------
      1 C                    -0.287044
      2 P                     0.045919
      3 I                    -0.149659
      4 Br                   -0.022524
      5 Cl                    0.413308
  ----------------------------------------
  Sum of atomic charges =    -0.000000

 -----------------------------------------------------------------
                    Cartesian Multipole Moments
 -----------------------------------------------------------------
    Charge (ESU x 10^10)
                -0.0000
    Dipole Moment (Debye)
         X       0.6595      Y       0.0165      Z      -0.0000
       Tot       0.6597
    Quadrupole Moments (Debye-Ang)
        XX     -75.9224     XY       1.2554     YY     -77.4002
        XZ      -0.0000     YZ      -0.0000     ZZ     -79.1440
    Octopole Moments (Debye-Ang^2)
       XXX      -1.6609    XXY       5.5707    XYY      -3.1788
       YYY      11.3653    XXZ      -0.0000    XYZ      -0.0000
       YYZ       0.0000    XZZ      -2.7286    YZZ       6.4147
       ZZZ      -0.0000
    Hexadecapole Moments (Debye-Ang^3)
      XXXX   -1856.1307   XXXY      88.4491   XXYY    -419.8641
      XYYY      56.3962   YYYY    -467.3379   XXXZ      -0.0000
      XXYZ      -0.0000   XYYZ       0.0000   YYYZ      -0.0000
      XXZZ    -358.4717   XYZZ      19.3553   YYZZ    -100.9910
      XZZZ      -0.0000   YZZZ      -0.0000   ZZZZ    -106.6612
 -----------------------------------------------------------------
 Calculating analytic gradient of the SCF energy
 Gradient of SCF Energy
            1           2           3           4           5
    1  -0.0006181   0.0013602  -0.0001088  -0.0007955   0.0001622
    2   0.0012415  -0.0011091  -0.0000032  -0.0000529  -0.0000764
    3   0.0000000   0.0000000  -0.0000000  -0.0000000  -0.0000000
 Max gradient component =       1.360E-03
 RMS gradient           =       6.155E-04
 Gradient time:  CPU 11.79 s  wall 3.05 s
 Geometry Optimization Parameters
   NAtoms,    NIC,     NZ,  NCons,   NDum,   NFix, NCnnct, MaxDiis
        5      20       5       0       0       0       0       0

 Cartesian Hessian Update
 Hessian Updated using BFGS Update


** GEOMETRY OPTIMIZATION IN DELOCALIZED INTERNAL COORDINATES **
   Searching for a Minimum

   Optimization Cycle:   9

                       Coordinates (Angstroms)
     ATOM                X               Y               Z
      1  C         1.0408647573   -0.2856336211    0.0000000000
      2  P         0.0256840638    1.0636978865    0.0000000000
      3  I        -2.2865880235    0.1270119515    0.0000000000
      4  Br        2.9068476028    0.1507074348    0.0000000000
      5  Cl        0.7030403748   -1.9740939345    0.0000000000
   Point Group: cs    Number of degrees of freedom:     7


   Energy is -10333.367617416

 Hessian Updated using BFGS Update

  7 Hessian modes will be used to form the next step
  Hessian Eigenvalues:
     0.079429    0.142086    0.206523    0.237896    0.263875    0.292548
     0.418745

 Minimum Search - Taking Simple RFO Step
 Searching for Lamda that Minimizes Along All modes
 Value Taken    Lamda =  -0.00001264
 Step Taken.  Stepsize is  0.006572

                             Maximum     Tolerance    Cnvgd?
         Gradient           0.001121      0.000300      NO
         Displacement       0.003794      0.001200      NO
         Energy change     -0.000067      0.000001      NO


 New Cartesian Coordinates Obtained by Inverse Iteration

 Displacement from previous Coordinates is:  0.009490
 ----------------------------------------------------------------
             Standard Nuclear Orientation (Angstroms)
    I     Atom           X                Y                Z
 ----------------------------------------------------------------
    1      C       1.0418855195    -0.2850964943     0.0000000000
    2      P       0.0237544516     1.0652853622     0.0000000000
    3      I      -2.2862676528     0.1250327377     0.0000000000
    4      Br      2.9093373794     0.1492562600     0.0000000000
    5      Cl      0.7011390774    -1.9727881484     0.0000000000
 ----------------------------------------------------------------
 Molecular Point Group                 Cs    NOp =  2
 Largest Abelian Subgroup              Cs    NOp =  2
 Nuclear Repulsion Energy =   893.8043603370 hartrees
 There are       63 alpha and       63 beta electrons
 Applying Cartesian multipole field
    Component          Value
    ---------          -----
     (2,0,0)        1.00000E-11
     (0,2,0)        2.00000E-11
     (0,0,2)       -3.00000E-11
 Nucleus-field energy     =     0.0000000271 hartrees
 Requested basis set is 6-311++G(d,p)
 There are 75 shells and 192 basis functions
 A cutoff of  1.0D-11 yielded   2088 shell pairs
 There are     14745 function pairs (     16459 Cartesian)
 Smallest overlap matrix eigenvalue = 3.58E-04
 Guess MOs from SCF MO coefficient file

 -----------------------------------------------------------------------
  General SCF calculation program by
  Eric Jon Sundstrom, Paul Horn, Yuezhi Mao, Dmitri Zuev, Alec White,
  David Stuck, Shaama M.S., Shane Yost, Joonho Lee, David Small,
  Daniel Levine, Susi Lehtola, Hugh Burton, Evgeny Epifanovsky
 -----------------------------------------------------------------------
 Exchange:     0.2000 Hartree-Fock + 0.0800 Slater + 0.7200 B88
 Correlation:  0.1900 VWN1RPA + 0.8100 LYP
 Using SG-1 standard quadrature grid
 using 4 threads for integral computing
 -------------------------------------------------------
 OpenMP Integral computing Module                
 Release: version 2.0, May 2017, Q-Chem Inc. Pleasanton 
 -------------------------------------------------------
 -------------------------------------------------------
 OpenMP BLAS3 based DFT computing Module                
 Release: version 1.0, May 2013, Q-Chem Inc. Pittsburgh 
 -------------------------------------------------------
 A restricted SCF calculation will be
 performed using DIIS
 SCF converges when DIIS error is below 1.0e-08
 ---------------------------------------
  Cycle       Energy         DIIS error
 ---------------------------------------
    1  -10333.3676192825      2.65e-05  
    2  -10333.3676214099      2.54e-05  
    3  -10333.3676222762      2.12e-05  
    4  -10333.3676245384      3.02e-06  
    5  -10333.3676245818      9.51e-07  
    6  -10333.3676245862      3.32e-07  
    7  -10333.3676245868      6.80e-08  
    8  -10333.3676245867      1.72e-08  
    9  -10333.3676245868      6.10e-09  Convergence criterion met
 ---------------------------------------
 SCF time:   CPU 30.19s  wall 8.00s 
 SCF   energy in the final basis set =   -10333.3676245868
 Total energy in the final basis set =   -10333.3676245868

 --------------------------------------------------------------
             Orbital Energies (a.u.) and Symmetries
 --------------------------------------------------------------

 Alpha MOs, Restricted
 -- Occupied --                  
******* -482.87 -176.31 -165.71 -165.71 -165.71 -101.60  -77.11
  1 A'    2 A'    3 A'    4 A'    1 A"    5 A'    6 A'    7 A'                 
-62.521 -56.342 -56.337 -56.337 -35.807 -31.300 -31.295 -31.294
  8 A'    9 A'    2 A"   10 A'   11 A'   12 A'    3 A"   13 A'                 
-22.950 -22.949 -22.949 -22.945 -22.945 -10.318  -9.513  -8.730
 14 A'    4 A"   15 A'    5 A"   16 A'   17 A'   18 A'   19 A'                 
 -7.277  -7.268  -7.267  -6.605  -6.562  -6.548  -6.548  -6.356
 20 A'    6 A"   21 A'   22 A'   23 A'   24 A'    7 A"   25 A'                 
 -4.768  -4.767  -4.764  -4.763  -4.755  -4.754  -2.672  -2.669
 26 A'   27 A'    8 A"   28 A'    9 A"   29 A'   30 A'   31 A'                 
 -2.668  -2.657  -2.657  -2.034  -2.029  -2.029  -2.018  -2.018
 10 A"   32 A'   11 A"   33 A'   12 A"   34 A'   13 A"   35 A'                 
 -0.924  -0.830  -0.731  -0.653  -0.553  -0.475  -0.433  -0.419
 36 A'   37 A'   38 A'   39 A'   40 A'   41 A'   42 A'   14 A"                 
 -0.352  -0.339  -0.336  -0.309  -0.307  -0.279  -0.258
 43 A'   15 A"   44 A'   45 A'   16 A"   46 A'   17 A"                         
 -- Virtual --                   
 -0.105  -0.094  -0.059  -0.009   0.011   0.025   0.032   0.041
 18 A"   47 A'   48 A'   49 A'   50 A'   51 A'   52 A'   19 A"                 
  0.045   0.069   0.074   0.078   0.079   0.086   0.103   0.108
 53 A'   20 A"   54 A'   55 A'   21 A"   56 A'   57 A'   58 A'                 
  0.120   0.131   0.140   0.168   0.188   0.198   0.219   0.255
 59 A'   22 A"   60 A'   61 A'   62 A'   63 A'   23 A"   64 A'                 
  0.270   0.286   0.303   0.352   0.370   0.382   0.394   0.398
 65 A'   24 A"   66 A'   67 A'   25 A"   68 A'   69 A'   70 A'                 
  0.399   0.412   0.416   0.433   0.451   0.454   0.479   0.495
 26 A"   71 A'   27 A"   72 A'   28 A"   73 A'   74 A'   29 A"                 
  0.530   0.537   0.543   0.557   0.577   0.631   0.640   0.648
 75 A'   30 A"   76 A'   31 A"   77 A'   32 A"   78 A'   79 A'                 
  0.694   0.726   0.792   0.815   0.825   0.867   0.884   0.909
 33 A"   80 A'   81 A'   82 A'   34 A"   83 A'   84 A'   85 A'                 
  0.911   0.934   0.955   1.082   1.189   1.292   1.331   1.377
 35 A"   86 A'   87 A'   88 A'   89 A'   36 A"   90 A'   91 A'                 
  1.395   1.466   1.567   1.619   1.682   1.708   1.762   1.916
 37 A"   38 A"   39 A"   92 A'   93 A'   94 A'   95 A'   96 A'                 
  1.982   2.024   2.130   2.229   2.311   2.437   2.668   2.914
 40 A"   97 A'   98 A'   41 A"   99 A'  100 A'   42 A"  101 A'                 
  3.107   3.957   3.968   3.973   3.975   3.987   4.017   4.038
102 A'   43 A"   44 A"  103 A'   45 A"  104 A'  105 A'   46 A"                 
  4.116   4.130   4.293   4.345   5.984   6.015   6.032   6.585
106 A'  107 A'  108 A'  109 A'   47 A"  110 A'  111 A'  112 A'                 
  6.903   7.529   7.563   7.623   9.704  13.788  13.900  13.951
113 A'   48 A"  114 A'  115 A'  116 A'   49 A"  117 A'  118 A'                 
 23.309  25.782  25.950  26.269  27.775  28.330  28.354  28.367
119 A'   50 A"  120 A'  121 A'  122 A'   51 A"  123 A'  124 A'                 
 28.532  28.537  28.539  28.558  28.621  47.869 127.877 127.895
 52 A"   53 A"  125 A'  126 A'  127 A'  128 A'   54 A"  129 A'                 
127.910 151.586 163.043 215.689 289.724 289.755 289.8491020.655
130 A'  131 A'  132 A'  133 A'   55 A"  134 A'  135 A'  136 A'                 
*******
137 A'                                                                         

 Beta MOs, Restricted
 -- Occupied --                  
******* -482.87 -176.31 -165.71 -165.71 -165.71 -101.60  -77.11
  1 A'    2 A'    3 A'    4 A'    1 A"    5 A'    6 A'    7 A'                 
-62.521 -56.342 -56.337 -56.337 -35.807 -31.300 -31.295 -31.294
  8 A'    9 A'    2 A"   10 A'   11 A'   12 A'    3 A"   13 A'                 
-22.950 -22.949 -22.949 -22.945 -22.945 -10.318  -9.513  -8.730
 14 A'    4 A"   15 A'    5 A"   16 A'   17 A'   18 A'   19 A'                 
 -7.277  -7.268  -7.267  -6.605  -6.562  -6.548  -6.548  -6.356
 20 A'    6 A"   21 A'   22 A'   23 A'   24 A'    7 A"   25 A'                 
 -4.768  -4.767  -4.764  -4.763  -4.755  -4.754  -2.672  -2.669
 26 A'   27 A'    8 A"   28 A'    9 A"   29 A'   30 A'   31 A'                 
 -2.668  -2.657  -2.657  -2.034  -2.029  -2.029  -2.018  -2.018
 10 A"   32 A'   11 A"   33 A'   12 A"   34 A'   13 A"   35 A'                 
 -0.924  -0.830  -0.731  -0.653  -0.553  -0.475  -0.433  -0.419
 36 A'   37 A'   38 A'   39 A'   40 A'   41 A'   42 A'   14 A"                 
 -0.352  -0.339  -0.336  -0.309  -0.307  -0.279  -0.258
 43 A'   15 A"   44 A'   45 A'   16 A"   46 A'   17 A"                         
 -- Virtual --                   
 -0.105  -0.094  -0.059  -0.009   0.011   0.025   0.032   0.041
 18 A"   47 A'   48 A'   49 A'   50 A'   51 A'   52 A'   19 A"                 
  0.045   0.069   0.074   0.078   0.079   0.086   0.103   0.108
 53 A'   20 A"   54 A'   55 A'   21 A"   56 A'   57 A'   58 A'                 
  0.120   0.131   0.140   0.168   0.188   0.198   0.219   0.255
 59 A'   22 A"   60 A'   61 A'   62 A'   63 A'   23 A"   64 A'                 
  0.270   0.286   0.303   0.352   0.370   0.382   0.394   0.398
 65 A'   24 A"   66 A'   67 A'   25 A"   68 A'   69 A'   70 A'                 
  0.399   0.412   0.416   0.433   0.451   0.454   0.479   0.495
 26 A"   71 A'   27 A"   72 A'   28 A"   73 A'   74 A'   29 A"                 
  0.530   0.537   0.543   0.557   0.577   0.631   0.640   0.648
 75 A'   30 A"   76 A'   31 A"   77 A'   32 A"   78 A'   79 A'                 
  0.694   0.726   0.792   0.815   0.825   0.867   0.884   0.909
 33 A"   80 A'   81 A'   82 A'   34 A"   83 A'   84 A'   85 A'                 
  0.911   0.934   0.955   1.082   1.189   1.292   1.331   1.377
 35 A"   86 A'   87 A'   88 A'   89 A'   36 A"   90 A'   91 A'                 
  1.395   1.466   1.567   1.619   1.682   1.708   1.762   1.916
 37 A"   38 A"   39 A"   92 A'   93 A'   94 A'   95 A'   96 A'                 
  1.982   2.024   2.130   2.229   2.311   2.437   2.668   2.914
 40 A"   97 A'   98 A'   41 A"   99 A'  100 A'   42 A"  101 A'                 
  3.107   3.957   3.968   3.973   3.975   3.987   4.017   4.038
102 A'   43 A"   44 A"  103 A'   45 A"  104 A'  105 A'   46 A"                 
  4.116   4.130   4.293   4.345   5.984   6.015   6.032   6.585
106 A'  107 A'  108 A'  109 A'   47 A"  110 A'  111 A'  112 A'                 
  6.903   7.529   7.563   7.623   9.704  13.788  13.900  13.951
113 A'   48 A"  114 A'  115 A'  116 A'   49 A"  117 A'  118 A'                 
 23.309  25.782  25.950  26.269  27.775  28.330  28.354  28.367
119 A'   50 A"  120 A'  121 A'  122 A'   51 A"  123 A'  124 A'                 
 28.532  28.537  28.539  28.558  28.621  47.869 127.877 127.895
 52 A"   53 A"  125 A'  126 A'  127 A'  128 A'   54 A"  129 A'                 
127.910 151.586 163.043 215.689 289.724 289.755 289.8491020.655
130 A'  131 A'  132 A'  133 A'   55 A"  134 A'  135 A'  136 A'                 
*******
137 A'                                                                         
 --------------------------------------------------------------

          Ground-State Mulliken Net Atomic Charges

     Atom                 Charge (a.u.)
  ----------------------------------------
      1 C                    -0.287803
      2 P                     0.045962
      3 I                    -0.149177
      4 Br                   -0.022708
      5 Cl                    0.413726
  ----------------------------------------
  Sum of atomic charges =    -0.000000

 -----------------------------------------------------------------
                    Cartesian Multipole Moments
 -----------------------------------------------------------------
    Charge (ESU x 10^10)
                -0.0000
    Dipole Moment (Debye)
         X       0.6520      Y       0.0141      Z       0.0000
       Tot       0.6522
    Quadrupole Moments (Debye-Ang)
        XX     -75.9115     XY       1.2581     YY     -77.4009
        XZ       0.0000     YZ       0.0000     ZZ     -79.1535
    Octopole Moments (Debye-Ang^2)
       XXX      -1.6857    XXY       5.5901    XYY      -3.2346
       YYY      11.4999    XXZ       0.0000    XYZ      -0.0000
       YYZ      -0.0000    XZZ      -2.7551    YZZ       6.4488
       ZZZ       0.0000
    Hexadecapole Moments (Debye-Ang^3)
      XXXX   -1857.0665   XXXY      88.1957   XXYY    -420.0131
      XYYY      56.1655   YYYY    -467.1470   XXXZ       0.0000
      XXYZ       0.0000   XYYZ      -0.0000   YYYZ       0.0000
      XXZZ    -358.6696   XYZZ      19.2552   YYZZ    -100.9559
      XZZZ      -0.0000   YZZZ       0.0000   ZZZZ    -106.6918
 -----------------------------------------------------------------
 Calculating analytic gradient of the SCF energy
 Gradient of SCF Energy
            1           2           3           4           5
    1   0.0000274   0.0001977  -0.0000104  -0.0002028  -0.0000118
    2   0.0000646  -0.0000590  -0.0000029   0.0000047  -0.0000074
    3  -0.0000000  -0.0000000   0.0000000  -0.0000000   0.0000000
 Max gradient component =       2.028E-04
 RMS gradient           =       7.700E-05
 Gradient time:  CPU 11.76 s  wall 3.05 s
 Geometry Optimization Parameters
   NAtoms,    NIC,     NZ,  NCons,   NDum,   NFix, NCnnct, MaxDiis
        5      20       5       0       0       0       0       0

 Cartesian Hessian Update
 Hessian Updated using BFGS Update


** GEOMETRY OPTIMIZATION IN DELOCALIZED INTERNAL COORDINATES **
   Searching for a Minimum

   Optimization Cycle:  10

                       Coordinates (Angstroms)
     ATOM                X               Y               Z
      1  C         1.0418855195   -0.2850964943    0.0000000000
      2  P         0.0237544516    1.0652853622    0.0000000000
      3  I        -2.2862676528    0.1250327377    0.0000000000
      4  Br        2.9093373794    0.1492562600    0.0000000000
      5  Cl        0.7011390774   -1.9727881484    0.0000000000
   Point Group: cs    Number of degrees of freedom:     7


   Energy is -10333.367624587

 Hessian Updated using BFGS Update

  7 Hessian modes will be used to form the next step
  Hessian Eigenvalues:
     0.079210    0.143603    0.206870    0.234780    0.254630    0.267659
     0.411379

 Minimum Search - Taking Simple RFO Step
 Searching for Lamda that Minimizes Along All modes
 Value Taken    Lamda =   0.00000000
 Step Taken.  Stepsize is  0.001386

                             Maximum     Tolerance    Cnvgd?
         Gradient           0.000192      0.000300     YES
         Displacement       0.000764      0.001200     YES
         Energy change     -0.000007      0.000001      NO


                       Distance Matrix (Angstroms)
             C (  1)   P (  2)   I (  3)   Br(  4)
   P (  2)  1.691190
   I (  3)  3.353328  2.494048
   Br(  4)  1.917300  3.027490  5.195662
   Cl(  5)  1.721747  3.112674  3.650404  3.062550

 Final energy is   -10333.367624586765     


 ******************************
 **  OPTIMIZATION CONVERGED  **
 ******************************

                       Coordinates (Angstroms)
     ATOM                X               Y               Z
      1  C         1.0418855195   -0.2850964943    0.0000000000
      2  P         0.0237544516    1.0652853622    0.0000000000
      3  I        -2.2862676528    0.1250327377    0.0000000000
      4  Br        2.9093373794    0.1492562600    0.0000000000
      5  Cl        0.7011390774   -1.9727881484    0.0000000000

Z-matrix Print:
$molecule
0 1
I 
P  1 2.494048
C  2 1.691190 1 104.866866
Cl 3 1.721747 2 131.570627 1 -0.000000 0
Br 3 1.917300 2 113.921069 1 -180.000000 0
$end


 --------------------------------------------------------------
             Orbital Energies (a.u.) and Symmetries
 --------------------------------------------------------------

 Alpha MOs, Restricted
 -- Occupied --                  
******* -482.87 -176.31 -165.71 -165.71 -165.71 -101.60  -77.11
  1 A'    2 A'    3 A'    4 A'    1 A"    5 A'    6 A'    7 A'                 
-62.521 -56.342 -56.337 -56.337 -35.807 -31.300 -31.295 -31.294
  8 A'    9 A'    2 A"   10 A'   11 A'   12 A'    3 A"   13 A'                 
-22.950 -22.949 -22.949 -22.945 -22.945 -10.318  -9.513  -8.730
 14 A'    4 A"   15 A'    5 A"   16 A'   17 A'   18 A'   19 A'                 
 -7.277  -7.268  -7.267  -6.605  -6.562  -6.548  -6.548  -6.356
 20 A'    6 A"   21 A'   22 A'   23 A'   24 A'    7 A"   25 A'                 
 -4.768  -4.767  -4.764  -4.763  -4.755  -4.754  -2.672  -2.669
 26 A'   27 A'    8 A"   28 A'    9 A"   29 A'   30 A'   31 A'                 
 -2.668  -2.657  -2.657  -2.034  -2.029  -2.029  -2.018  -2.018
 10 A"   32 A'   11 A"   33 A'   12 A"   34 A'   13 A"   35 A'                 
 -0.924  -0.830  -0.731  -0.653  -0.553  -0.475  -0.433  -0.419
 36 A'   37 A'   38 A'   39 A'   40 A'   41 A'   42 A'   14 A"                 
 -0.352  -0.339  -0.336  -0.309  -0.307  -0.279  -0.258
 43 A'   15 A"   44 A'   45 A'   16 A"   46 A'   17 A"                         
 -- Virtual --                   
 -0.105  -0.094  -0.059  -0.009   0.011   0.025   0.032   0.041
 18 A"   47 A'   48 A'   49 A'   50 A'   51 A'   52 A'   19 A"                 
  0.045   0.069   0.074   0.078   0.079   0.086   0.103   0.108
 53 A'   20 A"   54 A'   55 A'   21 A"   56 A'   57 A'   58 A'                 
  0.120   0.131   0.140   0.168   0.188   0.198   0.219   0.255
 59 A'   22 A"   60 A'   61 A'   62 A'   63 A'   23 A"   64 A'                 
  0.270   0.286   0.303   0.352   0.370   0.382   0.394   0.398
 65 A'   24 A"   66 A'   67 A'   25 A"   68 A'   69 A'   70 A'                 
  0.399   0.412   0.416   0.433   0.451   0.454   0.479   0.495
 26 A"   71 A'   27 A"   72 A'   28 A"   73 A'   74 A'   29 A"                 
  0.530   0.537   0.543   0.557   0.577   0.631   0.640   0.648
 75 A'   30 A"   76 A'   31 A"   77 A'   32 A"   78 A'   79 A'                 
  0.694   0.726   0.792   0.815   0.825   0.867   0.884   0.909
 33 A"   80 A'   81 A'   82 A'   34 A"   83 A'   84 A'   85 A'                 
  0.911   0.934   0.955   1.082   1.189   1.292   1.331   1.377
 35 A"   86 A'   87 A'   88 A'   89 A'   36 A"   90 A'   91 A'                 
  1.395   1.466   1.567   1.619   1.682   1.708   1.762   1.916
 37 A"   38 A"   39 A"   92 A'   93 A'   94 A'   95 A'   96 A'                 
  1.982   2.024   2.130   2.229   2.311   2.437   2.668   2.914
 40 A"   97 A'   98 A'   41 A"   99 A'  100 A'   42 A"  101 A'                 
  3.107   3.957   3.968   3.973   3.975   3.987   4.017   4.038
102 A'   43 A"   44 A"  103 A'   45 A"  104 A'  105 A'   46 A"                 
  4.116   4.130   4.293   4.345   5.984   6.015   6.032   6.585
106 A'  107 A'  108 A'  109 A'   47 A"  110 A'  111 A'  112 A'                 
  6.903   7.529   7.563   7.623   9.704  13.788  13.900  13.951
113 A'   48 A"  114 A'  115 A'  116 A'   49 A"  117 A'  118 A'                 
 23.309  25.782  25.950  26.269  27.775  28.330  28.354  28.367
119 A'   50 A"  120 A'  121 A'  122 A'   51 A"  123 A'  124 A'                 
 28.532  28.537  28.539  28.558  28.621  47.869 127.877 127.895
 52 A"   53 A"  125 A'  126 A'  127 A'  128 A'   54 A"  129 A'                 
127.910 151.586 163.043 215.689 289.724 289.755 289.8491020.655
130 A'  131 A'  132 A'  133 A'   55 A"  134 A'  135 A'  136 A'                 
*******
137 A'                                                                         

 Beta MOs, Restricted
 -- Occupied --                  
******* -482.87 -176.31 -165.71 -165.71 -165.71 -101.60  -77.11
  1 A'    2 A'    3 A'    4 A'    1 A"    5 A'    6 A'    7 A'                 
-62.521 -56.342 -56.337 -56.337 -35.807 -31.300 -31.295 -31.294
  8 A'    9 A'    2 A"   10 A'   11 A'   12 A'    3 A"   13 A'                 
-22.950 -22.949 -22.949 -22.945 -22.945 -10.318  -9.513  -8.730
 14 A'    4 A"   15 A'    5 A"   16 A'   17 A'   18 A'   19 A'                 
 -7.277  -7.268  -7.267  -6.605  -6.562  -6.548  -6.548  -6.356
 20 A'    6 A"   21 A'   22 A'   23 A'   24 A'    7 A"   25 A'                 
 -4.768  -4.767  -4.764  -4.763  -4.755  -4.754  -2.672  -2.669
 26 A'   27 A'    8 A"   28 A'    9 A"   29 A'   30 A'   31 A'                 
 -2.668  -2.657  -2.657  -2.034  -2.029  -2.029  -2.018  -2.018
 10 A"   32 A'   11 A"   33 A'   12 A"   34 A'   13 A"   35 A'                 
 -0.924  -0.830  -0.731  -0.653  -0.553  -0.475  -0.433  -0.419
 36 A'   37 A'   38 A'   39 A'   40 A'   41 A'   42 A'   14 A"                 
 -0.352  -0.339  -0.336  -0.309  -0.307  -0.279  -0.258
 43 A'   15 A"   44 A'   45 A'   16 A"   46 A'   17 A"                         
 -- Virtual --                   
 -0.105  -0.094  -0.059  -0.009   0.011   0.025   0.032   0.041
 18 A"   47 A'   48 A'   49 A'   50 A'   51 A'   52 A'   19 A"                 
  0.045   0.069   0.074   0.078   0.079   0.086   0.103   0.108
 53 A'   20 A"   54 A'   55 A'   21 A"   56 A'   57 A'   58 A'                 
  0.120   0.131   0.140   0.168   0.188   0.198   0.219   0.255
 59 A'   22 A"   60 A'   61 A'   62 A'   63 A'   23 A"   64 A'                 
  0.270   0.286   0.303   0.352   0.370   0.382   0.394   0.398
 65 A'   24 A"   66 A'   67 A'   25 A"   68 A'   69 A'   70 A'                 
  0.399   0.412   0.416   0.433   0.451   0.454   0.479   0.495
 26 A"   71 A'   27 A"   72 A'   28 A"   73 A'   74 A'   29 A"                 
  0.530   0.537   0.543   0.557   0.577   0.631   0.640   0.648
 75 A'   30 A"   76 A'   31 A"   77 A'   32 A"   78 A'   79 A'                 
  0.694   0.726   0.792   0.815   0.825   0.867   0.884   0.909
 33 A"   80 A'   81 A'   82 A'   34 A"   83 A'   84 A'   85 A'                 
  0.911   0.934   0.955   1.082   1.189   1.292   1.331   1.377
 35 A"   86 A'   87 A'   88 A'   89 A'   36 A"   90 A'   91 A'                 
  1.395   1.466   1.567   1.619   1.682   1.708   1.762   1.916
 37 A"   38 A"   39 A"   92 A'   93 A'   94 A'   95 A'   96 A'                 
  1.982   2.024   2.130   2.229   2.311   2.437   2.668   2.914
 40 A"   97 A'   98 A'   41 A"   99 A'  100 A'   42 A"  101 A'                 
  3.107   3.957   3.968   3.973   3.975   3.987   4.017   4.038
102 A'   43 A"   44 A"  103 A'   45 A"  104 A'  105 A'   46 A"                 
  4.116   4.130   4.293   4.345   5.984   6.015   6.032   6.585
106 A'  107 A'  108 A'  109 A'   47 A"  110 A'  111 A'  112 A'                 
  6.903   7.529   7.563   7.623   9.704  13.788  13.900  13.951
113 A'   48 A"  114 A'  115 A'  116 A'   49 A"  117 A'  118 A'                 
 23.309  25.782  25.950  26.269  27.775  28.330  28.354  28.367
119 A'   50 A"  120 A'  121 A'  122 A'   51 A"  123 A'  124 A'                 
 28.532  28.537  28.539  28.558  28.621  47.869 127.877 127.895
 52 A"   53 A"  125 A'  126 A'  127 A'  128 A'   54 A"  129 A'                 
127.910 151.586 163.043 215.689 289.724 289.755 289.8491020.655
130 A'  131 A'  132 A'  133 A'   55 A"  134 A'  135 A'  136 A'                 
*******
137 A'                                                                         
 --------------------------------------------------------------

          Ground-State Mulliken Net Atomic Charges

     Atom                 Charge (a.u.)
  ----------------------------------------
      1 C                    -0.287803
      2 P                     0.045962
      3 I                    -0.149177
      4 Br                   -0.022708
      5 Cl                    0.413726
  ----------------------------------------
  Sum of atomic charges =    -0.000000

 -----------------------------------------------------------------
                    Cartesian Multipole Moments
 -----------------------------------------------------------------
    Charge (ESU x 10^10)
                -0.0000
    Dipole Moment (Debye)
         X       0.6520      Y       0.0141      Z       0.0000
       Tot       0.6522
    Quadrupole Moments (Debye-Ang)
        XX     -75.9115     XY       1.2581     YY     -77.4009
        XZ       0.0000     YZ       0.0000     ZZ     -79.1535
    Octopole Moments (Debye-Ang^2)
       XXX      -1.6857    XXY       5.5901    XYY      -3.2346
       YYY      11.4999    XXZ       0.0000    XYZ      -0.0000
       YYZ      -0.0000    XZZ      -2.7551    YZZ       6.4488
       ZZZ       0.0000
    Hexadecapole Moments (Debye-Ang^3)
      XXXX   -1857.0665   XXXY      88.1957   XXYY    -420.0131
      XYYY      56.1655   YYYY    -467.1470   XXXZ       0.0000
      XXYZ       0.0000   XYYZ      -0.0000   YYYZ       0.0000
      XXZZ    -358.6696   XYZZ      19.2552   YYZZ    -100.9559
      XZZZ      -0.0000   YZZZ       0.0000   ZZZZ    -106.6918
 -----------------------------------------------------------------
Archival summary:
1\1\TWL02\OPT\ProcedureUnspecified\BasisUnspecified\1r1l111\taweetha\MonNov2615:39:242018MonNov2615:39:242018\0\\#,OPT,ProcedureUnspecified,BasisUnspecified,\\0,1\I\P,1,2.49405\C,2,1.69119,1,104.867\Cl,3,1.72175,2,131.571,1,-0,0\Br,3,1.9173,2,113.921,1,-180,0\\\@

 Total job time:  129.80s(wall), 485.43s(cpu) 
 Mon Nov 26 15:39:24 2018

        *************************************************************
        *                                                           *
        *  Thank you very much for using Q-Chem.  Have a nice day.  *
        *                                                           *
        *************************************************************


 
User input: 2 of 2 
 
Q-Chem Developer Version!
                  Welcome to Q-Chem
     A Quantum Leap Into The Future Of Chemistry


 Q-Chem 5.1, Q-Chem, Inc., Pleasanton, CA (2018)

 Yihan Shao,  Zhengting Gan,  E. Epifanovsky,  A. T. B. Gilbert,  M. Wormit,  
 J. Kussmann,  A. W. Lange,  A. Behn,  Jia Deng,  Xintian Feng,  D. Ghosh,  
 M. Goldey,  P. R. Horn,  L. D. Jacobson,  I. Kaliman,  T. Kus,  A. Landau,  
 Jie Liu,  E. I. Proynov,  R. M. Richard,  R. P. Steele,  E. J. Sundstrom,  
 H. L. Woodcock III,  P. M. Zimmerman,  D. Zuev,  B. Albrecht,  E. Alguire,  
 S. A. Baeppler,  D. Barton,  Z. Benda,  Y. A. Bernard,  E. J. Berquist,  
 K. B. Bravaya,  H. Burton,  D. Casanova,  Chun-Min Chang,  Yunqing Chen,  
 A. Chien,  K. D. Closser,  M. P. Coons,  S. Coriani,  S. Dasgupta,  
 A. L. Dempwolff,  M. Diedenhofen,  Hainam Do,  R. G. Edgar,  Po-Tung Fang,  
 S. Faraji,  S. Fatehi,  Qingguo Feng,  K. D. Fenk,  J. Fosso-Tande,  
 Qinghui Ge,  A. Ghysels,  G. Gidofalvi,  J. Gomes,  J. Gonthier,  A. Gunina,  
 D. Hait,  M. W. D. Hanson-Heine,  P. H. P. Harbach,  A. W. Hauser,  
 J. E. Herr,  E. G. Hohenstein,  Z. C. Holden,  Kerwin Hui,  B. C. Huynh,  
 T.-C. Jagau,  Hyunjun Ji,  B. Kaduk,  K. Khistyaev,  Jaehoon Kim,  
 P. Klunzinger,  K. Koh,  D. Kosenkov,  L. Koulias,  T. Kowalczyk,  
 C. M. Krauter,  A. Kunitsa,  Ka Un Lao,  A. Laurent,  K. V. Lawler,  
 Joonho Lee,  D. Lefrancois,  S. Lehtola,  D. S. Levine,  Yi-Pei Li,  
 You-Sheng Lin,  Fenglai Liu,  E. Livshits,  A. Luenser,  P. Manohar,  
 E. Mansoor,  S. F. Manzer,  Shan-Ping Mao,  Yuezhi Mao,  N. Mardirossian,  
 A. V. Marenich,  T. Markovich,  L. A. Martinez-Martinez,  S. A. Maurer,  
 N. J. Mayhall,  S. C. McKenzie,  J.-M. Mewes,  A. F. Morrison,  
 J. W. Mullinax,  K. Nanda,  T. S. Nguyen-Beck,  R. Olivares-Amaya,  
 J. A. Parkhill,  T. M. Perrine,  F. Plasser,  P. Pokhilko,  S. Prager,  
 A. Prociuk,  E. Ramos,  D. R. Rehn,  F. Rob,  M. Schneider,  N. Sergueev,  
 S. M. Sharada,  S. Sharma,  D. W. Small,  T. Stauch,  T. Stein,  
 Yu-Chuan Su,  A. J. W. Thom,  A. Tkatchenko,  T. Tsuchimochi,  N. M. Tubman,  
 L. Vogt,  M. L. Vidal,  O. Vydrov,  M. A. Watson,  J. Wenzel,  
 M. de Wergifosse,  T. A. Wesolowski,  A. White,  J. Witte,  A. Yamada,  
 Jun Yang,  K. Yao,  S. Yeganeh,  S. R. Yost,  Zhi-Qiang You,  A. Zech,  
 Igor Ying Zhang,  Xing Zhang,  Yan Zhao,  Ying Zhu,  B. R. Brooks,  
 G. K. L. Chan,  C. J. Cramer,  M. S. Gordon,  W. J. Hehre,  A. Klamt,  
 M. W. Schmidt,  C. D. Sherrill,  D. G. Truhlar,  A. Aspuru-Guzik,  R. Baer,  
 A. T. Bell,  N. A. Besley,  Jeng-Da Chai,  A. E. DePrince, III,  
 R. A. DiStasio Jr.,  A. Dreuw,  B. D. Dunietz,  T. R. Furlani,  
 Chao-Ping Hsu,  Yousung Jung,  Jing Kong,  D. S. Lambrecht,  WanZhen Liang,  
 C. Ochsenfeld,  V. A. Rassolov,  L. V. Slipchenko,  J. E. Subotnik,  
 T. Van Voorhis,  J. M. Herbert,  A. I. Krylov,  P. M. W. Gill,  M. Head-Gordon

 Contributors to earlier versions of Q-Chem not listed above: 
 R. D. Adamson,  B. Austin,  J. Baker,  G. J. O. Beran,  K. Brandhorst,  
 S. T. Brown,  E. F. C. Byrd,  A. K. Chakraborty,  C.-L. Cheng,  
 Siu Hung Chien,  D. M. Chipman,  D. L. Crittenden,  H. Dachsel,  
 R. J. Doerksen,  A. D. Dutoi,  L. Fusti-Molnar,  W. A. Goddard III,  
 A. Golubeva-Zadorozhnaya,  S. R. Gwaltney,  G. Hawkins,  A. Heyden,  
 S. Hirata,  G. Kedziora,  F. J. Keil,  C. Kelley,  Jihan Kim,  R. A. King,  
 R. Z. Khaliullin,  P. P. Korambath,  W. Kurlancheek,  A. M. Lee,  M. S. Lee,  
 S. V. Levchenko,  Ching Yeh Lin,  D. Liotard,  R. C. Lochan,  I. Lotan,  
 P. E. Maslen,  N. Nair,  D. P. O'Neill,  D. Neuhauser,  E. Neuscamman,  
 C. M. Oana,  R. Olson,  B. Peters,  R. Peverati,  P. A. Pieniazek,  
 Y. M. Rhee,  J. Ritchie,  M. A. Rohrdanz,  E. Rosta,  N. J. Russ,  
 H. F. Schaefer III,  N. E. Schultz,  N. Shenvi,  A. C. Simmonett,  A. Sodt,  
 D. Stuck,  K. S. Thanthiriwatte,  V. Vanovschi,  Tao Wang,  A. Warshel,  
 C. F. Williams,  Q. Wu,  X. Xu,  W. Zhang

 Please cite Q-Chem as follows:
 Y. Shao et al., Mol. Phys. 113, 184-215 (2015)
 DOI: 10.1080/00268976.2014.952696

 Q-Chem 5.1.2 for Intel X86 EM64T Linux

 Parts of Q-Chem use Armadillo 8.300.2 (Tropical Shenanigans).
 http://arma.sourceforge.net/

 Q-Chem begins on Mon Nov 26 15:39:24 2018  

Host: 
0

     Scratch files written to /scratch/taweetham/qchem50323//
The previous job contains 0 fragments, simply inherited here
Input Ideriv = 2
Curr. Ideriv = -1
Max.  Ideriv = 2

Checking the input file for inconsistencies... 	...done.

--------------------------------------------------------------
User input:
--------------------------------------------------------------

$molecule
read
$end

$rem
   job_type 	frequency
   basis 	6-311++g**
   method	b3lyp	
$end


--------------------------------------------------------------
 ----------------------------------------------------------------
             Standard Nuclear Orientation (Angstroms)
    I     Atom           X                Y                Z
 ----------------------------------------------------------------
    1      C       1.0582632019    -0.1742355163    -0.0000000000
    2      P      -0.0252377348     1.1242820037     0.0000000000
    3      I      -2.2860688018     0.0712292951     0.0000000000
    4      Br      2.9020168783     0.3517028307     0.0000000000
    5      Cl      0.8011789745    -1.8766805102    -0.0000000000
 ----------------------------------------------------------------
 Molecular Point Group                 Cs    NOp =  2
 Largest Abelian Subgroup              Cs    NOp =  2
 Nuclear Repulsion Energy =   893.8043603370 hartrees
 There are       63 alpha and       63 beta electrons
 Requested basis set is 6-311++G(d,p)
 There are 75 shells and 192 basis functions

 Total QAlloc Memory Limit   2000 MB
 Mega-Array Size       188 MB
 MEM_STATIC part       192 MB

                       Distance Matrix (Angstroms)
             C (  1)   P (  2)   I (  3)   Br(  4)
   P (  2)  1.691190
   I (  3)  3.353328  2.494048
   Br(  4)  1.917300  3.027490  5.195662
   Cl(  5)  1.721747  3.112674  3.650404  3.062550

 A cutoff of  1.0D-11 yielded   2088 shell pairs
 There are     14745 function pairs (     16459 Cartesian)

 -------------------------------------------------------
 OpenMP Integral Computing Module                       
 Release: version 1.0, May 2013, Q-Chem Inc. Pittsburgh 
 -------------------------------------------------------
 Integral Job Info:
 Integral job number is                      11
 Integral operator is                         1
 short-range coefficients                     0
 long-range coefficients              100000000
 Omega coefficients                           0
 if combine SR and LR in K                    0
 Integral screening is                        0
 Integral computing path is                   2
 max size of driver memory is            800000
 size of driver memory is                593474
 size of scratch memory is             29634545
 max col of scratch BK array               1296
 max len of scratch array in speh3          155
 max len of scratch index in speh4           18
 max int batch size is                      520
 min int batch size is                       52
 fixed nKL is                                45
 max L of basis functions is                  2
 order of int derivative is                   0
 number of shells is                         75
 number of basis is                         203
 number of cartesian basis is               203
 number of contracted shell pairs          2088
 number of primitive shell pairs           4850
 maxK2 (contraction) of shell pair           36
 max number of K2 of shell pair               1
 max number of CS2 of shell pair            320
 max number of PS2 of shell pair            320
 mem total for path MDJ                  533644
 -------------------------------------------------------
 Smallest overlap matrix eigenvalue = 3.58E-04
 Guess from superposition of atomic densities
 Warning:  Energy on first SCF cycle will be non-variational
 SAD guess density has 126.000000 electrons

 -----------------------------------------------------------------------
  General SCF calculation program by
  Eric Jon Sundstrom, Paul Horn, Yuezhi Mao, Dmitri Zuev, Alec White,
  David Stuck, Shaama M.S., Shane Yost, Joonho Lee, David Small,
  Daniel Levine, Susi Lehtola, Hugh Burton, Evgeny Epifanovsky
 -----------------------------------------------------------------------
 Exchange:     0.2000 Hartree-Fock + 0.0800 Slater + 0.7200 B88
 Correlation:  0.1900 VWN1RPA + 0.8100 LYP
 Using SG-1 standard quadrature grid
 using 4 threads for integral computing
 -------------------------------------------------------
 OpenMP Integral computing Module                
 Release: version 2.0, May 2017, Q-Chem Inc. Pleasanton 
 -------------------------------------------------------
 -------------------------------------------------------
 OpenMP BLAS3 based DFT computing Module                
 Release: version 1.0, May 2013, Q-Chem Inc. Pittsburgh 
 -------------------------------------------------------
 A restricted SCF calculation will be
 performed using DIIS
 SCF converges when DIIS error is below 1.0e-08
 ---------------------------------------
  Cycle       Energy         DIIS error
 ---------------------------------------
    1  -10333.9189937967      3.60e-02  
    2  -10333.3557409675      2.10e-03  
    3  -10333.3436584039      2.38e-03  
    4  -10333.3614677257      1.07e-03  
    5  -10333.3672994807      2.65e-04  
    6  -10333.3675295342      1.40e-04  
    7  -10333.3676254576      2.07e-05  
    8  -10333.3676271362      5.50e-06  
    9  -10333.3676272693      1.72e-06  
   10  -10333.3676272852      3.43e-07  
   11  -10333.3676272856      1.19e-07  
   12  -10333.3676272855      2.41e-08  
   13  -10333.3676272855      7.55e-09  Convergence criterion met
 ---------------------------------------
 SCF time:   CPU 43.50s  wall 12.00s 
 SCF   energy in the final basis set =   -10333.3676272855
 Total energy in the final basis set =   -10333.3676272855

 --------------------------------------------------------------
             Orbital Energies (a.u.) and Symmetries
 --------------------------------------------------------------

 Alpha MOs, Restricted
 -- Occupied --                  
******* -482.87 -176.31 -165.71 -165.71 -165.71 -101.60  -77.11
  1 A'    2 A'    3 A'    4 A'    1 A"    5 A'    6 A'    7 A'                 
-62.521 -56.342 -56.337 -56.337 -35.807 -31.300 -31.295 -31.294
  8 A'    9 A'    2 A"   10 A'   11 A'   12 A'    3 A"   13 A'                 
-22.950 -22.949 -22.949 -22.945 -22.945 -10.318  -9.513  -8.730
 14 A'    4 A"   15 A'    5 A"   16 A'   17 A'   18 A'   19 A'                 
 -7.277  -7.268  -7.267  -6.605  -6.562  -6.548  -6.548  -6.356
 20 A'    6 A"   21 A'   22 A'   23 A'   24 A'    7 A"   25 A'                 
 -4.768  -4.767  -4.764  -4.763  -4.755  -4.754  -2.673  -2.668
 26 A'   27 A'    8 A"   28 A'    9 A"   29 A'   30 A'   31 A'                 
 -2.668  -2.657  -2.657  -2.033  -2.029  -2.029  -2.018  -2.018
 10 A"   11 A"   32 A'   33 A'   12 A"   34 A'   13 A"   35 A'                 
 -0.924  -0.830  -0.731  -0.653  -0.553  -0.475  -0.433  -0.419
 36 A'   37 A'   38 A'   39 A'   40 A'   41 A'   42 A'   14 A"                 
 -0.352  -0.339  -0.336  -0.310  -0.307  -0.279  -0.258
 43 A'   15 A"   44 A'   45 A'   16 A"   46 A'   17 A"                         
 -- Virtual --                   
 -0.105  -0.094  -0.059  -0.009   0.011   0.025   0.032   0.041
 18 A"   47 A'   48 A'   49 A'   50 A'   51 A'   52 A'   19 A"                 
  0.045   0.069   0.074   0.078   0.079   0.086   0.103   0.108
 53 A'   20 A"   54 A'   55 A'   21 A"   56 A'   57 A'   58 A'                 
  0.120   0.131   0.140   0.168   0.188   0.198   0.219   0.255
 59 A'   22 A"   60 A'   61 A'   62 A'   63 A'   23 A"   64 A'                 
  0.270   0.286   0.303   0.352   0.370   0.382   0.394   0.398
 65 A'   24 A"   66 A'   67 A'   25 A"   68 A'   69 A'   70 A'                 
  0.399   0.412   0.416   0.433   0.451   0.454   0.479   0.495
 26 A"   71 A'   27 A"   72 A'   28 A"   73 A'   74 A'   29 A"                 
  0.530   0.537   0.543   0.557   0.577   0.631   0.640   0.648
 75 A'   30 A"   76 A'   31 A"   77 A'   32 A"   78 A'   79 A'                 
  0.694   0.726   0.792   0.815   0.825   0.867   0.884   0.909
 33 A"   80 A'   81 A'   82 A'   34 A"   83 A'   84 A'   85 A'                 
  0.911   0.934   0.955   1.082   1.189   1.292   1.331   1.377
 35 A"   86 A'   87 A'   88 A'   89 A'   36 A"   90 A'   91 A'                 
  1.395   1.466   1.567   1.619   1.682   1.708   1.762   1.916
 37 A"   38 A"   39 A"   92 A'   93 A'   94 A'   95 A'   96 A'                 
  1.982   2.025   2.130   2.229   2.311   2.437   2.668   2.914
 40 A"   97 A'   98 A'   41 A"   99 A'  100 A'   42 A"  101 A'                 
  3.107   3.957   3.968   3.973   3.975   3.987   4.017   4.038
102 A'   43 A"   44 A"  103 A'   45 A"  104 A'  105 A'   46 A"                 
  4.116   4.130   4.293   4.345   5.984   6.015   6.031   6.585
106 A'  107 A'  108 A'  109 A'   47 A"  110 A'  111 A'  112 A'                 
  6.903   7.529   7.563   7.623   9.704  13.788  13.900  13.951
113 A'   48 A"  114 A'  115 A'  116 A'   49 A"  117 A'  118 A'                 
 23.309  25.782  25.950  26.269  27.775  28.330  28.354  28.367
119 A'   50 A"  120 A'  121 A'  122 A'   51 A"  123 A'  124 A'                 
 28.532  28.537  28.539  28.558  28.621  47.869 127.877 127.895
 52 A"   53 A"  125 A'  126 A'  127 A'  128 A'   54 A"  129 A'                 
127.910 151.586 163.043 215.689 289.724 289.755 289.8491020.655
130 A'  131 A'  132 A'  133 A'   55 A"  134 A'  135 A'  136 A'                 
*******
137 A'                                                                         

 Beta MOs, Restricted
 -- Occupied --                  
******* -482.87 -176.31 -165.71 -165.71 -165.71 -101.60  -77.11
  1 A'    2 A'    3 A'    4 A'    1 A"    5 A'    6 A'    7 A'                 
-62.521 -56.342 -56.337 -56.337 -35.807 -31.300 -31.295 -31.294
  8 A'    9 A'    2 A"   10 A'   11 A'   12 A'    3 A"   13 A'                 
-22.950 -22.949 -22.949 -22.945 -22.945 -10.318  -9.513  -8.730
 14 A'    4 A"   15 A'    5 A"   16 A'   17 A'   18 A'   19 A'                 
 -7.277  -7.268  -7.267  -6.605  -6.562  -6.548  -6.548  -6.356
 20 A'    6 A"   21 A'   22 A'   23 A'   24 A'    7 A"   25 A'                 
 -4.768  -4.767  -4.764  -4.763  -4.755  -4.754  -2.673  -2.668
 26 A'   27 A'    8 A"   28 A'    9 A"   29 A'   30 A'   31 A'                 
 -2.668  -2.657  -2.657  -2.033  -2.029  -2.029  -2.018  -2.018
 10 A"   11 A"   32 A'   33 A'   12 A"   34 A'   13 A"   35 A'                 
 -0.924  -0.830  -0.731  -0.653  -0.553  -0.475  -0.433  -0.419
 36 A'   37 A'   38 A'   39 A'   40 A'   41 A'   42 A'   14 A"                 
 -0.352  -0.339  -0.336  -0.310  -0.307  -0.279  -0.258
 43 A'   15 A"   44 A'   45 A'   16 A"   46 A'   17 A"                         
 -- Virtual --                   
 -0.105  -0.094  -0.059  -0.009   0.011   0.025   0.032   0.041
 18 A"   47 A'   48 A'   49 A'   50 A'   51 A'   52 A'   19 A"                 
  0.045   0.069   0.074   0.078   0.079   0.086   0.103   0.108
 53 A'   20 A"   54 A'   55 A'   21 A"   56 A'   57 A'   58 A'                 
  0.120   0.131   0.140   0.168   0.188   0.198   0.219   0.255
 59 A'   22 A"   60 A'   61 A'   62 A'   63 A'   23 A"   64 A'                 
  0.270   0.286   0.303   0.352   0.370   0.382   0.394   0.398
 65 A'   24 A"   66 A'   67 A'   25 A"   68 A'   69 A'   70 A'                 
  0.399   0.412   0.416   0.433   0.451   0.454   0.479   0.495
 26 A"   71 A'   27 A"   72 A'   28 A"   73 A'   74 A'   29 A"                 
  0.530   0.537   0.543   0.557   0.577   0.631   0.640   0.648
 75 A'   30 A"   76 A'   31 A"   77 A'   32 A"   78 A'   79 A'                 
  0.694   0.726   0.792   0.815   0.825   0.867   0.884   0.909
 33 A"   80 A'   81 A'   82 A'   34 A"   83 A'   84 A'   85 A'                 
  0.911   0.934   0.955   1.082   1.189   1.292   1.331   1.377
 35 A"   86 A'   87 A'   88 A'   89 A'   36 A"   90 A'   91 A'                 
  1.395   1.466   1.567   1.619   1.682   1.708   1.762   1.916
 37 A"   38 A"   39 A"   92 A'   93 A'   94 A'   95 A'   96 A'                 
  1.982   2.025   2.130   2.229   2.311   2.437   2.668   2.914
 40 A"   97 A'   98 A'   41 A"   99 A'  100 A'   42 A"  101 A'                 
  3.107   3.957   3.968   3.973   3.975   3.987   4.017   4.038
102 A'   43 A"   44 A"  103 A'   45 A"  104 A'  105 A'   46 A"                 
  4.116   4.130   4.293   4.345   5.984   6.015   6.031   6.585
106 A'  107 A'  108 A'  109 A'   47 A"  110 A'  111 A'  112 A'                 
  6.903   7.529   7.563   7.623   9.704  13.788  13.900  13.951
113 A'   48 A"  114 A'  115 A'  116 A'   49 A"  117 A'  118 A'                 
 23.309  25.782  25.950  26.269  27.775  28.330  28.354  28.367
119 A'   50 A"  120 A'  121 A'  122 A'   51 A"  123 A'  124 A'                 
 28.532  28.537  28.539  28.558  28.621  47.869 127.877 127.895
 52 A"   53 A"  125 A'  126 A'  127 A'  128 A'   54 A"  129 A'                 
127.910 151.586 163.043 215.689 289.724 289.755 289.8491020.655
130 A'  131 A'  132 A'  133 A'   55 A"  134 A'  135 A'  136 A'                 
*******
137 A'                                                                         
 --------------------------------------------------------------

          Ground-State Mulliken Net Atomic Charges

     Atom                 Charge (a.u.)
  ----------------------------------------
      1 C                    -0.287778
      2 P                     0.045948
      3 I                    -0.149262
      4 Br                   -0.022662
      5 Cl                    0.413754
  ----------------------------------------
  Sum of atomic charges =    -0.000000

 -----------------------------------------------------------------
                    Cartesian Multipole Moments
 -----------------------------------------------------------------
    Charge (ESU x 10^10)
                -0.0000
    Dipole Moment (Debye)
         X       0.6512      Y       0.0470      Z      -0.0000
       Tot       0.6529
    Quadrupole Moments (Debye-Ang)
        XX     -76.0386     XY       1.3633     YY     -77.2689
        XZ      -0.0000     YZ       0.0000     ZZ     -79.1543
    Octopole Moments (Debye-Ang^2)
       XXX      -3.3364    XXY       1.3281    XYY      -3.3419
       YYY      -2.6803    XXZ      -0.0000    XYZ       0.0000
       YYZ      -0.0000    XZZ      -3.3511    YZZ       1.6267
       ZZZ      -0.0000
    Hexadecapole Moments (Debye-Ang^3)
      XXXX   -1871.6253   XXXY      57.9470   XXYY    -416.0133
      XYYY      16.5116   YYYY    -458.9381   XXXZ      -0.0000
      XXYZ       0.0000   XYYZ      -0.0000   YYYZ       0.0000
      XXZZ    -359.9684   XYZZ       6.2864   YYZZ     -99.2185
      XZZZ      -0.0000   YZZZ       0.0000   ZZZZ    -106.6948
 -----------------------------------------------------------------
 Calculating MO derivatives via CPSCF
 D1JvT checksum  = 293820 18792.0990244747
 D1KAT checksum  = 753600 723.0759158655
   1         3          15      0.135928    0.047453
   2         3          15      0.018378    0.006710
   3         3          15      0.002600    0.001187
   4         3          15      0.000285    0.000133
   5        14           4      0.000024    0.000013
   6        17           1      0.000001    0.000001
   7        18           0      0.000000    0.000000    Roots Converged
 Time for AOints: 13.2 s (CPU) 3.3 s (wall)
 ------------------------------------------------------------------------------
                     AOints        : Timing summary (seconds)
 ------------------------------------------------------------------------------
     job step          cpu (% of tot)      sys (% of tot)     wall (% of tot)
 ------------------------------------------------------------------------------
  cpscf_lag         0.6458E+02 (34.2)   0.8000E-05 (18.6)   0.1665E+02 (33.4)
  iterzp            0.1111E+03 (58.8)   0.3400E-04 (79.1)   0.2955E+02 (59.4)
  make_fx           0.0000E+00 ( 0.0)   0.0000E+00 ( 0.0)   0.0000E+00 ( 0.0)
  AOints            0.1315E+02 ( 7.0)   0.1000E-05 ( 2.3)   0.3332E+01 ( 6.7)
 ------------------------------------------------------------------------------
   Grand Totals     0.1891E+03          0.4300E-04          0.4977E+02
 ------------------------------------------------------------------------------
 Calculating analytic Hessian of the SCF energy
 Polarizability Matrix (a.u.)
            1           2           3
    1-164.3754081   0.5874993  -0.0000000
    2   0.5874993 -94.9861019   0.0000000
    3  -0.0000000   0.0000000 -59.5844498

 Direct stationary perturbation theory relativistic correction:

 rels  =     114.981951616235
 relv  =    -383.561963982892
 rel2e =      52.578892896866
 E_rel =    -216.001119469791

 Hessian of the SCF Energy
            1           2           3           4           5           6
    1   0.2970807  -0.0903394  -0.0000000  -0.1181529   0.1128838   0.0000000
    2  -0.0903394   0.3836164  -0.0000000   0.1321680  -0.1882649  -0.0000000
    3  -0.0000000  -0.0000000   0.0619603   0.0000000   0.0000000  -0.0227637
    4  -0.1181529   0.1321680   0.0000000   0.2228198  -0.0823349   0.0000000
    5   0.1128838  -0.1882649   0.0000000  -0.0823349   0.2533906   0.0000000
    6   0.0000000  -0.0000000  -0.0227637   0.0000000   0.0000000   0.0149497
    7  -0.0129541  -0.0055133   0.0000000  -0.0765998  -0.0386966  -0.0000000
    8   0.0046496   0.0026566  -0.0000000  -0.0493093  -0.0384965   0.0000000
    9   0.0000000  -0.0000000   0.0001343   0.0000000  -0.0000000  -0.0050696
   10  -0.1341581  -0.0185089  -0.0000000  -0.0298640  -0.0027874  -0.0000000
   11  -0.0182786  -0.0263062   0.0000000   0.0032168   0.0057868   0.0000000
   12   0.0000000   0.0000000  -0.0164220  -0.0000000  -0.0000000   0.0020131
   13  -0.0318155  -0.0178064   0.0000000   0.0017969   0.0109352  -0.0000000
   14  -0.0089154  -0.1717019   0.0000000  -0.0037405  -0.0324161  -0.0000000
   15   0.0000000   0.0000000  -0.0229090   0.0000000  -0.0000000   0.0108705
            7           8           9          10          11          12
    1  -0.0129541   0.0046496   0.0000000  -0.1341581  -0.0182786   0.0000000
    2  -0.0055133   0.0026566  -0.0000000  -0.0185089  -0.0263062   0.0000000
    3   0.0000000  -0.0000000   0.0001343  -0.0000000   0.0000000  -0.0164220
    4  -0.0765998  -0.0493093   0.0000000  -0.0298640   0.0032168  -0.0000000
    5  -0.0386966  -0.0384965  -0.0000000  -0.0027874   0.0057868  -0.0000000
    6  -0.0000000   0.0000000  -0.0050696  -0.0000000   0.0000000   0.0020131
    7   0.0942974   0.0383723  -0.0000000  -0.0020850   0.0024407   0.0000000
    8   0.0383723   0.0328706   0.0000000   0.0014065   0.0002212   0.0000000
    9  -0.0000000   0.0000000   0.0040034  -0.0000000   0.0000000   0.0029567
   10  -0.0020850   0.0014065  -0.0000000   0.1798142   0.0391243   0.0000000
   11   0.0024407   0.0002212   0.0000000   0.0391243   0.0388213  -0.0000000
   12   0.0000000   0.0000000   0.0029567   0.0000000  -0.0000000   0.0072956
   13  -0.0026585   0.0048810  -0.0000000  -0.0137071  -0.0265033  -0.0000000
   14   0.0033969   0.0027481   0.0000000  -0.0192345  -0.0185231   0.0000000
   15  -0.0000000   0.0000000  -0.0020248  -0.0000000  -0.0000000   0.0041566
           13          14          15
    1  -0.0318155  -0.0089154   0.0000000
    2  -0.0178064  -0.1717019   0.0000000
    3   0.0000000   0.0000000  -0.0229090
    4   0.0017969  -0.0037405   0.0000000
    5   0.0109352  -0.0324161  -0.0000000
    6  -0.0000000  -0.0000000   0.0108705
    7  -0.0026585   0.0033969  -0.0000000
    8   0.0048810   0.0027481   0.0000000
    9  -0.0000000   0.0000000  -0.0020248
   10  -0.0137071  -0.0192345  -0.0000000
   11  -0.0265033  -0.0185231  -0.0000000
   12  -0.0000000   0.0000000   0.0041566
   13   0.0463843   0.0284935  -0.0000000
   14   0.0284935   0.2198930  -0.0000000
   15  -0.0000000  -0.0000000   0.0099066
 Gradient time:  CPU 278.72 s  wall 73.46 s
 **********************************************************************
 **                                                                  **
 **                       VIBRATIONAL ANALYSIS                       **
 **                       --------------------                       **
 **                                                                  **
 **        VIBRATIONAL FREQUENCIES (CM**-1) AND NORMAL MODES         **
 **     FORCE CONSTANTS (mDYN/ANGSTROM) AND REDUCED MASSES (AMU)     **
 **                  INFRARED INTENSITIES (KM/MOL)                   **
 **                                                                  **
 **********************************************************************


 Mode:                 1                      2                      3
 Frequency:        87.39                 102.17                 157.05
 Force Cnst:      0.1546                 0.2525                 0.7656
 Red. Mass:      34.3523                41.0533                52.6815
 IR Active:          YES                    YES                    YES
 IR Intens:        0.027                  0.051                  0.144
 Raman Active:       YES                    YES                    YES
               X      Y      Z        X      Y      Z        X      Y      Z
 C         -0.000  0.000  0.367    0.191 -0.352  0.000    0.237  0.455  0.000
 P         -0.000  0.000  0.828    0.102 -0.429  0.000   -0.135  0.220 -0.000
 I          0.000 -0.000 -0.160   -0.270  0.170 -0.000   -0.322 -0.105  0.000
 Br         0.000 -0.000 -0.256    0.103  0.130 -0.000    0.513 -0.206  0.000
 Cl        -0.000  0.000  0.297    0.591 -0.409  0.000    0.050  0.496 -0.000
 TransDip  -0.000  0.000  0.005    0.002 -0.007  0.000    0.012  0.001 -0.000

 Mode:                 4                      5                      6
 Frequency:       236.38                 388.25                 389.64
 Force Cnst:      1.2643                 3.0443                 1.1508
 Red. Mass:      38.4034                34.2788                12.8650
 IR Active:          YES                    YES                    YES
 IR Intens:        0.662                 55.577                  6.334
 Raman Active:       YES                    YES                    YES
               X      Y      Z        X      Y      Z        X      Y      Z
 C         -0.198  0.290 -0.000    0.113 -0.087 -0.000    0.000 -0.000  0.980
 P         -0.252  0.306  0.000    0.865  0.425  0.000    0.000  0.000 -0.147
 I          0.045  0.025 -0.000   -0.138 -0.089 -0.000   -0.000 -0.000  0.001
 Br        -0.268 -0.282  0.000   -0.151 -0.010  0.000   -0.000 -0.000 -0.038
 Cl         0.732  0.175  0.000    0.037 -0.002  0.000    0.000 -0.000 -0.125
 TransDip  -0.025  0.008  0.000    0.237  0.029  0.000    0.000  0.000 -0.081

 Mode:                 7                      8                      9
 Frequency:       448.13                 771.87                1080.63
 Force Cnst:      3.6920                 4.6215                 9.2710
 Red. Mass:      31.2030                13.1657                13.4748
 IR Active:          YES                    YES                    YES
 IR Intens:       15.086                 80.216                 73.122
 Raman Active:       YES                    YES                    YES
               X      Y      Z        X      Y      Z        X      Y      Z
 C          0.375 -0.043  0.000    0.838  0.506 -0.000   -0.500  0.822 -0.000
 P          0.227 -0.630 -0.000   -0.065  0.022  0.000    0.160 -0.198  0.000
 I          0.006  0.017  0.000   -0.004  0.003  0.000   -0.001 -0.000  0.000
 Br        -0.163 -0.047 -0.000   -0.073 -0.016  0.000    0.015 -0.003  0.000
 Cl         0.017  0.617 -0.000   -0.053 -0.167  0.000   -0.002 -0.099  0.000
 TransDip   0.083 -0.092 -0.000    0.191  0.214  0.000   -0.138  0.237  0.000

 STANDARD THERMODYNAMIC QUANTITIES AT   298.15 K  AND     1.00 ATM

   This Molecule has  0 Imaginary Frequencies
   Zero point vibrational energy:        5.234 kcal/mol

   Atom    1 Element C  Has Mass   12.00000
   Atom    2 Element P  Has Mass   30.97376
   Atom    3 Element I  Has Mass  126.90440
   Atom    4 Element Br Has Mass   78.91830
   Atom    5 Element Cl Has Mass   34.96885
   Molecular Mass:   283.765310 amu
   Principal axes and moments of inertia in amu*Bohr^2:
                             1           2           3
    Eigenvalues --      617.82349  4864.45968  5482.28317
          X               0.99999    -0.00379    -0.00000
          Y               0.00379     0.99999    -0.00000
          Z               0.00000     0.00000     1.00000
   Rotational Symmetry Number is   1
   The Molecule is an Asymmetric Top
   Translational Enthalpy:        0.889 kcal/mol
   Rotational Enthalpy:           0.889 kcal/mol
   Vibrational Enthalpy:          7.522 kcal/mol
   gas constant (RT):             0.592 kcal/mol
   Translational Entropy:        42.827  cal/mol.K
   Rotational Entropy:           31.177  cal/mol.K
   Vibrational Entropy:          14.654  cal/mol.K

   Total Enthalpy:                9.892 kcal/mol
   Total Entropy:                88.658  cal/mol.K
Archival summary:
1\1\TWL02\FREQ\ProcedureUnspecified\BasisUnspecified\1r1l111\taweetha\MonNov2615:40:502018MonNov2615:40:502018\0\\#,FREQ,ProcedureUnspecified,BasisUnspecified,\\0,1\I\P,1,2.49405\C,2,1.69119,1,104.867\Cl,3,1.72175,2,131.571,1,-0,0\Br,3,1.9173,2,113.921,1,180,0\\\@

 Total job time:  85.19s(wall), 322.40s(cpu) 
 Mon Nov 26 15:40:50 2018

        *************************************************************
        *                                                           *
        *  Thank you very much for using Q-Chem.  Have a nice day.  *
        *                                                           *
        *************************************************************
