# Supplementary material for: Geometric and energetic data from ab initio calculations of haloethene, haloimine, halomethylenephosphine, haloiminophosphine, halodiazene, halodiphosphene and halocyclopropane
Source: Data Brief. 2019 Nov 2;27:104738. doi: 10.1016/j.dib.2019.104738 (PMC6861602; doi:10.1016/j.dib.2019.104738)
Supplement: Multimedia component 5 [file mmc5.zip › CP/B3LYP/ClClCPBrE.out]

Q-Chem Developer Version!
                  Welcome to Q-Chem
     A Quantum Leap Into The Future Of Chemistry


 Q-Chem 5.1, Q-Chem, Inc., Pleasanton, CA (2018)

 Yihan Shao,  Zhengting Gan,  E. Epifanovsky,  A. T. B. Gilbert,  M. Wormit,  
 J. Kussmann,  A. W. Lange,  A. Behn,  Jia Deng,  Xintian Feng,  D. Ghosh,  
 M. Goldey,  P. R. Horn,  L. D. Jacobson,  I. Kaliman,  T. Kus,  A. Landau,  
 Jie Liu,  E. I. Proynov,  R. M. Richard,  R. P. Steele,  E. J. Sundstrom,  
 H. L. Woodcock III,  P. M. Zimmerman,  D. Zuev,  B. Albrecht,  E. Alguire,  
 S. A. Baeppler,  D. Barton,  Z. Benda,  Y. A. Bernard,  E. J. Berquist,  
 K. B. Bravaya,  H. Burton,  D. Casanova,  Chun-Min Chang,  Yunqing Chen,  
 A. Chien,  K. D. Closser,  M. P. Coons,  S. Coriani,  S. Dasgupta,  
 A. L. Dempwolff,  M. Diedenhofen,  Hainam Do,  R. G. Edgar,  Po-Tung Fang,  
 S. Faraji,  S. Fatehi,  Qingguo Feng,  K. D. Fenk,  J. Fosso-Tande,  
 Qinghui Ge,  A. Ghysels,  G. Gidofalvi,  J. Gomes,  J. Gonthier,  A. Gunina,  
 D. Hait,  M. W. D. Hanson-Heine,  P. H. P. Harbach,  A. W. Hauser,  
 J. E. Herr,  E. G. Hohenstein,  Z. C. Holden,  Kerwin Hui,  B. C. Huynh,  
 T.-C. Jagau,  Hyunjun Ji,  B. Kaduk,  K. Khistyaev,  Jaehoon Kim,  
 P. Klunzinger,  K. Koh,  D. Kosenkov,  L. Koulias,  T. Kowalczyk,  
 C. M. Krauter,  A. Kunitsa,  Ka Un Lao,  A. Laurent,  K. V. Lawler,  
 Joonho Lee,  D. Lefrancois,  S. Lehtola,  D. S. Levine,  Yi-Pei Li,  
 You-Sheng Lin,  Fenglai Liu,  E. Livshits,  A. Luenser,  P. Manohar,  
 E. Mansoor,  S. F. Manzer,  Shan-Ping Mao,  Yuezhi Mao,  N. Mardirossian,  
 A. V. Marenich,  T. Markovich,  L. A. Martinez-Martinez,  S. A. Maurer,  
 N. J. Mayhall,  S. C. McKenzie,  J.-M. Mewes,  A. F. Morrison,  
 J. W. Mullinax,  K. Nanda,  T. S. Nguyen-Beck,  R. Olivares-Amaya,  
 J. A. Parkhill,  T. M. Perrine,  F. Plasser,  P. Pokhilko,  S. Prager,  
 A. Prociuk,  E. Ramos,  D. R. Rehn,  F. Rob,  M. Schneider,  N. Sergueev,  
 S. M. Sharada,  S. Sharma,  D. W. Small,  T. Stauch,  T. Stein,  
 Yu-Chuan Su,  A. J. W. Thom,  A. Tkatchenko,  T. Tsuchimochi,  N. M. Tubman,  
 L. Vogt,  M. L. Vidal,  O. Vydrov,  M. A. Watson,  J. Wenzel,  
 M. de Wergifosse,  T. A. Wesolowski,  A. White,  J. Witte,  A. Yamada,  
 Jun Yang,  K. Yao,  S. Yeganeh,  S. R. Yost,  Zhi-Qiang You,  A. Zech,  
 Igor Ying Zhang,  Xing Zhang,  Yan Zhao,  Ying Zhu,  B. R. Brooks,  
 G. K. L. Chan,  C. J. Cramer,  M. S. Gordon,  W. J. Hehre,  A. Klamt,  
 M. W. Schmidt,  C. D. Sherrill,  D. G. Truhlar,  A. Aspuru-Guzik,  R. Baer,  
 A. T. Bell,  N. A. Besley,  Jeng-Da Chai,  A. E. DePrince, III,  
 R. A. DiStasio Jr.,  A. Dreuw,  B. D. Dunietz,  T. R. Furlani,  
 Chao-Ping Hsu,  Yousung Jung,  Jing Kong,  D. S. Lambrecht,  WanZhen Liang,  
 C. Ochsenfeld,  V. A. Rassolov,  L. V. Slipchenko,  J. E. Subotnik,  
 T. Van Voorhis,  J. M. Herbert,  A. I. Krylov,  P. M. W. Gill,  M. Head-Gordon

 Contributors to earlier versions of Q-Chem not listed above: 
 R. D. Adamson,  B. Austin,  J. Baker,  G. J. O. Beran,  K. Brandhorst,  
 S. T. Brown,  E. F. C. Byrd,  A. K. Chakraborty,  C.-L. Cheng,  
 Siu Hung Chien,  D. M. Chipman,  D. L. Crittenden,  H. Dachsel,  
 R. J. Doerksen,  A. D. Dutoi,  L. Fusti-Molnar,  W. A. Goddard III,  
 A. Golubeva-Zadorozhnaya,  S. R. Gwaltney,  G. Hawkins,  A. Heyden,  
 S. Hirata,  G. Kedziora,  F. J. Keil,  C. Kelley,  Jihan Kim,  R. A. King,  
 R. Z. Khaliullin,  P. P. Korambath,  W. Kurlancheek,  A. M. Lee,  M. S. Lee,  
 S. V. Levchenko,  Ching Yeh Lin,  D. Liotard,  R. C. Lochan,  I. Lotan,  
 P. E. Maslen,  N. Nair,  D. P. O'Neill,  D. Neuhauser,  E. Neuscamman,  
 C. M. Oana,  R. Olson,  B. Peters,  R. Peverati,  P. A. Pieniazek,  
 Y. M. Rhee,  J. Ritchie,  M. A. Rohrdanz,  E. Rosta,  N. J. Russ,  
 H. F. Schaefer III,  N. E. Schultz,  N. Shenvi,  A. C. Simmonett,  A. Sodt,  
 D. Stuck,  K. S. Thanthiriwatte,  V. Vanovschi,  Tao Wang,  A. Warshel,  
 C. F. Williams,  Q. Wu,  X. Xu,  W. Zhang

 Please cite Q-Chem as follows:
 Y. Shao et al., Mol. Phys. 113, 184-215 (2015)
 DOI: 10.1080/00268976.2014.952696

 Q-Chem 5.1.2 for Intel X86 EM64T Linux

 Parts of Q-Chem use Armadillo 8.300.2 (Tropical Shenanigans).
 http://arma.sourceforge.net/

 Q-Chem begins on Mon Nov 26 11:36:39 2018  

Host: 
0

     Scratch files written to /scratch/taweetham/qchem44461//
Input Ideriv = 2
Curr. Ideriv = -1
Max.  Ideriv = 2

Checking the input file for inconsistencies... 	...done.

--------------------------------------------------------------
User input:
--------------------------------------------------------------
$molecule
0 1
C 
P 1 1.5 
Br 2 PBr 1 120. 
Cl 1 PCl 2 120.  3 180.0
Cl 1 PCl 2 120.  3 0.0

PH=1.44
PF=1.54
PCl=2.03
PBr=2.5
PI=2.6
$end

$rem
   job_type	optimization
   basis	6-311++g**
   method	b3lyp
$end

--------------------------------------------------------------
 ----------------------------------------------------------------
             Standard Nuclear Orientation (Angstroms)
    I     Atom           X                Y                Z
 ----------------------------------------------------------------
    1      C       1.2581627673     0.0451052987     0.0000000000
    2      P       0.1077418311     1.0076704495     0.0000000000
    3      Br     -2.2402854047     0.1493184822    -0.0000000000
    4      Cl      3.1647608828     0.7420870962    -0.0000000000
    5      Cl      0.9084676522    -1.9545480028     0.0000000000
 ----------------------------------------------------------------
 Molecular Point Group                 Cs    NOp =  2
 Largest Abelian Subgroup              Cs    NOp =  2
 Nuclear Repulsion Energy =   500.3027666956 hartrees
 There are       45 alpha and       45 beta electrons
 Requested basis set is 6-311++G(d,p)
 There are 64 shells and 160 basis functions

 Total QAlloc Memory Limit   2000 MB
 Mega-Array Size       188 MB
 MEM_STATIC part       192 MB
 A cutoff of  1.0D-11 yielded   1598 shell pairs
 There are     10908 function pairs (     11899 Cartesian)

 -------------------------------------------------------
 OpenMP Integral Computing Module                       
 Release: version 1.0, May 2013, Q-Chem Inc. Pittsburgh 
 -------------------------------------------------------
 Integral Job Info:
 Integral job number is                      11
 Integral operator is                         1
 short-range coefficients                     0
 long-range coefficients              100000000
 Omega coefficients                           0
 if combine SR and LR in K                    0
 Integral screening is                        0
 Integral computing path is                   2
 max size of driver memory is            800000
 size of driver memory is                593474
 size of scratch memory is             29634545
 max col of scratch BK array               1296
 max len of scratch array in speh3          155
 max len of scratch index in speh4           18
 max int batch size is                      520
 min int batch size is                       52
 fixed nKL is                                45
 max L of basis functions is                  2
 order of int derivative is                   0
 number of shells is                         64
 number of basis is                         167
 number of cartesian basis is               167
 number of contracted shell pairs          1598
 number of primitive shell pairs           4222
 maxK2 (contraction) of shell pair           36
 max number of K2 of shell pair               1
 max number of CS2 of shell pair            206
 max number of PS2 of shell pair            318
 mem total for path MDJ                  520124
 -------------------------------------------------------
 Smallest overlap matrix eigenvalue = 4.38E-04

 Scale SEOQF with 1.000000e-01/1.000000e-01/1.000000e-01

 Standard Electronic Orientation quadrupole field applied
 Nucleus-field energy     =     0.0000000197 hartrees
 Guess from superposition of atomic densities
 Warning:  Energy on first SCF cycle will be non-variational
 SAD guess density has 90.000000 electrons

 -----------------------------------------------------------------------
  General SCF calculation program by
  Eric Jon Sundstrom, Paul Horn, Yuezhi Mao, Dmitri Zuev, Alec White,
  David Stuck, Shaama M.S., Shane Yost, Joonho Lee, David Small,
  Daniel Levine, Susi Lehtola, Hugh Burton, Evgeny Epifanovsky
 -----------------------------------------------------------------------
 Exchange:     0.2000 Hartree-Fock + 0.0800 Slater + 0.7200 B88
 Correlation:  0.1900 VWN1RPA + 0.8100 LYP
 Using SG-1 standard quadrature grid
 using 4 threads for integral computing
 -------------------------------------------------------
 OpenMP Integral computing Module                
 Release: version 2.0, May 2017, Q-Chem Inc. Pleasanton 
 -------------------------------------------------------
 -------------------------------------------------------
 OpenMP BLAS3 based DFT computing Module                
 Release: version 1.0, May 2013, Q-Chem Inc. Pittsburgh 
 -------------------------------------------------------
 A restricted SCF calculation will be
 performed using DIIS
 SCF converges when DIIS error is below 1.0e-08
 ---------------------------------------
  Cycle       Energy         DIIS error
 ---------------------------------------
    1   -3874.3615197887      3.38e-02  
    2   -3873.9524817198      2.83e-03  
    3   -3873.9154306331      3.85e-03  
    4   -3873.9736580244      1.33e-03  
    5   -3873.9782205750      4.62e-04  
    6   -3873.9787778326      2.22e-04  
    7   -3873.9789395807      4.99e-05  
    8   -3873.9789470217      1.45e-05  
    9   -3873.9789479746      2.79e-06  
   10   -3873.9789480039      7.27e-07  
   11   -3873.9789480057      4.27e-07  
   12   -3873.9789480064      7.61e-08  
   13   -3873.9789480064      1.18e-08  
   14   -3873.9789480064      2.61e-09  Convergence criterion met
 ---------------------------------------
 SCF time:   CPU 30.35s  wall 11.00s 
 SCF   energy in the final basis set =    -3873.9789480064
 Total energy in the final basis set =    -3873.9789480064

 --------------------------------------------------------------
             Orbital Energies (a.u.) and Symmetries
 --------------------------------------------------------------

 Alpha MOs, Restricted
 -- Occupied --                  
-482.85 -101.61 -101.59  -77.13  -62.50  -56.32  -56.32  -56.32
  1 A'    2 A'    3 A'    4 A'    5 A'    6 A'    1 A"    7 A'                 
-10.336  -9.523  -9.503  -8.710  -7.290  -7.277  -7.277  -7.269
  8 A'    9 A'   10 A'   11 A'   12 A'   13 A'    2 A"   14 A'                 
 -7.257  -7.257  -6.630  -6.541  -6.528  -6.528  -4.792  -4.789
 15 A'    3 A"   16 A'   17 A'    4 A"   18 A'   19 A'    5 A"                 
 -4.787  -2.652  -2.648  -2.648  -2.638  -2.638  -0.887  -0.843
 20 A'   21 A'    6 A"   22 A'    7 A"   23 A'   24 A'   25 A'                 
 -0.798  -0.767  -0.537  -0.469  -0.439  -0.409  -0.363  -0.355
 26 A'   27 A'   28 A'   29 A'   30 A'    8 A"   31 A'   32 A'                 
 -0.355  -0.331  -0.323  -0.306  -0.305
  9 A"   10 A"   33 A'   11 A"   34 A'                                         
 -- Virtual --                   
 -0.174  -0.139  -0.101  -0.029  -0.003   0.019   0.031   0.038
 35 A'   36 A'   12 A"   37 A'   38 A'   39 A'   40 A'   13 A"                 
  0.049   0.061   0.067   0.068   0.075   0.081   0.091   0.100
 41 A'   42 A'   43 A'   14 A"   44 A'   15 A"   45 A'   16 A"                 
  0.109   0.116   0.120   0.133   0.143   0.153   0.161   0.199
 46 A'   47 A'   48 A'   17 A"   49 A'   50 A'   51 A'   52 A'                 
  0.221   0.273   0.283   0.332   0.379   0.390   0.403   0.413
 53 A'   18 A"   54 A'   55 A'   56 A'   57 A'   58 A'   59 A'                 
  0.415   0.445   0.451   0.453   0.465   0.504   0.508   0.515
 19 A"   60 A'   20 A"   61 A'   21 A"   22 A"   62 A'   63 A'                 
  0.530   0.558   0.562   0.581   0.601   0.624   0.624   0.673
 23 A"   24 A"   64 A'   65 A'   66 A'   25 A"   67 A'   26 A"                 
  0.686   0.731   0.769   0.777   0.828   0.834   0.841   0.844
 68 A'   69 A'   70 A'   27 A"   28 A"   71 A'   72 A'   29 A"                 
  0.855   0.902   0.924   0.930   0.932   0.960   1.077   1.129
 73 A'   74 A'   75 A'   30 A"   76 A'   77 A'   78 A'   79 A'                 
  1.179   1.321   1.494   1.548   1.565   1.609   1.634   1.661
 80 A'   31 A"   32 A"   81 A'   33 A"   82 A'   83 A'   84 A'                 
  1.975   1.987   2.004   2.061   2.209   2.234   2.236   2.274
 85 A'   34 A"   86 A'   87 A'   35 A"   36 A"   88 A'   89 A'                 
  2.318   2.372   2.668   2.868   3.163   3.986   3.990   3.997
 90 A'   91 A'   37 A"   92 A'   93 A'   38 A"   39 A"   94 A'                 
  4.015   4.135   6.583   6.959   7.543   7.556   7.583   9.634
 95 A'   96 A'   97 A'   98 A'   40 A"   99 A'  100 A'  101 A'                 
  9.654  13.765  13.875  14.063  23.402  25.734  25.777  25.780
102 A'   41 A"  103 A'  104 A'  105 A'   42 A"  106 A'   43 A"                 
 25.883  26.127  26.175  47.877 163.137 215.611 215.633 289.739
107 A'  108 A'  109 A'  110 A'  111 A'  112 A'  113 A'   44 A"                 
289.750 289.7941020.661
114 A'  115 A'  116 A'                                                         

 Beta MOs, Restricted
 -- Occupied --                  
-482.85 -101.61 -101.59  -77.13  -62.50  -56.32  -56.32  -56.32
  1 A'    2 A'    3 A'    4 A'    5 A'    6 A'    1 A"    7 A'                 
-10.336  -9.523  -9.503  -8.710  -7.290  -7.277  -7.277  -7.269
  8 A'    9 A'   10 A'   11 A'   12 A'   13 A'    2 A"   14 A'                 
 -7.257  -7.257  -6.630  -6.541  -6.528  -6.528  -4.792  -4.789
 15 A'    3 A"   16 A'   17 A'    4 A"   18 A'   19 A'    5 A"                 
 -4.787  -2.652  -2.648  -2.648  -2.638  -2.638  -0.887  -0.843
 20 A'   21 A'    6 A"   22 A'    7 A"   23 A'   24 A'   25 A'                 
 -0.798  -0.767  -0.537  -0.469  -0.439  -0.409  -0.363  -0.355
 26 A'   27 A'   28 A'   29 A'   30 A'    8 A"   31 A'   32 A'                 
 -0.355  -0.331  -0.323  -0.306  -0.305
  9 A"   10 A"   33 A'   11 A"   34 A'                                         
 -- Virtual --                   
 -0.174  -0.139  -0.101  -0.029  -0.003   0.019   0.031   0.038
 35 A'   36 A'   12 A"   37 A'   38 A'   39 A'   40 A'   13 A"                 
  0.049   0.061   0.067   0.068   0.075   0.081   0.091   0.100
 41 A'   42 A'   43 A'   14 A"   44 A'   15 A"   45 A'   16 A"                 
  0.109   0.116   0.120   0.133   0.143   0.153   0.161   0.199
 46 A'   47 A'   48 A'   17 A"   49 A'   50 A'   51 A'   52 A'                 
  0.221   0.273   0.283   0.332   0.379   0.390   0.403   0.413
 53 A'   18 A"   54 A'   55 A'   56 A'   57 A'   58 A'   59 A'                 
  0.415   0.445   0.451   0.453   0.465   0.504   0.508   0.515
 19 A"   60 A'   20 A"   61 A'   21 A"   22 A"   62 A'   63 A'                 
  0.530   0.558   0.562   0.581   0.601   0.624   0.624   0.673
 23 A"   24 A"   64 A'   65 A'   66 A'   25 A"   67 A'   26 A"                 
  0.686   0.731   0.769   0.777   0.828   0.834   0.841   0.844
 68 A'   69 A'   70 A'   27 A"   28 A"   71 A'   72 A'   29 A"                 
  0.855   0.902   0.924   0.930   0.932   0.960   1.077   1.129
 73 A'   74 A'   75 A'   30 A"   76 A'   77 A'   78 A'   79 A'                 
  1.179   1.321   1.494   1.548   1.565   1.609   1.634   1.661
 80 A'   31 A"   32 A"   81 A'   33 A"   82 A'   83 A'   84 A'                 
  1.975   1.987   2.004   2.061   2.209   2.234   2.236   2.274
 85 A'   34 A"   86 A'   87 A'   35 A"   36 A"   88 A'   89 A'                 
  2.318   2.372   2.668   2.868   3.163   3.986   3.990   3.997
 90 A'   91 A'   37 A"   92 A'   93 A'   38 A"   39 A"   94 A'                 
  4.015   4.135   6.583   6.959   7.543   7.556   7.583   9.634
 95 A'   96 A'   97 A'   98 A'   40 A"   99 A'  100 A'  101 A'                 
  9.654  13.765  13.875  14.063  23.402  25.734  25.777  25.780
102 A'   41 A"  103 A'  104 A'  105 A'   42 A"  106 A'   43 A"                 
 25.883  26.127  26.175  47.877 163.137 215.611 215.633 289.739
107 A'  108 A'  109 A'  110 A'  111 A'  112 A'  113 A'   44 A"                 
289.750 289.7941020.661
114 A'  115 A'  116 A'                                                         
 --------------------------------------------------------------

          Ground-State Mulliken Net Atomic Charges

     Atom                 Charge (a.u.)
  ----------------------------------------
      1 C                    -0.245756
      2 P                     0.021533
      3 Br                   -0.134113
      4 Cl                    0.185028
      5 Cl                    0.173308
  ----------------------------------------
  Sum of atomic charges =     0.000000

 -----------------------------------------------------------------
                    Cartesian Multipole Moments
 -----------------------------------------------------------------
    Charge (ESU x 10^10)
                 0.0000
    Dipole Moment (Debye)
         X       0.6481      Y       1.0619      Z       0.0000
       Tot       1.2440
    Quadrupole Moments (Debye-Ang)
        XX     -62.9103     XY       2.0161     YY     -62.5155
        XZ      -0.0000     YZ      -0.0000     ZZ     -63.1422
    Octopole Moments (Debye-Ang^2)
       XXX     -49.5166    XXY       3.3272    XYY     -18.4066
       YYY      -6.1207    XXZ       0.0000    XYZ      -0.0000
       YYZ       0.0000    XZZ     -19.0977    YZZ       0.9377
       ZZZ       0.0000
    Hexadecapole Moments (Debye-Ang^3)
      XXXX   -1408.9748   XXXY      28.6380   XXYY    -335.7118
      XYYY      -4.7465   YYYY    -469.9348   XXXZ      -0.0000
      XXYZ      -0.0000   XYYZ      -0.0000   YYYZ       0.0000
      XXZZ    -273.6032   XYZZ      -2.1844   YYZZ     -97.0182
      XZZZ      -0.0000   YZZZ       0.0000   ZZZZ     -79.7227
 -----------------------------------------------------------------
 Calculating analytic gradient of the SCF energy
 Gradient of SCF Energy
            1           2           3           4           5
    1  -0.1523744   0.1459119  -0.0332382   0.0623802  -0.0226795
    2   0.1570165  -0.1278544  -0.0026601   0.0267670  -0.0532690
    3  -0.0000000   0.0000000  -0.0000000   0.0000000   0.0000000
 Max gradient component =       1.570E-01
 RMS gradient           =       7.941E-02
 Gradient time:  CPU 6.95 s  wall 3.45 s
 Geometry Optimization Parameters
   NAtoms,    NIC,     NZ,  NCons,   NDum,   NFix, NCnnct, MaxDiis
        5      20       5       0       0       0       0       0


** GEOMETRY OPTIMIZATION IN DELOCALIZED INTERNAL COORDINATES **
   Searching for a Minimum

   Optimization Cycle:   1

                       Coordinates (Angstroms)
     ATOM                X               Y               Z
      1  C         1.2581627673    0.0451052987    0.0000000000
      2  P         0.1077418311    1.0076704495    0.0000000000
      3  Br       -2.2402854047    0.1493184822    0.0000000000
      4  Cl        3.1647608828    0.7420870962    0.0000000000
      5  Cl        0.9084676522   -1.9545480028    0.0000000000
   Point Group: cs    Number of degrees of freedom:     7


   Energy is  -3873.978948006


 Attempting to Generate Delocalized Internal Coordinates

  7 Hessian modes will be used to form the next step
  Hessian Eigenvalues:
     0.092515    0.139919    0.139919    0.250000    0.250000    0.250000
     0.766766

 Minimum Search - Taking Simple RFO Step
 Searching for Lamda that Minimizes Along All modes
 Value Taken    Lamda =  -0.08400954
 Calculated Step too Large.  Step scaled by  0.592546
 Step Taken.  Stepsize is  0.300000

                             Maximum     Tolerance    Cnvgd?
         Gradient           0.164491      0.000300      NO
         Displacement       0.209383      0.001200      NO
         Energy change     *********      0.000001      NO


 New Cartesian Coordinates Obtained by Inverse Iteration

 Displacement from previous Coordinates is:  0.319784
 ----------------------------------------------------------------
             Standard Nuclear Orientation (Angstroms)
    I     Atom           X                Y                Z
 ----------------------------------------------------------------
    1      C       1.2511115342     0.0294901524     0.0000000000
    2      P       0.0837422432     1.0683914310     0.0000000000
    3      Br     -2.1711619267     0.1284953211     0.0000000000
    4      Cl      3.0798252798     0.6622590579     0.0000000000
    5      Cl      0.9553305982    -1.8990026385     0.0000000000
 ----------------------------------------------------------------
 Molecular Point Group                 Cs    NOp =  2
 Largest Abelian Subgroup              Cs    NOp =  2
 Nuclear Repulsion Energy =   510.5851910766 hartrees
 There are       45 alpha and       45 beta electrons
 Applying Cartesian multipole field
    Component          Value
    ---------          -----
     (2,0,0)        1.00000E-11
     (0,2,0)        2.00000E-11
     (0,0,2)       -3.00000E-11
 Nucleus-field energy     =     0.0000000187 hartrees
 Requested basis set is 6-311++G(d,p)
 There are 64 shells and 160 basis functions
 A cutoff of  1.0D-11 yielded   1607 shell pairs
 There are     10985 function pairs (     11989 Cartesian)
 Smallest overlap matrix eigenvalue = 3.86E-04
 Guess MOs from SCF MO coefficient file

 -----------------------------------------------------------------------
  General SCF calculation program by
  Eric Jon Sundstrom, Paul Horn, Yuezhi Mao, Dmitri Zuev, Alec White,
  David Stuck, Shaama M.S., Shane Yost, Joonho Lee, David Small,
  Daniel Levine, Susi Lehtola, Hugh Burton, Evgeny Epifanovsky
 -----------------------------------------------------------------------
 Exchange:     0.2000 Hartree-Fock + 0.0800 Slater + 0.7200 B88
 Correlation:  0.1900 VWN1RPA + 0.8100 LYP
 Using SG-1 standard quadrature grid
 using 4 threads for integral computing
 -------------------------------------------------------
 OpenMP Integral computing Module                
 Release: version 2.0, May 2017, Q-Chem Inc. Pleasanton 
 -------------------------------------------------------
 -------------------------------------------------------
 OpenMP BLAS3 based DFT computing Module                
 Release: version 1.0, May 2013, Q-Chem Inc. Pittsburgh 
 -------------------------------------------------------
 A restricted SCF calculation will be
 performed using DIIS
 SCF converges when DIIS error is below 1.0e-08
 ---------------------------------------
  Cycle       Energy         DIIS error
 ---------------------------------------
    1   -3874.0169287734      1.04e-03  
    2   -3874.0220868227      3.92e-04  
    3   -3874.0214611690      5.78e-04  
    4   -3874.0225977638      1.48e-04  
    5   -3874.0226669444      4.02e-05  
    6   -3874.0226727797      1.12e-05  
    7   -3874.0226732076      5.23e-06  
    8   -3874.0226732832      1.13e-06  
    9   -3874.0226732871      2.16e-07  
   10   -3874.0226732873      7.89e-08  
   11   -3874.0226732873      2.62e-08  
   12   -3874.0226732873      1.02e-08  
   13   -3874.0226732873      1.42e-09  Convergence criterion met
 ---------------------------------------
 SCF time:   CPU 28.26s  wall 15.00s 
 SCF   energy in the final basis set =    -3874.0226732873
 Total energy in the final basis set =    -3874.0226732873

 --------------------------------------------------------------
             Orbital Energies (a.u.) and Symmetries
 --------------------------------------------------------------

 Alpha MOs, Restricted
 -- Occupied --                  
-482.85 -101.61 -101.59  -77.13  -62.50  -56.32  -56.32  -56.32
  1 A'    2 A'    3 A'    4 A'    5 A'    6 A'    1 A"    7 A'                 
-10.336  -9.521  -9.504  -8.709  -7.287  -7.276  -7.275  -7.270
  8 A'    9 A'   10 A'   11 A'   12 A'   13 A'    2 A"   14 A'                 
 -7.258  -7.258  -6.628  -6.540  -6.528  -6.527  -4.790  -4.787
  3 A"   15 A'   16 A'   17 A'    4 A"   18 A'   19 A'    5 A"                 
 -4.785  -2.651  -2.648  -2.647  -2.637  -2.637  -0.898  -0.848
 20 A'   21 A'    6 A"   22 A'    7 A"   23 A'   24 A'   25 A'                 
 -0.796  -0.754  -0.548  -0.475  -0.443  -0.412  -0.364  -0.356
 26 A'   27 A'   28 A'   29 A'   30 A'    8 A"   31 A'   32 A'                 
 -0.355  -0.331  -0.325  -0.306  -0.297
  9 A"   10 A"   33 A'   34 A'   11 A"                                         
 -- Virtual --                   
 -0.148  -0.113  -0.105  -0.020  -0.001   0.020   0.032   0.039
 35 A'   36 A'   12 A"   37 A'   38 A'   39 A'   40 A'   13 A"                 
  0.049   0.058   0.068   0.069   0.077   0.080   0.092   0.102
 41 A'   42 A'   14 A"   43 A'   44 A'   15 A"   45 A'   16 A"                 
  0.109   0.118   0.120   0.134   0.143   0.151   0.159   0.197
 46 A'   47 A'   48 A'   17 A"   49 A'   50 A'   51 A'   52 A'                 
  0.224   0.276   0.276   0.323   0.375   0.394   0.402   0.411
 53 A'   18 A"   54 A'   55 A'   56 A'   57 A'   58 A'   59 A'                 
  0.414   0.444   0.448   0.448   0.470   0.492   0.499   0.503
 19 A"   60 A'   61 A'   20 A"   21 A"   62 A'   22 A"   63 A'                 
  0.528   0.558   0.568   0.581   0.606   0.613   0.635   0.684
 23 A"   24 A"   64 A'   65 A'   66 A'   25 A"   67 A'   68 A'                 
  0.688   0.750   0.760   0.786   0.827   0.833   0.842   0.846
 26 A"   69 A'   27 A"   70 A'   28 A"   71 A'   29 A"   72 A'                 
  0.868   0.891   0.922   0.945   0.960   0.974   1.057   1.107
 73 A'   74 A'   75 A'   30 A"   76 A'   77 A'   78 A'   79 A'                 
  1.187   1.345   1.477   1.552   1.581   1.646   1.656   1.700
 80 A'   31 A"   32 A"   33 A"   81 A'   82 A'   83 A'   84 A'                 
  1.920   1.988   2.006   2.072   2.209   2.237   2.250   2.274
 85 A'   34 A"   86 A'   87 A'   35 A"   36 A"   88 A'   89 A'                 
  2.325   2.409   2.664   2.913   3.136   3.987   3.993   3.999
 90 A'   91 A'   37 A"   92 A'   93 A'   38 A"   39 A"   94 A'                 
  4.021   4.152   6.585   6.938   7.544   7.558   7.593   9.640
 95 A'   96 A'   97 A'   98 A'   40 A"   99 A'  100 A'  101 A'                 
  9.667  13.767  13.880  14.012  23.340  25.740  25.787  25.808
102 A'   41 A"  103 A'  104 A'  105 A'   42 A"   43 A"  106 A'                 
 25.869  26.201  26.238  47.879 163.100 215.620 215.647 289.740
107 A'  108 A'  109 A'  110 A'  111 A'  112 A'  113 A'   44 A"                 
289.753 289.8031020.664
114 A'  115 A'  116 A'                                                         

 Beta MOs, Restricted
 -- Occupied --                  
-482.85 -101.61 -101.59  -77.13  -62.50  -56.32  -56.32  -56.32
  1 A'    2 A'    3 A'    4 A'    5 A'    6 A'    1 A"    7 A'                 
-10.336  -9.521  -9.504  -8.709  -7.287  -7.276  -7.275  -7.270
  8 A'    9 A'   10 A'   11 A'   12 A'   13 A'    2 A"   14 A'                 
 -7.258  -7.258  -6.628  -6.540  -6.528  -6.527  -4.790  -4.787
  3 A"   15 A'   16 A'   17 A'    4 A"   18 A'   19 A'    5 A"                 
 -4.785  -2.651  -2.648  -2.647  -2.637  -2.637  -0.898  -0.848
 20 A'   21 A'    6 A"   22 A'    7 A"   23 A'   24 A'   25 A'                 
 -0.796  -0.754  -0.548  -0.475  -0.443  -0.412  -0.364  -0.356
 26 A'   27 A'   28 A'   29 A'   30 A'    8 A"   31 A'   32 A'                 
 -0.355  -0.331  -0.325  -0.306  -0.297
  9 A"   10 A"   33 A'   34 A'   11 A"                                         
 -- Virtual --                   
 -0.148  -0.113  -0.105  -0.020  -0.001   0.020   0.032   0.039
 35 A'   36 A'   12 A"   37 A'   38 A'   39 A'   40 A'   13 A"                 
  0.049   0.058   0.068   0.069   0.077   0.080   0.092   0.102
 41 A'   42 A'   14 A"   43 A'   44 A'   15 A"   45 A'   16 A"                 
  0.109   0.118   0.120   0.134   0.143   0.151   0.159   0.197
 46 A'   47 A'   48 A'   17 A"   49 A'   50 A'   51 A'   52 A'                 
  0.224   0.276   0.276   0.323   0.375   0.394   0.402   0.411
 53 A'   18 A"   54 A'   55 A'   56 A'   57 A'   58 A'   59 A'                 
  0.414   0.444   0.448   0.448   0.470   0.492   0.499   0.503
 19 A"   60 A'   61 A'   20 A"   21 A"   62 A'   22 A"   63 A'                 
  0.528   0.558   0.568   0.581   0.606   0.613   0.635   0.684
 23 A"   24 A"   64 A'   65 A'   66 A'   25 A"   67 A'   68 A'                 
  0.688   0.750   0.760   0.786   0.827   0.833   0.842   0.846
 26 A"   69 A'   27 A"   70 A'   28 A"   71 A'   29 A"   72 A'                 
  0.868   0.891   0.922   0.945   0.960   0.974   1.057   1.107
 73 A'   74 A'   75 A'   30 A"   76 A'   77 A'   78 A'   79 A'                 
  1.187   1.345   1.477   1.552   1.581   1.646   1.656   1.700
 80 A'   31 A"   32 A"   33 A"   81 A'   82 A'   83 A'   84 A'                 
  1.920   1.988   2.006   2.072   2.209   2.237   2.250   2.274
 85 A'   34 A"   86 A'   87 A'   35 A"   36 A"   88 A'   89 A'                 
  2.325   2.409   2.664   2.913   3.136   3.987   3.993   3.999
 90 A'   91 A'   37 A"   92 A'   93 A'   38 A"   39 A"   94 A'                 
  4.021   4.152   6.585   6.938   7.544   7.558   7.593   9.640
 95 A'   96 A'   97 A'   98 A'   40 A"   99 A'  100 A'  101 A'                 
  9.667  13.767  13.880  14.012  23.340  25.740  25.787  25.808
102 A'   41 A"  103 A'  104 A'  105 A'   42 A"   43 A"  106 A'                 
 25.869  26.201  26.238  47.879 163.100 215.620 215.647 289.740
107 A'  108 A'  109 A'  110 A'  111 A'  112 A'  113 A'   44 A"                 
289.753 289.8031020.664
114 A'  115 A'  116 A'                                                         
 --------------------------------------------------------------

          Ground-State Mulliken Net Atomic Charges

     Atom                 Charge (a.u.)
  ----------------------------------------
      1 C                    -0.355087
      2 P                     0.035518
      3 Br                   -0.145212
      4 Cl                    0.229502
      5 Cl                    0.235280
  ----------------------------------------
  Sum of atomic charges =     0.000000

 -----------------------------------------------------------------
                    Cartesian Multipole Moments
 -----------------------------------------------------------------
    Charge (ESU x 10^10)
                 0.0000
    Dipole Moment (Debye)
         X       0.6728      Y       0.9145      Z       0.0000
       Tot       1.1354
    Quadrupole Moments (Debye-Ang)
        XX     -62.6875     XY       1.7689     YY     -62.1381
        XZ      -0.0000     YZ       0.0000     ZZ     -63.1499
    Octopole Moments (Debye-Ang^2)
       XXX     -51.0500    XXY       2.1817    XYY     -18.7330
       YYY      -6.8376    XXZ       0.0000    XYZ       0.0000
       YYZ       0.0000    XZZ     -19.4054    YZZ       0.6217
       ZZZ       0.0000
    Hexadecapole Moments (Debye-Ang^3)
      XXXX   -1348.7867   XXXY      36.5318   XXYY    -320.8788
      XYYY       4.0231   YYYY    -453.1371   XXXZ      -0.0000
      XXYZ      -0.0000   XYYZ      -0.0000   YYYZ       0.0000
      XXZZ    -260.8885   XYZZ       1.4503   YYZZ     -94.0210
      XZZZ      -0.0000   YZZZ       0.0000   ZZZZ     -79.9354
 -----------------------------------------------------------------
 Calculating analytic gradient of the SCF energy
 Gradient of SCF Energy
            1           2           3           4           5
    1  -0.0917584   0.0863801  -0.0306470   0.0547074  -0.0186821
    2   0.1086187  -0.0751499  -0.0044257   0.0220580  -0.0511011
    3  -0.0000000   0.0000000   0.0000000   0.0000000   0.0000000
 Max gradient component =       1.086E-01
 RMS gradient           =       5.211E-02
 Gradient time:  CPU 7.14 s  wall 3.64 s
 Geometry Optimization Parameters
   NAtoms,    NIC,     NZ,  NCons,   NDum,   NFix, NCnnct, MaxDiis
        5      20       5       0       0       0       0       0

 Cartesian Hessian Update
 Hessian Updated using BFGS Update


** GEOMETRY OPTIMIZATION IN DELOCALIZED INTERNAL COORDINATES **
   Searching for a Minimum

   Optimization Cycle:   2

                       Coordinates (Angstroms)
     ATOM                X               Y               Z
      1  C         1.2511115342    0.0294901524    0.0000000000
      2  P         0.0837422432    1.0683914310    0.0000000000
      3  Br       -2.1711619267    0.1284953211    0.0000000000
      4  Cl        3.0798252798    0.6622590579    0.0000000000
      5  Cl        0.9553305982   -1.8990026385    0.0000000000
   Point Group: cs    Number of degrees of freedom:     7


   Energy is  -3874.022673287

 Hessian Updated using BFGS Update

  6 Hessian modes will be used to form the next step
  Hessian Eigenvalues:
     0.065307    0.102337    0.140666    0.235301    0.250293    0.872253

 Minimum Search - Taking Simple RFO Step
 Searching for Lamda that Minimizes Along All modes
 Value Taken    Lamda =  -0.08133604
 Calculated Step too Large.  Step scaled by  0.426596
 Step Taken.  Stepsize is  0.300000

                             Maximum     Tolerance    Cnvgd?
         Gradient           0.109138      0.000300      NO
         Displacement       0.193307      0.001200      NO
         Energy change     -0.043725      0.000001      NO


 New Cartesian Coordinates Obtained by Inverse Iteration

 Displacement from previous Coordinates is:  0.345198
 ----------------------------------------------------------------
             Standard Nuclear Orientation (Angstroms)
    I     Atom           X                Y                Z
 ----------------------------------------------------------------
    1      C       1.2350582786     0.0156337838     0.0000000000
    2      P       0.0744691429     1.1186609041     0.0000000000
    3      Br     -2.0792617094     0.0976001595     0.0000000000
    4      Cl      2.9848792454     0.5850997056     0.0000000000
    5      Cl      0.9837027712    -1.8273612292     0.0000000000
 ----------------------------------------------------------------
 Molecular Point Group                 Cs    NOp =  2
 Largest Abelian Subgroup              Cs    NOp =  2
 Nuclear Repulsion Energy =   525.2597571851 hartrees
 There are       45 alpha and       45 beta electrons
 Applying Cartesian multipole field
    Component          Value
    ---------          -----
     (2,0,0)        1.00000E-11
     (0,2,0)        2.00000E-11
     (0,0,2)       -3.00000E-11
 Nucleus-field energy     =     0.0000000176 hartrees
 Requested basis set is 6-311++G(d,p)
 There are 64 shells and 160 basis functions
 A cutoff of  1.0D-11 yielded   1628 shell pairs
 There are     11084 function pairs (     12097 Cartesian)
 Smallest overlap matrix eigenvalue = 2.96E-04
 Guess MOs from SCF MO coefficient file

 -----------------------------------------------------------------------
  General SCF calculation program by
  Eric Jon Sundstrom, Paul Horn, Yuezhi Mao, Dmitri Zuev, Alec White,
  David Stuck, Shaama M.S., Shane Yost, Joonho Lee, David Small,
  Daniel Levine, Susi Lehtola, Hugh Burton, Evgeny Epifanovsky
 -----------------------------------------------------------------------
 Exchange:     0.2000 Hartree-Fock + 0.0800 Slater + 0.7200 B88
 Correlation:  0.1900 VWN1RPA + 0.8100 LYP
 Using SG-1 standard quadrature grid
 using 4 threads for integral computing
 -------------------------------------------------------
 OpenMP Integral computing Module                
 Release: version 2.0, May 2017, Q-Chem Inc. Pleasanton 
 -------------------------------------------------------
 -------------------------------------------------------
 OpenMP BLAS3 based DFT computing Module                
 Release: version 1.0, May 2013, Q-Chem Inc. Pittsburgh 
 -------------------------------------------------------
 A restricted SCF calculation will be
 performed using DIIS
 SCF converges when DIIS error is below 1.0e-08
 ---------------------------------------
  Cycle       Energy         DIIS error
 ---------------------------------------
    1   -3874.0466883985      1.04e-03  
    2   -3874.0520145829      3.24e-04  
    3   -3874.0518264130      4.13e-04  
    4   -3874.0523715152      1.27e-04  
    5   -3874.0524228877      4.37e-05  
    6   -3874.0524293160      1.04e-05  
    7   -3874.0524296623      5.57e-06  
    8   -3874.0524297452      7.76e-07  
    9   -3874.0524297470      2.23e-07  
   10   -3874.0524297472      7.89e-08  
   11   -3874.0524297472      2.11e-08  
   12   -3874.0524297472      6.34e-09  Convergence criterion met
 ---------------------------------------
 SCF time:   CPU 27.11s  wall 11.00s 
 SCF   energy in the final basis set =    -3874.0524297472
 Total energy in the final basis set =    -3874.0524297472

 --------------------------------------------------------------
             Orbital Energies (a.u.) and Symmetries
 --------------------------------------------------------------

 Alpha MOs, Restricted
 -- Occupied --                  
-482.85 -101.61 -101.59  -77.13  -62.50  -56.32  -56.32  -56.32
  1 A'    2 A'    3 A'    4 A'    5 A'    6 A'    1 A"    7 A'                 
-10.331  -9.519  -9.506  -8.707  -7.285  -7.273  -7.273  -7.271
  8 A'    9 A'   10 A'   11 A'   12 A'   13 A'    2 A"   14 A'                 
 -7.260  -7.260  -6.622  -6.538  -6.526  -6.526  -4.784  -4.780
  3 A"   15 A'   16 A'   17 A'    4 A"   18 A'   19 A'    5 A"                 
 -4.779  -2.649  -2.646  -2.645  -2.636  -2.636  -0.917  -0.856
 20 A'   21 A'    6 A"   22 A'    7 A"   23 A'   24 A'   25 A'                 
 -0.798  -0.740  -0.557  -0.484  -0.446  -0.421  -0.367  -0.358
 26 A'   27 A'   28 A'   29 A'   30 A'    8 A"   31 A'   32 A'                 
 -0.356  -0.331  -0.326  -0.305  -0.286
  9 A"   10 A"   33 A'   34 A'   11 A"                                         
 -- Virtual --                   
 -0.123  -0.104  -0.079  -0.010   0.003   0.021   0.032   0.040
 35 A'   12 A"   36 A'   37 A'   38 A'   39 A'   40 A'   13 A"                 
  0.050   0.056   0.070   0.071   0.078   0.083   0.094   0.103
 41 A'   42 A'   14 A"   43 A'   15 A"   44 A'   45 A'   16 A"                 
  0.109   0.120   0.122   0.134   0.144   0.149   0.160   0.195
 46 A'   47 A'   48 A'   17 A"   49 A'   50 A'   51 A'   52 A'                 
  0.227   0.270   0.280   0.320   0.369   0.399   0.401   0.412
 53 A'   54 A'   18 A"   55 A'   56 A'   57 A'   58 A'   59 A'                 
  0.413   0.441   0.443   0.444   0.473   0.474   0.490   0.493
 19 A"   60 A'   61 A'   20 A"   21 A"   62 A'   63 A'   22 A"                 
  0.529   0.558   0.576   0.586   0.608   0.615   0.657   0.687
 23 A"   24 A"   64 A'   65 A'   25 A"   66 A'   67 A'   68 A'                 
  0.699   0.744   0.766   0.797   0.826   0.832   0.838   0.845
 26 A"   27 A"   69 A'   70 A'   28 A"   71 A'   29 A"   72 A'                 
  0.885   0.891   0.933   0.957   0.992   0.998   1.021   1.136
 73 A'   74 A'   75 A'   30 A"   76 A'   77 A'   78 A'   79 A'                 
  1.206   1.381   1.470   1.554   1.608   1.675   1.693   1.760
 80 A'   31 A"   32 A"   33 A"   81 A'   82 A'   83 A'   84 A'                 
  1.890   1.989   2.011   2.084   2.212   2.240   2.257   2.284
 85 A'   34 A"   86 A'   87 A'   35 A"   36 A"   88 A'   89 A'                 
  2.347   2.452   2.666   2.970   3.138   3.989   3.997   4.003
 90 A'   91 A'   37 A"   92 A'   93 A'   38 A"   39 A"   94 A'                 
  4.032   4.171   6.589   6.929   7.546   7.562   7.606   9.644
 95 A'   96 A'   97 A'   98 A'   40 A"   99 A'  100 A'  101 A'                 
  9.694  13.774  13.891  13.992  23.314  25.752  25.794  25.835
102 A'   41 A"  103 A'  104 A'  105 A'   42 A"   43 A"  106 A'                 
 25.871  26.219  26.342  47.883 163.085 215.626 215.676 289.743
107 A'  108 A'  109 A'  110 A'  111 A'  112 A'  113 A'   44 A"                 
289.758 289.8151020.669
114 A'  115 A'  116 A'                                                         

 Beta MOs, Restricted
 -- Occupied --                  
-482.85 -101.61 -101.59  -77.13  -62.50  -56.32  -56.32  -56.32
  1 A'    2 A'    3 A'    4 A'    5 A'    6 A'    1 A"    7 A'                 
-10.331  -9.519  -9.506  -8.707  -7.285  -7.273  -7.273  -7.271
  8 A'    9 A'   10 A'   11 A'   12 A'   13 A'    2 A"   14 A'                 
 -7.260  -7.260  -6.622  -6.538  -6.526  -6.526  -4.784  -4.780
  3 A"   15 A'   16 A'   17 A'    4 A"   18 A'   19 A'    5 A"                 
 -4.779  -2.649  -2.646  -2.645  -2.636  -2.636  -0.917  -0.856
 20 A'   21 A'    6 A"   22 A'    7 A"   23 A'   24 A'   25 A'                 
 -0.798  -0.740  -0.557  -0.484  -0.446  -0.421  -0.367  -0.358
 26 A'   27 A'   28 A'   29 A'   30 A'    8 A"   31 A'   32 A'                 
 -0.356  -0.331  -0.326  -0.305  -0.286
  9 A"   10 A"   33 A'   34 A'   11 A"                                         
 -- Virtual --                   
 -0.123  -0.104  -0.079  -0.010   0.003   0.021   0.032   0.040
 35 A'   12 A"   36 A'   37 A'   38 A'   39 A'   40 A'   13 A"                 
  0.050   0.056   0.070   0.071   0.078   0.083   0.094   0.103
 41 A'   42 A'   14 A"   43 A'   15 A"   44 A'   45 A'   16 A"                 
  0.109   0.120   0.122   0.134   0.144   0.149   0.160   0.195
 46 A'   47 A'   48 A'   17 A"   49 A'   50 A'   51 A'   52 A'                 
  0.227   0.270   0.280   0.320   0.369   0.399   0.401   0.412
 53 A'   54 A'   18 A"   55 A'   56 A'   57 A'   58 A'   59 A'                 
  0.413   0.441   0.443   0.444   0.473   0.474   0.490   0.493
 19 A"   60 A'   61 A'   20 A"   21 A"   62 A'   63 A'   22 A"                 
  0.529   0.558   0.576   0.586   0.608   0.615   0.657   0.687
 23 A"   24 A"   64 A'   65 A'   25 A"   66 A'   67 A'   68 A'                 
  0.699   0.744   0.766   0.797   0.826   0.832   0.838   0.845
 26 A"   27 A"   69 A'   70 A'   28 A"   71 A'   29 A"   72 A'                 
  0.885   0.891   0.933   0.957   0.992   0.998   1.021   1.136
 73 A'   74 A'   75 A'   30 A"   76 A'   77 A'   78 A'   79 A'                 
  1.206   1.381   1.470   1.554   1.608   1.675   1.693   1.760
 80 A'   31 A"   32 A"   33 A"   81 A'   82 A'   83 A'   84 A'                 
  1.890   1.989   2.011   2.084   2.212   2.240   2.257   2.284
 85 A'   34 A"   86 A'   87 A'   35 A"   36 A"   88 A'   89 A'                 
  2.347   2.452   2.666   2.970   3.138   3.989   3.997   4.003
 90 A'   91 A'   37 A"   92 A'   93 A'   38 A"   39 A"   94 A'                 
  4.032   4.171   6.589   6.929   7.546   7.562   7.606   9.644
 95 A'   96 A'   97 A'   98 A'   40 A"   99 A'  100 A'  101 A'                 
  9.694  13.774  13.891  13.992  23.314  25.752  25.794  25.835
102 A'   41 A"  103 A'  104 A'  105 A'   42 A"   43 A"  106 A'                 
 25.871  26.219  26.342  47.883 163.085 215.626 215.676 289.743
107 A'  108 A'  109 A'  110 A'  111 A'  112 A'  113 A'   44 A"                 
289.758 289.8151020.669
114 A'  115 A'  116 A'                                                         
 --------------------------------------------------------------

          Ground-State Mulliken Net Atomic Charges

     Atom                 Charge (a.u.)
  ----------------------------------------
      1 C                    -0.475987
      2 P                     0.050811
      3 Br                   -0.157285
      4 Cl                    0.280363
      5 Cl                    0.302098
  ----------------------------------------
  Sum of atomic charges =    -0.000000

 -----------------------------------------------------------------
                    Cartesian Multipole Moments
 -----------------------------------------------------------------
    Charge (ESU x 10^10)
                -0.0000
    Dipole Moment (Debye)
         X       0.7656      Y       0.6963      Z      -0.0000
       Tot       1.0349
    Quadrupole Moments (Debye-Ang)
        XX     -62.3806     XY       1.4810     YY     -61.7245
        XZ      -0.0000     YZ      -0.0000     ZZ     -63.0122
    Octopole Moments (Debye-Ang^2)
       XXX     -52.4978    XXY       1.0571    XYY     -19.1787
       YYY      -7.3429    XXZ      -0.0000    XYZ       0.0000
       YYZ      -0.0000    XZZ     -19.6981    YZZ       0.3173
       ZZZ      -0.0000
    Hexadecapole Moments (Debye-Ang^3)
      XXXX   -1273.7438   XXXY      39.7537   XXYY    -302.0258
      XYYY       8.6289   YYYY    -433.1930   XXXZ      -0.0000
      XXYZ      -0.0000   XYYZ       0.0000   YYYZ       0.0000
      XXZZ    -245.2638   XYZZ       3.5445   YYZZ     -90.2757
      XZZZ      -0.0000   YZZZ      -0.0000   ZZZZ     -79.7931
 -----------------------------------------------------------------
 Calculating analytic gradient of the SCF energy
 Gradient of SCF Energy
            1           2           3           4           5
    1  -0.0561356   0.0579291  -0.0241772   0.0350815  -0.0126979
    2   0.0792165  -0.0482143  -0.0053991   0.0130585  -0.0386616
    3   0.0000000  -0.0000000   0.0000000  -0.0000000   0.0000000
 Max gradient component =       7.922E-02
 RMS gradient           =       3.538E-02
 Gradient time:  CPU 7.37 s  wall 2.56 s
 Geometry Optimization Parameters
   NAtoms,    NIC,     NZ,  NCons,   NDum,   NFix, NCnnct, MaxDiis
        5      20       5       0       0       0       0       0

 Cartesian Hessian Update
 Hessian Updated using BFGS Update


** GEOMETRY OPTIMIZATION IN DELOCALIZED INTERNAL COORDINATES **
   Searching for a Minimum

   Optimization Cycle:   3

                       Coordinates (Angstroms)
     ATOM                X               Y               Z
      1  C         1.2350582786    0.0156337838    0.0000000000
      2  P         0.0744691429    1.1186609041    0.0000000000
      3  Br       -2.0792617094    0.0976001595    0.0000000000
      4  Cl        2.9848792454    0.5850997056    0.0000000000
      5  Cl        0.9837027712   -1.8273612292    0.0000000000
   Point Group: cs    Number of degrees of freedom:     7


   Energy is  -3874.052429747

 Hessian Updated using BFGS Update

  7 Hessian modes will be used to form the next step
  Hessian Eigenvalues:
     0.084091    0.116093    0.148402    0.231950    0.250098    0.250793
     0.817661

 Minimum Search - Taking Simple RFO Step
 Searching for Lamda that Minimizes Along All modes
 Value Taken    Lamda =  -0.04130133
 Calculated Step too Large.  Step scaled by  0.577622
 Step Taken.  Stepsize is  0.300000

                             Maximum     Tolerance    Cnvgd?
         Gradient           0.075903      0.000300      NO
         Displacement       0.211536      0.001200      NO
         Energy change     -0.029756      0.000001      NO


 New Cartesian Coordinates Obtained by Inverse Iteration

 Displacement from previous Coordinates is:  0.340716
 ----------------------------------------------------------------
             Standard Nuclear Orientation (Angstroms)
    I     Atom           X                Y                Z
 ----------------------------------------------------------------
    1      C       1.2120118341    -0.0059288841     0.0000000000
    2      P       0.0611457811     1.1617606875     0.0000000000
    3      Br     -1.9746521370     0.0694117260     0.0000000000
    4      Cl      2.8975195842     0.5187138303     0.0000000000
    5      Cl      1.0028226662    -1.7543240357     0.0000000000
 ----------------------------------------------------------------
 Molecular Point Group                 Cs    NOp =  2
 Largest Abelian Subgroup              Cs    NOp =  2
 Nuclear Repulsion Energy =   542.0323375448 hartrees
 There are       45 alpha and       45 beta electrons
 Applying Cartesian multipole field
    Component          Value
    ---------          -----
     (2,0,0)        1.00000E-11
     (0,2,0)        2.00000E-11
     (0,0,2)       -3.00000E-11
 Nucleus-field energy     =     0.0000000164 hartrees
 Requested basis set is 6-311++G(d,p)
 There are 64 shells and 160 basis functions
 A cutoff of  1.0D-11 yielded   1643 shell pairs
 There are     11234 function pairs (     12278 Cartesian)
 Smallest overlap matrix eigenvalue = 2.26E-04
 Guess MOs from SCF MO coefficient file

 -----------------------------------------------------------------------
  General SCF calculation program by
  Eric Jon Sundstrom, Paul Horn, Yuezhi Mao, Dmitri Zuev, Alec White,
  David Stuck, Shaama M.S., Shane Yost, Joonho Lee, David Small,
  Daniel Levine, Susi Lehtola, Hugh Burton, Evgeny Epifanovsky
 -----------------------------------------------------------------------
 Exchange:     0.2000 Hartree-Fock + 0.0800 Slater + 0.7200 B88
 Correlation:  0.1900 VWN1RPA + 0.8100 LYP
 Using SG-1 standard quadrature grid
 using 4 threads for integral computing
 -------------------------------------------------------
 OpenMP Integral computing Module                
 Release: version 2.0, May 2017, Q-Chem Inc. Pleasanton 
 -------------------------------------------------------
 -------------------------------------------------------
 OpenMP BLAS3 based DFT computing Module                
 Release: version 1.0, May 2013, Q-Chem Inc. Pittsburgh 
 -------------------------------------------------------
 A restricted SCF calculation will be
 performed using DIIS
 SCF converges when DIIS error is below 1.0e-08
 ---------------------------------------
  Cycle       Energy         DIIS error
 ---------------------------------------
    1   -3874.0630286845      1.11e-03  
    2   -3874.0687061463      3.82e-04  
    3   -3874.0684646372      4.78e-04  
    4   -3874.0691899359      1.27e-04  
    5   -3874.0692409129      4.90e-05  
    6   -3874.0692492955      1.17e-05  
    7   -3874.0692497364      5.28e-06  
    8   -3874.0692498019      7.19e-07  
    9   -3874.0692498034      2.09e-07  
   10   -3874.0692498036      6.94e-08  
   11   -3874.0692498036      1.56e-08  
   12   -3874.0692498036      4.51e-09  Convergence criterion met
 ---------------------------------------
 SCF time:   CPU 28.35s  wall 10.00s 
 SCF   energy in the final basis set =    -3874.0692498036
 Total energy in the final basis set =    -3874.0692498036

 --------------------------------------------------------------
             Orbital Energies (a.u.) and Symmetries
 --------------------------------------------------------------

 Alpha MOs, Restricted
 -- Occupied --                  
-482.84 -101.60 -101.60  -77.12  -62.50  -56.32  -56.31  -56.31
  1 A'    2 A'    3 A'    4 A'    5 A'    6 A'    1 A"    7 A'                 
-10.324  -9.515  -9.509  -8.706  -7.280  -7.274  -7.269  -7.269
  8 A'    9 A'   10 A'   11 A'   12 A'   13 A'   14 A'    2 A"                 
 -7.264  -7.263  -6.614  -6.537  -6.525  -6.525  -4.776  -4.772
  3 A"   15 A'   16 A'   17 A'    4 A"   18 A'   19 A'    5 A"                 
 -4.771  -2.648  -2.645  -2.644  -2.635  -2.635  -0.939  -0.866
 20 A'   21 A'    6 A"   22 A'   23 A'    7 A"   24 A'   25 A'                 
 -0.803  -0.723  -0.565  -0.494  -0.451  -0.431  -0.369  -0.358
 26 A'   27 A'   28 A'   29 A'   30 A'    8 A"   31 A'    9 A"                 
 -0.358  -0.332  -0.327  -0.304  -0.274
 32 A'   10 A"   33 A'   34 A'   11 A"                                         
 -- Virtual --                   
 -0.101  -0.096  -0.046  -0.005   0.012   0.023   0.033   0.040
 12 A"   35 A'   36 A'   37 A'   38 A'   39 A'   40 A'   13 A"                 
  0.050   0.054   0.071   0.072   0.076   0.091   0.098   0.104
 41 A'   42 A'   14 A"   43 A'   15 A"   44 A'   45 A'   16 A"                 
  0.108   0.120   0.129   0.134   0.145   0.149   0.161   0.191
 46 A'   47 A'   48 A'   17 A"   49 A'   50 A'   51 A'   52 A'                 
  0.229   0.264   0.284   0.317   0.362   0.397   0.404   0.412
 53 A'   54 A'   18 A"   55 A'   56 A'   57 A'   58 A'   19 A"                 
  0.420   0.435   0.439   0.442   0.466   0.473   0.479   0.486
 59 A'   60 A'   20 A"   61 A'   62 A'   21 A"   63 A'   22 A"                 
  0.530   0.558   0.582   0.596   0.606   0.626   0.679   0.696
 23 A"   24 A"   64 A'   65 A'   25 A"   66 A'   67 A'   68 A'                 
  0.700   0.749   0.780   0.790   0.826   0.831   0.835   0.851
 26 A"   27 A"   69 A'   70 A'   28 A"   29 A"   71 A'   72 A'                 
  0.896   0.901   0.959   0.963   0.985   1.028   1.038   1.160
 73 A'   74 A'   75 A'   30 A"   76 A'   77 A'   78 A'   79 A'                 
  1.228   1.422   1.471   1.561   1.630   1.697   1.738   1.802
 80 A'   31 A"   32 A"   33 A"   81 A'   82 A'   83 A'   84 A'                 
  1.888   1.991   2.017   2.101   2.216   2.242   2.260   2.301
 85 A'   34 A"   86 A'   87 A'   35 A"   36 A"   88 A'   89 A'                 
  2.379   2.485   2.671   3.033   3.142   3.991   4.003   4.008
 90 A'   91 A'   37 A"   92 A'   93 A'   38 A"   39 A"   94 A'                 
  4.048   4.195   6.595   6.920   7.547   7.568   7.621   9.648
 95 A'   96 A'   97 A'   98 A'   40 A"   99 A'  100 A'  101 A'                 
  9.732  13.783  13.904  13.978  23.306  25.766  25.801  25.860
102 A'   41 A"  103 A'  104 A'  105 A'   42 A"   43 A"  106 A'                 
 25.898  26.235  26.388  47.889 163.072 215.632 215.717 289.746
107 A'  108 A'  109 A'  110 A'  111 A'  112 A'  113 A'   44 A"                 
289.765 289.8301020.676
114 A'  115 A'  116 A'                                                         

 Beta MOs, Restricted
 -- Occupied --                  
-482.84 -101.60 -101.60  -77.12  -62.50  -56.32  -56.31  -56.31
  1 A'    2 A'    3 A'    4 A'    5 A'    6 A'    1 A"    7 A'                 
-10.324  -9.515  -9.509  -8.706  -7.280  -7.274  -7.269  -7.269
  8 A'    9 A'   10 A'   11 A'   12 A'   13 A'   14 A'    2 A"                 
 -7.264  -7.263  -6.614  -6.537  -6.525  -6.525  -4.776  -4.772
  3 A"   15 A'   16 A'   17 A'    4 A"   18 A'   19 A'    5 A"                 
 -4.771  -2.648  -2.645  -2.644  -2.635  -2.635  -0.939  -0.866
 20 A'   21 A'    6 A"   22 A'   23 A'    7 A"   24 A'   25 A'                 
 -0.803  -0.723  -0.565  -0.494  -0.451  -0.431  -0.369  -0.358
 26 A'   27 A'   28 A'   29 A'   30 A'    8 A"   31 A'    9 A"                 
 -0.358  -0.332  -0.327  -0.304  -0.274
 32 A'   10 A"   33 A'   34 A'   11 A"                                         
 -- Virtual --                   
 -0.101  -0.096  -0.046  -0.005   0.012   0.023   0.033   0.040
 12 A"   35 A'   36 A'   37 A'   38 A'   39 A'   40 A'   13 A"                 
  0.050   0.054   0.071   0.072   0.076   0.091   0.098   0.104
 41 A'   42 A'   14 A"   43 A'   15 A"   44 A'   45 A'   16 A"                 
  0.108   0.120   0.129   0.134   0.145   0.149   0.161   0.191
 46 A'   47 A'   48 A'   17 A"   49 A'   50 A'   51 A'   52 A'                 
  0.229   0.264   0.284   0.317   0.362   0.397   0.404   0.412
 53 A'   54 A'   18 A"   55 A'   56 A'   57 A'   58 A'   19 A"                 
  0.420   0.435   0.439   0.442   0.466   0.473   0.479   0.486
 59 A'   60 A'   20 A"   61 A'   62 A'   21 A"   63 A'   22 A"                 
  0.530   0.558   0.582   0.596   0.606   0.626   0.679   0.696
 23 A"   24 A"   64 A'   65 A'   25 A"   66 A'   67 A'   68 A'                 
  0.700   0.749   0.780   0.790   0.826   0.831   0.835   0.851
 26 A"   27 A"   69 A'   70 A'   28 A"   29 A"   71 A'   72 A'                 
  0.896   0.901   0.959   0.963   0.985   1.028   1.038   1.160
 73 A'   74 A'   75 A'   30 A"   76 A'   77 A'   78 A'   79 A'                 
  1.228   1.422   1.471   1.561   1.630   1.697   1.738   1.802
 80 A'   31 A"   32 A"   33 A"   81 A'   82 A'   83 A'   84 A'                 
  1.888   1.991   2.017   2.101   2.216   2.242   2.260   2.301
 85 A'   34 A"   86 A'   87 A'   35 A"   36 A"   88 A'   89 A'                 
  2.379   2.485   2.671   3.033   3.142   3.991   4.003   4.008
 90 A'   91 A'   37 A"   92 A'   93 A'   38 A"   39 A"   94 A'                 
  4.048   4.195   6.595   6.920   7.547   7.568   7.621   9.648
 95 A'   96 A'   97 A'   98 A'   40 A"   99 A'  100 A'  101 A'                 
  9.732  13.783  13.904  13.978  23.306  25.766  25.801  25.860
102 A'   41 A"  103 A'  104 A'  105 A'   42 A"   43 A"  106 A'                 
 25.898  26.235  26.388  47.889 163.072 215.632 215.717 289.746
107 A'  108 A'  109 A'  110 A'  111 A'  112 A'  113 A'   44 A"                 
289.765 289.8301020.676
114 A'  115 A'  116 A'                                                         
 --------------------------------------------------------------

          Ground-State Mulliken Net Atomic Charges

     Atom                 Charge (a.u.)
  ----------------------------------------
      1 C                    -0.592224
      2 P                     0.065805
      3 Br                   -0.165623
      4 Cl                    0.319663
      5 Cl                    0.372380
  ----------------------------------------
  Sum of atomic charges =    -0.000000

 -----------------------------------------------------------------
                    Cartesian Multipole Moments
 -----------------------------------------------------------------
    Charge (ESU x 10^10)
                -0.0000
    Dipole Moment (Debye)
         X       0.7744      Y       0.3806      Z      -0.0000
       Tot       0.8628
    Quadrupole Moments (Debye-Ang)
        XX     -62.2298     XY       1.0475     YY     -61.2835
        XZ       0.0000     YZ       0.0000     ZZ     -62.8318
    Octopole Moments (Debye-Ang^2)
       XXX     -55.0771    XXY      -0.1397    XYY     -19.8388
       YYY      -8.2450    XXZ       0.0000    XYZ       0.0000
       YYZ      -0.0000    XZZ     -20.1789    YZZ      -0.2018
       ZZZ       0.0000
    Hexadecapole Moments (Debye-Ang^3)
      XXXX   -1200.2335   XXXY      40.5595   XXYY    -282.9952
      XYYY      11.3013   YYYY    -415.0530   XXXZ       0.0000
      XXYZ      -0.0000   XYYZ       0.0000   YYYZ       0.0000
      XXZZ    -229.6535   XYZZ       4.8407   YYZZ     -86.8423
      XZZZ       0.0000   YZZZ       0.0000   ZZZZ     -79.5680
 -----------------------------------------------------------------
 Calculating analytic gradient of the SCF energy
 Gradient of SCF Energy
            1           2           3           4           5
    1  -0.0240081   0.0312839  -0.0115337   0.0079341  -0.0036762
    2   0.0400562  -0.0261225  -0.0038772   0.0014291  -0.0114856
    3  -0.0000000  -0.0000000   0.0000000   0.0000000   0.0000000
 Max gradient component =       4.006E-02
 RMS gradient           =       1.673E-02
 Gradient time:  CPU 7.63 s  wall 2.65 s
 Geometry Optimization Parameters
   NAtoms,    NIC,     NZ,  NCons,   NDum,   NFix, NCnnct, MaxDiis
        5      20       5       0       0       0       0       0

 Cartesian Hessian Update
 Hessian Updated using BFGS Update


** GEOMETRY OPTIMIZATION IN DELOCALIZED INTERNAL COORDINATES **
   Searching for a Minimum

   Optimization Cycle:   4

                       Coordinates (Angstroms)
     ATOM                X               Y               Z
      1  C         1.2120118341   -0.0059288841    0.0000000000
      2  P         0.0611457811    1.1617606875    0.0000000000
      3  Br       -1.9746521370    0.0694117260    0.0000000000
      4  Cl        2.8975195842    0.5187138303    0.0000000000
      5  Cl        1.0028226662   -1.7543240357    0.0000000000
   Point Group: cs    Number of degrees of freedom:     7


   Energy is  -3874.069249804

 Hessian Updated using BFGS Update

  7 Hessian modes will be used to form the next step
  Hessian Eigenvalues:
     0.090585    0.137274    0.184612    0.228943    0.250236    0.256540
     0.764453

 Minimum Search - Taking Simple RFO Step
 Searching for Lamda that Minimizes Along All modes
 Value Taken    Lamda =  -0.00640135
 Step Taken.  Stepsize is  0.198545

                             Maximum     Tolerance    Cnvgd?
         Gradient           0.036884      0.000300      NO
         Displacement       0.156462      0.001200      NO
         Energy change     -0.016820      0.000001      NO


 New Cartesian Coordinates Obtained by Inverse Iteration

 Displacement from previous Coordinates is:  0.202122
 ----------------------------------------------------------------
             Standard Nuclear Orientation (Angstroms)
    I     Atom           X                Y                Z
 ----------------------------------------------------------------
    1      C       1.1898224933    -0.0323820753     0.0000000000
    2      P       0.0411204570     1.1879141067     0.0000000000
    3      Br     -1.8946685001     0.0661247075     0.0000000000
    4      Cl      2.8529197820     0.5016322998     0.0000000000
    5      Cl      1.0096534966    -1.7336557148     0.0000000000
 ----------------------------------------------------------------
 Molecular Point Group                 Cs    NOp =  2
 Largest Abelian Subgroup              Cs    NOp =  2
 Nuclear Repulsion Energy =   552.4953162068 hartrees
 There are       45 alpha and       45 beta electrons
 Applying Cartesian multipole field
    Component          Value
    ---------          -----
     (2,0,0)        1.00000E-11
     (0,2,0)        2.00000E-11
     (0,0,2)       -3.00000E-11
 Nucleus-field energy     =     0.0000000158 hartrees
 Requested basis set is 6-311++G(d,p)
 There are 64 shells and 160 basis functions
 A cutoff of  1.0D-11 yielded   1661 shell pairs
 There are     11375 function pairs (     12431 Cartesian)
 Smallest overlap matrix eigenvalue = 2.01E-04
 Guess MOs from SCF MO coefficient file

 -----------------------------------------------------------------------
  General SCF calculation program by
  Eric Jon Sundstrom, Paul Horn, Yuezhi Mao, Dmitri Zuev, Alec White,
  David Stuck, Shaama M.S., Shane Yost, Joonho Lee, David Small,
  Daniel Levine, Susi Lehtola, Hugh Burton, Evgeny Epifanovsky
 -----------------------------------------------------------------------
 Exchange:     0.2000 Hartree-Fock + 0.0800 Slater + 0.7200 B88
 Correlation:  0.1900 VWN1RPA + 0.8100 LYP
 Using SG-1 standard quadrature grid
 using 4 threads for integral computing
 -------------------------------------------------------
 OpenMP Integral computing Module                
 Release: version 2.0, May 2017, Q-Chem Inc. Pleasanton 
 -------------------------------------------------------
 -------------------------------------------------------
 OpenMP BLAS3 based DFT computing Module                
 Release: version 1.0, May 2013, Q-Chem Inc. Pittsburgh 
 -------------------------------------------------------
 A restricted SCF calculation will be
 performed using DIIS
 SCF converges when DIIS error is below 1.0e-08
 ---------------------------------------
  Cycle       Energy         DIIS error
 ---------------------------------------
    1   -3874.0695774201      7.06e-04  
    2   -3874.0718435551      2.49e-04  
    3   -3874.0714921283      3.90e-04  
    4   -3874.0720773332      9.11e-05  
    5   -3874.0721022154      2.76e-05  
    6   -3874.0721046895      7.46e-06  
    7   -3874.0721048585      2.38e-06  
    8   -3874.0721048673      5.13e-07  
    9   -3874.0721048680      1.30e-07  
   10   -3874.0721048680      3.48e-08  
   11   -3874.0721048681      8.90e-09  Convergence criterion met
 ---------------------------------------
 SCF time:   CPU 26.37s  wall 10.00s 
 SCF   energy in the final basis set =    -3874.0721048681
 Total energy in the final basis set =    -3874.0721048681

 --------------------------------------------------------------
             Orbital Energies (a.u.) and Symmetries
 --------------------------------------------------------------

 Alpha MOs, Restricted
 -- Occupied --                  
-482.85 -101.60 -101.60  -77.11  -62.50  -56.32  -56.32  -56.32
  1 A'    2 A'    3 A'    4 A'    5 A'    6 A'    1 A"    7 A'                 
-10.320  -9.512  -9.510  -8.708  -7.277  -7.275  -7.267  -7.266
  8 A'    9 A'   10 A'   11 A'   12 A'   13 A'    2 A"   14 A'                 
 -7.265  -7.264  -6.609  -6.538  -6.527  -6.526  -4.772  -4.767
  3 A"   15 A'   16 A'   17 A'    4 A"   18 A'   19 A'    5 A"                 
 -4.766  -2.649  -2.646  -2.645  -2.637  -2.637  -0.947  -0.869
 20 A'   21 A'    6 A"   22 A'   23 A'    7 A"   24 A'   25 A'                 
 -0.812  -0.711  -0.568  -0.497  -0.455  -0.435  -0.370  -0.358
 26 A'   27 A'   28 A'   29 A'   30 A'    8 A"   31 A'    9 A"                 
 -0.358  -0.337  -0.328  -0.304  -0.264
 32 A'   10 A"   33 A'   34 A'   11 A"                                         
 -- Virtual --                   
 -0.101  -0.076  -0.034  -0.004   0.016   0.024   0.034   0.040
 12 A"   35 A'   36 A'   37 A'   38 A'   39 A'   40 A'   13 A"                 
  0.051   0.053   0.072   0.073   0.076   0.094   0.100   0.105
 41 A'   42 A'   14 A"   43 A'   15 A"   44 A'   45 A'   16 A"                 
  0.107   0.119   0.133   0.134   0.146   0.150   0.161   0.191
 46 A'   47 A'   48 A'   17 A"   49 A'   50 A'   51 A'   52 A'                 
  0.230   0.260   0.286   0.313   0.358   0.394   0.405   0.411
 53 A'   54 A'   18 A"   55 A'   56 A'   57 A'   58 A'   19 A"                 
  0.425   0.434   0.437   0.442   0.464   0.466   0.477   0.481
 59 A'   60 A'   20 A"   61 A'   62 A'   21 A"   63 A'   22 A"                 
  0.528   0.558   0.580   0.605   0.608   0.635   0.682   0.700
 23 A"   24 A"   64 A'   65 A'   25 A"   66 A'   67 A'   26 A"                 
  0.715   0.766   0.782   0.795   0.826   0.830   0.839   0.853
 68 A'   27 A"   69 A'   70 A'   28 A"   29 A"   71 A'   72 A'                 
  0.904   0.907   0.961   0.963   0.974   1.043   1.070   1.166
 73 A'   74 A'   75 A'   30 A"   76 A'   77 A'   78 A'   79 A'                 
  1.235   1.435   1.472   1.568   1.642   1.709   1.759   1.795
 80 A'   31 A"   32 A"   33 A"   81 A'   82 A'   83 A'   84 A'                 
  1.906   1.990   2.021   2.116   2.218   2.245   2.264   2.307
 85 A'   34 A"   86 A'   87 A'   35 A"   36 A"   88 A'   89 A'                 
  2.397   2.490   2.675   3.058   3.132   3.989   4.007   4.009
 90 A'   91 A'   37 A"   92 A'   93 A'   38 A"   39 A"   94 A'                 
  4.062   4.217   6.602   6.909   7.547   7.570   7.632   9.653
 95 A'   96 A'   97 A'   98 A'   40 A"   99 A'  100 A'  101 A'                 
  9.750  13.789  13.908  13.962  23.305  25.771  25.807  25.878
102 A'   41 A"  103 A'  104 A'  105 A'   42 A"   43 A"  106 A'                 
 25.911  26.248  26.387  47.894 163.057 215.638 215.738 289.746
107 A'  108 A'  109 A'  110 A'  111 A'  112 A'  113 A'   44 A"                 
289.769 289.8431020.684
114 A'  115 A'  116 A'                                                         

 Beta MOs, Restricted
 -- Occupied --                  
-482.85 -101.60 -101.60  -77.11  -62.50  -56.32  -56.32  -56.32
  1 A'    2 A'    3 A'    4 A'    5 A'    6 A'    1 A"    7 A'                 
-10.320  -9.512  -9.510  -8.708  -7.277  -7.275  -7.267  -7.266
  8 A'    9 A'   10 A'   11 A'   12 A'   13 A'    2 A"   14 A'                 
 -7.265  -7.264  -6.609  -6.538  -6.527  -6.526  -4.772  -4.767
  3 A"   15 A'   16 A'   17 A'    4 A"   18 A'   19 A'    5 A"                 
 -4.766  -2.649  -2.646  -2.645  -2.637  -2.637  -0.947  -0.869
 20 A'   21 A'    6 A"   22 A'   23 A'    7 A"   24 A'   25 A'                 
 -0.812  -0.711  -0.568  -0.497  -0.455  -0.435  -0.370  -0.358
 26 A'   27 A'   28 A'   29 A'   30 A'    8 A"   31 A'    9 A"                 
 -0.358  -0.337  -0.328  -0.304  -0.264
 32 A'   10 A"   33 A'   34 A'   11 A"                                         
 -- Virtual --                   
 -0.101  -0.076  -0.034  -0.004   0.016   0.024   0.034   0.040
 12 A"   35 A'   36 A'   37 A'   38 A'   39 A'   40 A'   13 A"                 
  0.051   0.053   0.072   0.073   0.076   0.094   0.100   0.105
 41 A'   42 A'   14 A"   43 A'   15 A"   44 A'   45 A'   16 A"                 
  0.107   0.119   0.133   0.134   0.146   0.150   0.161   0.191
 46 A'   47 A'   48 A'   17 A"   49 A'   50 A'   51 A'   52 A'                 
  0.230   0.260   0.286   0.313   0.358   0.394   0.405   0.411
 53 A'   54 A'   18 A"   55 A'   56 A'   57 A'   58 A'   19 A"                 
  0.425   0.434   0.437   0.442   0.464   0.466   0.477   0.481
 59 A'   60 A'   20 A"   61 A'   62 A'   21 A"   63 A'   22 A"                 
  0.528   0.558   0.580   0.605   0.608   0.635   0.682   0.700
 23 A"   24 A"   64 A'   65 A'   25 A"   66 A'   67 A'   26 A"                 
  0.715   0.766   0.782   0.795   0.826   0.830   0.839   0.853
 68 A'   27 A"   69 A'   70 A'   28 A"   29 A"   71 A'   72 A'                 
  0.904   0.907   0.961   0.963   0.974   1.043   1.070   1.166
 73 A'   74 A'   75 A'   30 A"   76 A'   77 A'   78 A'   79 A'                 
  1.235   1.435   1.472   1.568   1.642   1.709   1.759   1.795
 80 A'   31 A"   32 A"   33 A"   81 A'   82 A'   83 A'   84 A'                 
  1.906   1.990   2.021   2.116   2.218   2.245   2.264   2.307
 85 A'   34 A"   86 A'   87 A'   35 A"   36 A"   88 A'   89 A'                 
  2.397   2.490   2.675   3.058   3.132   3.989   4.007   4.009
 90 A'   91 A'   37 A"   92 A'   93 A'   38 A"   39 A"   94 A'                 
  4.062   4.217   6.602   6.909   7.547   7.570   7.632   9.653
 95 A'   96 A'   97 A'   98 A'   40 A"   99 A'  100 A'  101 A'                 
  9.750  13.789  13.908  13.962  23.305  25.771  25.807  25.878
102 A'   41 A"  103 A'  104 A'  105 A'   42 A"   43 A"  106 A'                 
 25.911  26.248  26.387  47.894 163.057 215.638 215.738 289.746
107 A'  108 A'  109 A'  110 A'  111 A'  112 A'  113 A'   44 A"                 
289.769 289.8431020.684
114 A'  115 A'  116 A'                                                         
 --------------------------------------------------------------

          Ground-State Mulliken Net Atomic Charges

     Atom                 Charge (a.u.)
  ----------------------------------------
      1 C                    -0.647115
      2 P                     0.073755
      3 Br                   -0.160673
      4 Cl                    0.321237
      5 Cl                    0.412796
  ----------------------------------------
  Sum of atomic charges =    -0.000000

 -----------------------------------------------------------------
                    Cartesian Multipole Moments
 -----------------------------------------------------------------
    Charge (ESU x 10^10)
                -0.0000
    Dipole Moment (Debye)
         X       0.5524      Y       0.1550      Z      -0.0000
       Tot       0.5738
    Quadrupole Moments (Debye-Ang)
        XX     -62.3665     XY       0.6882     YY     -60.9513
        XZ      -0.0000     YZ       0.0000     ZZ     -62.7463
    Octopole Moments (Debye-Ang^2)
       XXX     -58.9444    XXY      -0.8660    XYY     -20.6069
       YYY      -9.3803    XXZ      -0.0000    XYZ       0.0000
       YYZ      -0.0000    XZZ     -20.9723    YZZ      -0.7316
       ZZZ      -0.0000
    Hexadecapole Moments (Debye-Ang^3)
      XXXX   -1156.4236   XXXY      41.1600   XXYY    -272.1922
      XYYY      12.7504   YYYY    -412.2063   XXXZ      -0.0000
      XXYZ       0.0000   XYYZ      -0.0000   YYYZ       0.0000
      XXZZ    -219.9840   XYZZ       5.5039   YYZZ     -86.3173
      XZZZ      -0.0000   YZZZ       0.0000   ZZZZ     -79.4649
 -----------------------------------------------------------------
 Calculating analytic gradient of the SCF energy
 Gradient of SCF Energy
            1           2           3           4           5
    1  -0.0077849   0.0043566   0.0051405  -0.0032938   0.0015815
    2   0.0040409  -0.0096228   0.0012656  -0.0021844   0.0065008
    3   0.0000000   0.0000000  -0.0000000   0.0000000  -0.0000000
 Max gradient component =       9.623E-03
 RMS gradient           =       4.297E-03
 Gradient time:  CPU 7.88 s  wall 2.72 s
 Geometry Optimization Parameters
   NAtoms,    NIC,     NZ,  NCons,   NDum,   NFix, NCnnct, MaxDiis
        5      20       5       0       0       0       0       0

 Cartesian Hessian Update
 Hessian Updated using BFGS Update


** GEOMETRY OPTIMIZATION IN DELOCALIZED INTERNAL COORDINATES **
   Searching for a Minimum

   Optimization Cycle:   5

                       Coordinates (Angstroms)
     ATOM                X               Y               Z
      1  C         1.1898224933   -0.0323820753    0.0000000000
      2  P         0.0411204570    1.1879141067    0.0000000000
      3  Br       -1.8946685001    0.0661247075    0.0000000000
      4  Cl        2.8529197820    0.5016322998    0.0000000000
      5  Cl        1.0096534966   -1.7336557148    0.0000000000
   Point Group: cs    Number of degrees of freedom:     7


   Energy is  -3874.072104868

 Hessian Updated using BFGS Update

  7 Hessian modes will be used to form the next step
  Hessian Eigenvalues:
     0.101861    0.144002    0.200745    0.227185    0.251499    0.276489
     0.657999

 Minimum Search - Taking Simple RFO Step
 Searching for Lamda that Minimizes Along All modes
 Value Taken    Lamda =  -0.00061654
 Step Taken.  Stepsize is  0.044553

                             Maximum     Tolerance    Cnvgd?
         Gradient           0.012076      0.000300      NO
         Displacement       0.026485      0.001200      NO
         Energy change     -0.002855      0.000001      NO


 New Cartesian Coordinates Obtained by Inverse Iteration

 Displacement from previous Coordinates is:  0.077858
 ----------------------------------------------------------------
             Standard Nuclear Orientation (Angstroms)
    I     Atom           X                Y                Z
 ----------------------------------------------------------------
    1      C       1.1976075170    -0.0379645575     0.0000000000
    2      P       0.0417255371     1.1859215749     0.0000000000
    3      Br     -1.9221822649     0.0804094233     0.0000000000
    4      Cl      2.8593212234     0.5126822507     0.0000000000
    5      Cl      1.0223757161    -1.7514153676     0.0000000000
 ----------------------------------------------------------------
 Molecular Point Group                 Cs    NOp =  2
 Largest Abelian Subgroup              Cs    NOp =  2
 Nuclear Repulsion Energy =   548.3155988599 hartrees
 There are       45 alpha and       45 beta electrons
 Applying Cartesian multipole field
    Component          Value
    ---------          -----
     (2,0,0)        1.00000E-11
     (0,2,0)        2.00000E-11
     (0,0,2)       -3.00000E-11
 Nucleus-field energy     =     0.0000000161 hartrees
 Requested basis set is 6-311++G(d,p)
 There are 64 shells and 160 basis functions
 A cutoff of  1.0D-11 yielded   1655 shell pairs
 There are     11345 function pairs (     12401 Cartesian)
 Smallest overlap matrix eigenvalue = 2.09E-04
 Guess MOs from SCF MO coefficient file

 -----------------------------------------------------------------------
  General SCF calculation program by
  Eric Jon Sundstrom, Paul Horn, Yuezhi Mao, Dmitri Zuev, Alec White,
  David Stuck, Shaama M.S., Shane Yost, Joonho Lee, David Small,
  Daniel Levine, Susi Lehtola, Hugh Burton, Evgeny Epifanovsky
 -----------------------------------------------------------------------
 Exchange:     0.2000 Hartree-Fock + 0.0800 Slater + 0.7200 B88
 Correlation:  0.1900 VWN1RPA + 0.8100 LYP
 Using SG-1 standard quadrature grid
 using 4 threads for integral computing
 -------------------------------------------------------
 OpenMP Integral computing Module                
 Release: version 2.0, May 2017, Q-Chem Inc. Pleasanton 
 -------------------------------------------------------
 -------------------------------------------------------
 OpenMP BLAS3 based DFT computing Module                
 Release: version 1.0, May 2013, Q-Chem Inc. Pittsburgh 
 -------------------------------------------------------
 A restricted SCF calculation will be
 performed using DIIS
 SCF converges when DIIS error is below 1.0e-08
 ---------------------------------------
  Cycle       Energy         DIIS error
 ---------------------------------------
    1   -3874.0722856701      1.91e-04  
    2   -3874.0724192083      1.25e-04  
    3   -3874.0723978719      1.47e-04  
    4   -3874.0724682221      2.68e-05  
    5   -3874.0724711364      5.07e-06  
    6   -3874.0724712164      2.19e-06  
    7   -3874.0724712315      7.47e-07  
    8   -3874.0724712325      1.00e-07  
    9   -3874.0724712326      3.36e-08  
   10   -3874.0724712326      1.18e-08  
   11   -3874.0724712326      2.56e-09  Convergence criterion met
 ---------------------------------------
 SCF time:   CPU 26.29s  wall 9.00s 
 SCF   energy in the final basis set =    -3874.0724712326
 Total energy in the final basis set =    -3874.0724712326

 --------------------------------------------------------------
             Orbital Energies (a.u.) and Symmetries
 --------------------------------------------------------------

 Alpha MOs, Restricted
 -- Occupied --                  
-482.85 -101.60 -101.60  -77.12  -62.50  -56.32  -56.32  -56.32
  1 A'    2 A'    3 A'    4 A'    5 A'    6 A'    1 A"    7 A'                 
-10.322  -9.512  -9.511  -8.707  -7.277  -7.276  -7.267  -7.266
  8 A'    9 A'   10 A'   11 A'   12 A'   13 A'    2 A"   14 A'                 
 -7.266  -7.266  -6.611  -6.538  -6.526  -6.526  -4.773  -4.769
  3 A"   15 A'   16 A'   17 A'    4 A"   18 A'   19 A'    5 A"                 
 -4.768  -2.649  -2.646  -2.645  -2.636  -2.636  -0.945  -0.869
 20 A'   21 A'    6 A"   22 A'   23 A'    7 A"   24 A'   25 A'                 
 -0.809  -0.711  -0.568  -0.496  -0.454  -0.433  -0.369  -0.359
 26 A'   27 A'   28 A'   29 A'   30 A'    8 A"   31 A'    9 A"                 
 -0.358  -0.336  -0.329  -0.304  -0.265
 32 A'   10 A"   33 A'   34 A'   11 A"                                         
 -- Virtual --                   
 -0.102  -0.080  -0.038  -0.004   0.015   0.024   0.034   0.040
 12 A"   35 A'   36 A'   37 A'   38 A'   39 A'   40 A'   13 A"                 
  0.050   0.053   0.072   0.072   0.076   0.092   0.099   0.105
 41 A'   42 A'   14 A"   43 A'   15 A"   44 A'   45 A'   16 A"                 
  0.106   0.119   0.131   0.134   0.146   0.150   0.161   0.191
 46 A'   47 A'   48 A'   17 A"   49 A'   50 A'   51 A'   52 A'                 
  0.230   0.261   0.286   0.312   0.359   0.395   0.404   0.411
 53 A'   54 A'   18 A"   55 A'   56 A'   57 A'   58 A'   19 A"                 
  0.423   0.436   0.438   0.443   0.463   0.468   0.477   0.481
 59 A'   60 A'   20 A"   61 A'   62 A'   21 A"   63 A'   22 A"                 
  0.528   0.558   0.579   0.603   0.608   0.632   0.681   0.701
 23 A"   24 A"   64 A'   65 A'   25 A"   66 A'   67 A'   26 A"                 
  0.707   0.762   0.783   0.794   0.826   0.829   0.837   0.851
 68 A'   27 A"   69 A'   70 A'   28 A"   29 A"   71 A'   72 A'                 
  0.902   0.904   0.956   0.962   0.970   1.038   1.063   1.162
 73 A'   74 A'   75 A'   30 A"   76 A'   77 A'   78 A'   79 A'                 
  1.232   1.431   1.465   1.567   1.640   1.705   1.756   1.787
 80 A'   31 A"   32 A"   33 A"   81 A'   82 A'   83 A'   84 A'                 
  1.899   1.990   2.019   2.112   2.217   2.244   2.263   2.304
 85 A'   34 A"   86 A'   87 A'   35 A"   36 A"   88 A'   89 A'                 
  2.391   2.488   2.673   3.050   3.119   3.990   4.006   4.008
 90 A'   91 A'   37 A"   92 A'   93 A'   38 A"   39 A"   94 A'                 
  4.057   4.212   6.600   6.903   7.547   7.569   7.630   9.651
 95 A'   96 A'   97 A'   98 A'   40 A"   99 A'  100 A'  101 A'                 
  9.745  13.787  13.903  13.956  23.299  25.769  25.805  25.873
102 A'   41 A"  103 A'  104 A'  105 A'   42 A"   43 A"  106 A'                 
 25.902  26.241  26.386  47.893 163.050 215.636 215.731 289.746
107 A'  108 A'  109 A'  110 A'  111 A'  112 A'  113 A'   44 A"                 
289.767 289.8401020.682
114 A'  115 A'  116 A'                                                         

 Beta MOs, Restricted
 -- Occupied --                  
-482.85 -101.60 -101.60  -77.12  -62.50  -56.32  -56.32  -56.32
  1 A'    2 A'    3 A'    4 A'    5 A'    6 A'    1 A"    7 A'                 
-10.322  -9.512  -9.511  -8.707  -7.277  -7.276  -7.267  -7.266
  8 A'    9 A'   10 A'   11 A'   12 A'   13 A'    2 A"   14 A'                 
 -7.266  -7.266  -6.611  -6.538  -6.526  -6.526  -4.773  -4.769
  3 A"   15 A'   16 A'   17 A'    4 A"   18 A'   19 A'    5 A"                 
 -4.768  -2.649  -2.646  -2.645  -2.636  -2.636  -0.945  -0.869
 20 A'   21 A'    6 A"   22 A'   23 A'    7 A"   24 A'   25 A'                 
 -0.809  -0.711  -0.568  -0.496  -0.454  -0.433  -0.369  -0.359
 26 A'   27 A'   28 A'   29 A'   30 A'    8 A"   31 A'    9 A"                 
 -0.358  -0.336  -0.329  -0.304  -0.265
 32 A'   10 A"   33 A'   34 A'   11 A"                                         
 -- Virtual --                   
 -0.102  -0.080  -0.038  -0.004   0.015   0.024   0.034   0.040
 12 A"   35 A'   36 A'   37 A'   38 A'   39 A'   40 A'   13 A"                 
  0.050   0.053   0.072   0.072   0.076   0.092   0.099   0.105
 41 A'   42 A'   14 A"   43 A'   15 A"   44 A'   45 A'   16 A"                 
  0.106   0.119   0.131   0.134   0.146   0.150   0.161   0.191
 46 A'   47 A'   48 A'   17 A"   49 A'   50 A'   51 A'   52 A'                 
  0.230   0.261   0.286   0.312   0.359   0.395   0.404   0.411
 53 A'   54 A'   18 A"   55 A'   56 A'   57 A'   58 A'   19 A"                 
  0.423   0.436   0.438   0.443   0.463   0.468   0.477   0.481
 59 A'   60 A'   20 A"   61 A'   62 A'   21 A"   63 A'   22 A"                 
  0.528   0.558   0.579   0.603   0.608   0.632   0.681   0.701
 23 A"   24 A"   64 A'   65 A'   25 A"   66 A'   67 A'   26 A"                 
  0.707   0.762   0.783   0.794   0.826   0.829   0.837   0.851
 68 A'   27 A"   69 A'   70 A'   28 A"   29 A"   71 A'   72 A'                 
  0.902   0.904   0.956   0.962   0.970   1.038   1.063   1.162
 73 A'   74 A'   75 A'   30 A"   76 A'   77 A'   78 A'   79 A'                 
  1.232   1.431   1.465   1.567   1.640   1.705   1.756   1.787
 80 A'   31 A"   32 A"   33 A"   81 A'   82 A'   83 A'   84 A'                 
  1.899   1.990   2.019   2.112   2.217   2.244   2.263   2.304
 85 A'   34 A"   86 A'   87 A'   35 A"   36 A"   88 A'   89 A'                 
  2.391   2.488   2.673   3.050   3.119   3.990   4.006   4.008
 90 A'   91 A'   37 A"   92 A'   93 A'   38 A"   39 A"   94 A'                 
  4.057   4.212   6.600   6.903   7.547   7.569   7.630   9.651
 95 A'   96 A'   97 A'   98 A'   40 A"   99 A'  100 A'  101 A'                 
  9.745  13.787  13.903  13.956  23.299  25.769  25.805  25.873
102 A'   41 A"  103 A'  104 A'  105 A'   42 A"   43 A"  106 A'                 
 25.902  26.241  26.386  47.893 163.050 215.636 215.731 289.746
107 A'  108 A'  109 A'  110 A'  111 A'  112 A'  113 A'   44 A"                 
289.767 289.8401020.682
114 A'  115 A'  116 A'                                                         
 --------------------------------------------------------------

          Ground-State Mulliken Net Atomic Charges

     Atom                 Charge (a.u.)
  ----------------------------------------
      1 C                    -0.632677
      2 P                     0.068292
      3 Br                   -0.160893
      4 Cl                    0.315985
      5 Cl                    0.409293
  ----------------------------------------
  Sum of atomic charges =     0.000000

 -----------------------------------------------------------------
                    Cartesian Multipole Moments
 -----------------------------------------------------------------
    Charge (ESU x 10^10)
                 0.0000
    Dipole Moment (Debye)
         X       0.6113      Y       0.1922      Z      -0.0000
       Tot       0.6408
    Quadrupole Moments (Debye-Ang)
        XX     -62.3671     XY       0.7267     YY     -60.9567
        XZ      -0.0000     YZ      -0.0000     ZZ     -62.8220
    Octopole Moments (Debye-Ang^2)
       XXX     -58.0693    XXY      -0.8132    XYY     -20.1963
       YYY      -9.6707    XXZ      -0.0000    XYZ      -0.0000
       YYZ      -0.0000    XZZ     -20.7245    YZZ      -0.8340
       ZZZ      -0.0000
    Hexadecapole Moments (Debye-Ang^3)
      XXXX   -1171.8882   XXXY      43.8619   XXYY    -275.9450
      XYYY      14.6399   YYYY    -416.8571   XXXZ      -0.0000
      XXYZ      -0.0000   XYYZ      -0.0000   YYYZ      -0.0000
      XXZZ    -222.9750   XYZZ       6.2072   YYZZ     -87.2837
      XZZZ      -0.0000   YZZZ      -0.0000   ZZZZ     -79.6742
 -----------------------------------------------------------------
 Calculating analytic gradient of the SCF energy
 Gradient of SCF Energy
            1           2           3           4           5
    1  -0.0043239   0.0038689   0.0005758  -0.0011225   0.0010017
    2   0.0043951  -0.0044873   0.0002664  -0.0005121   0.0003380
    3   0.0000000  -0.0000000   0.0000000  -0.0000000  -0.0000000
 Max gradient component =       4.487E-03
 RMS gradient           =       2.253E-03
 Gradient time:  CPU 7.65 s  wall 2.65 s
 Geometry Optimization Parameters
   NAtoms,    NIC,     NZ,  NCons,   NDum,   NFix, NCnnct, MaxDiis
        5      20       5       0       0       0       0       0

 Cartesian Hessian Update
 Hessian Updated using BFGS Update


** GEOMETRY OPTIMIZATION IN DELOCALIZED INTERNAL COORDINATES **
   Searching for a Minimum

   Optimization Cycle:   6

                       Coordinates (Angstroms)
     ATOM                X               Y               Z
      1  C         1.1976075170   -0.0379645575    0.0000000000
      2  P         0.0417255371    1.1859215749    0.0000000000
      3  Br       -1.9221822649    0.0804094233    0.0000000000
      4  Cl        2.8593212234    0.5126822507    0.0000000000
      5  Cl        1.0223757161   -1.7514153676    0.0000000000
   Point Group: cs    Number of degrees of freedom:     7


   Energy is  -3874.072471233

 Hessian Updated using BFGS Update

  7 Hessian modes will be used to form the next step
  Hessian Eigenvalues:
     0.099724    0.150183    0.198637    0.226044    0.243744    0.320721
     0.467557

 Minimum Search - Taking Simple RFO Step
 Searching for Lamda that Minimizes Along All modes
 Value Taken    Lamda =  -0.00011560
 Step Taken.  Stepsize is  0.019628

                             Maximum     Tolerance    Cnvgd?
         Gradient           0.004013      0.000300      NO
         Displacement       0.011218      0.001200      NO
         Energy change     -0.000366      0.000001      NO


 New Cartesian Coordinates Obtained by Inverse Iteration

 Displacement from previous Coordinates is:  0.021429
 ----------------------------------------------------------------
             Standard Nuclear Orientation (Angstroms)
    I     Atom           X                Y                Z
 ----------------------------------------------------------------
    1      C       1.2009944707    -0.0393027100     0.0000000000
    2      P       0.0397988813     1.1897433656     0.0000000000
    3      Br     -1.9243404837     0.0763694075     0.0000000000
    4      Cl      2.8657314743     0.5142013298     0.0000000000
    5      Cl      1.0166633862    -1.7513780690     0.0000000000
 ----------------------------------------------------------------
 Molecular Point Group                 Cs    NOp =  2
 Largest Abelian Subgroup              Cs    NOp =  2
 Nuclear Repulsion Energy =   547.5313805656 hartrees
 There are       45 alpha and       45 beta electrons
 Applying Cartesian multipole field
    Component          Value
    ---------          -----
     (2,0,0)        1.00000E-11
     (0,2,0)        2.00000E-11
     (0,0,2)       -3.00000E-11
 Nucleus-field energy     =     0.0000000161 hartrees
 Requested basis set is 6-311++G(d,p)
 There are 64 shells and 160 basis functions
 A cutoff of  1.0D-11 yielded   1653 shell pairs
 There are     11327 function pairs (     12383 Cartesian)
 Smallest overlap matrix eigenvalue = 2.12E-04
 Guess MOs from SCF MO coefficient file

 -----------------------------------------------------------------------
  General SCF calculation program by
  Eric Jon Sundstrom, Paul Horn, Yuezhi Mao, Dmitri Zuev, Alec White,
  David Stuck, Shaama M.S., Shane Yost, Joonho Lee, David Small,
  Daniel Levine, Susi Lehtola, Hugh Burton, Evgeny Epifanovsky
 -----------------------------------------------------------------------
 Exchange:     0.2000 Hartree-Fock + 0.0800 Slater + 0.7200 B88
 Correlation:  0.1900 VWN1RPA + 0.8100 LYP
 Using SG-1 standard quadrature grid
 using 4 threads for integral computing
 -------------------------------------------------------
 OpenMP Integral computing Module                
 Release: version 2.0, May 2017, Q-Chem Inc. Pleasanton 
 -------------------------------------------------------
 -------------------------------------------------------
 OpenMP BLAS3 based DFT computing Module                
 Release: version 1.0, May 2013, Q-Chem Inc. Pittsburgh 
 -------------------------------------------------------
 A restricted SCF calculation will be
 performed using DIIS
 SCF converges when DIIS error is below 1.0e-08
 ---------------------------------------
  Cycle       Energy         DIIS error
 ---------------------------------------
    1   -3874.0724977373      8.86e-05  
    2   -3874.0725103580      8.55e-05  
    3   -3874.0725191717      6.71e-05  
    4   -3874.0725348573      9.65e-06  
    5   -3874.0725351852      2.63e-06  
    6   -3874.0725352092      9.32e-07  
    7   -3874.0725352116      2.94e-07  
    8   -3874.0725352118      4.60e-08  
    9   -3874.0725352118      1.45e-08  
   10   -3874.0725352118      3.17e-09  Convergence criterion met
 ---------------------------------------
 SCF time:   CPU 23.94s  wall 9.00s 
 SCF   energy in the final basis set =    -3874.0725352118
 Total energy in the final basis set =    -3874.0725352118

 --------------------------------------------------------------
             Orbital Energies (a.u.) and Symmetries
 --------------------------------------------------------------

 Alpha MOs, Restricted
 -- Occupied --                  
-482.85 -101.60 -101.60  -77.12  -62.50  -56.32  -56.32  -56.32
  1 A'    2 A'    3 A'    4 A'    5 A'    6 A'    1 A"    7 A'                 
-10.323  -9.513  -9.511  -8.707  -7.278  -7.276  -7.268  -7.267
  8 A'    9 A'   10 A'   11 A'   12 A'   13 A'    2 A"   14 A'                 
 -7.266  -7.266  -6.611  -6.537  -6.526  -6.525  -4.774  -4.769
  3 A"   15 A'   16 A'   17 A'    4 A"   18 A'   19 A'    5 A"                 
 -4.769  -2.648  -2.645  -2.645  -2.636  -2.636  -0.944  -0.869
 20 A'   21 A'    6 A"   22 A'   23 A'    7 A"   24 A'   25 A'                 
 -0.809  -0.709  -0.568  -0.495  -0.453  -0.433  -0.369  -0.359
 26 A'   27 A'   28 A'   29 A'   30 A'    8 A"   31 A'    9 A"                 
 -0.358  -0.336  -0.329  -0.304  -0.265
 32 A'   10 A"   33 A'   34 A'   11 A"                                         
 -- Virtual --                   
 -0.103  -0.080  -0.039  -0.004   0.015   0.024   0.033   0.040
 12 A"   35 A'   36 A'   37 A'   38 A'   39 A'   40 A'   13 A"                 
  0.050   0.053   0.072   0.072   0.076   0.092   0.099   0.105
 41 A'   42 A'   14 A"   43 A'   15 A"   44 A'   45 A'   16 A"                 
  0.106   0.119   0.131   0.134   0.146   0.149   0.161   0.191
 46 A'   47 A'   48 A'   17 A"   49 A'   50 A'   51 A'   52 A'                 
  0.230   0.261   0.286   0.311   0.359   0.395   0.404   0.411
 53 A'   54 A'   18 A"   55 A'   56 A'   57 A'   58 A'   19 A"                 
  0.423   0.436   0.438   0.442   0.463   0.469   0.477   0.481
 59 A'   60 A'   20 A"   61 A'   62 A'   21 A"   63 A'   22 A"                 
  0.528   0.558   0.579   0.602   0.608   0.631   0.680   0.701
 23 A"   24 A"   64 A'   65 A'   25 A"   66 A'   67 A'   26 A"                 
  0.707   0.761   0.784   0.793   0.826   0.829   0.837   0.850
 68 A'   27 A"   69 A'   70 A'   28 A"   29 A"   71 A'   72 A'                 
  0.901   0.903   0.952   0.961   0.968   1.037   1.061   1.161
 73 A'   74 A'   75 A'   30 A"   76 A'   77 A'   78 A'   79 A'                 
  1.230   1.429   1.463   1.566   1.640   1.704   1.756   1.784
 80 A'   31 A"   32 A"   33 A"   81 A'   82 A'   83 A'   84 A'                 
  1.894   1.991   2.019   2.111   2.216   2.244   2.262   2.303
 85 A'   34 A"   86 A'   87 A'   35 A"   36 A"   88 A'   89 A'                 
  2.390   2.486   2.672   3.047   3.112   3.990   4.006   4.008
 90 A'   91 A'   37 A"   92 A'   93 A'   38 A"   39 A"   94 A'                 
  4.057   4.211   6.600   6.899   7.547   7.569   7.629   9.651
 95 A'   96 A'   97 A'   98 A'   40 A"   99 A'  100 A'  101 A'                 
  9.743  13.786  13.902  13.952  23.296  25.768  25.805  25.870
102 A'   41 A"  103 A'  104 A'  105 A'   42 A"   43 A"  106 A'                 
 25.901  26.239  26.386  47.893 163.044 215.636 215.729 289.746
107 A'  108 A'  109 A'  110 A'  111 A'  112 A'  113 A'   44 A"                 
289.767 289.8391020.681
114 A'  115 A'  116 A'                                                         

 Beta MOs, Restricted
 -- Occupied --                  
-482.85 -101.60 -101.60  -77.12  -62.50  -56.32  -56.32  -56.32
  1 A'    2 A'    3 A'    4 A'    5 A'    6 A'    1 A"    7 A'                 
-10.323  -9.513  -9.511  -8.707  -7.278  -7.276  -7.268  -7.267
  8 A'    9 A'   10 A'   11 A'   12 A'   13 A'    2 A"   14 A'                 
 -7.266  -7.266  -6.611  -6.537  -6.526  -6.525  -4.774  -4.769
  3 A"   15 A'   16 A'   17 A'    4 A"   18 A'   19 A'    5 A"                 
 -4.769  -2.648  -2.645  -2.645  -2.636  -2.636  -0.944  -0.869
 20 A'   21 A'    6 A"   22 A'   23 A'    7 A"   24 A'   25 A'                 
 -0.809  -0.709  -0.568  -0.495  -0.453  -0.433  -0.369  -0.359
 26 A'   27 A'   28 A'   29 A'   30 A'    8 A"   31 A'    9 A"                 
 -0.358  -0.336  -0.329  -0.304  -0.265
 32 A'   10 A"   33 A'   34 A'   11 A"                                         
 -- Virtual --                   
 -0.103  -0.080  -0.039  -0.004   0.015   0.024   0.033   0.040
 12 A"   35 A'   36 A'   37 A'   38 A'   39 A'   40 A'   13 A"                 
  0.050   0.053   0.072   0.072   0.076   0.092   0.099   0.105
 41 A'   42 A'   14 A"   43 A'   15 A"   44 A'   45 A'   16 A"                 
  0.106   0.119   0.131   0.134   0.146   0.149   0.161   0.191
 46 A'   47 A'   48 A'   17 A"   49 A'   50 A'   51 A'   52 A'                 
  0.230   0.261   0.286   0.311   0.359   0.395   0.404   0.411
 53 A'   54 A'   18 A"   55 A'   56 A'   57 A'   58 A'   19 A"                 
  0.423   0.436   0.438   0.442   0.463   0.469   0.477   0.481
 59 A'   60 A'   20 A"   61 A'   62 A'   21 A"   63 A'   22 A"                 
  0.528   0.558   0.579   0.602   0.608   0.631   0.680   0.701
 23 A"   24 A"   64 A'   65 A'   25 A"   66 A'   67 A'   26 A"                 
  0.707   0.761   0.784   0.793   0.826   0.829   0.837   0.850
 68 A'   27 A"   69 A'   70 A'   28 A"   29 A"   71 A'   72 A'                 
  0.901   0.903   0.952   0.961   0.968   1.037   1.061   1.161
 73 A'   74 A'   75 A'   30 A"   76 A'   77 A'   78 A'   79 A'                 
  1.230   1.429   1.463   1.566   1.640   1.704   1.756   1.784
 80 A'   31 A"   32 A"   33 A"   81 A'   82 A'   83 A'   84 A'                 
  1.894   1.991   2.019   2.111   2.216   2.244   2.262   2.303
 85 A'   34 A"   86 A'   87 A'   35 A"   36 A"   88 A'   89 A'                 
  2.390   2.486   2.672   3.047   3.112   3.990   4.006   4.008
 90 A'   91 A'   37 A"   92 A'   93 A'   38 A"   39 A"   94 A'                 
  4.057   4.211   6.600   6.899   7.547   7.569   7.629   9.651
 95 A'   96 A'   97 A'   98 A'   40 A"   99 A'  100 A'  101 A'                 
  9.743  13.786  13.902  13.952  23.296  25.768  25.805  25.870
102 A'   41 A"  103 A'  104 A'  105 A'   42 A"   43 A"  106 A'                 
 25.901  26.239  26.386  47.893 163.044 215.636 215.729 289.746
107 A'  108 A'  109 A'  110 A'  111 A'  112 A'  113 A'   44 A"                 
289.767 289.8391020.681
114 A'  115 A'  116 A'                                                         
 --------------------------------------------------------------

          Ground-State Mulliken Net Atomic Charges

     Atom                 Charge (a.u.)
  ----------------------------------------
      1 C                    -0.633227
      2 P                     0.066857
      3 Br                   -0.161478
      4 Cl                    0.315505
      5 Cl                    0.412343
  ----------------------------------------
  Sum of atomic charges =    -0.000000

 -----------------------------------------------------------------
                    Cartesian Multipole Moments
 -----------------------------------------------------------------
    Charge (ESU x 10^10)
                -0.0000
    Dipole Moment (Debye)
         X       0.6217      Y       0.1876      Z       0.0000
       Tot       0.6493
    Quadrupole Moments (Debye-Ang)
        XX     -62.4185     XY       0.7368     YY     -60.9100
        XZ       0.0000     YZ      -0.0000     ZZ     -62.8611
    Octopole Moments (Debye-Ang^2)
       XXX     -57.8954    XXY      -0.7899    XYY     -20.1835
       YYY      -9.6419    XXZ      -0.0000    XYZ      -0.0000
       YYZ       0.0000    XZZ     -20.6916    YZZ      -0.8553
       ZZZ      -0.0000
    Hexadecapole Moments (Debye-Ang^3)
      XXXX   -1175.3520   XXXY      43.1491   XXYY    -276.5575
      XYYY      13.8229   YYYY    -417.3267   XXXZ      -0.0000
      XXYZ      -0.0000   XYYZ       0.0000   YYYZ      -0.0000
      XXZZ    -223.5874   XYZZ       5.8634   YYZZ     -87.4221
      XZZZ       0.0000   YZZZ      -0.0000   ZZZZ     -79.7991
 -----------------------------------------------------------------
 Calculating analytic gradient of the SCF energy
 Gradient of SCF Energy
            1           2           3           4           5
    1  -0.0019997   0.0014123  -0.0002244   0.0006897   0.0001220
    2   0.0006310  -0.0007674  -0.0003431   0.0005378  -0.0000584
    3  -0.0000000   0.0000000   0.0000000   0.0000000  -0.0000000
 Max gradient component =       2.000E-03
 RMS gradient           =       7.272E-04
 Gradient time:  CPU 7.74 s  wall 2.67 s
 Geometry Optimization Parameters
   NAtoms,    NIC,     NZ,  NCons,   NDum,   NFix, NCnnct, MaxDiis
        5      20       5       0       0       0       0       0

 Cartesian Hessian Update
 Hessian Updated using BFGS Update


** GEOMETRY OPTIMIZATION IN DELOCALIZED INTERNAL COORDINATES **
   Searching for a Minimum

   Optimization Cycle:   7

                       Coordinates (Angstroms)
     ATOM                X               Y               Z
      1  C         1.2009944707   -0.0393027100    0.0000000000
      2  P         0.0397988813    1.1897433656    0.0000000000
      3  Br       -1.9243404837    0.0763694075    0.0000000000
      4  Cl        2.8657314743    0.5142013298    0.0000000000
      5  Cl        1.0166633862   -1.7513780690    0.0000000000
   Point Group: cs    Number of degrees of freedom:     7


   Energy is  -3874.072535212

 Hessian Updated using BFGS Update

  7 Hessian modes will be used to form the next step
  Hessian Eigenvalues:
     0.102363    0.154700    0.204060    0.227633    0.263970    0.313858
     0.358175

 Minimum Search - Taking Simple RFO Step
 Searching for Lamda that Minimizes Along All modes
 Value Taken    Lamda =  -0.00001227
 Step Taken.  Stepsize is  0.006938

                             Maximum     Tolerance    Cnvgd?
         Gradient           0.001206      0.000300      NO
         Displacement       0.005508      0.001200      NO
         Energy change     -0.000064      0.000001      NO


 New Cartesian Coordinates Obtained by Inverse Iteration

 Displacement from previous Coordinates is:  0.005469
 ----------------------------------------------------------------
             Standard Nuclear Orientation (Angstroms)
    I     Atom           X                Y                Z
 ----------------------------------------------------------------
    1      C       1.2025893757    -0.0395431657     0.0000000000
    2      P       0.0383468660     1.1901376368     0.0000000000
    3      Br     -1.9250243334     0.0771998146     0.0000000000
    4      Cl      2.8651038140     0.5134765450     0.0000000000
    5      Cl      1.0178320065    -1.7516375069     0.0000000000
 ----------------------------------------------------------------
 Molecular Point Group                 Cs    NOp =  2
 Largest Abelian Subgroup              Cs    NOp =  2
 Nuclear Repulsion Energy =   547.4835335029 hartrees
 There are       45 alpha and       45 beta electrons
 Applying Cartesian multipole field
    Component          Value
    ---------          -----
     (2,0,0)        1.00000E-11
     (0,2,0)        2.00000E-11
     (0,0,2)       -3.00000E-11
 Nucleus-field energy     =     0.0000000161 hartrees
 Requested basis set is 6-311++G(d,p)
 There are 64 shells and 160 basis functions
 A cutoff of  1.0D-11 yielded   1653 shell pairs
 There are     11327 function pairs (     12383 Cartesian)
 Smallest overlap matrix eigenvalue = 2.11E-04
 Guess MOs from SCF MO coefficient file

 -----------------------------------------------------------------------
  General SCF calculation program by
  Eric Jon Sundstrom, Paul Horn, Yuezhi Mao, Dmitri Zuev, Alec White,
  David Stuck, Shaama M.S., Shane Yost, Joonho Lee, David Small,
  Daniel Levine, Susi Lehtola, Hugh Burton, Evgeny Epifanovsky
 -----------------------------------------------------------------------
 Exchange:     0.2000 Hartree-Fock + 0.0800 Slater + 0.7200 B88
 Correlation:  0.1900 VWN1RPA + 0.8100 LYP
 Using SG-1 standard quadrature grid
 using 4 threads for integral computing
 -------------------------------------------------------
 OpenMP Integral computing Module                
 Release: version 2.0, May 2017, Q-Chem Inc. Pleasanton 
 -------------------------------------------------------
 -------------------------------------------------------
 OpenMP BLAS3 based DFT computing Module                
 Release: version 1.0, May 2013, Q-Chem Inc. Pittsburgh 
 -------------------------------------------------------
 A restricted SCF calculation will be
 performed using DIIS
 SCF converges when DIIS error is below 1.0e-08
 ---------------------------------------
  Cycle       Energy         DIIS error
 ---------------------------------------
    1   -3874.0725381005      2.92e-05  
    2   -3874.0725413192      1.56e-05  
    3   -3874.0725401433      2.40e-05  
    4   -3874.0725421916      2.78e-06  
    5   -3874.0725422152      9.64e-07  
    6   -3874.0725422175      2.38e-07  
    7   -3874.0725422177      7.63e-08  
    8   -3874.0725422177      2.84e-08  
    9   -3874.0725422177      4.42e-09  Convergence criterion met
 ---------------------------------------
 SCF time:   CPU 21.70s  wall 7.00s 
 SCF   energy in the final basis set =    -3874.0725422177
 Total energy in the final basis set =    -3874.0725422177

 --------------------------------------------------------------
             Orbital Energies (a.u.) and Symmetries
 --------------------------------------------------------------

 Alpha MOs, Restricted
 -- Occupied --                  
-482.85 -101.60 -101.60  -77.12  -62.50  -56.32  -56.32  -56.32
  1 A'    2 A'    3 A'    4 A'    5 A'    6 A'    1 A"    7 A'                 
-10.323  -9.513  -9.511  -8.707  -7.278  -7.276  -7.268  -7.267
  8 A'    9 A'   10 A'   11 A'   12 A'   13 A'    2 A"   14 A'                 
 -7.266  -7.266  -6.611  -6.537  -6.526  -6.526  -4.774  -4.769
  3 A"   15 A'   16 A'   17 A'    4 A"   18 A'   19 A'    5 A"                 
 -4.768  -2.648  -2.645  -2.645  -2.636  -2.636  -0.944  -0.869
 20 A'   21 A'    6 A"   22 A'   23 A'    7 A"   24 A'   25 A'                 
 -0.809  -0.709  -0.568  -0.496  -0.453  -0.433  -0.369  -0.359
 26 A'   27 A'   28 A'   29 A'   30 A'    8 A"   31 A'    9 A"                 
 -0.358  -0.336  -0.329  -0.304  -0.264
 32 A'   10 A"   33 A'   34 A'   11 A"                                         
 -- Virtual --                   
 -0.103  -0.080  -0.039  -0.004   0.015   0.024   0.033   0.040
 12 A"   35 A'   36 A'   37 A'   38 A'   39 A'   40 A'   13 A"                 
  0.050   0.053   0.072   0.072   0.076   0.092   0.099   0.105
 41 A'   42 A'   14 A"   43 A'   15 A"   44 A'   45 A'   16 A"                 
  0.106   0.119   0.131   0.134   0.146   0.149   0.161   0.191
 46 A'   47 A'   48 A'   17 A"   49 A'   50 A'   51 A'   52 A'                 
  0.230   0.261   0.286   0.310   0.359   0.395   0.404   0.412
 53 A'   54 A'   18 A"   55 A'   56 A'   57 A'   58 A'   19 A"                 
  0.423   0.436   0.438   0.442   0.463   0.469   0.477   0.481
 59 A'   60 A'   20 A"   61 A'   62 A'   21 A"   63 A'   22 A"                 
  0.528   0.558   0.579   0.602   0.608   0.632   0.680   0.700
 23 A"   24 A"   64 A'   65 A'   25 A"   66 A'   67 A'   26 A"                 
  0.706   0.761   0.784   0.794   0.826   0.829   0.837   0.850
 68 A'   27 A"   69 A'   70 A'   28 A"   29 A"   71 A'   72 A'                 
  0.901   0.903   0.950   0.961   0.968   1.037   1.061   1.161
 73 A'   74 A'   75 A'   30 A"   76 A'   77 A'   78 A'   79 A'                 
  1.230   1.430   1.462   1.566   1.641   1.704   1.757   1.784
 80 A'   31 A"   32 A"   33 A"   81 A'   82 A'   83 A'   84 A'                 
  1.893   1.991   2.019   2.111   2.216   2.244   2.262   2.303
 85 A'   34 A"   86 A'   87 A'   35 A"   36 A"   88 A'   89 A'                 
  2.391   2.486   2.672   3.048   3.110   3.990   4.006   4.008
 90 A'   91 A'   37 A"   92 A'   93 A'   38 A"   39 A"   94 A'                 
  4.056   4.211   6.600   6.897   7.547   7.569   7.629   9.651
 95 A'   96 A'   97 A'   98 A'   40 A"   99 A'  100 A'  101 A'                 
  9.743  13.786  13.902  13.951  23.295  25.768  25.805  25.871
102 A'   41 A"  103 A'  104 A'  105 A'   42 A"   43 A"  106 A'                 
 25.901  26.239  26.386  47.893 163.042 215.636 215.730 289.746
107 A'  108 A'  109 A'  110 A'  111 A'  112 A'  113 A'   44 A"                 
289.767 289.8391020.681
114 A'  115 A'  116 A'                                                         

 Beta MOs, Restricted
 -- Occupied --                  
-482.85 -101.60 -101.60  -77.12  -62.50  -56.32  -56.32  -56.32
  1 A'    2 A'    3 A'    4 A'    5 A'    6 A'    1 A"    7 A'                 
-10.323  -9.513  -9.511  -8.707  -7.278  -7.276  -7.268  -7.267
  8 A'    9 A'   10 A'   11 A'   12 A'   13 A'    2 A"   14 A'                 
 -7.266  -7.266  -6.611  -6.537  -6.526  -6.526  -4.774  -4.769
  3 A"   15 A'   16 A'   17 A'    4 A"   18 A'   19 A'    5 A"                 
 -4.768  -2.648  -2.645  -2.645  -2.636  -2.636  -0.944  -0.869
 20 A'   21 A'    6 A"   22 A'   23 A'    7 A"   24 A'   25 A'                 
 -0.809  -0.709  -0.568  -0.496  -0.453  -0.433  -0.369  -0.359
 26 A'   27 A'   28 A'   29 A'   30 A'    8 A"   31 A'    9 A"                 
 -0.358  -0.336  -0.329  -0.304  -0.264
 32 A'   10 A"   33 A'   34 A'   11 A"                                         
 -- Virtual --                   
 -0.103  -0.080  -0.039  -0.004   0.015   0.024   0.033   0.040
 12 A"   35 A'   36 A'   37 A'   38 A'   39 A'   40 A'   13 A"                 
  0.050   0.053   0.072   0.072   0.076   0.092   0.099   0.105
 41 A'   42 A'   14 A"   43 A'   15 A"   44 A'   45 A'   16 A"                 
  0.106   0.119   0.131   0.134   0.146   0.149   0.161   0.191
 46 A'   47 A'   48 A'   17 A"   49 A'   50 A'   51 A'   52 A'                 
  0.230   0.261   0.286   0.310   0.359   0.395   0.404   0.412
 53 A'   54 A'   18 A"   55 A'   56 A'   57 A'   58 A'   19 A"                 
  0.423   0.436   0.438   0.442   0.463   0.469   0.477   0.481
 59 A'   60 A'   20 A"   61 A'   62 A'   21 A"   63 A'   22 A"                 
  0.528   0.558   0.579   0.602   0.608   0.632   0.680   0.700
 23 A"   24 A"   64 A'   65 A'   25 A"   66 A'   67 A'   26 A"                 
  0.706   0.761   0.784   0.794   0.826   0.829   0.837   0.850
 68 A'   27 A"   69 A'   70 A'   28 A"   29 A"   71 A'   72 A'                 
  0.901   0.903   0.950   0.961   0.968   1.037   1.061   1.161
 73 A'   74 A'   75 A'   30 A"   76 A'   77 A'   78 A'   79 A'                 
  1.230   1.430   1.462   1.566   1.641   1.704   1.757   1.784
 80 A'   31 A"   32 A"   33 A"   81 A'   82 A'   83 A'   84 A'                 
  1.893   1.991   2.019   2.111   2.216   2.244   2.262   2.303
 85 A'   34 A"   86 A'   87 A'   35 A"   36 A"   88 A'   89 A'                 
  2.391   2.486   2.672   3.048   3.110   3.990   4.006   4.008
 90 A'   91 A'   37 A"   92 A'   93 A'   38 A"   39 A"   94 A'                 
  4.056   4.211   6.600   6.897   7.547   7.569   7.629   9.651
 95 A'   96 A'   97 A'   98 A'   40 A"   99 A'  100 A'  101 A'                 
  9.743  13.786  13.902  13.951  23.295  25.768  25.805  25.871
102 A'   41 A"  103 A'  104 A'  105 A'   42 A"   43 A"  106 A'                 
 25.901  26.239  26.386  47.893 163.042 215.636 215.730 289.746
107 A'  108 A'  109 A'  110 A'  111 A'  112 A'  113 A'   44 A"                 
289.767 289.8391020.681
114 A'  115 A'  116 A'                                                         
 --------------------------------------------------------------

          Ground-State Mulliken Net Atomic Charges

     Atom                 Charge (a.u.)
  ----------------------------------------
      1 C                    -0.634880
      2 P                     0.066355
      3 Br                   -0.161056
      4 Cl                    0.317424
      5 Cl                    0.412158
  ----------------------------------------
  Sum of atomic charges =    -0.000000

 -----------------------------------------------------------------
                    Cartesian Multipole Moments
 -----------------------------------------------------------------
    Charge (ESU x 10^10)
                -0.0000
    Dipole Moment (Debye)
         X       0.6279      Y       0.1872      Z       0.0000
       Tot       0.6552
    Quadrupole Moments (Debye-Ang)
        XX     -62.3788     XY       0.7417     YY     -60.9227
        XZ       0.0000     YZ       0.0000     ZZ     -62.8660
    Octopole Moments (Debye-Ang^2)
       XXX     -57.7633    XXY      -0.7712    XYY     -20.1650
       YYY      -9.6599    XXZ       0.0000    XYZ       0.0000
       YYZ       0.0000    XZZ     -20.6677    YZZ      -0.8711
       ZZZ       0.0000
    Hexadecapole Moments (Debye-Ang^3)
      XXXX   -1175.2528   XXXY      43.5286   XXYY    -276.6012
      XYYY      14.1850   YYYY    -417.5160   XXXZ       0.0000
      XXYZ       0.0000   XYYZ       0.0000   YYYZ      -0.0000
      XXZZ    -223.5916   XYZZ       5.9831   YYZZ     -87.4608
      XZZZ      -0.0000   YZZZ       0.0000   ZZZZ     -79.8223
 -----------------------------------------------------------------
 Calculating analytic gradient of the SCF energy
 Gradient of SCF Energy
            1           2           3           4           5
    1  -0.0003525   0.0002543  -0.0001400   0.0000465   0.0001917
    2  -0.0001937   0.0000984  -0.0001945   0.0002949  -0.0000051
    3  -0.0000000   0.0000000  -0.0000000   0.0000000  -0.0000000
 Max gradient component =       3.525E-04
 RMS gradient           =       1.672E-04
 Gradient time:  CPU 7.64 s  wall 2.65 s
 Geometry Optimization Parameters
   NAtoms,    NIC,     NZ,  NCons,   NDum,   NFix, NCnnct, MaxDiis
        5      20       5       0       0       0       0       0

 Cartesian Hessian Update
 Hessian Updated using BFGS Update


** GEOMETRY OPTIMIZATION IN DELOCALIZED INTERNAL COORDINATES **
   Searching for a Minimum

   Optimization Cycle:   8

                       Coordinates (Angstroms)
     ATOM                X               Y               Z
      1  C         1.2025893757   -0.0395431657    0.0000000000
      2  P         0.0383468660    1.1901376368    0.0000000000
      3  Br       -1.9250243334    0.0771998146    0.0000000000
      4  Cl        2.8651038140    0.5134765450    0.0000000000
      5  Cl        1.0178320065   -1.7516375069    0.0000000000
   Point Group: cs    Number of degrees of freedom:     7


   Energy is  -3874.072542218

 Hessian Updated using BFGS Update

  7 Hessian modes will be used to form the next step
  Hessian Eigenvalues:
     0.099945    0.139309    0.188877    0.233769    0.264435    0.283513
     0.405778

 Minimum Search - Taking Simple RFO Step
 Searching for Lamda that Minimizes Along All modes
 Value Taken    Lamda =  -0.00000177
 Step Taken.  Stepsize is  0.003284

                             Maximum     Tolerance    Cnvgd?
         Gradient           0.000373      0.000300      NO
         Displacement       0.002598      0.001200      NO
         Energy change     -0.000007      0.000001      NO


 New Cartesian Coordinates Obtained by Inverse Iteration

 Displacement from previous Coordinates is:  0.005263
 ----------------------------------------------------------------
             Standard Nuclear Orientation (Angstroms)
    I     Atom           X                Y                Z
 ----------------------------------------------------------------
    1      C       1.2031235571    -0.0385534278     0.0000000000
    2      P       0.0375949419     1.1904322271     0.0000000000
    3      Br     -1.9241460547     0.0760009297     0.0000000000
    4      Cl      2.8656670515     0.5124816417     0.0000000000
    5      Cl      1.0166082328    -1.7507280468     0.0000000000
 ----------------------------------------------------------------
 Molecular Point Group                 Cs    NOp =  2
 Largest Abelian Subgroup              Cs    NOp =  2
 Nuclear Repulsion Energy =   547.5961430789 hartrees
 There are       45 alpha and       45 beta electrons
 Applying Cartesian multipole field
    Component          Value
    ---------          -----
     (2,0,0)        1.00000E-11
     (0,2,0)        2.00000E-11
     (0,0,2)       -3.00000E-11
 Nucleus-field energy     =     0.0000000161 hartrees
 Requested basis set is 6-311++G(d,p)
 There are 64 shells and 160 basis functions
 A cutoff of  1.0D-11 yielded   1654 shell pairs
 There are     11336 function pairs (     12392 Cartesian)
 Smallest overlap matrix eigenvalue = 2.11E-04
 Guess MOs from SCF MO coefficient file

 -----------------------------------------------------------------------
  General SCF calculation program by
  Eric Jon Sundstrom, Paul Horn, Yuezhi Mao, Dmitri Zuev, Alec White,
  David Stuck, Shaama M.S., Shane Yost, Joonho Lee, David Small,
  Daniel Levine, Susi Lehtola, Hugh Burton, Evgeny Epifanovsky
 -----------------------------------------------------------------------
 Exchange:     0.2000 Hartree-Fock + 0.0800 Slater + 0.7200 B88
 Correlation:  0.1900 VWN1RPA + 0.8100 LYP
 Using SG-1 standard quadrature grid
 using 4 threads for integral computing
 -------------------------------------------------------
 OpenMP Integral computing Module                
 Release: version 2.0, May 2017, Q-Chem Inc. Pleasanton 
 -------------------------------------------------------
 -------------------------------------------------------
 OpenMP BLAS3 based DFT computing Module                
 Release: version 1.0, May 2013, Q-Chem Inc. Pittsburgh 
 -------------------------------------------------------
 A restricted SCF calculation will be
 performed using DIIS
 SCF converges when DIIS error is below 1.0e-08
 ---------------------------------------
  Cycle       Energy         DIIS error
 ---------------------------------------
    1   -3874.0725414732      1.76e-05  
    2   -3874.0725431846      4.57e-06  
    3   -3874.0725430150      8.36e-06  
    4   -3874.0725432602      1.74e-06  
    5   -3874.0725432705      4.41e-07  
    6   -3874.0725432709      1.31e-07  
    7   -3874.0725432710      3.96e-08  
    8   -3874.0725432709      1.24e-08  
    9   -3874.0725432710      1.70e-09  Convergence criterion met
 ---------------------------------------
 SCF time:   CPU 21.43s  wall 7.00s 
 SCF   energy in the final basis set =    -3874.0725432710
 Total energy in the final basis set =    -3874.0725432710

 --------------------------------------------------------------
             Orbital Energies (a.u.) and Symmetries
 --------------------------------------------------------------

 Alpha MOs, Restricted
 -- Occupied --                  
-482.85 -101.60 -101.60  -77.12  -62.50  -56.32  -56.32  -56.32
  1 A'    2 A'    3 A'    4 A'    5 A'    6 A'    1 A"    7 A'                 
-10.323  -9.513  -9.511  -8.707  -7.277  -7.276  -7.268  -7.267
  8 A'    9 A'   10 A'   11 A'   12 A'   13 A'    2 A"   14 A'                 
 -7.266  -7.266  -6.611  -6.537  -6.526  -6.526  -4.774  -4.769
  3 A"   15 A'   16 A'   17 A'    4 A"   18 A'   19 A'    5 A"                 
 -4.768  -2.648  -2.645  -2.645  -2.636  -2.636  -0.944  -0.869
 20 A'   21 A'    6 A"   22 A'   23 A'    7 A"   24 A'   25 A'                 
 -0.809  -0.709  -0.568  -0.495  -0.453  -0.433  -0.369  -0.359
 26 A'   27 A'   28 A'   29 A'   30 A'    8 A"   31 A'    9 A"                 
 -0.358  -0.336  -0.329  -0.304  -0.264
 32 A'   10 A"   33 A'   34 A'   11 A"                                         
 -- Virtual --                   
 -0.103  -0.080  -0.039  -0.004   0.015   0.024   0.034   0.040
 12 A"   35 A'   36 A'   37 A'   38 A'   39 A'   40 A'   13 A"                 
  0.050   0.053   0.072   0.072   0.076   0.092   0.099   0.105
 41 A'   42 A'   14 A"   43 A'   15 A"   44 A'   45 A'   16 A"                 
  0.106   0.119   0.131   0.134   0.146   0.149   0.161   0.191
 46 A'   47 A'   48 A'   17 A"   49 A'   50 A'   51 A'   52 A'                 
  0.230   0.261   0.286   0.310   0.359   0.395   0.404   0.411
 53 A'   54 A'   18 A"   55 A'   56 A'   57 A'   58 A'   19 A"                 
  0.423   0.436   0.438   0.442   0.463   0.469   0.477   0.481
 59 A'   60 A'   20 A"   61 A'   62 A'   21 A"   63 A'   22 A"                 
  0.528   0.558   0.579   0.602   0.608   0.632   0.680   0.700
 23 A"   24 A"   64 A'   65 A'   25 A"   66 A'   67 A'   26 A"                 
  0.706   0.761   0.784   0.794   0.826   0.829   0.837   0.850
 68 A'   27 A"   69 A'   70 A'   28 A"   29 A"   71 A'   72 A'                 
  0.901   0.903   0.950   0.961   0.968   1.037   1.061   1.161
 73 A'   74 A'   75 A'   30 A"   76 A'   77 A'   78 A'   79 A'                 
  1.230   1.431   1.462   1.566   1.641   1.704   1.757   1.785
 80 A'   31 A"   32 A"   33 A"   81 A'   82 A'   83 A'   84 A'                 
  1.892   1.991   2.019   2.111   2.216   2.244   2.262   2.304
 85 A'   34 A"   86 A'   87 A'   35 A"   36 A"   88 A'   89 A'                 
  2.391   2.486   2.672   3.048   3.109   3.990   4.006   4.008
 90 A'   91 A'   37 A"   92 A'   93 A'   38 A"   39 A"   94 A'                 
  4.057   4.211   6.600   6.897   7.547   7.569   7.629   9.651
 95 A'   96 A'   97 A'   98 A'   40 A"   99 A'  100 A'  101 A'                 
  9.743  13.786  13.902  13.950  23.295  25.768  25.805  25.871
102 A'   41 A"  103 A'  104 A'  105 A'   42 A"   43 A"  106 A'                 
 25.902  26.239  26.386  47.893 163.042 215.636 215.730 289.746
107 A'  108 A'  109 A'  110 A'  111 A'  112 A'  113 A'   44 A"                 
289.767 289.8391020.681
114 A'  115 A'  116 A'                                                         

 Beta MOs, Restricted
 -- Occupied --                  
-482.85 -101.60 -101.60  -77.12  -62.50  -56.32  -56.32  -56.32
  1 A'    2 A'    3 A'    4 A'    5 A'    6 A'    1 A"    7 A'                 
-10.323  -9.513  -9.511  -8.707  -7.277  -7.276  -7.268  -7.267
  8 A'    9 A'   10 A'   11 A'   12 A'   13 A'    2 A"   14 A'                 
 -7.266  -7.266  -6.611  -6.537  -6.526  -6.526  -4.774  -4.769
  3 A"   15 A'   16 A'   17 A'    4 A"   18 A'   19 A'    5 A"                 
 -4.768  -2.648  -2.645  -2.645  -2.636  -2.636  -0.944  -0.869
 20 A'   21 A'    6 A"   22 A'   23 A'    7 A"   24 A'   25 A'                 
 -0.809  -0.709  -0.568  -0.495  -0.453  -0.433  -0.369  -0.359
 26 A'   27 A'   28 A'   29 A'   30 A'    8 A"   31 A'    9 A"                 
 -0.358  -0.336  -0.329  -0.304  -0.264
 32 A'   10 A"   33 A'   34 A'   11 A"                                         
 -- Virtual --                   
 -0.103  -0.080  -0.039  -0.004   0.015   0.024   0.034   0.040
 12 A"   35 A'   36 A'   37 A'   38 A'   39 A'   40 A'   13 A"                 
  0.050   0.053   0.072   0.072   0.076   0.092   0.099   0.105
 41 A'   42 A'   14 A"   43 A'   15 A"   44 A'   45 A'   16 A"                 
  0.106   0.119   0.131   0.134   0.146   0.149   0.161   0.191
 46 A'   47 A'   48 A'   17 A"   49 A'   50 A'   51 A'   52 A'                 
  0.230   0.261   0.286   0.310   0.359   0.395   0.404   0.411
 53 A'   54 A'   18 A"   55 A'   56 A'   57 A'   58 A'   19 A"                 
  0.423   0.436   0.438   0.442   0.463   0.469   0.477   0.481
 59 A'   60 A'   20 A"   61 A'   62 A'   21 A"   63 A'   22 A"                 
  0.528   0.558   0.579   0.602   0.608   0.632   0.680   0.700
 23 A"   24 A"   64 A'   65 A'   25 A"   66 A'   67 A'   26 A"                 
  0.706   0.761   0.784   0.794   0.826   0.829   0.837   0.850
 68 A'   27 A"   69 A'   70 A'   28 A"   29 A"   71 A'   72 A'                 
  0.901   0.903   0.950   0.961   0.968   1.037   1.061   1.161
 73 A'   74 A'   75 A'   30 A"   76 A'   77 A'   78 A'   79 A'                 
  1.230   1.431   1.462   1.566   1.641   1.704   1.757   1.785
 80 A'   31 A"   32 A"   33 A"   81 A'   82 A'   83 A'   84 A'                 
  1.892   1.991   2.019   2.111   2.216   2.244   2.262   2.304
 85 A'   34 A"   86 A'   87 A'   35 A"   36 A"   88 A'   89 A'                 
  2.391   2.486   2.672   3.048   3.109   3.990   4.006   4.008
 90 A'   91 A'   37 A"   92 A'   93 A'   38 A"   39 A"   94 A'                 
  4.057   4.211   6.600   6.897   7.547   7.569   7.629   9.651
 95 A'   96 A'   97 A'   98 A'   40 A"   99 A'  100 A'  101 A'                 
  9.743  13.786  13.902  13.950  23.295  25.768  25.805  25.871
102 A'   41 A"  103 A'  104 A'  105 A'   42 A"   43 A"  106 A'                 
 25.902  26.239  26.386  47.893 163.042 215.636 215.730 289.746
107 A'  108 A'  109 A'  110 A'  111 A'  112 A'  113 A'   44 A"                 
289.767 289.8391020.681
114 A'  115 A'  116 A'                                                         
 --------------------------------------------------------------

          Ground-State Mulliken Net Atomic Charges

     Atom                 Charge (a.u.)
  ----------------------------------------
      1 C                    -0.635822
      2 P                     0.066482
      3 Br                   -0.160875
      4 Cl                    0.318682
      5 Cl                    0.411533
  ----------------------------------------
  Sum of atomic charges =    -0.000000

 -----------------------------------------------------------------
                    Cartesian Multipole Moments
 -----------------------------------------------------------------
    Charge (ESU x 10^10)
                -0.0000
    Dipole Moment (Debye)
         X       0.6265      Y       0.1890      Z       0.0000
       Tot       0.6544
    Quadrupole Moments (Debye-Ang)
        XX     -62.3600     XY       0.7484     YY     -60.9328
        XZ       0.0000     YZ      -0.0000     ZZ     -62.8661
    Octopole Moments (Debye-Ang^2)
       XXX     -57.7257    XXY      -0.7503    XYY     -20.1897
       YYY      -9.6084    XXZ       0.0000    XYZ      -0.0000
       YYZ      -0.0000    XZZ     -20.6707    YZZ      -0.8567
       ZZZ       0.0000
    Hexadecapole Moments (Debye-Ang^3)
      XXXX   -1174.7305   XXXY      43.4008   XXYY    -276.5202
      XYYY      14.1033   YYYY    -417.3421   XXXZ      -0.0000
      XXYZ      -0.0000   XYYZ       0.0000   YYYZ      -0.0000
      XXZZ    -223.5242   XYZZ       5.9409   YYZZ     -87.4231
      XZZZ      -0.0000   YZZZ      -0.0000   ZZZZ     -79.8240
 -----------------------------------------------------------------
 Calculating analytic gradient of the SCF energy
 Gradient of SCF Energy
            1           2           3           4           5
    1  -0.0000193  -0.0000779  -0.0000034  -0.0000052   0.0001059
    2  -0.0001202   0.0000754  -0.0001557   0.0001896   0.0000109
    3  -0.0000000  -0.0000000   0.0000000   0.0000000   0.0000000
 Max gradient component =       1.896E-04
 RMS gradient           =       8.088E-05
 Gradient time:  CPU 7.67 s  wall 2.67 s
 Geometry Optimization Parameters
   NAtoms,    NIC,     NZ,  NCons,   NDum,   NFix, NCnnct, MaxDiis
        5      20       5       0       0       0       0       0

 Cartesian Hessian Update
 Hessian Updated using BFGS Update


** GEOMETRY OPTIMIZATION IN DELOCALIZED INTERNAL COORDINATES **
   Searching for a Minimum

   Optimization Cycle:   9

                       Coordinates (Angstroms)
     ATOM                X               Y               Z
      1  C         1.2031235571   -0.0385534278    0.0000000000
      2  P         0.0375949419    1.1904322271    0.0000000000
      3  Br       -1.9241460547    0.0760009297    0.0000000000
      4  Cl        2.8656670515    0.5124816417    0.0000000000
      5  Cl        1.0166082328   -1.7507280468    0.0000000000
   Point Group: cs    Number of degrees of freedom:     7


   Energy is  -3874.072543271

 Hessian Updated using BFGS Update

  7 Hessian modes will be used to form the next step
  Hessian Eigenvalues:
     0.100812    0.121208    0.176586    0.220273    0.265791    0.303942
     0.395603

 Minimum Search - Taking Simple RFO Step
 Searching for Lamda that Minimizes Along All modes
 Value Taken    Lamda =   0.00000000
 Step Taken.  Stepsize is  0.001048

                             Maximum     Tolerance    Cnvgd?
         Gradient           0.000097      0.000300     YES
         Displacement       0.000633      0.001200     YES
         Energy change     -0.000001      0.000001      NO


                       Distance Matrix (Angstroms)
             C (  1)   P (  2)   Br(  3)   Cl(  4)
   P (  2)  1.693772
   Br(  3)  3.129367  2.256188
   Cl(  4)  1.751482  2.908197  4.809660
   Cl(  5)  1.722304  3.099821  3.461932  2.922522

 Final energy is   -3874.0725432710465     


 ******************************
 **  OPTIMIZATION CONVERGED  **
 ******************************

                       Coordinates (Angstroms)
     ATOM                X               Y               Z
      1  C         1.2031235571   -0.0385534278    0.0000000000
      2  P         0.0375949419    1.1904322271    0.0000000000
      3  Br       -1.9241460547    0.0760009297    0.0000000000
      4  Cl        2.8656670515    0.5124816417    0.0000000000
      5  Cl        1.0166082328   -1.7507280468    0.0000000000

Z-matrix Print:
$molecule
0 1
Br
P  1 2.256188
C  2 1.693772 1 103.881798
Cl 3 1.722304 2 130.301053 1 -0.000000 0
Cl 3 1.751482 2 115.144647 1 -180.000000 0
$end


 --------------------------------------------------------------
             Orbital Energies (a.u.) and Symmetries
 --------------------------------------------------------------

 Alpha MOs, Restricted
 -- Occupied --                  
-482.85 -101.60 -101.60  -77.12  -62.50  -56.32  -56.32  -56.32
  1 A'    2 A'    3 A'    4 A'    5 A'    6 A'    1 A"    7 A'                 
-10.323  -9.513  -9.511  -8.707  -7.277  -7.276  -7.268  -7.267
  8 A'    9 A'   10 A'   11 A'   12 A'   13 A'    2 A"   14 A'                 
 -7.266  -7.266  -6.611  -6.537  -6.526  -6.526  -4.774  -4.769
  3 A"   15 A'   16 A'   17 A'    4 A"   18 A'   19 A'    5 A"                 
 -4.768  -2.648  -2.645  -2.645  -2.636  -2.636  -0.944  -0.869
 20 A'   21 A'    6 A"   22 A'   23 A'    7 A"   24 A'   25 A'                 
 -0.809  -0.709  -0.568  -0.495  -0.453  -0.433  -0.369  -0.359
 26 A'   27 A'   28 A'   29 A'   30 A'    8 A"   31 A'    9 A"                 
 -0.358  -0.336  -0.329  -0.304  -0.264
 32 A'   10 A"   33 A'   34 A'   11 A"                                         
 -- Virtual --                   
 -0.103  -0.080  -0.039  -0.004   0.015   0.024   0.034   0.040
 12 A"   35 A'   36 A'   37 A'   38 A'   39 A'   40 A'   13 A"                 
  0.050   0.053   0.072   0.072   0.076   0.092   0.099   0.105
 41 A'   42 A'   14 A"   43 A'   15 A"   44 A'   45 A'   16 A"                 
  0.106   0.119   0.131   0.134   0.146   0.149   0.161   0.191
 46 A'   47 A'   48 A'   17 A"   49 A'   50 A'   51 A'   52 A'                 
  0.230   0.261   0.286   0.310   0.359   0.395   0.404   0.411
 53 A'   54 A'   18 A"   55 A'   56 A'   57 A'   58 A'   19 A"                 
  0.423   0.436   0.438   0.442   0.463   0.469   0.477   0.481
 59 A'   60 A'   20 A"   61 A'   62 A'   21 A"   63 A'   22 A"                 
  0.528   0.558   0.579   0.602   0.608   0.632   0.680   0.700
 23 A"   24 A"   64 A'   65 A'   25 A"   66 A'   67 A'   26 A"                 
  0.706   0.761   0.784   0.794   0.826   0.829   0.837   0.850
 68 A'   27 A"   69 A'   70 A'   28 A"   29 A"   71 A'   72 A'                 
  0.901   0.903   0.950   0.961   0.968   1.037   1.061   1.161
 73 A'   74 A'   75 A'   30 A"   76 A'   77 A'   78 A'   79 A'                 
  1.230   1.431   1.462   1.566   1.641   1.704   1.757   1.785
 80 A'   31 A"   32 A"   33 A"   81 A'   82 A'   83 A'   84 A'                 
  1.892   1.991   2.019   2.111   2.216   2.244   2.262   2.304
 85 A'   34 A"   86 A'   87 A'   35 A"   36 A"   88 A'   89 A'                 
  2.391   2.486   2.672   3.048   3.109   3.990   4.006   4.008
 90 A'   91 A'   37 A"   92 A'   93 A'   38 A"   39 A"   94 A'                 
  4.057   4.211   6.600   6.897   7.547   7.569   7.629   9.651
 95 A'   96 A'   97 A'   98 A'   40 A"   99 A'  100 A'  101 A'                 
  9.743  13.786  13.902  13.950  23.295  25.768  25.805  25.871
102 A'   41 A"  103 A'  104 A'  105 A'   42 A"   43 A"  106 A'                 
 25.902  26.239  26.386  47.893 163.042 215.636 215.730 289.746
107 A'  108 A'  109 A'  110 A'  111 A'  112 A'  113 A'   44 A"                 
289.767 289.8391020.681
114 A'  115 A'  116 A'                                                         

 Beta MOs, Restricted
 -- Occupied --                  
-482.85 -101.60 -101.60  -77.12  -62.50  -56.32  -56.32  -56.32
  1 A'    2 A'    3 A'    4 A'    5 A'    6 A'    1 A"    7 A'                 
-10.323  -9.513  -9.511  -8.707  -7.277  -7.276  -7.268  -7.267
  8 A'    9 A'   10 A'   11 A'   12 A'   13 A'    2 A"   14 A'                 
 -7.266  -7.266  -6.611  -6.537  -6.526  -6.526  -4.774  -4.769
  3 A"   15 A'   16 A'   17 A'    4 A"   18 A'   19 A'    5 A"                 
 -4.768  -2.648  -2.645  -2.645  -2.636  -2.636  -0.944  -0.869
 20 A'   21 A'    6 A"   22 A'   23 A'    7 A"   24 A'   25 A'                 
 -0.809  -0.709  -0.568  -0.495  -0.453  -0.433  -0.369  -0.359
 26 A'   27 A'   28 A'   29 A'   30 A'    8 A"   31 A'    9 A"                 
 -0.358  -0.336  -0.329  -0.304  -0.264
 32 A'   10 A"   33 A'   34 A'   11 A"                                         
 -- Virtual --                   
 -0.103  -0.080  -0.039  -0.004   0.015   0.024   0.034   0.040
 12 A"   35 A'   36 A'   37 A'   38 A'   39 A'   40 A'   13 A"                 
  0.050   0.053   0.072   0.072   0.076   0.092   0.099   0.105
 41 A'   42 A'   14 A"   43 A'   15 A"   44 A'   45 A'   16 A"                 
  0.106   0.119   0.131   0.134   0.146   0.149   0.161   0.191
 46 A'   47 A'   48 A'   17 A"   49 A'   50 A'   51 A'   52 A'                 
  0.230   0.261   0.286   0.310   0.359   0.395   0.404   0.411
 53 A'   54 A'   18 A"   55 A'   56 A'   57 A'   58 A'   19 A"                 
  0.423   0.436   0.438   0.442   0.463   0.469   0.477   0.481
 59 A'   60 A'   20 A"   61 A'   62 A'   21 A"   63 A'   22 A"                 
  0.528   0.558   0.579   0.602   0.608   0.632   0.680   0.700
 23 A"   24 A"   64 A'   65 A'   25 A"   66 A'   67 A'   26 A"                 
  0.706   0.761   0.784   0.794   0.826   0.829   0.837   0.850
 68 A'   27 A"   69 A'   70 A'   28 A"   29 A"   71 A'   72 A'                 
  0.901   0.903   0.950   0.961   0.968   1.037   1.061   1.161
 73 A'   74 A'   75 A'   30 A"   76 A'   77 A'   78 A'   79 A'                 
  1.230   1.431   1.462   1.566   1.641   1.704   1.757   1.785
 80 A'   31 A"   32 A"   33 A"   81 A'   82 A'   83 A'   84 A'                 
  1.892   1.991   2.019   2.111   2.216   2.244   2.262   2.304
 85 A'   34 A"   86 A'   87 A'   35 A"   36 A"   88 A'   89 A'                 
  2.391   2.486   2.672   3.048   3.109   3.990   4.006   4.008
 90 A'   91 A'   37 A"   92 A'   93 A'   38 A"   39 A"   94 A'                 
  4.057   4.211   6.600   6.897   7.547   7.569   7.629   9.651
 95 A'   96 A'   97 A'   98 A'   40 A"   99 A'  100 A'  101 A'                 
  9.743  13.786  13.902  13.950  23.295  25.768  25.805  25.871
102 A'   41 A"  103 A'  104 A'  105 A'   42 A"   43 A"  106 A'                 
 25.902  26.239  26.386  47.893 163.042 215.636 215.730 289.746
107 A'  108 A'  109 A'  110 A'  111 A'  112 A'  113 A'   44 A"                 
289.767 289.8391020.681
114 A'  115 A'  116 A'                                                         
 --------------------------------------------------------------

          Ground-State Mulliken Net Atomic Charges

     Atom                 Charge (a.u.)
  ----------------------------------------
      1 C                    -0.635822
      2 P                     0.066482
      3 Br                   -0.160875
      4 Cl                    0.318682
      5 Cl                    0.411533
  ----------------------------------------
  Sum of atomic charges =    -0.000000

 -----------------------------------------------------------------
                    Cartesian Multipole Moments
 -----------------------------------------------------------------
    Charge (ESU x 10^10)
                -0.0000
    Dipole Moment (Debye)
         X       0.6265      Y       0.1890      Z       0.0000
       Tot       0.6544
    Quadrupole Moments (Debye-Ang)
        XX     -62.3600     XY       0.7484     YY     -60.9328
        XZ       0.0000     YZ      -0.0000     ZZ     -62.8661
    Octopole Moments (Debye-Ang^2)
       XXX     -57.7257    XXY      -0.7503    XYY     -20.1897
       YYY      -9.6084    XXZ       0.0000    XYZ      -0.0000
       YYZ      -0.0000    XZZ     -20.6707    YZZ      -0.8567
       ZZZ       0.0000
    Hexadecapole Moments (Debye-Ang^3)
      XXXX   -1174.7305   XXXY      43.4008   XXYY    -276.5202
      XYYY      14.1033   YYYY    -417.3421   XXXZ      -0.0000
      XXYZ      -0.0000   XYYZ       0.0000   YYYZ      -0.0000
      XXZZ    -223.5242   XYZZ       5.9409   YYZZ     -87.4231
      XZZZ      -0.0000   YZZZ      -0.0000   ZZZZ     -79.8240
 -----------------------------------------------------------------
Archival summary:
1\1\TWL02\OPT\ProcedureUnspecified\BasisUnspecified\r1l211\taweetha\MonNov2611:38:372018MonNov2611:38:372018\0\\#,OPT,ProcedureUnspecified,BasisUnspecified,\\0,1\Br\P,1,2.25619\C,2,1.69377,1,103.882\Cl,3,1.7223,2,130.301,1,-0,0\Cl,3,1.75148,2,115.145,1,-180,0\\\@

 Total job time:  117.78s(wall), 303.03s(cpu) 
 Mon Nov 26 11:38:37 2018

        *************************************************************
        *                                                           *
        *  Thank you very much for using Q-Chem.  Have a nice day.  *
        *                                                           *
        *************************************************************


 
User input: 2 of 2 
 
Q-Chem Developer Version!
                  Welcome to Q-Chem
     A Quantum Leap Into The Future Of Chemistry


 Q-Chem 5.1, Q-Chem, Inc., Pleasanton, CA (2018)

 Yihan Shao,  Zhengting Gan,  E. Epifanovsky,  A. T. B. Gilbert,  M. Wormit,  
 J. Kussmann,  A. W. Lange,  A. Behn,  Jia Deng,  Xintian Feng,  D. Ghosh,  
 M. Goldey,  P. R. Horn,  L. D. Jacobson,  I. Kaliman,  T. Kus,  A. Landau,  
 Jie Liu,  E. I. Proynov,  R. M. Richard,  R. P. Steele,  E. J. Sundstrom,  
 H. L. Woodcock III,  P. M. Zimmerman,  D. Zuev,  B. Albrecht,  E. Alguire,  
 S. A. Baeppler,  D. Barton,  Z. Benda,  Y. A. Bernard,  E. J. Berquist,  
 K. B. Bravaya,  H. Burton,  D. Casanova,  Chun-Min Chang,  Yunqing Chen,  
 A. Chien,  K. D. Closser,  M. P. Coons,  S. Coriani,  S. Dasgupta,  
 A. L. Dempwolff,  M. Diedenhofen,  Hainam Do,  R. G. Edgar,  Po-Tung Fang,  
 S. Faraji,  S. Fatehi,  Qingguo Feng,  K. D. Fenk,  J. Fosso-Tande,  
 Qinghui Ge,  A. Ghysels,  G. Gidofalvi,  J. Gomes,  J. Gonthier,  A. Gunina,  
 D. Hait,  M. W. D. Hanson-Heine,  P. H. P. Harbach,  A. W. Hauser,  
 J. E. Herr,  E. G. Hohenstein,  Z. C. Holden,  Kerwin Hui,  B. C. Huynh,  
 T.-C. Jagau,  Hyunjun Ji,  B. Kaduk,  K. Khistyaev,  Jaehoon Kim,  
 P. Klunzinger,  K. Koh,  D. Kosenkov,  L. Koulias,  T. Kowalczyk,  
 C. M. Krauter,  A. Kunitsa,  Ka Un Lao,  A. Laurent,  K. V. Lawler,  
 Joonho Lee,  D. Lefrancois,  S. Lehtola,  D. S. Levine,  Yi-Pei Li,  
 You-Sheng Lin,  Fenglai Liu,  E. Livshits,  A. Luenser,  P. Manohar,  
 E. Mansoor,  S. F. Manzer,  Shan-Ping Mao,  Yuezhi Mao,  N. Mardirossian,  
 A. V. Marenich,  T. Markovich,  L. A. Martinez-Martinez,  S. A. Maurer,  
 N. J. Mayhall,  S. C. McKenzie,  J.-M. Mewes,  A. F. Morrison,  
 J. W. Mullinax,  K. Nanda,  T. S. Nguyen-Beck,  R. Olivares-Amaya,  
 J. A. Parkhill,  T. M. Perrine,  F. Plasser,  P. Pokhilko,  S. Prager,  
 A. Prociuk,  E. Ramos,  D. R. Rehn,  F. Rob,  M. Schneider,  N. Sergueev,  
 S. M. Sharada,  S. Sharma,  D. W. Small,  T. Stauch,  T. Stein,  
 Yu-Chuan Su,  A. J. W. Thom,  A. Tkatchenko,  T. Tsuchimochi,  N. M. Tubman,  
 L. Vogt,  M. L. Vidal,  O. Vydrov,  M. A. Watson,  J. Wenzel,  
 M. de Wergifosse,  T. A. Wesolowski,  A. White,  J. Witte,  A. Yamada,  
 Jun Yang,  K. Yao,  S. Yeganeh,  S. R. Yost,  Zhi-Qiang You,  A. Zech,  
 Igor Ying Zhang,  Xing Zhang,  Yan Zhao,  Ying Zhu,  B. R. Brooks,  
 G. K. L. Chan,  C. J. Cramer,  M. S. Gordon,  W. J. Hehre,  A. Klamt,  
 M. W. Schmidt,  C. D. Sherrill,  D. G. Truhlar,  A. Aspuru-Guzik,  R. Baer,  
 A. T. Bell,  N. A. Besley,  Jeng-Da Chai,  A. E. DePrince, III,  
 R. A. DiStasio Jr.,  A. Dreuw,  B. D. Dunietz,  T. R. Furlani,  
 Chao-Ping Hsu,  Yousung Jung,  Jing Kong,  D. S. Lambrecht,  WanZhen Liang,  
 C. Ochsenfeld,  V. A. Rassolov,  L. V. Slipchenko,  J. E. Subotnik,  
 T. Van Voorhis,  J. M. Herbert,  A. I. Krylov,  P. M. W. Gill,  M. Head-Gordon

 Contributors to earlier versions of Q-Chem not listed above: 
 R. D. Adamson,  B. Austin,  J. Baker,  G. J. O. Beran,  K. Brandhorst,  
 S. T. Brown,  E. F. C. Byrd,  A. K. Chakraborty,  C.-L. Cheng,  
 Siu Hung Chien,  D. M. Chipman,  D. L. Crittenden,  H. Dachsel,  
 R. J. Doerksen,  A. D. Dutoi,  L. Fusti-Molnar,  W. A. Goddard III,  
 A. Golubeva-Zadorozhnaya,  S. R. Gwaltney,  G. Hawkins,  A. Heyden,  
 S. Hirata,  G. Kedziora,  F. J. Keil,  C. Kelley,  Jihan Kim,  R. A. King,  
 R. Z. Khaliullin,  P. P. Korambath,  W. Kurlancheek,  A. M. Lee,  M. S. Lee,  
 S. V. Levchenko,  Ching Yeh Lin,  D. Liotard,  R. C. Lochan,  I. Lotan,  
 P. E. Maslen,  N. Nair,  D. P. O'Neill,  D. Neuhauser,  E. Neuscamman,  
 C. M. Oana,  R. Olson,  B. Peters,  R. Peverati,  P. A. Pieniazek,  
 Y. M. Rhee,  J. Ritchie,  M. A. Rohrdanz,  E. Rosta,  N. J. Russ,  
 H. F. Schaefer III,  N. E. Schultz,  N. Shenvi,  A. C. Simmonett,  A. Sodt,  
 D. Stuck,  K. S. Thanthiriwatte,  V. Vanovschi,  Tao Wang,  A. Warshel,  
 C. F. Williams,  Q. Wu,  X. Xu,  W. Zhang

 Please cite Q-Chem as follows:
 Y. Shao et al., Mol. Phys. 113, 184-215 (2015)
 DOI: 10.1080/00268976.2014.952696

 Q-Chem 5.1.2 for Intel X86 EM64T Linux

 Parts of Q-Chem use Armadillo 8.300.2 (Tropical Shenanigans).
 http://arma.sourceforge.net/

 Q-Chem begins on Mon Nov 26 11:38:37 2018  

Host: 
0

     Scratch files written to /scratch/taweetham/qchem44461//
The previous job contains 0 fragments, simply inherited here
Input Ideriv = 2
Curr. Ideriv = -1
Max.  Ideriv = 2

Checking the input file for inconsistencies... 	...done.

--------------------------------------------------------------
User input:
--------------------------------------------------------------

$molecule
read
$end

$rem
   job_type 	frequency
   basis 	6-311++g**
   method	b3lyp	
$end


--------------------------------------------------------------
 ----------------------------------------------------------------
             Standard Nuclear Orientation (Angstroms)
    I     Atom           X                Y                Z
 ----------------------------------------------------------------
    1      C       1.1317995802     0.0217665335     0.0000000000
    2      P      -0.0887527969     1.1961236289     0.0000000000
    3      Br     -1.9974359527    -0.0069197889     0.0000000000
    4      Cl      2.7673827649     0.6483111563     0.0000000000
    5      Cl      1.0238379890    -1.6971500401    -0.0000000000
 ----------------------------------------------------------------
 Molecular Point Group                 Cs    NOp =  2
 Largest Abelian Subgroup              Cs    NOp =  2
 Nuclear Repulsion Energy =   547.5961430789 hartrees
 There are       45 alpha and       45 beta electrons
 Requested basis set is 6-311++G(d,p)
 There are 64 shells and 160 basis functions

 Total QAlloc Memory Limit   2000 MB
 Mega-Array Size       188 MB
 MEM_STATIC part       192 MB

                       Distance Matrix (Angstroms)
             C (  1)   P (  2)   Br(  3)   Cl(  4)
   P (  2)  1.693772
   Br(  3)  3.129367  2.256188
   Cl(  4)  1.751482  2.908197  4.809660
   Cl(  5)  1.722304  3.099821  3.461932  2.922522

 A cutoff of  1.0D-11 yielded   1654 shell pairs
 There are     11336 function pairs (     12392 Cartesian)

 -------------------------------------------------------
 OpenMP Integral Computing Module                       
 Release: version 1.0, May 2013, Q-Chem Inc. Pittsburgh 
 -------------------------------------------------------
 Integral Job Info:
 Integral job number is                      11
 Integral operator is                         1
 short-range coefficients                     0
 long-range coefficients              100000000
 Omega coefficients                           0
 if combine SR and LR in K                    0
 Integral screening is                        0
 Integral computing path is                   2
 max size of driver memory is            800000
 size of driver memory is                593474
 size of scratch memory is             29634545
 max col of scratch BK array               1296
 max len of scratch array in speh3          155
 max len of scratch index in speh4           18
 max int batch size is                      520
 min int batch size is                       52
 fixed nKL is                                45
 max L of basis functions is                  2
 order of int derivative is                   0
 number of shells is                         64
 number of basis is                         167
 number of cartesian basis is               167
 number of contracted shell pairs          1654
 number of primitive shell pairs           4373
 maxK2 (contraction) of shell pair           36
 max number of K2 of shell pair               1
 max number of CS2 of shell pair            212
 max number of PS2 of shell pair            318
 mem total for path MDJ                  520540
 -------------------------------------------------------
 Smallest overlap matrix eigenvalue = 2.11E-04
 Guess from superposition of atomic densities
 Warning:  Energy on first SCF cycle will be non-variational
 SAD guess density has 90.000000 electrons

 -----------------------------------------------------------------------
  General SCF calculation program by
  Eric Jon Sundstrom, Paul Horn, Yuezhi Mao, Dmitri Zuev, Alec White,
  David Stuck, Shaama M.S., Shane Yost, Joonho Lee, David Small,
  Daniel Levine, Susi Lehtola, Hugh Burton, Evgeny Epifanovsky
 -----------------------------------------------------------------------
 Exchange:     0.2000 Hartree-Fock + 0.0800 Slater + 0.7200 B88
 Correlation:  0.1900 VWN1RPA + 0.8100 LYP
 Using SG-1 standard quadrature grid
 using 4 threads for integral computing
 -------------------------------------------------------
 OpenMP Integral computing Module                
 Release: version 2.0, May 2017, Q-Chem Inc. Pleasanton 
 -------------------------------------------------------
 -------------------------------------------------------
 OpenMP BLAS3 based DFT computing Module                
 Release: version 1.0, May 2013, Q-Chem Inc. Pittsburgh 
 -------------------------------------------------------
 A restricted SCF calculation will be
 performed using DIIS
 SCF converges when DIIS error is below 1.0e-08
 ---------------------------------------
  Cycle       Energy         DIIS error
 ---------------------------------------
    1   -3874.7226544537      3.88e-02  
    2   -3874.0591480334      2.34e-03  
    3   -3874.0460051332      2.66e-03  
    4   -3874.0674094296      1.18e-03  
    5   -3874.0720531388      3.43e-04  
    6   -3874.0723913969      1.43e-04  
    7   -3874.0724522624      1.92e-05  
    8   -3874.0724529902      6.42e-06  
    9   -3874.0724531265      1.67e-06  
   10   -3874.0724531367      2.20e-07  
   11   -3874.0724531368      6.14e-08  
   12   -3874.0724531369      1.40e-08  
   13   -3874.0724531369      5.92e-09  Convergence criterion met
 ---------------------------------------
 SCF time:   CPU 30.87s  wall 11.00s 
 SCF   energy in the final basis set =    -3874.0724531369
 Total energy in the final basis set =    -3874.0724531369

 --------------------------------------------------------------
             Orbital Energies (a.u.) and Symmetries
 --------------------------------------------------------------

 Alpha MOs, Restricted
 -- Occupied --                  
-482.85 -101.60 -101.60  -77.12  -62.50  -56.32  -56.32  -56.32
  1 A'    2 A'    3 A'    4 A'    5 A'    6 A'    1 A"    7 A'                 
-10.323  -9.513  -9.511  -8.707  -7.277  -7.276  -7.268  -7.267
  8 A'    9 A'   10 A'   11 A'   12 A'   13 A'    2 A"   14 A'                 
 -7.266  -7.266  -6.611  -6.537  -6.526  -6.526  -4.774  -4.769
  3 A"   15 A'   16 A'   17 A'    4 A"   18 A'   19 A'    5 A"                 
 -4.768  -2.648  -2.646  -2.645  -2.636  -2.636  -0.944  -0.869
 20 A'   21 A'    6 A"   22 A'   23 A'    7 A"   24 A'   25 A'                 
 -0.809  -0.709  -0.568  -0.495  -0.453  -0.433  -0.369  -0.359
 26 A'   27 A'   28 A'   29 A'   30 A'    8 A"   31 A'    9 A"                 
 -0.358  -0.336  -0.329  -0.304  -0.264
 32 A'   10 A"   33 A'   34 A'   11 A"                                         
 -- Virtual --                   
 -0.103  -0.080  -0.039  -0.004   0.015   0.024   0.033   0.040
 12 A"   35 A'   36 A'   37 A'   38 A'   39 A'   40 A'   13 A"                 
  0.050   0.053   0.072   0.072   0.076   0.092   0.098   0.105
 41 A'   42 A'   14 A"   43 A'   15 A"   44 A'   45 A'   16 A"                 
  0.106   0.119   0.131   0.134   0.146   0.149   0.161   0.191
 46 A'   47 A'   48 A'   17 A"   49 A'   50 A'   51 A'   52 A'                 
  0.230   0.261   0.286   0.310   0.359   0.395   0.404   0.411
 53 A'   54 A'   18 A"   55 A'   56 A'   57 A'   58 A'   19 A"                 
  0.423   0.436   0.438   0.442   0.463   0.469   0.477   0.481
 59 A'   60 A'   20 A"   61 A'   62 A'   21 A"   63 A'   22 A"                 
  0.527   0.558   0.579   0.602   0.608   0.632   0.680   0.700
 23 A"   24 A"   64 A'   65 A'   25 A"   66 A'   67 A'   26 A"                 
  0.706   0.761   0.784   0.794   0.826   0.829   0.837   0.850
 68 A'   27 A"   69 A'   70 A'   28 A"   29 A"   71 A'   72 A'                 
  0.901   0.903   0.950   0.961   0.968   1.037   1.061   1.161
 73 A'   74 A'   75 A'   30 A"   76 A'   77 A'   78 A'   79 A'                 
  1.230   1.431   1.462   1.566   1.641   1.704   1.757   1.785
 80 A'   31 A"   32 A"   33 A"   81 A'   82 A'   83 A'   84 A'                 
  1.892   1.991   2.020   2.111   2.216   2.244   2.262   2.304
 85 A'   34 A"   86 A'   87 A'   35 A"   36 A"   88 A'   89 A'                 
  2.391   2.486   2.672   3.048   3.109   3.990   4.006   4.008
 90 A'   91 A'   37 A"   92 A'   93 A'   38 A"   39 A"   94 A'                 
  4.056   4.211   6.600   6.897   7.547   7.569   7.629   9.651
 95 A'   96 A'   97 A'   98 A'   40 A"   99 A'  100 A'  101 A'                 
  9.743  13.786  13.902  13.950  23.295  25.768  25.805  25.871
102 A'   41 A"  103 A'  104 A'  105 A'   42 A"   43 A"  106 A'                 
 25.902  26.239  26.386  47.893 163.042 215.636 215.730 289.746
107 A'  108 A'  109 A'  110 A'  111 A'  112 A'  113 A'   44 A"                 
289.767 289.8391020.681
114 A'  115 A'  116 A'                                                         

 Beta MOs, Restricted
 -- Occupied --                  
-482.85 -101.60 -101.60  -77.12  -62.50  -56.32  -56.32  -56.32
  1 A'    2 A'    3 A'    4 A'    5 A'    6 A'    1 A"    7 A'                 
-10.323  -9.513  -9.511  -8.707  -7.277  -7.276  -7.268  -7.267
  8 A'    9 A'   10 A'   11 A'   12 A'   13 A'    2 A"   14 A'                 
 -7.266  -7.266  -6.611  -6.537  -6.526  -6.526  -4.774  -4.769
  3 A"   15 A'   16 A'   17 A'    4 A"   18 A'   19 A'    5 A"                 
 -4.768  -2.648  -2.646  -2.645  -2.636  -2.636  -0.944  -0.869
 20 A'   21 A'    6 A"   22 A'   23 A'    7 A"   24 A'   25 A'                 
 -0.809  -0.709  -0.568  -0.495  -0.453  -0.433  -0.369  -0.359
 26 A'   27 A'   28 A'   29 A'   30 A'    8 A"   31 A'    9 A"                 
 -0.358  -0.336  -0.329  -0.304  -0.264
 32 A'   10 A"   33 A'   34 A'   11 A"                                         
 -- Virtual --                   
 -0.103  -0.080  -0.039  -0.004   0.015   0.024   0.033   0.040
 12 A"   35 A'   36 A'   37 A'   38 A'   39 A'   40 A'   13 A"                 
  0.050   0.053   0.072   0.072   0.076   0.092   0.098   0.105
 41 A'   42 A'   14 A"   43 A'   15 A"   44 A'   45 A'   16 A"                 
  0.106   0.119   0.131   0.134   0.146   0.149   0.161   0.191
 46 A'   47 A'   48 A'   17 A"   49 A'   50 A'   51 A'   52 A'                 
  0.230   0.261   0.286   0.310   0.359   0.395   0.404   0.411
 53 A'   54 A'   18 A"   55 A'   56 A'   57 A'   58 A'   19 A"                 
  0.423   0.436   0.438   0.442   0.463   0.469   0.477   0.481
 59 A'   60 A'   20 A"   61 A'   62 A'   21 A"   63 A'   22 A"                 
  0.527   0.558   0.579   0.602   0.608   0.632   0.680   0.700
 23 A"   24 A"   64 A'   65 A'   25 A"   66 A'   67 A'   26 A"                 
  0.706   0.761   0.784   0.794   0.826   0.829   0.837   0.850
 68 A'   27 A"   69 A'   70 A'   28 A"   29 A"   71 A'   72 A'                 
  0.901   0.903   0.950   0.961   0.968   1.037   1.061   1.161
 73 A'   74 A'   75 A'   30 A"   76 A'   77 A'   78 A'   79 A'                 
  1.230   1.431   1.462   1.566   1.641   1.704   1.757   1.785
 80 A'   31 A"   32 A"   33 A"   81 A'   82 A'   83 A'   84 A'                 
  1.892   1.991   2.020   2.111   2.216   2.244   2.262   2.304
 85 A'   34 A"   86 A'   87 A'   35 A"   36 A"   88 A'   89 A'                 
  2.391   2.486   2.672   3.048   3.109   3.990   4.006   4.008
 90 A'   91 A'   37 A"   92 A'   93 A'   38 A"   39 A"   94 A'                 
  4.056   4.211   6.600   6.897   7.547   7.569   7.629   9.651
 95 A'   96 A'   97 A'   98 A'   40 A"   99 A'  100 A'  101 A'                 
  9.743  13.786  13.902  13.950  23.295  25.768  25.805  25.871
102 A'   41 A"  103 A'  104 A'  105 A'   42 A"   43 A"  106 A'                 
 25.902  26.239  26.386  47.893 163.042 215.636 215.730 289.746
107 A'  108 A'  109 A'  110 A'  111 A'  112 A'  113 A'   44 A"                 
289.767 289.8391020.681
114 A'  115 A'  116 A'                                                         
 --------------------------------------------------------------

          Ground-State Mulliken Net Atomic Charges

     Atom                 Charge (a.u.)
  ----------------------------------------
      1 C                    -0.635371
      2 P                     0.066341
      3 Br                   -0.160928
      4 Cl                    0.318557
      5 Cl                    0.411402
  ----------------------------------------
  Sum of atomic charges =    -0.000000

 -----------------------------------------------------------------
                    Cartesian Multipole Moments
 -----------------------------------------------------------------
    Charge (ESU x 10^10)
                -0.0000
    Dipole Moment (Debye)
         X       0.6180      Y       0.2176      Z       0.0000
       Tot       0.6552
    Quadrupole Moments (Debye-Ang)
        XX     -62.5163     XY       0.6681     YY     -60.8666
        XZ       0.0000     YZ      -0.0000     ZZ     -62.8665
    Octopole Moments (Debye-Ang^2)
       XXX     -44.1017    XXY      -1.9799    XYY     -15.4127
       YYY     -13.3076    XXZ       0.0000    XYZ      -0.0000
       YYZ       0.0000    XZZ     -16.0943    YZZ      -2.1295
       ZZZ       0.0000
    Hexadecapole Moments (Debye-Ang^3)
      XXXX   -1166.6297   XXXY      27.3733   XXYY    -271.2090
      XYYY      -3.9665   YYYY    -416.7591   XXXZ       0.0000
      XXYZ      -0.0000   XYYZ       0.0000   YYYZ       0.0000
      XXZZ    -221.1489   XYZZ      -0.2604   YYZZ     -87.1866
      XZZZ       0.0000   YZZZ      -0.0000   ZZZZ     -79.8234
 -----------------------------------------------------------------
 Calculating MO derivatives via CPSCF
 D1JvT checksum  = 220920 14560.8015246747
 D1KAT checksum  = 511320 728.4481599865
   1         3          15      0.157484    0.055126
   2         3          15      0.020785    0.007139
   3         3          15      0.003074    0.001347
   4         3          15      0.000343    0.000168
   5        16           2      0.000025    0.000015
   6        17           1      0.000001    0.000001
   7        18           0      0.000000    0.000000    Roots Converged
 Time for AOints: 7.9 s (CPU) 3.8 s (wall)
 ------------------------------------------------------------------------------
                     AOints        : Timing summary (seconds)
 ------------------------------------------------------------------------------
     job step          cpu (% of tot)      sys (% of tot)     wall (% of tot)
 ------------------------------------------------------------------------------
  cpscf_lag         0.3992E+02 (32.2)   0.7000E-05 (29.2)   0.1361E+02 (25.6)
  iterzp            0.7577E+02 (61.2)   0.1600E-04 (66.7)   0.3548E+02 (66.8)
  make_fx           0.0000E+00 ( 0.0)   0.0000E+00 ( 0.0)   0.0000E+00 ( 0.0)
  AOints            0.7939E+01 ( 6.4)   0.0000E+00 ( 0.0)   0.3848E+01 ( 7.2)
 ------------------------------------------------------------------------------
   Grand Totals     0.1238E+03          0.2400E-04          0.5308E+02
 ------------------------------------------------------------------------------
 Calculating analytic Hessian of the SCF energy
 Polarizability Matrix (a.u.)
            1           2           3
    1-120.8519434   0.9886275  -0.0000000
    2   0.9886275 -83.5642888   0.0000000
    3  -0.0000000   0.0000000 -47.9000166

 Direct stationary perturbation theory relativistic correction:

 rels  =      18.806687754118
 relv  =     -64.353440804588
 rel2e =      10.850206710996
 E_rel =     -34.696546339474

 Hessian of the SCF Energy
            1           2           3           4           5           6
    1   0.3340989  -0.0985989   0.0000000  -0.1451086   0.1164687   0.0000000
    2  -0.0985989   0.3739439  -0.0000000   0.1384344  -0.1658465   0.0000000
    3   0.0000000  -0.0000000   0.0671316   0.0000000  -0.0000000  -0.0241913
    4  -0.1451086   0.1384344   0.0000000   0.2528930  -0.0814911  -0.0000000
    5   0.1164687  -0.1658465  -0.0000000  -0.0814911   0.2409962   0.0000000
    6   0.0000000   0.0000000  -0.0241913  -0.0000000   0.0000000   0.0156189
    7  -0.0140002  -0.0107090   0.0000000  -0.0767456  -0.0402082  -0.0000000
    8   0.0053073   0.0018921   0.0000000  -0.0569647  -0.0494049  -0.0000000
    9   0.0000000  -0.0000000  -0.0003790   0.0000000  -0.0000000  -0.0050841
   10  -0.1420145  -0.0272140  -0.0000000  -0.0315149  -0.0079040   0.0000000
   11  -0.0279171  -0.0385668   0.0000000   0.0011600   0.0071446  -0.0000000
   12   0.0000000   0.0000000  -0.0189782  -0.0000000   0.0000000   0.0021241
   13  -0.0329756  -0.0019125  -0.0000000   0.0004761   0.0131346  -0.0000000
   14   0.0047400  -0.1714227  -0.0000000  -0.0011385  -0.0328893  -0.0000000
   15  -0.0000000  -0.0000000  -0.0235832   0.0000000   0.0000000   0.0115324
            7           8           9          10          11          12
    1  -0.0140002   0.0053073   0.0000000  -0.1420145  -0.0279171   0.0000000
    2  -0.0107090   0.0018921  -0.0000000  -0.0272140  -0.0385668   0.0000000
    3   0.0000000   0.0000000  -0.0003790  -0.0000000   0.0000000  -0.0189782
    4  -0.0767456  -0.0569647   0.0000000  -0.0315149   0.0011600  -0.0000000
    5  -0.0402082  -0.0494049  -0.0000000  -0.0079040   0.0071446   0.0000000
    6  -0.0000000  -0.0000000  -0.0050841   0.0000000  -0.0000000   0.0021241
    7   0.0977969   0.0454477   0.0000000  -0.0039770   0.0020663  -0.0000000
    8   0.0454477   0.0430325   0.0000000   0.0011814   0.0002145  -0.0000000
    9   0.0000000   0.0000000   0.0039482  -0.0000000   0.0000000   0.0038482
   10  -0.0039770   0.0011814  -0.0000000   0.1869714   0.0549170   0.0000000
   11   0.0020663   0.0002145   0.0000000   0.0549170   0.0567585  -0.0000000
   12  -0.0000000  -0.0000000   0.0038482   0.0000000  -0.0000000   0.0082436
   13  -0.0030740   0.0050283  -0.0000000  -0.0094651  -0.0302262  -0.0000000
   14   0.0034032   0.0042658  -0.0000000  -0.0209804  -0.0255507   0.0000000
   15  -0.0000000  -0.0000000  -0.0023333  -0.0000000   0.0000000   0.0047623
           13          14          15
    1  -0.0329756   0.0047400  -0.0000000
    2  -0.0019125  -0.1714227  -0.0000000
    3  -0.0000000  -0.0000000  -0.0235832
    4   0.0004761  -0.0011385   0.0000000
    5   0.0131346  -0.0328893   0.0000000
    6  -0.0000000  -0.0000000   0.0115324
    7  -0.0030740   0.0034032  -0.0000000
    8   0.0050283   0.0042658  -0.0000000
    9  -0.0000000  -0.0000000  -0.0023333
   10  -0.0094651  -0.0209804  -0.0000000
   11  -0.0302262  -0.0255507   0.0000000
   12  -0.0000000   0.0000000   0.0047623
   13   0.0450386   0.0139758   0.0000000
   14   0.0139758   0.2255970  -0.0000000
   15   0.0000000  -0.0000000   0.0096218
 Gradient time:  CPU 178.31 s  wall 75.84 s
 **********************************************************************
 **                                                                  **
 **                       VIBRATIONAL ANALYSIS                       **
 **                       --------------------                       **
 **                                                                  **
 **        VIBRATIONAL FREQUENCIES (CM**-1) AND NORMAL MODES         **
 **     FORCE CONSTANTS (mDYN/ANGSTROM) AND REDUCED MASSES (AMU)     **
 **                  INFRARED INTENSITIES (KM/MOL)                   **
 **                                                                  **
 **********************************************************************


 Mode:                 1                      2                      3
 Frequency:       101.83                 120.54                 217.51
 Force Cnst:      0.2064                 0.3394                 1.0042
 Red. Mass:      33.7832                39.6446                36.0261
 IR Active:          YES                    YES                    YES
 IR Intens:        0.215                  0.277                  1.197
 Raman Active:       YES                    YES                    YES
               X      Y      Z        X      Y      Z        X      Y      Z
 C         -0.000  0.000  0.243    0.139 -0.301  0.000    0.279  0.347  0.000
 P         -0.000  0.000  0.748    0.082 -0.365  0.000   -0.061  0.104 -0.000
 Br         0.000 -0.000 -0.234   -0.338  0.250 -0.000   -0.339 -0.120  0.000
 Cl         0.000 -0.000 -0.498   -0.011  0.193 -0.000    0.604 -0.342  0.000
 Cl        -0.000  0.000  0.280    0.653 -0.332  0.000    0.118  0.402 -0.000
 TransDip   0.000  0.000  0.015   -0.003 -0.017  0.000    0.035  0.006 -0.000

 Mode:                 4                      5                      6
 Frequency:       293.55                 407.20                 423.49
 Force Cnst:      1.5686                 1.2617                 3.5870
 Red. Mass:      30.8965                12.9153                33.9474
 IR Active:          YES                    YES                    YES
 IR Intens:        1.764                  6.593                 58.188
 Raman Active:       YES                    YES                    YES
               X      Y      Z        X      Y      Z        X      Y      Z
 C         -0.381  0.141  0.000    0.000 -0.000  0.978   -0.059 -0.100 -0.000
 P         -0.322  0.317 -0.000    0.000  0.000 -0.142    0.659  0.645  0.000
 Br         0.103  0.038  0.000   -0.000 -0.000  0.002   -0.187 -0.161 -0.000
 Cl        -0.329 -0.494 -0.000   -0.000  0.000 -0.094   -0.189  0.021  0.000
 Cl         0.511  0.079 -0.000   -0.000 -0.000 -0.120    0.048 -0.194  0.000
 TransDip  -0.036  0.023 -0.000    0.000  0.000 -0.082    0.230  0.082  0.000

 Mode:                 7                      8                      9
 Frequency:       482.63                 810.06                1095.49
 Force Cnst:      4.4605                 5.1750                 9.5029
 Red. Mass:      32.5013                13.3852                13.4397
 IR Active:          YES                    YES                    YES
 IR Intens:       30.761                112.586                 81.619
 Raman Active:       YES                    YES                    YES
               X      Y      Z        X      Y      Z        X      Y      Z
 C          0.157 -0.127  0.000    0.757  0.605 -0.000   -0.603  0.750 -0.000
 P          0.457 -0.426 -0.000   -0.038 -0.007 -0.000    0.178 -0.177 -0.000
 Br        -0.026 -0.005  0.000   -0.007  0.003  0.000   -0.002 -0.001  0.000
 Cl        -0.427 -0.165 -0.000   -0.180 -0.061  0.000    0.045 -0.006  0.000
 Cl         0.027  0.598 -0.000   -0.030 -0.148 -0.000    0.009 -0.093  0.000
 TransDip   0.155 -0.087 -0.000    0.238  0.243  0.000   -0.183  0.224  0.000

 STANDARD THERMODYNAMIC QUANTITIES AT   298.15 K  AND     1.00 ATM

   This Molecule has  0 Imaginary Frequencies
   Zero point vibrational energy:        5.650 kcal/mol

   Atom    1 Element C  Has Mass   12.00000
   Atom    2 Element P  Has Mass   30.97376
   Atom    3 Element Br Has Mass   78.91830
   Atom    4 Element Cl Has Mass   34.96885
   Atom    5 Element Cl Has Mass   34.96885
   Molecular Mass:   191.829760 amu
   Principal axes and moments of inertia in amu*Bohr^2:
                             1           2           3
    Eigenvalues --      570.45266  2263.64944  2834.10211
          X               1.00000    -0.00017     0.00000
          Y               0.00017     1.00000     0.00000
          Z               0.00000    -0.00000     1.00000
   Rotational Symmetry Number is   1
   The Molecule is an Asymmetric Top
   Translational Enthalpy:        0.889 kcal/mol
   Rotational Enthalpy:           0.889 kcal/mol
   Vibrational Enthalpy:          7.732 kcal/mol
   gas constant (RT):             0.592 kcal/mol
   Translational Entropy:        41.660  cal/mol.K
   Rotational Entropy:           29.682  cal/mol.K
   Vibrational Entropy:          12.726  cal/mol.K

   Total Enthalpy:               10.101 kcal/mol
   Total Entropy:                84.068  cal/mol.K
Archival summary:
1\1\TWL02\FREQ\ProcedureUnspecified\BasisUnspecified\r1l211\taweetha\MonNov2611:40:042018MonNov2611:40:042018\0\\#,FREQ,ProcedureUnspecified,BasisUnspecified,\\0,1\Br\P,1,2.25619\C,2,1.69377,1,103.882\Cl,3,1.7223,2,130.301,1,0,0\Cl,3,1.75148,2,115.145,1,-180,0\\\@

 Total job time:  86.72s(wall), 209.39s(cpu) 
 Mon Nov 26 11:40:04 2018

        *************************************************************
        *                                                           *
        *  Thank you very much for using Q-Chem.  Have a nice day.  *
        *                                                           *
        *************************************************************
