# Supplementary material for: Geometric and energetic data from ab initio calculations of haloethene, haloimine, halomethylenephosphine, haloiminophosphine, halodiazene, halodiphosphene and halocyclopropane
Source: Data Brief. 2019 Nov 2;27:104738. doi: 10.1016/j.dib.2019.104738 (PMC6861602; doi:10.1016/j.dib.2019.104738)
Supplement: Multimedia component 5 [file mmc5.zip › CP/B3LYP/ClClCPClE.out]

Q-Chem Developer Version!
                  Welcome to Q-Chem
     A Quantum Leap Into The Future Of Chemistry


 Q-Chem 5.1, Q-Chem, Inc., Pleasanton, CA (2018)

 Yihan Shao,  Zhengting Gan,  E. Epifanovsky,  A. T. B. Gilbert,  M. Wormit,  
 J. Kussmann,  A. W. Lange,  A. Behn,  Jia Deng,  Xintian Feng,  D. Ghosh,  
 M. Goldey,  P. R. Horn,  L. D. Jacobson,  I. Kaliman,  T. Kus,  A. Landau,  
 Jie Liu,  E. I. Proynov,  R. M. Richard,  R. P. Steele,  E. J. Sundstrom,  
 H. L. Woodcock III,  P. M. Zimmerman,  D. Zuev,  B. Albrecht,  E. Alguire,  
 S. A. Baeppler,  D. Barton,  Z. Benda,  Y. A. Bernard,  E. J. Berquist,  
 K. B. Bravaya,  H. Burton,  D. Casanova,  Chun-Min Chang,  Yunqing Chen,  
 A. Chien,  K. D. Closser,  M. P. Coons,  S. Coriani,  S. Dasgupta,  
 A. L. Dempwolff,  M. Diedenhofen,  Hainam Do,  R. G. Edgar,  Po-Tung Fang,  
 S. Faraji,  S. Fatehi,  Qingguo Feng,  K. D. Fenk,  J. Fosso-Tande,  
 Qinghui Ge,  A. Ghysels,  G. Gidofalvi,  J. Gomes,  J. Gonthier,  A. Gunina,  
 D. Hait,  M. W. D. Hanson-Heine,  P. H. P. Harbach,  A. W. Hauser,  
 J. E. Herr,  E. G. Hohenstein,  Z. C. Holden,  Kerwin Hui,  B. C. Huynh,  
 T.-C. Jagau,  Hyunjun Ji,  B. Kaduk,  K. Khistyaev,  Jaehoon Kim,  
 P. Klunzinger,  K. Koh,  D. Kosenkov,  L. Koulias,  T. Kowalczyk,  
 C. M. Krauter,  A. Kunitsa,  Ka Un Lao,  A. Laurent,  K. V. Lawler,  
 Joonho Lee,  D. Lefrancois,  S. Lehtola,  D. S. Levine,  Yi-Pei Li,  
 You-Sheng Lin,  Fenglai Liu,  E. Livshits,  A. Luenser,  P. Manohar,  
 E. Mansoor,  S. F. Manzer,  Shan-Ping Mao,  Yuezhi Mao,  N. Mardirossian,  
 A. V. Marenich,  T. Markovich,  L. A. Martinez-Martinez,  S. A. Maurer,  
 N. J. Mayhall,  S. C. McKenzie,  J.-M. Mewes,  A. F. Morrison,  
 J. W. Mullinax,  K. Nanda,  T. S. Nguyen-Beck,  R. Olivares-Amaya,  
 J. A. Parkhill,  T. M. Perrine,  F. Plasser,  P. Pokhilko,  S. Prager,  
 A. Prociuk,  E. Ramos,  D. R. Rehn,  F. Rob,  M. Schneider,  N. Sergueev,  
 S. M. Sharada,  S. Sharma,  D. W. Small,  T. Stauch,  T. Stein,  
 Yu-Chuan Su,  A. J. W. Thom,  A. Tkatchenko,  T. Tsuchimochi,  N. M. Tubman,  
 L. Vogt,  M. L. Vidal,  O. Vydrov,  M. A. Watson,  J. Wenzel,  
 M. de Wergifosse,  T. A. Wesolowski,  A. White,  J. Witte,  A. Yamada,  
 Jun Yang,  K. Yao,  S. Yeganeh,  S. R. Yost,  Zhi-Qiang You,  A. Zech,  
 Igor Ying Zhang,  Xing Zhang,  Yan Zhao,  Ying Zhu,  B. R. Brooks,  
 G. K. L. Chan,  C. J. Cramer,  M. S. Gordon,  W. J. Hehre,  A. Klamt,  
 M. W. Schmidt,  C. D. Sherrill,  D. G. Truhlar,  A. Aspuru-Guzik,  R. Baer,  
 A. T. Bell,  N. A. Besley,  Jeng-Da Chai,  A. E. DePrince, III,  
 R. A. DiStasio Jr.,  A. Dreuw,  B. D. Dunietz,  T. R. Furlani,  
 Chao-Ping Hsu,  Yousung Jung,  Jing Kong,  D. S. Lambrecht,  WanZhen Liang,  
 C. Ochsenfeld,  V. A. Rassolov,  L. V. Slipchenko,  J. E. Subotnik,  
 T. Van Voorhis,  J. M. Herbert,  A. I. Krylov,  P. M. W. Gill,  M. Head-Gordon

 Contributors to earlier versions of Q-Chem not listed above: 
 R. D. Adamson,  B. Austin,  J. Baker,  G. J. O. Beran,  K. Brandhorst,  
 S. T. Brown,  E. F. C. Byrd,  A. K. Chakraborty,  C.-L. Cheng,  
 Siu Hung Chien,  D. M. Chipman,  D. L. Crittenden,  H. Dachsel,  
 R. J. Doerksen,  A. D. Dutoi,  L. Fusti-Molnar,  W. A. Goddard III,  
 A. Golubeva-Zadorozhnaya,  S. R. Gwaltney,  G. Hawkins,  A. Heyden,  
 S. Hirata,  G. Kedziora,  F. J. Keil,  C. Kelley,  Jihan Kim,  R. A. King,  
 R. Z. Khaliullin,  P. P. Korambath,  W. Kurlancheek,  A. M. Lee,  M. S. Lee,  
 S. V. Levchenko,  Ching Yeh Lin,  D. Liotard,  R. C. Lochan,  I. Lotan,  
 P. E. Maslen,  N. Nair,  D. P. O'Neill,  D. Neuhauser,  E. Neuscamman,  
 C. M. Oana,  R. Olson,  B. Peters,  R. Peverati,  P. A. Pieniazek,  
 Y. M. Rhee,  J. Ritchie,  M. A. Rohrdanz,  E. Rosta,  N. J. Russ,  
 H. F. Schaefer III,  N. E. Schultz,  N. Shenvi,  A. C. Simmonett,  A. Sodt,  
 D. Stuck,  K. S. Thanthiriwatte,  V. Vanovschi,  Tao Wang,  A. Warshel,  
 C. F. Williams,  Q. Wu,  X. Xu,  W. Zhang

 Please cite Q-Chem as follows:
 Y. Shao et al., Mol. Phys. 113, 184-215 (2015)
 DOI: 10.1080/00268976.2014.952696

 Q-Chem 5.1.2 for Intel X86 EM64T Linux

 Parts of Q-Chem use Armadillo 8.300.2 (Tropical Shenanigans).
 http://arma.sourceforge.net/

 Q-Chem begins on Mon Nov 26 13:10:17 2018  

Host: 
0

     Scratch files written to /scratch/taweetham/qchem46043//
Input Ideriv = 2
Curr. Ideriv = -1
Max.  Ideriv = 2

Checking the input file for inconsistencies... 	...done.

--------------------------------------------------------------
User input:
--------------------------------------------------------------
$molecule
0 1
C 
P 1 1.5 
Cl 2 PCl 1 120. 
Cl 1 PCl 2 120.  3 180.0
Cl 1 PCl 2 120.  3 0.0

PH=1.44
PF=1.54
PCl=2.03
PBr=2.5
PI=2.6
$end

$rem
   job_type	optimization
   basis	6-311++g**
   method	b3lyp
$end

--------------------------------------------------------------
 ----------------------------------------------------------------
             Standard Nuclear Orientation (Angstroms)
    I     Atom           X                Y                Z
 ----------------------------------------------------------------
    1      C       0.5945402377     0.0341046740     0.0000000000
    2      P      -0.5391413154     1.0163297685    -0.0000000000
    3      Cl     -2.4574543161     0.3522701090    -0.0000000000
    4      Cl      2.5128532383     0.6981643335    -0.0000000000
    5      Cl      0.2104762721    -1.9592329468     0.0000000000
 ----------------------------------------------------------------
 Molecular Point Group                 Cs    NOp =  2
 Largest Abelian Subgroup              Cs    NOp =  2
 Nuclear Repulsion Energy =   374.4569339022 hartrees
 There are       36 alpha and       36 beta electrons
 Requested basis set is 6-311++G(d,p)
 There are 58 shells and 142 basis functions

 Total QAlloc Memory Limit   2000 MB
 Mega-Array Size       188 MB
 MEM_STATIC part       192 MB
 A cutoff of  1.0D-11 yielded   1390 shell pairs
 There are      9098 function pairs (      9783 Cartesian)

 -------------------------------------------------------
 OpenMP Integral Computing Module                       
 Release: version 1.0, May 2013, Q-Chem Inc. Pittsburgh 
 -------------------------------------------------------
 Integral Job Info:
 Integral job number is                      11
 Integral operator is                         1
 short-range coefficients                     0
 long-range coefficients              100000000
 Omega coefficients                           0
 if combine SR and LR in K                    0
 Integral screening is                        0
 Integral computing path is                   2
 max size of driver memory is            800000
 size of driver memory is                593474
 size of scratch memory is              8114252
 max col of scratch BK array               1296
 max len of scratch array in speh3          155
 max len of scratch index in speh4           18
 max int batch size is                      520
 min int batch size is                       52
 fixed nKL is                                52
 max L of basis functions is                  2
 order of int derivative is                   0
 number of shells is                         58
 number of basis is                         147
 number of cartesian basis is               147
 number of contracted shell pairs          1390
 number of primitive shell pairs           3751
 maxK2 (contraction) of shell pair           36
 max number of K2 of shell pair               1
 max number of CS2 of shell pair            175
 max number of PS2 of shell pair            324
 mem total for path MDJ                  517628
 -------------------------------------------------------
 Smallest overlap matrix eigenvalue = 4.72E-04

 Scale SEOQF with 1.000000e-01/1.000000e-01/1.000000e-01

 Standard Electronic Orientation quadrupole field applied
 Nucleus-field energy     =     0.0000000143 hartrees
 Guess from superposition of atomic densities
 Warning:  Energy on first SCF cycle will be non-variational
 SAD guess density has 72.000000 electrons

 -----------------------------------------------------------------------
  General SCF calculation program by
  Eric Jon Sundstrom, Paul Horn, Yuezhi Mao, Dmitri Zuev, Alec White,
  David Stuck, Shaama M.S., Shane Yost, Joonho Lee, David Small,
  Daniel Levine, Susi Lehtola, Hugh Burton, Evgeny Epifanovsky
 -----------------------------------------------------------------------
 Exchange:     0.2000 Hartree-Fock + 0.0800 Slater + 0.7200 B88
 Correlation:  0.1900 VWN1RPA + 0.8100 LYP
 Using SG-1 standard quadrature grid
 using 4 threads for integral computing
 -------------------------------------------------------
 OpenMP Integral computing Module                
 Release: version 2.0, May 2017, Q-Chem Inc. Pleasanton 
 -------------------------------------------------------
 -------------------------------------------------------
 OpenMP BLAS3 based DFT computing Module                
 Release: version 1.0, May 2013, Q-Chem Inc. Pittsburgh 
 -------------------------------------------------------
 A restricted SCF calculation will be
 performed using DIIS
 SCF converges when DIIS error is below 1.0e-08
 ---------------------------------------
  Cycle       Energy         DIIS error
 ---------------------------------------
    1   -1760.6728336811      3.86e-02  
    2   -1760.0409611825      2.67e-03  
    3   -1760.0255033177      3.47e-03  
    4   -1760.0620179226      6.78e-04  
    5   -1760.0632681586      1.71e-04  
    6   -1760.0633389645      7.37e-05  
    7   -1760.0633546200      1.52e-05  
    8   -1760.0633551803      8.82e-06  
    9   -1760.0633553523      2.97e-06  
   10   -1760.0633553766      9.65e-07  
   11   -1760.0633553794      2.90e-07  
   12   -1760.0633553797      4.74e-08  
   13   -1760.0633553797      8.53e-09  Convergence criterion met
 ---------------------------------------
 SCF time:   CPU 19.14s  wall 8.00s 
 SCF   energy in the final basis set =    -1760.0633553797
 Total energy in the final basis set =    -1760.0633553797

 --------------------------------------------------------------
             Orbital Energies (a.u.) and Symmetries
 --------------------------------------------------------------

 Alpha MOs, Restricted
 -- Occupied --                  
-101.61 -101.60 -101.58  -77.12  -10.33   -9.52   -9.51   -9.49
  1 A'    2 A'    3 A'    4 A'    5 A'    6 A'    7 A'    8 A'                 
 -7.282  -7.276  -7.269  -7.269  -7.267  -7.266  -7.260  -7.249
  9 A'   10 A'   11 A'    1 A"    2 A"   12 A'   13 A'   14 A'                 
 -7.249  -6.624  -4.786  -4.783  -4.781  -0.904  -0.868  -0.834
  3 A"   15 A'   16 A'    4 A"   17 A'   18 A'   19 A'   20 A'                 
 -0.768  -0.550  -0.472  -0.460  -0.416  -0.388  -0.376  -0.355
 21 A'   22 A'   23 A'   24 A'    5 A"   25 A'    6 A"   26 A'                 
 -0.346  -0.337  -0.311  -0.306
  7 A"   27 A'   28 A'    8 A"                                                 
 -- Virtual --                   
 -0.145  -0.122  -0.090  -0.001   0.004   0.023   0.036   0.037
 29 A'   30 A'    9 A"   31 A'   32 A'   33 A'   34 A'   10 A"                 
  0.052   0.070   0.076   0.080   0.083   0.085   0.101   0.111
 35 A'   36 A'   11 A"   37 A'   12 A"   38 A'   39 A'   13 A"                 
  0.118   0.125   0.127   0.134   0.157   0.160   0.163   0.210
 40 A'   41 A'   42 A'   14 A"   43 A'   44 A'   45 A'   46 A'                 
  0.227   0.276   0.279   0.327   0.379   0.405   0.417   0.424
 47 A'   15 A"   48 A'   49 A'   50 A'   51 A'   52 A'   53 A'                 
  0.428   0.456   0.460   0.465   0.477   0.526   0.527   0.559
 16 A"   17 A"   54 A'   55 A'   18 A"   19 A"   56 A'   57 A'                 
  0.567   0.610   0.626   0.691   0.724   0.764   0.781   0.813
 20 A"   58 A'   21 A"   59 A'   60 A'   61 A'   22 A"   62 A'                 
  0.825   0.836   0.838   0.845   0.851   0.864   0.880   0.895
 23 A"   24 A"   63 A'   64 A'   25 A"   65 A'   66 A'   26 A"                 
  0.901   0.911   0.937   0.962   0.968   1.075   1.137   1.155
 67 A'   68 A'   27 A"   69 A'   70 A'   71 A'   72 A'   73 A'                 
  1.258   1.331   1.506   1.562   1.572   1.629   1.660   1.764
 74 A'   28 A"   29 A"   75 A'   30 A"   76 A'   77 A'   78 A'                 
  1.982   2.208   2.221   2.239   2.242   2.249   2.281   2.335
 79 A'   31 A"   32 A"   80 A'   81 A'   33 A"   82 A'   83 A'                 
  2.351   2.394   2.675   2.877   3.177   6.962   9.620   9.655
 84 A'   85 A'   34 A"   86 A'   87 A'   88 A'   89 A'   90 A'                 
  9.667  13.773  13.894  14.079  23.412  25.736  25.753  25.780
 91 A'   35 A"   92 A'   93 A'   94 A'   36 A"   37 A"   95 A'                 
 25.827  25.832  25.904  26.121  26.177  26.206 163.146 215.599
 96 A'   38 A"   97 A'   98 A'   99 A'  100 A'  101 A'  102 A'                 
215.634 215.653
103 A'  104 A'                                                                 

 Beta MOs, Restricted
 -- Occupied --                  
-101.61 -101.60 -101.58  -77.12  -10.33   -9.52   -9.51   -9.49
  1 A'    2 A'    3 A'    4 A'    5 A'    6 A'    7 A'    8 A'                 
 -7.282  -7.276  -7.269  -7.269  -7.267  -7.266  -7.260  -7.249
  9 A'   10 A'   11 A'    1 A"    2 A"   12 A'   13 A'   14 A'                 
 -7.249  -6.624  -4.786  -4.783  -4.781  -0.904  -0.868  -0.834
  3 A"   15 A'   16 A'    4 A"   17 A'   18 A'   19 A'   20 A'                 
 -0.768  -0.550  -0.472  -0.460  -0.416  -0.388  -0.376  -0.355
 21 A'   22 A'   23 A'   24 A'    5 A"   25 A'    6 A"   26 A'                 
 -0.346  -0.337  -0.311  -0.306
  7 A"   27 A'   28 A'    8 A"                                                 
 -- Virtual --                   
 -0.145  -0.122  -0.090  -0.001   0.004   0.023   0.036   0.037
 29 A'   30 A'    9 A"   31 A'   32 A'   33 A'   34 A'   10 A"                 
  0.052   0.070   0.076   0.080   0.083   0.085   0.101   0.111
 35 A'   36 A'   11 A"   37 A'   12 A"   38 A'   39 A'   13 A"                 
  0.118   0.125   0.127   0.134   0.157   0.160   0.163   0.210
 40 A'   41 A'   42 A'   14 A"   43 A'   44 A'   45 A'   46 A'                 
  0.227   0.276   0.279   0.327   0.379   0.405   0.417   0.424
 47 A'   15 A"   48 A'   49 A'   50 A'   51 A'   52 A'   53 A'                 
  0.428   0.456   0.460   0.465   0.477   0.526   0.527   0.559
 16 A"   17 A"   54 A'   55 A'   18 A"   19 A"   56 A'   57 A'                 
  0.567   0.610   0.626   0.691   0.724   0.764   0.781   0.813
 20 A"   58 A'   21 A"   59 A'   60 A'   61 A'   22 A"   62 A'                 
  0.825   0.836   0.838   0.845   0.851   0.864   0.880   0.895
 23 A"   24 A"   63 A'   64 A'   25 A"   65 A'   66 A'   26 A"                 
  0.901   0.911   0.937   0.962   0.968   1.075   1.137   1.155
 67 A'   68 A'   27 A"   69 A'   70 A'   71 A'   72 A'   73 A'                 
  1.258   1.331   1.506   1.562   1.572   1.629   1.660   1.764
 74 A'   28 A"   29 A"   75 A'   30 A"   76 A'   77 A'   78 A'                 
  1.982   2.208   2.221   2.239   2.242   2.249   2.281   2.335
 79 A'   31 A"   32 A"   80 A'   81 A'   33 A"   82 A'   83 A'                 
  2.351   2.394   2.675   2.877   3.177   6.962   9.620   9.655
 84 A'   85 A'   34 A"   86 A'   87 A'   88 A'   89 A'   90 A'                 
  9.667  13.773  13.894  14.079  23.412  25.736  25.753  25.780
 91 A'   35 A"   92 A'   93 A'   94 A'   36 A"   37 A"   95 A'                 
 25.827  25.832  25.904  26.121  26.177  26.206 163.146 215.599
 96 A'   38 A"   97 A'   98 A'   99 A'  100 A'  101 A'  102 A'                 
215.634 215.653
103 A'  104 A'                                                                 
 --------------------------------------------------------------

          Ground-State Mulliken Net Atomic Charges

     Atom                 Charge (a.u.)
  ----------------------------------------
      1 C                    -0.348137
      2 P                    -0.000340
      3 Cl                    0.014328
      4 Cl                    0.189877
      5 Cl                    0.144271
  ----------------------------------------
  Sum of atomic charges =    -0.000000

 -----------------------------------------------------------------
                    Cartesian Multipole Moments
 -----------------------------------------------------------------
    Charge (ESU x 10^10)
                 0.0000
    Dipole Moment (Debye)
         X      -0.5186      Y       0.9964      Z      -0.0000
       Tot       1.1233
    Quadrupole Moments (Debye-Ang)
        XX     -55.8902     XY       0.7150     YY     -57.8970
        XZ       0.0000     YZ       0.0000     ZZ     -56.8081
    Octopole Moments (Debye-Ang^2)
       XXX       4.4828    XXY       2.2813    XYY      -1.3150
       YYY      -9.4900    XXZ      -0.0000    XYZ       0.0000
       YYZ      -0.0000    XZZ      -1.8854    YZZ      -0.0767
       ZZZ      -0.0000
    Hexadecapole Moments (Debye-Ang^3)
      XXXX    -974.4259   XXXY      21.9303   XXYY    -254.2519
      XYYY       8.1134   YYYY    -477.5471   XXXZ       0.0000
      XXYZ       0.0000   XYYZ       0.0000   YYYZ       0.0000
      XXZZ    -189.0741   XYZZ      -0.1794   YYZZ     -95.6511
      XZZZ       0.0000   YZZZ       0.0000   ZZZZ     -70.3073
 -----------------------------------------------------------------
 Calculating analytic gradient of the SCF energy
 Gradient of SCF Energy
            1           2           3           4           5
    1  -0.1514355   0.1020810   0.0074071   0.0649866  -0.0230393
    2   0.1628963  -0.1576921   0.0188768   0.0263458  -0.0504268
    3   0.0000000  -0.0000000  -0.0000000   0.0000000   0.0000000
 Max gradient component =       1.629E-01
 RMS gradient           =       7.881E-02
 Gradient time:  CPU 4.72 s  wall 1.63 s
 Geometry Optimization Parameters
   NAtoms,    NIC,     NZ,  NCons,   NDum,   NFix, NCnnct, MaxDiis
        5      20       5       0       0       0       0       0


** GEOMETRY OPTIMIZATION IN DELOCALIZED INTERNAL COORDINATES **
   Searching for a Minimum

   Optimization Cycle:   1

                       Coordinates (Angstroms)
     ATOM                X               Y               Z
      1  C         0.5945402377    0.0341046740    0.0000000000
      2  P        -0.5391413154    1.0163297685    0.0000000000
      3  Cl       -2.4574543161    0.3522701090    0.0000000000
      4  Cl        2.5128532383    0.6981643335    0.0000000000
      5  Cl        0.2104762721   -1.9592329468    0.0000000000
   Point Group: cs    Number of degrees of freedom:     7


   Energy is  -1760.063355380


 Attempting to Generate Delocalized Internal Coordinates

  7 Hessian modes will be used to form the next step
  Hessian Eigenvalues:
     0.139919    0.139919    0.250000    0.250000    0.250000    0.313687
     0.766766

 Minimum Search - Taking Simple RFO Step
 Searching for Lamda that Minimizes Along All modes
 Value Taken    Lamda =  -0.08486636
 Calculated Step too Large.  Step scaled by  0.612601
 Step Taken.  Stepsize is  0.300000

                             Maximum     Tolerance    Cnvgd?
         Gradient           0.156185      0.000300      NO
         Displacement       0.180165      0.001200      NO
         Energy change     *********      0.000001      NO


 New Cartesian Coordinates Obtained by Inverse Iteration

 Displacement from previous Coordinates is:  0.328684
 ----------------------------------------------------------------
             Standard Nuclear Orientation (Angstroms)
    I     Atom           X                Y                Z
 ----------------------------------------------------------------
    1      C       0.5980614850     0.0271041776     0.0000000000
    2      P      -0.5443484209     1.0983698508     0.0000000000
    3      Cl     -2.4227025700     0.3007619653     0.0000000000
    4      Cl      2.4368981189     0.6099557537     0.0000000000
    5      Cl      0.2533655036    -1.8945558091     0.0000000000
 ----------------------------------------------------------------
 Molecular Point Group                 Cs    NOp =  2
 Largest Abelian Subgroup              Cs    NOp =  2
 Nuclear Repulsion Energy =   379.8083013264 hartrees
 There are       36 alpha and       36 beta electrons
 Applying Cartesian multipole field
    Component          Value
    ---------          -----
     (2,0,0)        1.00000E-11
     (0,2,0)        2.00000E-11
     (0,0,2)       -3.00000E-11
 Nucleus-field energy     =     0.0000000137 hartrees
 Requested basis set is 6-311++G(d,p)
 There are 58 shells and 142 basis functions
 A cutoff of  1.0D-11 yielded   1395 shell pairs
 There are      9139 function pairs (      9832 Cartesian)
 Smallest overlap matrix eigenvalue = 3.95E-04
 Guess MOs from SCF MO coefficient file

 -----------------------------------------------------------------------
  General SCF calculation program by
  Eric Jon Sundstrom, Paul Horn, Yuezhi Mao, Dmitri Zuev, Alec White,
  David Stuck, Shaama M.S., Shane Yost, Joonho Lee, David Small,
  Daniel Levine, Susi Lehtola, Hugh Burton, Evgeny Epifanovsky
 -----------------------------------------------------------------------
 Exchange:     0.2000 Hartree-Fock + 0.0800 Slater + 0.7200 B88
 Correlation:  0.1900 VWN1RPA + 0.8100 LYP
 Using SG-1 standard quadrature grid
 using 4 threads for integral computing
 -------------------------------------------------------
 OpenMP Integral computing Module                
 Release: version 2.0, May 2017, Q-Chem Inc. Pleasanton 
 -------------------------------------------------------
 -------------------------------------------------------
 OpenMP BLAS3 based DFT computing Module                
 Release: version 1.0, May 2013, Q-Chem Inc. Pittsburgh 
 -------------------------------------------------------
 A restricted SCF calculation will be
 performed using DIIS
 SCF converges when DIIS error is below 1.0e-08
 ---------------------------------------
  Cycle       Energy         DIIS error
 ---------------------------------------
    1   -1760.1007412480      1.30e-03  
    2   -1760.1073760145      4.28e-04  
    3   -1760.1067481093      6.36e-04  
    4   -1760.1078403307      1.80e-04  
    5   -1760.1079204861      4.86e-05  
    6   -1760.1079271340      1.03e-05  
    7   -1760.1079274294      2.60e-06  
    8   -1760.1079274442      1.18e-06  
    9   -1760.1079274481      1.77e-07  
   10   -1760.1079274482      5.53e-08  
   11   -1760.1079274482      2.41e-08  
   12   -1760.1079274482      5.14e-09  Convergence criterion met
 ---------------------------------------
 SCF time:   CPU 17.86s  wall 7.00s 
 SCF   energy in the final basis set =    -1760.1079274482
 Total energy in the final basis set =    -1760.1079274482

 --------------------------------------------------------------
             Orbital Energies (a.u.) and Symmetries
 --------------------------------------------------------------

 Alpha MOs, Restricted
 -- Occupied --                  
-101.60 -101.59 -101.59  -77.12  -10.33   -9.51   -9.50   -9.50
  1 A'    2 A'    3 A'    4 A'    5 A'    6 A'    7 A'    8 A'                 
 -7.280  -7.269  -7.268  -7.268  -7.264  -7.259  -7.258  -7.253
  9 A'   10 A'    1 A"   11 A'   12 A'    2 A"   13 A'    3 A"                 
 -7.253  -6.623  -4.786  -4.782  -4.780  -0.903  -0.875  -0.841
 14 A'   15 A'   16 A'    4 A"   17 A'   18 A'   19 A'   20 A'                 
 -0.750  -0.554  -0.477  -0.464  -0.415  -0.386  -0.376  -0.358
 21 A'   22 A'   23 A'   24 A'    5 A"   25 A'    6 A"   26 A'                 
 -0.348  -0.337  -0.318  -0.295
  7 A"   27 A'   28 A'    8 A"                                                 
 -- Virtual --                   
 -0.112  -0.103  -0.096  -0.003   0.006   0.024   0.036   0.038
 29 A'   30 A'    9 A"   31 A'   32 A'   33 A'   34 A'   10 A"                 
  0.052   0.067   0.077   0.080   0.081   0.089   0.102   0.113
 35 A'   36 A'   11 A"   37 A'   12 A"   38 A'   39 A'   13 A"                 
  0.116   0.125   0.130   0.135   0.154   0.159   0.161   0.209
 40 A'   41 A'   42 A'   14 A"   43 A'   44 A'   45 A'   46 A'                 
  0.229   0.275   0.277   0.322   0.379   0.404   0.421   0.423
 47 A'   48 A'   15 A"   49 A'   50 A'   51 A'   52 A'   53 A'                 
  0.428   0.451   0.452   0.464   0.482   0.506   0.526   0.542
 16 A"   54 A'   17 A"   55 A'   18 A"   56 A'   19 A"   57 A'                 
  0.572   0.605   0.616   0.698   0.735   0.760   0.784   0.817
 20 A"   58 A'   21 A"   59 A'   60 A'   22 A"   61 A'   62 A'                 
  0.832   0.833   0.845   0.847   0.850   0.866   0.889   0.899
 23 A"   24 A"   63 A'   25 A"   64 A'   65 A'   66 A'   26 A"                 
  0.905   0.908   0.950   0.955   0.983   1.062   1.110   1.158
 67 A'   68 A'   27 A"   69 A'   70 A'   71 A'   72 A'   73 A'                 
  1.254   1.353   1.484   1.560   1.593   1.661   1.710   1.762
 74 A'   28 A"   29 A"   30 A"   75 A'   76 A'   77 A'   78 A'                 
  1.924   2.209   2.222   2.241   2.254   2.264   2.276   2.341
 79 A'   31 A"   32 A"   80 A'   33 A"   81 A'   82 A'   83 A'                 
  2.363   2.421   2.670   2.923   3.147   6.941   9.622   9.662
 84 A'   85 A'   34 A"   86 A'   87 A'   88 A'   89 A'   90 A'                 
  9.679  13.772  13.894  14.019  23.344  25.741  25.754  25.802
 91 A'   35 A"   92 A'   93 A'   94 A'   36 A"   37 A"   95 A'                 
 25.840  25.844  25.889  26.162  26.216  26.261 163.106 215.603
 38 A"   96 A'   97 A'   98 A'   99 A'  100 A'  101 A'  102 A'                 
215.642 215.664
103 A'  104 A'                                                                 

 Beta MOs, Restricted
 -- Occupied --                  
-101.60 -101.59 -101.59  -77.12  -10.33   -9.51   -9.50   -9.50
  1 A'    2 A'    3 A'    4 A'    5 A'    6 A'    7 A'    8 A'                 
 -7.280  -7.269  -7.268  -7.268  -7.264  -7.259  -7.258  -7.253
  9 A'   10 A'    1 A"   11 A'   12 A'    2 A"   13 A'    3 A"                 
 -7.253  -6.623  -4.786  -4.782  -4.780  -0.903  -0.875  -0.841
 14 A'   15 A'   16 A'    4 A"   17 A'   18 A'   19 A'   20 A'                 
 -0.750  -0.554  -0.477  -0.464  -0.415  -0.386  -0.376  -0.358
 21 A'   22 A'   23 A'   24 A'    5 A"   25 A'    6 A"   26 A'                 
 -0.348  -0.337  -0.318  -0.295
  7 A"   27 A'   28 A'    8 A"                                                 
 -- Virtual --                   
 -0.112  -0.103  -0.096  -0.003   0.006   0.024   0.036   0.038
 29 A'   30 A'    9 A"   31 A'   32 A'   33 A'   34 A'   10 A"                 
  0.052   0.067   0.077   0.080   0.081   0.089   0.102   0.113
 35 A'   36 A'   11 A"   37 A'   12 A"   38 A'   39 A'   13 A"                 
  0.116   0.125   0.130   0.135   0.154   0.159   0.161   0.209
 40 A'   41 A'   42 A'   14 A"   43 A'   44 A'   45 A'   46 A'                 
  0.229   0.275   0.277   0.322   0.379   0.404   0.421   0.423
 47 A'   48 A'   15 A"   49 A'   50 A'   51 A'   52 A'   53 A'                 
  0.428   0.451   0.452   0.464   0.482   0.506   0.526   0.542
 16 A"   54 A'   17 A"   55 A'   18 A"   56 A'   19 A"   57 A'                 
  0.572   0.605   0.616   0.698   0.735   0.760   0.784   0.817
 20 A"   58 A'   21 A"   59 A'   60 A'   22 A"   61 A'   62 A'                 
  0.832   0.833   0.845   0.847   0.850   0.866   0.889   0.899
 23 A"   24 A"   63 A'   25 A"   64 A'   65 A'   66 A'   26 A"                 
  0.905   0.908   0.950   0.955   0.983   1.062   1.110   1.158
 67 A'   68 A'   27 A"   69 A'   70 A'   71 A'   72 A'   73 A'                 
  1.254   1.353   1.484   1.560   1.593   1.661   1.710   1.762
 74 A'   28 A"   29 A"   30 A"   75 A'   76 A'   77 A'   78 A'                 
  1.924   2.209   2.222   2.241   2.254   2.264   2.276   2.341
 79 A'   31 A"   32 A"   80 A'   33 A"   81 A'   82 A'   83 A'                 
  2.363   2.421   2.670   2.923   3.147   6.941   9.622   9.662
 84 A'   85 A'   34 A"   86 A'   87 A'   88 A'   89 A'   90 A'                 
  9.679  13.772  13.894  14.019  23.344  25.741  25.754  25.802
 91 A'   35 A"   92 A'   93 A'   94 A'   36 A"   37 A"   95 A'                 
 25.840  25.844  25.889  26.162  26.216  26.261 163.106 215.603
 38 A"   96 A'   97 A'   98 A'   99 A'  100 A'  101 A'  102 A'                 
215.642 215.664
103 A'  104 A'                                                                 
 --------------------------------------------------------------

          Ground-State Mulliken Net Atomic Charges

     Atom                 Charge (a.u.)
  ----------------------------------------
      1 C                    -0.446694
      2 P                     0.004787
      3 Cl                   -0.015209
      4 Cl                    0.240586
      5 Cl                    0.216530
  ----------------------------------------
  Sum of atomic charges =     0.000000

 -----------------------------------------------------------------
                    Cartesian Multipole Moments
 -----------------------------------------------------------------
    Charge (ESU x 10^10)
                 0.0000
    Dipole Moment (Debye)
         X      -0.1658      Y       0.8819      Z      -0.0000
       Tot       0.8974
    Quadrupole Moments (Debye-Ang)
        XX     -56.6126     XY       0.6198     YY     -56.9998
        XZ      -0.0000     YZ       0.0000     ZZ     -56.8964
    Octopole Moments (Debye-Ang^2)
       XXX       6.7576    XXY       1.0156    XYY      -1.1174
       YYY     -10.5712    XXZ       0.0000    XYZ       0.0000
       YYZ      -0.0000    XZZ      -1.2799    YZZ      -0.4600
       ZZZ      -0.0000
    Hexadecapole Moments (Debye-Ang^3)
      XXXX    -948.2987   XXXY      30.8398   XXYY    -245.1760
      XYYY      15.9223   YYYY    -455.9281   XXXZ      -0.0000
      XXYZ       0.0000   XYYZ      -0.0000   YYYZ       0.0000
      XXZZ    -182.5938   XYZZ       3.2140   YYZZ     -92.1718
      XZZZ      -0.0000   YZZZ       0.0000   ZZZZ     -70.7126
 -----------------------------------------------------------------
 Calculating analytic gradient of the SCF energy
 Gradient of SCF Energy
            1           2           3           4           5
    1  -0.0894455   0.0482803   0.0050181   0.0556254  -0.0194783
    2   0.1094116  -0.0940075   0.0133982   0.0208060  -0.0496083
    3  -0.0000000   0.0000000   0.0000000   0.0000000  -0.0000000
 Max gradient component =       1.094E-01
 RMS gradient           =       5.014E-02
 Gradient time:  CPU 4.79 s  wall 1.94 s
 Geometry Optimization Parameters
   NAtoms,    NIC,     NZ,  NCons,   NDum,   NFix, NCnnct, MaxDiis
        5      20       5       0       0       0       0       0

 Cartesian Hessian Update
 Hessian Updated using BFGS Update


** GEOMETRY OPTIMIZATION IN DELOCALIZED INTERNAL COORDINATES **
   Searching for a Minimum

   Optimization Cycle:   2

                       Coordinates (Angstroms)
     ATOM                X               Y               Z
      1  C         0.5980614850    0.0271041776    0.0000000000
      2  P        -0.5443484209    1.0983698508    0.0000000000
      3  Cl       -2.4227025700    0.3007619653    0.0000000000
      4  Cl        2.4368981189    0.6099557537    0.0000000000
      5  Cl        0.2533655036   -1.8945558091    0.0000000000
   Point Group: cs    Number of degrees of freedom:     7


   Energy is  -1760.107927448

 Hessian Updated using BFGS Update

  6 Hessian modes will be used to form the next step
  Hessian Eigenvalues:
     0.081413    0.141353    0.243058    0.251788    0.313051    0.823432

 Minimum Search - Taking Simple RFO Step
 Searching for Lamda that Minimizes Along All modes
 Value Taken    Lamda =  -0.07309167
 Calculated Step too Large.  Step scaled by  0.462122
 Step Taken.  Stepsize is  0.300000

                             Maximum     Tolerance    Cnvgd?
         Gradient           0.097756      0.000300      NO
         Displacement       0.166360      0.001200      NO
         Energy change     -0.044572      0.000001      NO


 New Cartesian Coordinates Obtained by Inverse Iteration

 Displacement from previous Coordinates is:  0.322895
 ----------------------------------------------------------------
             Standard Nuclear Orientation (Angstroms)
    I     Atom           X                Y                Z
 ----------------------------------------------------------------
    1      C       0.5967945625     0.0150332148     0.0000000000
    2      P      -0.5378877594     1.1528559070     0.0000000000
    3      Cl     -2.3840697520     0.2600867362     0.0000000000
    4      Cl      2.3490310114     0.5277544708     0.0000000000
    5      Cl      0.2974060542    -1.8140943905     0.0000000000
 ----------------------------------------------------------------
 Molecular Point Group                 Cs    NOp =  2
 Largest Abelian Subgroup              Cs    NOp =  2
 Nuclear Repulsion Energy =   388.1269234341 hartrees
 There are       36 alpha and       36 beta electrons
 Applying Cartesian multipole field
    Component          Value
    ---------          -----
     (2,0,0)        1.00000E-11
     (0,2,0)        2.00000E-11
     (0,0,2)       -3.00000E-11
 Nucleus-field energy     =     0.0000000129 hartrees
 Requested basis set is 6-311++G(d,p)
 There are 58 shells and 142 basis functions
 A cutoff of  1.0D-11 yielded   1408 shell pairs
 There are      9226 function pairs (      9931 Cartesian)
 Smallest overlap matrix eigenvalue = 2.91E-04
 Guess MOs from SCF MO coefficient file

 -----------------------------------------------------------------------
  General SCF calculation program by
  Eric Jon Sundstrom, Paul Horn, Yuezhi Mao, Dmitri Zuev, Alec White,
  David Stuck, Shaama M.S., Shane Yost, Joonho Lee, David Small,
  Daniel Levine, Susi Lehtola, Hugh Burton, Evgeny Epifanovsky
 -----------------------------------------------------------------------
 Exchange:     0.2000 Hartree-Fock + 0.0800 Slater + 0.7200 B88
 Correlation:  0.1900 VWN1RPA + 0.8100 LYP
 Using SG-1 standard quadrature grid
 using 4 threads for integral computing
 -------------------------------------------------------
 OpenMP Integral computing Module                
 Release: version 2.0, May 2017, Q-Chem Inc. Pleasanton 
 -------------------------------------------------------
 -------------------------------------------------------
 OpenMP BLAS3 based DFT computing Module                
 Release: version 1.0, May 2013, Q-Chem Inc. Pittsburgh 
 -------------------------------------------------------
 A restricted SCF calculation will be
 performed using DIIS
 SCF converges when DIIS error is below 1.0e-08
 ---------------------------------------
  Cycle       Energy         DIIS error
 ---------------------------------------
    1   -1760.1293938770      1.27e-03  
    2   -1760.1353706946      4.26e-04  
    3   -1760.1349457552      5.99e-04  
    4   -1760.1358190968      1.53e-04  
    5   -1760.1358818278      4.77e-05  
    6   -1760.1358885364      9.07e-06  
    7   -1760.1358887511      3.13e-06  
    8   -1760.1358887746      9.45e-07  
    9   -1760.1358887773      1.43e-07  
   10   -1760.1358887773      5.93e-08  
   11   -1760.1358887773      1.38e-08  
   12   -1760.1358887773      3.09e-09  Convergence criterion met
 ---------------------------------------
 SCF time:   CPU 18.22s  wall 7.00s 
 SCF   energy in the final basis set =    -1760.1358887773
 Total energy in the final basis set =    -1760.1358887773

 --------------------------------------------------------------
             Orbital Energies (a.u.) and Symmetries
 --------------------------------------------------------------

 Alpha MOs, Restricted
 -- Occupied --                  
-101.60 -101.59 -101.58  -77.12  -10.32   -9.51   -9.50   -9.50
  1 A'    2 A'    3 A'    4 A'    5 A'    6 A'    7 A'    8 A'                 
 -7.279  -7.268  -7.268  -7.268  -7.259  -7.257  -7.257  -7.251
  9 A'   10 A'    1 A"   11 A'   12 A'    2 A"   13 A'    3 A"                 
 -7.250  -6.619  -4.781  -4.777  -4.775  -0.918  -0.874  -0.851
 14 A'   15 A'   16 A'    4 A"   17 A'   18 A'   19 A'   20 A'                 
 -0.735  -0.560  -0.486  -0.468  -0.422  -0.384  -0.373  -0.361
 21 A'   22 A'   23 A'   24 A'    5 A"   25 A'    6 A"   26 A'                 
 -0.352  -0.336  -0.319  -0.283
  7 A"   27 A'   28 A'    8 A"                                                 
 -- Virtual --                   
 -0.097  -0.086  -0.071  -0.003   0.012   0.025   0.037   0.039
  9 A"   29 A'   30 A'   31 A'   32 A'   33 A'   34 A'   10 A"                 
  0.052   0.065   0.077   0.081   0.081   0.096   0.103   0.114
 35 A'   36 A'   11 A"   12 A"   37 A'   38 A'   39 A'   13 A"                 
  0.115   0.124   0.134   0.135   0.153   0.159   0.161   0.207
 40 A'   41 A'   42 A'   14 A"   43 A'   44 A'   45 A'   46 A'                 
  0.231   0.273   0.279   0.320   0.375   0.404   0.422   0.429
 47 A'   48 A'   15 A"   49 A'   50 A'   51 A'   52 A'   16 A"                 
  0.431   0.444   0.446   0.463   0.484   0.486   0.528   0.534
 53 A'   54 A'   17 A"   55 A'   56 A'   18 A"   19 A"   57 A'                 
  0.577   0.606   0.612   0.707   0.733   0.749   0.794   0.817
 20 A"   58 A'   21 A"   59 A'   22 A"   60 A'   61 A'   62 A'                 
  0.830   0.839   0.841   0.845   0.857   0.872   0.890   0.904
 23 A"   24 A"   25 A"   63 A'   64 A'   65 A'   66 A'   26 A"                 
  0.913   0.940   0.948   0.960   1.009   1.021   1.145   1.179
 67 A'   68 A'   69 A'   27 A"   70 A'   71 A'   72 A'   73 A'                 
  1.254   1.391   1.474   1.561   1.618   1.706   1.760   1.777
 74 A'   28 A"   29 A"   30 A"   75 A'   76 A'   77 A'   78 A'                 
  1.894   2.211   2.225   2.245   2.258   2.270   2.289   2.348
 79 A'   31 A"   32 A"   80 A'   33 A"   81 A'   82 A'   83 A'                 
  2.385   2.461   2.671   2.985   3.148   6.932   9.621   9.672
 84 A'   85 A'   34 A"   86 A'   87 A'   88 A'   89 A'   90 A'                 
  9.705  13.777  13.899  13.995  23.316  25.749  25.761  25.814
 91 A'   35 A"   92 A'   93 A'   94 A'   36 A"   37 A"   95 A'                 
 25.849  25.856  25.900  26.170  26.234  26.358 163.089 215.604
 38 A"   96 A'   97 A'   98 A'   99 A'  100 A'  101 A'  102 A'                 
215.655 215.691
103 A'  104 A'                                                                 

 Beta MOs, Restricted
 -- Occupied --                  
-101.60 -101.59 -101.58  -77.12  -10.32   -9.51   -9.50   -9.50
  1 A'    2 A'    3 A'    4 A'    5 A'    6 A'    7 A'    8 A'                 
 -7.279  -7.268  -7.268  -7.268  -7.259  -7.257  -7.257  -7.251
  9 A'   10 A'    1 A"   11 A'   12 A'    2 A"   13 A'    3 A"                 
 -7.250  -6.619  -4.781  -4.777  -4.775  -0.918  -0.874  -0.851
 14 A'   15 A'   16 A'    4 A"   17 A'   18 A'   19 A'   20 A'                 
 -0.735  -0.560  -0.486  -0.468  -0.422  -0.384  -0.373  -0.361
 21 A'   22 A'   23 A'   24 A'    5 A"   25 A'    6 A"   26 A'                 
 -0.352  -0.336  -0.319  -0.283
  7 A"   27 A'   28 A'    8 A"                                                 
 -- Virtual --                   
 -0.097  -0.086  -0.071  -0.003   0.012   0.025   0.037   0.039
  9 A"   29 A'   30 A'   31 A'   32 A'   33 A'   34 A'   10 A"                 
  0.052   0.065   0.077   0.081   0.081   0.096   0.103   0.114
 35 A'   36 A'   11 A"   12 A"   37 A'   38 A'   39 A'   13 A"                 
  0.115   0.124   0.134   0.135   0.153   0.159   0.161   0.207
 40 A'   41 A'   42 A'   14 A"   43 A'   44 A'   45 A'   46 A'                 
  0.231   0.273   0.279   0.320   0.375   0.404   0.422   0.429
 47 A'   48 A'   15 A"   49 A'   50 A'   51 A'   52 A'   16 A"                 
  0.431   0.444   0.446   0.463   0.484   0.486   0.528   0.534
 53 A'   54 A'   17 A"   55 A'   56 A'   18 A"   19 A"   57 A'                 
  0.577   0.606   0.612   0.707   0.733   0.749   0.794   0.817
 20 A"   58 A'   21 A"   59 A'   22 A"   60 A'   61 A'   62 A'                 
  0.830   0.839   0.841   0.845   0.857   0.872   0.890   0.904
 23 A"   24 A"   25 A"   63 A'   64 A'   65 A'   66 A'   26 A"                 
  0.913   0.940   0.948   0.960   1.009   1.021   1.145   1.179
 67 A'   68 A'   69 A'   27 A"   70 A'   71 A'   72 A'   73 A'                 
  1.254   1.391   1.474   1.561   1.618   1.706   1.760   1.777
 74 A'   28 A"   29 A"   30 A"   75 A'   76 A'   77 A'   78 A'                 
  1.894   2.211   2.225   2.245   2.258   2.270   2.289   2.348
 79 A'   31 A"   32 A"   80 A'   33 A"   81 A'   82 A'   83 A'                 
  2.385   2.461   2.671   2.985   3.148   6.932   9.621   9.672
 84 A'   85 A'   34 A"   86 A'   87 A'   88 A'   89 A'   90 A'                 
  9.705  13.777  13.899  13.995  23.316  25.749  25.761  25.814
 91 A'   35 A"   92 A'   93 A'   94 A'   36 A"   37 A"   95 A'                 
 25.849  25.856  25.900  26.170  26.234  26.358 163.089 215.604
 38 A"   96 A'   97 A'   98 A'   99 A'  100 A'  101 A'  102 A'                 
215.655 215.691
103 A'  104 A'                                                                 
 --------------------------------------------------------------

          Ground-State Mulliken Net Atomic Charges

     Atom                 Charge (a.u.)
  ----------------------------------------
      1 C                    -0.559894
      2 P                     0.009307
      3 Cl                   -0.040970
      4 Cl                    0.297868
      5 Cl                    0.293689
  ----------------------------------------
  Sum of atomic charges =    -0.000000

 -----------------------------------------------------------------
                    Cartesian Multipole Moments
 -----------------------------------------------------------------
    Charge (ESU x 10^10)
                -0.0000
    Dipole Moment (Debye)
         X       0.2616      Y       0.6752      Z      -0.0000
       Tot       0.7241
    Quadrupole Moments (Debye-Ang)
        XX     -57.1446     XY       0.5151     YY     -56.2693
        XZ      -0.0000     YZ       0.0000     ZZ     -56.8337
    Octopole Moments (Debye-Ang^2)
       XXX       9.1986    XXY      -0.0785    XYY      -0.6884
       YYY     -11.6490    XXZ       0.0000    XYZ      -0.0000
       YYZ      -0.0000    XZZ      -0.5538    YZZ      -1.0007
       ZZZ      -0.0000
    Hexadecapole Moments (Debye-Ang^3)
      XXXX    -915.6888   XXXY      38.1382   XXYY    -233.8495
      XYYY      22.6812   YYYY    -431.4197   XXXZ      -0.0000
      XXYZ      -0.0000   XYYZ      -0.0000   YYYZ       0.0000
      XXZZ    -175.0286   XYZZ       6.2544   YYZZ     -87.9357
      XZZZ      -0.0000   YZZZ       0.0000   ZZZZ     -70.7890
 -----------------------------------------------------------------
 Calculating analytic gradient of the SCF energy
 Gradient of SCF Energy
            1           2           3           4           5
    1  -0.0518796   0.0272251   0.0049129   0.0322714  -0.0125298
    2   0.0757604  -0.0593724   0.0087466   0.0109232  -0.0360578
    3   0.0000000  -0.0000000  -0.0000000  -0.0000000  -0.0000000
 Max gradient component =       7.576E-02
 RMS gradient           =       3.206E-02
 Gradient time:  CPU 4.87 s  wall 1.67 s
 Geometry Optimization Parameters
   NAtoms,    NIC,     NZ,  NCons,   NDum,   NFix, NCnnct, MaxDiis
        5      20       5       0       0       0       0       0

 Cartesian Hessian Update
 Hessian Updated using BFGS Update


** GEOMETRY OPTIMIZATION IN DELOCALIZED INTERNAL COORDINATES **
   Searching for a Minimum

   Optimization Cycle:   3

                       Coordinates (Angstroms)
     ATOM                X               Y               Z
      1  C         0.5967945625    0.0150332148    0.0000000000
      2  P        -0.5378877594    1.1528559070    0.0000000000
      3  Cl       -2.3840697520    0.2600867362    0.0000000000
      4  Cl        2.3490310114    0.5277544708    0.0000000000
      5  Cl        0.2974060542   -1.8140943905    0.0000000000
   Point Group: cs    Number of degrees of freedom:     7


   Energy is  -1760.135888777

 Hessian Updated using BFGS Update

  7 Hessian modes will be used to form the next step
  Hessian Eigenvalues:
     0.111547    0.151440    0.244871    0.250235    0.254991    0.312552
     0.765867

 Minimum Search - Taking Simple RFO Step
 Searching for Lamda that Minimizes Along All modes
 Value Taken    Lamda =  -0.03063353
 Calculated Step too Large.  Step scaled by  0.694857
 Step Taken.  Stepsize is  0.300000

                             Maximum     Tolerance    Cnvgd?
         Gradient           0.062924      0.000300      NO
         Displacement       0.185440      0.001200      NO
         Energy change     -0.027961      0.000001      NO


 New Cartesian Coordinates Obtained by Inverse Iteration

 Displacement from previous Coordinates is:  0.295587
 ----------------------------------------------------------------
             Standard Nuclear Orientation (Angstroms)
    I     Atom           X                Y                Z
 ----------------------------------------------------------------
    1      C       0.5950074560    -0.0101981119     0.0000000000
    2      P      -0.5328269266     1.1950217238     0.0000000000
    3      Cl     -2.3595702086     0.2295352208     0.0000000000
    4      Cl      2.2749886823     0.4546448846     0.0000000000
    5      Cl      0.3436751137    -1.7273677790     0.0000000000
 ----------------------------------------------------------------
 Molecular Point Group                 Cs    NOp =  2
 Largest Abelian Subgroup              Cs    NOp =  2
 Nuclear Repulsion Energy =   396.4047606248 hartrees
 There are       36 alpha and       36 beta electrons
 Applying Cartesian multipole field
    Component          Value
    ---------          -----
     (2,0,0)        1.00000E-11
     (0,2,0)        2.00000E-11
     (0,0,2)       -3.00000E-11
 Nucleus-field energy     =     0.0000000123 hartrees
 Requested basis set is 6-311++G(d,p)
 There are 58 shells and 142 basis functions
 A cutoff of  1.0D-11 yielded   1413 shell pairs
 There are      9271 function pairs (      9976 Cartesian)
 Smallest overlap matrix eigenvalue = 2.25E-04
 Guess MOs from SCF MO coefficient file

 -----------------------------------------------------------------------
  General SCF calculation program by
  Eric Jon Sundstrom, Paul Horn, Yuezhi Mao, Dmitri Zuev, Alec White,
  David Stuck, Shaama M.S., Shane Yost, Joonho Lee, David Small,
  Daniel Levine, Susi Lehtola, Hugh Burton, Evgeny Epifanovsky
 -----------------------------------------------------------------------
 Exchange:     0.2000 Hartree-Fock + 0.0800 Slater + 0.7200 B88
 Correlation:  0.1900 VWN1RPA + 0.8100 LYP
 Using SG-1 standard quadrature grid
 using 4 threads for integral computing
 -------------------------------------------------------
 OpenMP Integral computing Module                
 Release: version 2.0, May 2017, Q-Chem Inc. Pleasanton 
 -------------------------------------------------------
 -------------------------------------------------------
 OpenMP BLAS3 based DFT computing Module                
 Release: version 1.0, May 2013, Q-Chem Inc. Pittsburgh 
 -------------------------------------------------------
 A restricted SCF calculation will be
 performed using DIIS
 SCF converges when DIIS error is below 1.0e-08
 ---------------------------------------
  Cycle       Energy         DIIS error
 ---------------------------------------
    1   -1760.1414367891      1.39e-03  
    2   -1760.1478978107      5.56e-04  
    3   -1760.1473115328      7.39e-04  
    4   -1760.1486069819      1.74e-04  
    5   -1760.1486977598      5.46e-05  
    6   -1760.1487065166      9.64e-06  
    7   -1760.1487067390      3.96e-06  
    8   -1760.1487067786      9.30e-07  
    9   -1760.1487067812      1.80e-07  
   10   -1760.1487067812      6.46e-08  
   11   -1760.1487067813      1.10e-08  
   12   -1760.1487067813      2.43e-09  Convergence criterion met
 ---------------------------------------
 SCF time:   CPU 18.58s  wall 7.00s 
 SCF   energy in the final basis set =    -1760.1487067813
 Total energy in the final basis set =    -1760.1487067813

 --------------------------------------------------------------
             Orbital Energies (a.u.) and Symmetries
 --------------------------------------------------------------

 Alpha MOs, Restricted
 -- Occupied --                  
-101.60 -101.60 -101.57  -77.12  -10.32   -9.51   -9.51   -9.49
  1 A'    2 A'    3 A'    4 A'    5 A'    6 A'    7 A'    8 A'                 
 -7.278  -7.274  -7.267  -7.267  -7.264  -7.263  -7.251  -7.243
  9 A'   10 A'    1 A"   11 A'    2 A"   12 A'   13 A'    3 A"                 
 -7.242  -6.613  -4.776  -4.771  -4.770  -0.945  -0.870  -0.862
 14 A'   15 A'   16 A'    4 A"   17 A'   18 A'   19 A'   20 A'                 
 -0.720  -0.569  -0.498  -0.470  -0.435  -0.383  -0.368  -0.364
 21 A'   22 A'   23 A'   24 A'    5 A"   25 A'    6 A"   26 A'                 
 -0.357  -0.335  -0.319  -0.271
  7 A"   27 A'   28 A'    8 A"                                                 
 -- Virtual --                   
 -0.098  -0.069  -0.035  -0.002   0.019   0.026   0.037   0.040
  9 A"   29 A'   30 A'   31 A'   32 A'   33 A'   34 A'   10 A"                 
  0.052   0.063   0.076   0.080   0.085   0.101   0.106   0.113
 35 A'   36 A'   11 A"   12 A"   37 A'   38 A'   39 A'   40 A'                 
  0.115   0.123   0.134   0.137   0.154   0.160   0.162   0.205
 13 A"   41 A'   14 A"   42 A'   43 A'   44 A'   45 A'   46 A'                 
  0.231   0.272   0.282   0.319   0.368   0.403   0.422   0.430
 47 A'   48 A'   15 A"   49 A'   50 A'   51 A'   52 A'   16 A"                 
  0.436   0.439   0.443   0.466   0.477   0.486   0.528   0.530
 53 A'   17 A"   54 A'   55 A'   56 A'   18 A"   57 A'   19 A"                 
  0.583   0.609   0.611   0.709   0.709   0.762   0.780   0.825
 20 A"   58 A'   21 A"   22 A"   59 A'   60 A'   61 A'   62 A'                 
  0.827   0.830   0.845   0.848   0.863   0.877   0.901   0.908
 23 A"   24 A"   63 A'   25 A"   64 A'   65 A'   66 A'   26 A"                 
  0.923   0.948   0.965   0.979   0.982   1.044   1.169   1.204
 67 A'   68 A'   27 A"   69 A'   70 A'   71 A'   72 A'   73 A'                 
  1.256   1.436   1.474   1.567   1.638   1.755   1.759   1.816
 74 A'   28 A"   29 A"   30 A"   75 A'   76 A'   77 A'   78 A'                 
  1.906   2.214   2.227   2.251   2.262   2.270   2.310   2.363
 79 A'   31 A"   32 A"   80 A'   33 A"   81 A'   82 A'   83 A'                 
  2.404   2.488   2.675   3.056   3.150   6.922   9.622   9.684
 84 A'   85 A'   34 A"   86 A'   87 A'   88 A'   89 A'   90 A'                 
  9.746  13.783  13.903  13.975  23.309  25.756  25.772  25.830
 91 A'   35 A"   92 A'   93 A'   94 A'   36 A"   37 A"   95 A'                 
 25.855  25.873  25.928  26.168  26.251  26.384 163.070 215.606
 38 A"   96 A'   97 A'   98 A'   99 A'  100 A'  101 A'  102 A'                 
215.670 215.734
103 A'  104 A'                                                                 

 Beta MOs, Restricted
 -- Occupied --                  
-101.60 -101.60 -101.57  -77.12  -10.32   -9.51   -9.51   -9.49
  1 A'    2 A'    3 A'    4 A'    5 A'    6 A'    7 A'    8 A'                 
 -7.278  -7.274  -7.267  -7.267  -7.264  -7.263  -7.251  -7.243
  9 A'   10 A'    1 A"   11 A'    2 A"   12 A'   13 A'    3 A"                 
 -7.242  -6.613  -4.776  -4.771  -4.770  -0.945  -0.870  -0.862
 14 A'   15 A'   16 A'    4 A"   17 A'   18 A'   19 A'   20 A'                 
 -0.720  -0.569  -0.498  -0.470  -0.435  -0.383  -0.368  -0.364
 21 A'   22 A'   23 A'   24 A'    5 A"   25 A'    6 A"   26 A'                 
 -0.357  -0.335  -0.319  -0.271
  7 A"   27 A'   28 A'    8 A"                                                 
 -- Virtual --                   
 -0.098  -0.069  -0.035  -0.002   0.019   0.026   0.037   0.040
  9 A"   29 A'   30 A'   31 A'   32 A'   33 A'   34 A'   10 A"                 
  0.052   0.063   0.076   0.080   0.085   0.101   0.106   0.113
 35 A'   36 A'   11 A"   12 A"   37 A'   38 A'   39 A'   40 A'                 
  0.115   0.123   0.134   0.137   0.154   0.160   0.162   0.205
 13 A"   41 A'   14 A"   42 A'   43 A'   44 A'   45 A'   46 A'                 
  0.231   0.272   0.282   0.319   0.368   0.403   0.422   0.430
 47 A'   48 A'   15 A"   49 A'   50 A'   51 A'   52 A'   16 A"                 
  0.436   0.439   0.443   0.466   0.477   0.486   0.528   0.530
 53 A'   17 A"   54 A'   55 A'   56 A'   18 A"   57 A'   19 A"                 
  0.583   0.609   0.611   0.709   0.709   0.762   0.780   0.825
 20 A"   58 A'   21 A"   22 A"   59 A'   60 A'   61 A'   62 A'                 
  0.827   0.830   0.845   0.848   0.863   0.877   0.901   0.908
 23 A"   24 A"   63 A'   25 A"   64 A'   65 A'   66 A'   26 A"                 
  0.923   0.948   0.965   0.979   0.982   1.044   1.169   1.204
 67 A'   68 A'   27 A"   69 A'   70 A'   71 A'   72 A'   73 A'                 
  1.256   1.436   1.474   1.567   1.638   1.755   1.759   1.816
 74 A'   28 A"   29 A"   30 A"   75 A'   76 A'   77 A'   78 A'                 
  1.906   2.214   2.227   2.251   2.262   2.270   2.310   2.363
 79 A'   31 A"   32 A"   80 A'   33 A"   81 A'   82 A'   83 A'                 
  2.404   2.488   2.675   3.056   3.150   6.922   9.622   9.684
 84 A'   85 A'   34 A"   86 A'   87 A'   88 A'   89 A'   90 A'                 
  9.746  13.783  13.903  13.975  23.309  25.756  25.772  25.830
 91 A'   35 A"   92 A'   93 A'   94 A'   36 A"   37 A"   95 A'                 
 25.855  25.873  25.928  26.168  26.251  26.384 163.070 215.606
 38 A"   96 A'   97 A'   98 A'   99 A'  100 A'  101 A'  102 A'                 
215.670 215.734
103 A'  104 A'                                                                 
 --------------------------------------------------------------

          Ground-State Mulliken Net Atomic Charges

     Atom                 Charge (a.u.)
  ----------------------------------------
      1 C                    -0.660422
      2 P                     0.007269
      3 Cl                   -0.063795
      4 Cl                    0.335380
      5 Cl                    0.381567
  ----------------------------------------
  Sum of atomic charges =     0.000000

 -----------------------------------------------------------------
                    Cartesian Multipole Moments
 -----------------------------------------------------------------
    Charge (ESU x 10^10)
                 0.0000
    Dipole Moment (Debye)
         X       0.7013      Y       0.3337      Z      -0.0000
       Tot       0.7767
    Quadrupole Moments (Debye-Ang)
        XX     -57.7817     XY       0.3208     YY     -55.5836
        XZ       0.0000     YZ      -0.0000     ZZ     -56.7618
    Octopole Moments (Debye-Ang^2)
       XXX      11.5382    XXY      -1.2169    XYY      -0.1381
       YYY     -13.2460    XXZ       0.0000    XYZ       0.0000
       YYZ      -0.0000    XZZ       0.2394    YZZ      -1.8855
       ZZZ      -0.0000
    Hexadecapole Moments (Debye-Ang^3)
      XXXX    -895.0093   XXXY      44.3863   XXYY    -224.3198
      XYYY      28.5240   YYYY    -407.4023   XXXZ       0.0000
      XXYZ      -0.0000   XYYZ       0.0000   YYYZ      -0.0000
      XXZZ    -169.6297   XYZZ       8.9657   YYZZ     -83.7944
      XZZZ       0.0000   YZZZ      -0.0000   ZZZZ     -70.9310
 -----------------------------------------------------------------
 Calculating analytic gradient of the SCF energy
 Gradient of SCF Energy
            1           2           3           4           5
    1  -0.0147661   0.0114125   0.0042635  -0.0008396  -0.0000703
    2   0.0277756  -0.0284526   0.0044445  -0.0028885  -0.0008790
    3   0.0000000   0.0000000  -0.0000000  -0.0000000  -0.0000000
 Max gradient component =       2.845E-02
 RMS gradient           =       1.148E-02
 Gradient time:  CPU 4.96 s  wall 2.04 s
 Geometry Optimization Parameters
   NAtoms,    NIC,     NZ,  NCons,   NDum,   NFix, NCnnct, MaxDiis
        5      20       5       0       0       0       0       0

 Cartesian Hessian Update
 Hessian Updated using BFGS Update


** GEOMETRY OPTIMIZATION IN DELOCALIZED INTERNAL COORDINATES **
   Searching for a Minimum

   Optimization Cycle:   4

                       Coordinates (Angstroms)
     ATOM                X               Y               Z
      1  C         0.5950074560   -0.0101981119    0.0000000000
      2  P        -0.5328269266    1.1950217238    0.0000000000
      3  Cl       -2.3595702086    0.2295352208    0.0000000000
      4  Cl        2.2749886823    0.4546448846    0.0000000000
      5  Cl        0.3436751137   -1.7273677790    0.0000000000
   Point Group: cs    Number of degrees of freedom:     7


   Energy is  -1760.148706781

 Hessian Updated using BFGS Update

  7 Hessian modes will be used to form the next step
  Hessian Eigenvalues:
     0.139030    0.195114    0.239296    0.252560    0.264384    0.314065
     0.701844

 Minimum Search - Taking Simple RFO Step
 Searching for Lamda that Minimizes Along All modes
 Value Taken    Lamda =  -0.00203065
 Step Taken.  Stepsize is  0.080141

                             Maximum     Tolerance    Cnvgd?
         Gradient           0.020891      0.000300      NO
         Displacement       0.053680      0.001200      NO
         Energy change     -0.012818      0.000001      NO


 New Cartesian Coordinates Obtained by Inverse Iteration

 Displacement from previous Coordinates is:  0.065163
 ----------------------------------------------------------------
             Standard Nuclear Orientation (Angstroms)
    I     Atom           X                Y                Z
 ----------------------------------------------------------------
    1      C       0.5918896459    -0.0246272427     0.0000000000
    2      P      -0.5299359159     1.2204911150     0.0000000000
    3      Cl     -2.3505667115     0.2158522222     0.0000000000
    4      Cl      2.2705072972     0.4545922570     0.0000000000
    5      Cl      0.3393798010    -1.7246724133     0.0000000000
 ----------------------------------------------------------------
 Molecular Point Group                 Cs    NOp =  2
 Largest Abelian Subgroup              Cs    NOp =  2
 Nuclear Repulsion Energy =   396.0201374561 hartrees
 There are       36 alpha and       36 beta electrons
 Applying Cartesian multipole field
    Component          Value
    ---------          -----
     (2,0,0)        1.00000E-11
     (0,2,0)        2.00000E-11
     (0,0,2)       -3.00000E-11
 Nucleus-field energy     =     0.0000000123 hartrees
 Requested basis set is 6-311++G(d,p)
 There are 58 shells and 142 basis functions
 A cutoff of  1.0D-11 yielded   1415 shell pairs
 There are      9281 function pairs (      9988 Cartesian)
 Smallest overlap matrix eigenvalue = 2.26E-04
 Guess MOs from SCF MO coefficient file

 -----------------------------------------------------------------------
  General SCF calculation program by
  Eric Jon Sundstrom, Paul Horn, Yuezhi Mao, Dmitri Zuev, Alec White,
  David Stuck, Shaama M.S., Shane Yost, Joonho Lee, David Small,
  Daniel Levine, Susi Lehtola, Hugh Burton, Evgeny Epifanovsky
 -----------------------------------------------------------------------
 Exchange:     0.2000 Hartree-Fock + 0.0800 Slater + 0.7200 B88
 Correlation:  0.1900 VWN1RPA + 0.8100 LYP
 Using SG-1 standard quadrature grid
 using 4 threads for integral computing
 -------------------------------------------------------
 OpenMP Integral computing Module                
 Release: version 2.0, May 2017, Q-Chem Inc. Pleasanton 
 -------------------------------------------------------
 -------------------------------------------------------
 OpenMP BLAS3 based DFT computing Module                
 Release: version 1.0, May 2013, Q-Chem Inc. Pittsburgh 
 -------------------------------------------------------
 A restricted SCF calculation will be
 performed using DIIS
 SCF converges when DIIS error is below 1.0e-08
 ---------------------------------------
  Cycle       Energy         DIIS error
 ---------------------------------------
    1   -1760.1493876430      3.80e-04  
    2   -1760.1498403188      2.26e-04  
    3   -1760.1496961297      3.19e-04  
    4   -1760.1499806610      3.00e-05  
    5   -1760.1499828248      8.99e-06  
    6   -1760.1499830319      2.68e-06  
    7   -1760.1499830513      7.41e-07  
    8   -1760.1499830528      2.41e-07  
    9   -1760.1499830529      4.22e-08  
   10   -1760.1499830529      8.58e-09  Convergence criterion met
 ---------------------------------------
 SCF time:   CPU 15.52s  wall 6.00s 
 SCF   energy in the final basis set =    -1760.1499830529
 Total energy in the final basis set =    -1760.1499830529

 --------------------------------------------------------------
             Orbital Energies (a.u.) and Symmetries
 --------------------------------------------------------------

 Alpha MOs, Restricted
 -- Occupied --                  
-101.60 -101.60 -101.57  -77.12  -10.32   -9.51   -9.51   -9.48
  1 A'    2 A'    3 A'    4 A'    5 A'    6 A'    7 A'    8 A'                 
 -7.277  -7.277  -7.267  -7.266  -7.266  -7.266  -7.248  -7.240
  9 A'   10 A'    1 A"    2 A"   11 A'   12 A'   13 A'    3 A"                 
 -7.239  -6.614  -4.777  -4.772  -4.771  -0.947  -0.871  -0.860
 14 A'   15 A'   16 A'    4 A"   17 A'   18 A'   19 A'   20 A'                 
 -0.715  -0.570  -0.499  -0.467  -0.436  -0.382  -0.365  -0.364
 21 A'   22 A'   23 A'   24 A'    5 A"   25 A'    6 A"   26 A'                 
 -0.358  -0.336  -0.320  -0.268
  7 A"   27 A'   28 A'    8 A"                                                 
 -- Virtual --                   
 -0.101  -0.068  -0.035  -0.002   0.018   0.026   0.036   0.040
  9 A"   29 A'   30 A'   31 A'   32 A'   33 A'   34 A'   10 A"                 
  0.051   0.063   0.075   0.080   0.084   0.100   0.107   0.112
 35 A'   36 A'   11 A"   12 A"   37 A'   38 A'   39 A'   40 A'                 
  0.115   0.122   0.134   0.138   0.153   0.160   0.162   0.205
 13 A"   41 A'   14 A"   42 A'   43 A'   44 A'   45 A'   46 A'                 
  0.230   0.271   0.283   0.317   0.367   0.402   0.422   0.430
 47 A'   48 A'   15 A"   49 A'   50 A'   51 A'   52 A'   16 A"                 
  0.436   0.438   0.443   0.466   0.474   0.487   0.526   0.528
 53 A'   17 A"   54 A'   55 A'   56 A'   18 A"   57 A'   19 A"                 
  0.587   0.606   0.612   0.705   0.707   0.764   0.781   0.826
 20 A"   58 A'   21 A"   59 A'   22 A"   60 A'   61 A'   23 A"                 
  0.827   0.828   0.843   0.851   0.866   0.878   0.901   0.907
 62 A'   24 A"   63 A'   25 A"   64 A'   65 A'   66 A'   26 A"                 
  0.925   0.944   0.962   0.965   0.982   1.044   1.167   1.206
 67 A'   68 A'   27 A"   69 A'   70 A'   71 A'   72 A'   73 A'                 
  1.249   1.435   1.468   1.568   1.641   1.749   1.763   1.799
 74 A'   28 A"   29 A"   30 A"   75 A'   76 A'   77 A'   78 A'                 
  1.911   2.214   2.227   2.251   2.264   2.269   2.311   2.361
 79 A'   31 A"   32 A"   80 A'   33 A"   81 A'   82 A'   83 A'                 
  2.407   2.485   2.673   3.058   3.130   6.909   9.622   9.687
 84 A'   85 A'   34 A"   86 A'   87 A'   88 A'   89 A'   90 A'                 
  9.748  13.782  13.899  13.958  23.302  25.757  25.770  25.828
 91 A'   35 A"   92 A'   93 A'   94 A'   36 A"   37 A"   95 A'                 
 25.856  25.871  25.934  26.160  26.251  26.381 163.053 215.605
 38 A"   96 A'   97 A'   98 A'   99 A'  100 A'  101 A'  102 A'                 
215.674 215.736
103 A'  104 A'                                                                 

 Beta MOs, Restricted
 -- Occupied --                  
-101.60 -101.60 -101.57  -77.12  -10.32   -9.51   -9.51   -9.48
  1 A'    2 A'    3 A'    4 A'    5 A'    6 A'    7 A'    8 A'                 
 -7.277  -7.277  -7.267  -7.266  -7.266  -7.266  -7.248  -7.240
  9 A'   10 A'    1 A"    2 A"   11 A'   12 A'   13 A'    3 A"                 
 -7.239  -6.614  -4.777  -4.772  -4.771  -0.947  -0.871  -0.860
 14 A'   15 A'   16 A'    4 A"   17 A'   18 A'   19 A'   20 A'                 
 -0.715  -0.570  -0.499  -0.467  -0.436  -0.382  -0.365  -0.364
 21 A'   22 A'   23 A'   24 A'    5 A"   25 A'    6 A"   26 A'                 
 -0.358  -0.336  -0.320  -0.268
  7 A"   27 A'   28 A'    8 A"                                                 
 -- Virtual --                   
 -0.101  -0.068  -0.035  -0.002   0.018   0.026   0.036   0.040
  9 A"   29 A'   30 A'   31 A'   32 A'   33 A'   34 A'   10 A"                 
  0.051   0.063   0.075   0.080   0.084   0.100   0.107   0.112
 35 A'   36 A'   11 A"   12 A"   37 A'   38 A'   39 A'   40 A'                 
  0.115   0.122   0.134   0.138   0.153   0.160   0.162   0.205
 13 A"   41 A'   14 A"   42 A'   43 A'   44 A'   45 A'   46 A'                 
  0.230   0.271   0.283   0.317   0.367   0.402   0.422   0.430
 47 A'   48 A'   15 A"   49 A'   50 A'   51 A'   52 A'   16 A"                 
  0.436   0.438   0.443   0.466   0.474   0.487   0.526   0.528
 53 A'   17 A"   54 A'   55 A'   56 A'   18 A"   57 A'   19 A"                 
  0.587   0.606   0.612   0.705   0.707   0.764   0.781   0.826
 20 A"   58 A'   21 A"   59 A'   22 A"   60 A'   61 A'   23 A"                 
  0.827   0.828   0.843   0.851   0.866   0.878   0.901   0.907
 62 A'   24 A"   63 A'   25 A"   64 A'   65 A'   66 A'   26 A"                 
  0.925   0.944   0.962   0.965   0.982   1.044   1.167   1.206
 67 A'   68 A'   27 A"   69 A'   70 A'   71 A'   72 A'   73 A'                 
  1.249   1.435   1.468   1.568   1.641   1.749   1.763   1.799
 74 A'   28 A"   29 A"   30 A"   75 A'   76 A'   77 A'   78 A'                 
  1.911   2.214   2.227   2.251   2.264   2.269   2.311   2.361
 79 A'   31 A"   32 A"   80 A'   33 A"   81 A'   82 A'   83 A'                 
  2.407   2.485   2.673   3.058   3.130   6.909   9.622   9.687
 84 A'   85 A'   34 A"   86 A'   87 A'   88 A'   89 A'   90 A'                 
  9.748  13.782  13.899  13.958  23.302  25.757  25.770  25.828
 91 A'   35 A"   92 A'   93 A'   94 A'   36 A"   37 A"   95 A'                 
 25.856  25.871  25.934  26.160  26.251  26.381 163.053 215.605
 38 A"   96 A'   97 A'   98 A'   99 A'  100 A'  101 A'  102 A'                 
215.674 215.736
103 A'  104 A'                                                                 
 --------------------------------------------------------------

          Ground-State Mulliken Net Atomic Charges

     Atom                 Charge (a.u.)
  ----------------------------------------
      1 C                    -0.668931
      2 P                     0.005695
      3 Cl                   -0.073470
      4 Cl                    0.327756
      5 Cl                    0.408950
  ----------------------------------------
  Sum of atomic charges =    -0.000000

 -----------------------------------------------------------------
                    Cartesian Multipole Moments
 -----------------------------------------------------------------
    Charge (ESU x 10^10)
                -0.0000
    Dipole Moment (Debye)
         X       0.7865      Y       0.2960      Z       0.0000
       Tot       0.8404
    Quadrupole Moments (Debye-Ang)
        XX     -58.2354     XY       0.2692     YY     -55.1645
        XZ       0.0000     YZ       0.0000     ZZ     -56.8526
    Octopole Moments (Debye-Ang^2)
       XXX      12.0670    XXY      -1.4715    XYY      -0.2278
       YYY     -13.5767    XXZ      -0.0000    XYZ      -0.0000
       YYZ       0.0000    XZZ       0.3755    YZZ      -2.1730
       ZZZ       0.0000
    Hexadecapole Moments (Debye-Ang^3)
      XXXX    -895.6616   XXXY      43.8683   XXYY    -223.6124
      XYYY      27.1296   YYYY    -408.4940   XXXZ      -0.0000
      XXYZ       0.0000   XYYZ       0.0000   YYYZ       0.0000
      XXZZ    -169.1482   XYZZ       8.6257   YYZZ     -84.2449
      XZZZ       0.0000   YZZZ       0.0000   ZZZZ     -71.2424
 -----------------------------------------------------------------
 Calculating analytic gradient of the SCF energy
 Gradient of SCF Energy
            1           2           3           4           5
    1  -0.0063747   0.0045927   0.0028339  -0.0017371   0.0006851
    2   0.0071384  -0.0095750   0.0010498  -0.0015934   0.0029802
    3   0.0000000  -0.0000000  -0.0000000  -0.0000000   0.0000000
 Max gradient component =       9.575E-03
 RMS gradient           =       3.902E-03
 Gradient time:  CPU 4.96 s  wall 2.35 s
 Geometry Optimization Parameters
   NAtoms,    NIC,     NZ,  NCons,   NDum,   NFix, NCnnct, MaxDiis
        5      20       5       0       0       0       0       0

 Cartesian Hessian Update
 Hessian Updated using BFGS Update


** GEOMETRY OPTIMIZATION IN DELOCALIZED INTERNAL COORDINATES **
   Searching for a Minimum

   Optimization Cycle:   5

                       Coordinates (Angstroms)
     ATOM                X               Y               Z
      1  C         0.5918896459   -0.0246272427    0.0000000000
      2  P        -0.5299359159    1.2204911150    0.0000000000
      3  Cl       -2.3505667115    0.2158522222    0.0000000000
      4  Cl        2.2705072972    0.4545922570    0.0000000000
      5  Cl        0.3393798010   -1.7246724133    0.0000000000
   Point Group: cs    Number of degrees of freedom:     7


   Energy is  -1760.149983053

 Hessian Updated using BFGS Update

  7 Hessian modes will be used to form the next step
  Hessian Eigenvalues:
     0.144405    0.198435    0.213199    0.257332    0.277888    0.306710
     0.527223

 Minimum Search - Taking Simple RFO Step
 Searching for Lamda that Minimizes Along All modes
 Value Taken    Lamda =  -0.00045553
 Step Taken.  Stepsize is  0.039190

                             Maximum     Tolerance    Cnvgd?
         Gradient           0.008899      0.000300      NO
         Displacement       0.026789      0.001200      NO
         Energy change     -0.001276      0.000001      NO


 New Cartesian Coordinates Obtained by Inverse Iteration

 Displacement from previous Coordinates is:  0.059328
 ----------------------------------------------------------------
             Standard Nuclear Orientation (Angstroms)
    I     Atom           X                Y                Z
 ----------------------------------------------------------------
    1      C       0.5957074975    -0.0350824739     0.0000000000
    2      P      -0.5310686442     1.2252898170     0.0000000000
    3      Cl     -2.3662246482     0.2279907814     0.0000000000
    4      Cl      2.2730224025     0.4637654042     0.0000000000
    5      Cl      0.3498375090    -1.7403275904     0.0000000000
 ----------------------------------------------------------------
 Molecular Point Group                 Cs    NOp =  2
 Largest Abelian Subgroup              Cs    NOp =  2
 Nuclear Repulsion Energy =   393.9584896626 hartrees
 There are       36 alpha and       36 beta electrons
 Applying Cartesian multipole field
    Component          Value
    ---------          -----
     (2,0,0)        1.00000E-11
     (0,2,0)        2.00000E-11
     (0,0,2)       -3.00000E-11
 Nucleus-field energy     =     0.0000000124 hartrees
 Requested basis set is 6-311++G(d,p)
 There are 58 shells and 142 basis functions
 A cutoff of  1.0D-11 yielded   1413 shell pairs
 There are      9271 function pairs (      9976 Cartesian)
 Smallest overlap matrix eigenvalue = 2.32E-04
 Guess MOs from SCF MO coefficient file

 -----------------------------------------------------------------------
  General SCF calculation program by
  Eric Jon Sundstrom, Paul Horn, Yuezhi Mao, Dmitri Zuev, Alec White,
  David Stuck, Shaama M.S., Shane Yost, Joonho Lee, David Small,
  Daniel Levine, Susi Lehtola, Hugh Burton, Evgeny Epifanovsky
 -----------------------------------------------------------------------
 Exchange:     0.2000 Hartree-Fock + 0.0800 Slater + 0.7200 B88
 Correlation:  0.1900 VWN1RPA + 0.8100 LYP
 Using SG-1 standard quadrature grid
 using 4 threads for integral computing
 -------------------------------------------------------
 OpenMP Integral computing Module                
 Release: version 2.0, May 2017, Q-Chem Inc. Pleasanton 
 -------------------------------------------------------
 -------------------------------------------------------
 OpenMP BLAS3 based DFT computing Module                
 Release: version 1.0, May 2013, Q-Chem Inc. Pittsburgh 
 -------------------------------------------------------
 A restricted SCF calculation will be
 performed using DIIS
 SCF converges when DIIS error is below 1.0e-08
 ---------------------------------------
  Cycle       Energy         DIIS error
 ---------------------------------------
    1   -1760.1500407918      2.13e-04  
    2   -1760.1501174308      1.87e-04  
    3   -1760.1501356479      1.64e-04  
    4   -1760.1502080600      2.66e-05  
    5   -1760.1502101943      5.59e-06  
    6   -1760.1502102789      1.74e-06  
    7   -1760.1502102868      6.65e-07  
    8   -1760.1502102881      1.10e-07  
    9   -1760.1502102881      2.83e-08  
   10   -1760.1502102881      1.17e-08  
   11   -1760.1502102881      2.98e-09  Convergence criterion met
 ---------------------------------------
 SCF time:   CPU 17.02s  wall 7.00s 
 SCF   energy in the final basis set =    -1760.1502102881
 Total energy in the final basis set =    -1760.1502102881

 --------------------------------------------------------------
             Orbital Energies (a.u.) and Symmetries
 --------------------------------------------------------------

 Alpha MOs, Restricted
 -- Occupied --                  
-101.60 -101.60 -101.57  -77.12  -10.32   -9.51   -9.51   -9.48
  1 A'    2 A'    3 A'    4 A'    5 A'    6 A'    7 A'    8 A'                 
 -7.278  -7.277  -7.268  -7.267  -7.267  -7.267  -7.247  -7.239
  9 A'   10 A'    1 A"   11 A'    2 A"   12 A'   13 A'    3 A"                 
 -7.239  -6.615  -4.778  -4.774  -4.773  -0.945  -0.870  -0.858
 14 A'   15 A'   16 A'    4 A"   17 A'   18 A'   19 A'   20 A'                 
 -0.713  -0.571  -0.498  -0.466  -0.434  -0.381  -0.364  -0.363
 21 A'   22 A'   23 A'   24 A'    5 A"   25 A'    6 A"   26 A'                 
 -0.358  -0.337  -0.320  -0.267
  7 A"   27 A'   28 A'    8 A"                                                 
 -- Virtual --                   
 -0.103  -0.069  -0.038  -0.003   0.017   0.026   0.036   0.040
  9 A"   29 A'   30 A'   31 A'   32 A'   33 A'   34 A'   10 A"                 
  0.050   0.063   0.075   0.080   0.083   0.098   0.106   0.112
 35 A'   36 A'   11 A"   12 A"   37 A'   38 A'   39 A'   40 A'                 
  0.115   0.122   0.133   0.137   0.153   0.159   0.161   0.206
 13 A"   41 A'   14 A"   42 A'   43 A'   44 A'   45 A'   46 A'                 
  0.230   0.271   0.283   0.316   0.367   0.401   0.422   0.430
 47 A'   48 A'   15 A"   49 A'   50 A'   51 A'   52 A'   16 A"                 
  0.435   0.438   0.444   0.467   0.473   0.486   0.526   0.529
 53 A'   17 A"   54 A'   55 A'   56 A'   18 A"   19 A"   57 A'                 
  0.589   0.605   0.613   0.701   0.707   0.763   0.782   0.825
 20 A"   58 A'   21 A"   59 A'   22 A"   60 A'   61 A'   62 A'                 
  0.825   0.828   0.841   0.851   0.864   0.878   0.900   0.905
 23 A"   24 A"   63 A'   25 A"   64 A'   65 A'   66 A'   26 A"                 
  0.924   0.942   0.956   0.960   0.979   1.040   1.163   1.202
 67 A'   68 A'   69 A'   27 A"   70 A'   71 A'   72 A'   73 A'                 
  1.246   1.431   1.462   1.567   1.640   1.745   1.762   1.787
 74 A'   28 A"   29 A"   30 A"   75 A'   76 A'   77 A'   78 A'                 
  1.907   2.213   2.226   2.250   2.264   2.270   2.308   2.360
 79 A'   31 A"   32 A"   80 A'   33 A"   81 A'   82 A'   83 A'                 
  2.403   2.483   2.672   3.050   3.114   6.901   9.623   9.684
 84 A'   85 A'   34 A"   86 A'   87 A'   88 A'   89 A'   90 A'                 
  9.744  13.780  13.895  13.948  23.295  25.757  25.768  25.829
 91 A'   35 A"   92 A'   93 A'   94 A'   36 A"   37 A"   95 A'                 
 25.856  25.868  25.927  26.152  26.244  26.380 163.041 215.607
 38 A"   96 A'   97 A'   98 A'   99 A'  100 A'  101 A'  102 A'                 
215.670 215.732
103 A'  104 A'                                                                 

 Beta MOs, Restricted
 -- Occupied --                  
-101.60 -101.60 -101.57  -77.12  -10.32   -9.51   -9.51   -9.48
  1 A'    2 A'    3 A'    4 A'    5 A'    6 A'    7 A'    8 A'                 
 -7.278  -7.277  -7.268  -7.267  -7.267  -7.267  -7.247  -7.239
  9 A'   10 A'    1 A"   11 A'    2 A"   12 A'   13 A'    3 A"                 
 -7.239  -6.615  -4.778  -4.774  -4.773  -0.945  -0.870  -0.858
 14 A'   15 A'   16 A'    4 A"   17 A'   18 A'   19 A'   20 A'                 
 -0.713  -0.571  -0.498  -0.466  -0.434  -0.381  -0.364  -0.363
 21 A'   22 A'   23 A'   24 A'    5 A"   25 A'    6 A"   26 A'                 
 -0.358  -0.337  -0.320  -0.267
  7 A"   27 A'   28 A'    8 A"                                                 
 -- Virtual --                   
 -0.103  -0.069  -0.038  -0.003   0.017   0.026   0.036   0.040
  9 A"   29 A'   30 A'   31 A'   32 A'   33 A'   34 A'   10 A"                 
  0.050   0.063   0.075   0.080   0.083   0.098   0.106   0.112
 35 A'   36 A'   11 A"   12 A"   37 A'   38 A'   39 A'   40 A'                 
  0.115   0.122   0.133   0.137   0.153   0.159   0.161   0.206
 13 A"   41 A'   14 A"   42 A'   43 A'   44 A'   45 A'   46 A'                 
  0.230   0.271   0.283   0.316   0.367   0.401   0.422   0.430
 47 A'   48 A'   15 A"   49 A'   50 A'   51 A'   52 A'   16 A"                 
  0.435   0.438   0.444   0.467   0.473   0.486   0.526   0.529
 53 A'   17 A"   54 A'   55 A'   56 A'   18 A"   19 A"   57 A'                 
  0.589   0.605   0.613   0.701   0.707   0.763   0.782   0.825
 20 A"   58 A'   21 A"   59 A'   22 A"   60 A'   61 A'   62 A'                 
  0.825   0.828   0.841   0.851   0.864   0.878   0.900   0.905
 23 A"   24 A"   63 A'   25 A"   64 A'   65 A'   66 A'   26 A"                 
  0.924   0.942   0.956   0.960   0.979   1.040   1.163   1.202
 67 A'   68 A'   69 A'   27 A"   70 A'   71 A'   72 A'   73 A'                 
  1.246   1.431   1.462   1.567   1.640   1.745   1.762   1.787
 74 A'   28 A"   29 A"   30 A"   75 A'   76 A'   77 A'   78 A'                 
  1.907   2.213   2.226   2.250   2.264   2.270   2.308   2.360
 79 A'   31 A"   32 A"   80 A'   33 A"   81 A'   82 A'   83 A'                 
  2.403   2.483   2.672   3.050   3.114   6.901   9.623   9.684
 84 A'   85 A'   34 A"   86 A'   87 A'   88 A'   89 A'   90 A'                 
  9.744  13.780  13.895  13.948  23.295  25.757  25.768  25.829
 91 A'   35 A"   92 A'   93 A'   94 A'   36 A"   37 A"   95 A'                 
 25.856  25.868  25.927  26.152  26.244  26.380 163.041 215.607
 38 A"   96 A'   97 A'   98 A'   99 A'  100 A'  101 A'  102 A'                 
215.670 215.732
103 A'  104 A'                                                                 
 --------------------------------------------------------------

          Ground-State Mulliken Net Atomic Charges

     Atom                 Charge (a.u.)
  ----------------------------------------
      1 C                    -0.659165
      2 P                     0.002773
      3 Cl                   -0.076424
      4 Cl                    0.319288
      5 Cl                    0.413528
  ----------------------------------------
  Sum of atomic charges =     0.000000

 -----------------------------------------------------------------
                    Cartesian Multipole Moments
 -----------------------------------------------------------------
    Charge (ESU x 10^10)
                 0.0000
    Dipole Moment (Debye)
         X       0.8274      Y       0.2976      Z       0.0000
       Tot       0.8793
    Quadrupole Moments (Debye-Ang)
        XX     -58.3906     XY       0.2688     YY     -55.0601
        XZ      -0.0000     YZ       0.0000     ZZ     -56.9290
    Octopole Moments (Debye-Ang^2)
       XXX      12.4299    XXY      -1.4947    XYY      -0.1079
       YYY     -13.8113    XXZ       0.0000    XYZ      -0.0000
       YYZ       0.0000    XZZ       0.4577    YZZ      -2.2932
       ZZZ       0.0000
    Hexadecapole Moments (Debye-Ang^3)
      XXXX    -904.3285   XXXY      45.9239   XXYY    -225.8013
      XYYY      28.4609   YYYY    -413.2721   XXXZ       0.0000
      XXYZ       0.0000   XYYZ      -0.0000   YYYZ      -0.0000
      XXZZ    -170.5509   XYZZ       9.1692   YYZZ     -85.2702
      XZZZ      -0.0000   YZZZ      -0.0000   ZZZZ     -71.4657
 -----------------------------------------------------------------
 Calculating analytic gradient of the SCF energy
 Gradient of SCF Energy
            1           2           3           4           5
    1  -0.0013394   0.0009563   0.0000722  -0.0001673   0.0004781
    2   0.0009841  -0.0007603   0.0003103   0.0000672  -0.0006013
    3  -0.0000000  -0.0000000   0.0000000  -0.0000000   0.0000000
 Max gradient component =       1.339E-03
 RMS gradient           =       5.762E-04
 Gradient time:  CPU 4.92 s  wall 1.72 s
 Geometry Optimization Parameters
   NAtoms,    NIC,     NZ,  NCons,   NDum,   NFix, NCnnct, MaxDiis
        5      20       5       0       0       0       0       0

 Cartesian Hessian Update
 Hessian Updated using BFGS Update


** GEOMETRY OPTIMIZATION IN DELOCALIZED INTERNAL COORDINATES **
   Searching for a Minimum

   Optimization Cycle:   6

                       Coordinates (Angstroms)
     ATOM                X               Y               Z
      1  C         0.5957074975   -0.0350824739    0.0000000000
      2  P        -0.5310686442    1.2252898170    0.0000000000
      3  Cl       -2.3662246482    0.2279907814    0.0000000000
      4  Cl        2.2730224025    0.4637654042    0.0000000000
      5  Cl        0.3498375090   -1.7403275904    0.0000000000
   Point Group: cs    Number of degrees of freedom:     7


   Energy is  -1760.150210288

 Hessian Updated using BFGS Update

  7 Hessian modes will be used to form the next step
  Hessian Eigenvalues:
     0.141999    0.198061    0.222198    0.256492    0.276542    0.320278
     0.492563

 Minimum Search - Taking Simple RFO Step
 Searching for Lamda that Minimizes Along All modes
 Value Taken    Lamda =  -0.00001895
 Step Taken.  Stepsize is  0.008684

                             Maximum     Tolerance    Cnvgd?
         Gradient           0.001597      0.000300      NO
         Displacement       0.005844      0.001200      NO
         Energy change     -0.000227      0.000001      NO


 New Cartesian Coordinates Obtained by Inverse Iteration

 Displacement from previous Coordinates is:  0.019775
 ----------------------------------------------------------------
             Standard Nuclear Orientation (Angstroms)
    I     Atom           X                Y                Z
 ----------------------------------------------------------------
    1      C       0.5969755385    -0.0336854170     0.0000000000
    2      P      -0.5318573836     1.2271164316     0.0000000000
    3      Cl     -2.3639877904     0.2222530388     0.0000000000
    4      Cl      2.2761309781     0.4620802919     0.0000000000
    5      Cl      0.3440127741    -1.7361284070     0.0000000000
 ----------------------------------------------------------------
 Molecular Point Group                 Cs    NOp =  2
 Largest Abelian Subgroup              Cs    NOp =  2
 Nuclear Repulsion Energy =   394.0386485996 hartrees
 There are       36 alpha and       36 beta electrons
 Applying Cartesian multipole field
    Component          Value
    ---------          -----
     (2,0,0)        1.00000E-11
     (0,2,0)        2.00000E-11
     (0,0,2)       -3.00000E-11
 Nucleus-field energy     =     0.0000000124 hartrees
 Requested basis set is 6-311++G(d,p)
 There are 58 shells and 142 basis functions
 A cutoff of  1.0D-11 yielded   1413 shell pairs
 There are      9271 function pairs (      9976 Cartesian)
 Smallest overlap matrix eigenvalue = 2.32E-04
 Guess MOs from SCF MO coefficient file

 -----------------------------------------------------------------------
  General SCF calculation program by
  Eric Jon Sundstrom, Paul Horn, Yuezhi Mao, Dmitri Zuev, Alec White,
  David Stuck, Shaama M.S., Shane Yost, Joonho Lee, David Small,
  Daniel Levine, Susi Lehtola, Hugh Burton, Evgeny Epifanovsky
 -----------------------------------------------------------------------
 Exchange:     0.2000 Hartree-Fock + 0.0800 Slater + 0.7200 B88
 Correlation:  0.1900 VWN1RPA + 0.8100 LYP
 Using SG-1 standard quadrature grid
 using 4 threads for integral computing
 -------------------------------------------------------
 OpenMP Integral computing Module                
 Release: version 2.0, May 2017, Q-Chem Inc. Pleasanton 
 -------------------------------------------------------
 -------------------------------------------------------
 OpenMP BLAS3 based DFT computing Module                
 Release: version 1.0, May 2013, Q-Chem Inc. Pittsburgh 
 -------------------------------------------------------
 A restricted SCF calculation will be
 performed using DIIS
 SCF converges when DIIS error is below 1.0e-08
 ---------------------------------------
  Cycle       Energy         DIIS error
 ---------------------------------------
    1   -1760.1502014141      6.27e-05  
    2   -1760.1502189102      1.88e-05  
    3   -1760.1502159667      3.75e-05  
    4   -1760.1502199457      4.51e-06  
    5   -1760.1502199991      6.56e-07  
    6   -1760.1502200001      3.13e-07  
    7   -1760.1502200003      4.52e-08  
    8   -1760.1502200003      1.01e-08  
    9   -1760.1502200003      2.62e-09  Convergence criterion met
 ---------------------------------------
 SCF time:   CPU 13.95s  wall 5.00s 
 SCF   energy in the final basis set =    -1760.1502200003
 Total energy in the final basis set =    -1760.1502200003

 --------------------------------------------------------------
             Orbital Energies (a.u.) and Symmetries
 --------------------------------------------------------------

 Alpha MOs, Restricted
 -- Occupied --                  
-101.60 -101.60 -101.57  -77.12  -10.32   -9.51   -9.51   -9.48
  1 A'    2 A'    3 A'    4 A'    5 A'    6 A'    7 A'    8 A'                 
 -7.278  -7.277  -7.268  -7.267  -7.267  -7.267  -7.247  -7.239
  9 A'   10 A'    1 A"   11 A'    2 A"   12 A'   13 A'    3 A"                 
 -7.238  -6.615  -4.778  -4.774  -4.773  -0.946  -0.870  -0.858
 14 A'   15 A'   16 A'    4 A"   17 A'   18 A'   19 A'   20 A'                 
 -0.712  -0.571  -0.498  -0.466  -0.435  -0.381  -0.364  -0.363
 21 A'   22 A'   23 A'   24 A'    5 A"   25 A'    6 A"   26 A'                 
 -0.358  -0.337  -0.321  -0.267
  7 A"   27 A'   28 A'    8 A"                                                 
 -- Virtual --                   
 -0.103  -0.069  -0.038  -0.003   0.017   0.025   0.036   0.040
  9 A"   29 A'   30 A'   31 A'   32 A'   33 A'   34 A'   10 A"                 
  0.050   0.063   0.075   0.080   0.083   0.098   0.106   0.112
 35 A'   36 A'   11 A"   12 A"   37 A'   38 A'   39 A'   40 A'                 
  0.115   0.122   0.134   0.137   0.153   0.159   0.161   0.206
 13 A"   41 A'   14 A"   42 A'   43 A'   44 A'   45 A'   46 A'                 
  0.230   0.271   0.283   0.315   0.367   0.401   0.422   0.430
 47 A'   48 A'   15 A"   49 A'   50 A'   51 A'   52 A'   16 A"                 
  0.436   0.437   0.444   0.467   0.473   0.486   0.526   0.529
 53 A'   17 A"   54 A'   55 A'   56 A'   18 A"   19 A"   57 A'                 
  0.589   0.605   0.613   0.701   0.706   0.763   0.782   0.825
 20 A"   58 A'   21 A"   59 A'   22 A"   60 A'   61 A'   23 A"                 
  0.826   0.828   0.841   0.852   0.864   0.878   0.900   0.905
 62 A'   24 A"   63 A'   25 A"   64 A'   65 A'   66 A'   26 A"                 
  0.924   0.942   0.955   0.960   0.979   1.040   1.163   1.202
 67 A'   68 A'   69 A'   27 A"   70 A'   71 A'   72 A'   73 A'                 
  1.245   1.431   1.462   1.567   1.640   1.744   1.763   1.788
 74 A'   28 A"   29 A"   30 A"   75 A'   76 A'   77 A'   78 A'                 
  1.905   2.213   2.226   2.250   2.264   2.269   2.308   2.359
 79 A'   31 A"   32 A"   80 A'   33 A"   81 A'   82 A'   83 A'                 
  2.403   2.482   2.672   3.051   3.113   6.900   9.623   9.685
 84 A'   85 A'   34 A"   86 A'   87 A'   88 A'   89 A'   90 A'                 
  9.744  13.780  13.895  13.947  23.294  25.757  25.768  25.828
 91 A'   35 A"   92 A'   93 A'   94 A'   36 A"   37 A"   95 A'                 
 25.856  25.868  25.929  26.152  26.244  26.380 163.040 215.606
 38 A"   96 A'   97 A'   98 A'   99 A'  100 A'  101 A'  102 A'                 
215.671 215.732
103 A'  104 A'                                                                 

 Beta MOs, Restricted
 -- Occupied --                  
-101.60 -101.60 -101.57  -77.12  -10.32   -9.51   -9.51   -9.48
  1 A'    2 A'    3 A'    4 A'    5 A'    6 A'    7 A'    8 A'                 
 -7.278  -7.277  -7.268  -7.267  -7.267  -7.267  -7.247  -7.239
  9 A'   10 A'    1 A"   11 A'    2 A"   12 A'   13 A'    3 A"                 
 -7.238  -6.615  -4.778  -4.774  -4.773  -0.946  -0.870  -0.858
 14 A'   15 A'   16 A'    4 A"   17 A'   18 A'   19 A'   20 A'                 
 -0.712  -0.571  -0.498  -0.466  -0.435  -0.381  -0.364  -0.363
 21 A'   22 A'   23 A'   24 A'    5 A"   25 A'    6 A"   26 A'                 
 -0.358  -0.337  -0.321  -0.267
  7 A"   27 A'   28 A'    8 A"                                                 
 -- Virtual --                   
 -0.103  -0.069  -0.038  -0.003   0.017   0.025   0.036   0.040
  9 A"   29 A'   30 A'   31 A'   32 A'   33 A'   34 A'   10 A"                 
  0.050   0.063   0.075   0.080   0.083   0.098   0.106   0.112
 35 A'   36 A'   11 A"   12 A"   37 A'   38 A'   39 A'   40 A'                 
  0.115   0.122   0.134   0.137   0.153   0.159   0.161   0.206
 13 A"   41 A'   14 A"   42 A'   43 A'   44 A'   45 A'   46 A'                 
  0.230   0.271   0.283   0.315   0.367   0.401   0.422   0.430
 47 A'   48 A'   15 A"   49 A'   50 A'   51 A'   52 A'   16 A"                 
  0.436   0.437   0.444   0.467   0.473   0.486   0.526   0.529
 53 A'   17 A"   54 A'   55 A'   56 A'   18 A"   19 A"   57 A'                 
  0.589   0.605   0.613   0.701   0.706   0.763   0.782   0.825
 20 A"   58 A'   21 A"   59 A'   22 A"   60 A'   61 A'   23 A"                 
  0.826   0.828   0.841   0.852   0.864   0.878   0.900   0.905
 62 A'   24 A"   63 A'   25 A"   64 A'   65 A'   66 A'   26 A"                 
  0.924   0.942   0.955   0.960   0.979   1.040   1.163   1.202
 67 A'   68 A'   69 A'   27 A"   70 A'   71 A'   72 A'   73 A'                 
  1.245   1.431   1.462   1.567   1.640   1.744   1.763   1.788
 74 A'   28 A"   29 A"   30 A"   75 A'   76 A'   77 A'   78 A'                 
  1.905   2.213   2.226   2.250   2.264   2.269   2.308   2.359
 79 A'   31 A"   32 A"   80 A'   33 A"   81 A'   82 A'   83 A'                 
  2.403   2.482   2.672   3.051   3.113   6.900   9.623   9.685
 84 A'   85 A'   34 A"   86 A'   87 A'   88 A'   89 A'   90 A'                 
  9.744  13.780  13.895  13.947  23.294  25.757  25.768  25.828
 91 A'   35 A"   92 A'   93 A'   94 A'   36 A"   37 A"   95 A'                 
 25.856  25.868  25.929  26.152  26.244  26.380 163.040 215.606
 38 A"   96 A'   97 A'   98 A'   99 A'  100 A'  101 A'  102 A'                 
215.671 215.732
103 A'  104 A'                                                                 
 --------------------------------------------------------------

          Ground-State Mulliken Net Atomic Charges

     Atom                 Charge (a.u.)
  ----------------------------------------
      1 C                    -0.662347
      2 P                     0.002963
      3 Cl                   -0.076986
      4 Cl                    0.321394
      5 Cl                    0.414976
  ----------------------------------------
  Sum of atomic charges =     0.000000

 -----------------------------------------------------------------
                    Cartesian Multipole Moments
 -----------------------------------------------------------------
    Charge (ESU x 10^10)
                 0.0000
    Dipole Moment (Debye)
         X       0.8311      Y       0.2948      Z      -0.0000
       Tot       0.8818
    Quadrupole Moments (Debye-Ang)
        XX     -58.4021     XY       0.2766     YY     -55.0472
        XZ       0.0000     YZ      -0.0000     ZZ     -56.9365
    Octopole Moments (Debye-Ang^2)
       XXX      12.5311    XXY      -1.4994    XYY      -0.1457
       YYY     -13.7739    XXZ      -0.0000    XYZ       0.0000
       YYZ      -0.0000    XZZ       0.4741    YZZ      -2.3001
       ZZZ      -0.0000
    Hexadecapole Moments (Debye-Ang^3)
      XXXX    -904.5387   XXXY      45.1191   XXYY    -225.6067
      XYYY      27.7803   YYYY    -412.2964   XXXZ      -0.0000
      XXYZ      -0.0000   XYYZ       0.0000   YYYZ      -0.0000
      XXZZ    -170.5862   XYZZ       8.8946   YYZZ     -85.0944
      XZZZ      -0.0000   YZZZ      -0.0000   ZZZZ     -71.4925
 -----------------------------------------------------------------
 Calculating analytic gradient of the SCF energy
 Gradient of SCF Energy
            1           2           3           4           5
    1  -0.0008723   0.0003935   0.0000102   0.0004209   0.0000478
    2  -0.0003514  -0.0000313  -0.0000416   0.0002278   0.0001966
    3  -0.0000000  -0.0000000  -0.0000000   0.0000000   0.0000000
 Max gradient component =       8.723E-04
 RMS gradient           =       2.958E-04
 Gradient time:  CPU 4.92 s  wall 1.97 s
 Geometry Optimization Parameters
   NAtoms,    NIC,     NZ,  NCons,   NDum,   NFix, NCnnct, MaxDiis
        5      20       5       0       0       0       0       0

 Cartesian Hessian Update
 Hessian Updated using BFGS Update


** GEOMETRY OPTIMIZATION IN DELOCALIZED INTERNAL COORDINATES **
   Searching for a Minimum

   Optimization Cycle:   7

                       Coordinates (Angstroms)
     ATOM                X               Y               Z
      1  C         0.5969755385   -0.0336854170    0.0000000000
      2  P        -0.5318573836    1.2271164316    0.0000000000
      3  Cl       -2.3639877904    0.2222530388    0.0000000000
      4  Cl        2.2761309781    0.4620802919    0.0000000000
      5  Cl        0.3440127741   -1.7361284070    0.0000000000
   Point Group: cs    Number of degrees of freedom:     7


   Energy is  -1760.150220000

 Hessian Updated using BFGS Update

  7 Hessian modes will be used to form the next step
  Hessian Eigenvalues:
     0.156345    0.185373    0.214694    0.249834    0.272395    0.336402
     0.479670

 Minimum Search - Taking Simple RFO Step
 Searching for Lamda that Minimizes Along All modes
 Value Taken    Lamda =  -0.00000267
 Step Taken.  Stepsize is  0.003820

                             Maximum     Tolerance    Cnvgd?
         Gradient           0.000662      0.000300      NO
         Displacement       0.003384      0.001200      NO
         Energy change     -0.000010      0.000001      NO


 New Cartesian Coordinates Obtained by Inverse Iteration

 Displacement from previous Coordinates is:  0.003273
 ----------------------------------------------------------------
             Standard Nuclear Orientation (Angstroms)
    I     Atom           X                Y                Z
 ----------------------------------------------------------------
    1      C       0.5979424062    -0.0328837780     0.0000000000
    2      P      -0.5322618636     1.2272693860     0.0000000000
    3      Cl     -2.3641159330     0.2216956785     0.0000000000
    4      Cl      2.2760703474     0.4612962220     0.0000000000
    5      Cl      0.3436391597    -1.7357415701     0.0000000000
 ----------------------------------------------------------------
 Molecular Point Group                 Cs    NOp =  2
 Largest Abelian Subgroup              Cs    NOp =  2
 Nuclear Repulsion Energy =   394.0523991936 hartrees
 There are       36 alpha and       36 beta electrons
 Applying Cartesian multipole field
    Component          Value
    ---------          -----
     (2,0,0)        1.00000E-11
     (0,2,0)        2.00000E-11
     (0,0,2)       -3.00000E-11
 Nucleus-field energy     =     0.0000000124 hartrees
 Requested basis set is 6-311++G(d,p)
 There are 58 shells and 142 basis functions
 A cutoff of  1.0D-11 yielded   1413 shell pairs
 There are      9271 function pairs (      9976 Cartesian)
 Smallest overlap matrix eigenvalue = 2.32E-04
 Guess MOs from SCF MO coefficient file

 -----------------------------------------------------------------------
  General SCF calculation program by
  Eric Jon Sundstrom, Paul Horn, Yuezhi Mao, Dmitri Zuev, Alec White,
  David Stuck, Shaama M.S., Shane Yost, Joonho Lee, David Small,
  Daniel Levine, Susi Lehtola, Hugh Burton, Evgeny Epifanovsky
 -----------------------------------------------------------------------
 Exchange:     0.2000 Hartree-Fock + 0.0800 Slater + 0.7200 B88
 Correlation:  0.1900 VWN1RPA + 0.8100 LYP
 Using SG-1 standard quadrature grid
 using 4 threads for integral computing
 -------------------------------------------------------
 OpenMP Integral computing Module                
 Release: version 2.0, May 2017, Q-Chem Inc. Pleasanton 
 -------------------------------------------------------
 -------------------------------------------------------
 OpenMP BLAS3 based DFT computing Module                
 Release: version 1.0, May 2013, Q-Chem Inc. Pittsburgh 
 -------------------------------------------------------
 A restricted SCF calculation will be
 performed using DIIS
 SCF converges when DIIS error is below 1.0e-08
 ---------------------------------------
  Cycle       Energy         DIIS error
 ---------------------------------------
    1   -1760.1502200627      1.98e-05  
    2   -1760.1502216664      3.54e-06  
    3   -1760.1502216653      3.77e-06  
    4   -1760.1502217079      1.30e-06  
    5   -1760.1502217111      6.43e-07  
    6   -1760.1502217122      1.41e-07  
    7   -1760.1502217122      4.39e-08  
    8   -1760.1502217122      1.18e-08  
    9   -1760.1502217122      1.57e-09  Convergence criterion met
 ---------------------------------------
 SCF time:   CPU 13.88s  wall 5.00s 
 SCF   energy in the final basis set =    -1760.1502217122
 Total energy in the final basis set =    -1760.1502217122

 --------------------------------------------------------------
             Orbital Energies (a.u.) and Symmetries
 --------------------------------------------------------------

 Alpha MOs, Restricted
 -- Occupied --                  
-101.60 -101.60 -101.57  -77.12  -10.32   -9.51   -9.51   -9.48
  1 A'    2 A'    3 A'    4 A'    5 A'    6 A'    7 A'    8 A'                 
 -7.278  -7.277  -7.268  -7.267  -7.267  -7.267  -7.247  -7.239
  9 A'   10 A'    1 A"   11 A'    2 A"   12 A'   13 A'    3 A"                 
 -7.238  -6.615  -4.778  -4.774  -4.773  -0.946  -0.871  -0.858
 14 A'   15 A'   16 A'    4 A"   17 A'   18 A'   19 A'   20 A'                 
 -0.712  -0.571  -0.498  -0.466  -0.435  -0.381  -0.364  -0.363
 21 A'   22 A'   23 A'   24 A'    5 A"   25 A'    6 A"   26 A'                 
 -0.358  -0.337  -0.320  -0.267
  7 A"   27 A'   28 A'    8 A"                                                 
 -- Virtual --                   
 -0.103  -0.069  -0.038  -0.002   0.017   0.025   0.036   0.040
  9 A"   29 A'   30 A'   31 A'   32 A'   33 A'   34 A'   10 A"                 
  0.050   0.063   0.075   0.080   0.083   0.098   0.106   0.112
 35 A'   36 A'   11 A"   12 A"   37 A'   38 A'   39 A'   40 A'                 
  0.115   0.122   0.134   0.137   0.153   0.159   0.161   0.206
 13 A"   41 A'   14 A"   42 A'   43 A'   44 A'   45 A'   46 A'                 
  0.230   0.271   0.283   0.315   0.367   0.401   0.422   0.430
 47 A'   48 A'   15 A"   49 A'   50 A'   51 A'   52 A'   16 A"                 
  0.436   0.437   0.443   0.467   0.473   0.486   0.526   0.529
 53 A'   17 A"   54 A'   55 A'   56 A'   18 A"   19 A"   57 A'                 
  0.589   0.605   0.613   0.701   0.706   0.763   0.782   0.825
 20 A"   58 A'   21 A"   59 A'   22 A"   60 A'   61 A'   23 A"                 
  0.825   0.828   0.841   0.852   0.864   0.878   0.900   0.905
 62 A'   24 A"   63 A'   25 A"   64 A'   65 A'   66 A'   26 A"                 
  0.924   0.942   0.954   0.960   0.979   1.040   1.164   1.202
 67 A'   68 A'   69 A'   27 A"   70 A'   71 A'   72 A'   73 A'                 
  1.245   1.431   1.462   1.567   1.640   1.744   1.763   1.789
 74 A'   28 A"   29 A"   30 A"   75 A'   76 A'   77 A'   78 A'                 
  1.904   2.213   2.226   2.250   2.264   2.269   2.309   2.360
 79 A'   31 A"   32 A"   80 A'   33 A"   81 A'   82 A'   83 A'                 
  2.403   2.483   2.672   3.051   3.112   6.899   9.623   9.685
 84 A'   85 A'   34 A"   86 A'   87 A'   88 A'   89 A'   90 A'                 
  9.744  13.780  13.895  13.947  23.294  25.757  25.768  25.828
 91 A'   35 A"   92 A'   93 A'   94 A'   36 A"   37 A"   95 A'                 
 25.856  25.868  25.929  26.152  26.244  26.380 163.040 215.606
 38 A"   96 A'   97 A'   98 A'   99 A'  100 A'  101 A'  102 A'                 
215.671 215.732
103 A'  104 A'                                                                 

 Beta MOs, Restricted
 -- Occupied --                  
-101.60 -101.60 -101.57  -77.12  -10.32   -9.51   -9.51   -9.48
  1 A'    2 A'    3 A'    4 A'    5 A'    6 A'    7 A'    8 A'                 
 -7.278  -7.277  -7.268  -7.267  -7.267  -7.267  -7.247  -7.239
  9 A'   10 A'    1 A"   11 A'    2 A"   12 A'   13 A'    3 A"                 
 -7.238  -6.615  -4.778  -4.774  -4.773  -0.946  -0.871  -0.858
 14 A'   15 A'   16 A'    4 A"   17 A'   18 A'   19 A'   20 A'                 
 -0.712  -0.571  -0.498  -0.466  -0.435  -0.381  -0.364  -0.363
 21 A'   22 A'   23 A'   24 A'    5 A"   25 A'    6 A"   26 A'                 
 -0.358  -0.337  -0.320  -0.267
  7 A"   27 A'   28 A'    8 A"                                                 
 -- Virtual --                   
 -0.103  -0.069  -0.038  -0.002   0.017   0.025   0.036   0.040
  9 A"   29 A'   30 A'   31 A'   32 A'   33 A'   34 A'   10 A"                 
  0.050   0.063   0.075   0.080   0.083   0.098   0.106   0.112
 35 A'   36 A'   11 A"   12 A"   37 A'   38 A'   39 A'   40 A'                 
  0.115   0.122   0.134   0.137   0.153   0.159   0.161   0.206
 13 A"   41 A'   14 A"   42 A'   43 A'   44 A'   45 A'   46 A'                 
  0.230   0.271   0.283   0.315   0.367   0.401   0.422   0.430
 47 A'   48 A'   15 A"   49 A'   50 A'   51 A'   52 A'   16 A"                 
  0.436   0.437   0.443   0.467   0.473   0.486   0.526   0.529
 53 A'   17 A"   54 A'   55 A'   56 A'   18 A"   19 A"   57 A'                 
  0.589   0.605   0.613   0.701   0.706   0.763   0.782   0.825
 20 A"   58 A'   21 A"   59 A'   22 A"   60 A'   61 A'   23 A"                 
  0.825   0.828   0.841   0.852   0.864   0.878   0.900   0.905
 62 A'   24 A"   63 A'   25 A"   64 A'   65 A'   66 A'   26 A"                 
  0.924   0.942   0.954   0.960   0.979   1.040   1.164   1.202
 67 A'   68 A'   69 A'   27 A"   70 A'   71 A'   72 A'   73 A'                 
  1.245   1.431   1.462   1.567   1.640   1.744   1.763   1.789
 74 A'   28 A"   29 A"   30 A"   75 A'   76 A'   77 A'   78 A'                 
  1.904   2.213   2.226   2.250   2.264   2.269   2.309   2.360
 79 A'   31 A"   32 A"   80 A'   33 A"   81 A'   82 A'   83 A'                 
  2.403   2.483   2.672   3.051   3.112   6.899   9.623   9.685
 84 A'   85 A'   34 A"   86 A'   87 A'   88 A'   89 A'   90 A'                 
  9.744  13.780  13.895  13.947  23.294  25.757  25.768  25.828
 91 A'   35 A"   92 A'   93 A'   94 A'   36 A"   37 A"   95 A'                 
 25.856  25.868  25.929  26.152  26.244  26.380 163.040 215.606
 38 A"   96 A'   97 A'   98 A'   99 A'  100 A'  101 A'  102 A'                 
215.671 215.732
103 A'  104 A'                                                                 
 --------------------------------------------------------------

          Ground-State Mulliken Net Atomic Charges

     Atom                 Charge (a.u.)
  ----------------------------------------
      1 C                    -0.663175
      2 P                     0.002807
      3 Cl                   -0.076931
      4 Cl                    0.323170
      5 Cl                    0.414130
  ----------------------------------------
  Sum of atomic charges =     0.000000

 -----------------------------------------------------------------
                    Cartesian Multipole Moments
 -----------------------------------------------------------------
    Charge (ESU x 10^10)
                 0.0000
    Dipole Moment (Debye)
         X       0.8377      Y       0.2988      Z       0.0000
       Tot       0.8894
    Quadrupole Moments (Debye-Ang)
        XX     -58.3819     XY       0.2833     YY     -55.0597
        XZ       0.0000     YZ       0.0000     ZZ     -56.9375
    Octopole Moments (Debye-Ang^2)
       XXX      12.6049    XXY      -1.4868    XYY      -0.1381
       YYY     -13.7404    XXZ       0.0000    XYZ      -0.0000
       YYZ       0.0000    XZZ       0.4905    YZZ      -2.2927
       ZZZ       0.0000
    Hexadecapole Moments (Debye-Ang^3)
      XXXX    -904.4219   XXXY      45.1322   XXYY    -225.5959
      XYYY      27.8291   YYYY    -412.2556   XXXZ       0.0000
      XXYZ       0.0000   XYYZ       0.0000   YYYZ      -0.0000
      XXZZ    -170.5798   XYZZ       8.9037   YYZZ     -85.0835
      XZZZ      -0.0000   YZZZ      -0.0000   ZZZZ     -71.4982
 -----------------------------------------------------------------
 Calculating analytic gradient of the SCF energy
 Gradient of SCF Energy
            1           2           3           4           5
    1  -0.0002172   0.0002344  -0.0000569   0.0000434  -0.0000037
    2  -0.0001500   0.0000488  -0.0000496   0.0000618   0.0000891
    3  -0.0000000   0.0000000  -0.0000000   0.0000000  -0.0000000
 Max gradient component =       2.344E-04
 RMS gradient           =       9.877E-05
 Gradient time:  CPU 4.93 s  wall 1.79 s
 Geometry Optimization Parameters
   NAtoms,    NIC,     NZ,  NCons,   NDum,   NFix, NCnnct, MaxDiis
        5      20       5       0       0       0       0       0

 Cartesian Hessian Update
 Hessian Updated using BFGS Update


** GEOMETRY OPTIMIZATION IN DELOCALIZED INTERNAL COORDINATES **
   Searching for a Minimum

   Optimization Cycle:   8

                       Coordinates (Angstroms)
     ATOM                X               Y               Z
      1  C         0.5979424062   -0.0328837780    0.0000000000
      2  P        -0.5322618636    1.2272693860    0.0000000000
      3  Cl       -2.3641159330    0.2216956785    0.0000000000
      4  Cl        2.2760703474    0.4612962220    0.0000000000
      5  Cl        0.3436391597   -1.7357415701    0.0000000000
   Point Group: cs    Number of degrees of freedom:     7


   Energy is  -1760.150221712

 Hessian Updated using BFGS Update

  7 Hessian modes will be used to form the next step
  Hessian Eigenvalues:
     0.117767    0.189598    0.216594    0.249821    0.272053    0.331582
     0.450507

 Minimum Search - Taking Simple RFO Step
 Searching for Lamda that Minimizes Along All modes
 Value Taken    Lamda =   0.00000000
 Step Taken.  Stepsize is  0.001850

                             Maximum     Tolerance    Cnvgd?
         Gradient           0.000222      0.000300     YES
         Displacement       0.001597      0.001200      NO
         Energy change     -0.000002      0.000001      NO


 New Cartesian Coordinates Obtained by Inverse Iteration

 Displacement from previous Coordinates is:  0.001880
 ----------------------------------------------------------------
             Standard Nuclear Orientation (Angstroms)
    I     Atom           X                Y                Z
 ----------------------------------------------------------------
    1      C       0.5983454343    -0.0324111170     0.0000000000
    2      P      -0.5327126004     1.2271945980     0.0000000000
    3      Cl     -2.3643579238     0.2216130971     0.0000000000
    4      Cl      2.2763494202     0.4608206018     0.0000000000
    5      Cl      0.3436497864    -1.7355812416     0.0000000000
 ----------------------------------------------------------------
 Molecular Point Group                 Cs    NOp =  2
 Largest Abelian Subgroup              Cs    NOp =  2
 Nuclear Repulsion Energy =   394.0411527722 hartrees
 There are       36 alpha and       36 beta electrons
 Applying Cartesian multipole field
    Component          Value
    ---------          -----
     (2,0,0)        1.00000E-11
     (0,2,0)        2.00000E-11
     (0,0,2)       -3.00000E-11
 Nucleus-field energy     =     0.0000000124 hartrees
 Requested basis set is 6-311++G(d,p)
 There are 58 shells and 142 basis functions
 A cutoff of  1.0D-11 yielded   1413 shell pairs
 There are      9271 function pairs (      9976 Cartesian)
 Smallest overlap matrix eigenvalue = 2.32E-04
 Guess MOs from SCF MO coefficient file

 -----------------------------------------------------------------------
  General SCF calculation program by
  Eric Jon Sundstrom, Paul Horn, Yuezhi Mao, Dmitri Zuev, Alec White,
  David Stuck, Shaama M.S., Shane Yost, Joonho Lee, David Small,
  Daniel Levine, Susi Lehtola, Hugh Burton, Evgeny Epifanovsky
 -----------------------------------------------------------------------
 Exchange:     0.2000 Hartree-Fock + 0.0800 Slater + 0.7200 B88
 Correlation:  0.1900 VWN1RPA + 0.8100 LYP
 Using SG-1 standard quadrature grid
 using 4 threads for integral computing
 -------------------------------------------------------
 OpenMP Integral computing Module                
 Release: version 2.0, May 2017, Q-Chem Inc. Pleasanton 
 -------------------------------------------------------
 -------------------------------------------------------
 OpenMP BLAS3 based DFT computing Module                
 Release: version 1.0, May 2013, Q-Chem Inc. Pittsburgh 
 -------------------------------------------------------
 A restricted SCF calculation will be
 performed using DIIS
 SCF converges when DIIS error is below 1.0e-08
 ---------------------------------------
  Cycle       Energy         DIIS error
 ---------------------------------------
    1   -1760.1502215730      9.44e-06  
    2   -1760.1502219434      2.51e-06  
    3   -1760.1502219168      4.02e-06  
    4   -1760.1502219601      1.03e-06  
    5   -1760.1502219628      3.20e-07  
    6   -1760.1502219631      6.03e-08  
    7   -1760.1502219631      2.40e-08  
    8   -1760.1502219631      5.12e-09  Convergence criterion met
 ---------------------------------------
 SCF time:   CPU 12.30s  wall 5.00s 
 SCF   energy in the final basis set =    -1760.1502219631
 Total energy in the final basis set =    -1760.1502219631

 --------------------------------------------------------------
             Orbital Energies (a.u.) and Symmetries
 --------------------------------------------------------------

 Alpha MOs, Restricted
 -- Occupied --                  
-101.60 -101.60 -101.57  -77.12  -10.32   -9.51   -9.51   -9.48
  1 A'    2 A'    3 A'    4 A'    5 A'    6 A'    7 A'    8 A'                 
 -7.278  -7.277  -7.268  -7.267  -7.267  -7.267  -7.247  -7.239
  9 A'   10 A'    1 A"   11 A'    2 A"   12 A'   13 A'    3 A"                 
 -7.239  -6.615  -4.778  -4.774  -4.773  -0.946  -0.871  -0.858
 14 A'   15 A'   16 A'    4 A"   17 A'   18 A'   19 A'   20 A'                 
 -0.712  -0.571  -0.498  -0.466  -0.435  -0.381  -0.364  -0.363
 21 A'   22 A'   23 A'   24 A'    5 A"   25 A'    6 A"   26 A'                 
 -0.358  -0.337  -0.320  -0.267
  7 A"   27 A'   28 A'    8 A"                                                 
 -- Virtual --                   
 -0.103  -0.069  -0.038  -0.002   0.017   0.026   0.036   0.040
  9 A"   29 A'   30 A'   31 A'   32 A'   33 A'   34 A'   10 A"                 
  0.050   0.063   0.075   0.080   0.083   0.098   0.106   0.112
 35 A'   36 A'   11 A"   12 A"   37 A'   38 A'   39 A'   40 A'                 
  0.115   0.122   0.134   0.137   0.153   0.159   0.161   0.206
 13 A"   41 A'   14 A"   42 A'   43 A'   44 A'   45 A'   46 A'                 
  0.230   0.271   0.283   0.315   0.367   0.401   0.422   0.430
 47 A'   48 A'   15 A"   49 A'   50 A'   51 A'   52 A'   16 A"                 
  0.436   0.437   0.443   0.467   0.473   0.486   0.526   0.529
 53 A'   17 A"   54 A'   55 A'   56 A'   18 A"   19 A"   57 A'                 
  0.589   0.605   0.613   0.701   0.706   0.763   0.782   0.825
 20 A"   58 A'   21 A"   59 A'   22 A"   60 A'   61 A'   23 A"                 
  0.825   0.828   0.841   0.851   0.864   0.878   0.900   0.905
 62 A'   24 A"   63 A'   25 A"   64 A'   65 A'   66 A'   26 A"                 
  0.924   0.942   0.954   0.960   0.979   1.040   1.164   1.201
 67 A'   68 A'   69 A'   27 A"   70 A'   71 A'   72 A'   73 A'                 
  1.245   1.431   1.461   1.567   1.640   1.745   1.763   1.789
 74 A'   28 A"   29 A"   30 A"   75 A'   76 A'   77 A'   78 A'                 
  1.903   2.213   2.226   2.250   2.263   2.269   2.309   2.360
 79 A'   31 A"   32 A"   80 A'   33 A"   81 A'   82 A'   83 A'                 
  2.403   2.483   2.672   3.052   3.112   6.899   9.623   9.685
 84 A'   85 A'   34 A"   86 A'   87 A'   88 A'   89 A'   90 A'                 
  9.744  13.780  13.895  13.947  23.294  25.757  25.768  25.828
 91 A'   35 A"   92 A'   93 A'   94 A'   36 A"   37 A"   95 A'                 
 25.856  25.868  25.929  26.152  26.244  26.380 163.040 215.606
 38 A"   96 A'   97 A'   98 A'   99 A'  100 A'  101 A'  102 A'                 
215.671 215.732
103 A'  104 A'                                                                 

 Beta MOs, Restricted
 -- Occupied --                  
-101.60 -101.60 -101.57  -77.12  -10.32   -9.51   -9.51   -9.48
  1 A'    2 A'    3 A'    4 A'    5 A'    6 A'    7 A'    8 A'                 
 -7.278  -7.277  -7.268  -7.267  -7.267  -7.267  -7.247  -7.239
  9 A'   10 A'    1 A"   11 A'    2 A"   12 A'   13 A'    3 A"                 
 -7.239  -6.615  -4.778  -4.774  -4.773  -0.946  -0.871  -0.858
 14 A'   15 A'   16 A'    4 A"   17 A'   18 A'   19 A'   20 A'                 
 -0.712  -0.571  -0.498  -0.466  -0.435  -0.381  -0.364  -0.363
 21 A'   22 A'   23 A'   24 A'    5 A"   25 A'    6 A"   26 A'                 
 -0.358  -0.337  -0.320  -0.267
  7 A"   27 A'   28 A'    8 A"                                                 
 -- Virtual --                   
 -0.103  -0.069  -0.038  -0.002   0.017   0.026   0.036   0.040
  9 A"   29 A'   30 A'   31 A'   32 A'   33 A'   34 A'   10 A"                 
  0.050   0.063   0.075   0.080   0.083   0.098   0.106   0.112
 35 A'   36 A'   11 A"   12 A"   37 A'   38 A'   39 A'   40 A'                 
  0.115   0.122   0.134   0.137   0.153   0.159   0.161   0.206
 13 A"   41 A'   14 A"   42 A'   43 A'   44 A'   45 A'   46 A'                 
  0.230   0.271   0.283   0.315   0.367   0.401   0.422   0.430
 47 A'   48 A'   15 A"   49 A'   50 A'   51 A'   52 A'   16 A"                 
  0.436   0.437   0.443   0.467   0.473   0.486   0.526   0.529
 53 A'   17 A"   54 A'   55 A'   56 A'   18 A"   19 A"   57 A'                 
  0.589   0.605   0.613   0.701   0.706   0.763   0.782   0.825
 20 A"   58 A'   21 A"   59 A'   22 A"   60 A'   61 A'   23 A"                 
  0.825   0.828   0.841   0.851   0.864   0.878   0.900   0.905
 62 A'   24 A"   63 A'   25 A"   64 A'   65 A'   66 A'   26 A"                 
  0.924   0.942   0.954   0.960   0.979   1.040   1.164   1.201
 67 A'   68 A'   69 A'   27 A"   70 A'   71 A'   72 A'   73 A'                 
  1.245   1.431   1.461   1.567   1.640   1.745   1.763   1.789
 74 A'   28 A"   29 A"   30 A"   75 A'   76 A'   77 A'   78 A'                 
  1.903   2.213   2.226   2.250   2.263   2.269   2.309   2.360
 79 A'   31 A"   32 A"   80 A'   33 A"   81 A'   82 A'   83 A'                 
  2.403   2.483   2.672   3.052   3.112   6.899   9.623   9.685
 84 A'   85 A'   34 A"   86 A'   87 A'   88 A'   89 A'   90 A'                 
  9.744  13.780  13.895  13.947  23.294  25.757  25.768  25.828
 91 A'   35 A"   92 A'   93 A'   94 A'   36 A"   37 A"   95 A'                 
 25.856  25.868  25.929  26.152  26.244  26.380 163.040 215.606
 38 A"   96 A'   97 A'   98 A'   99 A'  100 A'  101 A'  102 A'                 
215.671 215.732
103 A'  104 A'                                                                 
 --------------------------------------------------------------

          Ground-State Mulliken Net Atomic Charges

     Atom                 Charge (a.u.)
  ----------------------------------------
      1 C                    -0.663334
      2 P                     0.002736
      3 Cl                   -0.076731
      4 Cl                    0.323803
      5 Cl                    0.413525
  ----------------------------------------
  Sum of atomic charges =     0.000000

 -----------------------------------------------------------------
                    Cartesian Multipole Moments
 -----------------------------------------------------------------
    Charge (ESU x 10^10)
                 0.0000
    Dipole Moment (Debye)
         X       0.8379      Y       0.3004      Z      -0.0000
       Tot       0.8902
    Quadrupole Moments (Debye-Ang)
        XX     -58.3692     XY       0.2850     YY     -55.0685
        XZ      -0.0000     YZ       0.0000     ZZ     -56.9380
    Octopole Moments (Debye-Ang^2)
       XXX      12.6196    XXY      -1.4804    XYY      -0.1363
       YYY     -13.7250    XXZ      -0.0000    XYZ       0.0000
       YYZ      -0.0000    XZZ       0.4938    YZZ      -2.2881
       ZZZ      -0.0000
    Hexadecapole Moments (Debye-Ang^3)
      XXXX    -904.5071   XXXY      45.1665   XXYY    -225.6256
      XYYY      27.8872   YYYY    -412.2261   XXXZ      -0.0000
      XXYZ       0.0000   XYYZ      -0.0000   YYYZ       0.0000
      XXZZ    -170.6082   XYZZ       8.9206   YYZZ     -85.0755
      XZZZ      -0.0000   YZZZ       0.0000   ZZZZ     -71.5005
 -----------------------------------------------------------------
 Calculating analytic gradient of the SCF energy
 Gradient of SCF Energy
            1           2           3           4           5
    1  -0.0000122   0.0000858  -0.0000584  -0.0000014  -0.0000138
    2   0.0000112   0.0000036  -0.0000072  -0.0000204   0.0000128
    3  -0.0000000  -0.0000000  -0.0000000   0.0000000   0.0000000
 Max gradient component =       8.577E-05
 RMS gradient           =       2.814E-05
 Gradient time:  CPU 4.94 s  wall 1.84 s
 Geometry Optimization Parameters
   NAtoms,    NIC,     NZ,  NCons,   NDum,   NFix, NCnnct, MaxDiis
        5      20       5       0       0       0       0       0

 Cartesian Hessian Update
 Hessian Updated using BFGS Update


** GEOMETRY OPTIMIZATION IN DELOCALIZED INTERNAL COORDINATES **
   Searching for a Minimum

   Optimization Cycle:   9

                       Coordinates (Angstroms)
     ATOM                X               Y               Z
      1  C         0.5983454343   -0.0324111170    0.0000000000
      2  P        -0.5327126004    1.2271945980    0.0000000000
      3  Cl       -2.3643579238    0.2216130971    0.0000000000
      4  Cl        2.2763494202    0.4608206018    0.0000000000
      5  Cl        0.3436497864   -1.7355812416    0.0000000000
   Point Group: cs    Number of degrees of freedom:     7


   Energy is  -1760.150221963

 Hessian Updated using BFGS Update

  7 Hessian modes will be used to form the next step
  Hessian Eigenvalues:
     0.111101    0.193831    0.213447    0.250963    0.273165    0.350295
     0.422672

 Minimum Search - Taking Simple RFO Step
 Searching for Lamda that Minimizes Along All modes
 Value Taken    Lamda =   0.00000000
 Step Taken.  Stepsize is  0.000280

                             Maximum     Tolerance    Cnvgd?
         Gradient           0.000048      0.000300     YES
         Displacement       0.000177      0.001200     YES
         Energy change     -0.000000      0.000001     YES


                       Distance Matrix (Angstroms)
             C (  1)   P (  2)   Cl(  3)   Cl(  4)
   P (  2)  1.692897
   Cl(  3)  2.973574  2.089526
   Cl(  4)  1.748993  2.911728  4.646868
   Cl(  5)  1.722109  3.089669  3.341245  2.925664

 Final energy is   -1760.1502219631213     


 ******************************
 **  OPTIMIZATION CONVERGED  **
 ******************************

                       Coordinates (Angstroms)
     ATOM                X               Y               Z
      1  C         0.5983454343   -0.0324111170    0.0000000000
      2  P        -0.5327126004    1.2271945980    0.0000000000
      3  Cl       -2.3643579238    0.2216130971    0.0000000000
      4  Cl        2.2763494202    0.4608206018    0.0000000000
      5  Cl        0.3436497864   -1.7355812416    0.0000000000

Z-matrix Print:
$molecule
0 1
P 
C  1 1.692897
Cl 2 1.722109 1 129.572765
Cl 2 1.748993 1 115.541982 3 -180.000000 0
Cl 1 2.089526 2 103.155146 3 -0.000000 0
$end


 --------------------------------------------------------------
             Orbital Energies (a.u.) and Symmetries
 --------------------------------------------------------------

 Alpha MOs, Restricted
 -- Occupied --                  
-101.60 -101.60 -101.57  -77.12  -10.32   -9.51   -9.51   -9.48
  1 A'    2 A'    3 A'    4 A'    5 A'    6 A'    7 A'    8 A'                 
 -7.278  -7.277  -7.268  -7.267  -7.267  -7.267  -7.247  -7.239
  9 A'   10 A'    1 A"   11 A'    2 A"   12 A'   13 A'    3 A"                 
 -7.239  -6.615  -4.778  -4.774  -4.773  -0.946  -0.871  -0.858
 14 A'   15 A'   16 A'    4 A"   17 A'   18 A'   19 A'   20 A'                 
 -0.712  -0.571  -0.498  -0.466  -0.435  -0.381  -0.364  -0.363
 21 A'   22 A'   23 A'   24 A'    5 A"   25 A'    6 A"   26 A'                 
 -0.358  -0.337  -0.320  -0.267
  7 A"   27 A'   28 A'    8 A"                                                 
 -- Virtual --                   
 -0.103  -0.069  -0.038  -0.002   0.017   0.026   0.036   0.040
  9 A"   29 A'   30 A'   31 A'   32 A'   33 A'   34 A'   10 A"                 
  0.050   0.063   0.075   0.080   0.083   0.098   0.106   0.112
 35 A'   36 A'   11 A"   12 A"   37 A'   38 A'   39 A'   40 A'                 
  0.115   0.122   0.134   0.137   0.153   0.159   0.161   0.206
 13 A"   41 A'   14 A"   42 A'   43 A'   44 A'   45 A'   46 A'                 
  0.230   0.271   0.283   0.315   0.367   0.401   0.422   0.430
 47 A'   48 A'   15 A"   49 A'   50 A'   51 A'   52 A'   16 A"                 
  0.436   0.437   0.443   0.467   0.473   0.486   0.526   0.529
 53 A'   17 A"   54 A'   55 A'   56 A'   18 A"   19 A"   57 A'                 
  0.589   0.605   0.613   0.701   0.706   0.763   0.782   0.825
 20 A"   58 A'   21 A"   59 A'   22 A"   60 A'   61 A'   23 A"                 
  0.825   0.828   0.841   0.851   0.864   0.878   0.900   0.905
 62 A'   24 A"   63 A'   25 A"   64 A'   65 A'   66 A'   26 A"                 
  0.924   0.942   0.954   0.960   0.979   1.040   1.164   1.201
 67 A'   68 A'   69 A'   27 A"   70 A'   71 A'   72 A'   73 A'                 
  1.245   1.431   1.461   1.567   1.640   1.745   1.763   1.789
 74 A'   28 A"   29 A"   30 A"   75 A'   76 A'   77 A'   78 A'                 
  1.903   2.213   2.226   2.250   2.263   2.269   2.309   2.360
 79 A'   31 A"   32 A"   80 A'   33 A"   81 A'   82 A'   83 A'                 
  2.403   2.483   2.672   3.052   3.112   6.899   9.623   9.685
 84 A'   85 A'   34 A"   86 A'   87 A'   88 A'   89 A'   90 A'                 
  9.744  13.780  13.895  13.947  23.294  25.757  25.768  25.828
 91 A'   35 A"   92 A'   93 A'   94 A'   36 A"   37 A"   95 A'                 
 25.856  25.868  25.929  26.152  26.244  26.380 163.040 215.606
 38 A"   96 A'   97 A'   98 A'   99 A'  100 A'  101 A'  102 A'                 
215.671 215.732
103 A'  104 A'                                                                 

 Beta MOs, Restricted
 -- Occupied --                  
-101.60 -101.60 -101.57  -77.12  -10.32   -9.51   -9.51   -9.48
  1 A'    2 A'    3 A'    4 A'    5 A'    6 A'    7 A'    8 A'                 
 -7.278  -7.277  -7.268  -7.267  -7.267  -7.267  -7.247  -7.239
  9 A'   10 A'    1 A"   11 A'    2 A"   12 A'   13 A'    3 A"                 
 -7.239  -6.615  -4.778  -4.774  -4.773  -0.946  -0.871  -0.858
 14 A'   15 A'   16 A'    4 A"   17 A'   18 A'   19 A'   20 A'                 
 -0.712  -0.571  -0.498  -0.466  -0.435  -0.381  -0.364  -0.363
 21 A'   22 A'   23 A'   24 A'    5 A"   25 A'    6 A"   26 A'                 
 -0.358  -0.337  -0.320  -0.267
  7 A"   27 A'   28 A'    8 A"                                                 
 -- Virtual --                   
 -0.103  -0.069  -0.038  -0.002   0.017   0.026   0.036   0.040
  9 A"   29 A'   30 A'   31 A'   32 A'   33 A'   34 A'   10 A"                 
  0.050   0.063   0.075   0.080   0.083   0.098   0.106   0.112
 35 A'   36 A'   11 A"   12 A"   37 A'   38 A'   39 A'   40 A'                 
  0.115   0.122   0.134   0.137   0.153   0.159   0.161   0.206
 13 A"   41 A'   14 A"   42 A'   43 A'   44 A'   45 A'   46 A'                 
  0.230   0.271   0.283   0.315   0.367   0.401   0.422   0.430
 47 A'   48 A'   15 A"   49 A'   50 A'   51 A'   52 A'   16 A"                 
  0.436   0.437   0.443   0.467   0.473   0.486   0.526   0.529
 53 A'   17 A"   54 A'   55 A'   56 A'   18 A"   19 A"   57 A'                 
  0.589   0.605   0.613   0.701   0.706   0.763   0.782   0.825
 20 A"   58 A'   21 A"   59 A'   22 A"   60 A'   61 A'   23 A"                 
  0.825   0.828   0.841   0.851   0.864   0.878   0.900   0.905
 62 A'   24 A"   63 A'   25 A"   64 A'   65 A'   66 A'   26 A"                 
  0.924   0.942   0.954   0.960   0.979   1.040   1.164   1.201
 67 A'   68 A'   69 A'   27 A"   70 A'   71 A'   72 A'   73 A'                 
  1.245   1.431   1.461   1.567   1.640   1.745   1.763   1.789
 74 A'   28 A"   29 A"   30 A"   75 A'   76 A'   77 A'   78 A'                 
  1.903   2.213   2.226   2.250   2.263   2.269   2.309   2.360
 79 A'   31 A"   32 A"   80 A'   33 A"   81 A'   82 A'   83 A'                 
  2.403   2.483   2.672   3.052   3.112   6.899   9.623   9.685
 84 A'   85 A'   34 A"   86 A'   87 A'   88 A'   89 A'   90 A'                 
  9.744  13.780  13.895  13.947  23.294  25.757  25.768  25.828
 91 A'   35 A"   92 A'   93 A'   94 A'   36 A"   37 A"   95 A'                 
 25.856  25.868  25.929  26.152  26.244  26.380 163.040 215.606
 38 A"   96 A'   97 A'   98 A'   99 A'  100 A'  101 A'  102 A'                 
215.671 215.732
103 A'  104 A'                                                                 
 --------------------------------------------------------------

          Ground-State Mulliken Net Atomic Charges

     Atom                 Charge (a.u.)
  ----------------------------------------
      1 C                    -0.663334
      2 P                     0.002736
      3 Cl                   -0.076731
      4 Cl                    0.323803
      5 Cl                    0.413525
  ----------------------------------------
  Sum of atomic charges =     0.000000

 -----------------------------------------------------------------
                    Cartesian Multipole Moments
 -----------------------------------------------------------------
    Charge (ESU x 10^10)
                 0.0000
    Dipole Moment (Debye)
         X       0.8379      Y       0.3004      Z      -0.0000
       Tot       0.8902
    Quadrupole Moments (Debye-Ang)
        XX     -58.3692     XY       0.2850     YY     -55.0685
        XZ      -0.0000     YZ       0.0000     ZZ     -56.9380
    Octopole Moments (Debye-Ang^2)
       XXX      12.6196    XXY      -1.4804    XYY      -0.1363
       YYY     -13.7250    XXZ      -0.0000    XYZ       0.0000
       YYZ      -0.0000    XZZ       0.4938    YZZ      -2.2881
       ZZZ      -0.0000
    Hexadecapole Moments (Debye-Ang^3)
      XXXX    -904.5071   XXXY      45.1665   XXYY    -225.6256
      XYYY      27.8872   YYYY    -412.2261   XXXZ      -0.0000
      XXYZ       0.0000   XYYZ      -0.0000   YYYZ       0.0000
      XXZZ    -170.6082   XYZZ       8.9206   YYZZ     -85.0755
      XZZZ      -0.0000   YZZZ       0.0000   ZZZZ     -71.5005
 -----------------------------------------------------------------
Archival summary:
1\1\TWL02\OPT\ProcedureUnspecified\BasisUnspecified\l311\taweetha\MonNov2613:11:312018MonNov2613:11:312018\0\\#,OPT,ProcedureUnspecified,BasisUnspecified,\\0,1\P\C,1,1.6929\Cl,2,1.72211,1,129.573\Cl,2,1.74899,1,115.542,3,-180,0\Cl,1,2.08953,2,103.155,3,-0,0\\\@

 Total job time:  73.85s(wall), 191.55s(cpu) 
 Mon Nov 26 13:11:31 2018

        *************************************************************
        *                                                           *
        *  Thank you very much for using Q-Chem.  Have a nice day.  *
        *                                                           *
        *************************************************************


 
User input: 2 of 2 
 
Q-Chem Developer Version!
                  Welcome to Q-Chem
     A Quantum Leap Into The Future Of Chemistry


 Q-Chem 5.1, Q-Chem, Inc., Pleasanton, CA (2018)

 Yihan Shao,  Zhengting Gan,  E. Epifanovsky,  A. T. B. Gilbert,  M. Wormit,  
 J. Kussmann,  A. W. Lange,  A. Behn,  Jia Deng,  Xintian Feng,  D. Ghosh,  
 M. Goldey,  P. R. Horn,  L. D. Jacobson,  I. Kaliman,  T. Kus,  A. Landau,  
 Jie Liu,  E. I. Proynov,  R. M. Richard,  R. P. Steele,  E. J. Sundstrom,  
 H. L. Woodcock III,  P. M. Zimmerman,  D. Zuev,  B. Albrecht,  E. Alguire,  
 S. A. Baeppler,  D. Barton,  Z. Benda,  Y. A. Bernard,  E. J. Berquist,  
 K. B. Bravaya,  H. Burton,  D. Casanova,  Chun-Min Chang,  Yunqing Chen,  
 A. Chien,  K. D. Closser,  M. P. Coons,  S. Coriani,  S. Dasgupta,  
 A. L. Dempwolff,  M. Diedenhofen,  Hainam Do,  R. G. Edgar,  Po-Tung Fang,  
 S. Faraji,  S. Fatehi,  Qingguo Feng,  K. D. Fenk,  J. Fosso-Tande,  
 Qinghui Ge,  A. Ghysels,  G. Gidofalvi,  J. Gomes,  J. Gonthier,  A. Gunina,  
 D. Hait,  M. W. D. Hanson-Heine,  P. H. P. Harbach,  A. W. Hauser,  
 J. E. Herr,  E. G. Hohenstein,  Z. C. Holden,  Kerwin Hui,  B. C. Huynh,  
 T.-C. Jagau,  Hyunjun Ji,  B. Kaduk,  K. Khistyaev,  Jaehoon Kim,  
 P. Klunzinger,  K. Koh,  D. Kosenkov,  L. Koulias,  T. Kowalczyk,  
 C. M. Krauter,  A. Kunitsa,  Ka Un Lao,  A. Laurent,  K. V. Lawler,  
 Joonho Lee,  D. Lefrancois,  S. Lehtola,  D. S. Levine,  Yi-Pei Li,  
 You-Sheng Lin,  Fenglai Liu,  E. Livshits,  A. Luenser,  P. Manohar,  
 E. Mansoor,  S. F. Manzer,  Shan-Ping Mao,  Yuezhi Mao,  N. Mardirossian,  
 A. V. Marenich,  T. Markovich,  L. A. Martinez-Martinez,  S. A. Maurer,  
 N. J. Mayhall,  S. C. McKenzie,  J.-M. Mewes,  A. F. Morrison,  
 J. W. Mullinax,  K. Nanda,  T. S. Nguyen-Beck,  R. Olivares-Amaya,  
 J. A. Parkhill,  T. M. Perrine,  F. Plasser,  P. Pokhilko,  S. Prager,  
 A. Prociuk,  E. Ramos,  D. R. Rehn,  F. Rob,  M. Schneider,  N. Sergueev,  
 S. M. Sharada,  S. Sharma,  D. W. Small,  T. Stauch,  T. Stein,  
 Yu-Chuan Su,  A. J. W. Thom,  A. Tkatchenko,  T. Tsuchimochi,  N. M. Tubman,  
 L. Vogt,  M. L. Vidal,  O. Vydrov,  M. A. Watson,  J. Wenzel,  
 M. de Wergifosse,  T. A. Wesolowski,  A. White,  J. Witte,  A. Yamada,  
 Jun Yang,  K. Yao,  S. Yeganeh,  S. R. Yost,  Zhi-Qiang You,  A. Zech,  
 Igor Ying Zhang,  Xing Zhang,  Yan Zhao,  Ying Zhu,  B. R. Brooks,  
 G. K. L. Chan,  C. J. Cramer,  M. S. Gordon,  W. J. Hehre,  A. Klamt,  
 M. W. Schmidt,  C. D. Sherrill,  D. G. Truhlar,  A. Aspuru-Guzik,  R. Baer,  
 A. T. Bell,  N. A. Besley,  Jeng-Da Chai,  A. E. DePrince, III,  
 R. A. DiStasio Jr.,  A. Dreuw,  B. D. Dunietz,  T. R. Furlani,  
 Chao-Ping Hsu,  Yousung Jung,  Jing Kong,  D. S. Lambrecht,  WanZhen Liang,  
 C. Ochsenfeld,  V. A. Rassolov,  L. V. Slipchenko,  J. E. Subotnik,  
 T. Van Voorhis,  J. M. Herbert,  A. I. Krylov,  P. M. W. Gill,  M. Head-Gordon

 Contributors to earlier versions of Q-Chem not listed above: 
 R. D. Adamson,  B. Austin,  J. Baker,  G. J. O. Beran,  K. Brandhorst,  
 S. T. Brown,  E. F. C. Byrd,  A. K. Chakraborty,  C.-L. Cheng,  
 Siu Hung Chien,  D. M. Chipman,  D. L. Crittenden,  H. Dachsel,  
 R. J. Doerksen,  A. D. Dutoi,  L. Fusti-Molnar,  W. A. Goddard III,  
 A. Golubeva-Zadorozhnaya,  S. R. Gwaltney,  G. Hawkins,  A. Heyden,  
 S. Hirata,  G. Kedziora,  F. J. Keil,  C. Kelley,  Jihan Kim,  R. A. King,  
 R. Z. Khaliullin,  P. P. Korambath,  W. Kurlancheek,  A. M. Lee,  M. S. Lee,  
 S. V. Levchenko,  Ching Yeh Lin,  D. Liotard,  R. C. Lochan,  I. Lotan,  
 P. E. Maslen,  N. Nair,  D. P. O'Neill,  D. Neuhauser,  E. Neuscamman,  
 C. M. Oana,  R. Olson,  B. Peters,  R. Peverati,  P. A. Pieniazek,  
 Y. M. Rhee,  J. Ritchie,  M. A. Rohrdanz,  E. Rosta,  N. J. Russ,  
 H. F. Schaefer III,  N. E. Schultz,  N. Shenvi,  A. C. Simmonett,  A. Sodt,  
 D. Stuck,  K. S. Thanthiriwatte,  V. Vanovschi,  Tao Wang,  A. Warshel,  
 C. F. Williams,  Q. Wu,  X. Xu,  W. Zhang

 Please cite Q-Chem as follows:
 Y. Shao et al., Mol. Phys. 113, 184-215 (2015)
 DOI: 10.1080/00268976.2014.952696

 Q-Chem 5.1.2 for Intel X86 EM64T Linux

 Parts of Q-Chem use Armadillo 8.300.2 (Tropical Shenanigans).
 http://arma.sourceforge.net/

 Q-Chem begins on Mon Nov 26 13:11:31 2018  

Host: 
0

     Scratch files written to /scratch/taweetham/qchem46043//
The previous job contains 0 fragments, simply inherited here
Input Ideriv = 2
Curr. Ideriv = -1
Max.  Ideriv = 2

Checking the input file for inconsistencies... 	...done.

--------------------------------------------------------------
User input:
--------------------------------------------------------------

$molecule
read
$end

$rem
   job_type 	frequency
   basis 	6-311++g**
   method	b3lyp	
$end


--------------------------------------------------------------
 ----------------------------------------------------------------
             Standard Nuclear Orientation (Angstroms)
    I     Atom           X                Y                Z
 ----------------------------------------------------------------
    1      C       0.5998435718     0.0215169173    -0.0000000000
    2      P      -0.6479604584     1.1655815734    -0.0000000000
    3      Cl     -2.3735322290    -0.0127735557    -0.0000000000
    4      Cl      2.2221495982     0.6750443167    -0.0000000000
    5      Cl      0.5114029511    -1.6983192967     0.0000000000
 ----------------------------------------------------------------
 Molecular Point Group                 Cs    NOp =  2
 Largest Abelian Subgroup              Cs    NOp =  2
 Nuclear Repulsion Energy =   394.0411527722 hartrees
 There are       36 alpha and       36 beta electrons
 Requested basis set is 6-311++G(d,p)
 There are 58 shells and 142 basis functions

 Total QAlloc Memory Limit   2000 MB
 Mega-Array Size       188 MB
 MEM_STATIC part       192 MB

                       Distance Matrix (Angstroms)
             C (  1)   P (  2)   Cl(  3)   Cl(  4)
   P (  2)  1.692897
   Cl(  3)  2.973574  2.089526
   Cl(  4)  1.748993  2.911728  4.646868
   Cl(  5)  1.722109  3.089669  3.341245  2.925664

 A cutoff of  1.0D-11 yielded   1413 shell pairs
 There are      9271 function pairs (      9976 Cartesian)

 -------------------------------------------------------
 OpenMP Integral Computing Module                       
 Release: version 1.0, May 2013, Q-Chem Inc. Pittsburgh 
 -------------------------------------------------------
 Integral Job Info:
 Integral job number is                      11
 Integral operator is                         1
 short-range coefficients                     0
 long-range coefficients              100000000
 Omega coefficients                           0
 if combine SR and LR in K                    0
 Integral screening is                        0
 Integral computing path is                   2
 max size of driver memory is            800000
 size of driver memory is                593474
 size of scratch memory is              8114252
 max col of scratch BK array               1296
 max len of scratch array in speh3          155
 max len of scratch index in speh4           18
 max int batch size is                      520
 min int batch size is                       52
 fixed nKL is                                52
 max L of basis functions is                  2
 order of int derivative is                   0
 number of shells is                         58
 number of basis is                         147
 number of cartesian basis is               147
 number of contracted shell pairs          1413
 number of primitive shell pairs           3822
 maxK2 (contraction) of shell pair           36
 max number of K2 of shell pair               1
 max number of CS2 of shell pair            178
 max number of PS2 of shell pair            318
 mem total for path MDJ                  517212
 -------------------------------------------------------
 Smallest overlap matrix eigenvalue = 2.32E-04
 Guess from superposition of atomic densities
 Warning:  Energy on first SCF cycle will be non-variational
 SAD guess density has 72.000000 electrons

 -----------------------------------------------------------------------
  General SCF calculation program by
  Eric Jon Sundstrom, Paul Horn, Yuezhi Mao, Dmitri Zuev, Alec White,
  David Stuck, Shaama M.S., Shane Yost, Joonho Lee, David Small,
  Daniel Levine, Susi Lehtola, Hugh Burton, Evgeny Epifanovsky
 -----------------------------------------------------------------------
 Exchange:     0.2000 Hartree-Fock + 0.0800 Slater + 0.7200 B88
 Correlation:  0.1900 VWN1RPA + 0.8100 LYP
 Using SG-1 standard quadrature grid
 using 4 threads for integral computing
 -------------------------------------------------------
 OpenMP Integral computing Module                
 Release: version 2.0, May 2017, Q-Chem Inc. Pleasanton 
 -------------------------------------------------------
 -------------------------------------------------------
 OpenMP BLAS3 based DFT computing Module                
 Release: version 1.0, May 2013, Q-Chem Inc. Pittsburgh 
 -------------------------------------------------------
 A restricted SCF calculation will be
 performed using DIIS
 SCF converges when DIIS error is below 1.0e-08
 ---------------------------------------
  Cycle       Energy         DIIS error
 ---------------------------------------
    1   -1760.8565519465      4.04e-02  
    2   -1760.1329633523      2.39e-03  
    3   -1760.1138813069      3.49e-03  
    4   -1760.1487554416      6.83e-04  
    5   -1760.1494543479      4.85e-04  
    6   -1760.1500796622      1.05e-04  
    7   -1760.1501083891      2.15e-05  
    8   -1760.1501094791      5.82e-06  
    9   -1760.1501095749      1.14e-06  
   10   -1760.1501095787      2.76e-07  
   11   -1760.1501095789      1.17e-07  
   12   -1760.1501095789      1.77e-08  
   13   -1760.1501095789      4.20e-09  Convergence criterion met
 ---------------------------------------
 SCF time:   CPU 19.90s  wall 8.00s 
 SCF   energy in the final basis set =    -1760.1501095789
 Total energy in the final basis set =    -1760.1501095789

 --------------------------------------------------------------
             Orbital Energies (a.u.) and Symmetries
 --------------------------------------------------------------

 Alpha MOs, Restricted
 -- Occupied --                  
-101.60 -101.60 -101.57  -77.12  -10.32   -9.51   -9.51   -9.48
  1 A'    2 A'    3 A'    4 A'    5 A'    6 A'    7 A'    8 A'                 
 -7.278  -7.277  -7.268  -7.267  -7.267  -7.267  -7.247  -7.239
  9 A'   10 A'    1 A"   11 A'    2 A"   12 A'   13 A'    3 A"                 
 -7.238  -6.615  -4.778  -4.774  -4.772  -0.946  -0.871  -0.858
 14 A'   15 A'   16 A'    4 A"   17 A'   18 A'   19 A'   20 A'                 
 -0.712  -0.571  -0.498  -0.466  -0.435  -0.381  -0.364  -0.363
 21 A'   22 A'   23 A'   24 A'    5 A"   25 A'    6 A"   26 A'                 
 -0.358  -0.337  -0.320  -0.267
  7 A"   27 A'   28 A'    8 A"                                                 
 -- Virtual --                   
 -0.103  -0.069  -0.038  -0.003   0.017   0.025   0.036   0.040
  9 A"   29 A'   30 A'   31 A'   32 A'   33 A'   34 A'   10 A"                 
  0.050   0.063   0.075   0.080   0.083   0.098   0.106   0.112
 35 A'   36 A'   11 A"   12 A"   37 A'   38 A'   39 A'   40 A'                 
  0.115   0.122   0.134   0.137   0.153   0.159   0.161   0.206
 13 A"   41 A'   14 A"   42 A'   43 A'   44 A'   45 A'   46 A'                 
  0.230   0.271   0.283   0.315   0.367   0.401   0.422   0.430
 47 A'   48 A'   15 A"   49 A'   50 A'   51 A'   52 A'   16 A"                 
  0.436   0.437   0.443   0.467   0.473   0.486   0.526   0.528
 53 A'   17 A"   54 A'   55 A'   56 A'   18 A"   19 A"   57 A'                 
  0.589   0.605   0.613   0.701   0.706   0.763   0.782   0.825
 20 A"   58 A'   21 A"   59 A'   22 A"   60 A'   61 A'   23 A"                 
  0.825   0.828   0.841   0.851   0.864   0.878   0.900   0.905
 62 A'   24 A"   63 A'   25 A"   64 A'   65 A'   66 A'   26 A"                 
  0.924   0.942   0.954   0.960   0.979   1.040   1.164   1.201
 67 A'   68 A'   69 A'   27 A"   70 A'   71 A'   72 A'   73 A'                 
  1.245   1.431   1.461   1.567   1.641   1.745   1.763   1.789
 74 A'   28 A"   29 A"   30 A"   75 A'   76 A'   77 A'   78 A'                 
  1.903   2.213   2.226   2.250   2.263   2.269   2.309   2.360
 79 A'   31 A"   32 A"   80 A'   33 A"   81 A'   82 A'   83 A'                 
  2.403   2.483   2.672   3.051   3.112   6.899   9.623   9.685
 84 A'   85 A'   34 A"   86 A'   87 A'   88 A'   89 A'   90 A'                 
  9.744  13.780  13.895  13.947  23.294  25.757  25.768  25.828
 91 A'   35 A"   92 A'   93 A'   94 A'   36 A"   37 A"   95 A'                 
 25.856  25.868  25.929  26.152  26.244  26.380 163.040 215.606
 38 A"   96 A'   97 A'   98 A'   99 A'  100 A'  101 A'  102 A'                 
215.671 215.732
103 A'  104 A'                                                                 

 Beta MOs, Restricted
 -- Occupied --                  
-101.60 -101.60 -101.57  -77.12  -10.32   -9.51   -9.51   -9.48
  1 A'    2 A'    3 A'    4 A'    5 A'    6 A'    7 A'    8 A'                 
 -7.278  -7.277  -7.268  -7.267  -7.267  -7.267  -7.247  -7.239
  9 A'   10 A'    1 A"   11 A'    2 A"   12 A'   13 A'    3 A"                 
 -7.238  -6.615  -4.778  -4.774  -4.772  -0.946  -0.871  -0.858
 14 A'   15 A'   16 A'    4 A"   17 A'   18 A'   19 A'   20 A'                 
 -0.712  -0.571  -0.498  -0.466  -0.435  -0.381  -0.364  -0.363
 21 A'   22 A'   23 A'   24 A'    5 A"   25 A'    6 A"   26 A'                 
 -0.358  -0.337  -0.320  -0.267
  7 A"   27 A'   28 A'    8 A"                                                 
 -- Virtual --                   
 -0.103  -0.069  -0.038  -0.003   0.017   0.025   0.036   0.040
  9 A"   29 A'   30 A'   31 A'   32 A'   33 A'   34 A'   10 A"                 
  0.050   0.063   0.075   0.080   0.083   0.098   0.106   0.112
 35 A'   36 A'   11 A"   12 A"   37 A'   38 A'   39 A'   40 A'                 
  0.115   0.122   0.134   0.137   0.153   0.159   0.161   0.206
 13 A"   41 A'   14 A"   42 A'   43 A'   44 A'   45 A'   46 A'                 
  0.230   0.271   0.283   0.315   0.367   0.401   0.422   0.430
 47 A'   48 A'   15 A"   49 A'   50 A'   51 A'   52 A'   16 A"                 
  0.436   0.437   0.443   0.467   0.473   0.486   0.526   0.528
 53 A'   17 A"   54 A'   55 A'   56 A'   18 A"   19 A"   57 A'                 
  0.589   0.605   0.613   0.701   0.706   0.763   0.782   0.825
 20 A"   58 A'   21 A"   59 A'   22 A"   60 A'   61 A'   23 A"                 
  0.825   0.828   0.841   0.851   0.864   0.878   0.900   0.905
 62 A'   24 A"   63 A'   25 A"   64 A'   65 A'   66 A'   26 A"                 
  0.924   0.942   0.954   0.960   0.979   1.040   1.164   1.201
 67 A'   68 A'   69 A'   27 A"   70 A'   71 A'   72 A'   73 A'                 
  1.245   1.431   1.461   1.567   1.641   1.745   1.763   1.789
 74 A'   28 A"   29 A"   30 A"   75 A'   76 A'   77 A'   78 A'                 
  1.903   2.213   2.226   2.250   2.263   2.269   2.309   2.360
 79 A'   31 A"   32 A"   80 A'   33 A"   81 A'   82 A'   83 A'                 
  2.403   2.483   2.672   3.051   3.112   6.899   9.623   9.685
 84 A'   85 A'   34 A"   86 A'   87 A'   88 A'   89 A'   90 A'                 
  9.744  13.780  13.895  13.947  23.294  25.757  25.768  25.828
 91 A'   35 A"   92 A'   93 A'   94 A'   36 A"   37 A"   95 A'                 
 25.856  25.868  25.929  26.152  26.244  26.380 163.040 215.606
 38 A"   96 A'   97 A'   98 A'   99 A'  100 A'  101 A'  102 A'                 
215.671 215.732
103 A'  104 A'                                                                 
 --------------------------------------------------------------

          Ground-State Mulliken Net Atomic Charges

     Atom                 Charge (a.u.)
  ----------------------------------------
      1 C                    -0.662934
      2 P                     0.002972
      3 Cl                   -0.077002
      4 Cl                    0.323668
      5 Cl                    0.413296
  ----------------------------------------
  Sum of atomic charges =     0.000000

 -----------------------------------------------------------------
                    Cartesian Multipole Moments
 -----------------------------------------------------------------
    Charge (ESU x 10^10)
                 0.0000
    Dipole Moment (Debye)
         X       0.8043      Y       0.3808      Z       0.0000
       Tot       0.8899
    Quadrupole Moments (Debye-Ang)
        XX     -58.3925     XY      -0.0410     YY     -55.0502
        XZ      -0.0000     YZ       0.0000     ZZ     -56.9384
    Octopole Moments (Debye-Ang^2)
       XXX      12.6687    XXY      -0.0736    XYY       0.9537
       YYY     -12.9065    XXZ       0.0000    XYZ      -0.0000
       YYZ      -0.0000    XZZ       0.6451    YZZ      -1.9895
       ZZZ      -0.0000
    Hexadecapole Moments (Debye-Ang^3)
      XXXX    -917.5682   XXXY      21.8045   XXYY    -222.0122
      XYYY       2.3221   YYYY    -406.1651   XXXZ       0.0000
      XXYZ       0.0000   XYYZ      -0.0000   YYYZ       0.0000
      XXZZ    -171.5290   XYZZ       0.4980   YYZZ     -84.1413
      XZZZ      -0.0000   YZZZ       0.0000   ZZZZ     -71.5002
 -----------------------------------------------------------------
 Calculating MO derivatives via CPSCF
 D1JvT checksum  = 179160 11914.7455696372
 D1KAT checksum  = 398760 709.1331303329
   1         3          15      0.172555    0.059459
   2         3          15      0.022250    0.007872
   3         3          15      0.003202    0.001359
   4         3          15      0.000359    0.000158
   5        15           3      0.000025    0.000013
   6        17           1      0.000001    0.000001
   7        18           0      0.000000    0.000000    Roots Converged
 Time for AOints: 5.0 s (CPU) 2.0 s (wall)
 ------------------------------------------------------------------------------
                     AOints        : Timing summary (seconds)
 ------------------------------------------------------------------------------
     job step          cpu (% of tot)      sys (% of tot)     wall (% of tot)
 ------------------------------------------------------------------------------
  cpscf_lag         0.2534E+02 (30.8)   0.3000E-05 (25.0)   0.9767E+01 (31.8)
  iterzp            0.5168E+02 (62.9)   0.8000E-05 (66.7)   0.1878E+02 (61.2)
  make_fx           0.0000E+00 ( 0.0)   0.0000E+00 ( 0.0)   0.0000E+00 ( 0.0)
  AOints            0.5040E+01 ( 6.1)   0.0000E+00 ( 0.0)   0.2046E+01 ( 6.7)
 ------------------------------------------------------------------------------
   Grand Totals     0.8216E+02          0.1200E-04          0.3070E+02
 ------------------------------------------------------------------------------
 Calculating analytic Hessian of the SCF energy
 Polarizability Matrix (a.u.)
            1           2           3
    1-104.4673987   3.0568245   0.0000000
    2   3.0568245 -78.4927903   0.0000000
    3   0.0000000   0.0000000 -43.0023926

 Direct stationary perturbation theory relativistic correction:

 rels  =       2.789908949519
 relv  =     -10.217918200333
 rel2e =       2.419399321706
 E_rel =      -5.008609929108

 Hessian of the SCF Energy
            1           2           3           4           5           6
    1   0.3462117  -0.0984982  -0.0000000  -0.1517949   0.1156087  -0.0000000
    2  -0.0984982   0.3724335  -0.0000000   0.1423015  -0.1614345   0.0000000
    3  -0.0000000  -0.0000000   0.0669624   0.0000000   0.0000000  -0.0240321
    4  -0.1517949   0.1423015   0.0000000   0.2693824  -0.0739778   0.0000000
    5   0.1156087  -0.1614345   0.0000000  -0.0739778   0.2499883  -0.0000000
    6  -0.0000000   0.0000000  -0.0240321   0.0000000  -0.0000000   0.0165073
    7  -0.0165015  -0.0147891  -0.0000000  -0.0881234  -0.0458592   0.0000000
    8   0.0062547   0.0013271  -0.0000000  -0.0672884  -0.0615053   0.0000000
    9   0.0000000   0.0000000  -0.0003104   0.0000000   0.0000000  -0.0060448
   10  -0.1448367  -0.0288698  -0.0000000  -0.0296445  -0.0094021   0.0000000
   11  -0.0306295  -0.0402496  -0.0000000   0.0002460   0.0071408  -0.0000000
   12  -0.0000000  -0.0000000  -0.0192138   0.0000000  -0.0000000   0.0016701
   13  -0.0330786  -0.0001443   0.0000000   0.0001805   0.0136304   0.0000000
   14   0.0072644  -0.1720765   0.0000000  -0.0012813  -0.0341893  -0.0000000
   15   0.0000000   0.0000000  -0.0234061  -0.0000000  -0.0000000   0.0118994
            7           8           9          10          11          12
    1  -0.0165015   0.0062547   0.0000000  -0.1448367  -0.0306295  -0.0000000
    2  -0.0147891   0.0013271   0.0000000  -0.0288698  -0.0402496  -0.0000000
    3  -0.0000000  -0.0000000  -0.0003104  -0.0000000  -0.0000000  -0.0192138
    4  -0.0881234  -0.0672884   0.0000000  -0.0296445   0.0002460   0.0000000
    5  -0.0458592  -0.0615053   0.0000000  -0.0094021   0.0071408  -0.0000000
    6   0.0000000   0.0000000  -0.0060448   0.0000000  -0.0000000   0.0016701
    7   0.1123890   0.0550286  -0.0000000  -0.0049413   0.0022024   0.0000000
    8   0.0550286   0.0550311  -0.0000000   0.0009831   0.0001962   0.0000000
    9  -0.0000000  -0.0000000   0.0047660  -0.0000000  -0.0000000   0.0043199
   10  -0.0049413   0.0009831  -0.0000000   0.1877597   0.0580914   0.0000000
   11   0.0022024   0.0001962  -0.0000000   0.0580914   0.0588178   0.0000000
   12   0.0000000   0.0000000   0.0043199   0.0000000   0.0000000   0.0085456
   13  -0.0028228   0.0050219   0.0000000  -0.0083373  -0.0299103   0.0000000
   14   0.0034173   0.0049509   0.0000000  -0.0208026  -0.0259051   0.0000000
   15   0.0000000   0.0000000  -0.0027306  -0.0000000  -0.0000000   0.0046782
           13          14          15
    1  -0.0330786   0.0072644   0.0000000
    2  -0.0001443  -0.1720765   0.0000000
    3   0.0000000   0.0000000  -0.0234061
    4   0.0001805  -0.0012813  -0.0000000
    5   0.0136304  -0.0341893  -0.0000000
    6   0.0000000  -0.0000000   0.0118994
    7  -0.0028228   0.0034173   0.0000000
    8   0.0050219   0.0049509   0.0000000
    9   0.0000000   0.0000000  -0.0027306
   10  -0.0083373  -0.0208026  -0.0000000
   11  -0.0299103  -0.0259051  -0.0000000
   12   0.0000000   0.0000000   0.0046782
   13   0.0440582   0.0114023  -0.0000000
   14   0.0114023   0.2272200  -0.0000000
   15  -0.0000000  -0.0000000   0.0095591
 Gradient time:  CPU 117.05 s  wall 43.69 s
 **********************************************************************
 **                                                                  **
 **                       VIBRATIONAL ANALYSIS                       **
 **                       --------------------                       **
 **                                                                  **
 **        VIBRATIONAL FREQUENCIES (CM**-1) AND NORMAL MODES         **
 **     FORCE CONSTANTS (mDYN/ANGSTROM) AND REDUCED MASSES (AMU)     **
 **                  INFRARED INTENSITIES (KM/MOL)                   **
 **                                                                  **
 **********************************************************************


 Mode:                 1                      2                      3
 Frequency:       117.56                 148.65                 249.93
 Force Cnst:      0.2603                 0.4232                 1.1827
 Red. Mass:      31.9699                32.5094                32.1377
 IR Active:          YES                    YES                    YES
 IR Intens:        0.649                  0.821                  0.186
 Raman Active:       YES                    YES                    YES
               X      Y      Z        X      Y      Z        X      Y      Z
 C         -0.000 -0.000  0.225    0.005 -0.309 -0.000   -0.081 -0.314  0.000
 P          0.000 -0.000  0.678    0.072 -0.247 -0.000    0.319 -0.039 -0.000
 Cl        -0.000  0.000 -0.494   -0.421  0.491  0.000    0.467  0.069  0.000
 Cl        -0.000  0.000 -0.430   -0.149  0.172  0.000   -0.418  0.424  0.000
 Cl         0.000 -0.000  0.246    0.504 -0.338 -0.000   -0.304 -0.350 -0.000
 TransDip  -0.000 -0.000  0.026   -0.003 -0.029 -0.000   -0.014 -0.001 -0.000

 Mode:                 4                      5                      6
 Frequency:       306.21                 406.73                 483.51
 Force Cnst:      1.6807                 1.2588                 4.4870
 Red. Mass:      30.4239                12.9153                32.5758
 IR Active:          YES                    YES                    YES
 IR Intens:        1.846                  7.115                 16.264
 Raman Active:       YES                    YES                    YES
               X      Y      Z        X      Y      Z        X      Y      Z
 C          0.406 -0.056  0.000   -0.000  0.000  0.978    0.147 -0.087 -0.000
 P          0.150 -0.389 -0.000   -0.000 -0.000 -0.141    0.177 -0.633  0.000
 Cl        -0.318 -0.040 -0.000    0.000  0.000  0.004    0.120  0.146 -0.000
 Cl         0.468  0.399 -0.000   -0.000 -0.000 -0.095   -0.333 -0.161  0.000
 Cl        -0.422  0.004 -0.000    0.000  0.000 -0.120    0.005  0.606  0.000
 TransDip   0.025 -0.036 -0.000   -0.000  0.000 -0.085    0.018 -0.128  0.000

 Mode:                 7                      8                      9
 Frequency:       498.20                 819.72                1100.61
 Force Cnst:      4.6928                 5.2905                 9.5967
 Red. Mass:      32.0906                13.3633                13.4465
 IR Active:          YES                    YES                    YES
 IR Intens:      105.989                119.474                 71.302
 Raman Active:       YES                    YES                    YES
               X      Y      Z        X      Y      Z        X      Y      Z
 C          0.064 -0.126  0.000    0.741  0.625 -0.000   -0.625  0.732 -0.000
 P          0.705  0.330 -0.000   -0.030 -0.012  0.000    0.184 -0.171  0.000
 Cl        -0.432 -0.332  0.000   -0.023  0.007 -0.000   -0.006 -0.003 -0.000
 Cl        -0.239 -0.050 -0.000   -0.178 -0.065 -0.000    0.048 -0.005  0.000
 Cl         0.025  0.132 -0.000   -0.027 -0.146  0.000    0.011 -0.091  0.000
 TransDip   0.326  0.048 -0.000    0.244  0.251  0.000   -0.158  0.220  0.000

 STANDARD THERMODYNAMIC QUANTITIES AT   298.15 K  AND     1.00 ATM

   This Molecule has  0 Imaginary Frequencies
   Zero point vibrational energy:        5.906 kcal/mol

   Atom    1 Element C  Has Mass   12.00000
   Atom    2 Element P  Has Mass   30.97376
   Atom    3 Element Cl Has Mass   34.96885
   Atom    4 Element Cl Has Mass   34.96885
   Atom    5 Element Cl Has Mass   34.96885
   Molecular Mass:   147.880310 amu
   Principal axes and moments of inertia in amu*Bohr^2:
                             1           2           3
    Eigenvalues --      567.39390  1414.65594  1982.04984
          X               1.00000     0.00040    -0.00000
          Y              -0.00040     1.00000     0.00000
          Z               0.00000    -0.00000     1.00000
   Rotational Symmetry Number is   1
   The Molecule is an Asymmetric Top
   Translational Enthalpy:        0.889 kcal/mol
   Rotational Enthalpy:           0.889 kcal/mol
   Vibrational Enthalpy:          7.857 kcal/mol
   gas constant (RT):             0.592 kcal/mol
   Translational Entropy:        40.884  cal/mol.K
   Rotational Entropy:           28.855  cal/mol.K
   Vibrational Entropy:          11.499  cal/mol.K

   Total Enthalpy:               10.227 kcal/mol
   Total Entropy:                81.238  cal/mol.K
Archival summary:
1\1\TWL02\FREQ\ProcedureUnspecified\BasisUnspecified\l311\taweetha\MonNov2613:12:232018MonNov2613:12:232018\0\\#,FREQ,ProcedureUnspecified,BasisUnspecified,\\0,1\P\C,1,1.6929\Cl,2,1.72211,1,129.573\Cl,2,1.74899,1,115.542,3,180,0\Cl,1,2.08953,2,103.155,3,0,0\\\@

 Total job time:  51.81s(wall), 137.08s(cpu) 
 Mon Nov 26 13:12:23 2018

        *************************************************************
        *                                                           *
        *  Thank you very much for using Q-Chem.  Have a nice day.  *
        *                                                           *
        *************************************************************
