# Supplementary material for: Geometric and energetic data from ab initio calculations of haloethene, haloimine, halomethylenephosphine, haloiminophosphine, halodiazene, halodiphosphene and halocyclopropane
Source: Data Brief. 2019 Nov 2;27:104738. doi: 10.1016/j.dib.2019.104738 (PMC6861602; doi:10.1016/j.dib.2019.104738)
Supplement: Multimedia component 5 [file mmc5.zip › CP/B3LYP/ClClCPFE.out]

Q-Chem Developer Version!
                  Welcome to Q-Chem
     A Quantum Leap Into The Future Of Chemistry


 Q-Chem 5.1, Q-Chem, Inc., Pleasanton, CA (2018)

 Yihan Shao,  Zhengting Gan,  E. Epifanovsky,  A. T. B. Gilbert,  M. Wormit,  
 J. Kussmann,  A. W. Lange,  A. Behn,  Jia Deng,  Xintian Feng,  D. Ghosh,  
 M. Goldey,  P. R. Horn,  L. D. Jacobson,  I. Kaliman,  T. Kus,  A. Landau,  
 Jie Liu,  E. I. Proynov,  R. M. Richard,  R. P. Steele,  E. J. Sundstrom,  
 H. L. Woodcock III,  P. M. Zimmerman,  D. Zuev,  B. Albrecht,  E. Alguire,  
 S. A. Baeppler,  D. Barton,  Z. Benda,  Y. A. Bernard,  E. J. Berquist,  
 K. B. Bravaya,  H. Burton,  D. Casanova,  Chun-Min Chang,  Yunqing Chen,  
 A. Chien,  K. D. Closser,  M. P. Coons,  S. Coriani,  S. Dasgupta,  
 A. L. Dempwolff,  M. Diedenhofen,  Hainam Do,  R. G. Edgar,  Po-Tung Fang,  
 S. Faraji,  S. Fatehi,  Qingguo Feng,  K. D. Fenk,  J. Fosso-Tande,  
 Qinghui Ge,  A. Ghysels,  G. Gidofalvi,  J. Gomes,  J. Gonthier,  A. Gunina,  
 D. Hait,  M. W. D. Hanson-Heine,  P. H. P. Harbach,  A. W. Hauser,  
 J. E. Herr,  E. G. Hohenstein,  Z. C. Holden,  Kerwin Hui,  B. C. Huynh,  
 T.-C. Jagau,  Hyunjun Ji,  B. Kaduk,  K. Khistyaev,  Jaehoon Kim,  
 P. Klunzinger,  K. Koh,  D. Kosenkov,  L. Koulias,  T. Kowalczyk,  
 C. M. Krauter,  A. Kunitsa,  Ka Un Lao,  A. Laurent,  K. V. Lawler,  
 Joonho Lee,  D. Lefrancois,  S. Lehtola,  D. S. Levine,  Yi-Pei Li,  
 You-Sheng Lin,  Fenglai Liu,  E. Livshits,  A. Luenser,  P. Manohar,  
 E. Mansoor,  S. F. Manzer,  Shan-Ping Mao,  Yuezhi Mao,  N. Mardirossian,  
 A. V. Marenich,  T. Markovich,  L. A. Martinez-Martinez,  S. A. Maurer,  
 N. J. Mayhall,  S. C. McKenzie,  J.-M. Mewes,  A. F. Morrison,  
 J. W. Mullinax,  K. Nanda,  T. S. Nguyen-Beck,  R. Olivares-Amaya,  
 J. A. Parkhill,  T. M. Perrine,  F. Plasser,  P. Pokhilko,  S. Prager,  
 A. Prociuk,  E. Ramos,  D. R. Rehn,  F. Rob,  M. Schneider,  N. Sergueev,  
 S. M. Sharada,  S. Sharma,  D. W. Small,  T. Stauch,  T. Stein,  
 Yu-Chuan Su,  A. J. W. Thom,  A. Tkatchenko,  T. Tsuchimochi,  N. M. Tubman,  
 L. Vogt,  M. L. Vidal,  O. Vydrov,  M. A. Watson,  J. Wenzel,  
 M. de Wergifosse,  T. A. Wesolowski,  A. White,  J. Witte,  A. Yamada,  
 Jun Yang,  K. Yao,  S. Yeganeh,  S. R. Yost,  Zhi-Qiang You,  A. Zech,  
 Igor Ying Zhang,  Xing Zhang,  Yan Zhao,  Ying Zhu,  B. R. Brooks,  
 G. K. L. Chan,  C. J. Cramer,  M. S. Gordon,  W. J. Hehre,  A. Klamt,  
 M. W. Schmidt,  C. D. Sherrill,  D. G. Truhlar,  A. Aspuru-Guzik,  R. Baer,  
 A. T. Bell,  N. A. Besley,  Jeng-Da Chai,  A. E. DePrince, III,  
 R. A. DiStasio Jr.,  A. Dreuw,  B. D. Dunietz,  T. R. Furlani,  
 Chao-Ping Hsu,  Yousung Jung,  Jing Kong,  D. S. Lambrecht,  WanZhen Liang,  
 C. Ochsenfeld,  V. A. Rassolov,  L. V. Slipchenko,  J. E. Subotnik,  
 T. Van Voorhis,  J. M. Herbert,  A. I. Krylov,  P. M. W. Gill,  M. Head-Gordon

 Contributors to earlier versions of Q-Chem not listed above: 
 R. D. Adamson,  B. Austin,  J. Baker,  G. J. O. Beran,  K. Brandhorst,  
 S. T. Brown,  E. F. C. Byrd,  A. K. Chakraborty,  C.-L. Cheng,  
 Siu Hung Chien,  D. M. Chipman,  D. L. Crittenden,  H. Dachsel,  
 R. J. Doerksen,  A. D. Dutoi,  L. Fusti-Molnar,  W. A. Goddard III,  
 A. Golubeva-Zadorozhnaya,  S. R. Gwaltney,  G. Hawkins,  A. Heyden,  
 S. Hirata,  G. Kedziora,  F. J. Keil,  C. Kelley,  Jihan Kim,  R. A. King,  
 R. Z. Khaliullin,  P. P. Korambath,  W. Kurlancheek,  A. M. Lee,  M. S. Lee,  
 S. V. Levchenko,  Ching Yeh Lin,  D. Liotard,  R. C. Lochan,  I. Lotan,  
 P. E. Maslen,  N. Nair,  D. P. O'Neill,  D. Neuhauser,  E. Neuscamman,  
 C. M. Oana,  R. Olson,  B. Peters,  R. Peverati,  P. A. Pieniazek,  
 Y. M. Rhee,  J. Ritchie,  M. A. Rohrdanz,  E. Rosta,  N. J. Russ,  
 H. F. Schaefer III,  N. E. Schultz,  N. Shenvi,  A. C. Simmonett,  A. Sodt,  
 D. Stuck,  K. S. Thanthiriwatte,  V. Vanovschi,  Tao Wang,  A. Warshel,  
 C. F. Williams,  Q. Wu,  X. Xu,  W. Zhang

 Please cite Q-Chem as follows:
 Y. Shao et al., Mol. Phys. 113, 184-215 (2015)
 DOI: 10.1080/00268976.2014.952696

 Q-Chem 5.1.2 for Intel X86 EM64T Linux

 Parts of Q-Chem use Armadillo 8.300.2 (Tropical Shenanigans).
 http://arma.sourceforge.net/

 Q-Chem begins on Mon Nov 26 14:17:18 2018  

Host: 
0

     Scratch files written to /scratch/taweetham/qchem47712//
Input Ideriv = 2
Curr. Ideriv = -1
Max.  Ideriv = 2

Checking the input file for inconsistencies... 	...done.

--------------------------------------------------------------
User input:
--------------------------------------------------------------
$molecule
0 1
C 
P 1 1.5 
F 2 PF 1 120. 
Cl 1 PCl 2 120.  3 180.0
Cl 1 PCl 2 120.  3 0.0

PH=1.44
PF=1.54
PCl=2.03
PBr=2.5
PI=2.6
$end

$rem
   job_type	optimization
   basis	6-311++g**
   method	b3lyp
$end

--------------------------------------------------------------
 ----------------------------------------------------------------
             Standard Nuclear Orientation (Angstroms)
    I     Atom           X                Y                Z
 ----------------------------------------------------------------
    1      C       0.2272436170     0.0290433683     0.0000000000
    2      P      -0.7829023877     1.1379189470     0.0000000000
    3      F      -2.2873668088     0.8090013198     0.0000000000
    4      Cl      2.2104012631     0.4626166042     0.0000000000
    5      Cl     -0.3888497694    -1.9052081509    -0.0000000000
 ----------------------------------------------------------------
 Molecular Point Group                 Cs    NOp =  2
 Largest Abelian Subgroup              Cs    NOp =  2
 Nuclear Repulsion Energy =   316.0091860068 hartrees
 There are       32 alpha and       32 beta electrons
 Requested basis set is 6-311++G(d,p)
 There are 51 shells and 134 basis functions

 Total QAlloc Memory Limit   2000 MB
 Mega-Array Size       188 MB
 MEM_STATIC part       192 MB
 A cutoff of  1.0D-11 yielded   1119 shell pairs
 There are      8303 function pairs (      8956 Cartesian)

 -------------------------------------------------------
 OpenMP Integral Computing Module                       
 Release: version 1.0, May 2013, Q-Chem Inc. Pittsburgh 
 -------------------------------------------------------
 Integral Job Info:
 Integral job number is                      11
 Integral operator is                         1
 short-range coefficients                     0
 long-range coefficients              100000000
 Omega coefficients                           0
 if combine SR and LR in K                    0
 Integral screening is                        0
 Integral computing path is                   2
 max size of driver memory is            800000
 size of driver memory is                593474
 size of scratch memory is              8114252
 max col of scratch BK array               1296
 max len of scratch array in speh3          155
 max len of scratch index in speh4           18
 max int batch size is                      520
 min int batch size is                       52
 fixed nKL is                                52
 max L of basis functions is                  2
 order of int derivative is                   0
 number of shells is                         51
 number of basis is                         139
 number of cartesian basis is               139
 number of contracted shell pairs          1119
 number of primitive shell pairs           3099
 maxK2 (contraction) of shell pair           36
 max number of K2 of shell pair               1
 max number of CS2 of shell pair            106
 max number of PS2 of shell pair            270
 mem total for path MDJ                  515226
 -------------------------------------------------------
 Smallest overlap matrix eigenvalue = 5.16E-04

 Scale SEOQF with 1.000000e-01/1.000000e-01/1.000000e-01

 Standard Electronic Orientation quadrupole field applied
 Nucleus-field energy     =     0.0000000116 hartrees
 Guess from superposition of atomic densities
 Warning:  Energy on first SCF cycle will be non-variational
 SAD guess density has 64.000000 electrons

 -----------------------------------------------------------------------
  General SCF calculation program by
  Eric Jon Sundstrom, Paul Horn, Yuezhi Mao, Dmitri Zuev, Alec White,
  David Stuck, Shaama M.S., Shane Yost, Joonho Lee, David Small,
  Daniel Levine, Susi Lehtola, Hugh Burton, Evgeny Epifanovsky
 -----------------------------------------------------------------------
 Exchange:     0.2000 Hartree-Fock + 0.0800 Slater + 0.7200 B88
 Correlation:  0.1900 VWN1RPA + 0.8100 LYP
 Using SG-1 standard quadrature grid
 using 4 threads for integral computing
 -------------------------------------------------------
 OpenMP Integral computing Module                
 Release: version 2.0, May 2017, Q-Chem Inc. Pleasanton 
 -------------------------------------------------------
 -------------------------------------------------------
 OpenMP BLAS3 based DFT computing Module                
 Release: version 1.0, May 2013, Q-Chem Inc. Pittsburgh 
 -------------------------------------------------------
 A restricted SCF calculation will be
 performed using DIIS
 SCF converges when DIIS error is below 1.0e-08
 ---------------------------------------
  Cycle       Energy         DIIS error
 ---------------------------------------
    1   -1400.3450096350      4.26e-02  
    2   -1399.6755749226      4.15e-03  
    3   -1399.6520286411      5.70e-03  
    4   -1399.7057774710      8.21e-04  
    5   -1399.7068038798      3.31e-04  
    6   -1399.7070052247      1.56e-04  
    7   -1399.7070548635      5.76e-05  
    8   -1399.7070627762      1.20e-05  
    9   -1399.7070631621      2.91e-06  
   10   -1399.7070631788      1.27e-06  
   11   -1399.7070631831      3.15e-07  
   12   -1399.7070631833      4.51e-08  
   13   -1399.7070631833      8.60e-09  Convergence criterion met
 ---------------------------------------
 SCF time:   CPU 15.50s  wall 6.00s 
 SCF   energy in the final basis set =    -1399.7070631833
 Total energy in the final basis set =    -1399.7070631833

 --------------------------------------------------------------
             Orbital Energies (a.u.) and Symmetries
 --------------------------------------------------------------

 Alpha MOs, Restricted
 -- Occupied --                  
-101.61 -101.59  -77.14  -24.75  -10.32   -9.52   -9.50   -7.28
  1 A'    2 A'    3 A'    4 A'    5 A'    6 A'    7 A'    8 A'                 
 -7.271  -7.270  -7.263  -7.252  -7.251  -6.639  -4.802  -4.797
  9 A'    1 A"   10 A'   11 A'    2 A"   12 A'   13 A'    3 A"                 
 -4.795  -1.290  -0.879  -0.837  -0.778  -0.618  -0.526  -0.526
 14 A'   15 A'   16 A'   17 A'   18 A'   19 A'   20 A'    4 A"                 
 -0.493  -0.450  -0.396  -0.358  -0.348  -0.344  -0.322  -0.308
 21 A'   22 A'    5 A"   23 A'    6 A"   24 A'   25 A'    7 A"                 
 -- Virtual --                   
 -0.142  -0.120  -0.079   0.002   0.017   0.028   0.038   0.044
 26 A'   27 A'    8 A"   28 A'   29 A'   30 A'    9 A"   31 A'                 
  0.059   0.078   0.081   0.087   0.092   0.114   0.121   0.131
 32 A'   33 A'   10 A"   11 A"   34 A'   35 A'   36 A'   12 A"                 
  0.135   0.144   0.152   0.166   0.217   0.231   0.271   0.271
 37 A'   38 A'   39 A'   40 A'   41 A'   13 A"   14 A"   42 A'                 
  0.282   0.312   0.337   0.376   0.412   0.416   0.453   0.455
 43 A'   44 A'   45 A'   46 A'   47 A'   48 A'   15 A"   49 A'                 
  0.459   0.483   0.501   0.522   0.561   0.617   0.622   0.641
 16 A"   50 A'   51 A'   17 A"   52 A'   53 A'   18 A"   19 A"                 
  0.725   0.758   0.781   0.834   0.835   0.845   0.849   0.861
 54 A'   55 A'   20 A"   56 A'   21 A"   57 A'   22 A"   58 A'                 
  0.894   0.905   0.932   0.935   0.960   1.077   1.126   1.191
 59 A'   60 A'   61 A'   23 A"   62 A'   63 A'   64 A'   65 A'                 
  1.256   1.324   1.342   1.355   1.496   1.559   1.569   1.602
 24 A"   66 A'   67 A'   25 A"   26 A"   68 A'   27 A"   69 A'                 
  1.653   1.710   1.945   1.985   2.213   2.236   2.239   2.264
 70 A'   71 A'   72 A'   73 A'   28 A"   29 A"   74 A'   75 A'                 
  2.329   2.372   2.674   2.875   3.172   3.703   3.710   3.754
 76 A'   77 A'   30 A"   78 A'   79 A'   31 A"   80 A'   32 A"                 
  3.786   4.140   6.213   6.246   6.278   7.050   9.626   9.658
 81 A'   82 A'   33 A"   83 A'   84 A'   85 A'   86 A'   87 A'                 
 13.759  13.909  14.073  23.419  25.738  25.776  25.778  25.851
 34 A"   88 A'   89 A'   90 A'   35 A"   91 A'   36 A"   92 A'                 
 26.114  26.179  66.720 163.194 215.600 215.637
 93 A'   94 A'   95 A'   96 A'   97 A'   98 A'                                 

 Beta MOs, Restricted
 -- Occupied --                  
-101.61 -101.59  -77.14  -24.75  -10.32   -9.52   -9.50   -7.28
  1 A'    2 A'    3 A'    4 A'    5 A'    6 A'    7 A'    8 A'                 
 -7.271  -7.270  -7.263  -7.252  -7.251  -6.639  -4.802  -4.797
  9 A'    1 A"   10 A'   11 A'    2 A"   12 A'   13 A'    3 A"                 
 -4.795  -1.290  -0.879  -0.837  -0.778  -0.618  -0.526  -0.526
 14 A'   15 A'   16 A'   17 A'   18 A'   19 A'   20 A'    4 A"                 
 -0.493  -0.450  -0.396  -0.358  -0.348  -0.344  -0.322  -0.308
 21 A'   22 A'    5 A"   23 A'    6 A"   24 A'   25 A'    7 A"                 
 -- Virtual --                   
 -0.142  -0.120  -0.079   0.002   0.017   0.028   0.038   0.044
 26 A'   27 A'    8 A"   28 A'   29 A'   30 A'    9 A"   31 A'                 
  0.059   0.078   0.081   0.087   0.092   0.114   0.121   0.131
 32 A'   33 A'   10 A"   11 A"   34 A'   35 A'   36 A'   12 A"                 
  0.135   0.144   0.152   0.166   0.217   0.231   0.271   0.271
 37 A'   38 A'   39 A'   40 A'   41 A'   13 A"   14 A"   42 A'                 
  0.282   0.312   0.337   0.376   0.412   0.416   0.453   0.455
 43 A'   44 A'   45 A'   46 A'   47 A'   48 A'   15 A"   49 A'                 
  0.459   0.483   0.501   0.522   0.561   0.617   0.622   0.641
 16 A"   50 A'   51 A'   17 A"   52 A'   53 A'   18 A"   19 A"                 
  0.725   0.758   0.781   0.834   0.835   0.845   0.849   0.861
 54 A'   55 A'   20 A"   56 A'   21 A"   57 A'   22 A"   58 A'                 
  0.894   0.905   0.932   0.935   0.960   1.077   1.126   1.191
 59 A'   60 A'   61 A'   23 A"   62 A'   63 A'   64 A'   65 A'                 
  1.256   1.324   1.342   1.355   1.496   1.559   1.569   1.602
 24 A"   66 A'   67 A'   25 A"   26 A"   68 A'   27 A"   69 A'                 
  1.653   1.710   1.945   1.985   2.213   2.236   2.239   2.264
 70 A'   71 A'   72 A'   73 A'   28 A"   29 A"   74 A'   75 A'                 
  2.329   2.372   2.674   2.875   3.172   3.703   3.710   3.754
 76 A'   77 A'   30 A"   78 A'   79 A'   31 A"   80 A'   32 A"                 
  3.786   4.140   6.213   6.246   6.278   7.050   9.626   9.658
 81 A'   82 A'   33 A"   83 A'   84 A'   85 A'   86 A'   87 A'                 
 13.759  13.909  14.073  23.419  25.738  25.776  25.778  25.851
 34 A"   88 A'   89 A'   90 A'   35 A"   91 A'   36 A"   92 A'                 
 26.114  26.179  66.720 163.194 215.600 215.637
 93 A'   94 A'   95 A'   96 A'   97 A'   98 A'                                 
 --------------------------------------------------------------

          Ground-State Mulliken Net Atomic Charges

     Atom                 Charge (a.u.)
  ----------------------------------------
      1 C                    -0.482570
      2 P                     0.275840
      3 F                    -0.079310
      4 Cl                    0.176423
      5 Cl                    0.109617
  ----------------------------------------
  Sum of atomic charges =     0.000000

 -----------------------------------------------------------------
                    Cartesian Multipole Moments
 -----------------------------------------------------------------
    Charge (ESU x 10^10)
                 0.0000
    Dipole Moment (Debye)
         X      -0.1069      Y       0.9779      Z       0.0000
       Tot       0.9837
    Quadrupole Moments (Debye-Ang)
        XX     -49.3617     XY       0.1275     YY     -49.7135
        XZ      -0.0000     YZ       0.0000     ZZ     -48.7068
    Octopole Moments (Debye-Ang^2)
       XXX       4.6160    XXY       1.6406    XYY      -6.1069
       YYY      -5.3803    XXZ      -0.0000    XYZ      -0.0000
       YYZ       0.0000    XZZ      -5.9305    YZZ       1.5929
       ZZZ       0.0000
    Hexadecapole Moments (Debye-Ang^3)
      XXXX    -618.2755   XXXY       6.0279   XXYY    -181.6907
      XYYY      -0.4970   YYYY    -461.2182   XXXZ      -0.0000
      XXYZ       0.0000   XYYZ      -0.0000   YYYZ       0.0000
      XXZZ    -116.4465   XYZZ      -4.4209   YYZZ     -89.9027
      XZZZ      -0.0000   YZZZ       0.0000   ZZZZ     -58.1378
 -----------------------------------------------------------------
 Calculating analytic gradient of the SCF energy
 Gradient of SCF Energy
            1           2           3           4           5
    1  -0.1333038   0.0462516   0.0437865   0.0690719  -0.0258062
    2   0.1826619  -0.1847993   0.0345699   0.0175245  -0.0499570
    3  -0.0000000   0.0000000  -0.0000000   0.0000000  -0.0000000
 Max gradient component =       1.848E-01
 RMS gradient           =       8.115E-02
 Gradient time:  CPU 3.92 s  wall 1.44 s
 Geometry Optimization Parameters
   NAtoms,    NIC,     NZ,  NCons,   NDum,   NFix, NCnnct, MaxDiis
        5      20       5       0       0       0       0       0


** GEOMETRY OPTIMIZATION IN DELOCALIZED INTERNAL COORDINATES **
   Searching for a Minimum

   Optimization Cycle:   1

                       Coordinates (Angstroms)
     ATOM                X               Y               Z
      1  C         0.2272436170    0.0290433683    0.0000000000
      2  P        -0.7829023877    1.1379189470    0.0000000000
      3  F        -2.2873668088    0.8090013198    0.0000000000
      4  Cl        2.2104012631    0.4626166042    0.0000000000
      5  Cl       -0.3888497694   -1.9052081509    0.0000000000
   Point Group: cs    Number of degrees of freedom:     7


   Energy is  -1399.707063183


 Attempting to Generate Delocalized Internal Coordinates

  7 Hessian modes will be used to form the next step
  Hessian Eigenvalues:
     0.139919    0.139919    0.250000    0.250000    0.250000    0.648207
     0.766766

 Minimum Search - Taking Simple RFO Step
 Searching for Lamda that Minimizes Along All modes
 Value Taken    Lamda =  -0.09013812
 Calculated Step too Large.  Step scaled by  0.601913
 Step Taken.  Stepsize is  0.300000

                             Maximum     Tolerance    Cnvgd?
         Gradient           0.150393      0.000300      NO
         Displacement       0.179003      0.001200      NO
         Energy change     *********      0.000001      NO


 New Cartesian Coordinates Obtained by Inverse Iteration

 Displacement from previous Coordinates is:  0.315171
 ----------------------------------------------------------------
             Standard Nuclear Orientation (Angstroms)
    I     Atom           X                Y                Z
 ----------------------------------------------------------------
    1      C       0.2369010972     0.0237539899     0.0000000000
    2      P      -0.7768770879     1.2144621512     0.0000000000
    3      F      -2.2652836162     0.7418534876     0.0000000000
    4      Cl      2.1326910904     0.3928867212     0.0000000000
    5      Cl     -0.3489055693    -1.8395842614     0.0000000000
 ----------------------------------------------------------------
 Molecular Point Group                 Cs    NOp =  2
 Largest Abelian Subgroup              Cs    NOp =  2
 Nuclear Repulsion Energy =   320.4985491289 hartrees
 There are       32 alpha and       32 beta electrons
 Applying Cartesian multipole field
    Component          Value
    ---------          -----
     (2,0,0)        1.00000E-11
     (0,2,0)        2.00000E-11
     (0,0,2)       -3.00000E-11
 Nucleus-field energy     =     0.0000000111 hartrees
 Requested basis set is 6-311++G(d,p)
 There are 51 shells and 134 basis functions
 A cutoff of  1.0D-11 yielded   1123 shell pairs
 There are      8341 function pairs (      9001 Cartesian)
 Smallest overlap matrix eigenvalue = 4.61E-04
 Guess MOs from SCF MO coefficient file

 -----------------------------------------------------------------------
  General SCF calculation program by
  Eric Jon Sundstrom, Paul Horn, Yuezhi Mao, Dmitri Zuev, Alec White,
  David Stuck, Shaama M.S., Shane Yost, Joonho Lee, David Small,
  Daniel Levine, Susi Lehtola, Hugh Burton, Evgeny Epifanovsky
 -----------------------------------------------------------------------
 Exchange:     0.2000 Hartree-Fock + 0.0800 Slater + 0.7200 B88
 Correlation:  0.1900 VWN1RPA + 0.8100 LYP
 Using SG-1 standard quadrature grid
 using 4 threads for integral computing
 -------------------------------------------------------
 OpenMP Integral computing Module                
 Release: version 2.0, May 2017, Q-Chem Inc. Pleasanton 
 -------------------------------------------------------
 -------------------------------------------------------
 OpenMP BLAS3 based DFT computing Module                
 Release: version 1.0, May 2013, Q-Chem Inc. Pittsburgh 
 -------------------------------------------------------
 A restricted SCF calculation will be
 performed using DIIS
 SCF converges when DIIS error is below 1.0e-08
 ---------------------------------------
  Cycle       Energy         DIIS error
 ---------------------------------------
    1   -1399.7441755911      1.64e-03  
    2   -1399.7527671212      5.25e-04  
    3   -1399.7521150515      7.35e-04  
    4   -1399.7533042822      2.21e-04  
    5   -1399.7534062284      6.89e-05  
    6   -1399.7534147486      1.14e-05  
    7   -1399.7534149450      4.52e-06  
    8   -1399.7534149858      1.55e-06  
    9   -1399.7534149915      2.10e-07  
   10   -1399.7534149916      1.14e-07  
   11   -1399.7534149916      2.29e-08  
   12   -1399.7534149916      5.78e-09  Convergence criterion met
 ---------------------------------------
 SCF time:   CPU 14.44s  wall 6.00s 
 SCF   energy in the final basis set =    -1399.7534149916
 Total energy in the final basis set =    -1399.7534149916

 --------------------------------------------------------------
             Orbital Energies (a.u.) and Symmetries
 --------------------------------------------------------------

 Alpha MOs, Restricted
 -- Occupied --                  
-101.60 -101.59  -77.14  -24.74  -10.32   -9.51   -9.50   -7.28
  1 A'    2 A'    3 A'    4 A'    5 A'    6 A'    7 A'    8 A'                 
 -7.269  -7.268  -7.265  -7.254  -7.254  -6.637  -4.800  -4.795
  9 A'    1 A"   10 A'   11 A'    2 A"   12 A'   13 A'    3 A"                 
 -4.793  -1.273  -0.891  -0.842  -0.761  -0.607  -0.515  -0.512
 14 A'   15 A'   16 A'   17 A'   18 A'   19 A'   20 A'    4 A"                 
 -0.503  -0.454  -0.400  -0.362  -0.349  -0.345  -0.330  -0.296
 21 A'   22 A'    5 A"   23 A'    6 A"   24 A'   25 A'    7 A"                 
 -- Virtual --                   
 -0.107  -0.100  -0.087   0.002   0.015   0.027   0.039   0.044
 26 A'   27 A'    8 A"   28 A'   29 A'   30 A'    9 A"   31 A'                 
  0.058   0.080   0.080   0.088   0.090   0.113   0.121   0.132
 32 A'   33 A'   10 A"   11 A"   34 A'   35 A'   36 A'   37 A'                 
  0.133   0.143   0.149   0.164   0.220   0.230   0.271   0.273
 12 A"   38 A'   39 A'   40 A'   41 A'   13 A"   42 A'   14 A"                 
  0.283   0.313   0.323   0.380   0.405   0.416   0.444   0.451
 43 A'   44 A'   45 A'   46 A'   47 A'   48 A'   49 A'   15 A"                 
  0.461   0.488   0.496   0.524   0.530   0.608   0.610   0.647
 16 A"   50 A'   51 A'   17 A"   52 A'   18 A"   53 A'   19 A"                 
  0.742   0.761   0.773   0.834   0.835   0.845   0.851   0.872
 54 A'   20 A"   55 A'   21 A"   56 A'   22 A"   57 A'   58 A'                 
  0.885   0.901   0.932   0.948   0.980   1.052   1.108   1.193
 59 A'   60 A'   61 A'   23 A"   62 A'   63 A'   64 A'   65 A'                 
  1.271   1.339   1.357   1.370   1.477   1.556   1.589   1.642
 24 A"   66 A'   67 A'   25 A"   26 A"   27 A"   68 A'   69 A'                 
  1.683   1.718   1.923   1.958   2.214   2.238   2.253   2.264
 70 A'   71 A'   72 A'   73 A'   28 A"   29 A"   74 A'   75 A'                 
  2.334   2.404   2.671   2.924   3.144   3.717   3.726   3.761
 76 A'   77 A'   30 A"   78 A'   79 A'   31 A"   80 A'   32 A"                 
  3.792   4.126   6.224   6.262   6.292   7.021   9.630   9.672
 81 A'   82 A'   33 A"   83 A'   84 A'   85 A'   86 A'   87 A'                 
 13.760  13.903  14.005  23.353  25.744  25.782  25.810  25.836
 34 A"   88 A'   89 A'   90 A'   35 A"   36 A"   91 A'   92 A'                 
 26.204  26.212  66.730 163.152 215.608 215.652
 93 A'   94 A'   95 A'   96 A'   97 A'   98 A'                                 

 Beta MOs, Restricted
 -- Occupied --                  
-101.60 -101.59  -77.14  -24.74  -10.32   -9.51   -9.50   -7.28
  1 A'    2 A'    3 A'    4 A'    5 A'    6 A'    7 A'    8 A'                 
 -7.269  -7.268  -7.265  -7.254  -7.254  -6.637  -4.800  -4.795
  9 A'    1 A"   10 A'   11 A'    2 A"   12 A'   13 A'    3 A"                 
 -4.793  -1.273  -0.891  -0.842  -0.761  -0.607  -0.515  -0.512
 14 A'   15 A'   16 A'   17 A'   18 A'   19 A'   20 A'    4 A"                 
 -0.503  -0.454  -0.400  -0.362  -0.349  -0.345  -0.330  -0.296
 21 A'   22 A'    5 A"   23 A'    6 A"   24 A'   25 A'    7 A"                 
 -- Virtual --                   
 -0.107  -0.100  -0.087   0.002   0.015   0.027   0.039   0.044
 26 A'   27 A'    8 A"   28 A'   29 A'   30 A'    9 A"   31 A'                 
  0.058   0.080   0.080   0.088   0.090   0.113   0.121   0.132
 32 A'   33 A'   10 A"   11 A"   34 A'   35 A'   36 A'   37 A'                 
  0.133   0.143   0.149   0.164   0.220   0.230   0.271   0.273
 12 A"   38 A'   39 A'   40 A'   41 A'   13 A"   42 A'   14 A"                 
  0.283   0.313   0.323   0.380   0.405   0.416   0.444   0.451
 43 A'   44 A'   45 A'   46 A'   47 A'   48 A'   49 A'   15 A"                 
  0.461   0.488   0.496   0.524   0.530   0.608   0.610   0.647
 16 A"   50 A'   51 A'   17 A"   52 A'   18 A"   53 A'   19 A"                 
  0.742   0.761   0.773   0.834   0.835   0.845   0.851   0.872
 54 A'   20 A"   55 A'   21 A"   56 A'   22 A"   57 A'   58 A'                 
  0.885   0.901   0.932   0.948   0.980   1.052   1.108   1.193
 59 A'   60 A'   61 A'   23 A"   62 A'   63 A'   64 A'   65 A'                 
  1.271   1.339   1.357   1.370   1.477   1.556   1.589   1.642
 24 A"   66 A'   67 A'   25 A"   26 A"   27 A"   68 A'   69 A'                 
  1.683   1.718   1.923   1.958   2.214   2.238   2.253   2.264
 70 A'   71 A'   72 A'   73 A'   28 A"   29 A"   74 A'   75 A'                 
  2.334   2.404   2.671   2.924   3.144   3.717   3.726   3.761
 76 A'   77 A'   30 A"   78 A'   79 A'   31 A"   80 A'   32 A"                 
  3.792   4.126   6.224   6.262   6.292   7.021   9.630   9.672
 81 A'   82 A'   33 A"   83 A'   84 A'   85 A'   86 A'   87 A'                 
 13.760  13.903  14.005  23.353  25.744  25.782  25.810  25.836
 34 A"   88 A'   89 A'   90 A'   35 A"   36 A"   91 A'   92 A'                 
 26.204  26.212  66.730 163.152 215.608 215.652
 93 A'   94 A'   95 A'   96 A'   97 A'   98 A'                                 
 --------------------------------------------------------------

          Ground-State Mulliken Net Atomic Charges

     Atom                 Charge (a.u.)
  ----------------------------------------
      1 C                    -0.541623
      2 P                     0.284619
      3 F                    -0.116354
      4 Cl                    0.198033
      5 Cl                    0.175326
  ----------------------------------------
  Sum of atomic charges =     0.000000

 -----------------------------------------------------------------
                    Cartesian Multipole Moments
 -----------------------------------------------------------------
    Charge (ESU x 10^10)
                 0.0000
    Dipole Moment (Debye)
         X       0.1426      Y       0.9695      Z      -0.0000
       Tot       0.9800
    Quadrupole Moments (Debye-Ang)
        XX     -50.0692     XY       0.0395     YY     -48.6758
        XZ       0.0000     YZ      -0.0000     ZZ     -48.7430
    Octopole Moments (Debye-Ang^2)
       XXX       5.6378    XXY       0.6777    XYY      -6.2010
       YYY      -7.2907    XXZ      -0.0000    XYZ      -0.0000
       YYZ      -0.0000    XZZ      -5.2727    YZZ       0.7176
       ZZZ      -0.0000
    Hexadecapole Moments (Debye-Ang^3)
      XXXX    -594.8784   XXXY      14.0435   XXYY    -173.8647
      XYYY       9.2584   YYYY    -444.0194   XXXZ      -0.0000
      XXYZ       0.0000   XYYZ       0.0000   YYYZ       0.0000
      XXZZ    -111.3112   XYZZ      -0.6201   YYZZ     -87.1868
      XZZZ       0.0000   YZZZ       0.0000   ZZZZ     -58.3795
 -----------------------------------------------------------------
 Calculating analytic gradient of the SCF energy
 Gradient of SCF Energy
            1           2           3           4           5
    1  -0.0788383   0.0142052   0.0297403   0.0584467  -0.0235540
    2   0.1206181  -0.1109640   0.0253980   0.0138390  -0.0488911
    3  -0.0000000   0.0000000  -0.0000000  -0.0000000   0.0000000
 Max gradient component =       1.206E-01
 RMS gradient           =       5.251E-02
 Gradient time:  CPU 3.96 s  wall 1.40 s
 Geometry Optimization Parameters
   NAtoms,    NIC,     NZ,  NCons,   NDum,   NFix, NCnnct, MaxDiis
        5      20       5       0       0       0       0       0

 Cartesian Hessian Update
 Hessian Updated using BFGS Update


** GEOMETRY OPTIMIZATION IN DELOCALIZED INTERNAL COORDINATES **
   Searching for a Minimum

   Optimization Cycle:   2

                       Coordinates (Angstroms)
     ATOM                X               Y               Z
      1  C         0.2369010972    0.0237539899    0.0000000000
      2  P        -0.7768770879    1.2144621512    0.0000000000
      3  F        -2.2652836162    0.7418534876    0.0000000000
      4  Cl        2.1326910904    0.3928867212    0.0000000000
      5  Cl       -0.3489055693   -1.8395842614    0.0000000000
   Point Group: cs    Number of degrees of freedom:     7


   Energy is  -1399.753414992

 Hessian Updated using BFGS Update

  6 Hessian modes will be used to form the next step
  Hessian Eigenvalues:
     0.085313    0.141373    0.246194    0.257868    0.630123    0.815891

 Minimum Search - Taking Simple RFO Step
 Searching for Lamda that Minimizes Along All modes
 Value Taken    Lamda =  -0.07485921
 Calculated Step too Large.  Step scaled by  0.468914
 Step Taken.  Stepsize is  0.300000

                             Maximum     Tolerance    Cnvgd?
         Gradient           0.093144      0.000300      NO
         Displacement       0.163985      0.001200      NO
         Energy change     -0.046352      0.000001      NO


 New Cartesian Coordinates Obtained by Inverse Iteration

 Displacement from previous Coordinates is:  0.307980
 ----------------------------------------------------------------
             Standard Nuclear Orientation (Angstroms)
    I     Atom           X                Y                Z
 ----------------------------------------------------------------
    1      C       0.2410713666     0.0124893673     0.0000000000
    2      P      -0.7653690538     1.2611786098     0.0000000000
    3      F      -2.2426046827     0.6936863791     0.0000000000
    4      Cl      2.0430817342     0.3266831756     0.0000000000
    5      Cl     -0.2976534501    -1.7606654433     0.0000000000
 ----------------------------------------------------------------
 Molecular Point Group                 Cs    NOp =  2
 Largest Abelian Subgroup              Cs    NOp =  2
 Nuclear Repulsion Energy =   327.7285899352 hartrees
 There are       32 alpha and       32 beta electrons
 Applying Cartesian multipole field
    Component          Value
    ---------          -----
     (2,0,0)        1.00000E-11
     (0,2,0)        2.00000E-11
     (0,0,2)       -3.00000E-11
 Nucleus-field energy     =     0.0000000104 hartrees
 Requested basis set is 6-311++G(d,p)
 There are 51 shells and 134 basis functions
 A cutoff of  1.0D-11 yielded   1135 shell pairs
 There are      8402 function pairs (      9068 Cartesian)
 Smallest overlap matrix eigenvalue = 3.86E-04
 Guess MOs from SCF MO coefficient file

 -----------------------------------------------------------------------
  General SCF calculation program by
  Eric Jon Sundstrom, Paul Horn, Yuezhi Mao, Dmitri Zuev, Alec White,
  David Stuck, Shaama M.S., Shane Yost, Joonho Lee, David Small,
  Daniel Levine, Susi Lehtola, Hugh Burton, Evgeny Epifanovsky
 -----------------------------------------------------------------------
 Exchange:     0.2000 Hartree-Fock + 0.0800 Slater + 0.7200 B88
 Correlation:  0.1900 VWN1RPA + 0.8100 LYP
 Using SG-1 standard quadrature grid
 using 4 threads for integral computing
 -------------------------------------------------------
 OpenMP Integral computing Module                
 Release: version 2.0, May 2017, Q-Chem Inc. Pleasanton 
 -------------------------------------------------------
 -------------------------------------------------------
 OpenMP BLAS3 based DFT computing Module                
 Release: version 1.0, May 2013, Q-Chem Inc. Pittsburgh 
 -------------------------------------------------------
 A restricted SCF calculation will be
 performed using DIIS
 SCF converges when DIIS error is below 1.0e-08
 ---------------------------------------
  Cycle       Energy         DIIS error
 ---------------------------------------
    1   -1399.7754045891      1.44e-03  
    2   -1399.7820267525      4.61e-04  
    3   -1399.7816773831      6.29e-04  
    4   -1399.7824452729      1.72e-04  
    5   -1399.7825122081      4.92e-05  
    6   -1399.7825182864      9.04e-06  
    7   -1399.7825184672      3.19e-06  
    8   -1399.7825184817      1.44e-06  
    9   -1399.7825184854      1.24e-07  
   10   -1399.7825184855      4.15e-08  
   11   -1399.7825184855      1.68e-08  
   12   -1399.7825184855      3.62e-09  Convergence criterion met
 ---------------------------------------
 SCF time:   CPU 14.75s  wall 6.00s 
 SCF   energy in the final basis set =    -1399.7825184855
 Total energy in the final basis set =    -1399.7825184855

 --------------------------------------------------------------
             Orbital Energies (a.u.) and Symmetries
 --------------------------------------------------------------

 Alpha MOs, Restricted
 -- Occupied --                  
-101.60 -101.59  -77.14  -24.72  -10.32   -9.51   -9.50   -7.28
  1 A'    2 A'    3 A'    4 A'    5 A'    6 A'    7 A'    8 A'                 
 -7.268  -7.268  -7.268  -7.257  -7.257  -6.631  -4.795  -4.790
  9 A'   10 A'    1 A"    2 A"   11 A'   12 A'   13 A'    3 A"                 
 -4.788  -1.255  -0.912  -0.852  -0.746  -0.598  -0.515  -0.504
 14 A'   15 A'   16 A'   17 A'   18 A'   19 A'   20 A'   21 A'                 
 -0.498  -0.460  -0.411  -0.369  -0.352  -0.346  -0.332  -0.284
  4 A"   22 A'    5 A"   23 A'    6 A"   24 A'   25 A'    7 A"                 
 -- Virtual --                   
 -0.090  -0.077  -0.068   0.002   0.018   0.027   0.040   0.044
  8 A"   26 A'   27 A'   28 A'   29 A'   30 A'    9 A"   31 A'                 
  0.056   0.079   0.081   0.088   0.091   0.114   0.121   0.129
 32 A'   10 A"   33 A'   11 A"   34 A'   35 A'   36 A'   37 A'                 
  0.134   0.143   0.149   0.163   0.222   0.231   0.272   0.276
 12 A"   38 A'   39 A'   40 A'   41 A'   13 A"   42 A'   14 A"                 
  0.284   0.313   0.318   0.387   0.401   0.414   0.436   0.446
 43 A'   44 A'   45 A'   46 A'   47 A'   48 A'   49 A'   15 A"                 
  0.462   0.479   0.496   0.520   0.528   0.601   0.610   0.652
 16 A"   50 A'   51 A'   52 A'   17 A"   18 A"   53 A'   19 A"                 
  0.736   0.757   0.787   0.831   0.831   0.840   0.850   0.875
 20 A"   54 A'   55 A'   21 A"   56 A'   22 A"   57 A'   58 A'                 
  0.890   0.903   0.948   0.960   1.003   1.021   1.137   1.210
 59 A'   60 A'   61 A'   23 A"   62 A'   63 A'   64 A'   65 A'                 
  1.285   1.354   1.374   1.402   1.470   1.557   1.613   1.669
 24 A"   66 A'   67 A'   25 A"   26 A"   27 A"   68 A'   69 A'                 
  1.714   1.772   1.892   1.971   2.215   2.240   2.251   2.282
 70 A'   71 A'   72 A'   73 A'   28 A"   29 A"   74 A'   75 A'                 
  2.356   2.445   2.673   2.989   3.143   3.731   3.741   3.770
 76 A'   77 A'   30 A"   78 A'   79 A'   31 A"   80 A'   32 A"                 
  3.803   4.114   6.236   6.278   6.308   7.006   9.635   9.701
 81 A'   82 A'   33 A"   83 A'   84 A'   85 A'   86 A'   87 A'                 
 13.765  13.900  13.977  23.326  25.756  25.788  25.819  25.853
 34 A"   88 A'   89 A'   90 A'   35 A"   36 A"   91 A'   92 A'                 
 26.220  26.304  66.741 163.130 215.615 215.683
 93 A'   94 A'   95 A'   96 A'   97 A'   98 A'                                 

 Beta MOs, Restricted
 -- Occupied --                  
-101.60 -101.59  -77.14  -24.72  -10.32   -9.51   -9.50   -7.28
  1 A'    2 A'    3 A'    4 A'    5 A'    6 A'    7 A'    8 A'                 
 -7.268  -7.268  -7.268  -7.257  -7.257  -6.631  -4.795  -4.790
  9 A'   10 A'    1 A"    2 A"   11 A'   12 A'   13 A'    3 A"                 
 -4.788  -1.255  -0.912  -0.852  -0.746  -0.598  -0.515  -0.504
 14 A'   15 A'   16 A'   17 A'   18 A'   19 A'   20 A'   21 A'                 
 -0.498  -0.460  -0.411  -0.369  -0.352  -0.346  -0.332  -0.284
  4 A"   22 A'    5 A"   23 A'    6 A"   24 A'   25 A'    7 A"                 
 -- Virtual --                   
 -0.090  -0.077  -0.068   0.002   0.018   0.027   0.040   0.044
  8 A"   26 A'   27 A'   28 A'   29 A'   30 A'    9 A"   31 A'                 
  0.056   0.079   0.081   0.088   0.091   0.114   0.121   0.129
 32 A'   10 A"   33 A'   11 A"   34 A'   35 A'   36 A'   37 A'                 
  0.134   0.143   0.149   0.163   0.222   0.231   0.272   0.276
 12 A"   38 A'   39 A'   40 A'   41 A'   13 A"   42 A'   14 A"                 
  0.284   0.313   0.318   0.387   0.401   0.414   0.436   0.446
 43 A'   44 A'   45 A'   46 A'   47 A'   48 A'   49 A'   15 A"                 
  0.462   0.479   0.496   0.520   0.528   0.601   0.610   0.652
 16 A"   50 A'   51 A'   52 A'   17 A"   18 A"   53 A'   19 A"                 
  0.736   0.757   0.787   0.831   0.831   0.840   0.850   0.875
 20 A"   54 A'   55 A'   21 A"   56 A'   22 A"   57 A'   58 A'                 
  0.890   0.903   0.948   0.960   1.003   1.021   1.137   1.210
 59 A'   60 A'   61 A'   23 A"   62 A'   63 A'   64 A'   65 A'                 
  1.285   1.354   1.374   1.402   1.470   1.557   1.613   1.669
 24 A"   66 A'   67 A'   25 A"   26 A"   27 A"   68 A'   69 A'                 
  1.714   1.772   1.892   1.971   2.215   2.240   2.251   2.282
 70 A'   71 A'   72 A'   73 A'   28 A"   29 A"   74 A'   75 A'                 
  2.356   2.445   2.673   2.989   3.143   3.731   3.741   3.770
 76 A'   77 A'   30 A"   78 A'   79 A'   31 A"   80 A'   32 A"                 
  3.803   4.114   6.236   6.278   6.308   7.006   9.635   9.701
 81 A'   82 A'   33 A"   83 A'   84 A'   85 A'   86 A'   87 A'                 
 13.765  13.900  13.977  23.326  25.756  25.788  25.819  25.853
 34 A"   88 A'   89 A'   90 A'   35 A"   36 A"   91 A'   92 A'                 
 26.220  26.304  66.741 163.130 215.615 215.683
 93 A'   94 A'   95 A'   96 A'   97 A'   98 A'                                 
 --------------------------------------------------------------

          Ground-State Mulliken Net Atomic Charges

     Atom                 Charge (a.u.)
  ----------------------------------------
      1 C                    -0.614939
      2 P                     0.291043
      3 F                    -0.147000
      4 Cl                    0.224758
      5 Cl                    0.246138
  ----------------------------------------
  Sum of atomic charges =     0.000000

 -----------------------------------------------------------------
                    Cartesian Multipole Moments
 -----------------------------------------------------------------
    Charge (ESU x 10^10)
                 0.0000
    Dipole Moment (Debye)
         X       0.4619      Y       0.8021      Z       0.0000
       Tot       0.9256
    Quadrupole Moments (Debye-Ang)
        XX     -50.5487     XY       0.0602     YY     -47.9464
        XZ      -0.0000     YZ       0.0000     ZZ     -48.6464
    Octopole Moments (Debye-Ang^2)
       XXX       6.9777    XXY      -0.2678    XYY      -5.8327
       YYY      -9.1485    XXZ      -0.0000    XYZ      -0.0000
       YYZ      -0.0000    XZZ      -4.5459    YZZ      -0.2281
       ZZZ       0.0000
    Hexadecapole Moments (Debye-Ang^3)
      XXXX    -566.5947   XXXY      22.5498   XXYY    -164.7750
      XYYY      18.4736   YYYY    -423.3633   XXXZ      -0.0000
      XXYZ       0.0000   XYYZ      -0.0000   YYYZ       0.0000
      XXZZ    -105.3856   XYZZ       3.1734   YYZZ     -83.6942
      XZZZ      -0.0000   YZZZ       0.0000   ZZZZ     -58.3593
 -----------------------------------------------------------------
 Calculating analytic gradient of the SCF energy
 Gradient of SCF Energy
            1           2           3           4           5
    1  -0.0457363   0.0058996   0.0205701   0.0350399  -0.0157732
    2   0.0797101  -0.0693696   0.0170096   0.0076158  -0.0349659
    3  -0.0000000   0.0000000  -0.0000000   0.0000000  -0.0000000
 Max gradient component =       7.971E-02
 RMS gradient           =       3.343E-02
 Gradient time:  CPU 4.01 s  wall 1.61 s
 Geometry Optimization Parameters
   NAtoms,    NIC,     NZ,  NCons,   NDum,   NFix, NCnnct, MaxDiis
        5      20       5       0       0       0       0       0

 Cartesian Hessian Update
 Hessian Updated using BFGS Update


** GEOMETRY OPTIMIZATION IN DELOCALIZED INTERNAL COORDINATES **
   Searching for a Minimum

   Optimization Cycle:   3

                       Coordinates (Angstroms)
     ATOM                X               Y               Z
      1  C         0.2410713666    0.0124893673    0.0000000000
      2  P        -0.7653690538    1.2611786098    0.0000000000
      3  F        -2.2426046827    0.6936863791    0.0000000000
      4  Cl        2.0430817342    0.3266831756    0.0000000000
      5  Cl       -0.2976534501   -1.7606654433    0.0000000000
   Point Group: cs    Number of degrees of freedom:     7


   Energy is  -1399.782518485

 Hessian Updated using BFGS Update

  7 Hessian modes will be used to form the next step
  Hessian Eigenvalues:
     0.114874    0.147920    0.247455    0.250003    0.262011    0.607414
     0.779512

 Minimum Search - Taking Simple RFO Step
 Searching for Lamda that Minimizes Along All modes
 Value Taken    Lamda =  -0.03213621
 Calculated Step too Large.  Step scaled by  0.693265
 Step Taken.  Stepsize is  0.300000

                             Maximum     Tolerance    Cnvgd?
         Gradient           0.058271      0.000300      NO
         Displacement       0.173511      0.001200      NO
         Energy change     -0.029103      0.000001      NO


 New Cartesian Coordinates Obtained by Inverse Iteration

 Displacement from previous Coordinates is:  0.293916
 ----------------------------------------------------------------
             Standard Nuclear Orientation (Angstroms)
    I     Atom           X                Y                Z
 ----------------------------------------------------------------
    1      C       0.2443259400    -0.0064136879     0.0000000000
    2      P      -0.7570404847     1.2994323984     0.0000000000
    3      F      -2.2287104491     0.6517955179     0.0000000000
    4      Cl      1.9655807708     0.2625368397     0.0000000000
    5      Cl     -0.2456298629    -1.6739789796     0.0000000000
 ----------------------------------------------------------------
 Molecular Point Group                 Cs    NOp =  2
 Largest Abelian Subgroup              Cs    NOp =  2
 Nuclear Repulsion Energy =   335.3598565087 hartrees
 There are       32 alpha and       32 beta electrons
 Applying Cartesian multipole field
    Component          Value
    ---------          -----
     (2,0,0)        1.00000E-11
     (0,2,0)        2.00000E-11
     (0,0,2)       -3.00000E-11
 Nucleus-field energy     =     0.0000000099 hartrees
 Requested basis set is 6-311++G(d,p)
 There are 51 shells and 134 basis functions
 A cutoff of  1.0D-11 yielded   1139 shell pairs
 There are      8449 function pairs (      9115 Cartesian)
 Smallest overlap matrix eigenvalue = 3.18E-04
 Guess MOs from SCF MO coefficient file

 -----------------------------------------------------------------------
  General SCF calculation program by
  Eric Jon Sundstrom, Paul Horn, Yuezhi Mao, Dmitri Zuev, Alec White,
  David Stuck, Shaama M.S., Shane Yost, Joonho Lee, David Small,
  Daniel Levine, Susi Lehtola, Hugh Burton, Evgeny Epifanovsky
 -----------------------------------------------------------------------
 Exchange:     0.2000 Hartree-Fock + 0.0800 Slater + 0.7200 B88
 Correlation:  0.1900 VWN1RPA + 0.8100 LYP
 Using SG-1 standard quadrature grid
 using 4 threads for integral computing
 -------------------------------------------------------
 OpenMP Integral computing Module                
 Release: version 2.0, May 2017, Q-Chem Inc. Pleasanton 
 -------------------------------------------------------
 -------------------------------------------------------
 OpenMP BLAS3 based DFT computing Module                
 Release: version 1.0, May 2013, Q-Chem Inc. Pittsburgh 
 -------------------------------------------------------
 A restricted SCF calculation will be
 performed using DIIS
 SCF converges when DIIS error is below 1.0e-08
 ---------------------------------------
  Cycle       Energy         DIIS error
 ---------------------------------------
    1   -1399.7883904995      1.54e-03  
    2   -1399.7953664551      6.06e-04  
    3   -1399.7948147147      8.00e-04  
    4   -1399.7960742426      1.93e-04  
    5   -1399.7961678700      5.65e-05  
    6   -1399.7961759892      8.61e-06  
    7   -1399.7961761354      3.98e-06  
    8   -1399.7961761616      1.54e-06  
    9   -1399.7961761655      1.42e-07  
   10   -1399.7961761655      3.02e-08  
   11   -1399.7961761655      1.03e-08  
   12   -1399.7961761655      3.61e-09  Convergence criterion met
 ---------------------------------------
 SCF time:   CPU 14.99s  wall 6.00s 
 SCF   energy in the final basis set =    -1399.7961761655
 Total energy in the final basis set =    -1399.7961761655

 --------------------------------------------------------------
             Orbital Energies (a.u.) and Symmetries
 --------------------------------------------------------------

 Alpha MOs, Restricted
 -- Occupied --                  
-101.60 -101.59  -77.13  -24.71  -10.31   -9.51   -9.51   -7.28
  1 A'    2 A'    3 A'    4 A'    5 A'    6 A'    7 A'    8 A'                 
 -7.272  -7.267  -7.267  -7.262  -7.262  -6.625  -4.789  -4.783
  9 A'   10 A'    1 A"    2 A"   11 A'   12 A'   13 A'    3 A"                 
 -4.781  -1.237  -0.941  -0.866  -0.731  -0.591  -0.521  -0.503
 14 A'   15 A'   16 A'   17 A'   18 A'   19 A'   20 A'   21 A'                 
 -0.483  -0.461  -0.426  -0.378  -0.356  -0.345  -0.331  -0.271
  4 A"   22 A'    5 A"   23 A'    6 A"   24 A'   25 A'    7 A"                 
 -- Virtual --                   
 -0.091  -0.058  -0.032   0.001   0.024   0.028   0.041   0.045
  8 A"   26 A'   27 A'   28 A'   29 A'   30 A'    9 A"   31 A'                 
  0.055   0.077   0.083   0.088   0.095   0.115   0.120   0.128
 32 A'   10 A"   33 A'   11 A"   34 A'   35 A'   36 A'   37 A'                 
  0.135   0.144   0.151   0.161   0.223   0.233   0.274   0.280
 12 A"   38 A'   39 A'   40 A'   41 A'   13 A"   42 A'   14 A"                 
  0.285   0.310   0.318   0.392   0.402   0.408   0.433   0.439
 43 A'   44 A'   45 A'   46 A'   47 A'   48 A'   49 A'   15 A"                 
  0.460   0.464   0.499   0.525   0.531   0.597   0.610   0.655
 16 A"   50 A'   51 A'   52 A'   17 A"   18 A"   53 A'   19 A"                 
  0.714   0.773   0.779   0.827   0.832   0.834   0.853   0.882
 20 A"   54 A'   55 A'   21 A"   22 A"   56 A'   57 A'   58 A'                 
  0.897   0.905   0.966   0.972   0.985   1.046   1.162   1.232
 59 A'   60 A'   23 A"   61 A'   62 A'   63 A'   64 A'   65 A'                 
  1.297   1.370   1.390   1.446   1.470   1.564   1.632   1.677
 24 A"   66 A'   67 A'   25 A"   26 A"   27 A"   68 A'   69 A'                 
  1.765   1.820   1.882   1.990   2.218   2.240   2.250   2.300
 70 A'   71 A'   72 A'   73 A'   28 A"   29 A"   74 A'   75 A'                 
  2.385   2.475   2.678   3.064   3.144   3.746   3.758   3.778
 76 A'   77 A'   30 A"   78 A'   79 A'   31 A"   80 A'   32 A"                 
  3.814   4.098   6.249   6.294   6.323   6.989   9.642   9.744
 81 A'   82 A'   33 A"   83 A'   84 A'   85 A'   86 A'   87 A'                 
 13.772  13.896  13.959  23.319  25.770  25.792  25.838  25.882
 34 A"   88 A'   89 A'   90 A'   35 A"   36 A"   91 A'   92 A'                 
 26.232  26.336  66.752 163.109 215.623 215.731
 93 A'   94 A'   95 A'   96 A'   97 A'   98 A'                                 

 Beta MOs, Restricted
 -- Occupied --                  
-101.60 -101.59  -77.13  -24.71  -10.31   -9.51   -9.51   -7.28
  1 A'    2 A'    3 A'    4 A'    5 A'    6 A'    7 A'    8 A'                 
 -7.272  -7.267  -7.267  -7.262  -7.262  -6.625  -4.789  -4.783
  9 A'   10 A'    1 A"    2 A"   11 A'   12 A'   13 A'    3 A"                 
 -4.781  -1.237  -0.941  -0.866  -0.731  -0.591  -0.521  -0.503
 14 A'   15 A'   16 A'   17 A'   18 A'   19 A'   20 A'   21 A'                 
 -0.483  -0.461  -0.426  -0.378  -0.356  -0.345  -0.331  -0.271
  4 A"   22 A'    5 A"   23 A'    6 A"   24 A'   25 A'    7 A"                 
 -- Virtual --                   
 -0.091  -0.058  -0.032   0.001   0.024   0.028   0.041   0.045
  8 A"   26 A'   27 A'   28 A'   29 A'   30 A'    9 A"   31 A'                 
  0.055   0.077   0.083   0.088   0.095   0.115   0.120   0.128
 32 A'   10 A"   33 A'   11 A"   34 A'   35 A'   36 A'   37 A'                 
  0.135   0.144   0.151   0.161   0.223   0.233   0.274   0.280
 12 A"   38 A'   39 A'   40 A'   41 A'   13 A"   42 A'   14 A"                 
  0.285   0.310   0.318   0.392   0.402   0.408   0.433   0.439
 43 A'   44 A'   45 A'   46 A'   47 A'   48 A'   49 A'   15 A"                 
  0.460   0.464   0.499   0.525   0.531   0.597   0.610   0.655
 16 A"   50 A'   51 A'   52 A'   17 A"   18 A"   53 A'   19 A"                 
  0.714   0.773   0.779   0.827   0.832   0.834   0.853   0.882
 20 A"   54 A'   55 A'   21 A"   22 A"   56 A'   57 A'   58 A'                 
  0.897   0.905   0.966   0.972   0.985   1.046   1.162   1.232
 59 A'   60 A'   23 A"   61 A'   62 A'   63 A'   64 A'   65 A'                 
  1.297   1.370   1.390   1.446   1.470   1.564   1.632   1.677
 24 A"   66 A'   67 A'   25 A"   26 A"   27 A"   68 A'   69 A'                 
  1.765   1.820   1.882   1.990   2.218   2.240   2.250   2.300
 70 A'   71 A'   72 A'   73 A'   28 A"   29 A"   74 A'   75 A'                 
  2.385   2.475   2.678   3.064   3.144   3.746   3.758   3.778
 76 A'   77 A'   30 A"   78 A'   79 A'   31 A"   80 A'   32 A"                 
  3.814   4.098   6.249   6.294   6.323   6.989   9.642   9.744
 81 A'   82 A'   33 A"   83 A'   84 A'   85 A'   86 A'   87 A'                 
 13.772  13.896  13.959  23.319  25.770  25.792  25.838  25.882
 34 A"   88 A'   89 A'   90 A'   35 A"   36 A"   91 A'   92 A'                 
 26.232  26.336  66.752 163.109 215.623 215.731
 93 A'   94 A'   95 A'   96 A'   97 A'   98 A'                                 
 --------------------------------------------------------------

          Ground-State Mulliken Net Atomic Charges

     Atom                 Charge (a.u.)
  ----------------------------------------
      1 C                    -0.687188
      2 P                     0.292804
      3 F                    -0.178043
      4 Cl                    0.247567
      5 Cl                    0.324860
  ----------------------------------------
  Sum of atomic charges =     0.000000

 -----------------------------------------------------------------
                    Cartesian Multipole Moments
 -----------------------------------------------------------------
    Charge (ESU x 10^10)
                 0.0000
    Dipole Moment (Debye)
         X       0.8069      Y       0.5040      Z      -0.0000
       Tot       0.9514
    Quadrupole Moments (Debye-Ang)
        XX     -51.0758     XY       0.1192     YY     -47.3164
        XZ      -0.0000     YZ       0.0000     ZZ     -48.5360
    Octopole Moments (Debye-Ang^2)
       XXX       8.4028    XXY      -1.3375    XYY      -5.3912
       YYY     -11.2671    XXZ      -0.0000    XYZ      -0.0000
       YYZ      -0.0000    XZZ      -3.8350    YZZ      -1.4237
       ZZZ      -0.0000
    Hexadecapole Moments (Debye-Ang^3)
      XXXX    -545.2568   XXXY      30.8836   XXYY    -156.7684
      XYYY      26.9257   YYYY    -402.3683   XXXZ       0.0000
      XXYZ       0.0000   XYYZ      -0.0000   YYYZ       0.0000
      XXZZ    -100.7059   XYZZ       6.7944   YYZZ     -80.1850
      XZZZ      -0.0000   YZZZ       0.0000   ZZZZ     -58.3974
 -----------------------------------------------------------------
 Calculating analytic gradient of the SCF energy
 Gradient of SCF Energy
            1           2           3           4           5
    1  -0.0128597   0.0020283   0.0114664  -0.0000388  -0.0005961
    2   0.0285064  -0.0334257   0.0083278  -0.0018144  -0.0015940
    3   0.0000000   0.0000000  -0.0000000   0.0000000  -0.0000000
 Max gradient component =       3.343E-02
 RMS gradient           =       1.240E-02
 Gradient time:  CPU 4.09 s  wall 1.49 s
 Geometry Optimization Parameters
   NAtoms,    NIC,     NZ,  NCons,   NDum,   NFix, NCnnct, MaxDiis
        5      20       5       0       0       0       0       0

 Cartesian Hessian Update
 Hessian Updated using BFGS Update


** GEOMETRY OPTIMIZATION IN DELOCALIZED INTERNAL COORDINATES **
   Searching for a Minimum

   Optimization Cycle:   4

                       Coordinates (Angstroms)
     ATOM                X               Y               Z
      1  C         0.2443259400   -0.0064136879    0.0000000000
      2  P        -0.7570404847    1.2994323984    0.0000000000
      3  F        -2.2287104491    0.6517955179    0.0000000000
      4  Cl        1.9655807708    0.2625368397    0.0000000000
      5  Cl       -0.2456298629   -1.6739789796    0.0000000000
   Point Group: cs    Number of degrees of freedom:     7


   Energy is  -1399.796176166

 Hessian Updated using BFGS Update

  7 Hessian modes will be used to form the next step
  Hessian Eigenvalues:
     0.139281    0.198336    0.246283    0.256175    0.257587    0.570309
     0.746458

 Minimum Search - Taking Simple RFO Step
 Searching for Lamda that Minimizes Along All modes
 Value Taken    Lamda =  -0.00236417
 Step Taken.  Stepsize is  0.083268

                             Maximum     Tolerance    Cnvgd?
         Gradient           0.018621      0.000300      NO
         Displacement       0.050914      0.001200      NO
         Energy change     -0.013658      0.000001      NO


 New Cartesian Coordinates Obtained by Inverse Iteration

 Displacement from previous Coordinates is:  0.067786
 ----------------------------------------------------------------
             Standard Nuclear Orientation (Angstroms)
    I     Atom           X                Y                Z
 ----------------------------------------------------------------
    1      C       0.2424532764    -0.0166310837     0.0000000000
    2      P      -0.7545021836     1.3252168421     0.0000000000
    3      F      -2.2248193637     0.6327306255     0.0000000000
    4      Cl      1.9622735404     0.2568598055     0.0000000000
    5      Cl     -0.2468793553    -1.6648041009     0.0000000000
 ----------------------------------------------------------------
 Molecular Point Group                 Cs    NOp =  2
 Largest Abelian Subgroup              Cs    NOp =  2
 Nuclear Repulsion Energy =   334.9501805217 hartrees
 There are       32 alpha and       32 beta electrons
 Applying Cartesian multipole field
    Component          Value
    ---------          -----
     (2,0,0)        1.00000E-11
     (0,2,0)        2.00000E-11
     (0,0,2)       -3.00000E-11
 Nucleus-field energy     =     0.0000000099 hartrees
 Requested basis set is 6-311++G(d,p)
 There are 51 shells and 134 basis functions
 A cutoff of  1.0D-11 yielded   1139 shell pairs
 There are      8449 function pairs (      9115 Cartesian)
 Smallest overlap matrix eigenvalue = 3.17E-04
 Guess MOs from SCF MO coefficient file

 -----------------------------------------------------------------------
  General SCF calculation program by
  Eric Jon Sundstrom, Paul Horn, Yuezhi Mao, Dmitri Zuev, Alec White,
  David Stuck, Shaama M.S., Shane Yost, Joonho Lee, David Small,
  Daniel Levine, Susi Lehtola, Hugh Burton, Evgeny Epifanovsky
 -----------------------------------------------------------------------
 Exchange:     0.2000 Hartree-Fock + 0.0800 Slater + 0.7200 B88
 Correlation:  0.1900 VWN1RPA + 0.8100 LYP
 Using SG-1 standard quadrature grid
 using 4 threads for integral computing
 -------------------------------------------------------
 OpenMP Integral computing Module                
 Release: version 2.0, May 2017, Q-Chem Inc. Pleasanton 
 -------------------------------------------------------
 -------------------------------------------------------
 OpenMP BLAS3 based DFT computing Module                
 Release: version 1.0, May 2013, Q-Chem Inc. Pittsburgh 
 -------------------------------------------------------
 A restricted SCF calculation will be
 performed using DIIS
 SCF converges when DIIS error is below 1.0e-08
 ---------------------------------------
  Cycle       Energy         DIIS error
 ---------------------------------------
    1   -1399.7968488831      4.87e-04  
    2   -1399.7974475044      2.84e-04  
    3   -1399.7973051890      3.65e-04  
    4   -1399.7976260936      7.21e-05  
    5   -1399.7976342860      2.35e-05  
    6   -1399.7976351203      2.95e-06  
    7   -1399.7976351395      9.87e-07  
    8   -1399.7976351413      4.30e-07  
    9   -1399.7976351418      5.45e-08  
   10   -1399.7976351418      2.18e-08  
   11   -1399.7976351418      6.40e-09  Convergence criterion met
 ---------------------------------------
 SCF time:   CPU 13.74s  wall 5.00s 
 SCF   energy in the final basis set =    -1399.7976351418
 Total energy in the final basis set =    -1399.7976351418

 --------------------------------------------------------------
             Orbital Energies (a.u.) and Symmetries
 --------------------------------------------------------------

 Alpha MOs, Restricted
 -- Occupied --                  
-101.60 -101.60  -77.13  -24.70  -10.31   -9.51   -9.51   -7.28
  1 A'    2 A'    3 A'    4 A'    5 A'    6 A'    7 A'    8 A'                 
 -7.275  -7.266  -7.266  -7.265  -7.264  -6.625  -4.789  -4.784
  9 A'   10 A'    1 A"    2 A"   11 A'   12 A'   13 A'    3 A"                 
 -4.782  -1.227  -0.943  -0.869  -0.725  -0.589  -0.519  -0.501
 14 A'   15 A'   16 A'   17 A'   18 A'   19 A'   20 A'   21 A'                 
 -0.476  -0.456  -0.426  -0.379  -0.358  -0.346  -0.333  -0.268
  4 A"   22 A'    5 A"   23 A'    6 A"   24 A'   25 A'    7 A"                 
 -- Virtual --                   
 -0.094  -0.058  -0.030   0.001   0.024   0.027   0.041   0.046
  8 A"   26 A'   27 A'   28 A'   29 A'   30 A'    9 A"   31 A'                 
  0.054   0.077   0.083   0.088   0.094   0.113   0.119   0.128
 32 A'   10 A"   33 A'   11 A"   34 A'   35 A'   36 A'   37 A'                 
  0.135   0.144   0.149   0.161   0.223   0.234   0.274   0.281
 12 A"   38 A'   39 A'   40 A'   41 A'   13 A"   42 A'   14 A"                 
  0.284   0.307   0.316   0.393   0.401   0.406   0.434   0.439
 43 A'   44 A'   45 A'   46 A'   47 A'   48 A'   49 A'   15 A"                 
  0.459   0.463   0.495   0.526   0.530   0.597   0.606   0.656
 16 A"   50 A'   51 A'   52 A'   17 A"   18 A"   53 A'   19 A"                 
  0.710   0.775   0.777   0.827   0.830   0.836   0.852   0.882
 20 A"   54 A'   55 A'   21 A"   22 A"   56 A'   57 A'   58 A'                 
  0.893   0.904   0.955   0.964   0.986   1.046   1.161   1.231
 59 A'   60 A'   61 A'   23 A"   62 A'   63 A'   64 A'   65 A'                 
  1.300   1.379   1.394   1.446   1.466   1.564   1.635   1.673
 24 A"   66 A'   67 A'   25 A"   26 A"   27 A"   68 A'   69 A'                 
  1.771   1.810   1.878   1.994   2.217   2.240   2.250   2.300
 70 A'   71 A'   72 A'   73 A'   28 A"   29 A"   74 A'   75 A'                 
  2.388   2.474   2.677   3.068   3.124   3.752   3.765   3.781
 76 A'   77 A'   30 A"   78 A'   79 A'   31 A"   80 A'   32 A"                 
  3.818   4.083   6.254   6.303   6.330   6.972   9.643   9.748
 81 A'   82 A'   33 A"   83 A'   84 A'   85 A'   86 A'   87 A'                 
 13.772  13.887  13.943  23.311  25.770  25.792  25.840  25.883
 34 A"   88 A'   89 A'   90 A'   35 A"   36 A"   91 A'   92 A'                 
 26.232  26.334  66.756 163.088 215.625 215.734
 93 A'   94 A'   95 A'   96 A'   97 A'   98 A'                                 

 Beta MOs, Restricted
 -- Occupied --                  
-101.60 -101.60  -77.13  -24.70  -10.31   -9.51   -9.51   -7.28
  1 A'    2 A'    3 A'    4 A'    5 A'    6 A'    7 A'    8 A'                 
 -7.275  -7.266  -7.266  -7.265  -7.264  -6.625  -4.789  -4.784
  9 A'   10 A'    1 A"    2 A"   11 A'   12 A'   13 A'    3 A"                 
 -4.782  -1.227  -0.943  -0.869  -0.725  -0.589  -0.519  -0.501
 14 A'   15 A'   16 A'   17 A'   18 A'   19 A'   20 A'   21 A'                 
 -0.476  -0.456  -0.426  -0.379  -0.358  -0.346  -0.333  -0.268
  4 A"   22 A'    5 A"   23 A'    6 A"   24 A'   25 A'    7 A"                 
 -- Virtual --                   
 -0.094  -0.058  -0.030   0.001   0.024   0.027   0.041   0.046
  8 A"   26 A'   27 A'   28 A'   29 A'   30 A'    9 A"   31 A'                 
  0.054   0.077   0.083   0.088   0.094   0.113   0.119   0.128
 32 A'   10 A"   33 A'   11 A"   34 A'   35 A'   36 A'   37 A'                 
  0.135   0.144   0.149   0.161   0.223   0.234   0.274   0.281
 12 A"   38 A'   39 A'   40 A'   41 A'   13 A"   42 A'   14 A"                 
  0.284   0.307   0.316   0.393   0.401   0.406   0.434   0.439
 43 A'   44 A'   45 A'   46 A'   47 A'   48 A'   49 A'   15 A"                 
  0.459   0.463   0.495   0.526   0.530   0.597   0.606   0.656
 16 A"   50 A'   51 A'   52 A'   17 A"   18 A"   53 A'   19 A"                 
  0.710   0.775   0.777   0.827   0.830   0.836   0.852   0.882
 20 A"   54 A'   55 A'   21 A"   22 A"   56 A'   57 A'   58 A'                 
  0.893   0.904   0.955   0.964   0.986   1.046   1.161   1.231
 59 A'   60 A'   61 A'   23 A"   62 A'   63 A'   64 A'   65 A'                 
  1.300   1.379   1.394   1.446   1.466   1.564   1.635   1.673
 24 A"   66 A'   67 A'   25 A"   26 A"   27 A"   68 A'   69 A'                 
  1.771   1.810   1.878   1.994   2.217   2.240   2.250   2.300
 70 A'   71 A'   72 A'   73 A'   28 A"   29 A"   74 A'   75 A'                 
  2.388   2.474   2.677   3.068   3.124   3.752   3.765   3.781
 76 A'   77 A'   30 A"   78 A'   79 A'   31 A"   80 A'   32 A"                 
  3.818   4.083   6.254   6.303   6.330   6.972   9.643   9.748
 81 A'   82 A'   33 A"   83 A'   84 A'   85 A'   86 A'   87 A'                 
 13.772  13.887  13.943  23.311  25.770  25.792  25.840  25.883
 34 A"   88 A'   89 A'   90 A'   35 A"   36 A"   91 A'   92 A'                 
 26.232  26.334  66.756 163.088 215.625 215.734
 93 A'   94 A'   95 A'   96 A'   97 A'   98 A'                                 
 --------------------------------------------------------------

          Ground-State Mulliken Net Atomic Charges

     Atom                 Charge (a.u.)
  ----------------------------------------
      1 C                    -0.695387
      2 P                     0.295027
      3 F                    -0.194566
      4 Cl                    0.243124
      5 Cl                    0.351802
  ----------------------------------------
  Sum of atomic charges =     0.000000

 -----------------------------------------------------------------
                    Cartesian Multipole Moments
 -----------------------------------------------------------------
    Charge (ESU x 10^10)
                 0.0000
    Dipole Moment (Debye)
         X       0.8875      Y       0.4887      Z       0.0000
       Tot       1.0132
    Quadrupole Moments (Debye-Ang)
        XX     -51.4431     XY       0.1198     YY     -46.8815
        XZ      -0.0000     YZ       0.0000     ZZ     -48.6047
    Octopole Moments (Debye-Ang^2)
       XXX       8.8489    XXY      -1.6097    XYY      -5.5871
       YYY     -11.7208    XXZ       0.0000    XYZ      -0.0000
       YYZ       0.0000    XZZ      -3.6802    YZZ      -1.8579
       ZZZ       0.0000
    Hexadecapole Moments (Debye-Ang^3)
      XXXX    -546.5697   XXXY      31.5404   XXYY    -156.4299
      XYYY      27.1190   YYYY    -401.8551   XXXZ      -0.0000
      XXYZ       0.0000   XYYZ      -0.0000   YYYZ       0.0000
      XXZZ    -100.6925   XYZZ       7.0832   YYZZ     -80.3948
      XZZZ      -0.0000   YZZZ       0.0000   ZZZZ     -58.6537
 -----------------------------------------------------------------
 Calculating analytic gradient of the SCF energy
 Gradient of SCF Energy
            1           2           3           4           5
    1  -0.0058492   0.0009622   0.0054156  -0.0019073   0.0013787
    2   0.0067282  -0.0106871   0.0021459  -0.0013630   0.0031760
    3   0.0000000   0.0000000  -0.0000000   0.0000000  -0.0000000
 Max gradient component =       1.069E-02
 RMS gradient           =       4.050E-03
 Gradient time:  CPU 4.09 s  wall 1.67 s
 Geometry Optimization Parameters
   NAtoms,    NIC,     NZ,  NCons,   NDum,   NFix, NCnnct, MaxDiis
        5      20       5       0       0       0       0       0

 Cartesian Hessian Update
 Hessian Updated using BFGS Update


** GEOMETRY OPTIMIZATION IN DELOCALIZED INTERNAL COORDINATES **
   Searching for a Minimum

   Optimization Cycle:   5

                       Coordinates (Angstroms)
     ATOM                X               Y               Z
      1  C         0.2424532764   -0.0166310837    0.0000000000
      2  P        -0.7545021836    1.3252168421    0.0000000000
      3  F        -2.2248193637    0.6327306255    0.0000000000
      4  Cl        1.9622735404    0.2568598055    0.0000000000
      5  Cl       -0.2468793553   -1.6648041009    0.0000000000
   Point Group: cs    Number of degrees of freedom:     7


   Energy is  -1399.797635142

 Hessian Updated using BFGS Update

  7 Hessian modes will be used to form the next step
  Hessian Eigenvalues:
     0.145097    0.207829    0.231362    0.253397    0.285556    0.403057
     0.716005

 Minimum Search - Taking Simple RFO Step
 Searching for Lamda that Minimizes Along All modes
 Value Taken    Lamda =  -0.00046440
 Step Taken.  Stepsize is  0.036743

                             Maximum     Tolerance    Cnvgd?
         Gradient           0.008401      0.000300      NO
         Displacement       0.025154      0.001200      NO
         Energy change     -0.001459      0.000001      NO


 New Cartesian Coordinates Obtained by Inverse Iteration

 Displacement from previous Coordinates is:  0.043494
 ----------------------------------------------------------------
             Standard Nuclear Orientation (Angstroms)
    I     Atom           X                Y                Z
 ----------------------------------------------------------------
    1      C       0.2460847200    -0.0240318497     0.0000000000
    2      P      -0.7546087032     1.3323598900     0.0000000000
    3      F      -2.2358406325     0.6404278707     0.0000000000
    4      Cl      1.9671791154     0.2624022238     0.0000000000
    5      Cl     -0.2442885855    -1.6777860464     0.0000000000
 ----------------------------------------------------------------
 Molecular Point Group                 Cs    NOp =  2
 Largest Abelian Subgroup              Cs    NOp =  2
 Nuclear Repulsion Energy =   333.3011196988 hartrees
 There are       32 alpha and       32 beta electrons
 Applying Cartesian multipole field
    Component          Value
    ---------          -----
     (2,0,0)        1.00000E-11
     (0,2,0)        2.00000E-11
     (0,0,2)       -3.00000E-11
 Nucleus-field energy     =     0.0000000100 hartrees
 Requested basis set is 6-311++G(d,p)
 There are 51 shells and 134 basis functions
 A cutoff of  1.0D-11 yielded   1139 shell pairs
 There are      8449 function pairs (      9115 Cartesian)
 Smallest overlap matrix eigenvalue = 3.22E-04
 Guess MOs from SCF MO coefficient file

 -----------------------------------------------------------------------
  General SCF calculation program by
  Eric Jon Sundstrom, Paul Horn, Yuezhi Mao, Dmitri Zuev, Alec White,
  David Stuck, Shaama M.S., Shane Yost, Joonho Lee, David Small,
  Daniel Levine, Susi Lehtola, Hugh Burton, Evgeny Epifanovsky
 -----------------------------------------------------------------------
 Exchange:     0.2000 Hartree-Fock + 0.0800 Slater + 0.7200 B88
 Correlation:  0.1900 VWN1RPA + 0.8100 LYP
 Using SG-1 standard quadrature grid
 using 4 threads for integral computing
 -------------------------------------------------------
 OpenMP Integral computing Module                
 Release: version 2.0, May 2017, Q-Chem Inc. Pleasanton 
 -------------------------------------------------------
 -------------------------------------------------------
 OpenMP BLAS3 based DFT computing Module                
 Release: version 1.0, May 2013, Q-Chem Inc. Pittsburgh 
 -------------------------------------------------------
 A restricted SCF calculation will be
 performed using DIIS
 SCF converges when DIIS error is below 1.0e-08
 ---------------------------------------
  Cycle       Energy         DIIS error
 ---------------------------------------
    1   -1399.7977553363      2.11e-04  
    2   -1399.7977893595      2.00e-04  
    3   -1399.7978270541      1.48e-04  
    4   -1399.7978782500      3.82e-05  
    5   -1399.7978807599      7.67e-06  
    6   -1399.7978808410      2.01e-06  
    7   -1399.7978808484      7.49e-07  
    8   -1399.7978808499      1.02e-07  
    9   -1399.7978808499      3.69e-08  
   10   -1399.7978808499      1.27e-08  
   11   -1399.7978808499      2.08e-09  Convergence criterion met
 ---------------------------------------
 SCF time:   CPU 13.74s  wall 5.00s 
 SCF   energy in the final basis set =    -1399.7978808499
 Total energy in the final basis set =    -1399.7978808499

 --------------------------------------------------------------
             Orbital Energies (a.u.) and Symmetries
 --------------------------------------------------------------

 Alpha MOs, Restricted
 -- Occupied --                  
-101.60 -101.60  -77.13  -24.70  -10.32   -9.51   -9.51   -7.28
  1 A'    2 A'    3 A'    4 A'    5 A'    6 A'    7 A'    8 A'                 
 -7.275  -7.267  -7.267  -7.265  -7.265  -6.627  -4.791  -4.785
  9 A'   10 A'    1 A"    2 A"   11 A'   12 A'   13 A'    3 A"                 
 -4.783  -1.223  -0.942  -0.869  -0.723  -0.588  -0.517  -0.499
 14 A'   15 A'   16 A'   17 A'   18 A'   19 A'   20 A'   21 A'                 
 -0.473  -0.455  -0.425  -0.380  -0.358  -0.347  -0.334  -0.268
  4 A"   22 A'    5 A"   23 A'    6 A"   24 A'   25 A'    7 A"                 
 -- Virtual --                   
 -0.096  -0.059  -0.033   0.000   0.023   0.027   0.041   0.045
  8 A"   26 A'   27 A'   28 A'   29 A'   30 A'    9 A"   31 A'                 
  0.053   0.077   0.083   0.088   0.093   0.112   0.119   0.127
 32 A'   10 A"   33 A'   11 A"   34 A'   35 A'   36 A'   37 A'                 
  0.135   0.142   0.148   0.161   0.223   0.234   0.274   0.281
 12 A"   38 A'   39 A'   40 A'   41 A'   13 A"   42 A'   14 A"                 
  0.282   0.305   0.316   0.392   0.400   0.405   0.434   0.439
 43 A'   44 A'   45 A'   46 A'   47 A'   48 A'   49 A'   15 A"                 
  0.459   0.463   0.494   0.525   0.528   0.598   0.603   0.656
 16 A"   50 A'   51 A'   52 A'   17 A"   18 A"   53 A'   19 A"                 
  0.710   0.774   0.778   0.827   0.830   0.834   0.850   0.881
 20 A"   54 A'   55 A'   21 A"   22 A"   56 A'   57 A'   58 A'                 
  0.890   0.901   0.946   0.962   0.982   1.042   1.158   1.227
 59 A'   60 A'   61 A'   23 A"   62 A'   63 A'   64 A'   65 A'                 
  1.300   1.382   1.393   1.442   1.460   1.563   1.635   1.673
 24 A"   66 A'   67 A'   25 A"   26 A"   27 A"   68 A'   69 A'                 
  1.769   1.800   1.871   1.993   2.216   2.240   2.249   2.298
 70 A'   71 A'   72 A'   73 A'   28 A"   29 A"   74 A'   75 A'                 
  2.385   2.472   2.675   3.061   3.108   3.755   3.767   3.781
 76 A'   77 A'   30 A"   78 A'   79 A'   31 A"   80 A'   32 A"                 
  3.816   4.075   6.256   6.305   6.331   6.961   9.642   9.744
 81 A'   82 A'   33 A"   83 A'   84 A'   85 A'   86 A'   87 A'                 
 13.770  13.882  13.932  23.304  25.768  25.792  25.836  25.880
 34 A"   88 A'   89 A'   90 A'   35 A"   36 A"   91 A'   92 A'                 
 26.228  26.333  66.756 163.076 215.624 215.730
 93 A'   94 A'   95 A'   96 A'   97 A'   98 A'                                 

 Beta MOs, Restricted
 -- Occupied --                  
-101.60 -101.60  -77.13  -24.70  -10.32   -9.51   -9.51   -7.28
  1 A'    2 A'    3 A'    4 A'    5 A'    6 A'    7 A'    8 A'                 
 -7.275  -7.267  -7.267  -7.265  -7.265  -6.627  -4.791  -4.785
  9 A'   10 A'    1 A"    2 A"   11 A'   12 A'   13 A'    3 A"                 
 -4.783  -1.223  -0.942  -0.869  -0.723  -0.588  -0.517  -0.499
 14 A'   15 A'   16 A'   17 A'   18 A'   19 A'   20 A'   21 A'                 
 -0.473  -0.455  -0.425  -0.380  -0.358  -0.347  -0.334  -0.268
  4 A"   22 A'    5 A"   23 A'    6 A"   24 A'   25 A'    7 A"                 
 -- Virtual --                   
 -0.096  -0.059  -0.033   0.000   0.023   0.027   0.041   0.045
  8 A"   26 A'   27 A'   28 A'   29 A'   30 A'    9 A"   31 A'                 
  0.053   0.077   0.083   0.088   0.093   0.112   0.119   0.127
 32 A'   10 A"   33 A'   11 A"   34 A'   35 A'   36 A'   37 A'                 
  0.135   0.142   0.148   0.161   0.223   0.234   0.274   0.281
 12 A"   38 A'   39 A'   40 A'   41 A'   13 A"   42 A'   14 A"                 
  0.282   0.305   0.316   0.392   0.400   0.405   0.434   0.439
 43 A'   44 A'   45 A'   46 A'   47 A'   48 A'   49 A'   15 A"                 
  0.459   0.463   0.494   0.525   0.528   0.598   0.603   0.656
 16 A"   50 A'   51 A'   52 A'   17 A"   18 A"   53 A'   19 A"                 
  0.710   0.774   0.778   0.827   0.830   0.834   0.850   0.881
 20 A"   54 A'   55 A'   21 A"   22 A"   56 A'   57 A'   58 A'                 
  0.890   0.901   0.946   0.962   0.982   1.042   1.158   1.227
 59 A'   60 A'   61 A'   23 A"   62 A'   63 A'   64 A'   65 A'                 
  1.300   1.382   1.393   1.442   1.460   1.563   1.635   1.673
 24 A"   66 A'   67 A'   25 A"   26 A"   27 A"   68 A'   69 A'                 
  1.769   1.800   1.871   1.993   2.216   2.240   2.249   2.298
 70 A'   71 A'   72 A'   73 A'   28 A"   29 A"   74 A'   75 A'                 
  2.385   2.472   2.675   3.061   3.108   3.755   3.767   3.781
 76 A'   77 A'   30 A"   78 A'   79 A'   31 A"   80 A'   32 A"                 
  3.816   4.075   6.256   6.305   6.331   6.961   9.642   9.744
 81 A'   82 A'   33 A"   83 A'   84 A'   85 A'   86 A'   87 A'                 
 13.770  13.882  13.932  23.304  25.768  25.792  25.836  25.880
 34 A"   88 A'   89 A'   90 A'   35 A"   36 A"   91 A'   92 A'                 
 26.228  26.333  66.756 163.076 215.624 215.730
 93 A'   94 A'   95 A'   96 A'   97 A'   98 A'                                 
 --------------------------------------------------------------

          Ground-State Mulliken Net Atomic Charges

     Atom                 Charge (a.u.)
  ----------------------------------------
      1 C                    -0.691798
      2 P                     0.294851
      3 F                    -0.201260
      4 Cl                    0.242347
      5 Cl                    0.355860
  ----------------------------------------
  Sum of atomic charges =     0.000000

 -----------------------------------------------------------------
                    Cartesian Multipole Moments
 -----------------------------------------------------------------
    Charge (ESU x 10^10)
                 0.0000
    Dipole Moment (Debye)
         X       0.9419      Y       0.5005      Z       0.0000
       Tot       1.0666
    Quadrupole Moments (Debye-Ang)
        XX     -51.6059     XY       0.1675     YY     -46.7727
        XZ      -0.0000     YZ       0.0000     ZZ     -48.6693
    Octopole Moments (Debye-Ang^2)
       XXX       9.2082    XXY      -1.6523    XYY      -5.6846
       YYY     -11.5697    XXZ       0.0000    XYZ      -0.0000
       YYZ       0.0000    XZZ      -3.6809    YZZ      -1.8822
       ZZZ       0.0000
    Hexadecapole Moments (Debye-Ang^3)
      XXXX    -550.8736   XXXY      32.4242   XXYY    -157.7537
      XYYY      27.2674   YYYY    -405.9012   XXXZ       0.0000
      XXYZ       0.0000   XYYZ      -0.0000   YYYZ       0.0000
      XXZZ    -101.2911   XYZZ       7.1866   YYZZ     -81.2799
      XZZZ      -0.0000   YZZZ       0.0000   ZZZZ     -58.8320
 -----------------------------------------------------------------
 Calculating analytic gradient of the SCF energy
 Gradient of SCF Energy
            1           2           3           4           5
    1  -0.0009228   0.0004883   0.0005182  -0.0001370   0.0000534
    2   0.0011259  -0.0008154   0.0002138  -0.0000895  -0.0004349
    3  -0.0000000   0.0000000  -0.0000000   0.0000000  -0.0000000
 Max gradient component =       1.126E-03
 RMS gradient           =       4.869E-04
 Gradient time:  CPU 4.09 s  wall 1.44 s
 Geometry Optimization Parameters
   NAtoms,    NIC,     NZ,  NCons,   NDum,   NFix, NCnnct, MaxDiis
        5      20       5       0       0       0       0       0

 Cartesian Hessian Update
 Hessian Updated using BFGS Update


** GEOMETRY OPTIMIZATION IN DELOCALIZED INTERNAL COORDINATES **
   Searching for a Minimum

   Optimization Cycle:   6

                       Coordinates (Angstroms)
     ATOM                X               Y               Z
      1  C         0.2460847200   -0.0240318497    0.0000000000
      2  P        -0.7546087032    1.3323598900    0.0000000000
      3  F        -2.2358406325    0.6404278707    0.0000000000
      4  Cl        1.9671791154    0.2624022238    0.0000000000
      5  Cl       -0.2442885855   -1.6777860464    0.0000000000
   Point Group: cs    Number of degrees of freedom:     7


   Energy is  -1399.797880850

 Hessian Updated using BFGS Update

  7 Hessian modes will be used to form the next step
  Hessian Eigenvalues:
     0.144748    0.206737    0.242237    0.251836    0.285682    0.365070
     0.713250

 Minimum Search - Taking Simple RFO Step
 Searching for Lamda that Minimizes Along All modes
 Value Taken    Lamda =  -0.00000784
 Step Taken.  Stepsize is  0.005726

                             Maximum     Tolerance    Cnvgd?
         Gradient           0.001000      0.000300      NO
         Displacement       0.003746      0.001200      NO
         Energy change     -0.000246      0.000001      NO


 New Cartesian Coordinates Obtained by Inverse Iteration

 Displacement from previous Coordinates is:  0.006510
 ----------------------------------------------------------------
             Standard Nuclear Orientation (Angstroms)
    I     Atom           X                Y                Z
 ----------------------------------------------------------------
    1      C       0.2472704727    -0.0247082445     0.0000000000
    2      P      -0.7553661164     1.3324002367     0.0000000000
    3      F      -2.2375969172     0.6400704969     0.0000000000
    4      Cl      1.9689639152     0.2618202464     0.0000000000
    5      Cl     -0.2447454402    -1.6762106471     0.0000000000
 ----------------------------------------------------------------
 Molecular Point Group                 Cs    NOp =  2
 Largest Abelian Subgroup              Cs    NOp =  2
 Nuclear Repulsion Energy =   333.2156659429 hartrees
 There are       32 alpha and       32 beta electrons
 Applying Cartesian multipole field
    Component          Value
    ---------          -----
     (2,0,0)        1.00000E-11
     (0,2,0)        2.00000E-11
     (0,0,2)       -3.00000E-11
 Nucleus-field energy     =     0.0000000100 hartrees
 Requested basis set is 6-311++G(d,p)
 There are 51 shells and 134 basis functions
 A cutoff of  1.0D-11 yielded   1139 shell pairs
 There are      8449 function pairs (      9115 Cartesian)
 Smallest overlap matrix eigenvalue = 3.21E-04
 Guess MOs from SCF MO coefficient file

 -----------------------------------------------------------------------
  General SCF calculation program by
  Eric Jon Sundstrom, Paul Horn, Yuezhi Mao, Dmitri Zuev, Alec White,
  David Stuck, Shaama M.S., Shane Yost, Joonho Lee, David Small,
  Daniel Levine, Susi Lehtola, Hugh Burton, Evgeny Epifanovsky
 -----------------------------------------------------------------------
 Exchange:     0.2000 Hartree-Fock + 0.0800 Slater + 0.7200 B88
 Correlation:  0.1900 VWN1RPA + 0.8100 LYP
 Using SG-1 standard quadrature grid
 using 4 threads for integral computing
 -------------------------------------------------------
 OpenMP Integral computing Module                
 Release: version 2.0, May 2017, Q-Chem Inc. Pleasanton 
 -------------------------------------------------------
 -------------------------------------------------------
 OpenMP BLAS3 based DFT computing Module                
 Release: version 1.0, May 2013, Q-Chem Inc. Pittsburgh 
 -------------------------------------------------------
 A restricted SCF calculation will be
 performed using DIIS
 SCF converges when DIIS error is below 1.0e-08
 ---------------------------------------
  Cycle       Energy         DIIS error
 ---------------------------------------
    1   -1399.7978811796      3.12e-05  
    2   -1399.7978839610      1.37e-05  
    3   -1399.7978832989      2.11e-05  
    4   -1399.7978843979      3.98e-06  
    5   -1399.7978844262      1.40e-06  
    6   -1399.7978844290      2.76e-07  
    7   -1399.7978844291      7.00e-08  
    8   -1399.7978844292      2.65e-08  
    9   -1399.7978844291      3.20e-09  Convergence criterion met
 ---------------------------------------
 SCF time:   CPU 11.21s  wall 5.00s 
 SCF   energy in the final basis set =    -1399.7978844291
 Total energy in the final basis set =    -1399.7978844291

 --------------------------------------------------------------
             Orbital Energies (a.u.) and Symmetries
 --------------------------------------------------------------

 Alpha MOs, Restricted
 -- Occupied --                  
-101.60 -101.60  -77.13  -24.70  -10.32   -9.51   -9.51   -7.28
  1 A'    2 A'    3 A'    4 A'    5 A'    6 A'    7 A'    8 A'                 
 -7.276  -7.267  -7.267  -7.266  -7.265  -6.627  -4.791  -4.785
  9 A'   10 A'    1 A"    2 A"   11 A'   12 A'   13 A'    3 A"                 
 -4.783  -1.223  -0.942  -0.869  -0.722  -0.588  -0.517  -0.499
 14 A'   15 A'   16 A'   17 A'   18 A'   19 A'   20 A'   21 A'                 
 -0.473  -0.455  -0.425  -0.380  -0.358  -0.347  -0.334  -0.268
  4 A"   22 A'    5 A"   23 A'    6 A"   24 A'   25 A'    7 A"                 
 -- Virtual --                   
 -0.097  -0.059  -0.033   0.000   0.023   0.027   0.041   0.045
  8 A"   26 A'   27 A'   28 A'   29 A'   30 A'    9 A"   31 A'                 
  0.053   0.077   0.083   0.088   0.093   0.112   0.119   0.127
 32 A'   10 A"   33 A'   11 A"   34 A'   35 A'   36 A'   37 A'                 
  0.135   0.142   0.148   0.161   0.223   0.234   0.274   0.281
 12 A"   38 A'   39 A'   40 A'   41 A'   13 A"   42 A'   14 A"                 
  0.282   0.305   0.316   0.392   0.400   0.405   0.434   0.438
 43 A'   44 A'   45 A'   46 A'   47 A'   48 A'   49 A'   15 A"                 
  0.459   0.463   0.494   0.525   0.528   0.598   0.603   0.656
 16 A"   50 A'   51 A'   52 A'   17 A"   18 A"   53 A'   19 A"                 
  0.710   0.774   0.778   0.827   0.830   0.834   0.850   0.880
 20 A"   54 A'   55 A'   21 A"   22 A"   56 A'   57 A'   58 A'                 
  0.889   0.901   0.944   0.962   0.982   1.042   1.158   1.227
 59 A'   60 A'   61 A'   23 A"   62 A'   63 A'   64 A'   65 A'                 
  1.300   1.382   1.393   1.441   1.460   1.563   1.635   1.673
 24 A"   66 A'   67 A'   25 A"   26 A"   27 A"   68 A'   69 A'                 
  1.770   1.800   1.870   1.993   2.216   2.240   2.248   2.298
 70 A'   71 A'   72 A'   73 A'   28 A"   29 A"   74 A'   75 A'                 
  2.385   2.472   2.675   3.061   3.108   3.755   3.767   3.781
 76 A'   77 A'   30 A"   78 A'   79 A'   31 A"   80 A'   32 A"                 
  3.816   4.074   6.256   6.306   6.332   6.959   9.642   9.744
 81 A'   82 A'   33 A"   83 A'   84 A'   85 A'   86 A'   87 A'                 
 13.770  13.881  13.931  23.303  25.768  25.792  25.835  25.880
 34 A"   88 A'   89 A'   90 A'   35 A"   36 A"   91 A'   92 A'                 
 26.227  26.333  66.756 163.074 215.624 215.730
 93 A'   94 A'   95 A'   96 A'   97 A'   98 A'                                 

 Beta MOs, Restricted
 -- Occupied --                  
-101.60 -101.60  -77.13  -24.70  -10.32   -9.51   -9.51   -7.28
  1 A'    2 A'    3 A'    4 A'    5 A'    6 A'    7 A'    8 A'                 
 -7.276  -7.267  -7.267  -7.266  -7.265  -6.627  -4.791  -4.785
  9 A'   10 A'    1 A"    2 A"   11 A'   12 A'   13 A'    3 A"                 
 -4.783  -1.223  -0.942  -0.869  -0.722  -0.588  -0.517  -0.499
 14 A'   15 A'   16 A'   17 A'   18 A'   19 A'   20 A'   21 A'                 
 -0.473  -0.455  -0.425  -0.380  -0.358  -0.347  -0.334  -0.268
  4 A"   22 A'    5 A"   23 A'    6 A"   24 A'   25 A'    7 A"                 
 -- Virtual --                   
 -0.097  -0.059  -0.033   0.000   0.023   0.027   0.041   0.045
  8 A"   26 A'   27 A'   28 A'   29 A'   30 A'    9 A"   31 A'                 
  0.053   0.077   0.083   0.088   0.093   0.112   0.119   0.127
 32 A'   10 A"   33 A'   11 A"   34 A'   35 A'   36 A'   37 A'                 
  0.135   0.142   0.148   0.161   0.223   0.234   0.274   0.281
 12 A"   38 A'   39 A'   40 A'   41 A'   13 A"   42 A'   14 A"                 
  0.282   0.305   0.316   0.392   0.400   0.405   0.434   0.438
 43 A'   44 A'   45 A'   46 A'   47 A'   48 A'   49 A'   15 A"                 
  0.459   0.463   0.494   0.525   0.528   0.598   0.603   0.656
 16 A"   50 A'   51 A'   52 A'   17 A"   18 A"   53 A'   19 A"                 
  0.710   0.774   0.778   0.827   0.830   0.834   0.850   0.880
 20 A"   54 A'   55 A'   21 A"   22 A"   56 A'   57 A'   58 A'                 
  0.889   0.901   0.944   0.962   0.982   1.042   1.158   1.227
 59 A'   60 A'   61 A'   23 A"   62 A'   63 A'   64 A'   65 A'                 
  1.300   1.382   1.393   1.441   1.460   1.563   1.635   1.673
 24 A"   66 A'   67 A'   25 A"   26 A"   27 A"   68 A'   69 A'                 
  1.770   1.800   1.870   1.993   2.216   2.240   2.248   2.298
 70 A'   71 A'   72 A'   73 A'   28 A"   29 A"   74 A'   75 A'                 
  2.385   2.472   2.675   3.061   3.108   3.755   3.767   3.781
 76 A'   77 A'   30 A"   78 A'   79 A'   31 A"   80 A'   32 A"                 
  3.816   4.074   6.256   6.306   6.332   6.959   9.642   9.744
 81 A'   82 A'   33 A"   83 A'   84 A'   85 A'   86 A'   87 A'                 
 13.770  13.881  13.931  23.303  25.768  25.792  25.835  25.880
 34 A"   88 A'   89 A'   90 A'   35 A"   36 A"   91 A'   92 A'                 
 26.227  26.333  66.756 163.074 215.624 215.730
 93 A'   94 A'   95 A'   96 A'   97 A'   98 A'                                 
 --------------------------------------------------------------

          Ground-State Mulliken Net Atomic Charges

     Atom                 Charge (a.u.)
  ----------------------------------------
      1 C                    -0.692677
      2 P                     0.294764
      3 F                    -0.202101
      4 Cl                    0.243143
      5 Cl                    0.356871
  ----------------------------------------
  Sum of atomic charges =     0.000000

 -----------------------------------------------------------------
                    Cartesian Multipole Moments
 -----------------------------------------------------------------
    Charge (ESU x 10^10)
                 0.0000
    Dipole Moment (Debye)
         X       0.9465      Y       0.4913      Z       0.0000
       Tot       1.0664
    Quadrupole Moments (Debye-Ang)
        XX     -51.6232     XY       0.1772     YY     -46.7698
        XZ       0.0000     YZ       0.0000     ZZ     -48.6748
    Octopole Moments (Debye-Ang^2)
       XXX       9.2540    XXY      -1.6831    XYY      -5.6886
       YYY     -11.6143    XXZ      -0.0000    XYZ      -0.0000
       YYZ      -0.0000    XZZ      -3.6807    YZZ      -1.9088
       ZZZ      -0.0000
    Hexadecapole Moments (Debye-Ang^3)
      XXXX    -551.8980   XXXY      32.5369   XXYY    -157.8348
      XYYY      27.3722   YYYY    -405.5011   XXXZ       0.0000
      XXYZ       0.0000   XYYZ       0.0000   YYYZ       0.0000
      XXZZ    -101.4549   XYZZ       7.2180   YYZZ     -81.2137
      XZZZ       0.0000   YZZZ      -0.0000   ZZZZ     -58.8519
 -----------------------------------------------------------------
 Calculating analytic gradient of the SCF energy
 Gradient of SCF Energy
            1           2           3           4           5
    1  -0.0004014   0.0002145  -0.0000926   0.0002019   0.0000776
    2  -0.0002144  -0.0000754   0.0000998  -0.0000468   0.0002368
    3  -0.0000000  -0.0000000   0.0000000  -0.0000000   0.0000000
 Max gradient component =       4.014E-04
 RMS gradient           =       1.597E-04
 Gradient time:  CPU 4.05 s  wall 1.54 s
 Geometry Optimization Parameters
   NAtoms,    NIC,     NZ,  NCons,   NDum,   NFix, NCnnct, MaxDiis
        5      20       5       0       0       0       0       0

 Cartesian Hessian Update
 Hessian Updated using BFGS Update


** GEOMETRY OPTIMIZATION IN DELOCALIZED INTERNAL COORDINATES **
   Searching for a Minimum

   Optimization Cycle:   7

                       Coordinates (Angstroms)
     ATOM                X               Y               Z
      1  C         0.2472704727   -0.0247082445    0.0000000000
      2  P        -0.7553661164    1.3324002367    0.0000000000
      3  F        -2.2375969172    0.6400704969    0.0000000000
      4  Cl        1.9689639152    0.2618202464    0.0000000000
      5  Cl       -0.2447454402   -1.6762106471    0.0000000000
   Point Group: cs    Number of degrees of freedom:     7


   Energy is  -1399.797884429

 Hessian Updated using BFGS Update

  7 Hessian modes will be used to form the next step
  Hessian Eigenvalues:
     0.171087    0.203077    0.226896    0.251392    0.281343    0.374564
     0.706111

 Minimum Search - Taking Simple RFO Step
 Searching for Lamda that Minimizes Along All modes
 Value Taken    Lamda =   0.00000000
 Step Taken.  Stepsize is  0.002092

                             Maximum     Tolerance    Cnvgd?
         Gradient           0.000320      0.000300      NO
         Displacement       0.001608      0.001200      NO
         Energy change     -0.000004      0.000001      NO


 New Cartesian Coordinates Obtained by Inverse Iteration

 Displacement from previous Coordinates is:  0.002784
 ----------------------------------------------------------------
             Standard Nuclear Orientation (Angstroms)
    I     Atom           X                Y                Z
 ----------------------------------------------------------------
    1      C       0.2476575860    -0.0242891673     0.0000000000
    2      P      -0.7553458069     1.3327690953     0.0000000000
    3      F      -2.2370422506     0.6392203482     0.0000000000
    4      Cl      1.9688058854     0.2618052729     0.0000000000
    5      Cl     -0.2455494998    -1.6761334606     0.0000000000
 ----------------------------------------------------------------
 Molecular Point Group                 Cs    NOp =  2
 Largest Abelian Subgroup              Cs    NOp =  2
 Nuclear Repulsion Energy =   333.2206711556 hartrees
 There are       32 alpha and       32 beta electrons
 Applying Cartesian multipole field
    Component          Value
    ---------          -----
     (2,0,0)        1.00000E-11
     (0,2,0)        2.00000E-11
     (0,0,2)       -3.00000E-11
 Nucleus-field energy     =     0.0000000100 hartrees
 Requested basis set is 6-311++G(d,p)
 There are 51 shells and 134 basis functions
 A cutoff of  1.0D-11 yielded   1139 shell pairs
 There are      8449 function pairs (      9115 Cartesian)
 Smallest overlap matrix eigenvalue = 3.21E-04
 Guess MOs from SCF MO coefficient file

 -----------------------------------------------------------------------
  General SCF calculation program by
  Eric Jon Sundstrom, Paul Horn, Yuezhi Mao, Dmitri Zuev, Alec White,
  David Stuck, Shaama M.S., Shane Yost, Joonho Lee, David Small,
  Daniel Levine, Susi Lehtola, Hugh Burton, Evgeny Epifanovsky
 -----------------------------------------------------------------------
 Exchange:     0.2000 Hartree-Fock + 0.0800 Slater + 0.7200 B88
 Correlation:  0.1900 VWN1RPA + 0.8100 LYP
 Using SG-1 standard quadrature grid
 using 4 threads for integral computing
 -------------------------------------------------------
 OpenMP Integral computing Module                
 Release: version 2.0, May 2017, Q-Chem Inc. Pleasanton 
 -------------------------------------------------------
 -------------------------------------------------------
 OpenMP BLAS3 based DFT computing Module                
 Release: version 1.0, May 2013, Q-Chem Inc. Pittsburgh 
 -------------------------------------------------------
 A restricted SCF calculation will be
 performed using DIIS
 SCF converges when DIIS error is below 1.0e-08
 ---------------------------------------
  Cycle       Energy         DIIS error
 ---------------------------------------
    1   -1399.7978842275      1.39e-05  
    2   -1399.7978848971      4.96e-06  
    3   -1399.7978847267      9.71e-06  
    4   -1399.7978849589      8.71e-07  
    5   -1399.7978849605      2.75e-07  
    6   -1399.7978849605      1.21e-07  
    7   -1399.7978849606      2.60e-08  
    8   -1399.7978849606      6.73e-09  Convergence criterion met
 ---------------------------------------
 SCF time:   CPU 9.93s  wall 4.00s 
 SCF   energy in the final basis set =    -1399.7978849606
 Total energy in the final basis set =    -1399.7978849606

 --------------------------------------------------------------
             Orbital Energies (a.u.) and Symmetries
 --------------------------------------------------------------

 Alpha MOs, Restricted
 -- Occupied --                  
-101.60 -101.60  -77.13  -24.70  -10.32   -9.51   -9.51   -7.28
  1 A'    2 A'    3 A'    4 A'    5 A'    6 A'    7 A'    8 A'                 
 -7.276  -7.267  -7.267  -7.265  -7.265  -6.627  -4.791  -4.785
  9 A'   10 A'    1 A"    2 A"   11 A'   12 A'   13 A'    3 A"                 
 -4.783  -1.223  -0.942  -0.869  -0.722  -0.588  -0.517  -0.499
 14 A'   15 A'   16 A'   17 A'   18 A'   19 A'   20 A'   21 A'                 
 -0.473  -0.455  -0.425  -0.380  -0.358  -0.347  -0.334  -0.268
  4 A"   22 A'    5 A"   23 A'    6 A"   24 A'   25 A'    7 A"                 
 -- Virtual --                   
 -0.097  -0.059  -0.033   0.000   0.023   0.027   0.041   0.045
  8 A"   26 A'   27 A'   28 A'   29 A'   30 A'    9 A"   31 A'                 
  0.053   0.077   0.083   0.088   0.093   0.112   0.119   0.127
 32 A'   10 A"   33 A'   11 A"   34 A'   35 A'   36 A'   37 A'                 
  0.135   0.142   0.148   0.161   0.223   0.234   0.274   0.281
 12 A"   38 A'   39 A'   40 A'   41 A'   13 A"   42 A'   14 A"                 
  0.282   0.305   0.316   0.392   0.400   0.405   0.434   0.438
 43 A'   44 A'   45 A'   46 A'   47 A'   48 A'   49 A'   15 A"                 
  0.459   0.463   0.494   0.525   0.528   0.598   0.603   0.656
 16 A"   50 A'   51 A'   52 A'   17 A"   18 A"   53 A'   19 A"                 
  0.710   0.774   0.778   0.827   0.830   0.834   0.850   0.880
 20 A"   54 A'   55 A'   21 A"   22 A"   56 A'   57 A'   58 A'                 
  0.889   0.901   0.944   0.962   0.982   1.042   1.158   1.227
 59 A'   60 A'   61 A'   23 A"   62 A'   63 A'   64 A'   65 A'                 
  1.300   1.382   1.393   1.442   1.460   1.562   1.635   1.673
 24 A"   66 A'   67 A'   25 A"   26 A"   27 A"   68 A'   69 A'                 
  1.770   1.801   1.870   1.992   2.216   2.240   2.248   2.298
 70 A'   71 A'   72 A'   73 A'   28 A"   29 A"   74 A'   75 A'                 
  2.385   2.472   2.675   3.061   3.107   3.755   3.767   3.781
 76 A'   77 A'   30 A"   78 A'   79 A'   31 A"   80 A'   32 A"                 
  3.816   4.074   6.256   6.306   6.332   6.959   9.642   9.744
 81 A'   82 A'   33 A"   83 A'   84 A'   85 A'   86 A'   87 A'                 
 13.770  13.881  13.931  23.303  25.768  25.792  25.835  25.880
 34 A"   88 A'   89 A'   90 A'   35 A"   36 A"   91 A'   92 A'                 
 26.227  26.333  66.756 163.074 215.624 215.730
 93 A'   94 A'   95 A'   96 A'   97 A'   98 A'                                 

 Beta MOs, Restricted
 -- Occupied --                  
-101.60 -101.60  -77.13  -24.70  -10.32   -9.51   -9.51   -7.28
  1 A'    2 A'    3 A'    4 A'    5 A'    6 A'    7 A'    8 A'                 
 -7.276  -7.267  -7.267  -7.265  -7.265  -6.627  -4.791  -4.785
  9 A'   10 A'    1 A"    2 A"   11 A'   12 A'   13 A'    3 A"                 
 -4.783  -1.223  -0.942  -0.869  -0.722  -0.588  -0.517  -0.499
 14 A'   15 A'   16 A'   17 A'   18 A'   19 A'   20 A'   21 A'                 
 -0.473  -0.455  -0.425  -0.380  -0.358  -0.347  -0.334  -0.268
  4 A"   22 A'    5 A"   23 A'    6 A"   24 A'   25 A'    7 A"                 
 -- Virtual --                   
 -0.097  -0.059  -0.033   0.000   0.023   0.027   0.041   0.045
  8 A"   26 A'   27 A'   28 A'   29 A'   30 A'    9 A"   31 A'                 
  0.053   0.077   0.083   0.088   0.093   0.112   0.119   0.127
 32 A'   10 A"   33 A'   11 A"   34 A'   35 A'   36 A'   37 A'                 
  0.135   0.142   0.148   0.161   0.223   0.234   0.274   0.281
 12 A"   38 A'   39 A'   40 A'   41 A'   13 A"   42 A'   14 A"                 
  0.282   0.305   0.316   0.392   0.400   0.405   0.434   0.438
 43 A'   44 A'   45 A'   46 A'   47 A'   48 A'   49 A'   15 A"                 
  0.459   0.463   0.494   0.525   0.528   0.598   0.603   0.656
 16 A"   50 A'   51 A'   52 A'   17 A"   18 A"   53 A'   19 A"                 
  0.710   0.774   0.778   0.827   0.830   0.834   0.850   0.880
 20 A"   54 A'   55 A'   21 A"   22 A"   56 A'   57 A'   58 A'                 
  0.889   0.901   0.944   0.962   0.982   1.042   1.158   1.227
 59 A'   60 A'   61 A'   23 A"   62 A'   63 A'   64 A'   65 A'                 
  1.300   1.382   1.393   1.442   1.460   1.562   1.635   1.673
 24 A"   66 A'   67 A'   25 A"   26 A"   27 A"   68 A'   69 A'                 
  1.770   1.801   1.870   1.992   2.216   2.240   2.248   2.298
 70 A'   71 A'   72 A'   73 A'   28 A"   29 A"   74 A'   75 A'                 
  2.385   2.472   2.675   3.061   3.107   3.755   3.767   3.781
 76 A'   77 A'   30 A"   78 A'   79 A'   31 A"   80 A'   32 A"                 
  3.816   4.074   6.256   6.306   6.332   6.959   9.642   9.744
 81 A'   82 A'   33 A"   83 A'   84 A'   85 A'   86 A'   87 A'                 
 13.770  13.881  13.931  23.303  25.768  25.792  25.835  25.880
 34 A"   88 A'   89 A'   90 A'   35 A"   36 A"   91 A'   92 A'                 
 26.227  26.333  66.756 163.074 215.624 215.730
 93 A'   94 A'   95 A'   96 A'   97 A'   98 A'                                 
 --------------------------------------------------------------

          Ground-State Mulliken Net Atomic Charges

     Atom                 Charge (a.u.)
  ----------------------------------------
      1 C                    -0.692726
      2 P                     0.294727
      3 F                    -0.202166
      4 Cl                    0.243783
      5 Cl                    0.356382
  ----------------------------------------
  Sum of atomic charges =     0.000000

 -----------------------------------------------------------------
                    Cartesian Multipole Moments
 -----------------------------------------------------------------
    Charge (ESU x 10^10)
                 0.0000
    Dipole Moment (Debye)
         X       0.9497      Y       0.4960      Z       0.0000
       Tot       1.0714
    Quadrupole Moments (Debye-Ang)
        XX     -51.6156     XY       0.1767     YY     -46.7707
        XZ      -0.0000     YZ       0.0000     ZZ     -48.6756
    Octopole Moments (Debye-Ang^2)
       XXX       9.2818    XXY      -1.6772    XYY      -5.6846
       YYY     -11.6045    XXZ       0.0000    XYZ      -0.0000
       YYZ      -0.0000    XZZ      -3.6690    YZZ      -1.9098
       ZZZ       0.0000
    Hexadecapole Moments (Debye-Ang^3)
      XXXX    -551.7449   XXXY      32.4499   XXYY    -157.8060
      XYYY      27.3155   YYYY    -405.5535   XXXZ       0.0000
      XXYZ       0.0000   XYYZ      -0.0000   YYYZ       0.0000
      XXZZ    -101.4354   XYZZ       7.1952   YYZZ     -81.2227
      XZZZ      -0.0000   YZZZ       0.0000   ZZZZ     -58.8547
 -----------------------------------------------------------------
 Calculating analytic gradient of the SCF energy
 Gradient of SCF Energy
            1           2           3           4           5
    1  -0.0001103   0.0001989  -0.0000700   0.0000257  -0.0000445
    2  -0.0001007   0.0000888   0.0000331  -0.0000298   0.0000086
    3   0.0000000   0.0000000  -0.0000000  -0.0000000  -0.0000000
 Max gradient component =       1.989E-04
 RMS gradient           =       7.273E-05
 Gradient time:  CPU 4.07 s  wall 1.42 s
 Geometry Optimization Parameters
   NAtoms,    NIC,     NZ,  NCons,   NDum,   NFix, NCnnct, MaxDiis
        5      20       5       0       0       0       0       0

 Cartesian Hessian Update
 Hessian Updated using BFGS Update


** GEOMETRY OPTIMIZATION IN DELOCALIZED INTERNAL COORDINATES **
   Searching for a Minimum

   Optimization Cycle:   8

                       Coordinates (Angstroms)
     ATOM                X               Y               Z
      1  C         0.2476575860   -0.0242891673    0.0000000000
      2  P        -0.7553458069    1.3327690953    0.0000000000
      3  F        -2.2370422506    0.6392203482    0.0000000000
      4  Cl        1.9688058854    0.2618052729    0.0000000000
      5  Cl       -0.2455494998   -1.6761334606    0.0000000000
   Point Group: cs    Number of degrees of freedom:     7


   Energy is  -1399.797884961

 Hessian Updated using BFGS Update

  7 Hessian modes will be used to form the next step
  Hessian Eigenvalues:
     0.125037    0.203447    0.208277    0.277070    0.321366    0.374574
     0.691535

 Minimum Search - Taking Simple RFO Step
 Searching for Lamda that Minimizes Along All modes
 Value Taken    Lamda =   0.00000000
 Step Taken.  Stepsize is  0.001097

                             Maximum     Tolerance    Cnvgd?
         Gradient           0.000118      0.000300     YES
         Displacement       0.000844      0.001200     YES
         Energy change     -0.000001      0.000001     YES


                       Distance Matrix (Angstroms)
             C (  1)   P (  2)   F (  3)   Cl(  4)
   P (  2)  1.687490
   F (  3)  2.571766  1.635981
   Cl(  4)  1.744764  2.927109  4.222748
   Cl(  5)  1.723903  3.051784  3.053998  2.942614

 Final energy is   -1399.7978849605722     


 ******************************
 **  OPTIMIZATION CONVERGED  **
 ******************************

                       Coordinates (Angstroms)
     ATOM                X               Y               Z
      1  C         0.2476575860   -0.0242891673    0.0000000000
      2  P        -0.7553458069    1.3327690953    0.0000000000
      3  F        -2.2370422506    0.6392203482    0.0000000000
      4  Cl        1.9688058854    0.2618052729    0.0000000000
      5  Cl       -0.2455494998   -1.6761334606    0.0000000000

Z-matrix Print:
$molecule
0 1
P 
F  1 1.635981
C  1 1.687490 2 101.384915
Cl 3 1.723903 1 126.907294 2 -0.000000 0
Cl 3 1.744764 1 117.030564 2 -180.000000 0
$end


 --------------------------------------------------------------
             Orbital Energies (a.u.) and Symmetries
 --------------------------------------------------------------

 Alpha MOs, Restricted
 -- Occupied --                  
-101.60 -101.60  -77.13  -24.70  -10.32   -9.51   -9.51   -7.28
  1 A'    2 A'    3 A'    4 A'    5 A'    6 A'    7 A'    8 A'                 
 -7.276  -7.267  -7.267  -7.265  -7.265  -6.627  -4.791  -4.785
  9 A'   10 A'    1 A"    2 A"   11 A'   12 A'   13 A'    3 A"                 
 -4.783  -1.223  -0.942  -0.869  -0.722  -0.588  -0.517  -0.499
 14 A'   15 A'   16 A'   17 A'   18 A'   19 A'   20 A'   21 A'                 
 -0.473  -0.455  -0.425  -0.380  -0.358  -0.347  -0.334  -0.268
  4 A"   22 A'    5 A"   23 A'    6 A"   24 A'   25 A'    7 A"                 
 -- Virtual --                   
 -0.097  -0.059  -0.033   0.000   0.023   0.027   0.041   0.045
  8 A"   26 A'   27 A'   28 A'   29 A'   30 A'    9 A"   31 A'                 
  0.053   0.077   0.083   0.088   0.093   0.112   0.119   0.127
 32 A'   10 A"   33 A'   11 A"   34 A'   35 A'   36 A'   37 A'                 
  0.135   0.142   0.148   0.161   0.223   0.234   0.274   0.281
 12 A"   38 A'   39 A'   40 A'   41 A'   13 A"   42 A'   14 A"                 
  0.282   0.305   0.316   0.392   0.400   0.405   0.434   0.438
 43 A'   44 A'   45 A'   46 A'   47 A'   48 A'   49 A'   15 A"                 
  0.459   0.463   0.494   0.525   0.528   0.598   0.603   0.656
 16 A"   50 A'   51 A'   52 A'   17 A"   18 A"   53 A'   19 A"                 
  0.710   0.774   0.778   0.827   0.830   0.834   0.850   0.880
 20 A"   54 A'   55 A'   21 A"   22 A"   56 A'   57 A'   58 A'                 
  0.889   0.901   0.944   0.962   0.982   1.042   1.158   1.227
 59 A'   60 A'   61 A'   23 A"   62 A'   63 A'   64 A'   65 A'                 
  1.300   1.382   1.393   1.442   1.460   1.562   1.635   1.673
 24 A"   66 A'   67 A'   25 A"   26 A"   27 A"   68 A'   69 A'                 
  1.770   1.801   1.870   1.992   2.216   2.240   2.248   2.298
 70 A'   71 A'   72 A'   73 A'   28 A"   29 A"   74 A'   75 A'                 
  2.385   2.472   2.675   3.061   3.107   3.755   3.767   3.781
 76 A'   77 A'   30 A"   78 A'   79 A'   31 A"   80 A'   32 A"                 
  3.816   4.074   6.256   6.306   6.332   6.959   9.642   9.744
 81 A'   82 A'   33 A"   83 A'   84 A'   85 A'   86 A'   87 A'                 
 13.770  13.881  13.931  23.303  25.768  25.792  25.835  25.880
 34 A"   88 A'   89 A'   90 A'   35 A"   36 A"   91 A'   92 A'                 
 26.227  26.333  66.756 163.074 215.624 215.730
 93 A'   94 A'   95 A'   96 A'   97 A'   98 A'                                 

 Beta MOs, Restricted
 -- Occupied --                  
-101.60 -101.60  -77.13  -24.70  -10.32   -9.51   -9.51   -7.28
  1 A'    2 A'    3 A'    4 A'    5 A'    6 A'    7 A'    8 A'                 
 -7.276  -7.267  -7.267  -7.265  -7.265  -6.627  -4.791  -4.785
  9 A'   10 A'    1 A"    2 A"   11 A'   12 A'   13 A'    3 A"                 
 -4.783  -1.223  -0.942  -0.869  -0.722  -0.588  -0.517  -0.499
 14 A'   15 A'   16 A'   17 A'   18 A'   19 A'   20 A'   21 A'                 
 -0.473  -0.455  -0.425  -0.380  -0.358  -0.347  -0.334  -0.268
  4 A"   22 A'    5 A"   23 A'    6 A"   24 A'   25 A'    7 A"                 
 -- Virtual --                   
 -0.097  -0.059  -0.033   0.000   0.023   0.027   0.041   0.045
  8 A"   26 A'   27 A'   28 A'   29 A'   30 A'    9 A"   31 A'                 
  0.053   0.077   0.083   0.088   0.093   0.112   0.119   0.127
 32 A'   10 A"   33 A'   11 A"   34 A'   35 A'   36 A'   37 A'                 
  0.135   0.142   0.148   0.161   0.223   0.234   0.274   0.281
 12 A"   38 A'   39 A'   40 A'   41 A'   13 A"   42 A'   14 A"                 
  0.282   0.305   0.316   0.392   0.400   0.405   0.434   0.438
 43 A'   44 A'   45 A'   46 A'   47 A'   48 A'   49 A'   15 A"                 
  0.459   0.463   0.494   0.525   0.528   0.598   0.603   0.656
 16 A"   50 A'   51 A'   52 A'   17 A"   18 A"   53 A'   19 A"                 
  0.710   0.774   0.778   0.827   0.830   0.834   0.850   0.880
 20 A"   54 A'   55 A'   21 A"   22 A"   56 A'   57 A'   58 A'                 
  0.889   0.901   0.944   0.962   0.982   1.042   1.158   1.227
 59 A'   60 A'   61 A'   23 A"   62 A'   63 A'   64 A'   65 A'                 
  1.300   1.382   1.393   1.442   1.460   1.562   1.635   1.673
 24 A"   66 A'   67 A'   25 A"   26 A"   27 A"   68 A'   69 A'                 
  1.770   1.801   1.870   1.992   2.216   2.240   2.248   2.298
 70 A'   71 A'   72 A'   73 A'   28 A"   29 A"   74 A'   75 A'                 
  2.385   2.472   2.675   3.061   3.107   3.755   3.767   3.781
 76 A'   77 A'   30 A"   78 A'   79 A'   31 A"   80 A'   32 A"                 
  3.816   4.074   6.256   6.306   6.332   6.959   9.642   9.744
 81 A'   82 A'   33 A"   83 A'   84 A'   85 A'   86 A'   87 A'                 
 13.770  13.881  13.931  23.303  25.768  25.792  25.835  25.880
 34 A"   88 A'   89 A'   90 A'   35 A"   36 A"   91 A'   92 A'                 
 26.227  26.333  66.756 163.074 215.624 215.730
 93 A'   94 A'   95 A'   96 A'   97 A'   98 A'                                 
 --------------------------------------------------------------

          Ground-State Mulliken Net Atomic Charges

     Atom                 Charge (a.u.)
  ----------------------------------------
      1 C                    -0.692726
      2 P                     0.294727
      3 F                    -0.202166
      4 Cl                    0.243783
      5 Cl                    0.356382
  ----------------------------------------
  Sum of atomic charges =     0.000000

 -----------------------------------------------------------------
                    Cartesian Multipole Moments
 -----------------------------------------------------------------
    Charge (ESU x 10^10)
                 0.0000
    Dipole Moment (Debye)
         X       0.9497      Y       0.4960      Z       0.0000
       Tot       1.0714
    Quadrupole Moments (Debye-Ang)
        XX     -51.6156     XY       0.1767     YY     -46.7707
        XZ      -0.0000     YZ       0.0000     ZZ     -48.6756
    Octopole Moments (Debye-Ang^2)
       XXX       9.2818    XXY      -1.6772    XYY      -5.6846
       YYY     -11.6045    XXZ       0.0000    XYZ      -0.0000
       YYZ      -0.0000    XZZ      -3.6690    YZZ      -1.9098
       ZZZ       0.0000
    Hexadecapole Moments (Debye-Ang^3)
      XXXX    -551.7449   XXXY      32.4499   XXYY    -157.8060
      XYYY      27.3155   YYYY    -405.5535   XXXZ       0.0000
      XXYZ       0.0000   XYYZ      -0.0000   YYYZ       0.0000
      XXZZ    -101.4354   XYZZ       7.1952   YYZZ     -81.2227
      XZZZ      -0.0000   YZZZ       0.0000   ZZZZ     -58.8547
 -----------------------------------------------------------------
Archival summary:
1\1\TWL02\OPT\ProcedureUnspecified\BasisUnspecified\l2111\taweetha\MonNov2614:18:142018MonNov2614:18:142018\0\\#,OPT,ProcedureUnspecified,BasisUnspecified,\\0,1\P\F,1,1.63598\C,1,1.68749,2,101.385\Cl,3,1.7239,1,126.907,2,-0,0\Cl,3,1.74476,1,117.031,2,-180,0\\\@

 Total job time:  55.57s(wall), 141.56s(cpu) 
 Mon Nov 26 14:18:14 2018

        *************************************************************
        *                                                           *
        *  Thank you very much for using Q-Chem.  Have a nice day.  *
        *                                                           *
        *************************************************************


 
User input: 2 of 2 
 
Q-Chem Developer Version!
                  Welcome to Q-Chem
     A Quantum Leap Into The Future Of Chemistry


 Q-Chem 5.1, Q-Chem, Inc., Pleasanton, CA (2018)

 Yihan Shao,  Zhengting Gan,  E. Epifanovsky,  A. T. B. Gilbert,  M. Wormit,  
 J. Kussmann,  A. W. Lange,  A. Behn,  Jia Deng,  Xintian Feng,  D. Ghosh,  
 M. Goldey,  P. R. Horn,  L. D. Jacobson,  I. Kaliman,  T. Kus,  A. Landau,  
 Jie Liu,  E. I. Proynov,  R. M. Richard,  R. P. Steele,  E. J. Sundstrom,  
 H. L. Woodcock III,  P. M. Zimmerman,  D. Zuev,  B. Albrecht,  E. Alguire,  
 S. A. Baeppler,  D. Barton,  Z. Benda,  Y. A. Bernard,  E. J. Berquist,  
 K. B. Bravaya,  H. Burton,  D. Casanova,  Chun-Min Chang,  Yunqing Chen,  
 A. Chien,  K. D. Closser,  M. P. Coons,  S. Coriani,  S. Dasgupta,  
 A. L. Dempwolff,  M. Diedenhofen,  Hainam Do,  R. G. Edgar,  Po-Tung Fang,  
 S. Faraji,  S. Fatehi,  Qingguo Feng,  K. D. Fenk,  J. Fosso-Tande,  
 Qinghui Ge,  A. Ghysels,  G. Gidofalvi,  J. Gomes,  J. Gonthier,  A. Gunina,  
 D. Hait,  M. W. D. Hanson-Heine,  P. H. P. Harbach,  A. W. Hauser,  
 J. E. Herr,  E. G. Hohenstein,  Z. C. Holden,  Kerwin Hui,  B. C. Huynh,  
 T.-C. Jagau,  Hyunjun Ji,  B. Kaduk,  K. Khistyaev,  Jaehoon Kim,  
 P. Klunzinger,  K. Koh,  D. Kosenkov,  L. Koulias,  T. Kowalczyk,  
 C. M. Krauter,  A. Kunitsa,  Ka Un Lao,  A. Laurent,  K. V. Lawler,  
 Joonho Lee,  D. Lefrancois,  S. Lehtola,  D. S. Levine,  Yi-Pei Li,  
 You-Sheng Lin,  Fenglai Liu,  E. Livshits,  A. Luenser,  P. Manohar,  
 E. Mansoor,  S. F. Manzer,  Shan-Ping Mao,  Yuezhi Mao,  N. Mardirossian,  
 A. V. Marenich,  T. Markovich,  L. A. Martinez-Martinez,  S. A. Maurer,  
 N. J. Mayhall,  S. C. McKenzie,  J.-M. Mewes,  A. F. Morrison,  
 J. W. Mullinax,  K. Nanda,  T. S. Nguyen-Beck,  R. Olivares-Amaya,  
 J. A. Parkhill,  T. M. Perrine,  F. Plasser,  P. Pokhilko,  S. Prager,  
 A. Prociuk,  E. Ramos,  D. R. Rehn,  F. Rob,  M. Schneider,  N. Sergueev,  
 S. M. Sharada,  S. Sharma,  D. W. Small,  T. Stauch,  T. Stein,  
 Yu-Chuan Su,  A. J. W. Thom,  A. Tkatchenko,  T. Tsuchimochi,  N. M. Tubman,  
 L. Vogt,  M. L. Vidal,  O. Vydrov,  M. A. Watson,  J. Wenzel,  
 M. de Wergifosse,  T. A. Wesolowski,  A. White,  J. Witte,  A. Yamada,  
 Jun Yang,  K. Yao,  S. Yeganeh,  S. R. Yost,  Zhi-Qiang You,  A. Zech,  
 Igor Ying Zhang,  Xing Zhang,  Yan Zhao,  Ying Zhu,  B. R. Brooks,  
 G. K. L. Chan,  C. J. Cramer,  M. S. Gordon,  W. J. Hehre,  A. Klamt,  
 M. W. Schmidt,  C. D. Sherrill,  D. G. Truhlar,  A. Aspuru-Guzik,  R. Baer,  
 A. T. Bell,  N. A. Besley,  Jeng-Da Chai,  A. E. DePrince, III,  
 R. A. DiStasio Jr.,  A. Dreuw,  B. D. Dunietz,  T. R. Furlani,  
 Chao-Ping Hsu,  Yousung Jung,  Jing Kong,  D. S. Lambrecht,  WanZhen Liang,  
 C. Ochsenfeld,  V. A. Rassolov,  L. V. Slipchenko,  J. E. Subotnik,  
 T. Van Voorhis,  J. M. Herbert,  A. I. Krylov,  P. M. W. Gill,  M. Head-Gordon

 Contributors to earlier versions of Q-Chem not listed above: 
 R. D. Adamson,  B. Austin,  J. Baker,  G. J. O. Beran,  K. Brandhorst,  
 S. T. Brown,  E. F. C. Byrd,  A. K. Chakraborty,  C.-L. Cheng,  
 Siu Hung Chien,  D. M. Chipman,  D. L. Crittenden,  H. Dachsel,  
 R. J. Doerksen,  A. D. Dutoi,  L. Fusti-Molnar,  W. A. Goddard III,  
 A. Golubeva-Zadorozhnaya,  S. R. Gwaltney,  G. Hawkins,  A. Heyden,  
 S. Hirata,  G. Kedziora,  F. J. Keil,  C. Kelley,  Jihan Kim,  R. A. King,  
 R. Z. Khaliullin,  P. P. Korambath,  W. Kurlancheek,  A. M. Lee,  M. S. Lee,  
 S. V. Levchenko,  Ching Yeh Lin,  D. Liotard,  R. C. Lochan,  I. Lotan,  
 P. E. Maslen,  N. Nair,  D. P. O'Neill,  D. Neuhauser,  E. Neuscamman,  
 C. M. Oana,  R. Olson,  B. Peters,  R. Peverati,  P. A. Pieniazek,  
 Y. M. Rhee,  J. Ritchie,  M. A. Rohrdanz,  E. Rosta,  N. J. Russ,  
 H. F. Schaefer III,  N. E. Schultz,  N. Shenvi,  A. C. Simmonett,  A. Sodt,  
 D. Stuck,  K. S. Thanthiriwatte,  V. Vanovschi,  Tao Wang,  A. Warshel,  
 C. F. Williams,  Q. Wu,  X. Xu,  W. Zhang

 Please cite Q-Chem as follows:
 Y. Shao et al., Mol. Phys. 113, 184-215 (2015)
 DOI: 10.1080/00268976.2014.952696

 Q-Chem 5.1.2 for Intel X86 EM64T Linux

 Parts of Q-Chem use Armadillo 8.300.2 (Tropical Shenanigans).
 http://arma.sourceforge.net/

 Q-Chem begins on Mon Nov 26 14:18:14 2018  

Host: 
0

     Scratch files written to /scratch/taweetham/qchem47712//
The previous job contains 0 fragments, simply inherited here
Input Ideriv = 2
Curr. Ideriv = -1
Max.  Ideriv = 2

Checking the input file for inconsistencies... 	...done.

--------------------------------------------------------------
User input:
--------------------------------------------------------------

$molecule
read
$end

$rem
   job_type 	frequency
   basis 	6-311++g**
   method	b3lyp	
$end


--------------------------------------------------------------
 ----------------------------------------------------------------
             Standard Nuclear Orientation (Angstroms)
    I     Atom           X                Y                Z
 ----------------------------------------------------------------
    1      C       0.2620177514     0.0208752606    -0.0000000000
    2      P      -1.0618489138     1.0672977313    -0.0000000000
    3      F      -2.3097220088     0.0093530472    -0.0000000000
    4      Cl      1.8478419949     0.7484486013    -0.0000000000
    5      Cl      0.2194006684    -1.7025012459     0.0000000000
 ----------------------------------------------------------------
 Molecular Point Group                 Cs    NOp =  2
 Largest Abelian Subgroup              Cs    NOp =  2
 Nuclear Repulsion Energy =   333.2206711556 hartrees
 There are       32 alpha and       32 beta electrons
 Requested basis set is 6-311++G(d,p)
 There are 51 shells and 134 basis functions

 Total QAlloc Memory Limit   2000 MB
 Mega-Array Size       188 MB
 MEM_STATIC part       192 MB

                       Distance Matrix (Angstroms)
             C (  1)   P (  2)   F (  3)   Cl(  4)
   P (  2)  1.687490
   F (  3)  2.571766  1.635981
   Cl(  4)  1.744764  2.927109  4.222748
   Cl(  5)  1.723903  3.051784  3.053998  2.942614

 A cutoff of  1.0D-11 yielded   1139 shell pairs
 There are      8449 function pairs (      9115 Cartesian)

 -------------------------------------------------------
 OpenMP Integral Computing Module                       
 Release: version 1.0, May 2013, Q-Chem Inc. Pittsburgh 
 -------------------------------------------------------
 Integral Job Info:
 Integral job number is                      11
 Integral operator is                         1
 short-range coefficients                     0
 long-range coefficients              100000000
 Omega coefficients                           0
 if combine SR and LR in K                    0
 Integral screening is                        0
 Integral computing path is                   2
 max size of driver memory is            800000
 size of driver memory is                593474
 size of scratch memory is              8114252
 max col of scratch BK array               1296
 max len of scratch array in speh3          155
 max len of scratch index in speh4           18
 max int batch size is                      520
 min int batch size is                       52
 fixed nKL is                                52
 max L of basis functions is                  2
 order of int derivative is                   0
 number of shells is                         51
 number of basis is                         139
 number of cartesian basis is               139
 number of contracted shell pairs          1139
 number of primitive shell pairs           3183
 maxK2 (contraction) of shell pair           36
 max number of K2 of shell pair               1
 max number of CS2 of shell pair            107
 max number of PS2 of shell pair            270
 mem total for path MDJ                  515122
 -------------------------------------------------------
 Smallest overlap matrix eigenvalue = 3.21E-04
 Guess from superposition of atomic densities
 Warning:  Energy on first SCF cycle will be non-variational
 SAD guess density has 64.000000 electrons

 -----------------------------------------------------------------------
  General SCF calculation program by
  Eric Jon Sundstrom, Paul Horn, Yuezhi Mao, Dmitri Zuev, Alec White,
  David Stuck, Shaama M.S., Shane Yost, Joonho Lee, David Small,
  Daniel Levine, Susi Lehtola, Hugh Burton, Evgeny Epifanovsky
 -----------------------------------------------------------------------
 Exchange:     0.2000 Hartree-Fock + 0.0800 Slater + 0.7200 B88
 Correlation:  0.1900 VWN1RPA + 0.8100 LYP
 Using SG-1 standard quadrature grid
 using 4 threads for integral computing
 -------------------------------------------------------
 OpenMP Integral computing Module                
 Release: version 2.0, May 2017, Q-Chem Inc. Pleasanton 
 -------------------------------------------------------
 -------------------------------------------------------
 OpenMP BLAS3 based DFT computing Module                
 Release: version 1.0, May 2013, Q-Chem Inc. Pittsburgh 
 -------------------------------------------------------
 A restricted SCF calculation will be
 performed using DIIS
 SCF converges when DIIS error is below 1.0e-08
 ---------------------------------------
  Cycle       Energy         DIIS error
 ---------------------------------------
    1   -1400.4711042085      4.32e-02  
    2   -1399.7642512584      4.49e-03  
    3   -1399.7000553523      7.89e-03  
    4   -1399.7970527649      6.11e-04  
    5   -1399.7975869805      2.86e-04  
    6   -1399.7977329903      1.29e-04  
    7   -1399.7977624232      5.30e-05  
    8   -1399.7977699554      8.30e-06  
    9   -1399.7977701120      1.76e-06  
   10   -1399.7977701174      7.07e-07  
   11   -1399.7977701187      1.21e-07  
   12   -1399.7977701187      2.44e-08  
   13   -1399.7977701187      3.09e-09  Convergence criterion met
 ---------------------------------------
 SCF time:   CPU 16.12s  wall 6.00s 
 SCF   energy in the final basis set =    -1399.7977701187
 Total energy in the final basis set =    -1399.7977701187

 --------------------------------------------------------------
             Orbital Energies (a.u.) and Symmetries
 --------------------------------------------------------------

 Alpha MOs, Restricted
 -- Occupied --                  
-101.60 -101.60  -77.13  -24.70  -10.32   -9.51   -9.51   -7.28
  1 A'    2 A'    3 A'    4 A'    5 A'    6 A'    7 A'    8 A'                 
 -7.275  -7.267  -7.267  -7.265  -7.265  -6.627  -4.791  -4.785
  9 A'   10 A'    1 A"    2 A"   11 A'   12 A'   13 A'    3 A"                 
 -4.783  -1.223  -0.942  -0.869  -0.722  -0.588  -0.517  -0.499
 14 A'   15 A'   16 A'   17 A'   18 A'   19 A'   20 A'   21 A'                 
 -0.473  -0.455  -0.425  -0.380  -0.358  -0.347  -0.334  -0.268
  4 A"   22 A'    5 A"   23 A'    6 A"   24 A'   25 A'    7 A"                 
 -- Virtual --                   
 -0.097  -0.059  -0.033   0.000   0.023   0.027   0.041   0.045
  8 A"   26 A'   27 A'   28 A'   29 A'   30 A'    9 A"   31 A'                 
  0.053   0.077   0.083   0.088   0.093   0.112   0.119   0.127
 32 A'   10 A"   33 A'   11 A"   34 A'   35 A'   36 A'   37 A'                 
  0.135   0.142   0.148   0.161   0.223   0.234   0.274   0.281
 12 A"   38 A'   39 A'   40 A'   41 A'   13 A"   42 A'   14 A"                 
  0.282   0.305   0.315   0.392   0.400   0.405   0.434   0.438
 43 A'   44 A'   45 A'   46 A'   47 A'   48 A'   49 A'   15 A"                 
  0.459   0.463   0.494   0.525   0.528   0.598   0.602   0.656
 16 A"   50 A'   51 A'   52 A'   17 A"   18 A"   53 A'   19 A"                 
  0.710   0.774   0.778   0.826   0.830   0.834   0.850   0.881
 20 A"   54 A'   55 A'   21 A"   22 A"   56 A'   57 A'   58 A'                 
  0.889   0.901   0.945   0.962   0.982   1.042   1.158   1.227
 59 A'   60 A'   61 A'   23 A"   62 A'   63 A'   64 A'   65 A'                 
  1.300   1.382   1.393   1.442   1.460   1.562   1.635   1.672
 24 A"   66 A'   67 A'   25 A"   26 A"   27 A"   68 A'   69 A'                 
  1.770   1.801   1.870   1.992   2.216   2.239   2.249   2.299
 70 A'   71 A'   72 A'   73 A'   28 A"   29 A"   74 A'   75 A'                 
  2.385   2.472   2.675   3.061   3.107   3.755   3.767   3.781
 76 A'   77 A'   30 A"   78 A'   79 A'   31 A"   80 A'   32 A"                 
  3.816   4.074   6.256   6.306   6.331   6.959   9.642   9.744
 81 A'   82 A'   33 A"   83 A'   84 A'   85 A'   86 A'   87 A'                 
 13.770  13.881  13.931  23.303  25.768  25.792  25.836  25.881
 34 A"   88 A'   89 A'   90 A'   35 A"   36 A"   91 A'   92 A'                 
 26.227  26.333  66.756 163.074 215.624 215.730
 93 A'   94 A'   95 A'   96 A'   97 A'   98 A'                                 

 Beta MOs, Restricted
 -- Occupied --                  
-101.60 -101.60  -77.13  -24.70  -10.32   -9.51   -9.51   -7.28
  1 A'    2 A'    3 A'    4 A'    5 A'    6 A'    7 A'    8 A'                 
 -7.275  -7.267  -7.267  -7.265  -7.265  -6.627  -4.791  -4.785
  9 A'   10 A'    1 A"    2 A"   11 A'   12 A'   13 A'    3 A"                 
 -4.783  -1.223  -0.942  -0.869  -0.722  -0.588  -0.517  -0.499
 14 A'   15 A'   16 A'   17 A'   18 A'   19 A'   20 A'   21 A'                 
 -0.473  -0.455  -0.425  -0.380  -0.358  -0.347  -0.334  -0.268
  4 A"   22 A'    5 A"   23 A'    6 A"   24 A'   25 A'    7 A"                 
 -- Virtual --                   
 -0.097  -0.059  -0.033   0.000   0.023   0.027   0.041   0.045
  8 A"   26 A'   27 A'   28 A'   29 A'   30 A'    9 A"   31 A'                 
  0.053   0.077   0.083   0.088   0.093   0.112   0.119   0.127
 32 A'   10 A"   33 A'   11 A"   34 A'   35 A'   36 A'   37 A'                 
  0.135   0.142   0.148   0.161   0.223   0.234   0.274   0.281
 12 A"   38 A'   39 A'   40 A'   41 A'   13 A"   42 A'   14 A"                 
  0.282   0.305   0.315   0.392   0.400   0.405   0.434   0.438
 43 A'   44 A'   45 A'   46 A'   47 A'   48 A'   49 A'   15 A"                 
  0.459   0.463   0.494   0.525   0.528   0.598   0.602   0.656
 16 A"   50 A'   51 A'   52 A'   17 A"   18 A"   53 A'   19 A"                 
  0.710   0.774   0.778   0.826   0.830   0.834   0.850   0.881
 20 A"   54 A'   55 A'   21 A"   22 A"   56 A'   57 A'   58 A'                 
  0.889   0.901   0.945   0.962   0.982   1.042   1.158   1.227
 59 A'   60 A'   61 A'   23 A"   62 A'   63 A'   64 A'   65 A'                 
  1.300   1.382   1.393   1.442   1.460   1.562   1.635   1.672
 24 A"   66 A'   67 A'   25 A"   26 A"   27 A"   68 A'   69 A'                 
  1.770   1.801   1.870   1.992   2.216   2.239   2.249   2.299
 70 A'   71 A'   72 A'   73 A'   28 A"   29 A"   74 A'   75 A'                 
  2.385   2.472   2.675   3.061   3.107   3.755   3.767   3.781
 76 A'   77 A'   30 A"   78 A'   79 A'   31 A"   80 A'   32 A"                 
  3.816   4.074   6.256   6.306   6.331   6.959   9.642   9.744
 81 A'   82 A'   33 A"   83 A'   84 A'   85 A'   86 A'   87 A'                 
 13.770  13.881  13.931  23.303  25.768  25.792  25.836  25.881
 34 A"   88 A'   89 A'   90 A'   35 A"   36 A"   91 A'   92 A'                 
 26.227  26.333  66.756 163.074 215.624 215.730
 93 A'   94 A'   95 A'   96 A'   97 A'   98 A'                                 
 --------------------------------------------------------------

          Ground-State Mulliken Net Atomic Charges

     Atom                 Charge (a.u.)
  ----------------------------------------
      1 C                    -0.692705
      2 P                     0.294966
      3 F                    -0.202017
      4 Cl                    0.243645
      5 Cl                    0.356110
  ----------------------------------------
  Sum of atomic charges =     0.000000

 -----------------------------------------------------------------
                    Cartesian Multipole Moments
 -----------------------------------------------------------------
    Charge (ESU x 10^10)
                 0.0000
    Dipole Moment (Debye)
         X       0.7846      Y       0.7264      Z       0.0000
       Tot       1.0692
    Quadrupole Moments (Debye-Ang)
        XX     -51.3453     XY      -1.0786     YY     -47.0463
        XZ      -0.0000     YZ       0.0000     ZZ     -48.6773
    Octopole Moments (Debye-Ang^2)
       XXX       6.0653    XXY       3.9131    XYY      -2.4342
       YYY     -11.8559    XXZ       0.0000    XYZ      -0.0000
       YYZ      -0.0000    XZZ      -3.8506    YZZ      -1.8018
       ZZZ       0.0000
    Hexadecapole Moments (Debye-Ang^3)
      XXXX    -573.0340   XXXY       7.3962   XXYY    -156.4490
      XYYY       7.0700   YYYY    -385.8572   XXXZ      -0.0000
      XXYZ       0.0000   XYYZ      -0.0000   YYYZ       0.0000
      XXZZ    -103.8067   XYZZ       1.1240   YYZZ     -78.8823
      XZZZ      -0.0000   YZZZ       0.0000   ZZZZ     -58.8593
 -----------------------------------------------------------------
 Calculating MO derivatives via CPSCF
 D1JvT checksum  = 156600 11395.0847839118
 D1KAT checksum  = 337440 745.2801275513
   1         3          15      0.164976    0.054013
   2         3          15      0.023474    0.008804
   3         3          15      0.002701    0.001203
   4         3          15      0.000253    0.000120
   5        15           3      0.000015    0.000009
   6        18           0      0.000000    0.000000    Roots Converged
 Time for AOints: 4.1 s (CPU) 1.3 s (wall)
 ------------------------------------------------------------------------------
                     AOints        : Timing summary (seconds)
 ------------------------------------------------------------------------------
     job step          cpu (% of tot)      sys (% of tot)     wall (% of tot)
 ------------------------------------------------------------------------------
  cpscf_lag         0.2061E+02 (30.3)   0.4000E-05 (36.4)   0.7564E+01 (30.4)
  iterzp            0.4321E+02 (63.6)   0.7000E-05 (63.6)   0.1591E+02 (63.9)
  make_fx           0.0000E+00 ( 0.0)   0.0000E+00 ( 0.0)   0.0000E+00 ( 0.0)
  AOints            0.4075E+01 ( 6.0)   0.0000E+00 ( 0.0)   0.1327E+01 ( 5.3)
 ------------------------------------------------------------------------------
   Grand Totals     0.6798E+02          0.1100E-04          0.2489E+02
 ------------------------------------------------------------------------------
 Calculating analytic Hessian of the SCF energy
 Polarizability Matrix (a.u.)
            1           2           3
    1 -77.1838980   7.9906291  -0.0000000
    2   7.9906291 -71.0161367   0.0000000
    3  -0.0000000   0.0000000 -38.1397017

 Direct stationary perturbation theory relativistic correction:

 rels  =       2.063454146702
 relv  =      -7.571197072356
 rel2e =       1.809248435923
 E_rel =      -3.698494489731

 Hessian of the SCF Energy
            1           2           3           4           5           6
    1   0.3845485  -0.1003485   0.0000000  -0.1764912   0.1158312  -0.0000000
    2  -0.1003485   0.3617622  -0.0000000   0.1539282  -0.1447519   0.0000000
    3   0.0000000  -0.0000000   0.0652242  -0.0000000  -0.0000000  -0.0231346
    4  -0.1764912   0.1539282  -0.0000000   0.3521796  -0.0241127   0.0000000
    5   0.1158312  -0.1447519  -0.0000000  -0.0241127   0.3028102  -0.0000000
    6  -0.0000000   0.0000000  -0.0231346   0.0000000  -0.0000000   0.0206896
    7  -0.0231833  -0.0256289  -0.0000000  -0.1526491  -0.0928934   0.0000000
    8   0.0093861   0.0008775   0.0000000  -0.1265545  -0.1275387   0.0000000
    9   0.0000000  -0.0000000  -0.0001244   0.0000000   0.0000000  -0.0106171
   10  -0.1517026  -0.0342873   0.0000000  -0.0233032  -0.0127640   0.0000000
   11  -0.0376962  -0.0448036  -0.0000000  -0.0023964   0.0070048   0.0000000
   12   0.0000000   0.0000000  -0.0197576   0.0000000   0.0000000   0.0003655
   13  -0.0331714   0.0063364  -0.0000000   0.0002640   0.0139388   0.0000000
   14   0.0128274  -0.1730841   0.0000000  -0.0008647  -0.0375244  -0.0000000
   15  -0.0000000   0.0000000  -0.0222077  -0.0000000   0.0000000   0.0126966
            7           8           9          10          11          12
    1  -0.0231833   0.0093861   0.0000000  -0.1517026  -0.0376962   0.0000000
    2  -0.0256289   0.0008775  -0.0000000  -0.0342873  -0.0448036   0.0000000
    3  -0.0000000   0.0000000  -0.0001244   0.0000000  -0.0000000  -0.0197576
    4  -0.1526491  -0.1265545   0.0000000  -0.0233032  -0.0023964   0.0000000
    5  -0.0928934  -0.1275387   0.0000000  -0.0127640   0.0070048   0.0000000
    6   0.0000000   0.0000000  -0.0106171   0.0000000   0.0000000   0.0003655
    7   0.1836450   0.1144333  -0.0000000  -0.0080792   0.0018451   0.0000000
    8   0.1144333   0.1175156  -0.0000000   0.0006309  -0.0002908  -0.0000000
    9  -0.0000000  -0.0000000   0.0090535  -0.0000000   0.0000000   0.0057518
   10  -0.0080792   0.0006309  -0.0000000   0.1878800   0.0667346   0.0000000
   11   0.0018451  -0.0002908   0.0000000   0.0667346   0.0643273  -0.0000000
   12   0.0000000  -0.0000000   0.0057518   0.0000000  -0.0000000   0.0092820
   13   0.0002667   0.0021042  -0.0000000  -0.0047949  -0.0284870  -0.0000000
   14   0.0022439   0.0094365   0.0000000  -0.0203142  -0.0262377   0.0000000
   15   0.0000000  -0.0000000  -0.0040638  -0.0000000   0.0000000   0.0043583
           13          14          15
    1  -0.0331714   0.0128274  -0.0000000
    2   0.0063364  -0.1730841   0.0000000
    3  -0.0000000   0.0000000  -0.0222077
    4   0.0002640  -0.0008647  -0.0000000
    5   0.0139388  -0.0375244   0.0000000
    6   0.0000000  -0.0000000   0.0126966
    7   0.0002667   0.0022439   0.0000000
    8   0.0021042   0.0094365  -0.0000000
    9  -0.0000000   0.0000000  -0.0040638
   10  -0.0047949  -0.0203142  -0.0000000
   11  -0.0284870  -0.0262377   0.0000000
   12  -0.0000000   0.0000000   0.0043583
   13   0.0374356   0.0061076   0.0000000
   14   0.0061076   0.2274097  -0.0000000
   15   0.0000000  -0.0000000   0.0092166
 Gradient time:  CPU 99.92 s  wall 36.94 s
 **********************************************************************
 **                                                                  **
 **                       VIBRATIONAL ANALYSIS                       **
 **                       --------------------                       **
 **                                                                  **
 **        VIBRATIONAL FREQUENCIES (CM**-1) AND NORMAL MODES         **
 **     FORCE CONSTANTS (mDYN/ANGSTROM) AND REDUCED MASSES (AMU)     **
 **                  INFRARED INTENSITIES (KM/MOL)                   **
 **                                                                  **
 **********************************************************************


 Mode:                 1                      2                      3
 Frequency:       160.12                 163.88                 260.96
 Force Cnst:      0.3544                 0.3754                 1.1911
 Red. Mass:      23.4628                23.7248                29.6841
 IR Active:          YES                    YES                    YES
 IR Intens:        2.092                  2.704                  0.043
 Raman Active:       YES                    YES                    YES
               X      Y      Z        X      Y      Z        X      Y      Z
 C         -0.097 -0.301 -0.000    0.000  0.000 -0.192    0.134 -0.270 -0.000
 P          0.130 -0.023 -0.000   -0.000  0.000 -0.524    0.419 -0.108  0.000
 F         -0.405  0.639  0.000    0.000 -0.000  0.763    0.390 -0.036 -0.000
 Cl        -0.240  0.094  0.000    0.000 -0.000  0.281   -0.195  0.505  0.000
 Cl         0.378 -0.318 -0.000   -0.000  0.000 -0.166   -0.433 -0.297  0.000
 TransDip   0.002 -0.046 -0.000   -0.000  0.000 -0.053   -0.000 -0.007  0.000

 Mode:                 4                      5                      6
 Frequency:       348.71                 401.66                 493.88
 Force Cnst:      1.8761                 1.2291                 4.5629
 Red. Mass:      26.1862                12.9307                31.7501
 IR Active:          YES                    YES                    YES
 IR Intens:        3.965                  8.766                 29.483
 Raman Active:       YES                    YES                    YES
               X      Y      Z        X      Y      Z        X      Y      Z
 C          0.288  0.004 -0.000    0.000  0.000  0.978    0.168 -0.144  0.000
 P         -0.090 -0.393  0.000   -0.000 -0.000 -0.143    0.405 -0.504 -0.000
 F         -0.604  0.161  0.000   -0.000 -0.000  0.013   -0.122  0.108  0.000
 Cl         0.510  0.254  0.000    0.000  0.000 -0.097   -0.338 -0.166 -0.000
 Cl        -0.201  0.005  0.000   -0.000 -0.000 -0.118   -0.012  0.604 -0.000
 TransDip   0.003 -0.064  0.000   -0.000 -0.000 -0.095    0.110 -0.135 -0.000

 Mode:                 7                      8                      9
 Frequency:       767.41                 841.89                1120.45
 Force Cnst:      7.6576                 5.6038                 9.9818
 Red. Mass:      22.0691                13.4192                13.4950
 IR Active:          YES                    YES                    YES
 IR Intens:      124.971                176.316                 41.142
 Raman Active:       YES                    YES                    YES
               X      Y      Z        X      Y      Z        X      Y      Z
 C          0.031  0.201  0.000    0.680  0.682  0.000    0.699 -0.658  0.000
 P         -0.380 -0.367 -0.000    0.025  0.003 -0.000   -0.210  0.148 -0.000
 F          0.619  0.543 -0.000   -0.122 -0.031  0.000    0.031  0.023  0.000
 Cl        -0.005 -0.015 -0.000   -0.171 -0.073 -0.000   -0.056 -0.000 -0.000
 Cl        -0.005 -0.024 -0.000   -0.018 -0.147 -0.000   -0.015  0.083 -0.000
 TransDip  -0.351 -0.070 -0.000    0.309  0.292 -0.000    0.089 -0.185 -0.000

 STANDARD THERMODYNAMIC QUANTITIES AT   298.15 K  AND     1.00 ATM

   This Molecule has  0 Imaginary Frequencies
   Zero point vibrational energy:        6.517 kcal/mol

   Atom    1 Element C  Has Mass   12.00000
   Atom    2 Element P  Has Mass   30.97376
   Atom    3 Element F  Has Mass   18.99840
   Atom    4 Element Cl Has Mass   34.96885
   Atom    5 Element Cl Has Mass   34.96885
   Molecular Mass:   131.909860 amu
   Principal axes and moments of inertia in amu*Bohr^2:
                             1           2           3
    Eigenvalues --      557.92816   921.94970  1479.87786
          X               1.00000     0.00143    -0.00000
          Y              -0.00143     1.00000     0.00000
          Z               0.00000    -0.00000     1.00000
   Rotational Symmetry Number is   1
   The Molecule is an Asymmetric Top
   Translational Enthalpy:        0.889 kcal/mol
   Rotational Enthalpy:           0.889 kcal/mol
   Vibrational Enthalpy:          8.271 kcal/mol
   gas constant (RT):             0.592 kcal/mol
   Translational Entropy:        40.543  cal/mol.K
   Rotational Entropy:           28.122  cal/mol.K
   Vibrational Entropy:           9.979  cal/mol.K

   Total Enthalpy:               10.641 kcal/mol
   Total Entropy:                78.645  cal/mol.K
Archival summary:
1\1\TWL02\FREQ\ProcedureUnspecified\BasisUnspecified\l2111\taweetha\MonNov2614:18:572018MonNov2614:18:572018\0\\#,FREQ,ProcedureUnspecified,BasisUnspecified,\\0,1\P\F,1,1.63598\C,1,1.68749,2,101.385\Cl,3,1.7239,1,126.907,2,-0,0\Cl,3,1.74476,1,117.031,2,180,0\\\@

 Total job time:  43.08s(wall), 116.20s(cpu) 
 Mon Nov 26 14:18:57 2018

        *************************************************************
        *                                                           *
        *  Thank you very much for using Q-Chem.  Have a nice day.  *
        *                                                           *
        *************************************************************
