# Supplementary material for: Geometric and energetic data from ab initio calculations of haloethene, haloimine, halomethylenephosphine, haloiminophosphine, halodiazene, halodiphosphene and halocyclopropane
Source: Data Brief. 2019 Nov 2;27:104738. doi: 10.1016/j.dib.2019.104738 (PMC6861602; doi:10.1016/j.dib.2019.104738)
Supplement: Multimedia component 5 [file mmc5.zip › CP/B3LYP/ClClCPHE.out]

Q-Chem Developer Version!
                  Welcome to Q-Chem
     A Quantum Leap Into The Future Of Chemistry


 Q-Chem 5.1, Q-Chem, Inc., Pleasanton, CA (2018)

 Yihan Shao,  Zhengting Gan,  E. Epifanovsky,  A. T. B. Gilbert,  M. Wormit,  
 J. Kussmann,  A. W. Lange,  A. Behn,  Jia Deng,  Xintian Feng,  D. Ghosh,  
 M. Goldey,  P. R. Horn,  L. D. Jacobson,  I. Kaliman,  T. Kus,  A. Landau,  
 Jie Liu,  E. I. Proynov,  R. M. Richard,  R. P. Steele,  E. J. Sundstrom,  
 H. L. Woodcock III,  P. M. Zimmerman,  D. Zuev,  B. Albrecht,  E. Alguire,  
 S. A. Baeppler,  D. Barton,  Z. Benda,  Y. A. Bernard,  E. J. Berquist,  
 K. B. Bravaya,  H. Burton,  D. Casanova,  Chun-Min Chang,  Yunqing Chen,  
 A. Chien,  K. D. Closser,  M. P. Coons,  S. Coriani,  S. Dasgupta,  
 A. L. Dempwolff,  M. Diedenhofen,  Hainam Do,  R. G. Edgar,  Po-Tung Fang,  
 S. Faraji,  S. Fatehi,  Qingguo Feng,  K. D. Fenk,  J. Fosso-Tande,  
 Qinghui Ge,  A. Ghysels,  G. Gidofalvi,  J. Gomes,  J. Gonthier,  A. Gunina,  
 D. Hait,  M. W. D. Hanson-Heine,  P. H. P. Harbach,  A. W. Hauser,  
 J. E. Herr,  E. G. Hohenstein,  Z. C. Holden,  Kerwin Hui,  B. C. Huynh,  
 T.-C. Jagau,  Hyunjun Ji,  B. Kaduk,  K. Khistyaev,  Jaehoon Kim,  
 P. Klunzinger,  K. Koh,  D. Kosenkov,  L. Koulias,  T. Kowalczyk,  
 C. M. Krauter,  A. Kunitsa,  Ka Un Lao,  A. Laurent,  K. V. Lawler,  
 Joonho Lee,  D. Lefrancois,  S. Lehtola,  D. S. Levine,  Yi-Pei Li,  
 You-Sheng Lin,  Fenglai Liu,  E. Livshits,  A. Luenser,  P. Manohar,  
 E. Mansoor,  S. F. Manzer,  Shan-Ping Mao,  Yuezhi Mao,  N. Mardirossian,  
 A. V. Marenich,  T. Markovich,  L. A. Martinez-Martinez,  S. A. Maurer,  
 N. J. Mayhall,  S. C. McKenzie,  J.-M. Mewes,  A. F. Morrison,  
 J. W. Mullinax,  K. Nanda,  T. S. Nguyen-Beck,  R. Olivares-Amaya,  
 J. A. Parkhill,  T. M. Perrine,  F. Plasser,  P. Pokhilko,  S. Prager,  
 A. Prociuk,  E. Ramos,  D. R. Rehn,  F. Rob,  M. Schneider,  N. Sergueev,  
 S. M. Sharada,  S. Sharma,  D. W. Small,  T. Stauch,  T. Stein,  
 Yu-Chuan Su,  A. J. W. Thom,  A. Tkatchenko,  T. Tsuchimochi,  N. M. Tubman,  
 L. Vogt,  M. L. Vidal,  O. Vydrov,  M. A. Watson,  J. Wenzel,  
 M. de Wergifosse,  T. A. Wesolowski,  A. White,  J. Witte,  A. Yamada,  
 Jun Yang,  K. Yao,  S. Yeganeh,  S. R. Yost,  Zhi-Qiang You,  A. Zech,  
 Igor Ying Zhang,  Xing Zhang,  Yan Zhao,  Ying Zhu,  B. R. Brooks,  
 G. K. L. Chan,  C. J. Cramer,  M. S. Gordon,  W. J. Hehre,  A. Klamt,  
 M. W. Schmidt,  C. D. Sherrill,  D. G. Truhlar,  A. Aspuru-Guzik,  R. Baer,  
 A. T. Bell,  N. A. Besley,  Jeng-Da Chai,  A. E. DePrince, III,  
 R. A. DiStasio Jr.,  A. Dreuw,  B. D. Dunietz,  T. R. Furlani,  
 Chao-Ping Hsu,  Yousung Jung,  Jing Kong,  D. S. Lambrecht,  WanZhen Liang,  
 C. Ochsenfeld,  V. A. Rassolov,  L. V. Slipchenko,  J. E. Subotnik,  
 T. Van Voorhis,  J. M. Herbert,  A. I. Krylov,  P. M. W. Gill,  M. Head-Gordon

 Contributors to earlier versions of Q-Chem not listed above: 
 R. D. Adamson,  B. Austin,  J. Baker,  G. J. O. Beran,  K. Brandhorst,  
 S. T. Brown,  E. F. C. Byrd,  A. K. Chakraborty,  C.-L. Cheng,  
 Siu Hung Chien,  D. M. Chipman,  D. L. Crittenden,  H. Dachsel,  
 R. J. Doerksen,  A. D. Dutoi,  L. Fusti-Molnar,  W. A. Goddard III,  
 A. Golubeva-Zadorozhnaya,  S. R. Gwaltney,  G. Hawkins,  A. Heyden,  
 S. Hirata,  G. Kedziora,  F. J. Keil,  C. Kelley,  Jihan Kim,  R. A. King,  
 R. Z. Khaliullin,  P. P. Korambath,  W. Kurlancheek,  A. M. Lee,  M. S. Lee,  
 S. V. Levchenko,  Ching Yeh Lin,  D. Liotard,  R. C. Lochan,  I. Lotan,  
 P. E. Maslen,  N. Nair,  D. P. O'Neill,  D. Neuhauser,  E. Neuscamman,  
 C. M. Oana,  R. Olson,  B. Peters,  R. Peverati,  P. A. Pieniazek,  
 Y. M. Rhee,  J. Ritchie,  M. A. Rohrdanz,  E. Rosta,  N. J. Russ,  
 H. F. Schaefer III,  N. E. Schultz,  N. Shenvi,  A. C. Simmonett,  A. Sodt,  
 D. Stuck,  K. S. Thanthiriwatte,  V. Vanovschi,  Tao Wang,  A. Warshel,  
 C. F. Williams,  Q. Wu,  X. Xu,  W. Zhang

 Please cite Q-Chem as follows:
 Y. Shao et al., Mol. Phys. 113, 184-215 (2015)
 DOI: 10.1080/00268976.2014.952696

 Q-Chem 5.1.2 for Intel X86 EM64T Linux

 Parts of Q-Chem use Armadillo 8.300.2 (Tropical Shenanigans).
 http://arma.sourceforge.net/

 Q-Chem begins on Mon Nov 26 17:55:40 2018  

Host: 
0

     Scratch files written to /scratch/taweetham/qchem52826//
Input Ideriv = 2
Curr. Ideriv = -1
Max.  Ideriv = 2

Checking the input file for inconsistencies... 	...done.

--------------------------------------------------------------
User input:
--------------------------------------------------------------
$molecule
0 1
C 
P 1 1.5 
H 2 PH 1 120. 
Cl 1 PCl 2 120.  3 180.0
Cl 1 PCl 2 120.  3 0.0

PH=1.44
PF=1.54
PCl=2.03
PBr=2.5
PI=2.6
$end

$rem
   job_type	optimization
   basis	6-311++g**
   method	b3lyp
$end

--------------------------------------------------------------
 ----------------------------------------------------------------
             Standard Nuclear Orientation (Angstroms)
    I     Atom           X                Y                Z
 ----------------------------------------------------------------
    1      C       0.0072702950    -0.1760840511    -0.0000000000
    2      P      -0.1207263656    -1.6706130254    -0.0000000000
    3      H      -1.4246928188    -2.2815725077    -0.0000000000
    4      Cl      1.8455007810     0.6851991080     0.0000000000
    5      Cl     -1.6577380437     0.9852286682    -0.0000000000
 ----------------------------------------------------------------
 Molecular Point Group                 Cs    NOp =  2
 Largest Abelian Subgroup              Cs    NOp =  2
 Nuclear Repulsion Energy =   227.9186473045 hartrees
 There are       28 alpha and       28 beta electrons
 Requested basis set is 6-311++G(d,p)
 There are 50 shells and 119 basis functions

 Total QAlloc Memory Limit   2000 MB
 Mega-Array Size       188 MB
 MEM_STATIC part       192 MB
 A cutoff of  1.0D-11 yielded   1114 shell pairs
 There are      6725 function pairs (      7215 Cartesian)
 Smallest overlap matrix eigenvalue = 4.49E-04

 Scale SEOQF with 1.000000e-01/1.000000e-01/1.000000e-01

 Standard Electronic Orientation quadrupole field applied
 Nucleus-field energy     =     0.0000000089 hartrees
 Guess from superposition of atomic densities
 Warning:  Energy on first SCF cycle will be non-variational
 SAD guess density has 56.000000 electrons

 -----------------------------------------------------------------------
  General SCF calculation program by
  Eric Jon Sundstrom, Paul Horn, Yuezhi Mao, Dmitri Zuev, Alec White,
  David Stuck, Shaama M.S., Shane Yost, Joonho Lee, David Small,
  Daniel Levine, Susi Lehtola, Hugh Burton, Evgeny Epifanovsky
 -----------------------------------------------------------------------
 Exchange:     0.2000 Hartree-Fock + 0.0800 Slater + 0.7200 B88
 Correlation:  0.1900 VWN1RPA + 0.8100 LYP
 Using SG-1 standard quadrature grid
 A restricted SCF calculation will be
 performed using DIIS
 SCF converges when DIIS error is below 1.0e-08
 ---------------------------------------
  Cycle       Energy         DIIS error
 ---------------------------------------
    1   -1300.8239592435      4.14e-02  
    2   -1300.3942545256      2.80e-03  
    3   -1300.3861190929      3.31e-03  
    4   -1300.4121372000      8.61e-04  
    5   -1300.4134656391      3.39e-04  
    6   -1300.4135950535      2.13e-04  
    7   -1300.4136796318      3.44e-05  
    8   -1300.4136818147      1.63e-05  
    9   -1300.4136823708      2.15e-06  
   10   -1300.4136823814      6.44e-07  
   11   -1300.4136823825      1.26e-07  
   12   -1300.4136823825      1.44e-08  
   13   -1300.4136823825      5.75e-09  Convergence criterion met
 ---------------------------------------
 SCF time:   CPU 10.79s  wall 11.00s 
 SCF   energy in the final basis set =    -1300.4136823825
 Total energy in the final basis set =    -1300.4136823825

 --------------------------------------------------------------
             Orbital Energies (a.u.) and Symmetries
 --------------------------------------------------------------

 Alpha MOs, Restricted
 -- Occupied --                  
-101.59 -101.57  -77.08  -10.33   -9.50   -9.48   -7.27   -7.26
  1 A'    2 A'    3 A'    4 A'    5 A'    6 A'    7 A'    1 A"                 
 -7.257  -7.250  -7.239  -7.239  -6.588  -4.748  -4.748  -4.744
  8 A'    9 A'    2 A"   10 A'   11 A'   12 A'    3 A"   13 A'                 
 -0.868  -0.826  -0.767  -0.560  -0.463  -0.443  -0.391  -0.345
 14 A'   15 A'   16 A'   17 A'   18 A'   19 A'    4 A"   20 A'                 
 -0.338  -0.336  -0.305  -0.294
  5 A"   21 A'    6 A"   22 A'                                                 
 -- Virtual --                   
 -0.132  -0.095  -0.091  -0.006   0.010   0.033   0.041   0.052
 23 A'    7 A"   24 A'   25 A'   26 A'   27 A'    8 A"   28 A'                 
  0.060   0.065   0.084   0.088   0.090   0.107   0.114   0.122
 29 A'   30 A'    9 A"   31 A'   10 A"   32 A'   33 A'   34 A'                 
  0.132   0.134   0.145   0.165   0.191   0.223   0.280   0.281
 35 A'   11 A"   36 A'   37 A'   38 A'   39 A'   12 A"   40 A'                 
  0.337   0.399   0.405   0.429   0.452   0.461   0.465   0.476
 41 A'   42 A'   43 A'   44 A'   45 A'   13 A"   14 A"   46 A'                 
  0.509   0.528   0.561   0.589   0.636   0.645   0.727   0.759
 47 A'   15 A"   48 A'   16 A"   49 A'   17 A"   50 A'   51 A'                 
  0.792   0.813   0.847   0.852   0.858   0.859   0.875   0.905
 18 A"   52 A'   19 A"   53 A'   54 A'   20 A"   55 A'   56 A'                 
  0.935   0.946   0.966   1.084   1.118   1.194   1.303   1.376
 57 A'   21 A"   58 A'   59 A'   60 A'   61 A'   22 A"   62 A'                 
  1.406   1.536   1.565   1.582   1.627   1.653   1.730   1.948
 23 A"   24 A"   63 A'   25 A"   64 A'   65 A'   66 A'   67 A'                 
  2.061   2.224   2.247   2.251   2.274   2.339   2.382   2.570
 68 A'   26 A"   27 A"   69 A'   70 A'   71 A'   72 A'   73 A'                 
  2.676   2.886   3.187   7.018   9.642   9.669  13.804  13.892
 28 A"   74 A'   75 A'   76 A'   77 A'   78 A'   29 A"   79 A'                 
 14.107  23.414  25.750  25.788  25.789  25.863  26.123  26.195
 80 A'   81 A'   30 A"   82 A'   31 A"   83 A'   84 A'   85 A'                 
163.206 215.618 215.648
 86 A'   87 A'   88 A'                                                         

 Beta MOs, Restricted
 -- Occupied --                  
-101.59 -101.57  -77.08  -10.33   -9.50   -9.48   -7.27   -7.26
  1 A'    2 A'    3 A'    4 A'    5 A'    6 A'    7 A'    1 A"                 
 -7.257  -7.250  -7.239  -7.239  -6.588  -4.748  -4.748  -4.744
  8 A'    9 A'    2 A"   10 A'   11 A'   12 A'    3 A"   13 A'                 
 -0.868  -0.826  -0.767  -0.560  -0.463  -0.443  -0.391  -0.345
 14 A'   15 A'   16 A'   17 A'   18 A'   19 A'    4 A"   20 A'                 
 -0.338  -0.336  -0.305  -0.294
  5 A"   21 A'    6 A"   22 A'                                                 
 -- Virtual --                   
 -0.132  -0.095  -0.091  -0.006   0.010   0.033   0.041   0.052
 23 A'    7 A"   24 A'   25 A'   26 A'   27 A'    8 A"   28 A'                 
  0.060   0.065   0.084   0.088   0.090   0.107   0.114   0.122
 29 A'   30 A'    9 A"   31 A'   10 A"   32 A'   33 A'   34 A'                 
  0.132   0.134   0.145   0.165   0.191   0.223   0.280   0.281
 35 A'   11 A"   36 A'   37 A'   38 A'   39 A'   12 A"   40 A'                 
  0.337   0.399   0.405   0.429   0.452   0.461   0.465   0.476
 41 A'   42 A'   43 A'   44 A'   45 A'   13 A"   14 A"   46 A'                 
  0.509   0.528   0.561   0.589   0.636   0.645   0.727   0.759
 47 A'   15 A"   48 A'   16 A"   49 A'   17 A"   50 A'   51 A'                 
  0.792   0.813   0.847   0.852   0.858   0.859   0.875   0.905
 18 A"   52 A'   19 A"   53 A'   54 A'   20 A"   55 A'   56 A'                 
  0.935   0.946   0.966   1.084   1.118   1.194   1.303   1.376
 57 A'   21 A"   58 A'   59 A'   60 A'   61 A'   22 A"   62 A'                 
  1.406   1.536   1.565   1.582   1.627   1.653   1.730   1.948
 23 A"   24 A"   63 A'   25 A"   64 A'   65 A'   66 A'   67 A'                 
  2.061   2.224   2.247   2.251   2.274   2.339   2.382   2.570
 68 A'   26 A"   27 A"   69 A'   70 A'   71 A'   72 A'   73 A'                 
  2.676   2.886   3.187   7.018   9.642   9.669  13.804  13.892
 28 A"   74 A'   75 A'   76 A'   77 A'   78 A'   29 A"   79 A'                 
 14.107  23.414  25.750  25.788  25.789  25.863  26.123  26.195
 80 A'   81 A'   30 A"   82 A'   31 A"   83 A'   84 A'   85 A'                 
163.206 215.618 215.648
 86 A'   87 A'   88 A'                                                         
 --------------------------------------------------------------

          Ground-State Mulliken Net Atomic Charges

     Atom                 Charge (a.u.)
  ----------------------------------------
      1 C                    -0.386921
      2 P                     0.079698
      3 H                     0.039609
      4 Cl                    0.178843
      5 Cl                    0.088771
  ----------------------------------------
  Sum of atomic charges =    -0.000000

 -----------------------------------------------------------------
                    Cartesian Multipole Moments
 -----------------------------------------------------------------
    Charge (ESU x 10^10)
                 0.0000
    Dipole Moment (Debye)
         X      -0.7746      Y      -2.1989      Z      -0.0000
       Tot       2.3314
    Quadrupole Moments (Debye-Ang)
        XX     -44.6570     XY       4.1839     YY     -42.5002
        XZ       0.0000     YZ      -0.0000     ZZ     -45.1832
    Octopole Moments (Debye-Ang^2)
       XXX       3.4023    XXY       4.3847    XYY      -7.7838
       YYY      -0.5083    XXZ      -0.0000    XYZ       0.0000
       YYZ      -0.0000    XZZ      -0.1916    YZZ       0.6038
       ZZZ      -0.0000
    Hexadecapole Moments (Debye-Ang^3)
      XXXX    -507.6020   XXXY       8.2125   XXYY    -146.5763
      XYYY      21.4573   YYYY    -391.9903   XXXZ      -0.0000
      XXYZ      -0.0000   XYYZ       0.0000   YYYZ      -0.0000
      XXZZ    -102.4066   XYZZ       1.7350   YYZZ     -76.3140
      XZZZ      -0.0000   YZZZ      -0.0000   ZZZZ     -57.1686
 -----------------------------------------------------------------
 Calculating analytic gradient of the SCF energy
 Gradient of SCF Energy
            1           2           3           4           5
    1   0.0037932  -0.0253802   0.0051357   0.0644707  -0.0480194
    2  -0.2021137   0.1895089  -0.0246416   0.0220024   0.0152439
    3  -0.0000000  -0.0000000  -0.0000000  -0.0000000   0.0000000
 Max gradient component =       2.021E-01
 RMS gradient           =       7.538E-02
 Gradient time:  CPU 2.54 s  wall 2.54 s
 Geometry Optimization Parameters
   NAtoms,    NIC,     NZ,  NCons,   NDum,   NFix, NCnnct, MaxDiis
        5      20       5       0       0       0       0       0


** GEOMETRY OPTIMIZATION IN DELOCALIZED INTERNAL COORDINATES **
   Searching for a Minimum

   Optimization Cycle:   1

                       Coordinates (Angstroms)
     ATOM                X               Y               Z
      1  C         0.0072702950   -0.1760840511    0.0000000000
      2  P        -0.1207263656   -1.6706130254    0.0000000000
      3  H        -1.4246928188   -2.2815725077    0.0000000000
      4  Cl        1.8455007810    0.6851991080    0.0000000000
      5  Cl       -1.6577380437    0.9852286682    0.0000000000
   Point Group: cs    Number of degrees of freedom:     7


   Energy is  -1300.413682383


 Attempting to Generate Delocalized Internal Coordinates

  7 Hessian modes will be used to form the next step
  Hessian Eigenvalues:
     0.139919    0.139919    0.160000    0.198009    0.250000    0.250000
     0.766766

 Minimum Search - Taking Simple RFO Step
 Searching for Lamda that Minimizes Along All modes
 Value Taken    Lamda =  -0.08503806
 Calculated Step too Large.  Step scaled by  0.585472
 Step Taken.  Stepsize is  0.300000

                             Maximum     Tolerance    Cnvgd?
         Gradient           0.155417      0.000300      NO
         Displacement       0.184003      0.001200      NO
         Energy change     *********      0.000001      NO


 New Cartesian Coordinates Obtained by Inverse Iteration

 Displacement from previous Coordinates is:  0.358181
 ----------------------------------------------------------------
             Standard Nuclear Orientation (Angstroms)
    I     Atom           X                Y                Z
 ----------------------------------------------------------------
    1      C       0.0075093244    -0.1861628902     0.0000000000
    2      P      -0.0702619857    -1.7433273418     0.0000000000
    3      H      -1.4339242612    -2.1859803285     0.0000000000
    4      Cl      1.7318725534     0.6956406688     0.0000000000
    5      Cl     -1.5855817831     0.9619880837     0.0000000000
 ----------------------------------------------------------------
 Molecular Point Group                 Cs    NOp =  2
 Largest Abelian Subgroup              Cs    NOp =  2
 Nuclear Repulsion Energy =   231.6501760147 hartrees
 There are       28 alpha and       28 beta electrons
 Applying Cartesian multipole field
    Component          Value
    ---------          -----
     (2,0,0)        1.00000E-11
     (0,2,0)        2.00000E-11
     (0,0,2)       -3.00000E-11
 Nucleus-field energy     =     0.0000000087 hartrees
 Requested basis set is 6-311++G(d,p)
 There are 50 shells and 119 basis functions
 A cutoff of  1.0D-11 yielded   1119 shell pairs
 There are      6776 function pairs (      7275 Cartesian)
 Smallest overlap matrix eigenvalue = 4.47E-04
 Guess MOs from SCF MO coefficient file

 -----------------------------------------------------------------------
  General SCF calculation program by
  Eric Jon Sundstrom, Paul Horn, Yuezhi Mao, Dmitri Zuev, Alec White,
  David Stuck, Shaama M.S., Shane Yost, Joonho Lee, David Small,
  Daniel Levine, Susi Lehtola, Hugh Burton, Evgeny Epifanovsky
 -----------------------------------------------------------------------
 Exchange:     0.2000 Hartree-Fock + 0.0800 Slater + 0.7200 B88
 Correlation:  0.1900 VWN1RPA + 0.8100 LYP
 Using SG-1 standard quadrature grid
 A restricted SCF calculation will be
 performed using DIIS
 SCF converges when DIIS error is below 1.0e-08
 ---------------------------------------
  Cycle       Energy         DIIS error
 ---------------------------------------
    1   -1300.4512713442      1.40e-03  
    2   -1300.4563562265      5.64e-04  
    3   -1300.4556279811      8.28e-04  
    4   -1300.4569987192      2.15e-04  
    5   -1300.4570780250      6.42e-05  
    6   -1300.4570862948      9.77e-06  
    7   -1300.4570864911      2.28e-06  
    8   -1300.4570864994      1.44e-06  
    9   -1300.4570865036      2.24e-07  
   10   -1300.4570865037      2.91e-08  
   11   -1300.4570865037      9.01e-09  Convergence criterion met
 ---------------------------------------
 SCF time:   CPU 9.38s  wall 9.00s 
 SCF   energy in the final basis set =    -1300.4570865037
 Total energy in the final basis set =    -1300.4570865037

 --------------------------------------------------------------
             Orbital Energies (a.u.) and Symmetries
 --------------------------------------------------------------

 Alpha MOs, Restricted
 -- Occupied --                  
-101.59 -101.58  -77.08  -10.33   -9.50   -9.49   -7.27   -7.26
  1 A'    2 A'    3 A'    4 A'    5 A'    6 A'    7 A'    1 A"                 
 -7.257  -7.255  -7.244  -7.244  -6.584  -4.745  -4.744  -4.740
  8 A'    9 A'    2 A"   10 A'   11 A'   12 A'    3 A"   13 A'                 
 -0.880  -0.832  -0.753  -0.560  -0.468  -0.445  -0.395  -0.350
 14 A'   15 A'   16 A'   17 A'   18 A'   19 A'    4 A"   20 A'                 
 -0.341  -0.338  -0.302  -0.296
  5 A"   21 A'   22 A'    6 A"                                                 
 -- Virtual --                   
 -0.103  -0.097  -0.070  -0.005   0.013   0.033   0.042   0.049
 23 A'    7 A"   24 A'   25 A'   26 A'   27 A'    8 A"   28 A'                 
  0.056   0.067   0.083   0.089   0.090   0.111   0.118   0.122
 29 A'   30 A'    9 A"   31 A'   10 A"   32 A'   33 A'   34 A'                 
  0.132   0.136   0.139   0.164   0.187   0.224   0.278   0.283
 35 A'   11 A"   36 A'   37 A'   38 A'   39 A'   40 A'   12 A"                 
  0.337   0.396   0.408   0.435   0.452   0.457   0.467   0.467
 41 A'   42 A'   43 A'   44 A'   45 A'   13 A"   14 A"   46 A'                 
  0.499   0.519   0.529   0.592   0.634   0.636   0.753   0.771
 47 A'   48 A'   15 A"   16 A"   49 A'   17 A"   50 A'   51 A'                 
  0.772   0.826   0.844   0.844   0.854   0.867   0.878   0.892
 18 A"   52 A'   53 A'   19 A"   20 A"   54 A'   55 A'   56 A'                 
  0.934   0.957   0.983   1.071   1.115   1.192   1.326   1.370
 57 A'   21 A"   58 A'   59 A'   60 A'   61 A'   22 A"   62 A'                 
  1.418   1.508   1.583   1.597   1.647   1.669   1.785   1.904
 23 A"   24 A"   25 A"   63 A'   64 A'   65 A'   66 A'   67 A'                 
  2.066   2.223   2.246   2.263   2.270   2.332   2.414   2.592
 68 A'   26 A"   27 A"   69 A'   70 A'   71 A'   72 A'   73 A'                 
  2.672   2.927   3.164   7.007   9.644   9.680  13.807  13.896
 28 A"   74 A'   75 A'   76 A'   77 A'   78 A'   29 A"   79 A'                 
 14.055  23.352  25.754  25.790  25.820  25.835  26.202  26.226
 80 A'   81 A'   30 A"   31 A"   82 A'   83 A'   84 A'   85 A'                 
163.180 215.622 215.660
 86 A'   87 A'   88 A'                                                         

 Beta MOs, Restricted
 -- Occupied --                  
-101.59 -101.58  -77.08  -10.33   -9.50   -9.49   -7.27   -7.26
  1 A'    2 A'    3 A'    4 A'    5 A'    6 A'    7 A'    1 A"                 
 -7.257  -7.255  -7.244  -7.244  -6.584  -4.745  -4.744  -4.740
  8 A'    9 A'    2 A"   10 A'   11 A'   12 A'    3 A"   13 A'                 
 -0.880  -0.832  -0.753  -0.560  -0.468  -0.445  -0.395  -0.350
 14 A'   15 A'   16 A'   17 A'   18 A'   19 A'    4 A"   20 A'                 
 -0.341  -0.338  -0.302  -0.296
  5 A"   21 A'   22 A'    6 A"                                                 
 -- Virtual --                   
 -0.103  -0.097  -0.070  -0.005   0.013   0.033   0.042   0.049
 23 A'    7 A"   24 A'   25 A'   26 A'   27 A'    8 A"   28 A'                 
  0.056   0.067   0.083   0.089   0.090   0.111   0.118   0.122
 29 A'   30 A'    9 A"   31 A'   10 A"   32 A'   33 A'   34 A'                 
  0.132   0.136   0.139   0.164   0.187   0.224   0.278   0.283
 35 A'   11 A"   36 A'   37 A'   38 A'   39 A'   40 A'   12 A"                 
  0.337   0.396   0.408   0.435   0.452   0.457   0.467   0.467
 41 A'   42 A'   43 A'   44 A'   45 A'   13 A"   14 A"   46 A'                 
  0.499   0.519   0.529   0.592   0.634   0.636   0.753   0.771
 47 A'   48 A'   15 A"   16 A"   49 A'   17 A"   50 A'   51 A'                 
  0.772   0.826   0.844   0.844   0.854   0.867   0.878   0.892
 18 A"   52 A'   53 A'   19 A"   20 A"   54 A'   55 A'   56 A'                 
  0.934   0.957   0.983   1.071   1.115   1.192   1.326   1.370
 57 A'   21 A"   58 A'   59 A'   60 A'   61 A'   22 A"   62 A'                 
  1.418   1.508   1.583   1.597   1.647   1.669   1.785   1.904
 23 A"   24 A"   25 A"   63 A'   64 A'   65 A'   66 A'   67 A'                 
  2.066   2.223   2.246   2.263   2.270   2.332   2.414   2.592
 68 A'   26 A"   27 A"   69 A'   70 A'   71 A'   72 A'   73 A'                 
  2.672   2.927   3.164   7.007   9.644   9.680  13.807  13.896
 28 A"   74 A'   75 A'   76 A'   77 A'   78 A'   29 A"   79 A'                 
 14.055  23.352  25.754  25.790  25.820  25.835  26.202  26.226
 80 A'   81 A'   30 A"   31 A"   82 A'   83 A'   84 A'   85 A'                 
163.180 215.622 215.660
 86 A'   87 A'   88 A'                                                         
 --------------------------------------------------------------

          Ground-State Mulliken Net Atomic Charges

     Atom                 Charge (a.u.)
  ----------------------------------------
      1 C                    -0.426508
      2 P                     0.061472
      3 H                     0.015814
      4 Cl                    0.201099
      5 Cl                    0.148123
  ----------------------------------------
  Sum of atomic charges =     0.000000

 -----------------------------------------------------------------
                    Cartesian Multipole Moments
 -----------------------------------------------------------------
    Charge (ESU x 10^10)
                 0.0000
    Dipole Moment (Debye)
         X      -0.6753      Y      -1.7474      Z      -0.0000
       Tot       1.8733
    Quadrupole Moments (Debye-Ang)
        XX     -44.3950     XY       3.3584     YY     -42.8002
        XZ      -0.0000     YZ       0.0000     ZZ     -45.2636
    Octopole Moments (Debye-Ang^2)
       XXX       2.1610    XXY       6.4943    XYY      -6.9948
       YYY       5.4665    XXZ       0.0000    XYZ      -0.0000
       YYZ      -0.0000    XZZ      -0.1808    YZZ       2.3386
       ZZZ      -0.0000
    Hexadecapole Moments (Debye-Ang^3)
      XXXX    -460.6879   XXXY       6.9847   XXYY    -141.0914
      XYYY      19.0624   YYYY    -409.4417   XXXZ      -0.0000
      XXYZ       0.0000   XYYZ      -0.0000   YYYZ       0.0000
      XXZZ     -93.4636   XYZZ       1.7669   YYZZ     -79.2479
      XZZZ      -0.0000   YZZZ      -0.0000   ZZZZ     -57.6134
 -----------------------------------------------------------------
 Calculating analytic gradient of the SCF energy
 Gradient of SCF Energy
            1           2           3           4           5
    1   0.0083793  -0.0196316   0.0017436   0.0552160  -0.0457073
    2  -0.1354782   0.1130809  -0.0181293   0.0211576   0.0193690
    3   0.0000000  -0.0000000   0.0000000  -0.0000000  -0.0000000
 Max gradient component =       1.355E-01
 RMS gradient           =       5.026E-02
 Gradient time:  CPU 2.59 s  wall 2.59 s
 Geometry Optimization Parameters
   NAtoms,    NIC,     NZ,  NCons,   NDum,   NFix, NCnnct, MaxDiis
        5      20       5       0       0       0       0       0

 Cartesian Hessian Update
 Hessian Updated using BFGS Update


** GEOMETRY OPTIMIZATION IN DELOCALIZED INTERNAL COORDINATES **
   Searching for a Minimum

   Optimization Cycle:   2

                       Coordinates (Angstroms)
     ATOM                X               Y               Z
      1  C         0.0075093244   -0.1861628902    0.0000000000
      2  P        -0.0702619857   -1.7433273418    0.0000000000
      3  H        -1.4339242612   -2.1859803285    0.0000000000
      4  Cl        1.7318725534    0.6956406688    0.0000000000
      5  Cl       -1.5855817831    0.9619880837    0.0000000000
   Point Group: cs    Number of degrees of freedom:     7


   Energy is  -1300.457086504

 Hessian Updated using BFGS Update

  7 Hessian modes will be used to form the next step
  Hessian Eigenvalues:
     0.078224    0.141050    0.166279    0.198067    0.247285    0.251627
     0.797636

 Minimum Search - Taking Simple RFO Step
 Searching for Lamda that Minimizes Along All modes
 Value Taken    Lamda =  -0.07627731
 Calculated Step too Large.  Step scaled by  0.449776
 Step Taken.  Stepsize is  0.300000

                             Maximum     Tolerance    Cnvgd?
         Gradient           0.102565      0.000300      NO
         Displacement       0.171187      0.001200      NO
         Energy change     -0.043404      0.000001      NO


 New Cartesian Coordinates Obtained by Inverse Iteration

 Displacement from previous Coordinates is:  0.353384
 ----------------------------------------------------------------
             Standard Nuclear Orientation (Angstroms)
    I     Atom           X                Y                Z
 ----------------------------------------------------------------
    1      C       0.0043253419    -0.1920656383     0.0000000000
    2      P      -0.0350849034    -1.7907345715     0.0000000000
    3      H      -1.4315679150    -2.0943095587     0.0000000000
    4      Cl      1.6123250171     0.6957600847     0.0000000000
    5      Cl     -1.5003836928     0.9235078757     0.0000000000
 ----------------------------------------------------------------
 Molecular Point Group                 Cs    NOp =  2
 Largest Abelian Subgroup              Cs    NOp =  2
 Nuclear Repulsion Energy =   238.0176838770 hartrees
 There are       28 alpha and       28 beta electrons
 Applying Cartesian multipole field
    Component          Value
    ---------          -----
     (2,0,0)        1.00000E-11
     (0,2,0)        2.00000E-11
     (0,0,2)       -3.00000E-11
 Nucleus-field energy     =     0.0000000084 hartrees
 Requested basis set is 6-311++G(d,p)
 There are 50 shells and 119 basis functions
 A cutoff of  1.0D-11 yielded   1130 shell pairs
 There are      6831 function pairs (      7336 Cartesian)
 Smallest overlap matrix eigenvalue = 4.05E-04
 Guess MOs from SCF MO coefficient file

 -----------------------------------------------------------------------
  General SCF calculation program by
  Eric Jon Sundstrom, Paul Horn, Yuezhi Mao, Dmitri Zuev, Alec White,
  David Stuck, Shaama M.S., Shane Yost, Joonho Lee, David Small,
  Daniel Levine, Susi Lehtola, Hugh Burton, Evgeny Epifanovsky
 -----------------------------------------------------------------------
 Exchange:     0.2000 Hartree-Fock + 0.0800 Slater + 0.7200 B88
 Correlation:  0.1900 VWN1RPA + 0.8100 LYP
 Using SG-1 standard quadrature grid
 A restricted SCF calculation will be
 performed using DIIS
 SCF converges when DIIS error is below 1.0e-08
 ---------------------------------------
  Cycle       Energy         DIIS error
 ---------------------------------------
    1   -1300.4801871435      1.41e-03  
    2   -1300.4853592756      4.54e-04  
    3   -1300.4852795822      5.24e-04  
    4   -1300.4857492387      1.73e-04  
    5   -1300.4857992097      6.47e-05  
    6   -1300.4858080760      7.87e-06  
    7   -1300.4858081986      1.54e-06  
    8   -1300.4858082035      7.01e-07  
    9   -1300.4858082044      1.87e-07  
   10   -1300.4858082045      2.21e-08  
   11   -1300.4858082045      7.25e-09  Convergence criterion met
 ---------------------------------------
 SCF time:   CPU 9.60s  wall 9.00s 
 SCF   energy in the final basis set =    -1300.4858082045
 Total energy in the final basis set =    -1300.4858082045

 --------------------------------------------------------------
             Orbital Energies (a.u.) and Symmetries
 --------------------------------------------------------------

 Alpha MOs, Restricted
 -- Occupied --                  
-101.59 -101.58  -77.08  -10.32   -9.50   -9.49   -7.27   -7.26
  1 A'    2 A'    3 A'    4 A'    5 A'    6 A'    7 A'    8 A'                 
 -7.257  -7.256  -7.248  -7.248  -6.577  -4.738  -4.737  -4.734
  1 A"    9 A'    2 A"   10 A'   11 A'   12 A'    3 A"   13 A'                 
 -0.901  -0.842  -0.739  -0.562  -0.477  -0.446  -0.406  -0.356
 14 A'   15 A'   16 A'   17 A'   18 A'   19 A'    4 A"   20 A'                 
 -0.344  -0.339  -0.305  -0.285
  5 A"   21 A'   22 A'    6 A"                                                 
 -- Virtual --                   
 -0.095  -0.070  -0.043  -0.004   0.016   0.033   0.043   0.045
  7 A"   23 A'   24 A'   25 A'   26 A'   27 A'    8 A"   28 A'                 
  0.056   0.071   0.081   0.089   0.092   0.112   0.117   0.127
 29 A'   30 A'    9 A"   10 A"   31 A'   32 A'   33 A'   34 A'                 
  0.132   0.137   0.137   0.165   0.182   0.225   0.276   0.287
 35 A'   11 A"   36 A'   37 A'   38 A'   39 A'   40 A'   12 A"                 
  0.337   0.392   0.409   0.443   0.451   0.454   0.464   0.467
 41 A'   42 A'   43 A'   44 A'   13 A"   45 A'   46 A'   14 A"                 
  0.484   0.495   0.532   0.597   0.629   0.636   0.748   0.773
 47 A'   48 A'   15 A"   16 A"   17 A"   49 A'   18 A"   50 A'                 
  0.791   0.821   0.837   0.841   0.848   0.875   0.887   0.889
 51 A'   52 A'   53 A'   19 A"   20 A"   54 A'   55 A'   56 A'                 
  0.953   0.968   1.012   1.037   1.143   1.207   1.357   1.395
 57 A'   21 A"   58 A'   59 A'   60 A'   61 A'   22 A"   62 A'                 
  1.433   1.493   1.594   1.619   1.662   1.707   1.842   1.881
 23 A"   24 A"   25 A"   63 A'   64 A'   65 A'   66 A'   67 A'                 
  2.076   2.224   2.245   2.255   2.292   2.346   2.457   2.614
 68 A'   26 A"   27 A"   69 A'   70 A'   71 A'   72 A'   73 A'                 
  2.674   2.985   3.167   7.008   9.644   9.706  13.814  13.903
 28 A"   74 A'   75 A'   76 A'   77 A'   78 A'   29 A"   79 A'                 
 14.033  23.322  25.764  25.793  25.817  25.858  26.210  26.331
 80 A'   81 A'   30 A"   31 A"   82 A'   83 A'   84 A'   85 A'                 
163.172 215.624 215.689
 86 A'   87 A'   88 A'                                                         

 Beta MOs, Restricted
 -- Occupied --                  
-101.59 -101.58  -77.08  -10.32   -9.50   -9.49   -7.27   -7.26
  1 A'    2 A'    3 A'    4 A'    5 A'    6 A'    7 A'    8 A'                 
 -7.257  -7.256  -7.248  -7.248  -6.577  -4.738  -4.737  -4.734
  1 A"    9 A'    2 A"   10 A'   11 A'   12 A'    3 A"   13 A'                 
 -0.901  -0.842  -0.739  -0.562  -0.477  -0.446  -0.406  -0.356
 14 A'   15 A'   16 A'   17 A'   18 A'   19 A'    4 A"   20 A'                 
 -0.344  -0.339  -0.305  -0.285
  5 A"   21 A'   22 A'    6 A"                                                 
 -- Virtual --                   
 -0.095  -0.070  -0.043  -0.004   0.016   0.033   0.043   0.045
  7 A"   23 A'   24 A'   25 A'   26 A'   27 A'    8 A"   28 A'                 
  0.056   0.071   0.081   0.089   0.092   0.112   0.117   0.127
 29 A'   30 A'    9 A"   10 A"   31 A'   32 A'   33 A'   34 A'                 
  0.132   0.137   0.137   0.165   0.182   0.225   0.276   0.287
 35 A'   11 A"   36 A'   37 A'   38 A'   39 A'   40 A'   12 A"                 
  0.337   0.392   0.409   0.443   0.451   0.454   0.464   0.467
 41 A'   42 A'   43 A'   44 A'   13 A"   45 A'   46 A'   14 A"                 
  0.484   0.495   0.532   0.597   0.629   0.636   0.748   0.773
 47 A'   48 A'   15 A"   16 A"   17 A"   49 A'   18 A"   50 A'                 
  0.791   0.821   0.837   0.841   0.848   0.875   0.887   0.889
 51 A'   52 A'   53 A'   19 A"   20 A"   54 A'   55 A'   56 A'                 
  0.953   0.968   1.012   1.037   1.143   1.207   1.357   1.395
 57 A'   21 A"   58 A'   59 A'   60 A'   61 A'   22 A"   62 A'                 
  1.433   1.493   1.594   1.619   1.662   1.707   1.842   1.881
 23 A"   24 A"   25 A"   63 A'   64 A'   65 A'   66 A'   67 A'                 
  2.076   2.224   2.245   2.255   2.292   2.346   2.457   2.614
 68 A'   26 A"   27 A"   69 A'   70 A'   71 A'   72 A'   73 A'                 
  2.674   2.985   3.167   7.008   9.644   9.706  13.814  13.903
 28 A"   74 A'   75 A'   76 A'   77 A'   78 A'   29 A"   79 A'                 
 14.033  23.322  25.764  25.793  25.817  25.858  26.210  26.331
 80 A'   81 A'   30 A"   31 A"   82 A'   83 A'   84 A'   85 A'                 
163.172 215.624 215.689
 86 A'   87 A'   88 A'                                                         
 --------------------------------------------------------------

          Ground-State Mulliken Net Atomic Charges

     Atom                 Charge (a.u.)
  ----------------------------------------
      1 C                    -0.491410
      2 P                     0.050438
      3 H                    -0.004019
      4 Cl                    0.233057
      5 Cl                    0.211934
  ----------------------------------------
  Sum of atomic charges =     0.000000

 -----------------------------------------------------------------
                    Cartesian Multipole Moments
 -----------------------------------------------------------------
    Charge (ESU x 10^10)
                 0.0000
    Dipole Moment (Debye)
         X      -0.6060      Y      -1.2579      Z       0.0000
       Tot       1.3963
    Quadrupole Moments (Debye-Ang)
        XX     -44.1353     XY       2.7016     YY     -43.1402
        XZ      -0.0000     YZ       0.0000     ZZ     -45.2203
    Octopole Moments (Debye-Ang^2)
       XXX       1.5087    XXY       8.1992    XYY      -6.1778
       YYY      11.3783    XXZ       0.0000    XYZ      -0.0000
       YYZ      -0.0000    XZZ      -0.1057    YZZ       4.1630
       ZZZ       0.0000
    Hexadecapole Moments (Debye-Ang^3)
      XXXX    -412.9543   XXXY       5.4047   XXYY    -134.4173
      XYYY      16.4713   YYYY    -417.9825   XXXZ      -0.0000
      XXYZ       0.0000   XYYZ      -0.0000   YYYZ       0.0000
      XXZZ     -84.2402   XYZZ       1.5505   YYZZ     -80.8552
      XZZZ      -0.0000   YZZZ       0.0000   ZZZZ     -57.8010
 -----------------------------------------------------------------
 Calculating analytic gradient of the SCF energy
 Gradient of SCF Energy
            1           2           3           4           5
    1   0.0101599  -0.0111767   0.0000931   0.0341393  -0.0332156
    2  -0.0910920   0.0711900  -0.0105286   0.0141417   0.0162889
    3  -0.0000000  -0.0000000   0.0000000   0.0000000   0.0000000
 Max gradient component =       9.109E-02
 RMS gradient           =       3.310E-02
 Gradient time:  CPU 2.63 s  wall 2.63 s
 Geometry Optimization Parameters
   NAtoms,    NIC,     NZ,  NCons,   NDum,   NFix, NCnnct, MaxDiis
        5      20       5       0       0       0       0       0

 Cartesian Hessian Update
 Hessian Updated using BFGS Update


** GEOMETRY OPTIMIZATION IN DELOCALIZED INTERNAL COORDINATES **
   Searching for a Minimum

   Optimization Cycle:   3

                       Coordinates (Angstroms)
     ATOM                X               Y               Z
      1  C         0.0043253419   -0.1920656383    0.0000000000
      2  P        -0.0350849034   -1.7907345715    0.0000000000
      3  H        -1.4315679150   -2.0943095587    0.0000000000
      4  Cl        1.6123250171    0.6957600847    0.0000000000
      5  Cl       -1.5003836928    0.9235078757    0.0000000000
   Point Group: cs    Number of degrees of freedom:     7


   Energy is  -1300.485808204

 Hessian Updated using BFGS Update

  7 Hessian modes will be used to form the next step
  Hessian Eigenvalues:
     0.108268    0.144302    0.176765    0.198248    0.248181    0.253285
     0.736904

 Minimum Search - Taking Simple RFO Step
 Searching for Lamda that Minimizes Along All modes
 Value Taken    Lamda =  -0.03401048
 Calculated Step too Large.  Step scaled by  0.655188
 Step Taken.  Stepsize is  0.300000

                             Maximum     Tolerance    Cnvgd?
         Gradient           0.068066      0.000300      NO
         Displacement       0.187812      0.001200      NO
         Energy change     -0.028722      0.000001      NO


 New Cartesian Coordinates Obtained by Inverse Iteration

 Displacement from previous Coordinates is:  0.326241
 ----------------------------------------------------------------
             Standard Nuclear Orientation (Angstroms)
    I     Atom           X                Y                Z
 ----------------------------------------------------------------
    1      C      -0.0043237553    -0.1869808773     0.0000000000
    2      P      -0.0142444640    -1.8297503714     0.0000000000
    3      H      -1.4272062220    -2.0215953062     0.0000000000
    4      Cl      1.5026934381     0.6987951198     0.0000000000
    5      Cl     -1.4073051489     0.8816896270     0.0000000000
 ----------------------------------------------------------------
 Molecular Point Group                 Cs    NOp =  2
 Largest Abelian Subgroup              Cs    NOp =  2
 Nuclear Repulsion Energy =   245.2363456701 hartrees
 There are       28 alpha and       28 beta electrons
 Applying Cartesian multipole field
    Component          Value
    ---------          -----
     (2,0,0)        1.00000E-11
     (0,2,0)        2.00000E-11
     (0,0,2)       -3.00000E-11
 Nucleus-field energy     =     0.0000000081 hartrees
 Requested basis set is 6-311++G(d,p)
 There are 50 shells and 119 basis functions
 A cutoff of  1.0D-11 yielded   1136 shell pairs
 There are      6865 function pairs (      7370 Cartesian)
 Smallest overlap matrix eigenvalue = 3.42E-04
 Guess MOs from SCF MO coefficient file

 -----------------------------------------------------------------------
  General SCF calculation program by
  Eric Jon Sundstrom, Paul Horn, Yuezhi Mao, Dmitri Zuev, Alec White,
  David Stuck, Shaama M.S., Shane Yost, Joonho Lee, David Small,
  Daniel Levine, Susi Lehtola, Hugh Burton, Evgeny Epifanovsky
 -----------------------------------------------------------------------
 Exchange:     0.2000 Hartree-Fock + 0.0800 Slater + 0.7200 B88
 Correlation:  0.1900 VWN1RPA + 0.8100 LYP
 Using SG-1 standard quadrature grid
 A restricted SCF calculation will be
 performed using DIIS
 SCF converges when DIIS error is below 1.0e-08
 ---------------------------------------
  Cycle       Energy         DIIS error
 ---------------------------------------
    1   -1300.4933479923      1.57e-03  
    2   -1300.4992278104      6.05e-04  
    3   -1300.4989449161      7.42e-04  
    4   -1300.4998270949      2.10e-04  
    5   -1300.4999174347      6.63e-05  
    6   -1300.4999268365      7.90e-06  
    7   -1300.4999269516      1.64e-06  
    8   -1300.4999269578      3.63e-07  
    9   -1300.4999269580      1.52e-07  
   10   -1300.4999269581      2.68e-08  
   11   -1300.4999269581      6.58e-09  Convergence criterion met
 ---------------------------------------
 SCF time:   CPU 9.79s  wall 10.00s 
 SCF   energy in the final basis set =    -1300.4999269581
 Total energy in the final basis set =    -1300.4999269581

 --------------------------------------------------------------
             Orbital Energies (a.u.) and Symmetries
 --------------------------------------------------------------

 Alpha MOs, Restricted
 -- Occupied --                  
-101.59 -101.58  -77.07  -10.32   -9.50   -9.50   -7.27   -7.26
  1 A'    2 A'    3 A'    4 A'    5 A'    6 A'    7 A'    8 A'                 
 -7.256  -7.256  -7.254  -7.253  -6.569  -4.731  -4.730  -4.726
  1 A"    9 A'    2 A"   10 A'   11 A'   12 A'    3 A"   13 A'                 
 -0.930  -0.854  -0.724  -0.568  -0.487  -0.446  -0.421  -0.362
 14 A'   15 A'   16 A'   17 A'   18 A'   19 A'    4 A"   20 A'                 
 -0.348  -0.338  -0.306  -0.273
  5 A"   21 A'   22 A'    6 A"                                                 
 -- Virtual --                   
 -0.094  -0.038  -0.019   0.001   0.019   0.033   0.043   0.045
  7 A"   23 A'   24 A'   25 A'   26 A'   27 A'   28 A'    8 A"                 
  0.057   0.078   0.080   0.089   0.096   0.114   0.115   0.128
 29 A'   30 A'    9 A"   10 A"   31 A'   32 A'   33 A'   34 A'                 
  0.132   0.138   0.140   0.167   0.178   0.225   0.275   0.291
 35 A'   11 A"   36 A'   37 A'   38 A'   39 A'   40 A'   12 A"                 
  0.334   0.386   0.410   0.441   0.445   0.459   0.464   0.465
 41 A'   42 A'   43 A'   44 A'   13 A"   45 A'   46 A'   14 A"                 
  0.475   0.488   0.537   0.603   0.624   0.639   0.725   0.782
 47 A'   48 A'   15 A"   16 A"   17 A"   49 A'   18 A"   50 A'                 
  0.789   0.825   0.837   0.840   0.841   0.879   0.894   0.899
 51 A'   52 A'   19 A"   20 A"   53 A'   54 A'   55 A'   56 A'                 
  0.974   0.988   0.997   1.047   1.165   1.227   1.388   1.433
 21 A"   57 A'   58 A'   59 A'   60 A'   61 A'   22 A"   62 A'                 
  1.456   1.489   1.605   1.624   1.689   1.750   1.864   1.893
 23 A"   24 A"   25 A"   63 A'   64 A'   65 A'   66 A'   67 A'                 
  2.095   2.227   2.245   2.256   2.309   2.374   2.488   2.628
 68 A'   26 A"   27 A"   69 A'   70 A'   71 A'   72 A'   73 A'                 
  2.679   3.053   3.171   7.007   9.646   9.747  13.822  13.910
 28 A"   74 A'   75 A'   76 A'   77 A'   78 A'   29 A"   79 A'                 
 14.016  23.312  25.778  25.796  25.842  25.885  26.220  26.371
 80 A'   81 A'   30 A"   31 A"   82 A'   83 A'   84 A'   85 A'                 
163.163 215.628 215.734
 86 A'   87 A'   88 A'                                                         

 Beta MOs, Restricted
 -- Occupied --                  
-101.59 -101.58  -77.07  -10.32   -9.50   -9.50   -7.27   -7.26
  1 A'    2 A'    3 A'    4 A'    5 A'    6 A'    7 A'    8 A'                 
 -7.256  -7.256  -7.254  -7.253  -6.569  -4.731  -4.730  -4.726
  1 A"    9 A'    2 A"   10 A'   11 A'   12 A'    3 A"   13 A'                 
 -0.930  -0.854  -0.724  -0.568  -0.487  -0.446  -0.421  -0.362
 14 A'   15 A'   16 A'   17 A'   18 A'   19 A'    4 A"   20 A'                 
 -0.348  -0.338  -0.306  -0.273
  5 A"   21 A'   22 A'    6 A"                                                 
 -- Virtual --                   
 -0.094  -0.038  -0.019   0.001   0.019   0.033   0.043   0.045
  7 A"   23 A'   24 A'   25 A'   26 A'   27 A'   28 A'    8 A"                 
  0.057   0.078   0.080   0.089   0.096   0.114   0.115   0.128
 29 A'   30 A'    9 A"   10 A"   31 A'   32 A'   33 A'   34 A'                 
  0.132   0.138   0.140   0.167   0.178   0.225   0.275   0.291
 35 A'   11 A"   36 A'   37 A'   38 A'   39 A'   40 A'   12 A"                 
  0.334   0.386   0.410   0.441   0.445   0.459   0.464   0.465
 41 A'   42 A'   43 A'   44 A'   13 A"   45 A'   46 A'   14 A"                 
  0.475   0.488   0.537   0.603   0.624   0.639   0.725   0.782
 47 A'   48 A'   15 A"   16 A"   17 A"   49 A'   18 A"   50 A'                 
  0.789   0.825   0.837   0.840   0.841   0.879   0.894   0.899
 51 A'   52 A'   19 A"   20 A"   53 A'   54 A'   55 A'   56 A'                 
  0.974   0.988   0.997   1.047   1.165   1.227   1.388   1.433
 21 A"   57 A'   58 A'   59 A'   60 A'   61 A'   22 A"   62 A'                 
  1.456   1.489   1.605   1.624   1.689   1.750   1.864   1.893
 23 A"   24 A"   25 A"   63 A'   64 A'   65 A'   66 A'   67 A'                 
  2.095   2.227   2.245   2.256   2.309   2.374   2.488   2.628
 68 A'   26 A"   27 A"   69 A'   70 A'   71 A'   72 A'   73 A'                 
  2.679   3.053   3.171   7.007   9.646   9.747  13.822  13.910
 28 A"   74 A'   75 A'   76 A'   77 A'   78 A'   29 A"   79 A'                 
 14.016  23.312  25.778  25.796  25.842  25.885  26.220  26.371
 80 A'   81 A'   30 A"   31 A"   82 A'   83 A'   84 A'   85 A'                 
163.163 215.628 215.734
 86 A'   87 A'   88 A'                                                         
 --------------------------------------------------------------

          Ground-State Mulliken Net Atomic Charges

     Atom                 Charge (a.u.)
  ----------------------------------------
      1 C                    -0.572564
      2 P                     0.042083
      3 H                    -0.022001
      4 Cl                    0.266752
      5 Cl                    0.285730
  ----------------------------------------
  Sum of atomic charges =     0.000000

 -----------------------------------------------------------------
                    Cartesian Multipole Moments
 -----------------------------------------------------------------
    Charge (ESU x 10^10)
                 0.0000
    Dipole Moment (Debye)
         X      -0.6235      Y      -0.6922      Z      -0.0000
       Tot       0.9316
    Quadrupole Moments (Debye-Ang)
        XX     -43.9031     XY       2.1563     YY     -43.5623
        XZ       0.0000     YZ       0.0000     ZZ     -45.1610
    Octopole Moments (Debye-Ang^2)
       XXX       0.8112    XXY       9.6452    XYY      -5.5969
       YYY      16.9885    XXZ      -0.0000    XYZ       0.0000
       YYZ       0.0000    XZZ      -0.1606    YZZ       6.0610
       ZZZ       0.0000
    Hexadecapole Moments (Debye-Ang^3)
      XXXX    -369.2408   XXXY       2.7237   XXYY    -128.3785
      XYYY      13.0515   YYYY    -425.3811   XXXZ       0.0000
      XXYZ       0.0000   XYYZ      -0.0000   YYYZ       0.0000
      XXZZ     -75.7559   XYZZ       0.8479   YYZZ     -82.5954
      XZZZ       0.0000   YZZZ       0.0000   ZZZZ     -58.0711
 -----------------------------------------------------------------
 Calculating analytic gradient of the SCF energy
 Gradient of SCF Energy
            1           2           3           4           5
    1   0.0074972  -0.0042767  -0.0003733   0.0007978  -0.0036450
    2  -0.0357902   0.0350822  -0.0037906   0.0017890   0.0027096
    3   0.0000000  -0.0000000   0.0000000   0.0000000  -0.0000000
 Max gradient component =       3.579E-02
 RMS gradient           =       1.323E-02
 Gradient time:  CPU 2.71 s  wall 2.71 s
 Geometry Optimization Parameters
   NAtoms,    NIC,     NZ,  NCons,   NDum,   NFix, NCnnct, MaxDiis
        5      20       5       0       0       0       0       0

 Cartesian Hessian Update
 Hessian Updated using BFGS Update


** GEOMETRY OPTIMIZATION IN DELOCALIZED INTERNAL COORDINATES **
   Searching for a Minimum

   Optimization Cycle:   4

                       Coordinates (Angstroms)
     ATOM                X               Y               Z
      1  C        -0.0043237553   -0.1869808773    0.0000000000
      2  P        -0.0142444640   -1.8297503714    0.0000000000
      3  H        -1.4272062220   -2.0215953062    0.0000000000
      4  Cl        1.5026934381    0.6987951198    0.0000000000
      5  Cl       -1.4073051489    0.8816896270    0.0000000000
   Point Group: cs    Number of degrees of freedom:     7


   Energy is  -1300.499926958

 Hessian Updated using BFGS Update

  7 Hessian modes will be used to form the next step
  Hessian Eigenvalues:
     0.136274    0.169949    0.188363    0.198209    0.251840    0.262888
     0.672735

 Minimum Search - Taking Simple RFO Step
 Searching for Lamda that Minimizes Along All modes
 Value Taken    Lamda =  -0.00269599
 Step Taken.  Stepsize is  0.101698

                             Maximum     Tolerance    Cnvgd?
         Gradient           0.027526      0.000300      NO
         Displacement       0.079760      0.001200      NO
         Energy change     -0.014119      0.000001      NO


 New Cartesian Coordinates Obtained by Inverse Iteration

 Displacement from previous Coordinates is:  0.117675
 ----------------------------------------------------------------
             Standard Nuclear Orientation (Angstroms)
    I     Atom           X                Y                Z
 ----------------------------------------------------------------
    1      C      -0.0136734973    -0.1844222903     0.0000000000
    2      P      -0.0032987772    -1.8566269245     0.0000000000
    3      H      -1.4220885983    -1.9752103606     0.0000000000
    4      Cl      1.4890832377     0.6997511292     0.0000000000
    5      Cl     -1.4004085170     0.8586666381     0.0000000000
 ----------------------------------------------------------------
 Molecular Point Group                 Cs    NOp =  2
 Largest Abelian Subgroup              Cs    NOp =  2
 Nuclear Repulsion Energy =   245.5852306366 hartrees
 There are       28 alpha and       28 beta electrons
 Applying Cartesian multipole field
    Component          Value
    ---------          -----
     (2,0,0)        1.00000E-11
     (0,2,0)        2.00000E-11
     (0,0,2)       -3.00000E-11
 Nucleus-field energy     =     0.0000000081 hartrees
 Requested basis set is 6-311++G(d,p)
 There are 50 shells and 119 basis functions
 A cutoff of  1.0D-11 yielded   1138 shell pairs
 There are      6871 function pairs (      7376 Cartesian)
 Smallest overlap matrix eigenvalue = 3.31E-04
 Guess MOs from SCF MO coefficient file

 -----------------------------------------------------------------------
  General SCF calculation program by
  Eric Jon Sundstrom, Paul Horn, Yuezhi Mao, Dmitri Zuev, Alec White,
  David Stuck, Shaama M.S., Shane Yost, Joonho Lee, David Small,
  Daniel Levine, Susi Lehtola, Hugh Burton, Evgeny Epifanovsky
 -----------------------------------------------------------------------
 Exchange:     0.2000 Hartree-Fock + 0.0800 Slater + 0.7200 B88
 Correlation:  0.1900 VWN1RPA + 0.8100 LYP
 Using SG-1 standard quadrature grid
 A restricted SCF calculation will be
 performed using DIIS
 SCF converges when DIIS error is below 1.0e-08
 ---------------------------------------
  Cycle       Energy         DIIS error
 ---------------------------------------
    1   -1300.5007267278      5.13e-04  
    2   -1300.5012916213      2.67e-04  
    3   -1300.5010803695      4.20e-04  
    4   -1300.5014406934      4.28e-05  
    5   -1300.5014437920      1.22e-05  
    6   -1300.5014440740      3.48e-06  
    7   -1300.5014440950      7.81e-07  
    8   -1300.5014440961      2.43e-07  
    9   -1300.5014440962      6.49e-08  
   10   -1300.5014440963      9.93e-09  Convergence criterion met
 ---------------------------------------
 SCF time:   CPU 8.93s  wall 9.00s 
 SCF   energy in the final basis set =    -1300.5014440963
 Total energy in the final basis set =    -1300.5014440963

 --------------------------------------------------------------
             Orbital Energies (a.u.) and Symmetries
 --------------------------------------------------------------

 Alpha MOs, Restricted
 -- Occupied --                  
-101.59 -101.59  -77.07  -10.32   -9.50   -9.50   -7.27   -7.27
  1 A'    2 A'    3 A'    4 A'    5 A'    6 A'    7 A'    8 A'                 
 -7.257  -7.256  -7.255  -7.254  -6.569  -4.730  -4.729  -4.726
  1 A"    9 A'    2 A"   10 A'   11 A'   12 A'    3 A"   13 A'                 
 -0.935  -0.858  -0.718  -0.570  -0.489  -0.442  -0.423  -0.362
 14 A'   15 A'   16 A'   17 A'   18 A'   19 A'    4 A"   20 A'                 
 -0.349  -0.338  -0.308  -0.268
  5 A"   21 A'   22 A'    6 A"                                                 
 -- Virtual --                   
 -0.095  -0.035  -0.016   0.004   0.020   0.033   0.041   0.045
  7 A"   23 A'   24 A'   25 A'   26 A'   27 A'   28 A'    8 A"                 
  0.057   0.079   0.080   0.089   0.097   0.112   0.116   0.128
 29 A'    9 A"   30 A'   10 A"   31 A'   32 A'   33 A'   34 A'                 
  0.131   0.138   0.140   0.167   0.178   0.225   0.274   0.292
 35 A'   11 A"   36 A'   37 A'   38 A'   39 A'   40 A'   12 A"                 
  0.329   0.386   0.409   0.440   0.443   0.460   0.463   0.464
 41 A'   42 A'   43 A'   44 A'   13 A"   45 A'   46 A'   14 A"                 
  0.478   0.486   0.537   0.606   0.624   0.637   0.721   0.783
 47 A'   48 A'   15 A"   16 A"   17 A"   49 A'   18 A"   50 A'                 
  0.788   0.827   0.835   0.838   0.845   0.876   0.897   0.904
 51 A'   52 A'   19 A"   20 A"   53 A'   54 A'   55 A'   56 A'                 
  0.972   0.972   0.995   1.051   1.164   1.227   1.395   1.455
 57 A'   21 A"   58 A'   59 A'   60 A'   61 A'   22 A"   62 A'                 
  1.459   1.481   1.608   1.620   1.698   1.760   1.849   1.890
 23 A"   24 A"   25 A"   63 A'   64 A'   65 A'   66 A'   67 A'                 
  2.100   2.226   2.244   2.258   2.311   2.381   2.489   2.632
 68 A'   26 A"   27 A"   69 A'   70 A'   71 A'   72 A'   73 A'                 
  2.680   3.067   3.149   7.000   9.648   9.753  13.822  13.909
 28 A"   74 A'   75 A'   76 A'   77 A'   78 A'   29 A"   79 A'                 
 13.998  23.305  25.779  25.797  25.849  25.888  26.222  26.368
 80 A'   81 A'   30 A"   31 A"   82 A'   83 A'   84 A'   85 A'                 
163.151 215.630 215.741
 86 A'   87 A'   88 A'                                                         

 Beta MOs, Restricted
 -- Occupied --                  
-101.59 -101.59  -77.07  -10.32   -9.50   -9.50   -7.27   -7.27
  1 A'    2 A'    3 A'    4 A'    5 A'    6 A'    7 A'    8 A'                 
 -7.257  -7.256  -7.255  -7.254  -6.569  -4.730  -4.729  -4.726
  1 A"    9 A'    2 A"   10 A'   11 A'   12 A'    3 A"   13 A'                 
 -0.935  -0.858  -0.718  -0.570  -0.489  -0.442  -0.423  -0.362
 14 A'   15 A'   16 A'   17 A'   18 A'   19 A'    4 A"   20 A'                 
 -0.349  -0.338  -0.308  -0.268
  5 A"   21 A'   22 A'    6 A"                                                 
 -- Virtual --                   
 -0.095  -0.035  -0.016   0.004   0.020   0.033   0.041   0.045
  7 A"   23 A'   24 A'   25 A'   26 A'   27 A'   28 A'    8 A"                 
  0.057   0.079   0.080   0.089   0.097   0.112   0.116   0.128
 29 A'    9 A"   30 A'   10 A"   31 A'   32 A'   33 A'   34 A'                 
  0.131   0.138   0.140   0.167   0.178   0.225   0.274   0.292
 35 A'   11 A"   36 A'   37 A'   38 A'   39 A'   40 A'   12 A"                 
  0.329   0.386   0.409   0.440   0.443   0.460   0.463   0.464
 41 A'   42 A'   43 A'   44 A'   13 A"   45 A'   46 A'   14 A"                 
  0.478   0.486   0.537   0.606   0.624   0.637   0.721   0.783
 47 A'   48 A'   15 A"   16 A"   17 A"   49 A'   18 A"   50 A'                 
  0.788   0.827   0.835   0.838   0.845   0.876   0.897   0.904
 51 A'   52 A'   19 A"   20 A"   53 A'   54 A'   55 A'   56 A'                 
  0.972   0.972   0.995   1.051   1.164   1.227   1.395   1.455
 57 A'   21 A"   58 A'   59 A'   60 A'   61 A'   22 A"   62 A'                 
  1.459   1.481   1.608   1.620   1.698   1.760   1.849   1.890
 23 A"   24 A"   25 A"   63 A'   64 A'   65 A'   66 A'   67 A'                 
  2.100   2.226   2.244   2.258   2.311   2.381   2.489   2.632
 68 A'   26 A"   27 A"   69 A'   70 A'   71 A'   72 A'   73 A'                 
  2.680   3.067   3.149   7.000   9.648   9.753  13.822  13.909
 28 A"   74 A'   75 A'   76 A'   77 A'   78 A'   29 A"   79 A'                 
 13.998  23.305  25.779  25.797  25.849  25.888  26.222  26.368
 80 A'   81 A'   30 A"   31 A"   82 A'   83 A'   84 A'   85 A'                 
163.151 215.630 215.741
 86 A'   87 A'   88 A'                                                         
 --------------------------------------------------------------

          Ground-State Mulliken Net Atomic Charges

     Atom                 Charge (a.u.)
  ----------------------------------------
      1 C                    -0.586888
      2 P                     0.037982
      3 H                    -0.029161
      4 Cl                    0.264229
      5 Cl                    0.313837
  ----------------------------------------
  Sum of atomic charges =    -0.000000

 -----------------------------------------------------------------
                    Cartesian Multipole Moments
 -----------------------------------------------------------------
    Charge (ESU x 10^10)
                 0.0000
    Dipole Moment (Debye)
         X      -0.6702      Y      -0.5693      Z      -0.0000
       Tot       0.8793
    Quadrupole Moments (Debye-Ang)
        XX     -43.8275     XY       1.8248     YY     -43.6347
        XZ       0.0000     YZ      -0.0000     ZZ     -45.2369
    Octopole Moments (Debye-Ang^2)
       XXX       0.3596    XXY      10.3852    XYY      -5.2682
       YYY      19.0260    XXZ      -0.0000    XYZ       0.0000
       YYZ      -0.0000    XZZ      -0.2420    YZZ       6.9775
       ZZZ      -0.0000
    Hexadecapole Moments (Debye-Ang^3)
      XXXX    -364.3058   XXXY       1.5585   XXYY    -128.6961
      XYYY      11.4035   YYYY    -429.1940   XXXZ       0.0000
      XXYZ      -0.0000   XYYZ       0.0000   YYYZ      -0.0000
      XXZZ     -74.8766   XYZZ       0.5723   YYZZ     -83.6647
      XZZZ       0.0000   YZZZ      -0.0000   ZZZZ     -58.4350
 -----------------------------------------------------------------
 Calculating analytic gradient of the SCF energy
 Gradient of SCF Energy
            1           2           3           4           5
    1  -0.0015279  -0.0001593   0.0000614  -0.0021945   0.0038202
    2  -0.0101398   0.0118886   0.0008182  -0.0002491  -0.0023179
    3   0.0000000  -0.0000000   0.0000000  -0.0000000  -0.0000000
 Max gradient component =       1.189E-02
 RMS gradient           =       4.259E-03
 Gradient time:  CPU 2.71 s  wall 2.71 s
 Geometry Optimization Parameters
   NAtoms,    NIC,     NZ,  NCons,   NDum,   NFix, NCnnct, MaxDiis
        5      20       5       0       0       0       0       0

 Cartesian Hessian Update
 Hessian Updated using BFGS Update


** GEOMETRY OPTIMIZATION IN DELOCALIZED INTERNAL COORDINATES **
   Searching for a Minimum

   Optimization Cycle:   5

                       Coordinates (Angstroms)
     ATOM                X               Y               Z
      1  C        -0.0136734973   -0.1844222903    0.0000000000
      2  P        -0.0032987772   -1.8566269245    0.0000000000
      3  H        -1.4220885983   -1.9752103606    0.0000000000
      4  Cl        1.4890832377    0.6997511292    0.0000000000
      5  Cl       -1.4004085170    0.8586666381    0.0000000000
   Point Group: cs    Number of degrees of freedom:     7


   Energy is  -1300.501444096

 Hessian Updated using BFGS Update

  7 Hessian modes will be used to form the next step
  Hessian Eigenvalues:
     0.148724    0.169980    0.197884    0.212020    0.249035    0.274461
     0.467840

 Minimum Search - Taking Simple RFO Step
 Searching for Lamda that Minimizes Along All modes
 Value Taken    Lamda =  -0.00043837
 Step Taken.  Stepsize is  0.032301

                             Maximum     Tolerance    Cnvgd?
         Gradient           0.009150      0.000300      NO
         Displacement       0.023201      0.001200      NO
         Energy change     -0.001517      0.000001      NO


 New Cartesian Coordinates Obtained by Inverse Iteration

 Displacement from previous Coordinates is:  0.043455
 ----------------------------------------------------------------
             Standard Nuclear Orientation (Angstroms)
    I     Atom           X                Y                Z
 ----------------------------------------------------------------
    1      C      -0.0152338314    -0.1769130289     0.0000000000
    2      P      -0.0024847691    -1.8634182991     0.0000000000
    3      H      -1.4209285789    -1.9877640171     0.0000000000
    4      Cl      1.4946564970     0.6976909274     0.0000000000
    5      Cl     -1.4063954698     0.8725626097     0.0000000000
 ----------------------------------------------------------------
 Molecular Point Group                 Cs    NOp =  2
 Largest Abelian Subgroup              Cs    NOp =  2
 Nuclear Repulsion Energy =   244.5083529731 hartrees
 There are       28 alpha and       28 beta electrons
 Applying Cartesian multipole field
    Component          Value
    ---------          -----
     (2,0,0)        1.00000E-11
     (0,2,0)        2.00000E-11
     (0,0,2)       -3.00000E-11
 Nucleus-field energy     =     0.0000000082 hartrees
 Requested basis set is 6-311++G(d,p)
 There are 50 shells and 119 basis functions
 A cutoff of  1.0D-11 yielded   1138 shell pairs
 There are      6871 function pairs (      7376 Cartesian)
 Smallest overlap matrix eigenvalue = 3.41E-04
 Guess MOs from SCF MO coefficient file

 -----------------------------------------------------------------------
  General SCF calculation program by
  Eric Jon Sundstrom, Paul Horn, Yuezhi Mao, Dmitri Zuev, Alec White,
  David Stuck, Shaama M.S., Shane Yost, Joonho Lee, David Small,
  Daniel Levine, Susi Lehtola, Hugh Burton, Evgeny Epifanovsky
 -----------------------------------------------------------------------
 Exchange:     0.2000 Hartree-Fock + 0.0800 Slater + 0.7200 B88
 Correlation:  0.1900 VWN1RPA + 0.8100 LYP
 Using SG-1 standard quadrature grid
 A restricted SCF calculation will be
 performed using DIIS
 SCF converges when DIIS error is below 1.0e-08
 ---------------------------------------
  Cycle       Energy         DIIS error
 ---------------------------------------
    1   -1300.5016082288      1.98e-04  
    2   -1300.5016034869      2.27e-04  
    3   -1300.5016661613      1.29e-04  
    4   -1300.5016981029      2.36e-05  
    5   -1300.5016993418      4.87e-06  
    6   -1300.5016993855      1.02e-06  
    7   -1300.5016993878      1.90e-07  
    8   -1300.5016993879      5.92e-08  
    9   -1300.5016993879      2.15e-08  
   10   -1300.5016993879      7.21e-09  Convergence criterion met
 ---------------------------------------
 SCF time:   CPU 8.90s  wall 9.00s 
 SCF   energy in the final basis set =    -1300.5016993879
 Total energy in the final basis set =    -1300.5016993879

 --------------------------------------------------------------
             Orbital Energies (a.u.) and Symmetries
 --------------------------------------------------------------

 Alpha MOs, Restricted
 -- Occupied --                  
-101.59 -101.59  -77.07  -10.32   -9.50   -9.50   -7.27   -7.27
  1 A'    2 A'    3 A'    4 A'    5 A'    6 A'    7 A'    8 A'                 
 -7.257  -7.256  -7.256  -7.255  -6.570  -4.731  -4.730  -4.727
  1 A"    9 A'    2 A"   10 A'   11 A'   12 A'    3 A"   13 A'                 
 -0.933  -0.857  -0.715  -0.570  -0.488  -0.442  -0.421  -0.362
 14 A'   15 A'   16 A'   17 A'   18 A'   19 A'    4 A"   20 A'                 
 -0.349  -0.338  -0.309  -0.267
  5 A"   21 A'   22 A'    6 A"                                                 
 -- Virtual --                   
 -0.096  -0.037  -0.016   0.004   0.019   0.033   0.041   0.045
  7 A"   23 A'   24 A'   25 A'   26 A'   27 A'   28 A'    8 A"                 
  0.057   0.079   0.080   0.089   0.096   0.111   0.115   0.128
 29 A'    9 A"   30 A'   10 A"   31 A'   32 A'   33 A'   34 A'                 
  0.131   0.138   0.139   0.167   0.178   0.225   0.274   0.292
 35 A'   11 A"   36 A'   37 A'   38 A'   39 A'   40 A'   12 A"                 
  0.327   0.386   0.409   0.439   0.443   0.460   0.463   0.464
 41 A'   42 A'   43 A'   44 A'   13 A"   45 A'   46 A'   14 A"                 
  0.478   0.484   0.536   0.606   0.624   0.634   0.721   0.784
 47 A'   48 A'   15 A"   16 A"   17 A"   49 A'   18 A"   50 A'                 
  0.787   0.827   0.835   0.838   0.843   0.876   0.895   0.903
 51 A'   52 A'   19 A"   20 A"   53 A'   54 A'   55 A'   56 A'                 
  0.964   0.971   0.991   1.048   1.161   1.223   1.396   1.451
 57 A'   21 A"   58 A'   59 A'   60 A'   61 A'   22 A"   62 A'                 
  1.457   1.473   1.607   1.619   1.699   1.758   1.841   1.885
 23 A"   24 A"   25 A"   63 A'   64 A'   65 A'   66 A'   67 A'                 
  2.096   2.225   2.244   2.256   2.309   2.378   2.487   2.631
 68 A'   26 A"   27 A"   69 A'   70 A'   71 A'   72 A'   73 A'                 
  2.678   3.063   3.133   6.993   9.646   9.750  13.821  13.906
 28 A"   74 A'   75 A'   76 A'   77 A'   78 A'   29 A"   79 A'                 
 13.988  23.299  25.777  25.796  25.844  25.886  26.217  26.368
 80 A'   81 A'   30 A"   31 A"   82 A'   83 A'   84 A'   85 A'                 
163.141 215.628 215.737
 86 A'   87 A'   88 A'                                                         

 Beta MOs, Restricted
 -- Occupied --                  
-101.59 -101.59  -77.07  -10.32   -9.50   -9.50   -7.27   -7.27
  1 A'    2 A'    3 A'    4 A'    5 A'    6 A'    7 A'    8 A'                 
 -7.257  -7.256  -7.256  -7.255  -6.570  -4.731  -4.730  -4.727
  1 A"    9 A'    2 A"   10 A'   11 A'   12 A'    3 A"   13 A'                 
 -0.933  -0.857  -0.715  -0.570  -0.488  -0.442  -0.421  -0.362
 14 A'   15 A'   16 A'   17 A'   18 A'   19 A'    4 A"   20 A'                 
 -0.349  -0.338  -0.309  -0.267
  5 A"   21 A'   22 A'    6 A"                                                 
 -- Virtual --                   
 -0.096  -0.037  -0.016   0.004   0.019   0.033   0.041   0.045
  7 A"   23 A'   24 A'   25 A'   26 A'   27 A'   28 A'    8 A"                 
  0.057   0.079   0.080   0.089   0.096   0.111   0.115   0.128
 29 A'    9 A"   30 A'   10 A"   31 A'   32 A'   33 A'   34 A'                 
  0.131   0.138   0.139   0.167   0.178   0.225   0.274   0.292
 35 A'   11 A"   36 A'   37 A'   38 A'   39 A'   40 A'   12 A"                 
  0.327   0.386   0.409   0.439   0.443   0.460   0.463   0.464
 41 A'   42 A'   43 A'   44 A'   13 A"   45 A'   46 A'   14 A"                 
  0.478   0.484   0.536   0.606   0.624   0.634   0.721   0.784
 47 A'   48 A'   15 A"   16 A"   17 A"   49 A'   18 A"   50 A'                 
  0.787   0.827   0.835   0.838   0.843   0.876   0.895   0.903
 51 A'   52 A'   19 A"   20 A"   53 A'   54 A'   55 A'   56 A'                 
  0.964   0.971   0.991   1.048   1.161   1.223   1.396   1.451
 57 A'   21 A"   58 A'   59 A'   60 A'   61 A'   22 A"   62 A'                 
  1.457   1.473   1.607   1.619   1.699   1.758   1.841   1.885
 23 A"   24 A"   25 A"   63 A'   64 A'   65 A'   66 A'   67 A'                 
  2.096   2.225   2.244   2.256   2.309   2.378   2.487   2.631
 68 A'   26 A"   27 A"   69 A'   70 A'   71 A'   72 A'   73 A'                 
  2.678   3.063   3.133   6.993   9.646   9.750  13.821  13.906
 28 A"   74 A'   75 A'   76 A'   77 A'   78 A'   29 A"   79 A'                 
 13.988  23.299  25.777  25.796  25.844  25.886  26.217  26.368
 80 A'   81 A'   30 A"   31 A"   82 A'   83 A'   84 A'   85 A'                 
163.141 215.628 215.737
 86 A'   87 A'   88 A'                                                         
 --------------------------------------------------------------

          Ground-State Mulliken Net Atomic Charges

     Atom                 Charge (a.u.)
  ----------------------------------------
      1 C                    -0.584373
      2 P                     0.035493
      3 H                    -0.028797
      4 Cl                    0.262941
      5 Cl                    0.314736
  ----------------------------------------
  Sum of atomic charges =    -0.000000

 -----------------------------------------------------------------
                    Cartesian Multipole Moments
 -----------------------------------------------------------------
    Charge (ESU x 10^10)
                 0.0000
    Dipole Moment (Debye)
         X      -0.6535      Y      -0.5740      Z       0.0000
       Tot       0.8698
    Quadrupole Moments (Debye-Ang)
        XX     -43.8222     XY       1.8199     YY     -43.5967
        XZ      -0.0000     YZ       0.0000     ZZ     -45.3045
    Octopole Moments (Debye-Ang^2)
       XXX       0.5000    XXY      10.3513    XYY      -5.3151
       YYY      18.5153    XXZ       0.0000    XYZ       0.0000
       YYZ       0.0000    XZZ      -0.2118    YZZ       6.9540
       ZZZ       0.0000
    Hexadecapole Moments (Debye-Ang^3)
      XXXX    -366.3894   XXXY       2.4076   XXYY    -129.7056
      XYYY      12.2353   YYYY    -432.1259   XXXZ       0.0000
      XXYZ       0.0000   XYYZ       0.0000   YYYZ       0.0000
      XXZZ     -75.3311   XYZZ       0.8770   YYZZ     -84.4148
      XZZZ      -0.0000   YZZZ       0.0000   ZZZZ     -58.6558
 -----------------------------------------------------------------
 Calculating analytic gradient of the SCF energy
 Gradient of SCF Energy
            1           2           3           4           5
    1  -0.0004655   0.0003814   0.0001079  -0.0004655   0.0004417
    2  -0.0026543   0.0023226   0.0003716  -0.0002714   0.0002316
    3   0.0000000   0.0000000  -0.0000000  -0.0000000   0.0000000
 Max gradient component =       2.654E-03
 RMS gradient           =       9.484E-04
 Gradient time:  CPU 2.70 s  wall 2.71 s
 Geometry Optimization Parameters
   NAtoms,    NIC,     NZ,  NCons,   NDum,   NFix, NCnnct, MaxDiis
        5      20       5       0       0       0       0       0

 Cartesian Hessian Update
 Hessian Updated using BFGS Update


** GEOMETRY OPTIMIZATION IN DELOCALIZED INTERNAL COORDINATES **
   Searching for a Minimum

   Optimization Cycle:   6

                       Coordinates (Angstroms)
     ATOM                X               Y               Z
      1  C        -0.0152338314   -0.1769130289    0.0000000000
      2  P        -0.0024847691   -1.8634182991    0.0000000000
      3  H        -1.4209285789   -1.9877640171    0.0000000000
      4  Cl        1.4946564970    0.6976909274    0.0000000000
      5  Cl       -1.4063954698    0.8725626097    0.0000000000
   Point Group: cs    Number of degrees of freedom:     7


   Energy is  -1300.501699388

 Hessian Updated using BFGS Update

  7 Hessian modes will be used to form the next step
  Hessian Eigenvalues:
     0.150391    0.171348    0.197762    0.211703    0.259343    0.269780
     0.370929

 Minimum Search - Taking Simple RFO Step
 Searching for Lamda that Minimizes Along All modes
 Value Taken    Lamda =  -0.00002866
 Step Taken.  Stepsize is  0.009844

                             Maximum     Tolerance    Cnvgd?
         Gradient           0.001958      0.000300      NO
         Displacement       0.007329      0.001200      NO
         Energy change     -0.000255      0.000001      NO


 New Cartesian Coordinates Obtained by Inverse Iteration

 Displacement from previous Coordinates is:  0.013028
 ----------------------------------------------------------------
             Standard Nuclear Orientation (Angstroms)
    I     Atom           X                Y                Z
 ----------------------------------------------------------------
    1      C      -0.0142441824    -0.1739710404     0.0000000000
    2      P      -0.0041820488    -1.8645952979     0.0000000000
    3      H      -1.4228676436    -1.9920354809     0.0000000000
    4      Cl      1.4972901575     0.6998241068     0.0000000000
    5      Cl     -1.4063824349     0.8729359044     0.0000000000
 ----------------------------------------------------------------
 Molecular Point Group                 Cs    NOp =  2
 Largest Abelian Subgroup              Cs    NOp =  2
 Nuclear Repulsion Energy =   244.2882193575 hartrees
 There are       28 alpha and       28 beta electrons
 Applying Cartesian multipole field
    Component          Value
    ---------          -----
     (2,0,0)        1.00000E-11
     (0,2,0)        2.00000E-11
     (0,0,2)       -3.00000E-11
 Nucleus-field energy     =     0.0000000082 hartrees
 Requested basis set is 6-311++G(d,p)
 There are 50 shells and 119 basis functions
 A cutoff of  1.0D-11 yielded   1137 shell pairs
 There are      6868 function pairs (      7373 Cartesian)
 Smallest overlap matrix eigenvalue = 3.43E-04
 Guess MOs from SCF MO coefficient file

 -----------------------------------------------------------------------
  General SCF calculation program by
  Eric Jon Sundstrom, Paul Horn, Yuezhi Mao, Dmitri Zuev, Alec White,
  David Stuck, Shaama M.S., Shane Yost, Joonho Lee, David Small,
  Daniel Levine, Susi Lehtola, Hugh Burton, Evgeny Epifanovsky
 -----------------------------------------------------------------------
 Exchange:     0.2000 Hartree-Fock + 0.0800 Slater + 0.7200 B88
 Correlation:  0.1900 VWN1RPA + 0.8100 LYP
 Using SG-1 standard quadrature grid
 A restricted SCF calculation will be
 performed using DIIS
 SCF converges when DIIS error is below 1.0e-08
 ---------------------------------------
  Cycle       Energy         DIIS error
 ---------------------------------------
    1   -1300.5017063496      5.25e-05  
    2   -1300.5017086400      4.88e-05  
    3   -1300.5017099746      4.05e-05  
    4   -1300.5017131472      5.51e-06  
    5   -1300.5017132038      1.53e-06  
    6   -1300.5017132085      3.72e-07  
    7   -1300.5017132089      5.98e-08  
    8   -1300.5017132089      1.92e-08  
    9   -1300.5017132089      6.80e-09  Convergence criterion met
 ---------------------------------------
 SCF time:   CPU 8.01s  wall 8.00s 
 SCF   energy in the final basis set =    -1300.5017132089
 Total energy in the final basis set =    -1300.5017132089

 --------------------------------------------------------------
             Orbital Energies (a.u.) and Symmetries
 --------------------------------------------------------------

 Alpha MOs, Restricted
 -- Occupied --                  
-101.59 -101.59  -77.07  -10.32   -9.50   -9.50   -7.27   -7.27
  1 A'    2 A'    3 A'    4 A'    5 A'    6 A'    7 A'    8 A'                 
 -7.258  -7.257  -7.256  -7.255  -6.570  -4.731  -4.730  -4.727
  1 A"    9 A'    2 A"   10 A'   11 A'   12 A'    3 A"   13 A'                 
 -0.933  -0.857  -0.714  -0.570  -0.488  -0.442  -0.421  -0.362
 14 A'   15 A'   16 A'   17 A'   18 A'   19 A'    4 A"   20 A'                 
 -0.350  -0.339  -0.309  -0.267
  5 A"   21 A'   22 A'    6 A"                                                 
 -- Virtual --                   
 -0.097  -0.037  -0.016   0.004   0.019   0.033   0.041   0.045
  7 A"   23 A'   24 A'   25 A'   26 A'   27 A'   28 A'    8 A"                 
  0.057   0.079   0.080   0.089   0.096   0.111   0.115   0.128
 29 A'    9 A"   30 A'   10 A"   31 A'   32 A'   33 A'   34 A'                 
  0.131   0.138   0.139   0.167   0.178   0.225   0.274   0.292
 35 A'   11 A"   36 A'   37 A'   38 A'   39 A'   40 A'   12 A"                 
  0.326   0.386   0.408   0.439   0.443   0.460   0.463   0.464
 41 A'   42 A'   43 A'   44 A'   13 A"   45 A'   46 A'   14 A"                 
  0.478   0.484   0.536   0.607   0.624   0.634   0.720   0.784
 47 A'   48 A'   15 A"   16 A"   17 A"   49 A'   18 A"   50 A'                 
  0.787   0.827   0.835   0.838   0.843   0.876   0.895   0.903
 51 A'   52 A'   19 A"   20 A"   53 A'   54 A'   55 A'   56 A'                 
  0.961   0.970   0.991   1.048   1.161   1.222   1.396   1.449
 57 A'   21 A"   58 A'   59 A'   60 A'   61 A'   22 A"   62 A'                 
  1.457   1.471   1.607   1.618   1.699   1.759   1.839   1.884
 23 A"   24 A"   25 A"   63 A'   64 A'   65 A'   66 A'   67 A'                 
  2.095   2.225   2.244   2.256   2.308   2.378   2.486   2.630
 68 A'   26 A"   27 A"   69 A'   70 A'   71 A'   72 A'   73 A'                 
  2.678   3.063   3.128   6.990   9.646   9.749  13.821  13.906
 28 A"   74 A'   75 A'   76 A'   77 A'   78 A'   29 A"   79 A'                 
 13.986  23.297  25.777  25.796  25.843  25.885  26.216  26.368
 80 A'   81 A'   30 A"   31 A"   82 A'   83 A'   84 A'   85 A'                 
163.138 215.628 215.736
 86 A'   87 A'   88 A'                                                         

 Beta MOs, Restricted
 -- Occupied --                  
-101.59 -101.59  -77.07  -10.32   -9.50   -9.50   -7.27   -7.27
  1 A'    2 A'    3 A'    4 A'    5 A'    6 A'    7 A'    8 A'                 
 -7.258  -7.257  -7.256  -7.255  -6.570  -4.731  -4.730  -4.727
  1 A"    9 A'    2 A"   10 A'   11 A'   12 A'    3 A"   13 A'                 
 -0.933  -0.857  -0.714  -0.570  -0.488  -0.442  -0.421  -0.362
 14 A'   15 A'   16 A'   17 A'   18 A'   19 A'    4 A"   20 A'                 
 -0.350  -0.339  -0.309  -0.267
  5 A"   21 A'   22 A'    6 A"                                                 
 -- Virtual --                   
 -0.097  -0.037  -0.016   0.004   0.019   0.033   0.041   0.045
  7 A"   23 A'   24 A'   25 A'   26 A'   27 A'   28 A'    8 A"                 
  0.057   0.079   0.080   0.089   0.096   0.111   0.115   0.128
 29 A'    9 A"   30 A'   10 A"   31 A'   32 A'   33 A'   34 A'                 
  0.131   0.138   0.139   0.167   0.178   0.225   0.274   0.292
 35 A'   11 A"   36 A'   37 A'   38 A'   39 A'   40 A'   12 A"                 
  0.326   0.386   0.408   0.439   0.443   0.460   0.463   0.464
 41 A'   42 A'   43 A'   44 A'   13 A"   45 A'   46 A'   14 A"                 
  0.478   0.484   0.536   0.607   0.624   0.634   0.720   0.784
 47 A'   48 A'   15 A"   16 A"   17 A"   49 A'   18 A"   50 A'                 
  0.787   0.827   0.835   0.838   0.843   0.876   0.895   0.903
 51 A'   52 A'   19 A"   20 A"   53 A'   54 A'   55 A'   56 A'                 
  0.961   0.970   0.991   1.048   1.161   1.222   1.396   1.449
 57 A'   21 A"   58 A'   59 A'   60 A'   61 A'   22 A"   62 A'                 
  1.457   1.471   1.607   1.618   1.699   1.759   1.839   1.884
 23 A"   24 A"   25 A"   63 A'   64 A'   65 A'   66 A'   67 A'                 
  2.095   2.225   2.244   2.256   2.308   2.378   2.486   2.630
 68 A'   26 A"   27 A"   69 A'   70 A'   71 A'   72 A'   73 A'                 
  2.678   3.063   3.128   6.990   9.646   9.749  13.821  13.906
 28 A"   74 A'   75 A'   76 A'   77 A'   78 A'   29 A"   79 A'                 
 13.986  23.297  25.777  25.796  25.843  25.885  26.216  26.368
 80 A'   81 A'   30 A"   31 A"   82 A'   83 A'   84 A'   85 A'                 
163.138 215.628 215.736
 86 A'   87 A'   88 A'                                                         
 --------------------------------------------------------------

          Ground-State Mulliken Net Atomic Charges

     Atom                 Charge (a.u.)
  ----------------------------------------
      1 C                    -0.585301
      2 P                     0.034736
      3 H                    -0.028720
      4 Cl                    0.263838
      5 Cl                    0.315447
  ----------------------------------------
  Sum of atomic charges =     0.000000

 -----------------------------------------------------------------
                    Cartesian Multipole Moments
 -----------------------------------------------------------------
    Charge (ESU x 10^10)
                 0.0000
    Dipole Moment (Debye)
         X      -0.6604      Y      -0.5628      Z      -0.0000
       Tot       0.8677
    Quadrupole Moments (Debye-Ang)
        XX     -43.8072     XY       1.8361     YY     -43.6139
        XZ       0.0000     YZ       0.0000     ZZ     -45.3207
    Octopole Moments (Debye-Ang^2)
       XXX       0.4401    XXY      10.3429    XYY      -5.3683
       YYY      18.4656    XXZ      -0.0000    XYZ       0.0000
       YYZ      -0.0000    XZZ      -0.2349    YZZ       6.9569
       ZZZ      -0.0000
    Hexadecapole Moments (Debye-Ang^3)
      XXXX    -366.8114   XXXY       2.1339   XXYY    -129.9025
      XYYY      12.0606   YYYY    -432.9217   XXXZ       0.0000
      XXYZ      -0.0000   XYYZ       0.0000   YYYZ       0.0000
      XXZZ     -75.4341   XYZZ       0.7765   YYZZ     -84.5843
      XZZZ       0.0000   YZZZ       0.0000   ZZZZ     -58.7142
 -----------------------------------------------------------------
 Calculating analytic gradient of the SCF energy
 Gradient of SCF Energy
            1           2           3           4           5
    1  -0.0004820  -0.0000411  -0.0000788   0.0002478   0.0003541
    2  -0.0000812   0.0000842  -0.0000473   0.0001176  -0.0000733
    3  -0.0000000  -0.0000000   0.0000000   0.0000000  -0.0000000
 Max gradient component =       4.820E-04
 RMS gradient           =       1.755E-04
 Gradient time:  CPU 2.70 s  wall 2.70 s
 Geometry Optimization Parameters
   NAtoms,    NIC,     NZ,  NCons,   NDum,   NFix, NCnnct, MaxDiis
        5      20       5       0       0       0       0       0

 Cartesian Hessian Update
 Hessian Updated using BFGS Update


** GEOMETRY OPTIMIZATION IN DELOCALIZED INTERNAL COORDINATES **
   Searching for a Minimum

   Optimization Cycle:   7

                       Coordinates (Angstroms)
     ATOM                X               Y               Z
      1  C        -0.0142441824   -0.1739710404    0.0000000000
      2  P        -0.0041820488   -1.8645952979    0.0000000000
      3  H        -1.4228676436   -1.9920354809    0.0000000000
      4  Cl        1.4972901575    0.6998241068    0.0000000000
      5  Cl       -1.4063824349    0.8729359044    0.0000000000
   Point Group: cs    Number of degrees of freedom:     7


   Energy is  -1300.501713209

 Hessian Updated using BFGS Update

  7 Hessian modes will be used to form the next step
  Hessian Eigenvalues:
     0.153229    0.182028    0.198396    0.205394    0.253964    0.268370
     0.373184

 Minimum Search - Taking Simple RFO Step
 Searching for Lamda that Minimizes Along All modes
 Value Taken    Lamda =  -0.00000153
 Step Taken.  Stepsize is  0.002968

                             Maximum     Tolerance    Cnvgd?
         Gradient           0.000337      0.000300      NO
         Displacement       0.002142      0.001200      NO
         Energy change     -0.000014      0.000001      NO


 New Cartesian Coordinates Obtained by Inverse Iteration

 Displacement from previous Coordinates is:  0.003784
 ----------------------------------------------------------------
             Standard Nuclear Orientation (Angstroms)
    I     Atom           X                Y                Z
 ----------------------------------------------------------------
    1      C      -0.0136847215    -0.1740354795     0.0000000000
    2      P      -0.0038500616    -1.8648284123     0.0000000000
    3      H      -1.4226226135    -1.9906795279     0.0000000000
    4      Cl      1.4971768635     0.6992255592     0.0000000000
    5      Cl     -1.4074056190     0.8724760525     0.0000000000
 ----------------------------------------------------------------
 Molecular Point Group                 Cs    NOp =  2
 Largest Abelian Subgroup              Cs    NOp =  2
 Nuclear Repulsion Energy =   244.2716514941 hartrees
 There are       28 alpha and       28 beta electrons
 Applying Cartesian multipole field
    Component          Value
    ---------          -----
     (2,0,0)        1.00000E-11
     (0,2,0)        2.00000E-11
     (0,0,2)       -3.00000E-11
 Nucleus-field energy     =     0.0000000082 hartrees
 Requested basis set is 6-311++G(d,p)
 There are 50 shells and 119 basis functions
 A cutoff of  1.0D-11 yielded   1135 shell pairs
 There are      6862 function pairs (      7367 Cartesian)
 Smallest overlap matrix eigenvalue = 3.43E-04
 Guess MOs from SCF MO coefficient file

 -----------------------------------------------------------------------
  General SCF calculation program by
  Eric Jon Sundstrom, Paul Horn, Yuezhi Mao, Dmitri Zuev, Alec White,
  David Stuck, Shaama M.S., Shane Yost, Joonho Lee, David Small,
  Daniel Levine, Susi Lehtola, Hugh Burton, Evgeny Epifanovsky
 -----------------------------------------------------------------------
 Exchange:     0.2000 Hartree-Fock + 0.0800 Slater + 0.7200 B88
 Correlation:  0.1900 VWN1RPA + 0.8100 LYP
 Using SG-1 standard quadrature grid
 A restricted SCF calculation will be
 performed using DIIS
 SCF converges when DIIS error is below 1.0e-08
 ---------------------------------------
  Cycle       Energy         DIIS error
 ---------------------------------------
    1   -1300.5017130439      1.74e-05  
    2   -1300.5017138744      5.74e-06  
    3   -1300.5017137444      1.00e-05  
    4   -1300.5017139338      1.82e-06  
    5   -1300.5017139405      3.87e-07  
    6   -1300.5017139407      1.07e-07  
    7   -1300.5017139407      2.56e-08  
    8   -1300.5017139408      8.91e-09  Convergence criterion met
 ---------------------------------------
 SCF time:   CPU 7.12s  wall 7.00s 
 SCF   energy in the final basis set =    -1300.5017139408
 Total energy in the final basis set =    -1300.5017139408

 --------------------------------------------------------------
             Orbital Energies (a.u.) and Symmetries
 --------------------------------------------------------------

 Alpha MOs, Restricted
 -- Occupied --                  
-101.59 -101.59  -77.07  -10.32   -9.50   -9.50   -7.27   -7.27
  1 A'    2 A'    3 A'    4 A'    5 A'    6 A'    7 A'    8 A'                 
 -7.257  -7.256  -7.256  -7.255  -6.570  -4.731  -4.730  -4.727
  1 A"    9 A'    2 A"   10 A'   11 A'   12 A'    3 A"   13 A'                 
 -0.933  -0.857  -0.714  -0.570  -0.488  -0.442  -0.421  -0.362
 14 A'   15 A'   16 A'   17 A'   18 A'   19 A'    4 A"   20 A'                 
 -0.350  -0.339  -0.309  -0.267
  5 A"   21 A'   22 A'    6 A"                                                 
 -- Virtual --                   
 -0.097  -0.037  -0.016   0.004   0.019   0.033   0.041   0.045
  7 A"   23 A'   24 A'   25 A'   26 A'   27 A'   28 A'    8 A"                 
  0.057   0.079   0.080   0.089   0.096   0.111   0.115   0.128
 29 A'    9 A"   30 A'   10 A"   31 A'   32 A'   33 A'   34 A'                 
  0.131   0.138   0.139   0.167   0.178   0.225   0.274   0.292
 35 A'   11 A"   36 A'   37 A'   38 A'   39 A'   40 A'   12 A"                 
  0.326   0.386   0.408   0.439   0.443   0.460   0.463   0.464
 41 A'   42 A'   43 A'   44 A'   13 A"   45 A'   46 A'   14 A"                 
  0.478   0.484   0.536   0.607   0.624   0.634   0.720   0.784
 47 A'   48 A'   15 A"   16 A"   17 A"   49 A'   18 A"   50 A'                 
  0.788   0.827   0.835   0.838   0.842   0.876   0.895   0.903
 51 A'   52 A'   19 A"   20 A"   53 A'   54 A'   55 A'   56 A'                 
  0.961   0.970   0.990   1.048   1.161   1.222   1.396   1.449
 57 A'   21 A"   58 A'   59 A'   60 A'   61 A'   22 A"   62 A'                 
  1.457   1.471   1.607   1.618   1.699   1.759   1.839   1.884
 23 A"   24 A"   25 A"   63 A'   64 A'   65 A'   66 A'   67 A'                 
  2.095   2.225   2.244   2.256   2.308   2.378   2.486   2.630
 68 A'   26 A"   27 A"   69 A'   70 A'   71 A'   72 A'   73 A'                 
  2.678   3.063   3.128   6.990   9.646   9.749  13.821  13.906
 28 A"   74 A'   75 A'   76 A'   77 A'   78 A'   29 A"   79 A'                 
 13.986  23.297  25.777  25.796  25.842  25.885  26.216  26.368
 80 A'   81 A'   30 A"   31 A"   82 A'   83 A'   84 A'   85 A'                 
163.138 215.628 215.736
 86 A'   87 A'   88 A'                                                         

 Beta MOs, Restricted
 -- Occupied --                  
-101.59 -101.59  -77.07  -10.32   -9.50   -9.50   -7.27   -7.27
  1 A'    2 A'    3 A'    4 A'    5 A'    6 A'    7 A'    8 A'                 
 -7.257  -7.256  -7.256  -7.255  -6.570  -4.731  -4.730  -4.727
  1 A"    9 A'    2 A"   10 A'   11 A'   12 A'    3 A"   13 A'                 
 -0.933  -0.857  -0.714  -0.570  -0.488  -0.442  -0.421  -0.362
 14 A'   15 A'   16 A'   17 A'   18 A'   19 A'    4 A"   20 A'                 
 -0.350  -0.339  -0.309  -0.267
  5 A"   21 A'   22 A'    6 A"                                                 
 -- Virtual --                   
 -0.097  -0.037  -0.016   0.004   0.019   0.033   0.041   0.045
  7 A"   23 A'   24 A'   25 A'   26 A'   27 A'   28 A'    8 A"                 
  0.057   0.079   0.080   0.089   0.096   0.111   0.115   0.128
 29 A'    9 A"   30 A'   10 A"   31 A'   32 A'   33 A'   34 A'                 
  0.131   0.138   0.139   0.167   0.178   0.225   0.274   0.292
 35 A'   11 A"   36 A'   37 A'   38 A'   39 A'   40 A'   12 A"                 
  0.326   0.386   0.408   0.439   0.443   0.460   0.463   0.464
 41 A'   42 A'   43 A'   44 A'   13 A"   45 A'   46 A'   14 A"                 
  0.478   0.484   0.536   0.607   0.624   0.634   0.720   0.784
 47 A'   48 A'   15 A"   16 A"   17 A"   49 A'   18 A"   50 A'                 
  0.788   0.827   0.835   0.838   0.842   0.876   0.895   0.903
 51 A'   52 A'   19 A"   20 A"   53 A'   54 A'   55 A'   56 A'                 
  0.961   0.970   0.990   1.048   1.161   1.222   1.396   1.449
 57 A'   21 A"   58 A'   59 A'   60 A'   61 A'   22 A"   62 A'                 
  1.457   1.471   1.607   1.618   1.699   1.759   1.839   1.884
 23 A"   24 A"   25 A"   63 A'   64 A'   65 A'   66 A'   67 A'                 
  2.095   2.225   2.244   2.256   2.308   2.378   2.486   2.630
 68 A'   26 A"   27 A"   69 A'   70 A'   71 A'   72 A'   73 A'                 
  2.678   3.063   3.128   6.990   9.646   9.749  13.821  13.906
 28 A"   74 A'   75 A'   76 A'   77 A'   78 A'   29 A"   79 A'                 
 13.986  23.297  25.777  25.796  25.842  25.885  26.216  26.368
 80 A'   81 A'   30 A"   31 A"   82 A'   83 A'   84 A'   85 A'                 
163.138 215.628 215.736
 86 A'   87 A'   88 A'                                                         
 --------------------------------------------------------------

          Ground-State Mulliken Net Atomic Charges

     Atom                 Charge (a.u.)
  ----------------------------------------
      1 C                    -0.585319
      2 P                     0.034619
      3 H                    -0.028732
      4 Cl                    0.264727
      5 Cl                    0.314704
  ----------------------------------------
  Sum of atomic charges =     0.000000

 -----------------------------------------------------------------
                    Cartesian Multipole Moments
 -----------------------------------------------------------------
    Charge (ESU x 10^10)
                 0.0000
    Dipole Moment (Debye)
         X      -0.6527      Y      -0.5635      Z      -0.0000
       Tot       0.8623
    Quadrupole Moments (Debye-Ang)
        XX     -43.8037     XY       1.8382     YY     -43.6171
        XZ       0.0000     YZ       0.0000     ZZ     -45.3217
    Octopole Moments (Debye-Ang^2)
       XXX       0.4847    XXY      10.3573    XYY      -5.3459
       YYY      18.5068    XXZ      -0.0000    XYZ       0.0000
       YYZ      -0.0000    XZZ      -0.2195    YZZ       6.9726
       ZZZ      -0.0000
    Hexadecapole Moments (Debye-Ang^3)
      XXXX    -366.9460   XXXY       2.2121   XXYY    -129.9323
      XYYY      12.1420   YYYY    -432.8642   XXXZ      -0.0000
      XXYZ      -0.0000   XYYZ      -0.0000   YYYZ       0.0000
      XXZZ     -75.4648   XYZZ       0.8071   YYZZ     -84.5735
      XZZZ       0.0000   YZZZ       0.0000   ZZZZ     -58.7172
 -----------------------------------------------------------------
 Calculating analytic gradient of the SCF energy
 Gradient of SCF Energy
            1           2           3           4           5
    1  -0.0000787   0.0000566  -0.0000738   0.0000908   0.0000051
    2   0.0000298  -0.0000572   0.0000441  -0.0000968   0.0000801
    3   0.0000000  -0.0000000   0.0000000  -0.0000000  -0.0000000
 Max gradient component =       9.684E-05
 RMS gradient           =       5.477E-05
 Gradient time:  CPU 2.71 s  wall 2.71 s
 Geometry Optimization Parameters
   NAtoms,    NIC,     NZ,  NCons,   NDum,   NFix, NCnnct, MaxDiis
        5      20       5       0       0       0       0       0

 Cartesian Hessian Update
 Hessian Updated using BFGS Update


** GEOMETRY OPTIMIZATION IN DELOCALIZED INTERNAL COORDINATES **
   Searching for a Minimum

   Optimization Cycle:   8

                       Coordinates (Angstroms)
     ATOM                X               Y               Z
      1  C        -0.0136847215   -0.1740354795    0.0000000000
      2  P        -0.0038500616   -1.8648284123    0.0000000000
      3  H        -1.4226226135   -1.9906795279    0.0000000000
      4  Cl        1.4971768635    0.6992255592    0.0000000000
      5  Cl       -1.4074056190    0.8724760525    0.0000000000
   Point Group: cs    Number of degrees of freedom:     7


   Energy is  -1300.501713941

 Hessian Updated using BFGS Update

  7 Hessian modes will be used to form the next step
  Hessian Eigenvalues:
     0.135958    0.178265    0.198010    0.205803    0.259679    0.318041
     0.369120

 Minimum Search - Taking Simple RFO Step
 Searching for Lamda that Minimizes Along All modes
 Value Taken    Lamda =   0.00000000
 Step Taken.  Stepsize is  0.000725

                             Maximum     Tolerance    Cnvgd?
         Gradient           0.000115      0.000300     YES
         Displacement       0.000415      0.001200     YES
         Energy change     -0.000001      0.000001     YES


                       Distance Matrix (Angstroms)
             C (  1)   P (  2)   H (  3)   Cl(  4)
   P (  2)  1.690822
   H (  3)  2.298978  1.424343
   Cl(  4)  1.745075  2.971103  3.969990
   Cl(  5)  1.742884  3.076167  2.863196  2.909745

 Final energy is   -1300.5017139407598     


 ******************************
 **  OPTIMIZATION CONVERGED  **
 ******************************

                       Coordinates (Angstroms)
     ATOM                X               Y               Z
      1  C        -0.0136847215   -0.1740354795    0.0000000000
      2  P        -0.0038500616   -1.8648284123    0.0000000000
      3  H        -1.4226226135   -1.9906795279    0.0000000000
      4  Cl        1.4971768635    0.6992255592    0.0000000000
      5  Cl       -1.4074056190    0.8724760525    0.0000000000

Z-matrix Print:
$molecule
0 1
Cl
C  1 1.745075
P  2 1.690822 1 119.694168
H  3 1.424343 2 94.735847 1 -180.000000 0
Cl 2 1.742884 1 113.070564 3 -180.000000 0
$end


 --------------------------------------------------------------
             Orbital Energies (a.u.) and Symmetries
 --------------------------------------------------------------

 Alpha MOs, Restricted
 -- Occupied --                  
-101.59 -101.59  -77.07  -10.32   -9.50   -9.50   -7.27   -7.27
  1 A'    2 A'    3 A'    4 A'    5 A'    6 A'    7 A'    8 A'                 
 -7.257  -7.256  -7.256  -7.255  -6.570  -4.731  -4.730  -4.727
  1 A"    9 A'    2 A"   10 A'   11 A'   12 A'    3 A"   13 A'                 
 -0.933  -0.857  -0.714  -0.570  -0.488  -0.442  -0.421  -0.362
 14 A'   15 A'   16 A'   17 A'   18 A'   19 A'    4 A"   20 A'                 
 -0.350  -0.339  -0.309  -0.267
  5 A"   21 A'   22 A'    6 A"                                                 
 -- Virtual --                   
 -0.097  -0.037  -0.016   0.004   0.019   0.033   0.041   0.045
  7 A"   23 A'   24 A'   25 A'   26 A'   27 A'   28 A'    8 A"                 
  0.057   0.079   0.080   0.089   0.096   0.111   0.115   0.128
 29 A'    9 A"   30 A'   10 A"   31 A'   32 A'   33 A'   34 A'                 
  0.131   0.138   0.139   0.167   0.178   0.225   0.274   0.292
 35 A'   11 A"   36 A'   37 A'   38 A'   39 A'   40 A'   12 A"                 
  0.326   0.386   0.408   0.439   0.443   0.460   0.463   0.464
 41 A'   42 A'   43 A'   44 A'   13 A"   45 A'   46 A'   14 A"                 
  0.478   0.484   0.536   0.607   0.624   0.634   0.720   0.784
 47 A'   48 A'   15 A"   16 A"   17 A"   49 A'   18 A"   50 A'                 
  0.788   0.827   0.835   0.838   0.842   0.876   0.895   0.903
 51 A'   52 A'   19 A"   20 A"   53 A'   54 A'   55 A'   56 A'                 
  0.961   0.970   0.990   1.048   1.161   1.222   1.396   1.449
 57 A'   21 A"   58 A'   59 A'   60 A'   61 A'   22 A"   62 A'                 
  1.457   1.471   1.607   1.618   1.699   1.759   1.839   1.884
 23 A"   24 A"   25 A"   63 A'   64 A'   65 A'   66 A'   67 A'                 
  2.095   2.225   2.244   2.256   2.308   2.378   2.486   2.630
 68 A'   26 A"   27 A"   69 A'   70 A'   71 A'   72 A'   73 A'                 
  2.678   3.063   3.128   6.990   9.646   9.749  13.821  13.906
 28 A"   74 A'   75 A'   76 A'   77 A'   78 A'   29 A"   79 A'                 
 13.986  23.297  25.777  25.796  25.842  25.885  26.216  26.368
 80 A'   81 A'   30 A"   31 A"   82 A'   83 A'   84 A'   85 A'                 
163.138 215.628 215.736
 86 A'   87 A'   88 A'                                                         

 Beta MOs, Restricted
 -- Occupied --                  
-101.59 -101.59  -77.07  -10.32   -9.50   -9.50   -7.27   -7.27
  1 A'    2 A'    3 A'    4 A'    5 A'    6 A'    7 A'    8 A'                 
 -7.257  -7.256  -7.256  -7.255  -6.570  -4.731  -4.730  -4.727
  1 A"    9 A'    2 A"   10 A'   11 A'   12 A'    3 A"   13 A'                 
 -0.933  -0.857  -0.714  -0.570  -0.488  -0.442  -0.421  -0.362
 14 A'   15 A'   16 A'   17 A'   18 A'   19 A'    4 A"   20 A'                 
 -0.350  -0.339  -0.309  -0.267
  5 A"   21 A'   22 A'    6 A"                                                 
 -- Virtual --                   
 -0.097  -0.037  -0.016   0.004   0.019   0.033   0.041   0.045
  7 A"   23 A'   24 A'   25 A'   26 A'   27 A'   28 A'    8 A"                 
  0.057   0.079   0.080   0.089   0.096   0.111   0.115   0.128
 29 A'    9 A"   30 A'   10 A"   31 A'   32 A'   33 A'   34 A'                 
  0.131   0.138   0.139   0.167   0.178   0.225   0.274   0.292
 35 A'   11 A"   36 A'   37 A'   38 A'   39 A'   40 A'   12 A"                 
  0.326   0.386   0.408   0.439   0.443   0.460   0.463   0.464
 41 A'   42 A'   43 A'   44 A'   13 A"   45 A'   46 A'   14 A"                 
  0.478   0.484   0.536   0.607   0.624   0.634   0.720   0.784
 47 A'   48 A'   15 A"   16 A"   17 A"   49 A'   18 A"   50 A'                 
  0.788   0.827   0.835   0.838   0.842   0.876   0.895   0.903
 51 A'   52 A'   19 A"   20 A"   53 A'   54 A'   55 A'   56 A'                 
  0.961   0.970   0.990   1.048   1.161   1.222   1.396   1.449
 57 A'   21 A"   58 A'   59 A'   60 A'   61 A'   22 A"   62 A'                 
  1.457   1.471   1.607   1.618   1.699   1.759   1.839   1.884
 23 A"   24 A"   25 A"   63 A'   64 A'   65 A'   66 A'   67 A'                 
  2.095   2.225   2.244   2.256   2.308   2.378   2.486   2.630
 68 A'   26 A"   27 A"   69 A'   70 A'   71 A'   72 A'   73 A'                 
  2.678   3.063   3.128   6.990   9.646   9.749  13.821  13.906
 28 A"   74 A'   75 A'   76 A'   77 A'   78 A'   29 A"   79 A'                 
 13.986  23.297  25.777  25.796  25.842  25.885  26.216  26.368
 80 A'   81 A'   30 A"   31 A"   82 A'   83 A'   84 A'   85 A'                 
163.138 215.628 215.736
 86 A'   87 A'   88 A'                                                         
 --------------------------------------------------------------

          Ground-State Mulliken Net Atomic Charges

     Atom                 Charge (a.u.)
  ----------------------------------------
      1 C                    -0.585319
      2 P                     0.034619
      3 H                    -0.028732
      4 Cl                    0.264727
      5 Cl                    0.314704
  ----------------------------------------
  Sum of atomic charges =     0.000000

 -----------------------------------------------------------------
                    Cartesian Multipole Moments
 -----------------------------------------------------------------
    Charge (ESU x 10^10)
                 0.0000
    Dipole Moment (Debye)
         X      -0.6527      Y      -0.5635      Z      -0.0000
       Tot       0.8623
    Quadrupole Moments (Debye-Ang)
        XX     -43.8037     XY       1.8382     YY     -43.6171
        XZ       0.0000     YZ       0.0000     ZZ     -45.3217
    Octopole Moments (Debye-Ang^2)
       XXX       0.4847    XXY      10.3573    XYY      -5.3459
       YYY      18.5068    XXZ      -0.0000    XYZ       0.0000
       YYZ      -0.0000    XZZ      -0.2195    YZZ       6.9726
       ZZZ      -0.0000
    Hexadecapole Moments (Debye-Ang^3)
      XXXX    -366.9460   XXXY       2.2121   XXYY    -129.9323
      XYYY      12.1420   YYYY    -432.8642   XXXZ      -0.0000
      XXYZ      -0.0000   XYYZ      -0.0000   YYYZ       0.0000
      XXZZ     -75.4648   XYZZ       0.8071   YYZZ     -84.5735
      XZZZ       0.0000   YZZZ       0.0000   ZZZZ     -58.7172
 -----------------------------------------------------------------
Archival summary:
1\1\TWL02\OPT\ProcedureUnspecified\BasisUnspecified\l2111\taweetha\MonNov2617:57:142018MonNov2617:57:142018\0\\#,OPT,ProcedureUnspecified,BasisUnspecified,\\0,1\Cl\C,1,1.74508\P,2,1.69082,1,119.694\H,3,1.42434,2,94.7358,1,-180,0\Cl,2,1.74288,1,113.071,3,-180,0\\\@

 Total job time:  94.31s(wall), 94.16s(cpu) 
 Mon Nov 26 17:57:14 2018

        *************************************************************
        *                                                           *
        *  Thank you very much for using Q-Chem.  Have a nice day.  *
        *                                                           *
        *************************************************************


 
User input: 2 of 2 
 
Q-Chem Developer Version!
                  Welcome to Q-Chem
     A Quantum Leap Into The Future Of Chemistry


 Q-Chem 5.1, Q-Chem, Inc., Pleasanton, CA (2018)

 Yihan Shao,  Zhengting Gan,  E. Epifanovsky,  A. T. B. Gilbert,  M. Wormit,  
 J. Kussmann,  A. W. Lange,  A. Behn,  Jia Deng,  Xintian Feng,  D. Ghosh,  
 M. Goldey,  P. R. Horn,  L. D. Jacobson,  I. Kaliman,  T. Kus,  A. Landau,  
 Jie Liu,  E. I. Proynov,  R. M. Richard,  R. P. Steele,  E. J. Sundstrom,  
 H. L. Woodcock III,  P. M. Zimmerman,  D. Zuev,  B. Albrecht,  E. Alguire,  
 S. A. Baeppler,  D. Barton,  Z. Benda,  Y. A. Bernard,  E. J. Berquist,  
 K. B. Bravaya,  H. Burton,  D. Casanova,  Chun-Min Chang,  Yunqing Chen,  
 A. Chien,  K. D. Closser,  M. P. Coons,  S. Coriani,  S. Dasgupta,  
 A. L. Dempwolff,  M. Diedenhofen,  Hainam Do,  R. G. Edgar,  Po-Tung Fang,  
 S. Faraji,  S. Fatehi,  Qingguo Feng,  K. D. Fenk,  J. Fosso-Tande,  
 Qinghui Ge,  A. Ghysels,  G. Gidofalvi,  J. Gomes,  J. Gonthier,  A. Gunina,  
 D. Hait,  M. W. D. Hanson-Heine,  P. H. P. Harbach,  A. W. Hauser,  
 J. E. Herr,  E. G. Hohenstein,  Z. C. Holden,  Kerwin Hui,  B. C. Huynh,  
 T.-C. Jagau,  Hyunjun Ji,  B. Kaduk,  K. Khistyaev,  Jaehoon Kim,  
 P. Klunzinger,  K. Koh,  D. Kosenkov,  L. Koulias,  T. Kowalczyk,  
 C. M. Krauter,  A. Kunitsa,  Ka Un Lao,  A. Laurent,  K. V. Lawler,  
 Joonho Lee,  D. Lefrancois,  S. Lehtola,  D. S. Levine,  Yi-Pei Li,  
 You-Sheng Lin,  Fenglai Liu,  E. Livshits,  A. Luenser,  P. Manohar,  
 E. Mansoor,  S. F. Manzer,  Shan-Ping Mao,  Yuezhi Mao,  N. Mardirossian,  
 A. V. Marenich,  T. Markovich,  L. A. Martinez-Martinez,  S. A. Maurer,  
 N. J. Mayhall,  S. C. McKenzie,  J.-M. Mewes,  A. F. Morrison,  
 J. W. Mullinax,  K. Nanda,  T. S. Nguyen-Beck,  R. Olivares-Amaya,  
 J. A. Parkhill,  T. M. Perrine,  F. Plasser,  P. Pokhilko,  S. Prager,  
 A. Prociuk,  E. Ramos,  D. R. Rehn,  F. Rob,  M. Schneider,  N. Sergueev,  
 S. M. Sharada,  S. Sharma,  D. W. Small,  T. Stauch,  T. Stein,  
 Yu-Chuan Su,  A. J. W. Thom,  A. Tkatchenko,  T. Tsuchimochi,  N. M. Tubman,  
 L. Vogt,  M. L. Vidal,  O. Vydrov,  M. A. Watson,  J. Wenzel,  
 M. de Wergifosse,  T. A. Wesolowski,  A. White,  J. Witte,  A. Yamada,  
 Jun Yang,  K. Yao,  S. Yeganeh,  S. R. Yost,  Zhi-Qiang You,  A. Zech,  
 Igor Ying Zhang,  Xing Zhang,  Yan Zhao,  Ying Zhu,  B. R. Brooks,  
 G. K. L. Chan,  C. J. Cramer,  M. S. Gordon,  W. J. Hehre,  A. Klamt,  
 M. W. Schmidt,  C. D. Sherrill,  D. G. Truhlar,  A. Aspuru-Guzik,  R. Baer,  
 A. T. Bell,  N. A. Besley,  Jeng-Da Chai,  A. E. DePrince, III,  
 R. A. DiStasio Jr.,  A. Dreuw,  B. D. Dunietz,  T. R. Furlani,  
 Chao-Ping Hsu,  Yousung Jung,  Jing Kong,  D. S. Lambrecht,  WanZhen Liang,  
 C. Ochsenfeld,  V. A. Rassolov,  L. V. Slipchenko,  J. E. Subotnik,  
 T. Van Voorhis,  J. M. Herbert,  A. I. Krylov,  P. M. W. Gill,  M. Head-Gordon

 Contributors to earlier versions of Q-Chem not listed above: 
 R. D. Adamson,  B. Austin,  J. Baker,  G. J. O. Beran,  K. Brandhorst,  
 S. T. Brown,  E. F. C. Byrd,  A. K. Chakraborty,  C.-L. Cheng,  
 Siu Hung Chien,  D. M. Chipman,  D. L. Crittenden,  H. Dachsel,  
 R. J. Doerksen,  A. D. Dutoi,  L. Fusti-Molnar,  W. A. Goddard III,  
 A. Golubeva-Zadorozhnaya,  S. R. Gwaltney,  G. Hawkins,  A. Heyden,  
 S. Hirata,  G. Kedziora,  F. J. Keil,  C. Kelley,  Jihan Kim,  R. A. King,  
 R. Z. Khaliullin,  P. P. Korambath,  W. Kurlancheek,  A. M. Lee,  M. S. Lee,  
 S. V. Levchenko,  Ching Yeh Lin,  D. Liotard,  R. C. Lochan,  I. Lotan,  
 P. E. Maslen,  N. Nair,  D. P. O'Neill,  D. Neuhauser,  E. Neuscamman,  
 C. M. Oana,  R. Olson,  B. Peters,  R. Peverati,  P. A. Pieniazek,  
 Y. M. Rhee,  J. Ritchie,  M. A. Rohrdanz,  E. Rosta,  N. J. Russ,  
 H. F. Schaefer III,  N. E. Schultz,  N. Shenvi,  A. C. Simmonett,  A. Sodt,  
 D. Stuck,  K. S. Thanthiriwatte,  V. Vanovschi,  Tao Wang,  A. Warshel,  
 C. F. Williams,  Q. Wu,  X. Xu,  W. Zhang

 Please cite Q-Chem as follows:
 Y. Shao et al., Mol. Phys. 113, 184-215 (2015)
 DOI: 10.1080/00268976.2014.952696

 Q-Chem 5.1.2 for Intel X86 EM64T Linux

 Parts of Q-Chem use Armadillo 8.300.2 (Tropical Shenanigans).
 http://arma.sourceforge.net/

 Q-Chem begins on Mon Nov 26 17:57:15 2018  

Host: 
0

     Scratch files written to /scratch/taweetham/qchem52826//
The previous job contains 0 fragments, simply inherited here
Input Ideriv = 2
Curr. Ideriv = -1
Max.  Ideriv = 2

Checking the input file for inconsistencies... 	...done.

--------------------------------------------------------------
User input:
--------------------------------------------------------------

$molecule
read
$end

$rem
   job_type 	frequency
   basis 	6-311++g**
   method	b3lyp	
$end


--------------------------------------------------------------
 ----------------------------------------------------------------
             Standard Nuclear Orientation (Angstroms)
    I     Atom           X                Y                Z
 ----------------------------------------------------------------
    1      C       0.0969089079    -0.0166271095    -0.0000000000
    2      P       1.7869107630    -0.0692692201     0.0000000000
    3      H       1.8602562843    -1.4917229071    -0.0000000000
    4      Cl     -0.7199337881     1.5254674339     0.0000000000
    5      Cl     -1.0003821635    -1.3707307360    -0.0000000000
 ----------------------------------------------------------------
 Molecular Point Group                 Cs    NOp =  2
 Largest Abelian Subgroup              Cs    NOp =  2
 Nuclear Repulsion Energy =   244.2716514941 hartrees
 There are       28 alpha and       28 beta electrons
 Requested basis set is 6-311++G(d,p)
 There are 50 shells and 119 basis functions

 Total QAlloc Memory Limit   2000 MB
 Mega-Array Size       188 MB
 MEM_STATIC part       192 MB

                       Distance Matrix (Angstroms)
             C (  1)   P (  2)   H (  3)   Cl(  4)
   P (  2)  1.690822
   H (  3)  2.298978  1.424343
   Cl(  4)  1.745075  2.971103  3.969990
   Cl(  5)  1.742884  3.076167  2.863196  2.909745

 A cutoff of  1.0D-11 yielded   1135 shell pairs
 There are      6862 function pairs (      7367 Cartesian)
 Smallest overlap matrix eigenvalue = 3.43E-04
 Guess from superposition of atomic densities
 Warning:  Energy on first SCF cycle will be non-variational
 SAD guess density has 56.000000 electrons

 -----------------------------------------------------------------------
  General SCF calculation program by
  Eric Jon Sundstrom, Paul Horn, Yuezhi Mao, Dmitri Zuev, Alec White,
  David Stuck, Shaama M.S., Shane Yost, Joonho Lee, David Small,
  Daniel Levine, Susi Lehtola, Hugh Burton, Evgeny Epifanovsky
 -----------------------------------------------------------------------
 Exchange:     0.2000 Hartree-Fock + 0.0800 Slater + 0.7200 B88
 Correlation:  0.1900 VWN1RPA + 0.8100 LYP
 Using SG-1 standard quadrature grid
 A restricted SCF calculation will be
 performed using DIIS
 SCF converges when DIIS error is below 1.0e-08
 ---------------------------------------
  Cycle       Energy         DIIS error
 ---------------------------------------
    1   -1301.0453651746      4.48e-02  
    2   -1300.4951763484      1.83e-03  
    3   -1300.4983979174      1.43e-03  
    4   -1300.5004246646      8.18e-04  
    5   -1300.5014617708      3.11e-04  
    6   -1300.5016605846      6.76e-05  
    7   -1300.5016710844      1.60e-05  
    8   -1300.5016715406      3.02e-06  
    9   -1300.5016715591      9.91e-07  
   10   -1300.5016715612      2.88e-07  
   11   -1300.5016715614      5.90e-08  
   12   -1300.5016715614      1.16e-08  
   13   -1300.5016715614      3.31e-09  Convergence criterion met
 ---------------------------------------
 SCF time:   CPU 11.39s  wall 11.00s 
 SCF   energy in the final basis set =    -1300.5016715614
 Total energy in the final basis set =    -1300.5016715614

 --------------------------------------------------------------
             Orbital Energies (a.u.) and Symmetries
 --------------------------------------------------------------

 Alpha MOs, Restricted
 -- Occupied --                  
-101.59 -101.59  -77.07  -10.32   -9.50   -9.50   -7.27   -7.27
  1 A'    2 A'    3 A'    4 A'    5 A'    6 A'    7 A'    8 A'                 
 -7.257  -7.256  -7.256  -7.255  -6.570  -4.731  -4.730  -4.727
  1 A"    9 A'    2 A"   10 A'   11 A'   12 A'    3 A"   13 A'                 
 -0.933  -0.858  -0.714  -0.570  -0.488  -0.442  -0.421  -0.362
 14 A'   15 A'   16 A'   17 A'   18 A'   19 A'    4 A"   20 A'                 
 -0.350  -0.339  -0.309  -0.267
  5 A"   21 A'   22 A'    6 A"                                                 
 -- Virtual --                   
 -0.097  -0.037  -0.016   0.004   0.019   0.033   0.041   0.045
  7 A"   23 A'   24 A'   25 A'   26 A'   27 A'   28 A'    8 A"                 
  0.057   0.079   0.080   0.089   0.096   0.111   0.115   0.128
 29 A'    9 A"   30 A'   10 A"   31 A'   32 A'   33 A'   34 A'                 
  0.131   0.138   0.139   0.167   0.178   0.225   0.274   0.292
 35 A'   11 A"   36 A'   37 A'   38 A'   39 A'   40 A'   12 A"                 
  0.326   0.386   0.408   0.439   0.443   0.460   0.463   0.464
 41 A'   42 A'   43 A'   44 A'   13 A"   45 A'   46 A'   14 A"                 
  0.478   0.484   0.536   0.607   0.624   0.634   0.720   0.784
 47 A'   48 A'   15 A"   16 A"   17 A"   49 A'   18 A"   50 A'                 
  0.788   0.827   0.835   0.838   0.842   0.876   0.895   0.903
 51 A'   52 A'   19 A"   20 A"   53 A'   54 A'   55 A'   56 A'                 
  0.961   0.970   0.990   1.048   1.161   1.222   1.396   1.449
 57 A'   21 A"   58 A'   59 A'   60 A'   61 A'   22 A"   62 A'                 
  1.457   1.471   1.607   1.618   1.699   1.759   1.839   1.884
 23 A"   24 A"   25 A"   63 A'   64 A'   65 A'   66 A'   67 A'                 
  2.095   2.225   2.244   2.256   2.309   2.378   2.486   2.630
 68 A'   26 A"   27 A"   69 A'   70 A'   71 A'   72 A'   73 A'                 
  2.678   3.063   3.128   6.990   9.646   9.749  13.821  13.906
 28 A"   74 A'   75 A'   76 A'   77 A'   78 A'   29 A"   79 A'                 
 13.986  23.297  25.777  25.796  25.843  25.885  26.216  26.368
 80 A'   81 A'   30 A"   31 A"   82 A'   83 A'   84 A'   85 A'                 
163.138 215.628 215.736
 86 A'   87 A'   88 A'                                                         

 Beta MOs, Restricted
 -- Occupied --                  
-101.59 -101.59  -77.07  -10.32   -9.50   -9.50   -7.27   -7.27
  1 A'    2 A'    3 A'    4 A'    5 A'    6 A'    7 A'    8 A'                 
 -7.257  -7.256  -7.256  -7.255  -6.570  -4.731  -4.730  -4.727
  1 A"    9 A'    2 A"   10 A'   11 A'   12 A'    3 A"   13 A'                 
 -0.933  -0.858  -0.714  -0.570  -0.488  -0.442  -0.421  -0.362
 14 A'   15 A'   16 A'   17 A'   18 A'   19 A'    4 A"   20 A'                 
 -0.350  -0.339  -0.309  -0.267
  5 A"   21 A'   22 A'    6 A"                                                 
 -- Virtual --                   
 -0.097  -0.037  -0.016   0.004   0.019   0.033   0.041   0.045
  7 A"   23 A'   24 A'   25 A'   26 A'   27 A'   28 A'    8 A"                 
  0.057   0.079   0.080   0.089   0.096   0.111   0.115   0.128
 29 A'    9 A"   30 A'   10 A"   31 A'   32 A'   33 A'   34 A'                 
  0.131   0.138   0.139   0.167   0.178   0.225   0.274   0.292
 35 A'   11 A"   36 A'   37 A'   38 A'   39 A'   40 A'   12 A"                 
  0.326   0.386   0.408   0.439   0.443   0.460   0.463   0.464
 41 A'   42 A'   43 A'   44 A'   13 A"   45 A'   46 A'   14 A"                 
  0.478   0.484   0.536   0.607   0.624   0.634   0.720   0.784
 47 A'   48 A'   15 A"   16 A"   17 A"   49 A'   18 A"   50 A'                 
  0.788   0.827   0.835   0.838   0.842   0.876   0.895   0.903
 51 A'   52 A'   19 A"   20 A"   53 A'   54 A'   55 A'   56 A'                 
  0.961   0.970   0.990   1.048   1.161   1.222   1.396   1.449
 57 A'   21 A"   58 A'   59 A'   60 A'   61 A'   22 A"   62 A'                 
  1.457   1.471   1.607   1.618   1.699   1.759   1.839   1.884
 23 A"   24 A"   25 A"   63 A'   64 A'   65 A'   66 A'   67 A'                 
  2.095   2.225   2.244   2.256   2.309   2.378   2.486   2.630
 68 A'   26 A"   27 A"   69 A'   70 A'   71 A'   72 A'   73 A'                 
  2.678   3.063   3.128   6.990   9.646   9.749  13.821  13.906
 28 A"   74 A'   75 A'   76 A'   77 A'   78 A'   29 A"   79 A'                 
 13.986  23.297  25.777  25.796  25.843  25.885  26.216  26.368
 80 A'   81 A'   30 A"   31 A"   82 A'   83 A'   84 A'   85 A'                 
163.138 215.628 215.736
 86 A'   87 A'   88 A'                                                         
 --------------------------------------------------------------

          Ground-State Mulliken Net Atomic Charges

     Atom                 Charge (a.u.)
  ----------------------------------------
      1 C                    -0.585336
      2 P                     0.034589
      3 H                    -0.028714
      4 Cl                    0.264765
      5 Cl                    0.314695
  ----------------------------------------
  Sum of atomic charges =     0.000000

 -----------------------------------------------------------------
                    Cartesian Multipole Moments
 -----------------------------------------------------------------
    Charge (ESU x 10^10)
                 0.0000
    Dipole Moment (Debye)
         X       0.5391      Y      -0.6730      Z       0.0000
       Tot       0.8623
    Quadrupole Moments (Debye-Ang)
        XX     -43.8361     XY      -1.7870     YY     -43.6733
        XZ       0.0000     YZ       0.0000     ZZ     -45.3221
    Octopole Moments (Debye-Ang^2)
       XXX      -9.0493    XXY      -5.2758    XYY      -6.5929
       YYY       1.1533    XXZ       0.0000    XYZ      -0.0000
       YYZ       0.0000    XZZ      -3.5087    YZZ      -0.1197
       ZZZ       0.0000
    Hexadecapole Moments (Debye-Ang^3)
      XXXX    -430.2335   XXXY      -9.3045   XXYY    -128.0046
      XYYY      -1.5954   YYYY    -366.6676   XXXZ       0.0000
      XXYZ       0.0000   XYYZ      -0.0000   YYYZ       0.0000
      XXZZ     -83.8199   XYZZ      -0.4840   YYZZ     -75.4190
      XZZZ       0.0000   YZZZ       0.0000   ZZZZ     -58.7185
 -----------------------------------------------------------------
 Calculating MO derivatives via CPSCF
   1         3          15      0.180037    0.073521
   2         3          15      0.023318    0.009497
   3         3          15      0.002752    0.001440
   4         3          15      0.000248    0.000146
   5        16           2      0.000009    0.000007
   6        18           0      0.000000    0.000000    Roots Converged
 Time for AOints: 2.8 s (CPU) 2.8 s (wall)
 ------------------------------------------------------------------------------
                     AOints        : Timing summary (seconds)
 ------------------------------------------------------------------------------
     job step          cpu (% of tot)      sys (% of tot)     wall (% of tot)
 ------------------------------------------------------------------------------
  cpscf_lag         0.3014E+02 (49.4)   0.5400E-04 (17.1)   0.3016E+02 (49.4)
  iterzp            0.2797E+02 (45.9)   0.2610E-03 (82.9)   0.2801E+02 (45.9)
  make_fx           0.0000E+00 ( 0.0)   0.0000E+00 ( 0.0)   0.0000E+00 ( 0.0)
  AOints            0.2808E+01 ( 4.6)   0.0000E+00 ( 0.0)   0.2808E+01 ( 4.6)
 ------------------------------------------------------------------------------
   Grand Totals     0.6098E+02          0.3150E-03          0.6103E+02
 ------------------------------------------------------------------------------
 Calculating analytic Hessian of the SCF energy
 Polarizability Matrix (a.u.)
            1           2           3
    1 -85.5336506   1.6584229   0.0000000
    2   1.6584229 -66.6656732   0.0000000
    3   0.0000000   0.0000000 -38.2060688

 Direct stationary perturbation theory relativistic correction:

 rels  =       2.013285631303
 relv  =      -7.306568943554
 rel2e =       1.680363174945
 E_rel =      -3.612920137306

 Hessian of the SCF Energy
            1           2           3           4           5           6
    1   0.4559772  -0.0049969   0.0000000  -0.2885295   0.0087784   0.0000000
    2  -0.0049969   0.2553298   0.0000000  -0.0151055  -0.0366044  -0.0000000
    3   0.0000000   0.0000000   0.0755616   0.0000000  -0.0000000  -0.0248666
    4  -0.2885295  -0.0151055   0.0000000   0.3435615   0.0048048  -0.0000000
    5   0.0087784  -0.0366044  -0.0000000   0.0048048   0.2586646   0.0000000
    6   0.0000000  -0.0000000  -0.0248666  -0.0000000   0.0000000   0.0210167
    7  -0.0041275   0.0235796  -0.0000000  -0.0199860  -0.0199393   0.0000000
    8  -0.0008100  -0.0064795   0.0000000   0.0095934  -0.2000381   0.0000000
    9  -0.0000000   0.0000000  -0.0024562   0.0000000   0.0000000  -0.0111342
   10  -0.0719410   0.0533111  -0.0000000  -0.0107444   0.0291385   0.0000000
   11   0.0584515  -0.1178587  -0.0000000   0.0132848  -0.0155732  -0.0000000
   12   0.0000000   0.0000000  -0.0246056   0.0000000   0.0000000   0.0020018
   13  -0.0913792  -0.0567883  -0.0000000  -0.0243016  -0.0227824   0.0000000
   14  -0.0614229  -0.0943871  -0.0000000  -0.0125775  -0.0064488   0.0000000
   15  -0.0000000  -0.0000000  -0.0236332  -0.0000000   0.0000000   0.0129824
            7           8           9          10          11          12
    1  -0.0041275  -0.0008100  -0.0000000  -0.0719410   0.0584515   0.0000000
    2   0.0235796  -0.0064795   0.0000000   0.0533111  -0.1178587   0.0000000
    3  -0.0000000   0.0000000  -0.0024562  -0.0000000  -0.0000000  -0.0246056
    4  -0.0199860   0.0095934   0.0000000  -0.0107444   0.0132848   0.0000000
    5  -0.0199393  -0.2000381   0.0000000   0.0291385  -0.0155732   0.0000000
    6   0.0000000   0.0000000  -0.0111342   0.0000000  -0.0000000   0.0020018
    7   0.0307962  -0.0088579   0.0000000  -0.0062586   0.0031906   0.0000000
    8  -0.0088579   0.2032431  -0.0000000   0.0010887   0.0016104  -0.0000000
    9   0.0000000  -0.0000000   0.0111553   0.0000000  -0.0000000   0.0063770
   10  -0.0062586   0.0010887   0.0000000   0.0802238  -0.0739237   0.0000000
   11   0.0031906   0.0016104  -0.0000000  -0.0739237   0.1774479  -0.0000000
   12   0.0000000  -0.0000000   0.0063770   0.0000000  -0.0000000   0.0109788
   13  -0.0004240  -0.0010142   0.0000000   0.0087203  -0.0010032  -0.0000000
   14   0.0020269   0.0016641  -0.0000000  -0.0096146  -0.0456263   0.0000000
   15   0.0000000  -0.0000000  -0.0039419   0.0000000   0.0000000   0.0052480
           13          14          15
    1  -0.0913792  -0.0614229  -0.0000000
    2  -0.0567883  -0.0943871  -0.0000000
    3  -0.0000000  -0.0000000  -0.0236332
    4  -0.0243016  -0.0125775  -0.0000000
    5  -0.0227824  -0.0064488   0.0000000
    6   0.0000000   0.0000000   0.0129824
    7  -0.0004240   0.0020269   0.0000000
    8  -0.0010142   0.0016641  -0.0000000
    9   0.0000000  -0.0000000  -0.0039419
   10   0.0087203  -0.0096146   0.0000000
   11  -0.0010032  -0.0456263   0.0000000
   12  -0.0000000   0.0000000   0.0052480
   13   0.1073846   0.0815882   0.0000000
   14   0.0815882   0.1447981   0.0000000
   15   0.0000000   0.0000000   0.0093447
 Gradient time:  CPU 79.64 s  wall 79.69 s
 **********************************************************************
 **                                                                  **
 **                       VIBRATIONAL ANALYSIS                       **
 **                       --------------------                       **
 **                                                                  **
 **        VIBRATIONAL FREQUENCIES (CM**-1) AND NORMAL MODES         **
 **     FORCE CONSTANTS (mDYN/ANGSTROM) AND REDUCED MASSES (AMU)     **
 **                  INFRARED INTENSITIES (KM/MOL)                   **
 **                                                                  **
 **********************************************************************


 Mode:                 1                      2                      3
 Frequency:       267.37                 289.36                 429.90
 Force Cnst:      0.5992                 1.0526                 1.3398
 Red. Mass:      14.2267                21.3372                12.3043
 IR Active:          YES                    YES                    YES
 IR Intens:        0.289                  0.348                  7.013
 Raman Active:       YES                    YES                    YES
               X      Y      Z        X      Y      Z        X      Y      Z
 C         -0.093 -0.261  0.000   -0.278  0.131  0.000   -0.000 -0.000  0.952
 P         -0.109  0.377 -0.000   -0.362 -0.135 -0.000   -0.000 -0.000 -0.142
 H          0.618  0.399 -0.000   -0.548 -0.139 -0.000   -0.000 -0.000  0.229
 Cl         0.353 -0.050 -0.000    0.129  0.442 -0.000    0.000 -0.000 -0.096
 Cl        -0.243 -0.206 -0.000    0.303 -0.363 -0.000    0.000  0.000 -0.112
 TransDip   0.017 -0.003 -0.000   -0.018 -0.004 -0.000   -0.000 -0.000 -0.085

 Mode:                 4                      5                      6
 Frequency:       479.51                 554.34                 751.92
 Force Cnst:      3.7688                 0.1920                 1.1916
 Red. Mass:      27.8198                 1.0606                 3.5773
 IR Active:          YES                    YES                    YES
 IR Intens:       17.926                  2.313                155.513
 Raman Active:       YES                    YES                    YES
               X      Y      Z        X      Y      Z        X      Y      Z
 C          0.187  0.022  0.000    0.000 -0.000 -0.030    0.020  0.418  0.000
 P          0.557 -0.024 -0.000   -0.000  0.000 -0.031    0.020  0.021 -0.000
 H          0.386 -0.034  0.000    0.000  0.000  0.999   -0.898 -0.006  0.000
 Cl        -0.229  0.418 -0.000    0.000 -0.000  0.018    0.051 -0.090 -0.000
 Cl        -0.339 -0.403 -0.000    0.000 -0.000 -0.009   -0.049 -0.071 -0.000
 TransDip   0.135  0.008 -0.000    0.000 -0.000  0.049    0.032  0.398 -0.000

 Mode:                 7                      8                      9
 Frequency:       967.93                1097.72                2347.14
 Force Cnst:      0.7625                 9.4810                 3.3721
 Red. Mass:       1.3813                13.3542                 1.0389
 IR Active:          YES                    YES                    YES
 IR Intens:       23.843                119.883                 53.495
 Raman Active:       YES                    YES                    YES
               X      Y      Z        X      Y      Z        X      Y      Z
 C         -0.023  0.166  0.000    0.957  0.004  0.000   -0.001 -0.003  0.000
 P         -0.021 -0.035 -0.000   -0.257 -0.000  0.000    0.002 -0.032 -0.000
 H          0.985  0.018  0.000    0.094  0.026 -0.000   -0.046  0.998 -0.000
 Cl         0.004 -0.016 -0.000   -0.046  0.041 -0.000    0.000  0.000 -0.000
 Cl        -0.006 -0.011 -0.000   -0.057 -0.043 -0.000   -0.000  0.000 -0.000
 TransDip  -0.084  0.132  0.000    0.351 -0.002 -0.000    0.047 -0.229 -0.000

 STANDARD THERMODYNAMIC QUANTITIES AT   298.15 K  AND     1.00 ATM

   This Molecule has  0 Imaginary Frequencies
   Zero point vibrational energy:       10.272 kcal/mol

   Atom    1 Element C  Has Mass   12.00000
   Atom    2 Element P  Has Mass   30.97376
   Atom    3 Element H  Has Mass    1.00783
   Atom    4 Element Cl Has Mass   34.96885
   Atom    5 Element Cl Has Mass   34.96885
   Molecular Mass:   113.919290 amu
   Principal axes and moments of inertia in amu*Bohr^2:
                             1           2           3
    Eigenvalues --      529.52816   559.80433  1089.33249
          X               0.92860    -0.37109    -0.00000
          Y               0.37109     0.92860    -0.00000
          Z               0.00000     0.00000     1.00000
   Rotational Symmetry Number is   1
   The Molecule is an Asymmetric Top
   Translational Enthalpy:        0.889 kcal/mol
   Rotational Enthalpy:           0.889 kcal/mol
   Vibrational Enthalpy:         11.379 kcal/mol
   gas constant (RT):             0.592 kcal/mol
   Translational Entropy:        40.106  cal/mol.K
   Rotational Entropy:           27.270  cal/mol.K
   Vibrational Entropy:           5.616  cal/mol.K

   Total Enthalpy:               13.749 kcal/mol
   Total Entropy:                72.993  cal/mol.K
Archival summary:
1\1\TWL02\FREQ\ProcedureUnspecified\BasisUnspecified\l2111\taweetha\MonNov2617:58:462018MonNov2617:58:462018\0\\#,FREQ,ProcedureUnspecified,BasisUnspecified,\\0,1\Cl\C,1,1.74508\P,2,1.69082,1,119.694\H,3,1.42434,2,94.7358,1,-180,0\Cl,2,1.74288,1,113.071,3,-180,0\\\@

 Total job time:  91.15s(wall), 91.09s(cpu) 
 Mon Nov 26 17:58:46 2018

        *************************************************************
        *                                                           *
        *  Thank you very much for using Q-Chem.  Have a nice day.  *
        *                                                           *
        *************************************************************
