# Supplementary material for: Geometric and energetic data from ab initio calculations of haloethene, haloimine, halomethylenephosphine, haloiminophosphine, halodiazene, halodiphosphene and halocyclopropane
Source: Data Brief. 2019 Nov 2;27:104738. doi: 10.1016/j.dib.2019.104738 (PMC6861602; doi:10.1016/j.dib.2019.104738)
Supplement: Multimedia component 5 [file mmc5.zip › CP/B3LYP/ClClCPIE.out]

Q-Chem Developer Version!
                  Welcome to Q-Chem
     A Quantum Leap Into The Future Of Chemistry


 Q-Chem 5.1, Q-Chem, Inc., Pleasanton, CA (2018)

 Yihan Shao,  Zhengting Gan,  E. Epifanovsky,  A. T. B. Gilbert,  M. Wormit,  
 J. Kussmann,  A. W. Lange,  A. Behn,  Jia Deng,  Xintian Feng,  D. Ghosh,  
 M. Goldey,  P. R. Horn,  L. D. Jacobson,  I. Kaliman,  T. Kus,  A. Landau,  
 Jie Liu,  E. I. Proynov,  R. M. Richard,  R. P. Steele,  E. J. Sundstrom,  
 H. L. Woodcock III,  P. M. Zimmerman,  D. Zuev,  B. Albrecht,  E. Alguire,  
 S. A. Baeppler,  D. Barton,  Z. Benda,  Y. A. Bernard,  E. J. Berquist,  
 K. B. Bravaya,  H. Burton,  D. Casanova,  Chun-Min Chang,  Yunqing Chen,  
 A. Chien,  K. D. Closser,  M. P. Coons,  S. Coriani,  S. Dasgupta,  
 A. L. Dempwolff,  M. Diedenhofen,  Hainam Do,  R. G. Edgar,  Po-Tung Fang,  
 S. Faraji,  S. Fatehi,  Qingguo Feng,  K. D. Fenk,  J. Fosso-Tande,  
 Qinghui Ge,  A. Ghysels,  G. Gidofalvi,  J. Gomes,  J. Gonthier,  A. Gunina,  
 D. Hait,  M. W. D. Hanson-Heine,  P. H. P. Harbach,  A. W. Hauser,  
 J. E. Herr,  E. G. Hohenstein,  Z. C. Holden,  Kerwin Hui,  B. C. Huynh,  
 T.-C. Jagau,  Hyunjun Ji,  B. Kaduk,  K. Khistyaev,  Jaehoon Kim,  
 P. Klunzinger,  K. Koh,  D. Kosenkov,  L. Koulias,  T. Kowalczyk,  
 C. M. Krauter,  A. Kunitsa,  Ka Un Lao,  A. Laurent,  K. V. Lawler,  
 Joonho Lee,  D. Lefrancois,  S. Lehtola,  D. S. Levine,  Yi-Pei Li,  
 You-Sheng Lin,  Fenglai Liu,  E. Livshits,  A. Luenser,  P. Manohar,  
 E. Mansoor,  S. F. Manzer,  Shan-Ping Mao,  Yuezhi Mao,  N. Mardirossian,  
 A. V. Marenich,  T. Markovich,  L. A. Martinez-Martinez,  S. A. Maurer,  
 N. J. Mayhall,  S. C. McKenzie,  J.-M. Mewes,  A. F. Morrison,  
 J. W. Mullinax,  K. Nanda,  T. S. Nguyen-Beck,  R. Olivares-Amaya,  
 J. A. Parkhill,  T. M. Perrine,  F. Plasser,  P. Pokhilko,  S. Prager,  
 A. Prociuk,  E. Ramos,  D. R. Rehn,  F. Rob,  M. Schneider,  N. Sergueev,  
 S. M. Sharada,  S. Sharma,  D. W. Small,  T. Stauch,  T. Stein,  
 Yu-Chuan Su,  A. J. W. Thom,  A. Tkatchenko,  T. Tsuchimochi,  N. M. Tubman,  
 L. Vogt,  M. L. Vidal,  O. Vydrov,  M. A. Watson,  J. Wenzel,  
 M. de Wergifosse,  T. A. Wesolowski,  A. White,  J. Witte,  A. Yamada,  
 Jun Yang,  K. Yao,  S. Yeganeh,  S. R. Yost,  Zhi-Qiang You,  A. Zech,  
 Igor Ying Zhang,  Xing Zhang,  Yan Zhao,  Ying Zhu,  B. R. Brooks,  
 G. K. L. Chan,  C. J. Cramer,  M. S. Gordon,  W. J. Hehre,  A. Klamt,  
 M. W. Schmidt,  C. D. Sherrill,  D. G. Truhlar,  A. Aspuru-Guzik,  R. Baer,  
 A. T. Bell,  N. A. Besley,  Jeng-Da Chai,  A. E. DePrince, III,  
 R. A. DiStasio Jr.,  A. Dreuw,  B. D. Dunietz,  T. R. Furlani,  
 Chao-Ping Hsu,  Yousung Jung,  Jing Kong,  D. S. Lambrecht,  WanZhen Liang,  
 C. Ochsenfeld,  V. A. Rassolov,  L. V. Slipchenko,  J. E. Subotnik,  
 T. Van Voorhis,  J. M. Herbert,  A. I. Krylov,  P. M. W. Gill,  M. Head-Gordon

 Contributors to earlier versions of Q-Chem not listed above: 
 R. D. Adamson,  B. Austin,  J. Baker,  G. J. O. Beran,  K. Brandhorst,  
 S. T. Brown,  E. F. C. Byrd,  A. K. Chakraborty,  C.-L. Cheng,  
 Siu Hung Chien,  D. M. Chipman,  D. L. Crittenden,  H. Dachsel,  
 R. J. Doerksen,  A. D. Dutoi,  L. Fusti-Molnar,  W. A. Goddard III,  
 A. Golubeva-Zadorozhnaya,  S. R. Gwaltney,  G. Hawkins,  A. Heyden,  
 S. Hirata,  G. Kedziora,  F. J. Keil,  C. Kelley,  Jihan Kim,  R. A. King,  
 R. Z. Khaliullin,  P. P. Korambath,  W. Kurlancheek,  A. M. Lee,  M. S. Lee,  
 S. V. Levchenko,  Ching Yeh Lin,  D. Liotard,  R. C. Lochan,  I. Lotan,  
 P. E. Maslen,  N. Nair,  D. P. O'Neill,  D. Neuhauser,  E. Neuscamman,  
 C. M. Oana,  R. Olson,  B. Peters,  R. Peverati,  P. A. Pieniazek,  
 Y. M. Rhee,  J. Ritchie,  M. A. Rohrdanz,  E. Rosta,  N. J. Russ,  
 H. F. Schaefer III,  N. E. Schultz,  N. Shenvi,  A. C. Simmonett,  A. Sodt,  
 D. Stuck,  K. S. Thanthiriwatte,  V. Vanovschi,  Tao Wang,  A. Warshel,  
 C. F. Williams,  Q. Wu,  X. Xu,  W. Zhang

 Please cite Q-Chem as follows:
 Y. Shao et al., Mol. Phys. 113, 184-215 (2015)
 DOI: 10.1080/00268976.2014.952696

 Q-Chem 5.1.2 for Intel X86 EM64T Linux

 Parts of Q-Chem use Armadillo 8.300.2 (Tropical Shenanigans).
 http://arma.sourceforge.net/

 Q-Chem begins on Mon Nov 26 15:56:00 2018  

Host: 
0

     Scratch files written to /scratch/taweetham/qchem50636//
Input Ideriv = 2
Curr. Ideriv = -1
Max.  Ideriv = 2

Checking the input file for inconsistencies... 	...done.

--------------------------------------------------------------
User input:
--------------------------------------------------------------
$molecule
0 1
C 
P 1 1.5 
I 2 PI 1 120. 
Cl 1 PCl 2 120.  3 180.0
Cl 1 PCl 2 120.  3 0.0

PH=1.44
PF=1.54
PCl=2.03
PBr=2.5
PI=2.6
$end

$rem
   job_type	optimization
   basis	6-311++g**
   method	b3lyp
$end

--------------------------------------------------------------
 ----------------------------------------------------------------
             Standard Nuclear Orientation (Angstroms)
    I     Atom           X                Y                Z
 ----------------------------------------------------------------
    1      C       1.6773930497     0.0467370897     0.0000000000
    2      P       0.5214431107     1.0026553595    -0.0000000000
    3      I      -1.9153193128     0.0959090379    -0.0000000000
    4      Cl      3.5799421726     0.7546967177    -0.0000000000
    5      Cl      1.3392295109    -1.9548985967     0.0000000000
 ----------------------------------------------------------------
 Molecular Point Group                 Cs    NOp =  2
 Largest Abelian Subgroup              Cs    NOp =  2
 Nuclear Repulsion Energy =   635.1066456627 hartrees
 There are       54 alpha and       54 beta electrons
 Requested basis set is 6-311++G(d,p)
 There are 69 shells and 174 basis functions

 Total QAlloc Memory Limit   2000 MB
 Mega-Array Size       188 MB
 MEM_STATIC part       192 MB
 A cutoff of  1.0D-11 yielded   1796 shell pairs
 There are     12410 function pairs (     13739 Cartesian)

 -------------------------------------------------------
 OpenMP Integral Computing Module                       
 Release: version 1.0, May 2013, Q-Chem Inc. Pittsburgh 
 -------------------------------------------------------
 Integral Job Info:
 Integral job number is                      11
 Integral operator is                         1
 short-range coefficients                     0
 long-range coefficients              100000000
 Omega coefficients                           0
 if combine SR and LR in K                    0
 Integral screening is                        0
 Integral computing path is                   2
 max size of driver memory is            800000
 size of driver memory is                593474
 size of scratch memory is             11933652
 max col of scratch BK array               1296
 max len of scratch array in speh3          155
 max len of scratch index in speh4           18
 max int batch size is                      520
 min int batch size is                       52
 fixed nKL is                                52
 max L of basis functions is                  2
 order of int derivative is                   0
 number of shells is                         69
 number of basis is                         183
 number of cartesian basis is               183
 number of contracted shell pairs          1796
 number of primitive shell pairs           4151
 maxK2 (contraction) of shell pair           36
 max number of K2 of shell pair               1
 max number of CS2 of shell pair            279
 max number of PS2 of shell pair            279
 mem total for path MDJ                  529276
 -------------------------------------------------------
 Smallest overlap matrix eigenvalue = 5.22E-04

 Scale SEOQF with 1.000000e-01/1.000000e-01/1.000000e-01

 Standard Electronic Orientation quadrupole field applied
 Nucleus-field energy     =     0.0000000230 hartrees
 Guess from superposition of atomic densities
 Warning:  Energy on first SCF cycle will be non-variational
 SAD guess density has 108.000000 electrons

 -----------------------------------------------------------------------
  General SCF calculation program by
  Eric Jon Sundstrom, Paul Horn, Yuezhi Mao, Dmitri Zuev, Alec White,
  David Stuck, Shaama M.S., Shane Yost, Joonho Lee, David Small,
  Daniel Levine, Susi Lehtola, Hugh Burton, Evgeny Epifanovsky
 -----------------------------------------------------------------------
 Exchange:     0.2000 Hartree-Fock + 0.0800 Slater + 0.7200 B88
 Correlation:  0.1900 VWN1RPA + 0.8100 LYP
 Using SG-1 standard quadrature grid
 using 4 threads for integral computing
 -------------------------------------------------------
 OpenMP Integral computing Module                
 Release: version 2.0, May 2017, Q-Chem Inc. Pleasanton 
 -------------------------------------------------------
 -------------------------------------------------------
 OpenMP BLAS3 based DFT computing Module                
 Release: version 1.0, May 2013, Q-Chem Inc. Pittsburgh 
 -------------------------------------------------------
 A restricted SCF calculation will be
 performed using DIIS
 SCF converges when DIIS error is below 1.0e-08
 ---------------------------------------
  Cycle       Energy         DIIS error
 ---------------------------------------
    1   -8219.7747344773      3.36e-02  
    2   -8219.3406071994      2.22e-03  
    3   -8219.3210759460      2.91e-03  
    4   -8219.3609027538      6.58e-04  
    5   -8219.3625643179      2.19e-04  
    6   -8219.3627324384      8.71e-05  
    7   -8219.3627658326      1.58e-05  
    8   -8219.3627660915      1.45e-05  
    9   -8219.3627669839      2.69e-06  
   10   -8219.3627670177      6.27e-07  
   11   -8219.3627670196      2.42e-07  
   12   -8219.3627670198      9.51e-08  
   13   -8219.3627670199      1.66e-08  
   14   -8219.3627670199      2.23e-09  Convergence criterion met
 ---------------------------------------
 SCF time:   CPU 30.82s  wall 8.00s 
 SCF   energy in the final basis set =    -8219.3627670199
 Total energy in the final basis set =    -8219.3627670199

 --------------------------------------------------------------
             Orbital Energies (a.u.) and Symmetries
 --------------------------------------------------------------

 Alpha MOs, Restricted
 -- Occupied --                  
******* -176.33 -165.73 -165.73 -165.73 -101.61 -101.58  -77.12
  1 A'    2 A'    3 A'    1 A"    4 A'    5 A'    6 A'    7 A'                 
-35.822 -31.315 -31.310 -31.309 -22.966 -22.965 -22.964 -22.960
  8 A'    9 A'    2 A"   10 A'   11 A'    3 A"   12 A'    4 A"                 
-22.960 -10.329  -9.515  -9.495  -7.282  -7.269  -7.269  -7.261
 13 A'   14 A'   15 A'   16 A'   17 A'   18 A'    5 A"   19 A'                 
 -7.249  -7.249  -6.617  -6.371  -4.783  -4.779  -4.776  -4.774
 20 A'    6 A"   21 A'   22 A'   23 A'   24 A'    7 A"   25 A'                 
 -4.769  -4.768  -2.049  -2.044  -2.044  -2.032  -2.032  -0.880
  8 A"   26 A'   27 A'    9 A"   28 A'   10 A"   29 A'   30 A'                 
 -0.836  -0.779  -0.670  -0.527  -0.461  -0.430  -0.403  -0.356
 31 A'   32 A'   33 A'   34 A'   35 A'   36 A'   11 A"   37 A'                 
 -0.348  -0.348  -0.322  -0.310  -0.290  -0.287
 38 A'   12 A"   13 A"   39 A'   14 A"   40 A'                                 
 -- Virtual --                   
 -0.162  -0.132  -0.097  -0.027   0.001   0.023   0.034   0.040
 41 A'   42 A'   15 A"   43 A'   44 A'   45 A'   46 A'   16 A"                 
  0.054   0.068   0.081   0.081   0.087   0.097   0.113   0.121
 47 A'   48 A'   17 A"   49 A'   18 A"   50 A'   51 A'   52 A'                 
  0.126   0.131   0.143   0.168   0.193   0.216   0.225   0.249
 53 A'   19 A"   54 A'   55 A'   56 A'   20 A"   57 A'   58 A'                 
  0.270   0.281   0.333   0.362   0.379   0.387   0.388   0.399
 21 A"   59 A'   60 A'   61 A'   22 A"   23 A"   62 A'   63 A'                 
  0.416   0.419   0.453   0.455   0.460   0.463   0.495   0.525
 64 A'   65 A'   66 A'   24 A"   25 A"   67 A'   68 A'   26 A"                 
  0.533   0.573   0.631   0.635   0.648   0.734   0.758   0.783
 69 A'   70 A'   27 A"   71 A'   28 A"   72 A'   73 A'   29 A"                 
  0.824   0.836   0.844   0.849   0.851   0.863   0.900   0.928
 74 A'   30 A"   75 A'   76 A'   31 A"   77 A'   78 A'   79 A'                 
  0.936   0.960   1.076   1.134   1.177   1.276   1.311   1.334
 32 A"   80 A'   81 A'   82 A'   83 A'   33 A"   84 A'   34 A"                 
  1.355   1.499   1.559   1.572   1.615   1.654   1.683   1.984
 85 A'   35 A"   86 A'   36 A"   87 A'   88 A'   89 A'   90 A'                 
  2.215   2.238   2.241   2.272   2.322   2.371   2.671   2.872
 37 A"   38 A"   91 A'   92 A'   93 A'   94 A'   39 A"   95 A'                 
  3.168   3.943   3.952   3.956   3.985   4.081   4.297   5.970
 96 A'   40 A"   41 A"   97 A'   98 A'   99 A'  100 A'   42 A"                 
  5.995   6.011   6.964   9.631   9.661  13.775  13.883  14.072
101 A'  102 A'  103 A'  104 A'  105 A'   43 A"  106 A'  107 A'                 
 23.404  25.740  25.781  25.781  25.865  26.116  26.181  27.752
108 A'   44 A"  109 A'   45 A"  110 A'  111 A'  112 A'  113 A'                 
 28.315  28.334  28.348  28.517  28.520  28.523  28.535  28.594
 46 A"  114 A'  115 A'   47 A"   48 A"  116 A'  117 A'  118 A'                 
127.861 127.875 127.892 151.563 163.146 215.607 215.6401901.722
 49 A"  119 A'  120 A'  121 A'  122 A'  123 A'  124 A'  125 A'                 

 Beta MOs, Restricted
 -- Occupied --                  
******* -176.33 -165.73 -165.73 -165.73 -101.61 -101.58  -77.12
  1 A'    2 A'    3 A'    1 A"    4 A'    5 A'    6 A'    7 A'                 
-35.822 -31.315 -31.310 -31.309 -22.966 -22.965 -22.964 -22.960
  8 A'    9 A'    2 A"   10 A'   11 A'    3 A"   12 A'    4 A"                 
-22.960 -10.329  -9.515  -9.495  -7.282  -7.269  -7.269  -7.261
 13 A'   14 A'   15 A'   16 A'   17 A'   18 A'    5 A"   19 A'                 
 -7.249  -7.249  -6.617  -6.371  -4.783  -4.779  -4.776  -4.774
 20 A'    6 A"   21 A'   22 A'   23 A'   24 A'    7 A"   25 A'                 
 -4.769  -4.768  -2.049  -2.044  -2.044  -2.032  -2.032  -0.880
  8 A"   26 A'   27 A'    9 A"   28 A'   10 A"   29 A'   30 A'                 
 -0.836  -0.779  -0.670  -0.527  -0.461  -0.430  -0.403  -0.356
 31 A'   32 A'   33 A'   34 A'   35 A'   36 A'   11 A"   37 A'                 
 -0.348  -0.348  -0.322  -0.310  -0.290  -0.287
 38 A'   12 A"   13 A"   39 A'   14 A"   40 A'                                 
 -- Virtual --                   
 -0.162  -0.132  -0.097  -0.027   0.001   0.023   0.034   0.040
 41 A'   42 A'   15 A"   43 A'   44 A'   45 A'   46 A'   16 A"                 
  0.054   0.068   0.081   0.081   0.087   0.097   0.113   0.121
 47 A'   48 A'   17 A"   49 A'   18 A"   50 A'   51 A'   52 A'                 
  0.126   0.131   0.143   0.168   0.193   0.216   0.225   0.249
 53 A'   19 A"   54 A'   55 A'   56 A'   20 A"   57 A'   58 A'                 
  0.270   0.281   0.333   0.362   0.379   0.387   0.388   0.399
 21 A"   59 A'   60 A'   61 A'   22 A"   23 A"   62 A'   63 A'                 
  0.416   0.419   0.453   0.455   0.460   0.463   0.495   0.525
 64 A'   65 A'   66 A'   24 A"   25 A"   67 A'   68 A'   26 A"                 
  0.533   0.573   0.631   0.635   0.648   0.734   0.758   0.783
 69 A'   70 A'   27 A"   71 A'   28 A"   72 A'   73 A'   29 A"                 
  0.824   0.836   0.844   0.849   0.851   0.863   0.900   0.928
 74 A'   30 A"   75 A'   76 A'   31 A"   77 A'   78 A'   79 A'                 
  0.936   0.960   1.076   1.134   1.177   1.276   1.311   1.334
 32 A"   80 A'   81 A'   82 A'   83 A'   33 A"   84 A'   34 A"                 
  1.355   1.499   1.559   1.572   1.615   1.654   1.683   1.984
 85 A'   35 A"   86 A'   36 A"   87 A'   88 A'   89 A'   90 A'                 
  2.215   2.238   2.241   2.272   2.322   2.371   2.671   2.872
 37 A"   38 A"   91 A'   92 A'   93 A'   94 A'   39 A"   95 A'                 
  3.168   3.943   3.952   3.956   3.985   4.081   4.297   5.970
 96 A'   40 A"   41 A"   97 A'   98 A'   99 A'  100 A'   42 A"                 
  5.995   6.011   6.964   9.631   9.661  13.775  13.883  14.072
101 A'  102 A'  103 A'  104 A'  105 A'   43 A"  106 A'  107 A'                 
 23.404  25.740  25.781  25.781  25.865  26.116  26.181  27.752
108 A'   44 A"  109 A'   45 A"  110 A'  111 A'  112 A'  113 A'                 
 28.315  28.334  28.348  28.517  28.520  28.523  28.535  28.594
 46 A"  114 A'  115 A'   47 A"   48 A"  116 A'  117 A'  118 A'                 
127.861 127.875 127.892 151.563 163.146 215.607 215.6401901.722
 49 A"  119 A'  120 A'  121 A'  122 A'  123 A'  124 A'  125 A'                 
 --------------------------------------------------------------

          Ground-State Mulliken Net Atomic Charges

     Atom                 Charge (a.u.)
  ----------------------------------------
      1 C                    -0.307575
      2 P                     0.061034
      3 I                    -0.089104
      4 Cl                    0.180424
      5 Cl                    0.155222
  ----------------------------------------
  Sum of atomic charges =     0.000000

 -----------------------------------------------------------------
                    Cartesian Multipole Moments
 -----------------------------------------------------------------
    Charge (ESU x 10^10)
                 0.0000
    Dipole Moment (Debye)
         X      -0.6667      Y       0.9382      Z      -0.0000
       Tot       1.1510
    Quadrupole Moments (Debye-Ang)
        XX     -71.2746     XY       2.5950     YY     -73.6940
        XZ      -0.0000     YZ       0.0000     ZZ     -73.3439
    Octopole Moments (Debye-Ang^2)
       XXX     -79.2225    XXY       3.9176    XYY     -25.3374
       YYY      -6.0521    XXZ      -0.0000    XYZ      -0.0000
       YYZ       0.0000    XZZ     -25.1283    YZZ       0.8089
       ZZZ      -0.0000
    Hexadecapole Moments (Debye-Ang^3)
      XXXX   -1821.2660   XXXY      36.6818   XXYY    -413.4384
      XYYY      -5.6924   YYYY    -495.5719   XXXZ      -0.0000
      XXYZ      -0.0000   XYYZ       0.0000   YYYZ      -0.0000
      XXZZ    -350.0668   XYZZ      -1.6382   YYZZ    -103.6515
      XZZZ       0.0000   YZZZ      -0.0000   ZZZZ     -97.8446
 -----------------------------------------------------------------
 Calculating analytic gradient of the SCF energy
 Gradient of SCF Energy
            1           2           3           4           5
    1  -0.1514707   0.1330252  -0.0185208   0.0610728  -0.0241064
    2   0.1529339  -0.1321899   0.0012247   0.0278544  -0.0498230
    3  -0.0000000   0.0000000  -0.0000000   0.0000000   0.0000000
 Max gradient component =       1.529E-01
 RMS gradient           =       7.721E-02
 Gradient time:  CPU 7.64 s  wall 2.01 s
 Geometry Optimization Parameters
   NAtoms,    NIC,     NZ,  NCons,   NDum,   NFix, NCnnct, MaxDiis
        5      20       5       0       0       0       0       0


** GEOMETRY OPTIMIZATION IN DELOCALIZED INTERNAL COORDINATES **
   Searching for a Minimum

   Optimization Cycle:   1

                       Coordinates (Angstroms)
     ATOM                X               Y               Z
      1  C         1.6773930497    0.0467370897    0.0000000000
      2  P         0.5214431107    1.0026553595    0.0000000000
      3  I        -1.9153193128    0.0959090379    0.0000000000
      4  Cl        3.5799421726    0.7546967177    0.0000000000
      5  Cl        1.3392295109   -1.9548985967    0.0000000000
   Point Group: cs    Number of degrees of freedom:     7


   Energy is  -8219.362767020


 Attempting to Generate Delocalized Internal Coordinates

  7 Hessian modes will be used to form the next step
  Hessian Eigenvalues:
     0.075278    0.139919    0.139919    0.250000    0.250000    0.250000
     0.766766

 Minimum Search - Taking Simple RFO Step
 Searching for Lamda that Minimizes Along All modes
 Value Taken    Lamda =  -0.07985101
 Calculated Step too Large.  Step scaled by  0.619579
 Step Taken.  Stepsize is  0.300000

                             Maximum     Tolerance    Cnvgd?
         Gradient           0.157196      0.000300      NO
         Displacement       0.199615      0.001200      NO
         Energy change     *********      0.000001      NO


 New Cartesian Coordinates Obtained by Inverse Iteration

 Displacement from previous Coordinates is:  0.323084
 ----------------------------------------------------------------
             Standard Nuclear Orientation (Angstroms)
    I     Atom           X                Y                Z
 ----------------------------------------------------------------
    1      C       1.6726882332     0.0292749277     0.0000000000
    2      P       0.4993981470     1.0671848990     0.0000000000
    3      I      -1.8686480868     0.0833889382     0.0000000000
    4      Cl      3.4939714991     0.6682568577     0.0000000000
    5      Cl      1.4052787386    -1.9030060143     0.0000000000
 ----------------------------------------------------------------
 Molecular Point Group                 Cs    NOp =  2
 Largest Abelian Subgroup              Cs    NOp =  2
 Nuclear Repulsion Energy =   644.7919576592 hartrees
 There are       54 alpha and       54 beta electrons
 Applying Cartesian multipole field
    Component          Value
    ---------          -----
     (2,0,0)        1.00000E-11
     (0,2,0)        2.00000E-11
     (0,0,2)       -3.00000E-11
 Nucleus-field energy     =     0.0000000221 hartrees
 Requested basis set is 6-311++G(d,p)
 There are 69 shells and 174 basis functions
 A cutoff of  1.0D-11 yielded   1808 shell pairs
 There are     12498 function pairs (     13841 Cartesian)
 Smallest overlap matrix eigenvalue = 4.65E-04
 Guess MOs from SCF MO coefficient file

 -----------------------------------------------------------------------
  General SCF calculation program by
  Eric Jon Sundstrom, Paul Horn, Yuezhi Mao, Dmitri Zuev, Alec White,
  David Stuck, Shaama M.S., Shane Yost, Joonho Lee, David Small,
  Daniel Levine, Susi Lehtola, Hugh Burton, Evgeny Epifanovsky
 -----------------------------------------------------------------------
 Exchange:     0.2000 Hartree-Fock + 0.0800 Slater + 0.7200 B88
 Correlation:  0.1900 VWN1RPA + 0.8100 LYP
 Using SG-1 standard quadrature grid
 using 4 threads for integral computing
 -------------------------------------------------------
 OpenMP Integral computing Module                
 Release: version 2.0, May 2017, Q-Chem Inc. Pleasanton 
 -------------------------------------------------------
 -------------------------------------------------------
 OpenMP BLAS3 based DFT computing Module                
 Release: version 1.0, May 2013, Q-Chem Inc. Pittsburgh 
 -------------------------------------------------------
 A restricted SCF calculation will be
 performed using DIIS
 SCF converges when DIIS error is below 1.0e-08
 ---------------------------------------
  Cycle       Energy         DIIS error
 ---------------------------------------
    1   -8219.3993603594      1.00e-03  
    2   -8219.4047693755      3.74e-04  
    3   -8219.4040506600      5.57e-04  
    4   -8219.4053320778      1.45e-04  
    5   -8219.4054089446      4.16e-05  
    6   -8219.4054163709      1.09e-05  
    7   -8219.4054168655      5.15e-06  
    8   -8219.4054169671      9.34e-07  
    9   -8219.4054169705      1.93e-07  
   10   -8219.4054169705      7.27e-08  
   11   -8219.4054169706      2.69e-08  
   12   -8219.4054169706      7.61e-09  Convergence criterion met
 ---------------------------------------
 SCF time:   CPU 26.70s  wall 7.00s 
 SCF   energy in the final basis set =    -8219.4054169706
 Total energy in the final basis set =    -8219.4054169706

 --------------------------------------------------------------
             Orbital Energies (a.u.) and Symmetries
 --------------------------------------------------------------

 Alpha MOs, Restricted
 -- Occupied --                  
******* -176.32 -165.73 -165.72 -165.72 -101.60 -101.59  -77.12
  1 A'    2 A'    3 A'    1 A"    4 A'    5 A'    6 A'    7 A'                 
-35.819 -31.312 -31.306 -31.306 -22.962 -22.961 -22.961 -22.957
  8 A'    9 A'    2 A"   10 A'   11 A'    3 A"   12 A'    4 A"                 
-22.957 -10.331  -9.514  -9.498  -7.280  -7.269  -7.268  -7.264
 13 A'   14 A'   15 A'   16 A'   17 A'   18 A'    5 A"   19 A'                 
 -7.253  -7.253  -6.616  -6.368  -4.780  -4.778  -4.775  -4.773
  6 A"   20 A'   21 A'   22 A'   23 A'   24 A'    7 A"   25 A'                 
 -4.766  -4.765  -2.046  -2.041  -2.041  -2.029  -2.029  -0.892
  8 A"   26 A'   27 A'    9 A"   28 A'   10 A"   29 A'   30 A'                 
 -0.842  -0.765  -0.667  -0.538  -0.468  -0.433  -0.407  -0.358
 31 A'   32 A'   33 A'   34 A'   35 A'   36 A'   11 A"   37 A'                 
 -0.350  -0.349  -0.319  -0.313  -0.286  -0.283
 12 A"   38 A'   13 A"   39 A'   40 A'   14 A"                                 
 -- Virtual --                   
 -0.139  -0.106  -0.102  -0.020   0.003   0.023   0.034   0.040
 41 A'   42 A'   15 A"   43 A'   44 A'   45 A'   46 A'   16 A"                 
  0.053   0.071   0.079   0.083   0.088   0.093   0.114   0.123
 47 A'   48 A'   17 A"   49 A'   18 A"   50 A'   51 A'   52 A'                 
  0.124   0.132   0.138   0.166   0.196   0.216   0.224   0.252
 53 A'   19 A"   54 A'   55 A'   56 A'   20 A"   57 A'   58 A'                 
  0.274   0.276   0.324   0.361   0.376   0.389   0.390   0.402
 21 A"   59 A'   60 A'   61 A'   22 A"   62 A'   23 A"   63 A'                 
  0.413   0.414   0.451   0.453   0.456   0.463   0.491   0.526
 64 A'   65 A'   24 A"   66 A'   67 A'   25 A"   68 A'   26 A"                 
  0.540   0.555   0.618   0.634   0.657   0.751   0.762   0.775
 69 A'   70 A'   27 A"   71 A'   28 A"   72 A'   29 A"   73 A'                 
  0.832   0.833   0.846   0.849   0.854   0.875   0.888   0.929
 74 A'   30 A"   31 A"   75 A'   76 A'   77 A'   78 A'   79 A'                 
  0.949   0.973   1.057   1.109   1.182   1.280   1.316   1.355
 32 A"   80 A'   81 A'   82 A'   83 A'   33 A"   84 A'   34 A"                 
  1.362   1.480   1.557   1.588   1.653   1.677   1.711   1.925
 85 A'   35 A"   36 A"   86 A'   87 A'   88 A'   89 A'   90 A'                 
  2.214   2.239   2.255   2.270   2.329   2.407   2.667   2.917
 37 A"   38 A"   91 A'   92 A'   93 A'   94 A'   39 A"   95 A'                 
  3.136   3.946   3.956   3.960   3.991   4.091   4.301   5.973
 96 A'   40 A"   41 A"   97 A'   98 A'   99 A'  100 A'   42 A"                 
  6.000   6.016   6.943   9.634   9.674  13.775  13.883  14.016
101 A'  102 A'  103 A'  104 A'  105 A'   43 A"  106 A'  107 A'                 
 23.337  25.746  25.785  25.816  25.842  26.202  26.223  27.757
108 A'   44 A"   45 A"  109 A'  110 A'  111 A'  112 A'  113 A'                 
 28.318  28.339  28.352  28.520  28.524  28.526  28.539  28.601
 46 A"  114 A'  115 A'   47 A"   48 A"  116 A'  117 A'  118 A'                 
127.864 127.880 127.896 151.567 163.107 215.613 215.6541901.727
 49 A"  119 A'  120 A'  121 A'  122 A'  123 A'  124 A'  125 A'                 

 Beta MOs, Restricted
 -- Occupied --                  
******* -176.32 -165.73 -165.72 -165.72 -101.60 -101.59  -77.12
  1 A'    2 A'    3 A'    1 A"    4 A'    5 A'    6 A'    7 A'                 
-35.819 -31.312 -31.306 -31.306 -22.962 -22.961 -22.961 -22.957
  8 A'    9 A'    2 A"   10 A'   11 A'    3 A"   12 A'    4 A"                 
-22.957 -10.331  -9.514  -9.498  -7.280  -7.269  -7.268  -7.264
 13 A'   14 A'   15 A'   16 A'   17 A'   18 A'    5 A"   19 A'                 
 -7.253  -7.253  -6.616  -6.368  -4.780  -4.778  -4.775  -4.773
  6 A"   20 A'   21 A'   22 A'   23 A'   24 A'    7 A"   25 A'                 
 -4.766  -4.765  -2.046  -2.041  -2.041  -2.029  -2.029  -0.892
  8 A"   26 A'   27 A'    9 A"   28 A'   10 A"   29 A'   30 A'                 
 -0.842  -0.765  -0.667  -0.538  -0.468  -0.433  -0.407  -0.358
 31 A'   32 A'   33 A'   34 A'   35 A'   36 A'   11 A"   37 A'                 
 -0.350  -0.349  -0.319  -0.313  -0.286  -0.283
 12 A"   38 A'   13 A"   39 A'   40 A'   14 A"                                 
 -- Virtual --                   
 -0.139  -0.106  -0.102  -0.020   0.003   0.023   0.034   0.040
 41 A'   42 A'   15 A"   43 A'   44 A'   45 A'   46 A'   16 A"                 
  0.053   0.071   0.079   0.083   0.088   0.093   0.114   0.123
 47 A'   48 A'   17 A"   49 A'   18 A"   50 A'   51 A'   52 A'                 
  0.124   0.132   0.138   0.166   0.196   0.216   0.224   0.252
 53 A'   19 A"   54 A'   55 A'   56 A'   20 A"   57 A'   58 A'                 
  0.274   0.276   0.324   0.361   0.376   0.389   0.390   0.402
 21 A"   59 A'   60 A'   61 A'   22 A"   62 A'   23 A"   63 A'                 
  0.413   0.414   0.451   0.453   0.456   0.463   0.491   0.526
 64 A'   65 A'   24 A"   66 A'   67 A'   25 A"   68 A'   26 A"                 
  0.540   0.555   0.618   0.634   0.657   0.751   0.762   0.775
 69 A'   70 A'   27 A"   71 A'   28 A"   72 A'   29 A"   73 A'                 
  0.832   0.833   0.846   0.849   0.854   0.875   0.888   0.929
 74 A'   30 A"   31 A"   75 A'   76 A'   77 A'   78 A'   79 A'                 
  0.949   0.973   1.057   1.109   1.182   1.280   1.316   1.355
 32 A"   80 A'   81 A'   82 A'   83 A'   33 A"   84 A'   34 A"                 
  1.362   1.480   1.557   1.588   1.653   1.677   1.711   1.925
 85 A'   35 A"   36 A"   86 A'   87 A'   88 A'   89 A'   90 A'                 
  2.214   2.239   2.255   2.270   2.329   2.407   2.667   2.917
 37 A"   38 A"   91 A'   92 A'   93 A'   94 A'   39 A"   95 A'                 
  3.136   3.946   3.956   3.960   3.991   4.091   4.301   5.973
 96 A'   40 A"   41 A"   97 A'   98 A'   99 A'  100 A'   42 A"                 
  6.000   6.016   6.943   9.634   9.674  13.775  13.883  14.016
101 A'  102 A'  103 A'  104 A'  105 A'   43 A"  106 A'  107 A'                 
 23.337  25.746  25.785  25.816  25.842  26.202  26.223  27.757
108 A'   44 A"   45 A"  109 A'  110 A'  111 A'  112 A'  113 A'                 
 28.318  28.339  28.352  28.520  28.524  28.526  28.539  28.601
 46 A"  114 A'  115 A'   47 A"   48 A"  116 A'  117 A'  118 A'                 
127.864 127.880 127.896 151.567 163.107 215.613 215.6541901.727
 49 A"  119 A'  120 A'  121 A'  122 A'  123 A'  124 A'  125 A'                 
 --------------------------------------------------------------

          Ground-State Mulliken Net Atomic Charges

     Atom                 Charge (a.u.)
  ----------------------------------------
      1 C                    -0.394047
      2 P                     0.054072
      3 I                    -0.102766
      4 Cl                    0.218886
      5 Cl                    0.223856
  ----------------------------------------
  Sum of atomic charges =     0.000000

 -----------------------------------------------------------------
                    Cartesian Multipole Moments
 -----------------------------------------------------------------
    Charge (ESU x 10^10)
                 0.0000
    Dipole Moment (Debye)
         X      -0.3935      Y       0.7445      Z      -0.0000
       Tot       0.8421
    Quadrupole Moments (Debye-Ang)
        XX     -71.1594     XY       2.2882     YY     -73.1177
        XZ       0.0000     YZ       0.0000     ZZ     -73.3922
    Octopole Moments (Debye-Ang^2)
       XXX     -78.9639    XXY       2.4718    XYY     -25.2955
       YYY      -7.0755    XXZ      -0.0000    XYZ       0.0000
       YYZ      -0.0000    XZZ     -25.5433    YZZ       0.5173
       ZZZ      -0.0000
    Hexadecapole Moments (Debye-Ang^3)
      XXXX   -1764.2552   XXXY      46.5259   XXYY    -398.6346
      XYYY       4.4536   YYYY    -477.6923   XXXZ       0.0000
      XXYZ       0.0000   XYYZ      -0.0000   YYYZ       0.0000
      XXZZ    -337.9636   XYZZ       2.7912   YYZZ    -100.7297
      XZZZ       0.0000   YZZZ       0.0000   ZZZZ     -98.2141
 -----------------------------------------------------------------
 Calculating analytic gradient of the SCF energy
 Gradient of SCF Energy
            1           2           3           4           5
    1  -0.0891037   0.0704766  -0.0157232   0.0527971  -0.0184468
    2   0.1032053  -0.0770973   0.0005349   0.0225224  -0.0491654
    3  -0.0000000  -0.0000000   0.0000000   0.0000000   0.0000000
 Max gradient component =       1.032E-01
 RMS gradient           =       4.885E-02
 Gradient time:  CPU 7.79 s  wall 2.05 s
 Geometry Optimization Parameters
   NAtoms,    NIC,     NZ,  NCons,   NDum,   NFix, NCnnct, MaxDiis
        5      20       5       0       0       0       0       0

 Cartesian Hessian Update
 Hessian Updated using BFGS Update


** GEOMETRY OPTIMIZATION IN DELOCALIZED INTERNAL COORDINATES **
   Searching for a Minimum

   Optimization Cycle:   2

                       Coordinates (Angstroms)
     ATOM                X               Y               Z
      1  C         1.6726882332    0.0292749277    0.0000000000
      2  P         0.4993981470    1.0671848990    0.0000000000
      3  I        -1.8686480868    0.0833889382    0.0000000000
      4  Cl        3.4939714991    0.6682568577    0.0000000000
      5  Cl        1.4052787386   -1.9030060143    0.0000000000
   Point Group: cs    Number of degrees of freedom:     7


   Energy is  -8219.405416971

 Hessian Updated using BFGS Update

  6 Hessian modes will be used to form the next step
  Hessian Eigenvalues:
     0.069179    0.083464    0.141087    0.236410    0.251391    0.851981

 Minimum Search - Taking Simple RFO Step
 Searching for Lamda that Minimizes Along All modes
 Value Taken    Lamda =  -0.07282015
 Calculated Step too Large.  Step scaled by  0.450034
 Step Taken.  Stepsize is  0.300000

                             Maximum     Tolerance    Cnvgd?
         Gradient           0.099849      0.000300      NO
         Displacement       0.183665      0.001200      NO
         Energy change     -0.042650      0.000001      NO


 New Cartesian Coordinates Obtained by Inverse Iteration

 Displacement from previous Coordinates is:  0.342574
 ----------------------------------------------------------------
             Standard Nuclear Orientation (Angstroms)
    I     Atom           X                Y                Z
 ----------------------------------------------------------------
    1      C       1.6620118677     0.0160155629     0.0000000000
    2      P       0.4966543937     1.1221261465     0.0000000000
    3      I      -1.7985651406     0.0503387345     0.0000000000
    4      Cl      3.4015862692     0.5811909574     0.0000000000
    5      Cl      1.4410011410    -1.8245717930     0.0000000000
 ----------------------------------------------------------------
 Molecular Point Group                 Cs    NOp =  2
 Largest Abelian Subgroup              Cs    NOp =  2
 Nuclear Repulsion Energy =   660.1186311600 hartrees
 There are       54 alpha and       54 beta electrons
 Applying Cartesian multipole field
    Component          Value
    ---------          -----
     (2,0,0)        1.00000E-11
     (0,2,0)        2.00000E-11
     (0,0,2)       -3.00000E-11
 Nucleus-field energy     =     0.0000000209 hartrees
 Requested basis set is 6-311++G(d,p)
 There are 69 shells and 174 basis functions
 A cutoff of  1.0D-11 yielded   1828 shell pairs
 There are     12582 function pairs (     13934 Cartesian)
 Smallest overlap matrix eigenvalue = 3.92E-04
 Guess MOs from SCF MO coefficient file

 -----------------------------------------------------------------------
  General SCF calculation program by
  Eric Jon Sundstrom, Paul Horn, Yuezhi Mao, Dmitri Zuev, Alec White,
  David Stuck, Shaama M.S., Shane Yost, Joonho Lee, David Small,
  Daniel Levine, Susi Lehtola, Hugh Burton, Evgeny Epifanovsky
 -----------------------------------------------------------------------
 Exchange:     0.2000 Hartree-Fock + 0.0800 Slater + 0.7200 B88
 Correlation:  0.1900 VWN1RPA + 0.8100 LYP
 Using SG-1 standard quadrature grid
 using 4 threads for integral computing
 -------------------------------------------------------
 OpenMP Integral computing Module                
 Release: version 2.0, May 2017, Q-Chem Inc. Pleasanton 
 -------------------------------------------------------
 -------------------------------------------------------
 OpenMP BLAS3 based DFT computing Module                
 Release: version 1.0, May 2013, Q-Chem Inc. Pittsburgh 
 -------------------------------------------------------
 A restricted SCF calculation will be
 performed using DIIS
 SCF converges when DIIS error is below 1.0e-08
 ---------------------------------------
  Cycle       Energy         DIIS error
 ---------------------------------------
    1   -8219.4266454282      1.01e-03  
    2   -8219.4322520736      3.42e-04  
    3   -8219.4318714453      4.69e-04  
    4   -8219.4326996194      1.25e-04  
    5   -8219.4327635908      4.23e-05  
    6   -8219.4327710353      1.04e-05  
    7   -8219.4327714649      5.37e-06  
    8   -8219.4327715690      6.24e-07  
    9   -8219.4327715705      2.20e-07  
   10   -8219.4327715706      7.82e-08  
   11   -8219.4327715706      1.98e-08  
   12   -8219.4327715707      4.16e-09  Convergence criterion met
 ---------------------------------------
 SCF time:   CPU 27.42s  wall 7.00s 
 SCF   energy in the final basis set =    -8219.4327715707
 Total energy in the final basis set =    -8219.4327715707

 --------------------------------------------------------------
             Orbital Energies (a.u.) and Symmetries
 --------------------------------------------------------------

 Alpha MOs, Restricted
 -- Occupied --                  
******* -176.32 -165.72 -165.72 -165.72 -101.60 -101.59  -77.11
  1 A'    2 A'    3 A'    1 A"    4 A'    5 A'    6 A'    7 A'                 
-35.814 -31.307 -31.302 -31.302 -22.958 -22.957 -22.956 -22.953
  8 A'    9 A'    2 A"   10 A'   11 A'    3 A"   12 A'    4 A"                 
-22.953 -10.327  -9.514  -9.502  -7.279  -7.268  -7.268  -7.268
 13 A'   14 A'   15 A'   16 A'   17 A'   18 A'    5 A"   19 A'                 
 -7.257  -7.256  -6.611  -6.363  -4.775  -4.773  -4.769  -4.768
  6 A"   20 A'   21 A'   22 A'   23 A'   24 A'    7 A"   25 A'                 
 -4.762  -4.761  -2.041  -2.037  -2.036  -2.025  -2.025  -0.914
  8 A"   26 A'   27 A'    9 A"   28 A'   10 A"   29 A'   30 A'                 
 -0.852  -0.753  -0.663  -0.549  -0.480  -0.436  -0.418  -0.361
 31 A'   32 A'   33 A'   34 A'   35 A'   36 A'   11 A"   37 A'                 
 -0.353  -0.351  -0.315  -0.314  -0.283  -0.274
 12 A"   38 A'   13 A"   39 A'   40 A'   14 A"                                 
 -- Virtual --                   
 -0.117  -0.102  -0.072  -0.011   0.008   0.023   0.034   0.041
 41 A'   15 A"   42 A'   43 A'   44 A'   45 A'   46 A'   16 A"                 
  0.052   0.076   0.077   0.084   0.088   0.091   0.116   0.122
 47 A'   48 A'   17 A"   49 A'   18 A"   50 A'   51 A'   52 A'                 
  0.126   0.133   0.135   0.165   0.198   0.217   0.221   0.254
 53 A'   19 A"   54 A'   55 A'   56 A'   20 A"   57 A'   58 A'                 
  0.271   0.278   0.321   0.356   0.374   0.389   0.394   0.405
 59 A'   21 A"   60 A'   61 A'   22 A"   62 A'   23 A"   63 A'                 
  0.410   0.413   0.441   0.446   0.459   0.464   0.483   0.528
 64 A'   65 A'   66 A'   24 A"   67 A'   25 A"   68 A'   26 A"                 
  0.543   0.564   0.610   0.639   0.666   0.740   0.766   0.786
 69 A'   70 A'   27 A"   71 A'   28 A"   29 A"   72 A'   73 A'                 
  0.829   0.830   0.840   0.845   0.871   0.883   0.891   0.948
 74 A'   30 A"   31 A"   75 A'   76 A'   77 A'   78 A'   79 A'                 
  0.960   1.000   1.017   1.139   1.203   1.285   1.324   1.368
 32 A"   80 A'   81 A'   82 A'   83 A'   33 A"   84 A'   85 A'                 
  1.391   1.473   1.557   1.612   1.680   1.702   1.776   1.896
 34 A"   35 A"   36 A"   86 A'   87 A'   88 A'   89 A'   90 A'                 
  2.216   2.239   2.252   2.288   2.351   2.448   2.668   2.976
 37 A"   38 A"   91 A'   92 A'   93 A'   94 A'   39 A"   95 A'                 
  3.136   3.950   3.961   3.966   4.001   4.102   4.309   5.977
 96 A'   40 A"   41 A"   97 A'   98 A'   99 A'  100 A'   42 A"                 
  6.007   6.023   6.935   9.635   9.702  13.781  13.891  13.994
101 A'  102 A'  103 A'  104 A'  105 A'   43 A"  106 A'  107 A'                 
 23.311  25.758  25.789  25.822  25.864  26.216  26.319  27.766
108 A'   44 A"   45 A"  109 A'  110 A'  111 A'  112 A'  113 A'                 
 28.323  28.346  28.359  28.525  28.529  28.532  28.546  28.609
 46 A"  114 A'  115 A'   47 A"   48 A"  116 A'  117 A'  118 A'                 
127.869 127.887 127.901 151.576 163.090 215.616 215.6841901.736
 49 A"  119 A'  120 A'  121 A'  122 A'  123 A'  124 A'  125 A'                 

 Beta MOs, Restricted
 -- Occupied --                  
******* -176.32 -165.72 -165.72 -165.72 -101.60 -101.59  -77.11
  1 A'    2 A'    3 A'    1 A"    4 A'    5 A'    6 A'    7 A'                 
-35.814 -31.307 -31.302 -31.302 -22.958 -22.957 -22.956 -22.953
  8 A'    9 A'    2 A"   10 A'   11 A'    3 A"   12 A'    4 A"                 
-22.953 -10.327  -9.514  -9.502  -7.279  -7.268  -7.268  -7.268
 13 A'   14 A'   15 A'   16 A'   17 A'   18 A'    5 A"   19 A'                 
 -7.257  -7.256  -6.611  -6.363  -4.775  -4.773  -4.769  -4.768
  6 A"   20 A'   21 A'   22 A'   23 A'   24 A'    7 A"   25 A'                 
 -4.762  -4.761  -2.041  -2.037  -2.036  -2.025  -2.025  -0.914
  8 A"   26 A'   27 A'    9 A"   28 A'   10 A"   29 A'   30 A'                 
 -0.852  -0.753  -0.663  -0.549  -0.480  -0.436  -0.418  -0.361
 31 A'   32 A'   33 A'   34 A'   35 A'   36 A'   11 A"   37 A'                 
 -0.353  -0.351  -0.315  -0.314  -0.283  -0.274
 12 A"   38 A'   13 A"   39 A'   40 A'   14 A"                                 
 -- Virtual --                   
 -0.117  -0.102  -0.072  -0.011   0.008   0.023   0.034   0.041
 41 A'   15 A"   42 A'   43 A'   44 A'   45 A'   46 A'   16 A"                 
  0.052   0.076   0.077   0.084   0.088   0.091   0.116   0.122
 47 A'   48 A'   17 A"   49 A'   18 A"   50 A'   51 A'   52 A'                 
  0.126   0.133   0.135   0.165   0.198   0.217   0.221   0.254
 53 A'   19 A"   54 A'   55 A'   56 A'   20 A"   57 A'   58 A'                 
  0.271   0.278   0.321   0.356   0.374   0.389   0.394   0.405
 59 A'   21 A"   60 A'   61 A'   22 A"   62 A'   23 A"   63 A'                 
  0.410   0.413   0.441   0.446   0.459   0.464   0.483   0.528
 64 A'   65 A'   66 A'   24 A"   67 A'   25 A"   68 A'   26 A"                 
  0.543   0.564   0.610   0.639   0.666   0.740   0.766   0.786
 69 A'   70 A'   27 A"   71 A'   28 A"   29 A"   72 A'   73 A'                 
  0.829   0.830   0.840   0.845   0.871   0.883   0.891   0.948
 74 A'   30 A"   31 A"   75 A'   76 A'   77 A'   78 A'   79 A'                 
  0.960   1.000   1.017   1.139   1.203   1.285   1.324   1.368
 32 A"   80 A'   81 A'   82 A'   83 A'   33 A"   84 A'   85 A'                 
  1.391   1.473   1.557   1.612   1.680   1.702   1.776   1.896
 34 A"   35 A"   36 A"   86 A'   87 A'   88 A'   89 A'   90 A'                 
  2.216   2.239   2.252   2.288   2.351   2.448   2.668   2.976
 37 A"   38 A"   91 A'   92 A'   93 A'   94 A'   39 A"   95 A'                 
  3.136   3.950   3.961   3.966   4.001   4.102   4.309   5.977
 96 A'   40 A"   41 A"   97 A'   98 A'   99 A'  100 A'   42 A"                 
  6.007   6.023   6.935   9.635   9.702  13.781  13.891  13.994
101 A'  102 A'  103 A'  104 A'  105 A'   43 A"  106 A'  107 A'                 
 23.311  25.758  25.789  25.822  25.864  26.216  26.319  27.766
108 A'   44 A"   45 A"  109 A'  110 A'  111 A'  112 A'  113 A'                 
 28.323  28.346  28.359  28.525  28.529  28.532  28.546  28.609
 46 A"  114 A'  115 A'   47 A"   48 A"  116 A'  117 A'  118 A'                 
127.869 127.887 127.901 151.576 163.090 215.616 215.6841901.736
 49 A"  119 A'  120 A'  121 A'  122 A'  123 A'  124 A'  125 A'                 
 --------------------------------------------------------------

          Ground-State Mulliken Net Atomic Charges

     Atom                 Charge (a.u.)
  ----------------------------------------
      1 C                    -0.493546
      2 P                     0.049392
      3 I                    -0.118786
      4 Cl                    0.261690
      5 Cl                    0.301249
  ----------------------------------------
  Sum of atomic charges =    -0.000000

 -----------------------------------------------------------------
                    Cartesian Multipole Moments
 -----------------------------------------------------------------
    Charge (ESU x 10^10)
                -0.0000
    Dipole Moment (Debye)
         X       0.0012      Y       0.4853      Z      -0.0000
       Tot       0.4853
    Quadrupole Moments (Debye-Ang)
        XX     -70.8974     XY       1.9337     YY     -72.5126
        XZ       0.0000     YZ       0.0000     ZZ     -73.2979
    Octopole Moments (Debye-Ang^2)
       XXX     -78.5901    XXY       1.0988    XYY     -25.6461
       YYY      -6.8565    XXZ      -0.0000    XYZ      -0.0000
       YYZ      -0.0000    XZZ     -25.9952    YZZ       0.5155
       ZZZ      -0.0000
    Hexadecapole Moments (Debye-Ang^3)
      XXXX   -1686.1960   XXXY      47.7818   XXYY    -378.3410
      XYYY       7.1303   YYYY    -454.1763   XXXZ       0.0000
      XXYZ       0.0000   XYYZ      -0.0000   YYYZ       0.0000
      XXZZ    -321.8204   XYZZ       4.3820   YYZZ     -96.5373
      XZZZ       0.0000   YZZZ       0.0000   ZZZZ     -98.2615
 -----------------------------------------------------------------
 Calculating analytic gradient of the SCF energy
 Gradient of SCF Energy
            1           2           3           4           5
    1  -0.0522163   0.0437266  -0.0110463   0.0310420  -0.0115059
    2   0.0737005  -0.0494126  -0.0004271   0.0118674  -0.0357282
    3   0.0000000  -0.0000000   0.0000000  -0.0000000  -0.0000000
 Max gradient component =       7.370E-02
 RMS gradient           =       3.178E-02
 Gradient time:  CPU 8.02 s  wall 2.11 s
 Geometry Optimization Parameters
   NAtoms,    NIC,     NZ,  NCons,   NDum,   NFix, NCnnct, MaxDiis
        5      20       5       0       0       0       0       0

 Cartesian Hessian Update
 Hessian Updated using BFGS Update


** GEOMETRY OPTIMIZATION IN DELOCALIZED INTERNAL COORDINATES **
   Searching for a Minimum

   Optimization Cycle:   3

                       Coordinates (Angstroms)
     ATOM                X               Y               Z
      1  C         1.6620118677    0.0160155629    0.0000000000
      2  P         0.4966543937    1.1221261465    0.0000000000
      3  I        -1.7985651406    0.0503387345    0.0000000000
      4  Cl        3.4015862692    0.5811909574    0.0000000000
      5  Cl        1.4410011410   -1.8245717930    0.0000000000
   Point Group: cs    Number of degrees of freedom:     7


   Energy is  -8219.432771571

 Hessian Updated using BFGS Update

  7 Hessian modes will be used to form the next step
  Hessian Eigenvalues:
     0.075438    0.110420    0.150917    0.234514    0.250505    0.252159
     0.794094

 Minimum Search - Taking Simple RFO Step
 Searching for Lamda that Minimizes Along All modes
 Value Taken    Lamda =  -0.03143299
 Calculated Step too Large.  Step scaled by  0.673060
 Step Taken.  Stepsize is  0.300000

                             Maximum     Tolerance    Cnvgd?
         Gradient           0.066624      0.000300      NO
         Displacement       0.210109      0.001200      NO
         Energy change     -0.027355      0.000001      NO


 New Cartesian Coordinates Obtained by Inverse Iteration

 Displacement from previous Coordinates is:  0.333092
 ----------------------------------------------------------------
             Standard Nuclear Orientation (Angstroms)
    I     Atom           X                Y                Z
 ----------------------------------------------------------------
    1      C       1.6463516729    -0.0075930273     0.0000000000
    2      P       0.4929191423     1.1716053892     0.0000000000
    3      I      -1.7207115278     0.0159774787     0.0000000000
    4      Cl      3.3193705697     0.5041875793     0.0000000000
    5      Cl      1.4647586740    -1.7390778117     0.0000000000
 ----------------------------------------------------------------
 Molecular Point Group                 Cs    NOp =  2
 Largest Abelian Subgroup              Cs    NOp =  2
 Nuclear Repulsion Energy =   677.4107043085 hartrees
 There are       54 alpha and       54 beta electrons
 Applying Cartesian multipole field
    Component          Value
    ---------          -----
     (2,0,0)        1.00000E-11
     (0,2,0)        2.00000E-11
     (0,0,2)       -3.00000E-11
 Nucleus-field energy     =     0.0000000198 hartrees
 Requested basis set is 6-311++G(d,p)
 There are 69 shells and 174 basis functions
 A cutoff of  1.0D-11 yielded   1840 shell pairs
 There are     12665 function pairs (     14027 Cartesian)
 Smallest overlap matrix eigenvalue = 3.29E-04
 Guess MOs from SCF MO coefficient file

 -----------------------------------------------------------------------
  General SCF calculation program by
  Eric Jon Sundstrom, Paul Horn, Yuezhi Mao, Dmitri Zuev, Alec White,
  David Stuck, Shaama M.S., Shane Yost, Joonho Lee, David Small,
  Daniel Levine, Susi Lehtola, Hugh Burton, Evgeny Epifanovsky
 -----------------------------------------------------------------------
 Exchange:     0.2000 Hartree-Fock + 0.0800 Slater + 0.7200 B88
 Correlation:  0.1900 VWN1RPA + 0.8100 LYP
 Using SG-1 standard quadrature grid
 using 4 threads for integral computing
 -------------------------------------------------------
 OpenMP Integral computing Module                
 Release: version 2.0, May 2017, Q-Chem Inc. Pleasanton 
 -------------------------------------------------------
 -------------------------------------------------------
 OpenMP BLAS3 based DFT computing Module                
 Release: version 1.0, May 2013, Q-Chem Inc. Pittsburgh 
 -------------------------------------------------------
 A restricted SCF calculation will be
 performed using DIIS
 SCF converges when DIIS error is below 1.0e-08
 ---------------------------------------
  Cycle       Energy         DIIS error
 ---------------------------------------
    1   -8219.4388940466      1.11e-03  
    2   -8219.4451586095      4.24e-04  
    3   -8219.4446617437      5.59e-04  
    4   -8219.4458092586      1.34e-04  
    5   -8219.4458863343      4.91e-05  
    6   -8219.4458966887      1.22e-05  
    7   -8219.4458973168      5.24e-06  
    8   -8219.4458974043      6.36e-07  
    9   -8219.4458974059      2.27e-07  
   10   -8219.4458974061      7.16e-08  
   11   -8219.4458974062      1.47e-08  
   12   -8219.4458974061      3.11e-09  Convergence criterion met
 ---------------------------------------
 SCF time:   CPU 28.07s  wall 7.00s 
 SCF   energy in the final basis set =    -8219.4458974061
 Total energy in the final basis set =    -8219.4458974061

 --------------------------------------------------------------
             Orbital Energies (a.u.) and Symmetries
 --------------------------------------------------------------

 Alpha MOs, Restricted
 -- Occupied --                  
******* -176.31 -165.72 -165.72 -165.72 -101.60 -101.59  -77.11
  1 A'    2 A'    3 A'    1 A"    4 A'    5 A'    6 A'    7 A'                 
-35.810 -31.302 -31.297 -31.297 -22.953 -22.952 -22.952 -22.948
  8 A'    9 A'    2 A"   10 A'   11 A'    3 A"   12 A'    4 A"                 
-22.948 -10.322  -9.512  -9.508  -7.277  -7.273  -7.266  -7.266
 13 A'   14 A'   15 A'   16 A'   17 A'   18 A'    5 A"   19 A'                 
 -7.263  -7.263  -6.604  -6.359  -4.770  -4.767  -4.763  -4.762
  6 A"   20 A'   21 A'   22 A'   23 A'   24 A'    7 A"   25 A'                 
 -4.757  -4.757  -2.036  -2.032  -2.032  -2.021  -2.021  -0.942
  8 A"   26 A'   27 A'    9 A"   28 A'   29 A'   10 A"   30 A'                 
 -0.866  -0.742  -0.659  -0.559  -0.492  -0.440  -0.432  -0.363
 31 A'   32 A'   33 A'   34 A'   35 A'   36 A'   11 A"   37 A'                 
 -0.357  -0.351  -0.315  -0.311  -0.280  -0.263
 12 A"   38 A'   39 A'   13 A"   40 A'   14 A"                                 
 -- Virtual --                   
 -0.101  -0.098  -0.039  -0.005   0.015   0.026   0.034   0.042
 15 A"   41 A'   42 A'   43 A'   44 A'   45 A'   46 A'   16 A"                 
  0.051   0.075   0.079   0.086   0.088   0.093   0.118   0.121
 47 A'   17 A"   48 A'   49 A'   18 A"   50 A'   51 A'   52 A'                 
  0.129   0.132   0.138   0.164   0.199   0.217   0.219   0.255
 53 A'   19 A"   54 A'   55 A'   56 A'   57 A'   20 A"   58 A'                 
  0.268   0.283   0.318   0.349   0.371   0.389   0.398   0.405
 59 A'   21 A"   60 A'   61 A'   22 A"   62 A'   23 A"   63 A'                 
  0.415   0.417   0.436   0.439   0.453   0.462   0.490   0.531
 64 A'   65 A'   66 A'   24 A"   67 A'   25 A"   68 A'   26 A"                 
  0.541   0.585   0.604   0.643   0.672   0.723   0.771   0.784
 69 A'   70 A'   27 A"   71 A'   28 A"   29 A"   72 A'   73 A'                 
  0.828   0.831   0.834   0.848   0.886   0.890   0.898   0.964
 30 A"   31 A"   74 A'   75 A'   76 A'   77 A'   78 A'   32 A"                 
  0.976   0.985   1.035   1.160   1.228   1.290   1.334   1.377
 79 A'   80 A'   81 A'   82 A'   83 A'   33 A"   84 A'   85 A'                 
  1.433   1.473   1.564   1.633   1.683   1.749   1.812   1.916
 34 A"   35 A"   36 A"   86 A'   87 A'   88 A'   89 A'   90 A'                 
  2.218   2.239   2.255   2.304   2.380   2.475   2.672   3.044
 37 A"   38 A"   91 A'   92 A'   93 A'   94 A'   39 A"   95 A'                 
  3.138   3.955   3.968   3.973   4.013   4.115   4.320   5.981
 96 A'   40 A"   41 A"   97 A'   98 A'   99 A'  100 A'   42 A"                 
  6.014   6.031   6.925   9.639   9.742  13.788  13.900  13.976
101 A'  102 A'  103 A'  104 A'  105 A'   43 A"  106 A'  107 A'                 
 23.305  25.770  25.793  25.852  25.894  26.229  26.342  27.777
108 A'   44 A"   45 A"  109 A'  110 A'  111 A'  112 A'  113 A'                 
 28.328  28.353  28.367  28.529  28.534  28.537  28.555  28.618
 46 A"  114 A'  115 A'   47 A"   48 A"  116 A'  117 A'  118 A'                 
127.874 127.895 127.908 151.587 163.072 215.621 215.7291901.747
 49 A"  119 A'  120 A'  121 A'  122 A'  123 A'  124 A'  125 A'                 

 Beta MOs, Restricted
 -- Occupied --                  
******* -176.31 -165.72 -165.72 -165.72 -101.60 -101.59  -77.11
  1 A'    2 A'    3 A'    1 A"    4 A'    5 A'    6 A'    7 A'                 
-35.810 -31.302 -31.297 -31.297 -22.953 -22.952 -22.952 -22.948
  8 A'    9 A'    2 A"   10 A'   11 A'    3 A"   12 A'    4 A"                 
-22.948 -10.322  -9.512  -9.508  -7.277  -7.273  -7.266  -7.266
 13 A'   14 A'   15 A'   16 A'   17 A'   18 A'    5 A"   19 A'                 
 -7.263  -7.263  -6.604  -6.359  -4.770  -4.767  -4.763  -4.762
  6 A"   20 A'   21 A'   22 A'   23 A'   24 A'    7 A"   25 A'                 
 -4.757  -4.757  -2.036  -2.032  -2.032  -2.021  -2.021  -0.942
  8 A"   26 A'   27 A'    9 A"   28 A'   29 A'   10 A"   30 A'                 
 -0.866  -0.742  -0.659  -0.559  -0.492  -0.440  -0.432  -0.363
 31 A'   32 A'   33 A'   34 A'   35 A'   36 A'   11 A"   37 A'                 
 -0.357  -0.351  -0.315  -0.311  -0.280  -0.263
 12 A"   38 A'   39 A'   13 A"   40 A'   14 A"                                 
 -- Virtual --                   
 -0.101  -0.098  -0.039  -0.005   0.015   0.026   0.034   0.042
 15 A"   41 A'   42 A'   43 A'   44 A'   45 A'   46 A'   16 A"                 
  0.051   0.075   0.079   0.086   0.088   0.093   0.118   0.121
 47 A'   17 A"   48 A'   49 A'   18 A"   50 A'   51 A'   52 A'                 
  0.129   0.132   0.138   0.164   0.199   0.217   0.219   0.255
 53 A'   19 A"   54 A'   55 A'   56 A'   57 A'   20 A"   58 A'                 
  0.268   0.283   0.318   0.349   0.371   0.389   0.398   0.405
 59 A'   21 A"   60 A'   61 A'   22 A"   62 A'   23 A"   63 A'                 
  0.415   0.417   0.436   0.439   0.453   0.462   0.490   0.531
 64 A'   65 A'   66 A'   24 A"   67 A'   25 A"   68 A'   26 A"                 
  0.541   0.585   0.604   0.643   0.672   0.723   0.771   0.784
 69 A'   70 A'   27 A"   71 A'   28 A"   29 A"   72 A'   73 A'                 
  0.828   0.831   0.834   0.848   0.886   0.890   0.898   0.964
 30 A"   31 A"   74 A'   75 A'   76 A'   77 A'   78 A'   32 A"                 
  0.976   0.985   1.035   1.160   1.228   1.290   1.334   1.377
 79 A'   80 A'   81 A'   82 A'   83 A'   33 A"   84 A'   85 A'                 
  1.433   1.473   1.564   1.633   1.683   1.749   1.812   1.916
 34 A"   35 A"   36 A"   86 A'   87 A'   88 A'   89 A'   90 A'                 
  2.218   2.239   2.255   2.304   2.380   2.475   2.672   3.044
 37 A"   38 A"   91 A'   92 A'   93 A'   94 A'   39 A"   95 A'                 
  3.138   3.955   3.968   3.973   4.013   4.115   4.320   5.981
 96 A'   40 A"   41 A"   97 A'   98 A'   99 A'  100 A'   42 A"                 
  6.014   6.031   6.925   9.639   9.742  13.788  13.900  13.976
101 A'  102 A'  103 A'  104 A'  105 A'   43 A"  106 A'  107 A'                 
 23.305  25.770  25.793  25.852  25.894  26.229  26.342  27.777
108 A'   44 A"   45 A"  109 A'  110 A'  111 A'  112 A'  113 A'                 
 28.328  28.353  28.367  28.529  28.534  28.537  28.555  28.618
 46 A"  114 A'  115 A'   47 A"   48 A"  116 A'  117 A'  118 A'                 
127.874 127.895 127.908 151.587 163.072 215.621 215.7291901.747
 49 A"  119 A'  120 A'  121 A'  122 A'  123 A'  124 A'  125 A'                 
 --------------------------------------------------------------

          Ground-State Mulliken Net Atomic Charges

     Atom                 Charge (a.u.)
  ----------------------------------------
      1 C                    -0.588834
      2 P                     0.044666
      3 I                    -0.134205
      4 Cl                    0.288266
      5 Cl                    0.390107
  ----------------------------------------
  Sum of atomic charges =     0.000000

 -----------------------------------------------------------------
                    Cartesian Multipole Moments
 -----------------------------------------------------------------
    Charge (ESU x 10^10)
                 0.0000
    Dipole Moment (Debye)
         X       0.3598      Y       0.1189      Z      -0.0000
       Tot       0.3789
    Quadrupole Moments (Debye-Ang)
        XX     -70.8583     XY       1.3339     YY     -71.8550
        XZ      -0.0000     YZ      -0.0000     ZZ     -73.1788
    Octopole Moments (Debye-Ang^2)
       XXX     -79.6611    XXY      -0.5681    XYY     -26.2012
       YYY      -6.9268    XXZ      -0.0000    XYZ       0.0000
       YYZ       0.0000    XZZ     -26.5742    YZZ       0.2680
       ZZZ       0.0000
    Hexadecapole Moments (Debye-Ang^3)
      XXXX   -1612.8729   XXXY      44.7923   XXYY    -357.9444
      XYYY       6.7756   YYYY    -431.8537   XXXZ      -0.0000
      XXYZ      -0.0000   XYYZ      -0.0000   YYYZ      -0.0000
      XXZZ    -305.9162   XYZZ       4.6516   YYZZ     -92.5475
      XZZZ      -0.0000   YZZZ      -0.0000   ZZZZ     -98.3030
 -----------------------------------------------------------------
 Calculating analytic gradient of the SCF energy
 Gradient of SCF Energy
            1           2           3           4           5
    1  -0.0165915   0.0207013  -0.0035686   0.0003817  -0.0009230
    2   0.0297799  -0.0245476  -0.0004436  -0.0022941  -0.0024946
    3  -0.0000000   0.0000000  -0.0000000   0.0000000  -0.0000000
 Max gradient component =       2.978E-02
 RMS gradient           =       1.216E-02
 Gradient time:  CPU 8.17 s  wall 2.14 s
 Geometry Optimization Parameters
   NAtoms,    NIC,     NZ,  NCons,   NDum,   NFix, NCnnct, MaxDiis
        5      20       5       0       0       0       0       0

 Cartesian Hessian Update
 Hessian Updated using BFGS Update


** GEOMETRY OPTIMIZATION IN DELOCALIZED INTERNAL COORDINATES **
   Searching for a Minimum

   Optimization Cycle:   4

                       Coordinates (Angstroms)
     ATOM                X               Y               Z
      1  C         1.6463516729   -0.0075930273    0.0000000000
      2  P         0.4929191423    1.1716053892    0.0000000000
      3  I        -1.7207115278    0.0159774787    0.0000000000
      4  Cl        3.3193705697    0.5041875793    0.0000000000
      5  Cl        1.4647586740   -1.7390778117    0.0000000000
   Point Group: cs    Number of degrees of freedom:     7


   Energy is  -8219.445897406

 Hessian Updated using BFGS Update

  7 Hessian modes will be used to form the next step
  Hessian Eigenvalues:
     0.075732    0.138540    0.191233    0.228210    0.251145    0.265514
     0.731819

 Minimum Search - Taking Simple RFO Step
 Searching for Lamda that Minimizes Along All modes
 Value Taken    Lamda =  -0.00232350
 Step Taken.  Stepsize is  0.097146

                             Maximum     Tolerance    Cnvgd?
         Gradient           0.025314      0.000300      NO
         Displacement       0.084279      0.001200      NO
         Energy change     -0.013126      0.000001      NO


 New Cartesian Coordinates Obtained by Inverse Iteration

 Displacement from previous Coordinates is:  0.101449
 ----------------------------------------------------------------
             Standard Nuclear Orientation (Angstroms)
    I     Atom           X                Y                Z
 ----------------------------------------------------------------
    1      C       1.6351293780    -0.0260926081     0.0000000000
    2      P       0.4869028083     1.1958923079     0.0000000000
    3      I      -1.6827443977     0.0091426703     0.0000000000
    4      Cl      3.3027699321     0.5029171308     0.0000000000
    5      Cl      1.4606308104    -1.7367598928     0.0000000000
 ----------------------------------------------------------------
 Molecular Point Group                 Cs    NOp =  2
 Largest Abelian Subgroup              Cs    NOp =  2
 Nuclear Repulsion Energy =   682.1829380666 hartrees
 There are       54 alpha and       54 beta electrons
 Applying Cartesian multipole field
    Component          Value
    ---------          -----
     (2,0,0)        1.00000E-11
     (0,2,0)        2.00000E-11
     (0,0,2)       -3.00000E-11
 Nucleus-field energy     =     0.0000000195 hartrees
 Requested basis set is 6-311++G(d,p)
 There are 69 shells and 174 basis functions
 A cutoff of  1.0D-11 yielded   1844 shell pairs
 There are     12689 function pairs (     14054 Cartesian)
 Smallest overlap matrix eigenvalue = 3.28E-04
 Guess MOs from SCF MO coefficient file

 -----------------------------------------------------------------------
  General SCF calculation program by
  Eric Jon Sundstrom, Paul Horn, Yuezhi Mao, Dmitri Zuev, Alec White,
  David Stuck, Shaama M.S., Shane Yost, Joonho Lee, David Small,
  Daniel Levine, Susi Lehtola, Hugh Burton, Evgeny Epifanovsky
 -----------------------------------------------------------------------
 Exchange:     0.2000 Hartree-Fock + 0.0800 Slater + 0.7200 B88
 Correlation:  0.1900 VWN1RPA + 0.8100 LYP
 Using SG-1 standard quadrature grid
 using 4 threads for integral computing
 -------------------------------------------------------
 OpenMP Integral computing Module                
 Release: version 2.0, May 2017, Q-Chem Inc. Pleasanton 
 -------------------------------------------------------
 -------------------------------------------------------
 OpenMP BLAS3 based DFT computing Module                
 Release: version 1.0, May 2013, Q-Chem Inc. Pittsburgh 
 -------------------------------------------------------
 A restricted SCF calculation will be
 performed using DIIS
 SCF converges when DIIS error is below 1.0e-08
 ---------------------------------------
  Cycle       Energy         DIIS error
 ---------------------------------------
    1   -8219.4465441334      3.41e-04  
    2   -8219.4470530170      2.05e-04  
    3   -8219.4468612954      2.95e-04  
    4   -8219.4472391501      2.42e-05  
    5   -8219.4472409117      1.21e-05  
    6   -8219.4472415837      3.39e-06  
    7   -8219.4472416325      7.02e-07  
    8   -8219.4472416338      1.65e-07  
    9   -8219.4472416339      5.52e-08  
   10   -8219.4472416339      1.33e-08  
   11   -8219.4472416339      3.63e-09  Convergence criterion met
 ---------------------------------------
 SCF time:   CPU 25.81s  wall 7.00s 
 SCF   energy in the final basis set =    -8219.4472416339
 Total energy in the final basis set =    -8219.4472416339

 --------------------------------------------------------------
             Orbital Energies (a.u.) and Symmetries
 --------------------------------------------------------------

 Alpha MOs, Restricted
 -- Occupied --                  
******* -176.31 -165.72 -165.71 -165.71 -101.60 -101.60  -77.11
  1 A'    2 A'    3 A'    1 A"    4 A'    5 A'    6 A'    7 A'                 
-35.809 -31.302 -31.297 -31.296 -22.952 -22.951 -22.951 -22.948
  8 A'    9 A'    2 A"   10 A'   11 A'    3 A"   12 A'    4 A"                 
-22.948 -10.322  -9.511  -9.510  -7.276  -7.275  -7.267  -7.266
 13 A'   14 A'   15 A'   16 A'   17 A'   18 A'    5 A"   19 A'                 
 -7.264  -7.264  -6.604  -6.358  -4.770  -4.766  -4.762  -4.761
  6 A"   20 A'   21 A'   22 A'   23 A'   24 A'    7 A"   25 A'                 
 -4.757  -4.756  -2.036  -2.032  -2.031  -2.020  -2.020  -0.945
  8 A"   26 A'   27 A'    9 A"   28 A'   29 A'   10 A"   30 A'                 
 -0.868  -0.739  -0.658  -0.560  -0.493  -0.441  -0.433  -0.362
 31 A'   32 A'   33 A'   34 A'   35 A'   36 A'   11 A"   37 A'                 
 -0.358  -0.353  -0.316  -0.311  -0.280  -0.260
 12 A"   38 A'   39 A'   13 A"   40 A'   14 A"                                 
 -- Virtual --                   
 -0.102  -0.090  -0.037  -0.004   0.015   0.026   0.034   0.042
 15 A"   41 A'   42 A'   43 A'   44 A'   45 A'   46 A'   16 A"                 
  0.051   0.074   0.079   0.085   0.088   0.094   0.118   0.120
 47 A'   17 A"   48 A'   49 A'   18 A"   50 A'   51 A'   52 A'                 
  0.129   0.132   0.138   0.164   0.199   0.215   0.219   0.253
 53 A'   19 A"   54 A'   55 A'   56 A'   57 A'   20 A"   58 A'                 
  0.267   0.285   0.315   0.347   0.368   0.390   0.398   0.404
 59 A'   21 A"   60 A'   61 A'   22 A"   62 A'   23 A"   63 A'                 
  0.415   0.421   0.436   0.438   0.454   0.462   0.493   0.530
 64 A'   65 A'   66 A'   24 A"   67 A'   25 A"   68 A'   26 A"                 
  0.541   0.594   0.605   0.642   0.677   0.722   0.772   0.785
 69 A'   70 A'   27 A"   71 A'   28 A"   29 A"   72 A'   73 A'                 
  0.827   0.830   0.835   0.847   0.887   0.899   0.899   0.960
 30 A"   31 A"   74 A'   75 A'   76 A'   77 A'   78 A'   79 A'                 
  0.962   0.986   1.037   1.157   1.230   1.291   1.338   1.381
 32 A"   80 A'   81 A'   82 A'   83 A'   33 A"   84 A'   85 A'                 
  1.434   1.469   1.566   1.637   1.681   1.757   1.795   1.927
 34 A"   35 A"   36 A"   86 A'   87 A'   88 A'   89 A'   90 A'                 
  2.218   2.239   2.255   2.305   2.384   2.474   2.672   3.048
 37 A"   38 A"   91 A'   92 A'   93 A'   94 A'   39 A"   95 A'                 
  3.120   3.956   3.970   3.975   4.018   4.122   4.326   5.982
 96 A'   40 A"   41 A"   97 A'   98 A'   99 A'  100 A'   42 A"                 
  6.016   6.033   6.912   9.640   9.746  13.788  13.900  13.960
101 A'  102 A'  103 A'  104 A'  105 A'   43 A"  106 A'  107 A'                 
 23.299  25.771  25.794  25.857  25.896  26.230  26.339  27.782
108 A'   44 A"   45 A"  109 A'  110 A'  111 A'  112 A'  113 A'                 
 28.329  28.355  28.369  28.530  28.536  28.538  28.558  28.622
 46 A"  114 A'  115 A'   47 A"   48 A"  116 A'  117 A'  118 A'                 
127.875 127.897 127.910 151.591 163.055 215.623 215.7341901.752
 49 A"  119 A'  120 A'  121 A'  122 A'  123 A'  124 A'  125 A'                 

 Beta MOs, Restricted
 -- Occupied --                  
******* -176.31 -165.72 -165.71 -165.71 -101.60 -101.60  -77.11
  1 A'    2 A'    3 A'    1 A"    4 A'    5 A'    6 A'    7 A'                 
-35.809 -31.302 -31.297 -31.296 -22.952 -22.951 -22.951 -22.948
  8 A'    9 A'    2 A"   10 A'   11 A'    3 A"   12 A'    4 A"                 
-22.948 -10.322  -9.511  -9.510  -7.276  -7.275  -7.267  -7.266
 13 A'   14 A'   15 A'   16 A'   17 A'   18 A'    5 A"   19 A'                 
 -7.264  -7.264  -6.604  -6.358  -4.770  -4.766  -4.762  -4.761
  6 A"   20 A'   21 A'   22 A'   23 A'   24 A'    7 A"   25 A'                 
 -4.757  -4.756  -2.036  -2.032  -2.031  -2.020  -2.020  -0.945
  8 A"   26 A'   27 A'    9 A"   28 A'   29 A'   10 A"   30 A'                 
 -0.868  -0.739  -0.658  -0.560  -0.493  -0.441  -0.433  -0.362
 31 A'   32 A'   33 A'   34 A'   35 A'   36 A'   11 A"   37 A'                 
 -0.358  -0.353  -0.316  -0.311  -0.280  -0.260
 12 A"   38 A'   39 A'   13 A"   40 A'   14 A"                                 
 -- Virtual --                   
 -0.102  -0.090  -0.037  -0.004   0.015   0.026   0.034   0.042
 15 A"   41 A'   42 A'   43 A'   44 A'   45 A'   46 A'   16 A"                 
  0.051   0.074   0.079   0.085   0.088   0.094   0.118   0.120
 47 A'   17 A"   48 A'   49 A'   18 A"   50 A'   51 A'   52 A'                 
  0.129   0.132   0.138   0.164   0.199   0.215   0.219   0.253
 53 A'   19 A"   54 A'   55 A'   56 A'   57 A'   20 A"   58 A'                 
  0.267   0.285   0.315   0.347   0.368   0.390   0.398   0.404
 59 A'   21 A"   60 A'   61 A'   22 A"   62 A'   23 A"   63 A'                 
  0.415   0.421   0.436   0.438   0.454   0.462   0.493   0.530
 64 A'   65 A'   66 A'   24 A"   67 A'   25 A"   68 A'   26 A"                 
  0.541   0.594   0.605   0.642   0.677   0.722   0.772   0.785
 69 A'   70 A'   27 A"   71 A'   28 A"   29 A"   72 A'   73 A'                 
  0.827   0.830   0.835   0.847   0.887   0.899   0.899   0.960
 30 A"   31 A"   74 A'   75 A'   76 A'   77 A'   78 A'   79 A'                 
  0.962   0.986   1.037   1.157   1.230   1.291   1.338   1.381
 32 A"   80 A'   81 A'   82 A'   83 A'   33 A"   84 A'   85 A'                 
  1.434   1.469   1.566   1.637   1.681   1.757   1.795   1.927
 34 A"   35 A"   36 A"   86 A'   87 A'   88 A'   89 A'   90 A'                 
  2.218   2.239   2.255   2.305   2.384   2.474   2.672   3.048
 37 A"   38 A"   91 A'   92 A'   93 A'   94 A'   39 A"   95 A'                 
  3.120   3.956   3.970   3.975   4.018   4.122   4.326   5.982
 96 A'   40 A"   41 A"   97 A'   98 A'   99 A'  100 A'   42 A"                 
  6.016   6.033   6.912   9.640   9.746  13.788  13.900  13.960
101 A'  102 A'  103 A'  104 A'  105 A'   43 A"  106 A'  107 A'                 
 23.299  25.771  25.794  25.857  25.896  26.230  26.339  27.782
108 A'   44 A"   45 A"  109 A'  110 A'  111 A'  112 A'  113 A'                 
 28.329  28.355  28.369  28.530  28.536  28.538  28.558  28.622
 46 A"  114 A'  115 A'   47 A"   48 A"  116 A'  117 A'  118 A'                 
127.875 127.897 127.910 151.591 163.055 215.623 215.7341901.752
 49 A"  119 A'  120 A'  121 A'  122 A'  123 A'  124 A'  125 A'                 
 --------------------------------------------------------------

          Ground-State Mulliken Net Atomic Charges

     Atom                 Charge (a.u.)
  ----------------------------------------
      1 C                    -0.603862
      2 P                     0.042660
      3 I                    -0.135965
      4 Cl                    0.277816
      5 Cl                    0.419350
  ----------------------------------------
  Sum of atomic charges =    -0.000000

 -----------------------------------------------------------------
                    Cartesian Multipole Moments
 -----------------------------------------------------------------
    Charge (ESU x 10^10)
                -0.0000
    Dipole Moment (Debye)
         X       0.3353      Y       0.0169      Z       0.0000
       Tot       0.3358
    Quadrupole Moments (Debye-Ang)
        XX     -71.2485     XY       1.1441     YY     -71.4843
        XZ       0.0000     YZ      -0.0000     ZZ     -73.2073
    Octopole Moments (Debye-Ang^2)
       XXX     -82.4318    XXY      -1.0913    XYY     -26.7588
       YYY      -7.2858    XXZ       0.0000    XYZ      -0.0000
       YYZ       0.0000    XZZ     -27.3113    YZZ       0.0447
       ZZZ       0.0000
    Hexadecapole Moments (Debye-Ang^3)
      XXXX   -1590.7276   XXXY      43.1895   XXYY    -352.0237
      XYYY       5.2819   YYYY    -433.5476   XXXZ       0.0000
      XXYZ      -0.0000   XYYZ       0.0000   YYYZ      -0.0000
      XXZZ    -300.4798   XYZZ       4.1568   YYZZ     -93.0044
      XZZZ       0.0000   YZZZ      -0.0000   ZZZZ     -98.4437
 -----------------------------------------------------------------
 Calculating analytic gradient of the SCF energy
 Gradient of SCF Energy
            1           2           3           4           5
    1  -0.0068451   0.0063689   0.0020335  -0.0019992   0.0004420
    2   0.0071322  -0.0091547   0.0002870  -0.0016537   0.0033892
    3  -0.0000000   0.0000000   0.0000000   0.0000000   0.0000000
 Max gradient component =       9.155E-03
 RMS gradient           =       4.039E-03
 Gradient time:  CPU 8.23 s  wall 2.16 s
 Geometry Optimization Parameters
   NAtoms,    NIC,     NZ,  NCons,   NDum,   NFix, NCnnct, MaxDiis
        5      20       5       0       0       0       0       0

 Cartesian Hessian Update
 Hessian Updated using BFGS Update


** GEOMETRY OPTIMIZATION IN DELOCALIZED INTERNAL COORDINATES **
   Searching for a Minimum

   Optimization Cycle:   5

                       Coordinates (Angstroms)
     ATOM                X               Y               Z
      1  C         1.6351293780   -0.0260926081    0.0000000000
      2  P         0.4869028083    1.1958923079    0.0000000000
      3  I        -1.6827443977    0.0091426703    0.0000000000
      4  Cl        3.3027699321    0.5029171308    0.0000000000
      5  Cl        1.4606308104   -1.7367598928    0.0000000000
   Point Group: cs    Number of degrees of freedom:     7


   Energy is  -8219.447241634

 Hessian Updated using BFGS Update

  7 Hessian modes will be used to form the next step
  Hessian Eigenvalues:
     0.081252    0.142854    0.200845    0.213170    0.259016    0.280109
     0.526781

 Minimum Search - Taking Simple RFO Step
 Searching for Lamda that Minimizes Along All modes
 Value Taken    Lamda =  -0.00046276
 Step Taken.  Stepsize is  0.039206

                             Maximum     Tolerance    Cnvgd?
         Gradient           0.009692      0.000300      NO
         Displacement       0.025954      0.001200      NO
         Energy change     -0.001344      0.000001      NO


 New Cartesian Coordinates Obtained by Inverse Iteration

 Displacement from previous Coordinates is:  0.068796
 ----------------------------------------------------------------
             Standard Nuclear Orientation (Angstroms)
    I     Atom           X                Y                Z
 ----------------------------------------------------------------
    1      C       1.6392225825    -0.0372474088     0.0000000000
    2      P       0.4850272361     1.1984456942     0.0000000000
    3      I      -1.7022264152     0.0230757116     0.0000000000
    4      Cl      3.3041631185     0.5131429588     0.0000000000
    5      Cl      1.4765020092    -1.7523173475     0.0000000000
 ----------------------------------------------------------------
 Molecular Point Group                 Cs    NOp =  2
 Largest Abelian Subgroup              Cs    NOp =  2
 Nuclear Repulsion Energy =   678.1931524309 hartrees
 There are       54 alpha and       54 beta electrons
 Applying Cartesian multipole field
    Component          Value
    ---------          -----
     (2,0,0)        1.00000E-11
     (0,2,0)        2.00000E-11
     (0,0,2)       -3.00000E-11
 Nucleus-field energy     =     0.0000000197 hartrees
 Requested basis set is 6-311++G(d,p)
 There are 69 shells and 174 basis functions
 A cutoff of  1.0D-11 yielded   1842 shell pairs
 There are     12683 function pairs (     14048 Cartesian)
 Smallest overlap matrix eigenvalue = 3.34E-04
 Guess MOs from SCF MO coefficient file

 -----------------------------------------------------------------------
  General SCF calculation program by
  Eric Jon Sundstrom, Paul Horn, Yuezhi Mao, Dmitri Zuev, Alec White,
  David Stuck, Shaama M.S., Shane Yost, Joonho Lee, David Small,
  Daniel Levine, Susi Lehtola, Hugh Burton, Evgeny Epifanovsky
 -----------------------------------------------------------------------
 Exchange:     0.2000 Hartree-Fock + 0.0800 Slater + 0.7200 B88
 Correlation:  0.1900 VWN1RPA + 0.8100 LYP
 Using SG-1 standard quadrature grid
 using 4 threads for integral computing
 -------------------------------------------------------
 OpenMP Integral computing Module                
 Release: version 2.0, May 2017, Q-Chem Inc. Pleasanton 
 -------------------------------------------------------
 -------------------------------------------------------
 OpenMP BLAS3 based DFT computing Module                
 Release: version 1.0, May 2013, Q-Chem Inc. Pittsburgh 
 -------------------------------------------------------
 A restricted SCF calculation will be
 performed using DIIS
 SCF converges when DIIS error is below 1.0e-08
 ---------------------------------------
  Cycle       Energy         DIIS error
 ---------------------------------------
    1   -8219.4473117566      1.78e-04  
    2   -8219.4473998308      1.46e-04  
    3   -8219.4473981885      1.45e-04  
    4   -8219.4474835904      2.05e-05  
    5   -8219.4474854733      5.59e-06  
    6   -8219.4474856084      2.04e-06  
    7   -8219.4474856255      6.29e-07  
    8   -8219.4474856267      9.53e-08  
    9   -8219.4474856268      3.45e-08  
   10   -8219.4474856268      1.08e-08  
   11   -8219.4474856268      2.91e-09  Convergence criterion met
 ---------------------------------------
 SCF time:   CPU 25.70s  wall 7.00s 
 SCF   energy in the final basis set =    -8219.4474856268
 Total energy in the final basis set =    -8219.4474856268

 --------------------------------------------------------------
             Orbital Energies (a.u.) and Symmetries
 --------------------------------------------------------------

 Alpha MOs, Restricted
 -- Occupied --                  
******* -176.31 -165.72 -165.71 -165.71 -101.60 -101.60  -77.11
  1 A'    2 A'    3 A'    1 A"    4 A'    5 A'    6 A'    7 A'                 
-35.809 -31.301 -31.296 -31.296 -22.952 -22.951 -22.951 -22.947
  8 A'    9 A'    2 A"   10 A'   11 A'    3 A"   12 A'    4 A"                 
-22.947 -10.324  -9.512  -9.510  -7.277  -7.275  -7.268  -7.267
 13 A'   14 A'   15 A'   16 A'   17 A'   18 A'    5 A"   19 A'                 
 -7.265  -7.264  -6.605  -6.358  -4.769  -4.767  -4.764  -4.763
  6 A"   20 A'   21 A'   22 A'   23 A'   24 A'    7 A"   25 A'                 
 -4.757  -4.756  -2.035  -2.031  -2.031  -2.020  -2.020  -0.944
  8 A"   26 A'   27 A'    9 A"   28 A'   29 A'   10 A"   30 A'                 
 -0.868  -0.736  -0.657  -0.560  -0.493  -0.441  -0.432  -0.361
 31 A'   32 A'   33 A'   34 A'   35 A'   36 A'   11 A"   37 A'                 
 -0.358  -0.353  -0.317  -0.311  -0.280  -0.259
 12 A"   38 A'   39 A'   13 A"   40 A'   14 A"                                 
 -- Virtual --                   
 -0.104  -0.091  -0.039  -0.005   0.014   0.026   0.033   0.042
 15 A"   41 A'   42 A'   43 A'   44 A'   45 A'   46 A'   16 A"                 
  0.050   0.074   0.077   0.085   0.088   0.093   0.117   0.120
 47 A'   17 A"   48 A'   49 A'   18 A"   50 A'   51 A'   52 A'                 
  0.129   0.132   0.137   0.164   0.198   0.216   0.219   0.253
 53 A'   19 A"   54 A'   55 A'   56 A'   57 A'   20 A"   58 A'                 
  0.268   0.285   0.313   0.348   0.369   0.389   0.399   0.403
 59 A'   21 A"   60 A'   61 A'   22 A"   62 A'   23 A"   63 A'                 
  0.415   0.420   0.437   0.438   0.454   0.462   0.489   0.529
 64 A'   65 A'   66 A'   24 A"   67 A'   25 A"   68 A'   26 A"                 
  0.540   0.591   0.605   0.638   0.677   0.721   0.773   0.784
 69 A'   70 A'   27 A"   71 A'   28 A"   29 A"   72 A'   73 A'                 
  0.826   0.830   0.834   0.845   0.887   0.895   0.897   0.952
 30 A"   31 A"   74 A'   75 A'   76 A'   77 A'   78 A'   79 A'                 
  0.960   0.983   1.034   1.154   1.227   1.291   1.336   1.379
 32 A"   80 A'   81 A'   82 A'   83 A'   33 A"   84 A'   85 A'                 
  1.431   1.463   1.565   1.636   1.680   1.755   1.784   1.923
 34 A"   35 A"   36 A"   86 A'   87 A'   88 A'   89 A'   90 A'                 
  2.217   2.239   2.254   2.302   2.381   2.472   2.671   3.041
 37 A"   38 A"   91 A'   92 A'   93 A'   94 A'   39 A"   95 A'                 
  3.106   3.956   3.969   3.974   4.016   4.119   4.324   5.982
 96 A'   40 A"   41 A"   97 A'   98 A'   99 A'  100 A'   42 A"                 
  6.015   6.032   6.905   9.639   9.743  13.787  13.895  13.951
101 A'  102 A'  103 A'  104 A'  105 A'   43 A"  106 A'  107 A'                 
 23.293  25.769  25.793  25.852  25.891  26.225  26.339  27.780
108 A'   44 A"   45 A"  109 A'  110 A'  111 A'  112 A'  113 A'                 
 28.329  28.354  28.369  28.530  28.536  28.538  28.557  28.620
 46 A"  114 A'  115 A'   47 A"   48 A"  116 A'  117 A'  118 A'                 
127.875 127.896 127.909 151.590 163.045 215.622 215.7301901.750
 49 A"  119 A'  120 A'  121 A'  122 A'  123 A'  124 A'  125 A'                 

 Beta MOs, Restricted
 -- Occupied --                  
******* -176.31 -165.72 -165.71 -165.71 -101.60 -101.60  -77.11
  1 A'    2 A'    3 A'    1 A"    4 A'    5 A'    6 A'    7 A'                 
-35.809 -31.301 -31.296 -31.296 -22.952 -22.951 -22.951 -22.947
  8 A'    9 A'    2 A"   10 A'   11 A'    3 A"   12 A'    4 A"                 
-22.947 -10.324  -9.512  -9.510  -7.277  -7.275  -7.268  -7.267
 13 A'   14 A'   15 A'   16 A'   17 A'   18 A'    5 A"   19 A'                 
 -7.265  -7.264  -6.605  -6.358  -4.769  -4.767  -4.764  -4.763
  6 A"   20 A'   21 A'   22 A'   23 A'   24 A'    7 A"   25 A'                 
 -4.757  -4.756  -2.035  -2.031  -2.031  -2.020  -2.020  -0.944
  8 A"   26 A'   27 A'    9 A"   28 A'   29 A'   10 A"   30 A'                 
 -0.868  -0.736  -0.657  -0.560  -0.493  -0.441  -0.432  -0.361
 31 A'   32 A'   33 A'   34 A'   35 A'   36 A'   11 A"   37 A'                 
 -0.358  -0.353  -0.317  -0.311  -0.280  -0.259
 12 A"   38 A'   39 A'   13 A"   40 A'   14 A"                                 
 -- Virtual --                   
 -0.104  -0.091  -0.039  -0.005   0.014   0.026   0.033   0.042
 15 A"   41 A'   42 A'   43 A'   44 A'   45 A'   46 A'   16 A"                 
  0.050   0.074   0.077   0.085   0.088   0.093   0.117   0.120
 47 A'   17 A"   48 A'   49 A'   18 A"   50 A'   51 A'   52 A'                 
  0.129   0.132   0.137   0.164   0.198   0.216   0.219   0.253
 53 A'   19 A"   54 A'   55 A'   56 A'   57 A'   20 A"   58 A'                 
  0.268   0.285   0.313   0.348   0.369   0.389   0.399   0.403
 59 A'   21 A"   60 A'   61 A'   22 A"   62 A'   23 A"   63 A'                 
  0.415   0.420   0.437   0.438   0.454   0.462   0.489   0.529
 64 A'   65 A'   66 A'   24 A"   67 A'   25 A"   68 A'   26 A"                 
  0.540   0.591   0.605   0.638   0.677   0.721   0.773   0.784
 69 A'   70 A'   27 A"   71 A'   28 A"   29 A"   72 A'   73 A'                 
  0.826   0.830   0.834   0.845   0.887   0.895   0.897   0.952
 30 A"   31 A"   74 A'   75 A'   76 A'   77 A'   78 A'   79 A'                 
  0.960   0.983   1.034   1.154   1.227   1.291   1.336   1.379
 32 A"   80 A'   81 A'   82 A'   83 A'   33 A"   84 A'   85 A'                 
  1.431   1.463   1.565   1.636   1.680   1.755   1.784   1.923
 34 A"   35 A"   36 A"   86 A'   87 A'   88 A'   89 A'   90 A'                 
  2.217   2.239   2.254   2.302   2.381   2.472   2.671   3.041
 37 A"   38 A"   91 A'   92 A'   93 A'   94 A'   39 A"   95 A'                 
  3.106   3.956   3.969   3.974   4.016   4.119   4.324   5.982
 96 A'   40 A"   41 A"   97 A'   98 A'   99 A'  100 A'   42 A"                 
  6.015   6.032   6.905   9.639   9.743  13.787  13.895  13.951
101 A'  102 A'  103 A'  104 A'  105 A'   43 A"  106 A'  107 A'                 
 23.293  25.769  25.793  25.852  25.891  26.225  26.339  27.780
108 A'   44 A"   45 A"  109 A'  110 A'  111 A'  112 A'  113 A'                 
 28.329  28.354  28.369  28.530  28.536  28.538  28.557  28.620
 46 A"  114 A'  115 A'   47 A"   48 A"  116 A'  117 A'  118 A'                 
127.875 127.896 127.909 151.590 163.045 215.622 215.7301901.750
 49 A"  119 A'  120 A'  121 A'  122 A'  123 A'  124 A'  125 A'                 
 --------------------------------------------------------------

          Ground-State Mulliken Net Atomic Charges

     Atom                 Charge (a.u.)
  ----------------------------------------
      1 C                    -0.597868
      2 P                     0.040698
      3 I                    -0.137155
      4 Cl                    0.271629
      5 Cl                    0.422696
  ----------------------------------------
  Sum of atomic charges =    -0.000000

 -----------------------------------------------------------------
                    Cartesian Multipole Moments
 -----------------------------------------------------------------
    Charge (ESU x 10^10)
                -0.0000
    Dipole Moment (Debye)
         X       0.3635      Y       0.0206      Z      -0.0000
       Tot       0.3641
    Quadrupole Moments (Debye-Ang)
        XX     -71.2922     XY       1.1003     YY     -71.4096
        XZ       0.0000     YZ      -0.0000     ZZ     -73.2861
    Octopole Moments (Debye-Ang^2)
       XXX     -81.7340    XXY      -1.3395    XYY     -26.1346
       YYY      -8.2084    XXZ       0.0000    XYZ      -0.0000
       YYZ       0.0000    XZZ     -26.9838    YZZ      -0.3055
       ZZZ      -0.0000
    Hexadecapole Moments (Debye-Ang^3)
      XXXX   -1607.1110   XXXY      46.5754   XXYY    -355.2300
      XYYY       7.8565   YYYY    -437.8642   XXXZ       0.0000
      XXYZ      -0.0000   XYYZ       0.0000   YYYZ      -0.0000
      XXZZ    -303.3215   XYZZ       5.1269   YYZZ     -93.9490
      XZZZ       0.0000   YZZZ      -0.0000   ZZZZ     -98.6973
 -----------------------------------------------------------------
 Calculating analytic gradient of the SCF energy
 Gradient of SCF Energy
            1           2           3           4           5
    1  -0.0021560   0.0023955  -0.0003924  -0.0006660   0.0008189
    2   0.0010633  -0.0009539  -0.0002145  -0.0001745   0.0002795
    3  -0.0000000  -0.0000000   0.0000000   0.0000000   0.0000000
 Max gradient component =       2.396E-03
 RMS gradient           =       9.609E-04
 Gradient time:  CPU 8.18 s  wall 2.15 s
 Geometry Optimization Parameters
   NAtoms,    NIC,     NZ,  NCons,   NDum,   NFix, NCnnct, MaxDiis
        5      20       5       0       0       0       0       0

 Cartesian Hessian Update
 Hessian Updated using BFGS Update


** GEOMETRY OPTIMIZATION IN DELOCALIZED INTERNAL COORDINATES **
   Searching for a Minimum

   Optimization Cycle:   6

                       Coordinates (Angstroms)
     ATOM                X               Y               Z
      1  C         1.6392225825   -0.0372474088    0.0000000000
      2  P         0.4850272361    1.1984456942    0.0000000000
      3  I        -1.7022264152    0.0230757116    0.0000000000
      4  Cl        3.3041631185    0.5131429588    0.0000000000
      5  Cl        1.4765020092   -1.7523173475    0.0000000000
   Point Group: cs    Number of degrees of freedom:     7


   Energy is  -8219.447485627

 Hessian Updated using BFGS Update

  7 Hessian modes will be used to form the next step
  Hessian Eigenvalues:
     0.084569    0.141981    0.202271    0.219742    0.257306    0.298097
     0.432619

 Minimum Search - Taking Simple RFO Step
 Searching for Lamda that Minimizes Along All modes
 Value Taken    Lamda =  -0.00003224
 Step Taken.  Stepsize is  0.011267

                             Maximum     Tolerance    Cnvgd?
         Gradient           0.001733      0.000300      NO
         Displacement       0.005335      0.001200      NO
         Energy change     -0.000244      0.000001      NO


 New Cartesian Coordinates Obtained by Inverse Iteration

 Displacement from previous Coordinates is:  0.016780
 ----------------------------------------------------------------
             Standard Nuclear Orientation (Angstroms)
    I     Atom           X                Y                Z
 ----------------------------------------------------------------
    1      C       1.6407434982    -0.0365667618     0.0000000000
    2      P       0.4826585946     1.1995976679     0.0000000000
    3      I      -1.6993339068     0.0199712900     0.0000000000
    4      Cl      3.3080451707     0.5135328029     0.0000000000
    5      Cl      1.4705751744    -1.7514353906     0.0000000000
 ----------------------------------------------------------------
 Molecular Point Group                 Cs    NOp =  2
 Largest Abelian Subgroup              Cs    NOp =  2
 Nuclear Repulsion Energy =   678.4268535212 hartrees
 There are       54 alpha and       54 beta electrons
 Applying Cartesian multipole field
    Component          Value
    ---------          -----
     (2,0,0)        1.00000E-11
     (0,2,0)        2.00000E-11
     (0,0,2)       -3.00000E-11
 Nucleus-field energy     =     0.0000000197 hartrees
 Requested basis set is 6-311++G(d,p)
 There are 69 shells and 174 basis functions
 A cutoff of  1.0D-11 yielded   1842 shell pairs
 There are     12683 function pairs (     14048 Cartesian)
 Smallest overlap matrix eigenvalue = 3.34E-04
 Guess MOs from SCF MO coefficient file

 -----------------------------------------------------------------------
  General SCF calculation program by
  Eric Jon Sundstrom, Paul Horn, Yuezhi Mao, Dmitri Zuev, Alec White,
  David Stuck, Shaama M.S., Shane Yost, Joonho Lee, David Small,
  Daniel Levine, Susi Lehtola, Hugh Burton, Evgeny Epifanovsky
 -----------------------------------------------------------------------
 Exchange:     0.2000 Hartree-Fock + 0.0800 Slater + 0.7200 B88
 Correlation:  0.1900 VWN1RPA + 0.8100 LYP
 Using SG-1 standard quadrature grid
 using 4 threads for integral computing
 -------------------------------------------------------
 OpenMP Integral computing Module                
 Release: version 2.0, May 2017, Q-Chem Inc. Pleasanton 
 -------------------------------------------------------
 -------------------------------------------------------
 OpenMP BLAS3 based DFT computing Module                
 Release: version 1.0, May 2013, Q-Chem Inc. Pittsburgh 
 -------------------------------------------------------
 A restricted SCF calculation will be
 performed using DIIS
 SCF converges when DIIS error is below 1.0e-08
 ---------------------------------------
  Cycle       Energy         DIIS error
 ---------------------------------------
    1   -8219.4474868445      5.12e-05  
    2   -8219.4474958050      4.16e-05  
    3   -8219.4474953473      4.21e-05  
    4   -8219.4475026727      5.29e-06  
    5   -8219.4475027969      1.38e-06  
    6   -8219.4475028041      6.11e-07  
    7   -8219.4475028057      1.26e-07  
    8   -8219.4475028058      3.68e-08  
    9   -8219.4475028058      8.61e-09  Convergence criterion met
 ---------------------------------------
 SCF time:   CPU 21.09s  wall 6.00s 
 SCF   energy in the final basis set =    -8219.4475028058
 Total energy in the final basis set =    -8219.4475028058

 --------------------------------------------------------------
             Orbital Energies (a.u.) and Symmetries
 --------------------------------------------------------------

 Alpha MOs, Restricted
 -- Occupied --                  
******* -176.31 -165.72 -165.71 -165.71 -101.60 -101.60  -77.11
  1 A'    2 A'    3 A'    1 A"    4 A'    5 A'    6 A'    7 A'                 
-35.809 -31.302 -31.297 -31.296 -22.952 -22.951 -22.951 -22.947
  8 A'    9 A'    2 A"   10 A'   11 A'    3 A"   12 A'    4 A"                 
-22.947 -10.324  -9.512  -9.510  -7.277  -7.275  -7.268  -7.267
 13 A'   14 A'   15 A'   16 A'   17 A'   18 A'    5 A"   19 A'                 
 -7.265  -7.264  -6.605  -6.358  -4.770  -4.768  -4.764  -4.763
  6 A"   20 A'   21 A'   22 A'   23 A'   24 A'    7 A"   25 A'                 
 -4.757  -4.756  -2.035  -2.032  -2.031  -2.020  -2.020  -0.943
  8 A"   26 A'   27 A'    9 A"   28 A'   29 A'   10 A"   30 A'                 
 -0.868  -0.736  -0.657  -0.560  -0.492  -0.441  -0.431  -0.361
 31 A'   32 A'   33 A'   34 A'   35 A'   36 A'   11 A"   37 A'                 
 -0.358  -0.353  -0.317  -0.311  -0.280  -0.259
 12 A"   38 A'   39 A'   13 A"   40 A'   14 A"                                 
 -- Virtual --                   
 -0.104  -0.091  -0.040  -0.005   0.014   0.026   0.033   0.042
 15 A"   41 A'   42 A'   43 A'   44 A'   45 A'   46 A'   16 A"                 
  0.050   0.074   0.077   0.085   0.088   0.093   0.117   0.120
 47 A'   17 A"   48 A'   49 A'   18 A"   50 A'   51 A'   52 A'                 
  0.129   0.132   0.137   0.164   0.198   0.215   0.219   0.253
 53 A'   19 A"   54 A'   55 A'   56 A'   57 A'   20 A"   58 A'                 
  0.268   0.285   0.313   0.347   0.369   0.389   0.399   0.403
 59 A'   21 A"   60 A'   61 A'   22 A"   62 A'   23 A"   63 A'                 
  0.415   0.420   0.437   0.438   0.454   0.462   0.490   0.528
 64 A'   65 A'   66 A'   24 A"   67 A'   25 A"   68 A'   26 A"                 
  0.540   0.591   0.605   0.638   0.678   0.721   0.774   0.784
 69 A'   70 A'   27 A"   71 A'   28 A"   29 A"   72 A'   73 A'                 
  0.826   0.830   0.834   0.845   0.886   0.896   0.897   0.950
 30 A"   31 A"   74 A'   75 A'   76 A'   77 A'   78 A'   79 A'                 
  0.960   0.982   1.033   1.154   1.226   1.291   1.337   1.379
 32 A"   80 A'   81 A'   82 A'   83 A'   33 A"   84 A'   85 A'                 
  1.430   1.462   1.565   1.636   1.680   1.755   1.784   1.920
 34 A"   35 A"   36 A"   86 A'   87 A'   88 A'   89 A'   90 A'                 
  2.217   2.239   2.254   2.302   2.381   2.472   2.671   3.040
 37 A"   38 A"   91 A'   92 A'   93 A'   94 A'   39 A"   95 A'                 
  3.103   3.956   3.969   3.974   4.016   4.120   4.324   5.982
 96 A'   40 A"   41 A"   97 A'   98 A'   99 A'  100 A'   42 A"                 
  6.015   6.032   6.903   9.639   9.742  13.787  13.896  13.949
101 A'  102 A'  103 A'  104 A'  105 A'   43 A"  106 A'  107 A'                 
 23.292  25.769  25.793  25.850  25.891  26.224  26.340  27.780
108 A'   44 A"   45 A"  109 A'  110 A'  111 A'  112 A'  113 A'                 
 28.328  28.354  28.369  28.530  28.536  28.538  28.557  28.621
 46 A"  114 A'  115 A'   47 A"   48 A"  116 A'  117 A'  118 A'                 
127.875 127.896 127.909 151.590 163.043 215.622 215.7291901.750
 49 A"  119 A'  120 A'  121 A'  122 A'  123 A'  124 A'  125 A'                 

 Beta MOs, Restricted
 -- Occupied --                  
******* -176.31 -165.72 -165.71 -165.71 -101.60 -101.60  -77.11
  1 A'    2 A'    3 A'    1 A"    4 A'    5 A'    6 A'    7 A'                 
-35.809 -31.302 -31.297 -31.296 -22.952 -22.951 -22.951 -22.947
  8 A'    9 A'    2 A"   10 A'   11 A'    3 A"   12 A'    4 A"                 
-22.947 -10.324  -9.512  -9.510  -7.277  -7.275  -7.268  -7.267
 13 A'   14 A'   15 A'   16 A'   17 A'   18 A'    5 A"   19 A'                 
 -7.265  -7.264  -6.605  -6.358  -4.770  -4.768  -4.764  -4.763
  6 A"   20 A'   21 A'   22 A'   23 A'   24 A'    7 A"   25 A'                 
 -4.757  -4.756  -2.035  -2.032  -2.031  -2.020  -2.020  -0.943
  8 A"   26 A'   27 A'    9 A"   28 A'   29 A'   10 A"   30 A'                 
 -0.868  -0.736  -0.657  -0.560  -0.492  -0.441  -0.431  -0.361
 31 A'   32 A'   33 A'   34 A'   35 A'   36 A'   11 A"   37 A'                 
 -0.358  -0.353  -0.317  -0.311  -0.280  -0.259
 12 A"   38 A'   39 A'   13 A"   40 A'   14 A"                                 
 -- Virtual --                   
 -0.104  -0.091  -0.040  -0.005   0.014   0.026   0.033   0.042
 15 A"   41 A'   42 A'   43 A'   44 A'   45 A'   46 A'   16 A"                 
  0.050   0.074   0.077   0.085   0.088   0.093   0.117   0.120
 47 A'   17 A"   48 A'   49 A'   18 A"   50 A'   51 A'   52 A'                 
  0.129   0.132   0.137   0.164   0.198   0.215   0.219   0.253
 53 A'   19 A"   54 A'   55 A'   56 A'   57 A'   20 A"   58 A'                 
  0.268   0.285   0.313   0.347   0.369   0.389   0.399   0.403
 59 A'   21 A"   60 A'   61 A'   22 A"   62 A'   23 A"   63 A'                 
  0.415   0.420   0.437   0.438   0.454   0.462   0.490   0.528
 64 A'   65 A'   66 A'   24 A"   67 A'   25 A"   68 A'   26 A"                 
  0.540   0.591   0.605   0.638   0.678   0.721   0.774   0.784
 69 A'   70 A'   27 A"   71 A'   28 A"   29 A"   72 A'   73 A'                 
  0.826   0.830   0.834   0.845   0.886   0.896   0.897   0.950
 30 A"   31 A"   74 A'   75 A'   76 A'   77 A'   78 A'   79 A'                 
  0.960   0.982   1.033   1.154   1.226   1.291   1.337   1.379
 32 A"   80 A'   81 A'   82 A'   83 A'   33 A"   84 A'   85 A'                 
  1.430   1.462   1.565   1.636   1.680   1.755   1.784   1.920
 34 A"   35 A"   36 A"   86 A'   87 A'   88 A'   89 A'   90 A'                 
  2.217   2.239   2.254   2.302   2.381   2.472   2.671   3.040
 37 A"   38 A"   91 A'   92 A'   93 A'   94 A'   39 A"   95 A'                 
  3.103   3.956   3.969   3.974   4.016   4.120   4.324   5.982
 96 A'   40 A"   41 A"   97 A'   98 A'   99 A'  100 A'   42 A"                 
  6.015   6.032   6.903   9.639   9.742  13.787  13.896  13.949
101 A'  102 A'  103 A'  104 A'  105 A'   43 A"  106 A'  107 A'                 
 23.292  25.769  25.793  25.850  25.891  26.224  26.340  27.780
108 A'   44 A"   45 A"  109 A'  110 A'  111 A'  112 A'  113 A'                 
 28.328  28.354  28.369  28.530  28.536  28.538  28.557  28.621
 46 A"  114 A'  115 A'   47 A"   48 A"  116 A'  117 A'  118 A'                 
127.875 127.896 127.909 151.590 163.043 215.622 215.7291901.750
 49 A"  119 A'  120 A'  121 A'  122 A'  123 A'  124 A'  125 A'                 
 --------------------------------------------------------------

          Ground-State Mulliken Net Atomic Charges

     Atom                 Charge (a.u.)
  ----------------------------------------
      1 C                    -0.599931
      2 P                     0.040699
      3 I                    -0.136342
      4 Cl                    0.272651
      5 Cl                    0.422923
  ----------------------------------------
  Sum of atomic charges =    -0.000000

 -----------------------------------------------------------------
                    Cartesian Multipole Moments
 -----------------------------------------------------------------
    Charge (ESU x 10^10)
                -0.0000
    Dipole Moment (Debye)
         X       0.3457      Y       0.0161      Z       0.0000
       Tot       0.3460
    Quadrupole Moments (Debye-Ang)
        XX     -71.3056     XY       1.1139     YY     -71.4118
        XZ      -0.0000     YZ       0.0000     ZZ     -73.2952
    Octopole Moments (Debye-Ang^2)
       XXX     -81.8831    XXY      -1.2545    XYY     -26.2551
       YYY      -8.0605    XXZ       0.0000    XYZ       0.0000
       YYZ      -0.0000    XZZ     -27.0614    YZZ      -0.2610
       ZZZ      -0.0000
    Hexadecapole Moments (Debye-Ang^3)
      XXXX   -1606.1657   XXXY      45.8046   XXYY    -355.1093
      XYYY       7.0766   YYYY    -437.9506   XXXZ      -0.0000
      XXYZ       0.0000   XYYZ      -0.0000   YYYZ       0.0000
      XXZZ    -303.1769   XYZZ       4.7963   YYZZ     -93.9626
      XZZZ      -0.0000   YZZZ       0.0000   ZZZZ     -98.7196
 -----------------------------------------------------------------
 Calculating analytic gradient of the SCF energy
 Gradient of SCF Energy
            1           2           3           4           5
    1  -0.0012872   0.0005454   0.0001087   0.0005533   0.0000799
    2  -0.0001708  -0.0001220  -0.0000835   0.0004232  -0.0000469
    3   0.0000000  -0.0000000  -0.0000000  -0.0000000   0.0000000
 Max gradient component =       1.287E-03
 RMS gradient           =       4.091E-04
 Gradient time:  CPU 8.28 s  wall 2.17 s
 Geometry Optimization Parameters
   NAtoms,    NIC,     NZ,  NCons,   NDum,   NFix, NCnnct, MaxDiis
        5      20       5       0       0       0       0       0

 Cartesian Hessian Update
 Hessian Updated using BFGS Update


** GEOMETRY OPTIMIZATION IN DELOCALIZED INTERNAL COORDINATES **
   Searching for a Minimum

   Optimization Cycle:   7

                       Coordinates (Angstroms)
     ATOM                X               Y               Z
      1  C         1.6407434982   -0.0365667618    0.0000000000
      2  P         0.4826585946    1.1995976679    0.0000000000
      3  I        -1.6993339068    0.0199712900    0.0000000000
      4  Cl        3.3080451707    0.5135328029    0.0000000000
      5  Cl        1.4705751744   -1.7514353906    0.0000000000
   Point Group: cs    Number of degrees of freedom:     7


   Energy is  -8219.447502806

 Hessian Updated using BFGS Update

  7 Hessian modes will be used to form the next step
  Hessian Eigenvalues:
     0.086379    0.147177    0.189666    0.210021    0.282179    0.302198
     0.382808

 Minimum Search - Taking Simple RFO Step
 Searching for Lamda that Minimizes Along All modes
 Value Taken    Lamda =  -0.00000578
 Step Taken.  Stepsize is  0.005322

                             Maximum     Tolerance    Cnvgd?
         Gradient           0.000826      0.000300      NO
         Displacement       0.004234      0.001200      NO
         Energy change     -0.000017      0.000001      NO


 New Cartesian Coordinates Obtained by Inverse Iteration

 Displacement from previous Coordinates is:  0.005167
 ----------------------------------------------------------------
             Standard Nuclear Orientation (Angstroms)
    I     Atom           X                Y                Z
 ----------------------------------------------------------------
    1      C       1.6423992384    -0.0357948670     0.0000000000
    2      P       0.4817709331     1.1993766828     0.0000000000
    3      I      -1.7004164345     0.0196700219     0.0000000000
    4      Cl      3.3085054319     0.5124661608     0.0000000000
    5      Cl      1.4704293622    -1.7506183902     0.0000000000
 ----------------------------------------------------------------
 Molecular Point Group                 Cs    NOp =  2
 Largest Abelian Subgroup              Cs    NOp =  2
 Nuclear Repulsion Energy =   678.3506745086 hartrees
 There are       54 alpha and       54 beta electrons
 Applying Cartesian multipole field
    Component          Value
    ---------          -----
     (2,0,0)        1.00000E-11
     (0,2,0)        2.00000E-11
     (0,0,2)       -3.00000E-11
 Nucleus-field energy     =     0.0000000197 hartrees
 Requested basis set is 6-311++G(d,p)
 There are 69 shells and 174 basis functions
 A cutoff of  1.0D-11 yielded   1842 shell pairs
 There are     12683 function pairs (     14048 Cartesian)
 Smallest overlap matrix eigenvalue = 3.33E-04
 Guess MOs from SCF MO coefficient file

 -----------------------------------------------------------------------
  General SCF calculation program by
  Eric Jon Sundstrom, Paul Horn, Yuezhi Mao, Dmitri Zuev, Alec White,
  David Stuck, Shaama M.S., Shane Yost, Joonho Lee, David Small,
  Daniel Levine, Susi Lehtola, Hugh Burton, Evgeny Epifanovsky
 -----------------------------------------------------------------------
 Exchange:     0.2000 Hartree-Fock + 0.0800 Slater + 0.7200 B88
 Correlation:  0.1900 VWN1RPA + 0.8100 LYP
 Using SG-1 standard quadrature grid
 using 4 threads for integral computing
 -------------------------------------------------------
 OpenMP Integral computing Module                
 Release: version 2.0, May 2017, Q-Chem Inc. Pleasanton 
 -------------------------------------------------------
 -------------------------------------------------------
 OpenMP BLAS3 based DFT computing Module                
 Release: version 1.0, May 2013, Q-Chem Inc. Pittsburgh 
 -------------------------------------------------------
 A restricted SCF calculation will be
 performed using DIIS
 SCF converges when DIIS error is below 1.0e-08
 ---------------------------------------
  Cycle       Energy         DIIS error
 ---------------------------------------
    1   -8219.4475037329      2.12e-05  
    2   -8219.4475063932      4.42e-06  
    3   -8219.4475063549      5.45e-06  
    4   -8219.4475064824      2.12e-06  
    5   -8219.4475064971      7.46e-07  
    6   -8219.4475064992      2.07e-07  
    7   -8219.4475064994      8.24e-08  
    8   -8219.4475064994      1.87e-08  
    9   -8219.4475064994      3.39e-09  Convergence criterion met
 ---------------------------------------
 SCF time:   CPU 21.07s  wall 6.00s 
 SCF   energy in the final basis set =    -8219.4475064994
 Total energy in the final basis set =    -8219.4475064994

 --------------------------------------------------------------
             Orbital Energies (a.u.) and Symmetries
 --------------------------------------------------------------

 Alpha MOs, Restricted
 -- Occupied --                  
******* -176.31 -165.72 -165.71 -165.71 -101.60 -101.60  -77.11
  1 A'    2 A'    3 A'    1 A"    4 A'    5 A'    6 A'    7 A'                 
-35.809 -31.302 -31.297 -31.296 -22.952 -22.951 -22.951 -22.947
  8 A'    9 A'    2 A"   10 A'   11 A'    3 A"   12 A'    4 A"                 
-22.947 -10.324  -9.512  -9.510  -7.277  -7.275  -7.267  -7.266
 13 A'   14 A'   15 A'   16 A'   17 A'   18 A'    5 A"   19 A'                 
 -7.265  -7.265  -6.605  -6.358  -4.770  -4.767  -4.764  -4.763
  6 A"   20 A'   21 A'   22 A'   23 A'   24 A'    7 A"   25 A'                 
 -4.757  -4.756  -2.035  -2.032  -2.031  -2.020  -2.020  -0.943
  8 A"   26 A'   27 A'    9 A"   28 A'   29 A'   10 A"   30 A'                 
 -0.868  -0.736  -0.657  -0.560  -0.492  -0.441  -0.432  -0.361
 31 A'   32 A'   33 A'   34 A'   35 A'   36 A'   11 A"   37 A'                 
 -0.358  -0.353  -0.317  -0.311  -0.280  -0.259
 12 A"   38 A'   39 A'   13 A"   40 A'   14 A"                                 
 -- Virtual --                   
 -0.104  -0.091  -0.040  -0.004   0.014   0.026   0.033   0.042
 15 A"   41 A'   42 A'   43 A'   44 A'   45 A'   46 A'   16 A"                 
  0.050   0.074   0.077   0.085   0.088   0.093   0.117   0.120
 47 A'   17 A"   48 A'   49 A'   18 A"   50 A'   51 A'   52 A'                 
  0.129   0.132   0.137   0.164   0.198   0.215   0.219   0.253
 53 A'   19 A"   54 A'   55 A'   56 A'   57 A'   20 A"   58 A'                 
  0.268   0.285   0.312   0.347   0.369   0.389   0.399   0.403
 59 A'   21 A"   60 A'   61 A'   22 A"   62 A'   23 A"   63 A'                 
  0.415   0.420   0.437   0.438   0.454   0.462   0.490   0.528
 64 A'   65 A'   66 A'   24 A"   67 A'   25 A"   68 A'   26 A"                 
  0.540   0.591   0.605   0.637   0.678   0.720   0.773   0.784
 69 A'   70 A'   27 A"   71 A'   28 A"   29 A"   72 A'   73 A'                 
  0.826   0.830   0.834   0.845   0.886   0.896   0.897   0.949
 30 A"   31 A"   74 A'   75 A'   76 A'   77 A'   78 A'   79 A'                 
  0.960   0.982   1.033   1.154   1.226   1.291   1.337   1.379
 32 A"   80 A'   81 A'   82 A'   83 A'   33 A"   84 A'   85 A'                 
  1.431   1.462   1.565   1.636   1.680   1.756   1.785   1.918
 34 A"   35 A"   36 A"   86 A'   87 A'   88 A'   89 A'   90 A'                 
  2.217   2.239   2.254   2.302   2.381   2.472   2.671   3.041
 37 A"   38 A"   91 A'   92 A'   93 A'   94 A'   39 A"   95 A'                 
  3.102   3.956   3.969   3.974   4.016   4.120   4.324   5.982
 96 A'   40 A"   41 A"   97 A'   98 A'   99 A'  100 A'   42 A"                 
  6.015   6.032   6.903   9.639   9.742  13.787  13.896  13.948
101 A'  102 A'  103 A'  104 A'  105 A'   43 A"  106 A'  107 A'                 
 23.292  25.769  25.793  25.851  25.891  26.224  26.339  27.780
108 A'   44 A"   45 A"  109 A'  110 A'  111 A'  112 A'  113 A'                 
 28.328  28.354  28.369  28.530  28.536  28.538  28.557  28.620
 46 A"  114 A'  115 A'   47 A"   48 A"  116 A'  117 A'  118 A'                 
127.875 127.896 127.909 151.590 163.042 215.622 215.7291901.750
 49 A"  119 A'  120 A'  121 A'  122 A'  123 A'  124 A'  125 A'                 

 Beta MOs, Restricted
 -- Occupied --                  
******* -176.31 -165.72 -165.71 -165.71 -101.60 -101.60  -77.11
  1 A'    2 A'    3 A'    1 A"    4 A'    5 A'    6 A'    7 A'                 
-35.809 -31.302 -31.297 -31.296 -22.952 -22.951 -22.951 -22.947
  8 A'    9 A'    2 A"   10 A'   11 A'    3 A"   12 A'    4 A"                 
-22.947 -10.324  -9.512  -9.510  -7.277  -7.275  -7.267  -7.266
 13 A'   14 A'   15 A'   16 A'   17 A'   18 A'    5 A"   19 A'                 
 -7.265  -7.265  -6.605  -6.358  -4.770  -4.767  -4.764  -4.763
  6 A"   20 A'   21 A'   22 A'   23 A'   24 A'    7 A"   25 A'                 
 -4.757  -4.756  -2.035  -2.032  -2.031  -2.020  -2.020  -0.943
  8 A"   26 A'   27 A'    9 A"   28 A'   29 A'   10 A"   30 A'                 
 -0.868  -0.736  -0.657  -0.560  -0.492  -0.441  -0.432  -0.361
 31 A'   32 A'   33 A'   34 A'   35 A'   36 A'   11 A"   37 A'                 
 -0.358  -0.353  -0.317  -0.311  -0.280  -0.259
 12 A"   38 A'   39 A'   13 A"   40 A'   14 A"                                 
 -- Virtual --                   
 -0.104  -0.091  -0.040  -0.004   0.014   0.026   0.033   0.042
 15 A"   41 A'   42 A'   43 A'   44 A'   45 A'   46 A'   16 A"                 
  0.050   0.074   0.077   0.085   0.088   0.093   0.117   0.120
 47 A'   17 A"   48 A'   49 A'   18 A"   50 A'   51 A'   52 A'                 
  0.129   0.132   0.137   0.164   0.198   0.215   0.219   0.253
 53 A'   19 A"   54 A'   55 A'   56 A'   57 A'   20 A"   58 A'                 
  0.268   0.285   0.312   0.347   0.369   0.389   0.399   0.403
 59 A'   21 A"   60 A'   61 A'   22 A"   62 A'   23 A"   63 A'                 
  0.415   0.420   0.437   0.438   0.454   0.462   0.490   0.528
 64 A'   65 A'   66 A'   24 A"   67 A'   25 A"   68 A'   26 A"                 
  0.540   0.591   0.605   0.637   0.678   0.720   0.773   0.784
 69 A'   70 A'   27 A"   71 A'   28 A"   29 A"   72 A'   73 A'                 
  0.826   0.830   0.834   0.845   0.886   0.896   0.897   0.949
 30 A"   31 A"   74 A'   75 A'   76 A'   77 A'   78 A'   79 A'                 
  0.960   0.982   1.033   1.154   1.226   1.291   1.337   1.379
 32 A"   80 A'   81 A'   82 A'   83 A'   33 A"   84 A'   85 A'                 
  1.431   1.462   1.565   1.636   1.680   1.756   1.785   1.918
 34 A"   35 A"   36 A"   86 A'   87 A'   88 A'   89 A'   90 A'                 
  2.217   2.239   2.254   2.302   2.381   2.472   2.671   3.041
 37 A"   38 A"   91 A'   92 A'   93 A'   94 A'   39 A"   95 A'                 
  3.102   3.956   3.969   3.974   4.016   4.120   4.324   5.982
 96 A'   40 A"   41 A"   97 A'   98 A'   99 A'  100 A'   42 A"                 
  6.015   6.032   6.903   9.639   9.742  13.787  13.896  13.948
101 A'  102 A'  103 A'  104 A'  105 A'   43 A"  106 A'  107 A'                 
 23.292  25.769  25.793  25.851  25.891  26.224  26.339  27.780
108 A'   44 A"   45 A"  109 A'  110 A'  111 A'  112 A'  113 A'                 
 28.328  28.354  28.369  28.530  28.536  28.538  28.557  28.620
 46 A"  114 A'  115 A'   47 A"   48 A"  116 A'  117 A'  118 A'                 
127.875 127.896 127.909 151.590 163.042 215.622 215.7291901.750
 49 A"  119 A'  120 A'  121 A'  122 A'  123 A'  124 A'  125 A'                 
 --------------------------------------------------------------

          Ground-State Mulliken Net Atomic Charges

     Atom                 Charge (a.u.)
  ----------------------------------------
      1 C                    -0.601385
      2 P                     0.040423
      3 I                    -0.136118
      4 Cl                    0.274821
      5 Cl                    0.422259
  ----------------------------------------
  Sum of atomic charges =    -0.000000

 -----------------------------------------------------------------
                    Cartesian Multipole Moments
 -----------------------------------------------------------------
    Charge (ESU x 10^10)
                -0.0000
    Dipole Moment (Debye)
         X       0.3534      Y       0.0171      Z      -0.0000
       Tot       0.3538
    Quadrupole Moments (Debye-Ang)
        XX     -71.2588     XY       1.1240     YY     -71.4315
        XZ      -0.0000     YZ       0.0000     ZZ     -73.2974
    Octopole Moments (Debye-Ang^2)
       XXX     -81.6329    XXY      -1.2128    XYY     -26.2409
       YYY      -8.0262    XXZ      -0.0000    XYZ       0.0000
       YYZ      -0.0000    XZZ     -27.0227    YZZ      -0.2543
       ZZZ      -0.0000
    Hexadecapole Moments (Debye-Ang^3)
      XXXX   -1606.2619   XXXY      45.9371   XXYY    -355.2328
      XYYY       7.1937   YYYY    -437.7719   XXXZ      -0.0000
      XXYZ       0.0000   XYYZ      -0.0000   YYYZ       0.0000
      XXZZ    -303.2871   XYZZ       4.8201   YYZZ     -93.9254
      XZZZ      -0.0000   YZZZ       0.0000   ZZZZ     -98.7319
 -----------------------------------------------------------------
 Calculating analytic gradient of the SCF energy
 Gradient of SCF Energy
            1           2           3           4           5
    1  -0.0003069   0.0000980  -0.0000079   0.0001820   0.0000347
    2  -0.0002655   0.0000534  -0.0000584   0.0001923   0.0000782
    3   0.0000000   0.0000000  -0.0000000  -0.0000000  -0.0000000
 Max gradient component =       3.069E-04
 RMS gradient           =       1.312E-04
 Gradient time:  CPU 8.17 s  wall 2.14 s
 Geometry Optimization Parameters
   NAtoms,    NIC,     NZ,  NCons,   NDum,   NFix, NCnnct, MaxDiis
        5      20       5       0       0       0       0       0

 Cartesian Hessian Update
 Hessian Updated using BFGS Update


** GEOMETRY OPTIMIZATION IN DELOCALIZED INTERNAL COORDINATES **
   Searching for a Minimum

   Optimization Cycle:   8

                       Coordinates (Angstroms)
     ATOM                X               Y               Z
      1  C         1.6423992384   -0.0357948670    0.0000000000
      2  P         0.4817709331    1.1993766828    0.0000000000
      3  I        -1.7004164345    0.0196700219    0.0000000000
      4  Cl        3.3085054319    0.5124661608    0.0000000000
      5  Cl        1.4704293622   -1.7506183902    0.0000000000
   Point Group: cs    Number of degrees of freedom:     7


   Energy is  -8219.447506499

 Hessian Updated using BFGS Update

  7 Hessian modes will be used to form the next step
  Hessian Eigenvalues:
     0.085198    0.112065    0.187935    0.211669    0.275660    0.293466
     0.388882

 Minimum Search - Taking Simple RFO Step
 Searching for Lamda that Minimizes Along All modes
 Value Taken    Lamda =   0.00000000
 Step Taken.  Stepsize is  0.002919

                             Maximum     Tolerance    Cnvgd?
         Gradient           0.000280      0.000300     YES
         Displacement       0.002661      0.001200      NO
         Energy change     -0.000004      0.000001      NO


 New Cartesian Coordinates Obtained by Inverse Iteration

 Displacement from previous Coordinates is:  0.002702
 ----------------------------------------------------------------
             Standard Nuclear Orientation (Angstroms)
    I     Atom           X                Y                Z
 ----------------------------------------------------------------
    1      C       1.6429578562    -0.0350015415     0.0000000000
    2      P       0.4813633091     1.1994557803     0.0000000000
    3      I      -1.7002938316     0.0192392550     0.0000000000
    4      Cl      3.3085498283     0.5117310629     0.0000000000
    5      Cl      1.4701113691    -1.7503249484     0.0000000000
 ----------------------------------------------------------------
 Molecular Point Group                 Cs    NOp =  2
 Largest Abelian Subgroup              Cs    NOp =  2
 Nuclear Repulsion Energy =   678.3950187281 hartrees
 There are       54 alpha and       54 beta electrons
 Applying Cartesian multipole field
    Component          Value
    ---------          -----
     (2,0,0)        1.00000E-11
     (0,2,0)        2.00000E-11
     (0,0,2)       -3.00000E-11
 Nucleus-field energy     =     0.0000000197 hartrees
 Requested basis set is 6-311++G(d,p)
 There are 69 shells and 174 basis functions
 A cutoff of  1.0D-11 yielded   1842 shell pairs
 There are     12683 function pairs (     14048 Cartesian)
 Smallest overlap matrix eigenvalue = 3.33E-04
 Guess MOs from SCF MO coefficient file

 -----------------------------------------------------------------------
  General SCF calculation program by
  Eric Jon Sundstrom, Paul Horn, Yuezhi Mao, Dmitri Zuev, Alec White,
  David Stuck, Shaama M.S., Shane Yost, Joonho Lee, David Small,
  Daniel Levine, Susi Lehtola, Hugh Burton, Evgeny Epifanovsky
 -----------------------------------------------------------------------
 Exchange:     0.2000 Hartree-Fock + 0.0800 Slater + 0.7200 B88
 Correlation:  0.1900 VWN1RPA + 0.8100 LYP
 Using SG-1 standard quadrature grid
 using 4 threads for integral computing
 -------------------------------------------------------
 OpenMP Integral computing Module                
 Release: version 2.0, May 2017, Q-Chem Inc. Pleasanton 
 -------------------------------------------------------
 -------------------------------------------------------
 OpenMP BLAS3 based DFT computing Module                
 Release: version 1.0, May 2013, Q-Chem Inc. Pittsburgh 
 -------------------------------------------------------
 A restricted SCF calculation will be
 performed using DIIS
 SCF converges when DIIS error is below 1.0e-08
 ---------------------------------------
  Cycle       Energy         DIIS error
 ---------------------------------------
    1   -8219.4475060017      1.25e-05  
    2   -8219.4475069415      2.19e-06  
    3   -8219.4475069445      2.23e-06  
    4   -8219.4475069662      7.41e-07  
    5   -8219.4475069678      3.52e-07  
    6   -8219.4475069683      1.04e-07  
    7   -8219.4475069683      3.84e-08  
    8   -8219.4475069683      8.62e-09  Convergence criterion met
 ---------------------------------------
 SCF time:   CPU 18.75s  wall 5.00s 
 SCF   energy in the final basis set =    -8219.4475069683
 Total energy in the final basis set =    -8219.4475069683

 --------------------------------------------------------------
             Orbital Energies (a.u.) and Symmetries
 --------------------------------------------------------------

 Alpha MOs, Restricted
 -- Occupied --                  
******* -176.31 -165.72 -165.71 -165.71 -101.60 -101.60  -77.11
  1 A'    2 A'    3 A'    1 A"    4 A'    5 A'    6 A'    7 A'                 
-35.809 -31.302 -31.297 -31.296 -22.952 -22.951 -22.951 -22.947
  8 A'    9 A'    2 A"   10 A'   11 A'    3 A"   12 A'    4 A"                 
-22.947 -10.324  -9.512  -9.510  -7.277  -7.275  -7.267  -7.266
 13 A'   14 A'   15 A'   16 A'   17 A'   18 A'    5 A"   19 A'                 
 -7.265  -7.265  -6.605  -6.358  -4.770  -4.767  -4.763  -4.763
  6 A"   20 A'   21 A'   22 A'   23 A'   24 A'    7 A"   25 A'                 
 -4.757  -4.756  -2.035  -2.032  -2.031  -2.020  -2.020  -0.943
  8 A"   26 A'   27 A'    9 A"   28 A'   29 A'   10 A"   30 A'                 
 -0.868  -0.736  -0.657  -0.560  -0.492  -0.441  -0.432  -0.361
 31 A'   32 A'   33 A'   34 A'   35 A'   36 A'   11 A"   37 A'                 
 -0.358  -0.353  -0.317  -0.311  -0.280  -0.259
 12 A"   38 A'   39 A'   13 A"   40 A'   14 A"                                 
 -- Virtual --                   
 -0.104  -0.091  -0.040  -0.004   0.014   0.026   0.033   0.042
 15 A"   41 A'   42 A'   43 A'   44 A'   45 A'   46 A'   16 A"                 
  0.050   0.074   0.077   0.085   0.088   0.093   0.117   0.120
 47 A'   17 A"   48 A'   49 A'   18 A"   50 A'   51 A'   52 A'                 
  0.129   0.132   0.137   0.164   0.198   0.215   0.219   0.253
 53 A'   19 A"   54 A'   55 A'   56 A'   57 A'   20 A"   58 A'                 
  0.268   0.285   0.312   0.347   0.369   0.389   0.399   0.403
 59 A'   21 A"   60 A'   61 A'   22 A"   62 A'   23 A"   63 A'                 
  0.415   0.420   0.437   0.438   0.454   0.462   0.490   0.528
 64 A'   65 A'   66 A'   24 A"   67 A'   25 A"   68 A'   26 A"                 
  0.540   0.591   0.605   0.637   0.678   0.720   0.773   0.784
 69 A'   70 A'   27 A"   71 A'   28 A"   29 A"   72 A'   73 A'                 
  0.826   0.830   0.834   0.845   0.887   0.896   0.897   0.949
 30 A"   31 A"   74 A'   75 A'   76 A'   77 A'   78 A'   79 A'                 
  0.960   0.982   1.033   1.154   1.226   1.291   1.337   1.379
 32 A"   80 A'   81 A'   82 A'   83 A'   33 A"   84 A'   85 A'                 
  1.431   1.461   1.565   1.636   1.680   1.756   1.785   1.917
 34 A"   35 A"   36 A"   86 A'   87 A'   88 A'   89 A'   90 A'                 
  2.217   2.239   2.254   2.302   2.381   2.472   2.671   3.041
 37 A"   38 A"   91 A'   92 A'   93 A'   94 A'   39 A"   95 A'                 
  3.102   3.956   3.969   3.974   4.016   4.120   4.324   5.982
 96 A'   40 A"   41 A"   97 A'   98 A'   99 A'  100 A'   42 A"                 
  6.015   6.032   6.902   9.639   9.743  13.787  13.896  13.948
101 A'  102 A'  103 A'  104 A'  105 A'   43 A"  106 A'  107 A'                 
 23.291  25.769  25.793  25.851  25.891  26.224  26.339  27.780
108 A'   44 A"   45 A"  109 A'  110 A'  111 A'  112 A'  113 A'                 
 28.328  28.354  28.369  28.530  28.536  28.538  28.557  28.620
 46 A"  114 A'  115 A'   47 A"   48 A"  116 A'  117 A'  118 A'                 
127.875 127.896 127.909 151.590 163.042 215.622 215.7291901.750
 49 A"  119 A'  120 A'  121 A'  122 A'  123 A'  124 A'  125 A'                 

 Beta MOs, Restricted
 -- Occupied --                  
******* -176.31 -165.72 -165.71 -165.71 -101.60 -101.60  -77.11
  1 A'    2 A'    3 A'    1 A"    4 A'    5 A'    6 A'    7 A'                 
-35.809 -31.302 -31.297 -31.296 -22.952 -22.951 -22.951 -22.947
  8 A'    9 A'    2 A"   10 A'   11 A'    3 A"   12 A'    4 A"                 
-22.947 -10.324  -9.512  -9.510  -7.277  -7.275  -7.267  -7.266
 13 A'   14 A'   15 A'   16 A'   17 A'   18 A'    5 A"   19 A'                 
 -7.265  -7.265  -6.605  -6.358  -4.770  -4.767  -4.763  -4.763
  6 A"   20 A'   21 A'   22 A'   23 A'   24 A'    7 A"   25 A'                 
 -4.757  -4.756  -2.035  -2.032  -2.031  -2.020  -2.020  -0.943
  8 A"   26 A'   27 A'    9 A"   28 A'   29 A'   10 A"   30 A'                 
 -0.868  -0.736  -0.657  -0.560  -0.492  -0.441  -0.432  -0.361
 31 A'   32 A'   33 A'   34 A'   35 A'   36 A'   11 A"   37 A'                 
 -0.358  -0.353  -0.317  -0.311  -0.280  -0.259
 12 A"   38 A'   39 A'   13 A"   40 A'   14 A"                                 
 -- Virtual --                   
 -0.104  -0.091  -0.040  -0.004   0.014   0.026   0.033   0.042
 15 A"   41 A'   42 A'   43 A'   44 A'   45 A'   46 A'   16 A"                 
  0.050   0.074   0.077   0.085   0.088   0.093   0.117   0.120
 47 A'   17 A"   48 A'   49 A'   18 A"   50 A'   51 A'   52 A'                 
  0.129   0.132   0.137   0.164   0.198   0.215   0.219   0.253
 53 A'   19 A"   54 A'   55 A'   56 A'   57 A'   20 A"   58 A'                 
  0.268   0.285   0.312   0.347   0.369   0.389   0.399   0.403
 59 A'   21 A"   60 A'   61 A'   22 A"   62 A'   23 A"   63 A'                 
  0.415   0.420   0.437   0.438   0.454   0.462   0.490   0.528
 64 A'   65 A'   66 A'   24 A"   67 A'   25 A"   68 A'   26 A"                 
  0.540   0.591   0.605   0.637   0.678   0.720   0.773   0.784
 69 A'   70 A'   27 A"   71 A'   28 A"   29 A"   72 A'   73 A'                 
  0.826   0.830   0.834   0.845   0.887   0.896   0.897   0.949
 30 A"   31 A"   74 A'   75 A'   76 A'   77 A'   78 A'   79 A'                 
  0.960   0.982   1.033   1.154   1.226   1.291   1.337   1.379
 32 A"   80 A'   81 A'   82 A'   83 A'   33 A"   84 A'   85 A'                 
  1.431   1.461   1.565   1.636   1.680   1.756   1.785   1.917
 34 A"   35 A"   36 A"   86 A'   87 A'   88 A'   89 A'   90 A'                 
  2.217   2.239   2.254   2.302   2.381   2.472   2.671   3.041
 37 A"   38 A"   91 A'   92 A'   93 A'   94 A'   39 A"   95 A'                 
  3.102   3.956   3.969   3.974   4.016   4.120   4.324   5.982
 96 A'   40 A"   41 A"   97 A'   98 A'   99 A'  100 A'   42 A"                 
  6.015   6.032   6.902   9.639   9.743  13.787  13.896  13.948
101 A'  102 A'  103 A'  104 A'  105 A'   43 A"  106 A'  107 A'                 
 23.291  25.769  25.793  25.851  25.891  26.224  26.339  27.780
108 A'   44 A"   45 A"  109 A'  110 A'  111 A'  112 A'  113 A'                 
 28.328  28.354  28.369  28.530  28.536  28.538  28.557  28.620
 46 A"  114 A'  115 A'   47 A"   48 A"  116 A'  117 A'  118 A'                 
127.875 127.896 127.909 151.590 163.042 215.622 215.7291901.750
 49 A"  119 A'  120 A'  121 A'  122 A'  123 A'  124 A'  125 A'                 
 --------------------------------------------------------------

          Ground-State Mulliken Net Atomic Charges

     Atom                 Charge (a.u.)
  ----------------------------------------
      1 C                    -0.601840
      2 P                     0.040307
      3 I                    -0.135913
      4 Cl                    0.275992
      5 Cl                    0.421454
  ----------------------------------------
  Sum of atomic charges =    -0.000000

 -----------------------------------------------------------------
                    Cartesian Multipole Moments
 -----------------------------------------------------------------
    Charge (ESU x 10^10)
                -0.0000
    Dipole Moment (Debye)
         X       0.3556      Y       0.0202      Z      -0.0000
       Tot       0.3562
    Quadrupole Moments (Debye-Ang)
        XX     -71.2345     XY       1.1336     YY     -71.4428
        XZ      -0.0000     YZ       0.0000     ZZ     -73.2971
    Octopole Moments (Debye-Ang^2)
       XXX     -81.5381    XXY      -1.1823    XYY     -26.2565
       YYY      -7.9761    XXZ      -0.0000    XYZ       0.0000
       YYZ      -0.0000    XZZ     -27.0176    YZZ      -0.2389
       ZZZ      -0.0000
    Hexadecapole Moments (Debye-Ang^3)
      XXXX   -1605.7402   XXXY      45.9705   XXYY    -355.2184
      XYYY       7.2282   YYYY    -437.7412   XXXZ      -0.0000
      XXYZ       0.0000   XYYZ      -0.0000   YYYZ       0.0000
      XXZZ    -303.2445   XYZZ       4.8244   YYZZ     -93.9146
      XZZZ      -0.0000   YZZZ       0.0000   ZZZZ     -98.7317
 -----------------------------------------------------------------
 Calculating analytic gradient of the SCF energy
 Gradient of SCF Energy
            1           2           3           4           5
    1   0.0000381  -0.0000265   0.0000117  -0.0000341   0.0000107
    2   0.0000263   0.0000028  -0.0000367   0.0000475  -0.0000399
    3   0.0000000  -0.0000000  -0.0000000  -0.0000000   0.0000000
 Max gradient component =       4.747E-05
 RMS gradient           =       2.511E-05
 Gradient time:  CPU 8.25 s  wall 2.16 s
 Geometry Optimization Parameters
   NAtoms,    NIC,     NZ,  NCons,   NDum,   NFix, NCnnct, MaxDiis
        5      20       5       0       0       0       0       0

 Cartesian Hessian Update
 Hessian Updated using BFGS Update


** GEOMETRY OPTIMIZATION IN DELOCALIZED INTERNAL COORDINATES **
   Searching for a Minimum

   Optimization Cycle:   9

                       Coordinates (Angstroms)
     ATOM                X               Y               Z
      1  C         1.6429578562   -0.0350015415    0.0000000000
      2  P         0.4813633091    1.1994557803    0.0000000000
      3  I        -1.7002938316    0.0192392550    0.0000000000
      4  Cl        3.3085498283    0.5117310629    0.0000000000
      5  Cl        1.4701113691   -1.7503249484    0.0000000000
   Point Group: cs    Number of degrees of freedom:     7


   Energy is  -8219.447506968

 Hessian Updated using BFGS Update

  7 Hessian modes will be used to form the next step
  Hessian Eigenvalues:
     0.088542    0.117450    0.185032    0.210720    0.269533    0.291350
     0.389018

 Minimum Search - Taking Simple RFO Step
 Searching for Lamda that Minimizes Along All modes
 Value Taken    Lamda =   0.00000000
 Step Taken.  Stepsize is  0.000407

                             Maximum     Tolerance    Cnvgd?
         Gradient           0.000053      0.000300     YES
         Displacement       0.000262      0.001200     YES
         Energy change     -0.000000      0.000001     YES


                       Distance Matrix (Angstroms)
             C (  1)   P (  2)   I (  3)   Cl(  4)
   P (  2)  1.695048
   I (  3)  3.343692  2.480431
   Cl(  4)  1.753030  2.909630  5.032997
   Cl(  5)  1.724010  3.111082  3.630816  2.914919

 Final energy is   -8219.4475069683285     


 ******************************
 **  OPTIMIZATION CONVERGED  **
 ******************************

                       Coordinates (Angstroms)
     ATOM                X               Y               Z
      1  C         1.6429578562   -0.0350015415    0.0000000000
      2  P         0.4813633091    1.1994557803    0.0000000000
      3  I        -1.7002938316    0.0192392550    0.0000000000
      4  Cl        3.3085498283    0.5117310629    0.0000000000
      5  Cl        1.4701113691   -1.7503249484    0.0000000000

Z-matrix Print:
$molecule
0 1
I 
P  1 2.480431
C  2 1.695048 1 104.846031
Cl 3 1.724010 2 130.987749 1 -0.000000 0
Cl 3 1.753030 2 115.085714 1 -180.000000 0
$end


 --------------------------------------------------------------
             Orbital Energies (a.u.) and Symmetries
 --------------------------------------------------------------

 Alpha MOs, Restricted
 -- Occupied --                  
******* -176.31 -165.72 -165.71 -165.71 -101.60 -101.60  -77.11
  1 A'    2 A'    3 A'    1 A"    4 A'    5 A'    6 A'    7 A'                 
-35.809 -31.302 -31.297 -31.296 -22.952 -22.951 -22.951 -22.947
  8 A'    9 A'    2 A"   10 A'   11 A'    3 A"   12 A'    4 A"                 
-22.947 -10.324  -9.512  -9.510  -7.277  -7.275  -7.267  -7.266
 13 A'   14 A'   15 A'   16 A'   17 A'   18 A'    5 A"   19 A'                 
 -7.265  -7.265  -6.605  -6.358  -4.770  -4.767  -4.763  -4.763
  6 A"   20 A'   21 A'   22 A'   23 A'   24 A'    7 A"   25 A'                 
 -4.757  -4.756  -2.035  -2.032  -2.031  -2.020  -2.020  -0.943
  8 A"   26 A'   27 A'    9 A"   28 A'   29 A'   10 A"   30 A'                 
 -0.868  -0.736  -0.657  -0.560  -0.492  -0.441  -0.432  -0.361
 31 A'   32 A'   33 A'   34 A'   35 A'   36 A'   11 A"   37 A'                 
 -0.358  -0.353  -0.317  -0.311  -0.280  -0.259
 12 A"   38 A'   39 A'   13 A"   40 A'   14 A"                                 
 -- Virtual --                   
 -0.104  -0.091  -0.040  -0.004   0.014   0.026   0.033   0.042
 15 A"   41 A'   42 A'   43 A'   44 A'   45 A'   46 A'   16 A"                 
  0.050   0.074   0.077   0.085   0.088   0.093   0.117   0.120
 47 A'   17 A"   48 A'   49 A'   18 A"   50 A'   51 A'   52 A'                 
  0.129   0.132   0.137   0.164   0.198   0.215   0.219   0.253
 53 A'   19 A"   54 A'   55 A'   56 A'   57 A'   20 A"   58 A'                 
  0.268   0.285   0.312   0.347   0.369   0.389   0.399   0.403
 59 A'   21 A"   60 A'   61 A'   22 A"   62 A'   23 A"   63 A'                 
  0.415   0.420   0.437   0.438   0.454   0.462   0.490   0.528
 64 A'   65 A'   66 A'   24 A"   67 A'   25 A"   68 A'   26 A"                 
  0.540   0.591   0.605   0.637   0.678   0.720   0.773   0.784
 69 A'   70 A'   27 A"   71 A'   28 A"   29 A"   72 A'   73 A'                 
  0.826   0.830   0.834   0.845   0.887   0.896   0.897   0.949
 30 A"   31 A"   74 A'   75 A'   76 A'   77 A'   78 A'   79 A'                 
  0.960   0.982   1.033   1.154   1.226   1.291   1.337   1.379
 32 A"   80 A'   81 A'   82 A'   83 A'   33 A"   84 A'   85 A'                 
  1.431   1.461   1.565   1.636   1.680   1.756   1.785   1.917
 34 A"   35 A"   36 A"   86 A'   87 A'   88 A'   89 A'   90 A'                 
  2.217   2.239   2.254   2.302   2.381   2.472   2.671   3.041
 37 A"   38 A"   91 A'   92 A'   93 A'   94 A'   39 A"   95 A'                 
  3.102   3.956   3.969   3.974   4.016   4.120   4.324   5.982
 96 A'   40 A"   41 A"   97 A'   98 A'   99 A'  100 A'   42 A"                 
  6.015   6.032   6.902   9.639   9.743  13.787  13.896  13.948
101 A'  102 A'  103 A'  104 A'  105 A'   43 A"  106 A'  107 A'                 
 23.291  25.769  25.793  25.851  25.891  26.224  26.339  27.780
108 A'   44 A"   45 A"  109 A'  110 A'  111 A'  112 A'  113 A'                 
 28.328  28.354  28.369  28.530  28.536  28.538  28.557  28.620
 46 A"  114 A'  115 A'   47 A"   48 A"  116 A'  117 A'  118 A'                 
127.875 127.896 127.909 151.590 163.042 215.622 215.7291901.750
 49 A"  119 A'  120 A'  121 A'  122 A'  123 A'  124 A'  125 A'                 

 Beta MOs, Restricted
 -- Occupied --                  
******* -176.31 -165.72 -165.71 -165.71 -101.60 -101.60  -77.11
  1 A'    2 A'    3 A'    1 A"    4 A'    5 A'    6 A'    7 A'                 
-35.809 -31.302 -31.297 -31.296 -22.952 -22.951 -22.951 -22.947
  8 A'    9 A'    2 A"   10 A'   11 A'    3 A"   12 A'    4 A"                 
-22.947 -10.324  -9.512  -9.510  -7.277  -7.275  -7.267  -7.266
 13 A'   14 A'   15 A'   16 A'   17 A'   18 A'    5 A"   19 A'                 
 -7.265  -7.265  -6.605  -6.358  -4.770  -4.767  -4.763  -4.763
  6 A"   20 A'   21 A'   22 A'   23 A'   24 A'    7 A"   25 A'                 
 -4.757  -4.756  -2.035  -2.032  -2.031  -2.020  -2.020  -0.943
  8 A"   26 A'   27 A'    9 A"   28 A'   29 A'   10 A"   30 A'                 
 -0.868  -0.736  -0.657  -0.560  -0.492  -0.441  -0.432  -0.361
 31 A'   32 A'   33 A'   34 A'   35 A'   36 A'   11 A"   37 A'                 
 -0.358  -0.353  -0.317  -0.311  -0.280  -0.259
 12 A"   38 A'   39 A'   13 A"   40 A'   14 A"                                 
 -- Virtual --                   
 -0.104  -0.091  -0.040  -0.004   0.014   0.026   0.033   0.042
 15 A"   41 A'   42 A'   43 A'   44 A'   45 A'   46 A'   16 A"                 
  0.050   0.074   0.077   0.085   0.088   0.093   0.117   0.120
 47 A'   17 A"   48 A'   49 A'   18 A"   50 A'   51 A'   52 A'                 
  0.129   0.132   0.137   0.164   0.198   0.215   0.219   0.253
 53 A'   19 A"   54 A'   55 A'   56 A'   57 A'   20 A"   58 A'                 
  0.268   0.285   0.312   0.347   0.369   0.389   0.399   0.403
 59 A'   21 A"   60 A'   61 A'   22 A"   62 A'   23 A"   63 A'                 
  0.415   0.420   0.437   0.438   0.454   0.462   0.490   0.528
 64 A'   65 A'   66 A'   24 A"   67 A'   25 A"   68 A'   26 A"                 
  0.540   0.591   0.605   0.637   0.678   0.720   0.773   0.784
 69 A'   70 A'   27 A"   71 A'   28 A"   29 A"   72 A'   73 A'                 
  0.826   0.830   0.834   0.845   0.887   0.896   0.897   0.949
 30 A"   31 A"   74 A'   75 A'   76 A'   77 A'   78 A'   79 A'                 
  0.960   0.982   1.033   1.154   1.226   1.291   1.337   1.379
 32 A"   80 A'   81 A'   82 A'   83 A'   33 A"   84 A'   85 A'                 
  1.431   1.461   1.565   1.636   1.680   1.756   1.785   1.917
 34 A"   35 A"   36 A"   86 A'   87 A'   88 A'   89 A'   90 A'                 
  2.217   2.239   2.254   2.302   2.381   2.472   2.671   3.041
 37 A"   38 A"   91 A'   92 A'   93 A'   94 A'   39 A"   95 A'                 
  3.102   3.956   3.969   3.974   4.016   4.120   4.324   5.982
 96 A'   40 A"   41 A"   97 A'   98 A'   99 A'  100 A'   42 A"                 
  6.015   6.032   6.902   9.639   9.743  13.787  13.896  13.948
101 A'  102 A'  103 A'  104 A'  105 A'   43 A"  106 A'  107 A'                 
 23.291  25.769  25.793  25.851  25.891  26.224  26.339  27.780
108 A'   44 A"   45 A"  109 A'  110 A'  111 A'  112 A'  113 A'                 
 28.328  28.354  28.369  28.530  28.536  28.538  28.557  28.620
 46 A"  114 A'  115 A'   47 A"   48 A"  116 A'  117 A'  118 A'                 
127.875 127.896 127.909 151.590 163.042 215.622 215.7291901.750
 49 A"  119 A'  120 A'  121 A'  122 A'  123 A'  124 A'  125 A'                 
 --------------------------------------------------------------

          Ground-State Mulliken Net Atomic Charges

     Atom                 Charge (a.u.)
  ----------------------------------------
      1 C                    -0.601840
      2 P                     0.040307
      3 I                    -0.135913
      4 Cl                    0.275992
      5 Cl                    0.421454
  ----------------------------------------
  Sum of atomic charges =    -0.000000

 -----------------------------------------------------------------
                    Cartesian Multipole Moments
 -----------------------------------------------------------------
    Charge (ESU x 10^10)
                -0.0000
    Dipole Moment (Debye)
         X       0.3556      Y       0.0202      Z      -0.0000
       Tot       0.3562
    Quadrupole Moments (Debye-Ang)
        XX     -71.2345     XY       1.1336     YY     -71.4428
        XZ      -0.0000     YZ       0.0000     ZZ     -73.2971
    Octopole Moments (Debye-Ang^2)
       XXX     -81.5381    XXY      -1.1823    XYY     -26.2565
       YYY      -7.9761    XXZ      -0.0000    XYZ       0.0000
       YYZ      -0.0000    XZZ     -27.0176    YZZ      -0.2389
       ZZZ      -0.0000
    Hexadecapole Moments (Debye-Ang^3)
      XXXX   -1605.7402   XXXY      45.9705   XXYY    -355.2184
      XYYY       7.2282   YYYY    -437.7412   XXXZ      -0.0000
      XXYZ       0.0000   XYYZ      -0.0000   YYYZ       0.0000
      XXZZ    -303.2445   XYZZ       4.8244   YYZZ     -93.9146
      XZZZ      -0.0000   YZZZ       0.0000   ZZZZ     -98.7317
 -----------------------------------------------------------------
Archival summary:
1\1\TWL02\OPT\ProcedureUnspecified\BasisUnspecified\1l211\taweetha\MonNov2615:57:212018MonNov2615:57:212018\0\\#,OPT,ProcedureUnspecified,BasisUnspecified,\\0,1\I\P,1,2.48043\C,2,1.69505,1,104.846\Cl,3,1.72401,2,130.988,1,-0,0\Cl,3,1.75303,2,115.086,1,-180,0\\\@

 Total job time:  81.06s(wall), 299.29s(cpu) 
 Mon Nov 26 15:57:21 2018

        *************************************************************
        *                                                           *
        *  Thank you very much for using Q-Chem.  Have a nice day.  *
        *                                                           *
        *************************************************************


 
User input: 2 of 2 
 
Q-Chem Developer Version!
                  Welcome to Q-Chem
     A Quantum Leap Into The Future Of Chemistry


 Q-Chem 5.1, Q-Chem, Inc., Pleasanton, CA (2018)

 Yihan Shao,  Zhengting Gan,  E. Epifanovsky,  A. T. B. Gilbert,  M. Wormit,  
 J. Kussmann,  A. W. Lange,  A. Behn,  Jia Deng,  Xintian Feng,  D. Ghosh,  
 M. Goldey,  P. R. Horn,  L. D. Jacobson,  I. Kaliman,  T. Kus,  A. Landau,  
 Jie Liu,  E. I. Proynov,  R. M. Richard,  R. P. Steele,  E. J. Sundstrom,  
 H. L. Woodcock III,  P. M. Zimmerman,  D. Zuev,  B. Albrecht,  E. Alguire,  
 S. A. Baeppler,  D. Barton,  Z. Benda,  Y. A. Bernard,  E. J. Berquist,  
 K. B. Bravaya,  H. Burton,  D. Casanova,  Chun-Min Chang,  Yunqing Chen,  
 A. Chien,  K. D. Closser,  M. P. Coons,  S. Coriani,  S. Dasgupta,  
 A. L. Dempwolff,  M. Diedenhofen,  Hainam Do,  R. G. Edgar,  Po-Tung Fang,  
 S. Faraji,  S. Fatehi,  Qingguo Feng,  K. D. Fenk,  J. Fosso-Tande,  
 Qinghui Ge,  A. Ghysels,  G. Gidofalvi,  J. Gomes,  J. Gonthier,  A. Gunina,  
 D. Hait,  M. W. D. Hanson-Heine,  P. H. P. Harbach,  A. W. Hauser,  
 J. E. Herr,  E. G. Hohenstein,  Z. C. Holden,  Kerwin Hui,  B. C. Huynh,  
 T.-C. Jagau,  Hyunjun Ji,  B. Kaduk,  K. Khistyaev,  Jaehoon Kim,  
 P. Klunzinger,  K. Koh,  D. Kosenkov,  L. Koulias,  T. Kowalczyk,  
 C. M. Krauter,  A. Kunitsa,  Ka Un Lao,  A. Laurent,  K. V. Lawler,  
 Joonho Lee,  D. Lefrancois,  S. Lehtola,  D. S. Levine,  Yi-Pei Li,  
 You-Sheng Lin,  Fenglai Liu,  E. Livshits,  A. Luenser,  P. Manohar,  
 E. Mansoor,  S. F. Manzer,  Shan-Ping Mao,  Yuezhi Mao,  N. Mardirossian,  
 A. V. Marenich,  T. Markovich,  L. A. Martinez-Martinez,  S. A. Maurer,  
 N. J. Mayhall,  S. C. McKenzie,  J.-M. Mewes,  A. F. Morrison,  
 J. W. Mullinax,  K. Nanda,  T. S. Nguyen-Beck,  R. Olivares-Amaya,  
 J. A. Parkhill,  T. M. Perrine,  F. Plasser,  P. Pokhilko,  S. Prager,  
 A. Prociuk,  E. Ramos,  D. R. Rehn,  F. Rob,  M. Schneider,  N. Sergueev,  
 S. M. Sharada,  S. Sharma,  D. W. Small,  T. Stauch,  T. Stein,  
 Yu-Chuan Su,  A. J. W. Thom,  A. Tkatchenko,  T. Tsuchimochi,  N. M. Tubman,  
 L. Vogt,  M. L. Vidal,  O. Vydrov,  M. A. Watson,  J. Wenzel,  
 M. de Wergifosse,  T. A. Wesolowski,  A. White,  J. Witte,  A. Yamada,  
 Jun Yang,  K. Yao,  S. Yeganeh,  S. R. Yost,  Zhi-Qiang You,  A. Zech,  
 Igor Ying Zhang,  Xing Zhang,  Yan Zhao,  Ying Zhu,  B. R. Brooks,  
 G. K. L. Chan,  C. J. Cramer,  M. S. Gordon,  W. J. Hehre,  A. Klamt,  
 M. W. Schmidt,  C. D. Sherrill,  D. G. Truhlar,  A. Aspuru-Guzik,  R. Baer,  
 A. T. Bell,  N. A. Besley,  Jeng-Da Chai,  A. E. DePrince, III,  
 R. A. DiStasio Jr.,  A. Dreuw,  B. D. Dunietz,  T. R. Furlani,  
 Chao-Ping Hsu,  Yousung Jung,  Jing Kong,  D. S. Lambrecht,  WanZhen Liang,  
 C. Ochsenfeld,  V. A. Rassolov,  L. V. Slipchenko,  J. E. Subotnik,  
 T. Van Voorhis,  J. M. Herbert,  A. I. Krylov,  P. M. W. Gill,  M. Head-Gordon

 Contributors to earlier versions of Q-Chem not listed above: 
 R. D. Adamson,  B. Austin,  J. Baker,  G. J. O. Beran,  K. Brandhorst,  
 S. T. Brown,  E. F. C. Byrd,  A. K. Chakraborty,  C.-L. Cheng,  
 Siu Hung Chien,  D. M. Chipman,  D. L. Crittenden,  H. Dachsel,  
 R. J. Doerksen,  A. D. Dutoi,  L. Fusti-Molnar,  W. A. Goddard III,  
 A. Golubeva-Zadorozhnaya,  S. R. Gwaltney,  G. Hawkins,  A. Heyden,  
 S. Hirata,  G. Kedziora,  F. J. Keil,  C. Kelley,  Jihan Kim,  R. A. King,  
 R. Z. Khaliullin,  P. P. Korambath,  W. Kurlancheek,  A. M. Lee,  M. S. Lee,  
 S. V. Levchenko,  Ching Yeh Lin,  D. Liotard,  R. C. Lochan,  I. Lotan,  
 P. E. Maslen,  N. Nair,  D. P. O'Neill,  D. Neuhauser,  E. Neuscamman,  
 C. M. Oana,  R. Olson,  B. Peters,  R. Peverati,  P. A. Pieniazek,  
 Y. M. Rhee,  J. Ritchie,  M. A. Rohrdanz,  E. Rosta,  N. J. Russ,  
 H. F. Schaefer III,  N. E. Schultz,  N. Shenvi,  A. C. Simmonett,  A. Sodt,  
 D. Stuck,  K. S. Thanthiriwatte,  V. Vanovschi,  Tao Wang,  A. Warshel,  
 C. F. Williams,  Q. Wu,  X. Xu,  W. Zhang

 Please cite Q-Chem as follows:
 Y. Shao et al., Mol. Phys. 113, 184-215 (2015)
 DOI: 10.1080/00268976.2014.952696

 Q-Chem 5.1.2 for Intel X86 EM64T Linux

 Parts of Q-Chem use Armadillo 8.300.2 (Tropical Shenanigans).
 http://arma.sourceforge.net/

 Q-Chem begins on Mon Nov 26 15:57:21 2018  

Host: 
0

     Scratch files written to /scratch/taweetham/qchem50636//
The previous job contains 0 fragments, simply inherited here
Input Ideriv = 2
Curr. Ideriv = -1
Max.  Ideriv = 2

Checking the input file for inconsistencies... 	...done.

--------------------------------------------------------------
User input:
--------------------------------------------------------------

$molecule
read
$end

$rem
   job_type 	frequency
   basis 	6-311++g**
   method	b3lyp	
$end


--------------------------------------------------------------
 ----------------------------------------------------------------
             Standard Nuclear Orientation (Angstroms)
    I     Atom           X                Y                Z
 ----------------------------------------------------------------
    1      C       1.5668742288     0.0264140625     0.0000000000
    2      P       0.3737361795     1.2304108925     0.0000000000
    3      I      -1.7766618182    -0.0058444927    -0.0000000000
    4      Cl      3.2177663190     0.6160482413     0.0000000000
    5      Cl      1.4384565220    -1.6928064559    -0.0000000000
 ----------------------------------------------------------------
 Molecular Point Group                 Cs    NOp =  2
 Largest Abelian Subgroup              Cs    NOp =  2
 Nuclear Repulsion Energy =   678.3950187281 hartrees
 There are       54 alpha and       54 beta electrons
 Requested basis set is 6-311++G(d,p)
 There are 69 shells and 174 basis functions

 Total QAlloc Memory Limit   2000 MB
 Mega-Array Size       188 MB
 MEM_STATIC part       192 MB

                       Distance Matrix (Angstroms)
             C (  1)   P (  2)   I (  3)   Cl(  4)
   P (  2)  1.695048
   I (  3)  3.343692  2.480431
   Cl(  4)  1.753030  2.909630  5.032997
   Cl(  5)  1.724010  3.111082  3.630816  2.914919

 A cutoff of  1.0D-11 yielded   1842 shell pairs
 There are     12683 function pairs (     14048 Cartesian)

 -------------------------------------------------------
 OpenMP Integral Computing Module                       
 Release: version 1.0, May 2013, Q-Chem Inc. Pittsburgh 
 -------------------------------------------------------
 Integral Job Info:
 Integral job number is                      11
 Integral operator is                         1
 short-range coefficients                     0
 long-range coefficients              100000000
 Omega coefficients                           0
 if combine SR and LR in K                    0
 Integral screening is                        0
 Integral computing path is                   2
 max size of driver memory is            800000
 size of driver memory is                593474
 size of scratch memory is             11933652
 max col of scratch BK array               1296
 max len of scratch array in speh3          155
 max len of scratch index in speh4           18
 max int batch size is                      520
 min int batch size is                       52
 fixed nKL is                                52
 max L of basis functions is                  2
 order of int derivative is                   0
 number of shells is                         69
 number of basis is                         183
 number of cartesian basis is               183
 number of contracted shell pairs          1842
 number of primitive shell pairs           4283
 maxK2 (contraction) of shell pair           36
 max number of K2 of shell pair               1
 max number of CS2 of shell pair            286
 max number of PS2 of shell pair            286
 mem total for path MDJ                  529692
 -------------------------------------------------------
 Smallest overlap matrix eigenvalue = 3.33E-04
 Guess from superposition of atomic densities
 Warning:  Energy on first SCF cycle will be non-variational
 SAD guess density has 108.000000 electrons

 -----------------------------------------------------------------------
  General SCF calculation program by
  Eric Jon Sundstrom, Paul Horn, Yuezhi Mao, Dmitri Zuev, Alec White,
  David Stuck, Shaama M.S., Shane Yost, Joonho Lee, David Small,
  Daniel Levine, Susi Lehtola, Hugh Burton, Evgeny Epifanovsky
 -----------------------------------------------------------------------
 Exchange:     0.2000 Hartree-Fock + 0.0800 Slater + 0.7200 B88
 Correlation:  0.1900 VWN1RPA + 0.8100 LYP
 Using SG-1 standard quadrature grid
 using 4 threads for integral computing
 -------------------------------------------------------
 OpenMP Integral computing Module                
 Release: version 2.0, May 2017, Q-Chem Inc. Pleasanton 
 -------------------------------------------------------
 -------------------------------------------------------
 OpenMP BLAS3 based DFT computing Module                
 Release: version 1.0, May 2013, Q-Chem Inc. Pittsburgh 
 -------------------------------------------------------
 A restricted SCF calculation will be
 performed using DIIS
 SCF converges when DIIS error is below 1.0e-08
 ---------------------------------------
  Cycle       Energy         DIIS error
 ---------------------------------------
    1   -8220.0649060973      3.69e-02  
    2   -8219.4371121250      1.62e-03  
    3   -8219.4269603077      2.02e-03  
    4   -8219.4446594078      8.00e-04  
    5   -8219.4471389750      3.02e-04  
    6   -8219.4474419717      1.16e-04  
    7   -8219.4474920593      1.99e-05  
    8   -8219.4474935990      6.87e-06  
    9   -8219.4474937876      1.25e-06  
   10   -8219.4474937938      2.71e-07  
   11   -8219.4474937941      1.07e-07  
   12   -8219.4474937941      1.81e-08  
   13   -8219.4474937942      7.11e-09  Convergence criterion met
 ---------------------------------------
 SCF time:   CPU 30.33s  wall 8.00s 
 SCF   energy in the final basis set =    -8219.4474937942
 Total energy in the final basis set =    -8219.4474937942

 --------------------------------------------------------------
             Orbital Energies (a.u.) and Symmetries
 --------------------------------------------------------------

 Alpha MOs, Restricted
 -- Occupied --                  
******* -176.31 -165.72 -165.71 -165.71 -101.60 -101.60  -77.11
  1 A'    2 A'    3 A'    1 A"    4 A'    5 A'    6 A'    7 A'                 
-35.809 -31.302 -31.297 -31.296 -22.952 -22.951 -22.951 -22.947
  8 A'    9 A'    2 A"   10 A'   11 A'    3 A"   12 A'    4 A"                 
-22.947 -10.324  -9.512  -9.510  -7.277  -7.275  -7.267  -7.266
 13 A'   14 A'   15 A'   16 A'   17 A'   18 A'    5 A"   19 A'                 
 -7.265  -7.265  -6.605  -6.358  -4.770  -4.767  -4.763  -4.763
  6 A"   20 A'   21 A'   22 A'   23 A'   24 A'    7 A"   25 A'                 
 -4.757  -4.756  -2.035  -2.032  -2.031  -2.020  -2.020  -0.943
  8 A"   26 A'   27 A'    9 A"   28 A'   29 A'   10 A"   30 A'                 
 -0.868  -0.736  -0.657  -0.560  -0.492  -0.441  -0.432  -0.361
 31 A'   32 A'   33 A'   34 A'   35 A'   36 A'   11 A"   37 A'                 
 -0.358  -0.353  -0.317  -0.311  -0.280  -0.259
 12 A"   38 A'   39 A'   13 A"   40 A'   14 A"                                 
 -- Virtual --                   
 -0.104  -0.091  -0.040  -0.004   0.014   0.026   0.033   0.042
 15 A"   41 A'   42 A'   43 A'   44 A'   45 A'   46 A'   16 A"                 
  0.050   0.074   0.077   0.085   0.088   0.093   0.117   0.120
 47 A'   17 A"   48 A'   49 A'   18 A"   50 A'   51 A'   52 A'                 
  0.129   0.132   0.137   0.164   0.198   0.215   0.219   0.253
 53 A'   19 A"   54 A'   55 A'   56 A'   57 A'   20 A"   58 A'                 
  0.268   0.285   0.312   0.347   0.369   0.389   0.399   0.403
 59 A'   21 A"   60 A'   61 A'   22 A"   62 A'   23 A"   63 A'                 
  0.415   0.420   0.437   0.438   0.454   0.462   0.490   0.528
 64 A'   65 A'   66 A'   24 A"   67 A'   25 A"   68 A'   26 A"                 
  0.540   0.591   0.605   0.637   0.678   0.720   0.773   0.784
 69 A'   70 A'   27 A"   71 A'   28 A"   29 A"   72 A'   73 A'                 
  0.826   0.830   0.834   0.845   0.887   0.896   0.897   0.949
 30 A"   31 A"   74 A'   75 A'   76 A'   77 A'   78 A'   79 A'                 
  0.960   0.982   1.033   1.154   1.226   1.291   1.336   1.379
 32 A"   80 A'   81 A'   82 A'   83 A'   33 A"   84 A'   85 A'                 
  1.431   1.461   1.565   1.636   1.680   1.756   1.785   1.917
 34 A"   35 A"   36 A"   86 A'   87 A'   88 A'   89 A'   90 A'                 
  2.217   2.239   2.254   2.302   2.381   2.472   2.671   3.041
 37 A"   38 A"   91 A'   92 A'   93 A'   94 A'   39 A"   95 A'                 
  3.102   3.956   3.969   3.974   4.016   4.120   4.324   5.982
 96 A'   40 A"   41 A"   97 A'   98 A'   99 A'  100 A'   42 A"                 
  6.015   6.032   6.902   9.639   9.743  13.787  13.896  13.948
101 A'  102 A'  103 A'  104 A'  105 A'   43 A"  106 A'  107 A'                 
 23.291  25.769  25.793  25.851  25.891  26.224  26.339  27.780
108 A'   44 A"   45 A"  109 A'  110 A'  111 A'  112 A'  113 A'                 
 28.328  28.354  28.369  28.530  28.536  28.538  28.557  28.620
 46 A"  114 A'  115 A'   47 A"   48 A"  116 A'  117 A'  118 A'                 
127.875 127.896 127.909 151.590 163.042 215.622 215.7291901.750
 49 A"  119 A'  120 A'  121 A'  122 A'  123 A'  124 A'  125 A'                 

 Beta MOs, Restricted
 -- Occupied --                  
******* -176.31 -165.72 -165.71 -165.71 -101.60 -101.60  -77.11
  1 A'    2 A'    3 A'    1 A"    4 A'    5 A'    6 A'    7 A'                 
-35.809 -31.302 -31.297 -31.296 -22.952 -22.951 -22.951 -22.947
  8 A'    9 A'    2 A"   10 A'   11 A'    3 A"   12 A'    4 A"                 
-22.947 -10.324  -9.512  -9.510  -7.277  -7.275  -7.267  -7.266
 13 A'   14 A'   15 A'   16 A'   17 A'   18 A'    5 A"   19 A'                 
 -7.265  -7.265  -6.605  -6.358  -4.770  -4.767  -4.763  -4.763
  6 A"   20 A'   21 A'   22 A'   23 A'   24 A'    7 A"   25 A'                 
 -4.757  -4.756  -2.035  -2.032  -2.031  -2.020  -2.020  -0.943
  8 A"   26 A'   27 A'    9 A"   28 A'   29 A'   10 A"   30 A'                 
 -0.868  -0.736  -0.657  -0.560  -0.492  -0.441  -0.432  -0.361
 31 A'   32 A'   33 A'   34 A'   35 A'   36 A'   11 A"   37 A'                 
 -0.358  -0.353  -0.317  -0.311  -0.280  -0.259
 12 A"   38 A'   39 A'   13 A"   40 A'   14 A"                                 
 -- Virtual --                   
 -0.104  -0.091  -0.040  -0.004   0.014   0.026   0.033   0.042
 15 A"   41 A'   42 A'   43 A'   44 A'   45 A'   46 A'   16 A"                 
  0.050   0.074   0.077   0.085   0.088   0.093   0.117   0.120
 47 A'   17 A"   48 A'   49 A'   18 A"   50 A'   51 A'   52 A'                 
  0.129   0.132   0.137   0.164   0.198   0.215   0.219   0.253
 53 A'   19 A"   54 A'   55 A'   56 A'   57 A'   20 A"   58 A'                 
  0.268   0.285   0.312   0.347   0.369   0.389   0.399   0.403
 59 A'   21 A"   60 A'   61 A'   22 A"   62 A'   23 A"   63 A'                 
  0.415   0.420   0.437   0.438   0.454   0.462   0.490   0.528
 64 A'   65 A'   66 A'   24 A"   67 A'   25 A"   68 A'   26 A"                 
  0.540   0.591   0.605   0.637   0.678   0.720   0.773   0.784
 69 A'   70 A'   27 A"   71 A'   28 A"   29 A"   72 A'   73 A'                 
  0.826   0.830   0.834   0.845   0.887   0.896   0.897   0.949
 30 A"   31 A"   74 A'   75 A'   76 A'   77 A'   78 A'   79 A'                 
  0.960   0.982   1.033   1.154   1.226   1.291   1.336   1.379
 32 A"   80 A'   81 A'   82 A'   83 A'   33 A"   84 A'   85 A'                 
  1.431   1.461   1.565   1.636   1.680   1.756   1.785   1.917
 34 A"   35 A"   36 A"   86 A'   87 A'   88 A'   89 A'   90 A'                 
  2.217   2.239   2.254   2.302   2.381   2.472   2.671   3.041
 37 A"   38 A"   91 A'   92 A'   93 A'   94 A'   39 A"   95 A'                 
  3.102   3.956   3.969   3.974   4.016   4.120   4.324   5.982
 96 A'   40 A"   41 A"   97 A'   98 A'   99 A'  100 A'   42 A"                 
  6.015   6.032   6.902   9.639   9.743  13.787  13.896  13.948
101 A'  102 A'  103 A'  104 A'  105 A'   43 A"  106 A'  107 A'                 
 23.291  25.769  25.793  25.851  25.891  26.224  26.339  27.780
108 A'   44 A"   45 A"  109 A'  110 A'  111 A'  112 A'  113 A'                 
 28.328  28.354  28.369  28.530  28.536  28.538  28.557  28.620
 46 A"  114 A'  115 A'   47 A"   48 A"  116 A'  117 A'  118 A'                 
127.875 127.896 127.909 151.590 163.042 215.622 215.7291901.750
 49 A"  119 A'  120 A'  121 A'  122 A'  123 A'  124 A'  125 A'                 
 --------------------------------------------------------------

          Ground-State Mulliken Net Atomic Charges

     Atom                 Charge (a.u.)
  ----------------------------------------
      1 C                    -0.601692
      2 P                     0.040183
      3 I                    -0.135904
      4 Cl                    0.275907
      5 Cl                    0.421507
  ----------------------------------------
  Sum of atomic charges =    -0.000000

 -----------------------------------------------------------------
                    Cartesian Multipole Moments
 -----------------------------------------------------------------
    Charge (ESU x 10^10)
                -0.0000
    Dipole Moment (Debye)
         X       0.3552      Y       0.0298      Z      -0.0000
       Tot       0.3564
    Quadrupole Moments (Debye-Ang)
        XX     -71.3474     XY       1.1413     YY     -71.3831
        XZ       0.0000     YZ       0.0000     ZZ     -73.2970
    Octopole Moments (Debye-Ang^2)
       XXX     -65.0675    XXY      -3.4560    XYY     -20.6073
       YYY     -14.0579    XXZ      -0.0000    XYZ       0.0000
       YYZ      -0.0000    XZZ     -21.4006    YZZ      -2.3234
       ZZZ      -0.0000
    Hexadecapole Moments (Debye-Ang^3)
      XXXX   -1587.3726   XXXY      31.1029   XXYY    -349.6889
      XYYY      -9.3457   YYYY    -438.7425   XXXZ      -0.0000
      XXYZ       0.0000   XYYZ      -0.0000   YYYZ       0.0000
      XXZZ    -299.6538   XYZZ      -0.9274   YYZZ     -93.8662
      XZZZ      -0.0000   YZZZ       0.0000   ZZZZ     -98.7306
 -----------------------------------------------------------------
 Calculating MO derivatives via CPSCF
 D1JvT checksum  = 251940 15627.9293199767
 D1KAT checksum  = 615600 689.7116095425
   1         3          15      0.150052    0.053268
   2         3          15      0.019163    0.006784
   3         3          15      0.002817    0.001170
   4         3          15      0.000282    0.000130
   5        16           2      0.000022    0.000013
   6        18           0      0.000000    0.000000    Roots Converged
 Time for AOints: 9.6 s (CPU) 2.4 s (wall)
 ------------------------------------------------------------------------------
                     AOints        : Timing summary (seconds)
 ------------------------------------------------------------------------------
     job step          cpu (% of tot)      sys (% of tot)     wall (% of tot)
 ------------------------------------------------------------------------------
  cpscf_lag         0.4555E+02 (34.2)   0.5000E-05 (27.8)   0.1176E+02 (33.6)
  iterzp            0.7795E+02 (58.5)   0.1300E-04 (72.2)   0.2064E+02 (59.0)
  make_fx           0.0000E+00 ( 0.0)   0.0000E+00 ( 0.0)   0.0000E+00 ( 0.0)
  AOints            0.9556E+01 ( 7.2)   0.0000E+00 ( 0.0)   0.2421E+01 ( 6.9)
 ------------------------------------------------------------------------------
   Grand Totals     0.1332E+03          0.1800E-04          0.3500E+02
 ------------------------------------------------------------------------------
 Calculating analytic Hessian of the SCF energy
 Polarizability Matrix (a.u.)
            1           2           3
    1-144.9473708  -1.8088794  -0.0000000
    2  -1.8088794 -90.8773433   0.0000000
    3  -0.0000000   0.0000000 -55.1624795

 Direct stationary perturbation theory relativistic correction:

 rels  =      98.964244272767
 relv  =    -328.930479935084
 rel2e =      43.652841418978
 E_rel =    -186.313394243339

 Hessian of the SCF Energy
            1           2           3           4           5           6
    1   0.3230006  -0.0969508  -0.0000000  -0.1383737   0.1154594   0.0000000
    2  -0.0969508   0.3716625  -0.0000000   0.1330345  -0.1681949   0.0000000
    3  -0.0000000  -0.0000000   0.0677203   0.0000000   0.0000000  -0.0243327
    4  -0.1383737   0.1330345   0.0000000   0.2403522  -0.0871836  -0.0000000
    5   0.1154594  -0.1681949   0.0000000  -0.0871836   0.2318667  -0.0000000
    6   0.0000000   0.0000000  -0.0243327  -0.0000000  -0.0000000   0.0136693
    7  -0.0117786  -0.0068009   0.0000000  -0.0692584  -0.0354378  -0.0000000
    8   0.0044986   0.0023828  -0.0000000  -0.0476222  -0.0387129   0.0000000
    9   0.0000000  -0.0000000  -0.0005033   0.0000000   0.0000000  -0.0031769
   10  -0.1398482  -0.0258520  -0.0000000  -0.0337958  -0.0058631  -0.0000000
   11  -0.0253448  -0.0371344   0.0000000   0.0026371   0.0069936   0.0000000
   12  -0.0000000  -0.0000000  -0.0190559  -0.0000000   0.0000000   0.0026714
   13  -0.0330002  -0.0034309   0.0000000   0.0010757   0.0130252   0.0000000
   14   0.0023376  -0.1687160   0.0000000  -0.0008657  -0.0319524  -0.0000000
   15   0.0000000   0.0000000  -0.0238284   0.0000000  -0.0000000   0.0111689
            7           8           9          10          11          12
    1  -0.0117786   0.0044986   0.0000000  -0.1398482  -0.0253448  -0.0000000
    2  -0.0068009   0.0023828  -0.0000000  -0.0258520  -0.0371344  -0.0000000
    3   0.0000000  -0.0000000  -0.0005033  -0.0000000   0.0000000  -0.0190559
    4  -0.0692584  -0.0476222   0.0000000  -0.0337958   0.0026371  -0.0000000
    5  -0.0354378  -0.0387129   0.0000000  -0.0058631   0.0069936   0.0000000
    6  -0.0000000   0.0000000  -0.0031769  -0.0000000   0.0000000   0.0026714
    7   0.0874826   0.0372769  -0.0000000  -0.0026932   0.0019481   0.0000000
    8   0.0372769   0.0327896  -0.0000000   0.0014244   0.0002087   0.0000000
    9  -0.0000000  -0.0000000   0.0023905   0.0000000   0.0000000   0.0033452
   10  -0.0026932   0.0014244   0.0000000   0.1873518   0.0516285  -0.0000000
   11   0.0019481   0.0002087   0.0000000   0.0516285   0.0553686  -0.0000000
   12   0.0000000   0.0000000   0.0033452  -0.0000000  -0.0000000   0.0080803
   13  -0.0037523   0.0044223  -0.0000000  -0.0110147  -0.0308689   0.0000000
   14   0.0030136   0.0033318   0.0000000  -0.0213378  -0.0254365   0.0000000
   15  -0.0000000   0.0000000  -0.0020554   0.0000000   0.0000000   0.0049590
           13          14          15
    1  -0.0330002   0.0023376   0.0000000
    2  -0.0034309  -0.1687160   0.0000000
    3   0.0000000   0.0000000  -0.0238284
    4   0.0010757  -0.0008657   0.0000000
    5   0.0130252  -0.0319524  -0.0000000
    6   0.0000000  -0.0000000   0.0111689
    7  -0.0037523   0.0030136  -0.0000000
    8   0.0044223   0.0033318   0.0000000
    9  -0.0000000   0.0000000  -0.0020554
   10  -0.0110147  -0.0213378   0.0000000
   11  -0.0308689  -0.0254365   0.0000000
   12   0.0000000   0.0000000   0.0049590
   13   0.0466915   0.0168523  -0.0000000
   14   0.0168523   0.2227730  -0.0000000
   15  -0.0000000  -0.0000000   0.0097559
 Gradient time:  CPU 196.34 s  wall 51.76 s
 **********************************************************************
 **                                                                  **
 **                       VIBRATIONAL ANALYSIS                       **
 **                       --------------------                       **
 **                                                                  **
 **        VIBRATIONAL FREQUENCIES (CM**-1) AND NORMAL MODES         **
 **     FORCE CONSTANTS (mDYN/ANGSTROM) AND REDUCED MASSES (AMU)     **
 **                  INFRARED INTENSITIES (KM/MOL)                   **
 **                                                                  **
 **********************************************************************


 Mode:                 1                      2                      3
 Frequency:        89.31                 107.50                 198.26
 Force Cnst:      0.1563                 0.2713                 0.8222
 Red. Mass:      33.2691                39.8479                35.5021
 IR Active:          YES                    YES                    YES
 IR Intens:        0.055                  0.098                  1.031
 Raman Active:       YES                    YES                    YES
               X      Y      Z        X      Y      Z        X      Y      Z
 C         -0.000  0.000  0.235    0.220 -0.269  0.000    0.339  0.344  0.000
 P         -0.000  0.000  0.749    0.099 -0.390  0.000    0.092  0.177 -0.000
 I          0.000 -0.000 -0.140   -0.261  0.148 -0.000   -0.236 -0.100  0.000
 Cl        -0.000 -0.000 -0.528    0.086  0.202 -0.000    0.630 -0.317  0.000
 Cl        -0.000  0.000  0.293    0.699 -0.302  0.000    0.030  0.403 -0.000
 TransDip  -0.000  0.000  0.007   -0.005 -0.008  0.000    0.032  0.006 -0.000

 Mode:                 4                      5                      6
 Frequency:       291.95                 394.36                 408.81
 Force Cnst:      1.5481                 3.0077                 1.2709
 Red. Mass:      30.8286                32.8250                12.9068
 IR Active:          YES                    YES                    YES
 IR Intens:        1.581                 41.046                  6.252
 Raman Active:       YES                    YES                    YES
               X      Y      Z        X      Y      Z        X      Y      Z
 C         -0.352  0.173 -0.000   -0.091 -0.119 -0.000   -0.000  0.000  0.978
 P         -0.350  0.305 -0.000    0.665  0.632  0.000    0.000  0.000 -0.141
 I          0.048  0.022  0.000   -0.106 -0.087  0.000   -0.000 -0.000  0.001
 Cl        -0.271 -0.514  0.000   -0.237  0.032  0.000   -0.000  0.000 -0.094
 Cl         0.529  0.105 -0.000    0.064 -0.235  0.000    0.000 -0.000 -0.120
 TransDip  -0.035  0.019  0.000    0.193  0.071  0.000    0.000  0.000 -0.080

 Mode:                 7                      8                      9
 Frequency:       480.79                 801.18                1086.27
 Force Cnst:      4.4301                 5.0691                 9.3395
 Red. Mass:      32.5284                13.4036                13.4337
 IR Active:          YES                    YES                    YES
 IR Intens:       31.668                106.764                 99.156
 Raman Active:       YES                    YES                    YES
               X      Y      Z        X      Y      Z        X      Y      Z
 C          0.153 -0.128  0.000    0.768  0.590 -0.000   -0.588  0.763 -0.000
 P          0.454 -0.425 -0.000   -0.041 -0.004  0.000    0.173 -0.181  0.000
 I         -0.015 -0.004  0.000   -0.003  0.002 -0.000   -0.001 -0.000  0.000
 Cl        -0.441 -0.159 -0.000   -0.182 -0.058  0.000    0.043 -0.007  0.000
 Cl         0.040  0.593 -0.000   -0.032 -0.148  0.000    0.008 -0.094  0.000
 TransDip   0.162 -0.079 -0.000    0.236  0.232  0.000   -0.222  0.229  0.000

 STANDARD THERMODYNAMIC QUANTITIES AT   298.15 K  AND     1.00 ATM

   This Molecule has  0 Imaginary Frequencies
   Zero point vibrational energy:        5.516 kcal/mol

   Atom    1 Element C  Has Mass   12.00000
   Atom    2 Element P  Has Mass   30.97376
   Atom    3 Element I  Has Mass  126.90440
   Atom    4 Element Cl Has Mass   34.96885
   Atom    5 Element Cl Has Mass   34.96885
   Molecular Mass:   239.815860 amu
   Principal axes and moments of inertia in amu*Bohr^2:
                             1           2           3
    Eigenvalues --      572.73408  3087.00007  3659.73415
          X               1.00000    -0.00033     0.00000
          Y               0.00033     1.00000     0.00000
          Z              -0.00000    -0.00000     1.00000
   Rotational Symmetry Number is   1
   The Molecule is an Asymmetric Top
   Translational Enthalpy:        0.889 kcal/mol
   Rotational Enthalpy:           0.889 kcal/mol
   Vibrational Enthalpy:          7.667 kcal/mol
   gas constant (RT):             0.592 kcal/mol
   Translational Entropy:        42.325  cal/mol.K
   Rotational Entropy:           30.249  cal/mol.K
   Vibrational Entropy:          13.495  cal/mol.K

   Total Enthalpy:               10.037 kcal/mol
   Total Entropy:                86.069  cal/mol.K
Archival summary:
1\1\TWL02\FREQ\ProcedureUnspecified\BasisUnspecified\1l211\taweetha\MonNov2615:58:212018MonNov2615:58:212018\0\\#,FREQ,ProcedureUnspecified,BasisUnspecified,\\0,1\I\P,1,2.48043\C,2,1.69505,1,104.846\Cl,3,1.72401,2,130.988,1,0,0\Cl,3,1.75303,2,115.086,1,180,0\\\@

 Total job time:  60.02s(wall), 226.82s(cpu) 
 Mon Nov 26 15:58:21 2018

        *************************************************************
        *                                                           *
        *  Thank you very much for using Q-Chem.  Have a nice day.  *
        *                                                           *
        *************************************************************
