# Supplementary material for: Geometric and energetic data from ab initio calculations of haloethene, haloimine, halomethylenephosphine, haloiminophosphine, halodiazene, halodiphosphene and halocyclopropane
Source: Data Brief. 2019 Nov 2;27:104738. doi: 10.1016/j.dib.2019.104738 (PMC6861602; doi:10.1016/j.dib.2019.104738)
Supplement: Multimedia component 5 [file mmc5.zip › CP/B3LYP/ClFCPBrE.out]

Q-Chem Developer Version!
                  Welcome to Q-Chem
     A Quantum Leap Into The Future Of Chemistry


 Q-Chem 5.1, Q-Chem, Inc., Pleasanton, CA (2018)

 Yihan Shao,  Zhengting Gan,  E. Epifanovsky,  A. T. B. Gilbert,  M. Wormit,  
 J. Kussmann,  A. W. Lange,  A. Behn,  Jia Deng,  Xintian Feng,  D. Ghosh,  
 M. Goldey,  P. R. Horn,  L. D. Jacobson,  I. Kaliman,  T. Kus,  A. Landau,  
 Jie Liu,  E. I. Proynov,  R. M. Richard,  R. P. Steele,  E. J. Sundstrom,  
 H. L. Woodcock III,  P. M. Zimmerman,  D. Zuev,  B. Albrecht,  E. Alguire,  
 S. A. Baeppler,  D. Barton,  Z. Benda,  Y. A. Bernard,  E. J. Berquist,  
 K. B. Bravaya,  H. Burton,  D. Casanova,  Chun-Min Chang,  Yunqing Chen,  
 A. Chien,  K. D. Closser,  M. P. Coons,  S. Coriani,  S. Dasgupta,  
 A. L. Dempwolff,  M. Diedenhofen,  Hainam Do,  R. G. Edgar,  Po-Tung Fang,  
 S. Faraji,  S. Fatehi,  Qingguo Feng,  K. D. Fenk,  J. Fosso-Tande,  
 Qinghui Ge,  A. Ghysels,  G. Gidofalvi,  J. Gomes,  J. Gonthier,  A. Gunina,  
 D. Hait,  M. W. D. Hanson-Heine,  P. H. P. Harbach,  A. W. Hauser,  
 J. E. Herr,  E. G. Hohenstein,  Z. C. Holden,  Kerwin Hui,  B. C. Huynh,  
 T.-C. Jagau,  Hyunjun Ji,  B. Kaduk,  K. Khistyaev,  Jaehoon Kim,  
 P. Klunzinger,  K. Koh,  D. Kosenkov,  L. Koulias,  T. Kowalczyk,  
 C. M. Krauter,  A. Kunitsa,  Ka Un Lao,  A. Laurent,  K. V. Lawler,  
 Joonho Lee,  D. Lefrancois,  S. Lehtola,  D. S. Levine,  Yi-Pei Li,  
 You-Sheng Lin,  Fenglai Liu,  E. Livshits,  A. Luenser,  P. Manohar,  
 E. Mansoor,  S. F. Manzer,  Shan-Ping Mao,  Yuezhi Mao,  N. Mardirossian,  
 A. V. Marenich,  T. Markovich,  L. A. Martinez-Martinez,  S. A. Maurer,  
 N. J. Mayhall,  S. C. McKenzie,  J.-M. Mewes,  A. F. Morrison,  
 J. W. Mullinax,  K. Nanda,  T. S. Nguyen-Beck,  R. Olivares-Amaya,  
 J. A. Parkhill,  T. M. Perrine,  F. Plasser,  P. Pokhilko,  S. Prager,  
 A. Prociuk,  E. Ramos,  D. R. Rehn,  F. Rob,  M. Schneider,  N. Sergueev,  
 S. M. Sharada,  S. Sharma,  D. W. Small,  T. Stauch,  T. Stein,  
 Yu-Chuan Su,  A. J. W. Thom,  A. Tkatchenko,  T. Tsuchimochi,  N. M. Tubman,  
 L. Vogt,  M. L. Vidal,  O. Vydrov,  M. A. Watson,  J. Wenzel,  
 M. de Wergifosse,  T. A. Wesolowski,  A. White,  J. Witte,  A. Yamada,  
 Jun Yang,  K. Yao,  S. Yeganeh,  S. R. Yost,  Zhi-Qiang You,  A. Zech,  
 Igor Ying Zhang,  Xing Zhang,  Yan Zhao,  Ying Zhu,  B. R. Brooks,  
 G. K. L. Chan,  C. J. Cramer,  M. S. Gordon,  W. J. Hehre,  A. Klamt,  
 M. W. Schmidt,  C. D. Sherrill,  D. G. Truhlar,  A. Aspuru-Guzik,  R. Baer,  
 A. T. Bell,  N. A. Besley,  Jeng-Da Chai,  A. E. DePrince, III,  
 R. A. DiStasio Jr.,  A. Dreuw,  B. D. Dunietz,  T. R. Furlani,  
 Chao-Ping Hsu,  Yousung Jung,  Jing Kong,  D. S. Lambrecht,  WanZhen Liang,  
 C. Ochsenfeld,  V. A. Rassolov,  L. V. Slipchenko,  J. E. Subotnik,  
 T. Van Voorhis,  J. M. Herbert,  A. I. Krylov,  P. M. W. Gill,  M. Head-Gordon

 Contributors to earlier versions of Q-Chem not listed above: 
 R. D. Adamson,  B. Austin,  J. Baker,  G. J. O. Beran,  K. Brandhorst,  
 S. T. Brown,  E. F. C. Byrd,  A. K. Chakraborty,  C.-L. Cheng,  
 Siu Hung Chien,  D. M. Chipman,  D. L. Crittenden,  H. Dachsel,  
 R. J. Doerksen,  A. D. Dutoi,  L. Fusti-Molnar,  W. A. Goddard III,  
 A. Golubeva-Zadorozhnaya,  S. R. Gwaltney,  G. Hawkins,  A. Heyden,  
 S. Hirata,  G. Kedziora,  F. J. Keil,  C. Kelley,  Jihan Kim,  R. A. King,  
 R. Z. Khaliullin,  P. P. Korambath,  W. Kurlancheek,  A. M. Lee,  M. S. Lee,  
 S. V. Levchenko,  Ching Yeh Lin,  D. Liotard,  R. C. Lochan,  I. Lotan,  
 P. E. Maslen,  N. Nair,  D. P. O'Neill,  D. Neuhauser,  E. Neuscamman,  
 C. M. Oana,  R. Olson,  B. Peters,  R. Peverati,  P. A. Pieniazek,  
 Y. M. Rhee,  J. Ritchie,  M. A. Rohrdanz,  E. Rosta,  N. J. Russ,  
 H. F. Schaefer III,  N. E. Schultz,  N. Shenvi,  A. C. Simmonett,  A. Sodt,  
 D. Stuck,  K. S. Thanthiriwatte,  V. Vanovschi,  Tao Wang,  A. Warshel,  
 C. F. Williams,  Q. Wu,  X. Xu,  W. Zhang

 Please cite Q-Chem as follows:
 Y. Shao et al., Mol. Phys. 113, 184-215 (2015)
 DOI: 10.1080/00268976.2014.952696

 Q-Chem 5.1.2 for Intel X86 EM64T Linux

 Parts of Q-Chem use Armadillo 8.300.2 (Tropical Shenanigans).
 http://arma.sourceforge.net/

 Q-Chem begins on Mon Nov 26 11:54:16 2018  

Host: 
0

     Scratch files written to /scratch/taweetham/qchem44769//
Input Ideriv = 2
Curr. Ideriv = -1
Max.  Ideriv = 2

Checking the input file for inconsistencies... 	...done.

--------------------------------------------------------------
User input:
--------------------------------------------------------------
$molecule
0 1
C 
P 1 1.5 
Br 2 PBr 1 120. 
F 1 PF 2 120.  3 180.0
Cl 1 PCl 2 120.  3 0.0

PH=1.44
PF=1.54
PCl=2.03
PBr=2.5
PI=2.6
$end

$rem
   job_type	optimization
   basis	6-311++g**
   method	b3lyp
$end

--------------------------------------------------------------
 ----------------------------------------------------------------
             Standard Nuclear Orientation (Angstroms)
    I     Atom           X                Y                Z
 ----------------------------------------------------------------
    1      C       1.5746121331     0.3939133581    -0.0000000000
    2      P       0.2845605977     1.1592675480    -0.0000000000
    3      Br     -1.8951759673    -0.0649662969    -0.0000000000
    4      F       2.9173298572     1.1480414066    -0.0000000000
    5      Cl      1.5505357869    -1.6359438609     0.0000000000
 ----------------------------------------------------------------
 Molecular Point Group                 Cs    NOp =  2
 Largest Abelian Subgroup              Cs    NOp =  2
 Nuclear Repulsion Energy =   433.7189700068 hartrees
 There are       41 alpha and       41 beta electrons
 Requested basis set is 6-311++G(d,p)
 There are 57 shells and 152 basis functions

 Total QAlloc Memory Limit   2000 MB
 Mega-Array Size       188 MB
 MEM_STATIC part       192 MB
 A cutoff of  1.0D-11 yielded   1312 shell pairs
 There are     10040 function pairs (     10992 Cartesian)

 -------------------------------------------------------
 OpenMP Integral Computing Module                       
 Release: version 1.0, May 2013, Q-Chem Inc. Pittsburgh 
 -------------------------------------------------------
 Integral Job Info:
 Integral job number is                      11
 Integral operator is                         1
 short-range coefficients                     0
 long-range coefficients              100000000
 Omega coefficients                           0
 if combine SR and LR in K                    0
 Integral screening is                        0
 Integral computing path is                   2
 max size of driver memory is            800000
 size of driver memory is                593474
 size of scratch memory is             29634545
 max col of scratch BK array               1296
 max len of scratch array in speh3          155
 max len of scratch index in speh4           18
 max int batch size is                      520
 min int batch size is                       52
 fixed nKL is                                45
 max L of basis functions is                  2
 order of int derivative is                   0
 number of shells is                         57
 number of basis is                         159
 number of cartesian basis is               159
 number of contracted shell pairs          1312
 number of primitive shell pairs           3549
 maxK2 (contraction) of shell pair           36
 max number of K2 of shell pair               1
 max number of CS2 of shell pair            134
 max number of PS2 of shell pair            258
 mem total for path MDJ                  517624
 -------------------------------------------------------
 Smallest overlap matrix eigenvalue = 4.48E-04

 Scale SEOQF with 1.000000e-01/1.000000e-01/1.000000e-01

 Standard Electronic Orientation quadrupole field applied
 Nucleus-field energy     =     0.0000000149 hartrees
 Guess from superposition of atomic densities
 Warning:  Energy on first SCF cycle will be non-variational
 SAD guess density has 82.000000 electrons

 -----------------------------------------------------------------------
  General SCF calculation program by
  Eric Jon Sundstrom, Paul Horn, Yuezhi Mao, Dmitri Zuev, Alec White,
  David Stuck, Shaama M.S., Shane Yost, Joonho Lee, David Small,
  Daniel Levine, Susi Lehtola, Hugh Burton, Evgeny Epifanovsky
 -----------------------------------------------------------------------
 Exchange:     0.2000 Hartree-Fock + 0.0800 Slater + 0.7200 B88
 Correlation:  0.1900 VWN1RPA + 0.8100 LYP
 Using SG-1 standard quadrature grid
 using 4 threads for integral computing
 -------------------------------------------------------
 OpenMP Integral computing Module                
 Release: version 2.0, May 2017, Q-Chem Inc. Pleasanton 
 -------------------------------------------------------
 -------------------------------------------------------
 OpenMP BLAS3 based DFT computing Module                
 Release: version 1.0, May 2013, Q-Chem Inc. Pittsburgh 
 -------------------------------------------------------
 A restricted SCF calculation will be
 performed using DIIS
 SCF converges when DIIS error is below 1.0e-08
 ---------------------------------------
  Cycle       Energy         DIIS error
 ---------------------------------------
    1   -3513.9850713083      3.60e-02  
    2   -3513.5832722262      3.65e-03  
    3   -3513.5152966640      6.01e-03  
    4   -3513.6111998496      1.51e-03  
    5   -3513.6153929155      5.41e-04  
    6   -3513.6161689359      1.92e-04  
    7   -3513.6162655942      6.00e-05  
    8   -3513.6162750195      1.94e-05  
    9   -3513.6162760476      4.90e-06  
   10   -3513.6162760908      2.52e-06  
   11   -3513.6162761154      3.34e-07  
   12   -3513.6162761158      7.70e-08  
   13   -3513.6162761159      1.24e-08  
   14   -3513.6162761159      3.10e-09  Convergence criterion met
 ---------------------------------------
 SCF time:   CPU 25.52s  wall 11.00s 
 SCF   energy in the final basis set =    -3513.6162761159
 Total energy in the final basis set =    -3513.6162761159

 --------------------------------------------------------------
             Orbital Energies (a.u.) and Symmetries
 --------------------------------------------------------------

 Alpha MOs, Restricted
 -- Occupied --                  
-482.86 -101.60  -77.13  -62.51  -56.33  -56.33  -56.33  -24.74
  1 A'    2 A'    3 A'    4 A'    5 A'    1 A"    6 A'    7 A'                 
-10.362  -9.508  -8.717  -7.274  -7.263  -7.262  -6.635  -6.549
  8 A'    9 A'   10 A'   11 A'   12 A'    2 A"   13 A'   14 A'                 
 -6.535  -6.535  -4.797  -4.793  -4.792  -2.659  -2.656  -2.655
  3 A"   15 A'   16 A'    4 A"   17 A'   18 A'    5 A"   19 A'                 
 -2.645  -2.645  -1.224  -0.870  -0.808  -0.778  -0.588  -0.510
 20 A'    6 A"   21 A'   22 A'   23 A'   24 A'   25 A'   26 A'                 
 -0.484  -0.474  -0.424  -0.383  -0.367  -0.337  -0.329  -0.312
  7 A"   27 A'   28 A'    8 A"   29 A'    9 A"   30 A'   10 A"                 
 -0.311
 31 A'                                                                         
 -- Virtual --                   
 -0.170  -0.122  -0.102  -0.004   0.002   0.022   0.035   0.038
 32 A'   33 A'   11 A"   34 A'   35 A'   36 A'   37 A'   12 A"                 
  0.057   0.060   0.071   0.077   0.081   0.090   0.105   0.119
 38 A'   39 A'   13 A"   40 A'   14 A"   41 A'   42 A'   15 A"                 
  0.119   0.124   0.135   0.154   0.192   0.255   0.260   0.275
 43 A'   44 A'   45 A'   46 A'   47 A'   48 A'   16 A"   17 A"                 
  0.295   0.311   0.361   0.374   0.393   0.400   0.413   0.414
 49 A'   50 A'   51 A'   52 A'   53 A'   54 A'   18 A"   55 A'                 
  0.456   0.458   0.473   0.500   0.520   0.530   0.550   0.553
 19 A"   56 A'   57 A'   20 A"   58 A'   21 A"   59 A'   22 A"                 
  0.584   0.602   0.627   0.629   0.673   0.677   0.751   0.795
 60 A'   61 A'   62 A'   23 A"   24 A"   63 A'   64 A'   65 A'                 
  0.839   0.851   0.862   0.904   0.924   0.988   1.096   1.118
 25 A"   66 A'   26 A"   67 A'   68 A'   69 A'   70 A'   71 A'                 
  1.208   1.379   1.395   1.408   1.489   1.533   1.551   1.598
 27 A"   72 A'   73 A'   28 A"   29 A"   74 A'   30 A"   75 A'                 
  1.619   1.664   1.919   1.982   1.991   2.000   2.059   2.223
 76 A'   77 A'   78 A'   31 A"   79 A'   80 A'   81 A'   32 A"                 
  2.259   2.334   2.631   2.773   3.113   3.744   3.747   3.806
 82 A'   83 A'   33 A"   84 A'   85 A'   34 A"   86 A'   35 A"                 
  3.829   3.980   3.983   3.990   4.007   4.127   4.430   6.259
 87 A'   36 A"   37 A"   88 A'   89 A'   90 A'   91 A'   38 A"                 
  6.295   6.349   6.567   6.958   7.536   7.549   7.577   9.645
 92 A'   93 A'   94 A'   95 A'   39 A"   96 A'   97 A'   98 A'                 
 13.752  13.869  14.072  23.386  25.758  25.831  26.138  47.860
 40 A"   99 A'  100 A'  101 A'   41 A"  102 A'  103 A'  104 A'                 
 66.708 163.115 215.622 289.731 289.742 289.7881020.641
105 A'  106 A'  107 A'   42 A"  108 A'  109 A'  110 A'                         

 Beta MOs, Restricted
 -- Occupied --                  
-482.86 -101.60  -77.13  -62.51  -56.33  -56.33  -56.33  -24.74
  1 A'    2 A'    3 A'    4 A'    5 A'    1 A"    6 A'    7 A'                 
-10.362  -9.508  -8.717  -7.274  -7.263  -7.262  -6.635  -6.549
  8 A'    9 A'   10 A'   11 A'   12 A'    2 A"   13 A'   14 A'                 
 -6.535  -6.535  -4.797  -4.793  -4.792  -2.659  -2.656  -2.655
  3 A"   15 A'   16 A'    4 A"   17 A'   18 A'    5 A"   19 A'                 
 -2.645  -2.645  -1.224  -0.870  -0.808  -0.778  -0.588  -0.510
 20 A'    6 A"   21 A'   22 A'   23 A'   24 A'   25 A'   26 A'                 
 -0.484  -0.474  -0.424  -0.383  -0.367  -0.337  -0.329  -0.312
  7 A"   27 A'   28 A'    8 A"   29 A'    9 A"   30 A'   10 A"                 
 -0.311
 31 A'                                                                         
 -- Virtual --                   
 -0.170  -0.122  -0.102  -0.004   0.002   0.022   0.035   0.038
 32 A'   33 A'   11 A"   34 A'   35 A'   36 A'   37 A'   12 A"                 
  0.057   0.060   0.071   0.077   0.081   0.090   0.105   0.119
 38 A'   39 A'   13 A"   40 A'   14 A"   41 A'   42 A'   15 A"                 
  0.119   0.124   0.135   0.154   0.192   0.255   0.260   0.275
 43 A'   44 A'   45 A'   46 A'   47 A'   48 A'   16 A"   17 A"                 
  0.295   0.311   0.361   0.374   0.393   0.400   0.413   0.414
 49 A'   50 A'   51 A'   52 A'   53 A'   54 A'   18 A"   55 A'                 
  0.456   0.458   0.473   0.500   0.520   0.530   0.550   0.553
 19 A"   56 A'   57 A'   20 A"   58 A'   21 A"   59 A'   22 A"                 
  0.584   0.602   0.627   0.629   0.673   0.677   0.751   0.795
 60 A'   61 A'   62 A'   23 A"   24 A"   63 A'   64 A'   65 A'                 
  0.839   0.851   0.862   0.904   0.924   0.988   1.096   1.118
 25 A"   66 A'   26 A"   67 A'   68 A'   69 A'   70 A'   71 A'                 
  1.208   1.379   1.395   1.408   1.489   1.533   1.551   1.598
 27 A"   72 A'   73 A'   28 A"   29 A"   74 A'   30 A"   75 A'                 
  1.619   1.664   1.919   1.982   1.991   2.000   2.059   2.223
 76 A'   77 A'   78 A'   31 A"   79 A'   80 A'   81 A'   32 A"                 
  2.259   2.334   2.631   2.773   3.113   3.744   3.747   3.806
 82 A'   83 A'   33 A"   84 A'   85 A'   34 A"   86 A'   35 A"                 
  3.829   3.980   3.983   3.990   4.007   4.127   4.430   6.259
 87 A'   36 A"   37 A"   88 A'   89 A'   90 A'   91 A'   38 A"                 
  6.295   6.349   6.567   6.958   7.536   7.549   7.577   9.645
 92 A'   93 A'   94 A'   95 A'   39 A"   96 A'   97 A'   98 A'                 
 13.752  13.869  14.072  23.386  25.758  25.831  26.138  47.860
 40 A"   99 A'  100 A'  101 A'   41 A"  102 A'  103 A'  104 A'                 
 66.708 163.115 215.622 289.731 289.742 289.7881020.641
105 A'  106 A'  107 A'   42 A"  108 A'  109 A'  110 A'                         
 --------------------------------------------------------------

          Ground-State Mulliken Net Atomic Charges

     Atom                 Charge (a.u.)
  ----------------------------------------
      1 C                    -0.130167
      2 P                     0.167425
      3 Br                   -0.137031
      4 F                    -0.087701
      5 Cl                    0.187473
  ----------------------------------------
  Sum of atomic charges =     0.000000

 -----------------------------------------------------------------
                    Cartesian Multipole Moments
 -----------------------------------------------------------------
    Charge (ESU x 10^10)
                 0.0000
    Dipole Moment (Debye)
         X      -0.5652      Y       0.6398      Z      -0.0000
       Tot       0.8537
    Quadrupole Moments (Debye-Ang)
        XX     -59.8198     XY      -0.1313     YY     -54.1061
        XZ      -0.0000     YZ       0.0000     ZZ     -54.8074
    Octopole Moments (Debye-Ang^2)
       XXX     -56.4020    XXY      -7.1593    XYY     -12.4536
       YYY      -7.3408    XXZ      -0.0000    XYZ       0.0000
       YYZ      -0.0000    XZZ     -11.0597    YZZ       1.0105
       ZZZ       0.0000
    Hexadecapole Moments (Debye-Ang^3)
      XXXX   -1020.5638   XXXY      15.0784   XXYY    -241.4605
      XYYY       9.9269   YYYY    -396.4671   XXXZ      -0.0000
      XXYZ       0.0000   XYYZ      -0.0000   YYYZ       0.0000
      XXZZ    -180.1157   XYZZ       7.1437   YYZZ     -81.2283
      XZZZ       0.0000   YZZZ      -0.0000   ZZZZ     -66.8709
 -----------------------------------------------------------------
 Calculating analytic gradient of the SCF energy
 Gradient of SCF Energy
            1           2           3           4           5
    1  -0.1959156   0.1703750  -0.0337926   0.0753825  -0.0160493
    2   0.1213862  -0.1059516  -0.0079597   0.0517836  -0.0592585
    3  -0.0000000   0.0000000   0.0000000   0.0000000   0.0000000
 Max gradient component =       1.959E-01
 RMS gradient           =       8.434E-02
 Gradient time:  CPU 6.24 s  wall 2.18 s
 Geometry Optimization Parameters
   NAtoms,    NIC,     NZ,  NCons,   NDum,   NFix, NCnnct, MaxDiis
        5      20       5       0       0       0       0       0


** GEOMETRY OPTIMIZATION IN DELOCALIZED INTERNAL COORDINATES **
   Searching for a Minimum

   Optimization Cycle:   1

                       Coordinates (Angstroms)
     ATOM                X               Y               Z
      1  C         1.5746121331    0.3939133581    0.0000000000
      2  P         0.2845605977    1.1592675480    0.0000000000
      3  Br       -1.8951759673   -0.0649662969    0.0000000000
      4  F         2.9173298572    1.1480414066    0.0000000000
      5  Cl        1.5505357869   -1.6359438609    0.0000000000
   Point Group: cs    Number of degrees of freedom:     7


   Energy is  -3513.616276116


 Attempting to Generate Delocalized Internal Coordinates

  7 Hessian modes will be used to form the next step
  Hessian Eigenvalues:
     0.092515    0.139919    0.250000    0.250000    0.250000    0.285189
     0.766766

 Minimum Search - Taking Simple RFO Step
 Searching for Lamda that Minimizes Along All modes
 Value Taken    Lamda =  -0.09061921
 Calculated Step too Large.  Step scaled by  0.621273
 Step Taken.  Stepsize is  0.300000

                             Maximum     Tolerance    Cnvgd?
         Gradient           0.180266      0.000300      NO
         Displacement       0.221683      0.001200      NO
         Energy change     *********      0.000001      NO


 New Cartesian Coordinates Obtained by Inverse Iteration

 Displacement from previous Coordinates is:  0.322414
 ----------------------------------------------------------------
             Standard Nuclear Orientation (Angstroms)
    I     Atom           X                Y                Z
 ----------------------------------------------------------------
    1      C       1.5651417752     0.3737029252     0.0000000000
    2      P       0.2461154649     1.2202808838     0.0000000000
    3      Br     -1.8221791378    -0.0744211065     0.0000000000
    4      F       2.8582755571     1.0521818145     0.0000000000
    5      Cl      1.5845087482    -1.5714323622     0.0000000000
 ----------------------------------------------------------------
 Molecular Point Group                 Cs    NOp =  2
 Largest Abelian Subgroup              Cs    NOp =  2
 Nuclear Repulsion Energy =   441.9603940587 hartrees
 There are       41 alpha and       41 beta electrons
 Applying Cartesian multipole field
    Component          Value
    ---------          -----
     (2,0,0)        1.00000E-11
     (0,2,0)        2.00000E-11
     (0,0,2)       -3.00000E-11
 Nucleus-field energy     =     0.0000000142 hartrees
 Requested basis set is 6-311++G(d,p)
 There are 57 shells and 152 basis functions
 A cutoff of  1.0D-11 yielded   1327 shell pairs
 There are     10141 function pairs (     11100 Cartesian)
 Smallest overlap matrix eigenvalue = 4.11E-04
 Guess MOs from SCF MO coefficient file

 -----------------------------------------------------------------------
  General SCF calculation program by
  Eric Jon Sundstrom, Paul Horn, Yuezhi Mao, Dmitri Zuev, Alec White,
  David Stuck, Shaama M.S., Shane Yost, Joonho Lee, David Small,
  Daniel Levine, Susi Lehtola, Hugh Burton, Evgeny Epifanovsky
 -----------------------------------------------------------------------
 Exchange:     0.2000 Hartree-Fock + 0.0800 Slater + 0.7200 B88
 Correlation:  0.1900 VWN1RPA + 0.8100 LYP
 Using SG-1 standard quadrature grid
 using 4 threads for integral computing
 -------------------------------------------------------
 OpenMP Integral computing Module                
 Release: version 2.0, May 2017, Q-Chem Inc. Pleasanton 
 -------------------------------------------------------
 -------------------------------------------------------
 OpenMP BLAS3 based DFT computing Module                
 Release: version 1.0, May 2013, Q-Chem Inc. Pittsburgh 
 -------------------------------------------------------
 A restricted SCF calculation will be
 performed using DIIS
 SCF converges when DIIS error is below 1.0e-08
 ---------------------------------------
  Cycle       Energy         DIIS error
 ---------------------------------------
    1   -3513.6579771891      1.29e-03  
    2   -3513.6637823569      6.59e-04  
    3   -3513.6622542651      9.73e-04  
    4   -3513.6651230483      1.08e-04  
    5   -3513.6651491615      5.43e-05  
    6   -3513.6651578189      1.19e-05  
    7   -3513.6651581735      5.84e-06  
    8   -3513.6651582571      1.22e-06  
    9   -3513.6651582603      4.22e-07  
   10   -3513.6651582608      2.17e-07  
   11   -3513.6651582608      3.50e-08  
   12   -3513.6651582609      1.08e-08  
   13   -3513.6651582608      1.87e-09  Convergence criterion met
 ---------------------------------------
 SCF time:   CPU 24.39s  wall 8.00s 
 SCF   energy in the final basis set =    -3513.6651582608
 Total energy in the final basis set =    -3513.6651582608

 --------------------------------------------------------------
             Orbital Energies (a.u.) and Symmetries
 --------------------------------------------------------------

 Alpha MOs, Restricted
 -- Occupied --                  
-482.85 -101.60  -77.13  -62.51  -56.33  -56.32  -56.32  -24.75
  1 A'    2 A'    3 A'    4 A'    5 A'    1 A"    6 A'    7 A'                 
-10.363  -9.508  -8.715  -7.274  -7.263  -7.263  -6.630  -6.546
  8 A'    9 A'   10 A'   11 A'   12 A'    2 A"   13 A'   14 A'                 
 -6.533  -6.533  -4.792  -4.788  -4.787  -2.657  -2.653  -2.653
  3 A"   15 A'   16 A'    4 A"   17 A'   18 A'    5 A"   19 A'                 
 -2.643  -2.643  -1.248  -0.874  -0.804  -0.767  -0.605  -0.522
 20 A'    6 A"   21 A'   22 A'   23 A'   24 A'   25 A'   26 A'                 
 -0.499  -0.480  -0.423  -0.380  -0.370  -0.335  -0.331  -0.310
  7 A"   27 A'   28 A'    8 A"   29 A'    9 A"   30 A'   31 A'                 
 -0.301
 10 A"                                                                         
 -- Virtual --                   
 -0.146  -0.102  -0.089  -0.002   0.016   0.024   0.038   0.039
 32 A'   11 A"   33 A'   34 A'   35 A'   36 A'   37 A'   12 A"                 
  0.056   0.058   0.072   0.076   0.080   0.098   0.107   0.118
 38 A'   39 A'   13 A"   40 A'   14 A"   41 A'   42 A'   15 A"                 
  0.120   0.124   0.136   0.153   0.194   0.254   0.264   0.275
 43 A'   44 A'   45 A'   46 A'   47 A'   48 A'   16 A"   17 A"                 
  0.286   0.304   0.351   0.374   0.390   0.402   0.414   0.415
 49 A'   50 A'   51 A'   52 A'   53 A'   54 A'   18 A"   55 A'                 
  0.458   0.461   0.469   0.494   0.511   0.523   0.554   0.558
 19 A"   56 A'   57 A'   20 A"   58 A'   21 A"   22 A"   59 A'                 
  0.590   0.610   0.623   0.638   0.675   0.693   0.771   0.804
 60 A'   61 A'   23 A"   62 A'   63 A'   24 A"   64 A'   65 A'                 
  0.837   0.855   0.864   0.889   0.953   1.009   1.036   1.115
 25 A"   66 A'   26 A"   67 A'   68 A'   69 A'   70 A'   71 A'                 
  1.220   1.361   1.399   1.406   1.475   1.535   1.573   1.631
 27 A"   72 A'   73 A'   28 A"   29 A"   30 A"   74 A'   75 A'                 
  1.642   1.704   1.882   1.947   1.984   2.002   2.069   2.223
 76 A'   77 A'   78 A'   79 A'   31 A"   80 A'   81 A'   32 A"                 
  2.267   2.356   2.621   2.821   3.095   3.735   3.739   3.843
 82 A'   83 A'   33 A"   84 A'   85 A'   34 A"   86 A'   35 A"                 
  3.867   3.983   3.987   3.994   4.015   4.146   4.535   6.253
 87 A'   36 A"   37 A"   88 A'   89 A'   90 A'   91 A'   38 A"                 
  6.293   6.388   6.571   6.941   7.539   7.553   7.588   9.656
 92 A'   93 A'   94 A'   95 A'   39 A"   96 A'   97 A'   98 A'                 
 13.757  13.875  14.020  23.341  25.763  25.850  26.197  47.865
 40 A"   99 A'  100 A'  101 A'   41 A"  102 A'  103 A'  104 A'                 
 66.702 163.074 215.635 289.734 289.747 289.7971020.647
105 A'  106 A'  107 A'   42 A"  108 A'  109 A'  110 A'                         

 Beta MOs, Restricted
 -- Occupied --                  
-482.85 -101.60  -77.13  -62.51  -56.33  -56.32  -56.32  -24.75
  1 A'    2 A'    3 A'    4 A'    5 A'    1 A"    6 A'    7 A'                 
-10.363  -9.508  -8.715  -7.274  -7.263  -7.263  -6.630  -6.546
  8 A'    9 A'   10 A'   11 A'   12 A'    2 A"   13 A'   14 A'                 
 -6.533  -6.533  -4.792  -4.788  -4.787  -2.657  -2.653  -2.653
  3 A"   15 A'   16 A'    4 A"   17 A'   18 A'    5 A"   19 A'                 
 -2.643  -2.643  -1.248  -0.874  -0.804  -0.767  -0.605  -0.522
 20 A'    6 A"   21 A'   22 A'   23 A'   24 A'   25 A'   26 A'                 
 -0.499  -0.480  -0.423  -0.380  -0.370  -0.335  -0.331  -0.310
  7 A"   27 A'   28 A'    8 A"   29 A'    9 A"   30 A'   31 A'                 
 -0.301
 10 A"                                                                         
 -- Virtual --                   
 -0.146  -0.102  -0.089  -0.002   0.016   0.024   0.038   0.039
 32 A'   11 A"   33 A'   34 A'   35 A'   36 A'   37 A'   12 A"                 
  0.056   0.058   0.072   0.076   0.080   0.098   0.107   0.118
 38 A'   39 A'   13 A"   40 A'   14 A"   41 A'   42 A'   15 A"                 
  0.120   0.124   0.136   0.153   0.194   0.254   0.264   0.275
 43 A'   44 A'   45 A'   46 A'   47 A'   48 A'   16 A"   17 A"                 
  0.286   0.304   0.351   0.374   0.390   0.402   0.414   0.415
 49 A'   50 A'   51 A'   52 A'   53 A'   54 A'   18 A"   55 A'                 
  0.458   0.461   0.469   0.494   0.511   0.523   0.554   0.558
 19 A"   56 A'   57 A'   20 A"   58 A'   21 A"   22 A"   59 A'                 
  0.590   0.610   0.623   0.638   0.675   0.693   0.771   0.804
 60 A'   61 A'   23 A"   62 A'   63 A'   24 A"   64 A'   65 A'                 
  0.837   0.855   0.864   0.889   0.953   1.009   1.036   1.115
 25 A"   66 A'   26 A"   67 A'   68 A'   69 A'   70 A'   71 A'                 
  1.220   1.361   1.399   1.406   1.475   1.535   1.573   1.631
 27 A"   72 A'   73 A'   28 A"   29 A"   30 A"   74 A'   75 A'                 
  1.642   1.704   1.882   1.947   1.984   2.002   2.069   2.223
 76 A'   77 A'   78 A'   79 A'   31 A"   80 A'   81 A'   32 A"                 
  2.267   2.356   2.621   2.821   3.095   3.735   3.739   3.843
 82 A'   83 A'   33 A"   84 A'   85 A'   34 A"   86 A'   35 A"                 
  3.867   3.983   3.987   3.994   4.015   4.146   4.535   6.253
 87 A'   36 A"   37 A"   88 A'   89 A'   90 A'   91 A'   38 A"                 
  6.293   6.388   6.571   6.941   7.539   7.553   7.588   9.656
 92 A'   93 A'   94 A'   95 A'   39 A"   96 A'   97 A'   98 A'                 
 13.757  13.875  14.020  23.341  25.763  25.850  26.197  47.865
 40 A"   99 A'  100 A'  101 A'   41 A"  102 A'  103 A'  104 A'                 
 66.702 163.074 215.635 289.734 289.747 289.7971020.647
105 A'  106 A'  107 A'   42 A"  108 A'  109 A'  110 A'                         
 --------------------------------------------------------------

          Ground-State Mulliken Net Atomic Charges

     Atom                 Charge (a.u.)
  ----------------------------------------
      1 C                    -0.203905
      2 P                     0.165829
      3 Br                   -0.147389
      4 F                    -0.048435
      5 Cl                    0.233901
  ----------------------------------------
  Sum of atomic charges =     0.000000

 -----------------------------------------------------------------
                    Cartesian Multipole Moments
 -----------------------------------------------------------------
    Charge (ESU x 10^10)
                 0.0000
    Dipole Moment (Debye)
         X      -0.2849      Y       0.5996      Z       0.0000
       Tot       0.6639
    Quadrupole Moments (Debye-Ang)
        XX     -58.7994     XY       0.0715     YY     -53.7429
        XZ       0.0000     YZ      -0.0000     ZZ     -54.9218
    Octopole Moments (Debye-Ang^2)
       XXX     -55.0009    XXY      -7.1988    XYY     -12.5490
       YYY      -9.9990    XXZ       0.0000    XYZ       0.0000
       YYZ      -0.0000    XZZ     -11.8458    YZZ      -0.2613
       ZZZ       0.0000
    Hexadecapole Moments (Debye-Ang^3)
      XXXX    -978.4194   XXXY      22.5156   XXYY    -229.3340
      XYYY      14.3014   YYYY    -386.1278   XXXZ       0.0000
      XXYZ      -0.0000   XYYZ      -0.0000   YYYZ       0.0000
      XXZZ    -173.1895   XYZZ       8.3866   YYZZ     -79.4180
      XZZZ       0.0000   YZZZ       0.0000   ZZZZ     -67.4902
 -----------------------------------------------------------------
 Calculating analytic gradient of the SCF energy
 Gradient of SCF Energy
            1           2           3           4           5
    1  -0.1153872   0.0980246  -0.0311918   0.0610282  -0.0124738
    2   0.0862270  -0.0607226  -0.0093660   0.0400451  -0.0561836
    3   0.0000000  -0.0000000   0.0000000  -0.0000000  -0.0000000
 Max gradient component =       1.154E-01
 RMS gradient           =       5.400E-02
 Gradient time:  CPU 6.22 s  wall 2.17 s
 Geometry Optimization Parameters
   NAtoms,    NIC,     NZ,  NCons,   NDum,   NFix, NCnnct, MaxDiis
        5      20       5       0       0       0       0       0

 Cartesian Hessian Update
 Hessian Updated using BFGS Update


** GEOMETRY OPTIMIZATION IN DELOCALIZED INTERNAL COORDINATES **
   Searching for a Minimum

   Optimization Cycle:   2

                       Coordinates (Angstroms)
     ATOM                X               Y               Z
      1  C         1.5651417752    0.3737029252    0.0000000000
      2  P         0.2461154649    1.2202808838    0.0000000000
      3  Br       -1.8221791378   -0.0744211065    0.0000000000
      4  F         2.8582755571    1.0521818145    0.0000000000
      5  Cl        1.5845087482   -1.5714323622    0.0000000000
   Point Group: cs    Number of degrees of freedom:     7


   Energy is  -3513.665158261

 Hessian Updated using BFGS Update

  6 Hessian modes will be used to form the next step
  Hessian Eigenvalues:
     0.072983    0.109804    0.211616    0.250208    0.267799    0.869321

 Minimum Search - Taking Simple RFO Step
 Searching for Lamda that Minimizes Along All modes
 Value Taken    Lamda =  -0.08556638
 Calculated Step too Large.  Step scaled by  0.446248
 Step Taken.  Stepsize is  0.300000

                             Maximum     Tolerance    Cnvgd?
         Gradient           0.114851      0.000300      NO
         Displacement       0.194980      0.001200      NO
         Energy change     -0.048882      0.000001      NO


 New Cartesian Coordinates Obtained by Inverse Iteration

 Displacement from previous Coordinates is:  0.356531
 ----------------------------------------------------------------
             Standard Nuclear Orientation (Angstroms)
    I     Atom           X                Y                Z
 ----------------------------------------------------------------
    1      C       1.5434604255     0.3545681979     0.0000000000
    2      P       0.2252116186     1.2743433866     0.0000000000
    3      Br     -1.7190802517    -0.0923391527     0.0000000000
    4      F       2.7871780375     0.9566779602     0.0000000000
    5      Cl      1.5950925778    -1.4929382371     0.0000000000
 ----------------------------------------------------------------
 Molecular Point Group                 Cs    NOp =  2
 Largest Abelian Subgroup              Cs    NOp =  2
 Nuclear Repulsion Energy =   454.7896655061 hartrees
 There are       41 alpha and       41 beta electrons
 Applying Cartesian multipole field
    Component          Value
    ---------          -----
     (2,0,0)        1.00000E-11
     (0,2,0)        2.00000E-11
     (0,0,2)       -3.00000E-11
 Nucleus-field energy     =     0.0000000134 hartrees
 Requested basis set is 6-311++G(d,p)
 There are 57 shells and 152 basis functions
 A cutoff of  1.0D-11 yielded   1342 shell pairs
 There are     10240 function pairs (     11216 Cartesian)
 Smallest overlap matrix eigenvalue = 3.61E-04
 Guess MOs from SCF MO coefficient file

 -----------------------------------------------------------------------
  General SCF calculation program by
  Eric Jon Sundstrom, Paul Horn, Yuezhi Mao, Dmitri Zuev, Alec White,
  David Stuck, Shaama M.S., Shane Yost, Joonho Lee, David Small,
  Daniel Levine, Susi Lehtola, Hugh Burton, Evgeny Epifanovsky
 -----------------------------------------------------------------------
 Exchange:     0.2000 Hartree-Fock + 0.0800 Slater + 0.7200 B88
 Correlation:  0.1900 VWN1RPA + 0.8100 LYP
 Using SG-1 standard quadrature grid
 using 4 threads for integral computing
 -------------------------------------------------------
 OpenMP Integral computing Module                
 Release: version 2.0, May 2017, Q-Chem Inc. Pleasanton 
 -------------------------------------------------------
 -------------------------------------------------------
 OpenMP BLAS3 based DFT computing Module                
 Release: version 1.0, May 2013, Q-Chem Inc. Pittsburgh 
 -------------------------------------------------------
 A restricted SCF calculation will be
 performed using DIIS
 SCF converges when DIIS error is below 1.0e-08
 ---------------------------------------
  Cycle       Energy         DIIS error
 ---------------------------------------
    1   -3513.6897784352      1.33e-03  
    2   -3513.6967285480      3.06e-04  
    3   -3513.6965017215      3.94e-04  
    4   -3513.6970321274      1.33e-04  
    5   -3513.6970783513      4.33e-05  
    6   -3513.6970837499      1.15e-05  
    7   -3513.6970841324      5.73e-06  
    8   -3513.6970842049      9.14e-07  
    9   -3513.6970842072      1.82e-07  
   10   -3513.6970842073      9.52e-08  
   11   -3513.6970842073      4.05e-08  
   12   -3513.6970842073      9.89e-09  Convergence criterion met
 ---------------------------------------
 SCF time:   CPU 23.16s  wall 9.00s 
 SCF   energy in the final basis set =    -3513.6970842073
 Total energy in the final basis set =    -3513.6970842073

 --------------------------------------------------------------
             Orbital Energies (a.u.) and Symmetries
 --------------------------------------------------------------

 Alpha MOs, Restricted
 -- Occupied --                  
-482.85 -101.60  -77.12  -62.50  -56.32  -56.32  -56.32  -24.75
  1 A'    2 A'    3 A'    4 A'    5 A'    1 A"    6 A'    7 A'                 
-10.359  -9.509  -8.711  -7.274  -7.264  -7.263  -6.620  -6.542
  8 A'    9 A'   10 A'   11 A'    2 A"   12 A'   13 A'   14 A'                 
 -6.530  -6.529  -4.783  -4.779  -4.778  -2.653  -2.650  -2.649
  3 A"   15 A'   16 A'    4 A"   17 A'   18 A'    5 A"   19 A'                 
 -2.639  -2.639  -1.277  -0.887  -0.804  -0.755  -0.621  -0.539
 20 A'    6 A"   21 A'   22 A'   23 A'   24 A'   25 A'   26 A'                 
 -0.517  -0.486  -0.422  -0.382  -0.373  -0.334  -0.332  -0.307
  7 A"   27 A'   28 A'    8 A"   29 A'    9 A"   30 A'   31 A'                 
 -0.288
 10 A"                                                                         
 -- Virtual --                   
 -0.121  -0.098  -0.051  -0.000   0.022   0.030   0.040   0.046
 32 A'   11 A"   33 A'   34 A'   35 A'   36 A'   12 A"   37 A'                 
  0.055   0.058   0.073   0.076   0.078   0.104   0.112   0.119
 38 A'   39 A'   13 A"   40 A'   14 A"   41 A'   42 A'   15 A"                 
  0.120   0.126   0.144   0.155   0.197   0.255   0.266   0.276
 43 A'   44 A'   45 A'   46 A'   47 A'   48 A'   16 A"   17 A"                 
  0.281   0.299   0.344   0.379   0.390   0.402   0.415   0.420
 49 A'   50 A'   51 A'   52 A'   53 A'   54 A'   18 A"   55 A'                 
  0.459   0.460   0.466   0.488   0.509   0.516   0.557   0.568
 19 A"   56 A'   57 A'   20 A"   58 A'   21 A"   22 A"   59 A'                 
  0.595   0.621   0.624   0.660   0.682   0.716   0.782   0.827
 60 A'   23 A"   61 A'   62 A'   63 A'   24 A"   64 A'   65 A'                 
  0.834   0.861   0.865   0.877   0.982   1.001   1.038   1.133
 25 A"   66 A'   26 A"   67 A'   68 A'   69 A'   70 A'   71 A'                 
  1.239   1.338   1.397   1.408   1.463   1.538   1.606   1.662
 27 A"   72 A'   73 A'   28 A"   29 A"   30 A"   74 A'   75 A'                 
  1.675   1.763   1.844   1.931   1.987   2.011   2.082   2.224
 76 A'   77 A'   78 A'   79 A'   31 A"   80 A'   81 A'   32 A"                 
  2.279   2.391   2.618   2.903   3.107   3.725   3.732   3.893
 82 A'   83 A'   33 A"   84 A'   85 A'   34 A"   86 A'   35 A"                 
  3.924   3.987   3.994   4.000   4.032   4.169   4.618   6.245
 87 A'   36 A"   37 A"   88 A'   89 A'   90 A'   91 A'   38 A"                 
  6.290   6.446   6.581   6.936   7.542   7.559   7.601   9.673
 92 A'   93 A'   94 A'   95 A'   39 A"   96 A'   97 A'   98 A'                 
 13.768  13.888  14.003  23.352  25.772  25.883  26.248  47.873
 40 A"   99 A'  100 A'  101 A'   41 A"  102 A'  103 A'  104 A'                 
 66.697 163.059 215.654 289.739 289.754 289.8101020.657
105 A'  106 A'  107 A'   42 A"  108 A'  109 A'  110 A'                         

 Beta MOs, Restricted
 -- Occupied --                  
-482.85 -101.60  -77.12  -62.50  -56.32  -56.32  -56.32  -24.75
  1 A'    2 A'    3 A'    4 A'    5 A'    1 A"    6 A'    7 A'                 
-10.359  -9.509  -8.711  -7.274  -7.264  -7.263  -6.620  -6.542
  8 A'    9 A'   10 A'   11 A'    2 A"   12 A'   13 A'   14 A'                 
 -6.530  -6.529  -4.783  -4.779  -4.778  -2.653  -2.650  -2.649
  3 A"   15 A'   16 A'    4 A"   17 A'   18 A'    5 A"   19 A'                 
 -2.639  -2.639  -1.277  -0.887  -0.804  -0.755  -0.621  -0.539
 20 A'    6 A"   21 A'   22 A'   23 A'   24 A'   25 A'   26 A'                 
 -0.517  -0.486  -0.422  -0.382  -0.373  -0.334  -0.332  -0.307
  7 A"   27 A'   28 A'    8 A"   29 A'    9 A"   30 A'   31 A'                 
 -0.288
 10 A"                                                                         
 -- Virtual --                   
 -0.121  -0.098  -0.051  -0.000   0.022   0.030   0.040   0.046
 32 A'   11 A"   33 A'   34 A'   35 A'   36 A'   12 A"   37 A'                 
  0.055   0.058   0.073   0.076   0.078   0.104   0.112   0.119
 38 A'   39 A'   13 A"   40 A'   14 A"   41 A'   42 A'   15 A"                 
  0.120   0.126   0.144   0.155   0.197   0.255   0.266   0.276
 43 A'   44 A'   45 A'   46 A'   47 A'   48 A'   16 A"   17 A"                 
  0.281   0.299   0.344   0.379   0.390   0.402   0.415   0.420
 49 A'   50 A'   51 A'   52 A'   53 A'   54 A'   18 A"   55 A'                 
  0.459   0.460   0.466   0.488   0.509   0.516   0.557   0.568
 19 A"   56 A'   57 A'   20 A"   58 A'   21 A"   22 A"   59 A'                 
  0.595   0.621   0.624   0.660   0.682   0.716   0.782   0.827
 60 A'   23 A"   61 A'   62 A'   63 A'   24 A"   64 A'   65 A'                 
  0.834   0.861   0.865   0.877   0.982   1.001   1.038   1.133
 25 A"   66 A'   26 A"   67 A'   68 A'   69 A'   70 A'   71 A'                 
  1.239   1.338   1.397   1.408   1.463   1.538   1.606   1.662
 27 A"   72 A'   73 A'   28 A"   29 A"   30 A"   74 A'   75 A'                 
  1.675   1.763   1.844   1.931   1.987   2.011   2.082   2.224
 76 A'   77 A'   78 A'   79 A'   31 A"   80 A'   81 A'   32 A"                 
  2.279   2.391   2.618   2.903   3.107   3.725   3.732   3.893
 82 A'   83 A'   33 A"   84 A'   85 A'   34 A"   86 A'   35 A"                 
  3.924   3.987   3.994   4.000   4.032   4.169   4.618   6.245
 87 A'   36 A"   37 A"   88 A'   89 A'   90 A'   91 A'   38 A"                 
  6.290   6.446   6.581   6.936   7.542   7.559   7.601   9.673
 92 A'   93 A'   94 A'   95 A'   39 A"   96 A'   97 A'   98 A'                 
 13.768  13.888  14.003  23.352  25.772  25.883  26.248  47.873
 40 A"   99 A'  100 A'  101 A'   41 A"  102 A'  103 A'  104 A'                 
 66.697 163.059 215.654 289.739 289.754 289.8101020.657
105 A'  106 A'  107 A'   42 A"  108 A'  109 A'  110 A'                         
 --------------------------------------------------------------

          Ground-State Mulliken Net Atomic Charges

     Atom                 Charge (a.u.)
  ----------------------------------------
      1 C                    -0.276053
      2 P                     0.158420
      3 Br                   -0.156277
      4 F                    -0.002225
      5 Cl                    0.276134
  ----------------------------------------
  Sum of atomic charges =    -0.000000

 -----------------------------------------------------------------
                    Cartesian Multipole Moments
 -----------------------------------------------------------------
    Charge (ESU x 10^10)
                 0.0000
    Dipole Moment (Debye)
         X       0.0757      Y       0.4805      Z      -0.0000
       Tot       0.4865
    Quadrupole Moments (Debye-Ang)
        XX     -57.5931     XY       0.1955     YY     -53.4117
        XZ      -0.0000     YZ      -0.0000     ZZ     -54.8974
    Octopole Moments (Debye-Ang^2)
       XXX     -53.7026    XXY      -7.2459    XYY     -13.1063
       YYY     -12.5869    XXZ       0.0000    XYZ      -0.0000
       YYZ      -0.0000    XZZ     -12.7460    YZZ      -1.5133
       ZZZ       0.0000
    Hexadecapole Moments (Debye-Ang^3)
      XXXX    -917.1816   XXXY      25.4230   XXYY    -213.8052
      XYYY      15.3367   YYYY    -374.3015   XXXZ       0.0000
      XXYZ      -0.0000   XYYZ       0.0000   YYYZ      -0.0000
      XXZZ    -162.8504   XYZZ       8.3735   YYZZ     -77.2051
      XZZZ       0.0000   YZZZ      -0.0000   ZZZZ     -67.7962
 -----------------------------------------------------------------
 Calculating analytic gradient of the SCF energy
 Gradient of SCF Energy
            1           2           3           4           5
    1  -0.0632193   0.0647283  -0.0238949   0.0306103  -0.0082244
    2   0.0679820  -0.0379721  -0.0094073   0.0198961  -0.0404986
    3  -0.0000000   0.0000000  -0.0000000  -0.0000000   0.0000000
 Max gradient component =       6.798E-02
 RMS gradient           =       3.459E-02
 Gradient time:  CPU 6.47 s  wall 2.25 s
 Geometry Optimization Parameters
   NAtoms,    NIC,     NZ,  NCons,   NDum,   NFix, NCnnct, MaxDiis
        5      20       5       0       0       0       0       0

 Cartesian Hessian Update
 Hessian Updated using BFGS Update


** GEOMETRY OPTIMIZATION IN DELOCALIZED INTERNAL COORDINATES **
   Searching for a Minimum

   Optimization Cycle:   3

                       Coordinates (Angstroms)
     ATOM                X               Y               Z
      1  C         1.5434604255    0.3545681979    0.0000000000
      2  P         0.2252116186    1.2743433866    0.0000000000
      3  Br       -1.7190802517   -0.0923391527    0.0000000000
      4  F         2.7871780375    0.9566779602    0.0000000000
      5  Cl        1.5950925778   -1.4929382371    0.0000000000
   Point Group: cs    Number of degrees of freedom:     7


   Energy is  -3513.697084207

 Hessian Updated using BFGS Update

  7 Hessian modes will be used to form the next step
  Hessian Eigenvalues:
     0.086220    0.122670    0.223153    0.250090    0.250212    0.298066
     0.817324

 Minimum Search - Taking Simple RFO Step
 Searching for Lamda that Minimizes Along All modes
 Value Taken    Lamda =  -0.03834672
 Calculated Step too Large.  Step scaled by  0.622289
 Step Taken.  Stepsize is  0.300000

                             Maximum     Tolerance    Cnvgd?
         Gradient           0.074713      0.000300      NO
         Displacement       0.198738      0.001200      NO
         Energy change     -0.031926      0.000001      NO


 New Cartesian Coordinates Obtained by Inverse Iteration

 Displacement from previous Coordinates is:  0.345731
 ----------------------------------------------------------------
             Standard Nuclear Orientation (Angstroms)
    I     Atom           X                Y                Z
 ----------------------------------------------------------------
    1      C       1.5123804908     0.3260694237     0.0000000000
    2      P       0.1969475445     1.3185636268     0.0000000000
    3      Br     -1.6054242760    -0.1026501585     0.0000000000
    4      F       2.7278385802     0.8753781333     0.0000000000
    5      Cl      1.6001200681    -1.4170488704     0.0000000000
 ----------------------------------------------------------------
 Molecular Point Group                 Cs    NOp =  2
 Largest Abelian Subgroup              Cs    NOp =  2
 Nuclear Repulsion Energy =   469.3895742491 hartrees
 There are       41 alpha and       41 beta electrons
 Applying Cartesian multipole field
    Component          Value
    ---------          -----
     (2,0,0)        1.00000E-11
     (0,2,0)        2.00000E-11
     (0,0,2)       -3.00000E-11
 Nucleus-field energy     =     0.0000000125 hartrees
 Requested basis set is 6-311++G(d,p)
 There are 57 shells and 152 basis functions
 A cutoff of  1.0D-11 yielded   1355 shell pairs
 There are     10373 function pairs (     11379 Cartesian)
 Smallest overlap matrix eigenvalue = 3.13E-04
 Guess MOs from SCF MO coefficient file

 -----------------------------------------------------------------------
  General SCF calculation program by
  Eric Jon Sundstrom, Paul Horn, Yuezhi Mao, Dmitri Zuev, Alec White,
  David Stuck, Shaama M.S., Shane Yost, Joonho Lee, David Small,
  Daniel Levine, Susi Lehtola, Hugh Burton, Evgeny Epifanovsky
 -----------------------------------------------------------------------
 Exchange:     0.2000 Hartree-Fock + 0.0800 Slater + 0.7200 B88
 Correlation:  0.1900 VWN1RPA + 0.8100 LYP
 Using SG-1 standard quadrature grid
 using 4 threads for integral computing
 -------------------------------------------------------
 OpenMP Integral computing Module                
 Release: version 2.0, May 2017, Q-Chem Inc. Pleasanton 
 -------------------------------------------------------
 -------------------------------------------------------
 OpenMP BLAS3 based DFT computing Module                
 Release: version 1.0, May 2013, Q-Chem Inc. Pittsburgh 
 -------------------------------------------------------
 A restricted SCF calculation will be
 performed using DIIS
 SCF converges when DIIS error is below 1.0e-08
 ---------------------------------------
  Cycle       Energy         DIIS error
 ---------------------------------------
    1   -3513.7061110505      1.26e-03  
    2   -3513.7125254019      3.36e-04  
    3   -3513.7123503218      4.05e-04  
    4   -3513.7128992989      1.30e-04  
    5   -3513.7129414927      4.69e-05  
    6   -3513.7129476435      1.35e-05  
    7   -3513.7129481673      4.85e-06  
    8   -3513.7129482042      8.25e-07  
    9   -3513.7129482062      2.52e-07  
   10   -3513.7129482063      1.26e-07  
   11   -3513.7129482063      2.50e-08  
   12   -3513.7129482063      6.31e-09  Convergence criterion met
 ---------------------------------------
 SCF time:   CPU 23.85s  wall 8.00s 
 SCF   energy in the final basis set =    -3513.7129482063
 Total energy in the final basis set =    -3513.7129482063

 --------------------------------------------------------------
             Orbital Energies (a.u.) and Symmetries
 --------------------------------------------------------------

 Alpha MOs, Restricted
 -- Occupied --                  
-482.85 -101.60  -77.11  -62.50  -56.32  -56.32  -56.32  -24.75
  1 A'    2 A'    3 A'    4 A'    5 A'    1 A"    6 A'    7 A'                 
-10.353  -9.512  -8.709  -7.277  -7.267  -7.266  -6.610  -6.540
  8 A'    9 A'   10 A'   11 A'    2 A"   12 A'   13 A'   14 A'                 
 -6.528  -6.527  -4.773  -4.768  -4.768  -2.651  -2.647  -2.647
  3 A"   15 A'   16 A'    4 A"   17 A'   18 A'    5 A"   19 A'                 
 -2.637  -2.637  -1.295  -0.907  -0.808  -0.742  -0.628  -0.550
  6 A"   20 A'   21 A'   22 A'   23 A'   24 A'   25 A'   26 A'                 
 -0.529  -0.492  -0.420  -0.389  -0.379  -0.335  -0.334  -0.305
  7 A"   27 A'   28 A'    8 A"   29 A'    9 A"   30 A'   31 A'                 
 -0.274
 10 A"                                                                         
 -- Virtual --                   
 -0.095  -0.093  -0.020   0.003   0.024   0.034   0.040   0.051
 32 A'   11 A"   33 A'   34 A'   35 A'   36 A'   12 A"   37 A'                 
  0.057   0.059   0.074   0.076   0.077   0.105   0.115   0.119
 38 A'   39 A'   13 A"   40 A'   14 A"   41 A'   42 A'   43 A'                 
  0.119   0.132   0.149   0.163   0.201   0.255   0.266   0.279
 15 A"   44 A'   45 A'   46 A'   47 A'   48 A'   16 A"   17 A"                 
  0.280   0.295   0.336   0.384   0.390   0.398   0.416   0.427
 49 A'   50 A'   51 A'   52 A'   53 A'   54 A'   18 A"   55 A'                 
  0.456   0.457   0.471   0.479   0.507   0.510   0.561   0.581
 56 A'   19 A"   57 A'   20 A"   58 A'   21 A"   22 A"   59 A'                 
  0.601   0.617   0.632   0.669   0.709   0.744   0.786   0.827
 60 A'   23 A"   61 A'   62 A'   63 A'   24 A"   64 A'   25 A"                 
  0.843   0.863   0.868   0.890   0.963   1.022   1.072   1.153
 65 A'   26 A"   66 A'   67 A'   68 A'   69 A'   70 A'   71 A'                 
  1.253   1.330   1.389   1.415   1.461   1.548   1.628   1.688
 27 A"   72 A'   73 A'   28 A"   29 A"   30 A"   74 A'   75 A'                 
  1.707   1.795   1.824   1.949   1.989   2.022   2.104   2.224
 76 A'   77 A'   78 A'   79 A'   31 A"   80 A'   81 A'   32 A"                 
  2.291   2.420   2.621   2.979   3.118   3.724   3.732   3.934
 82 A'   83 A'   33 A"   84 A'   85 A'   34 A"   86 A'   35 A"                 
  3.976   3.989   4.001   4.005   4.056   4.197   4.656   6.243
 87 A'   36 A"   37 A"   88 A'   89 A'   90 A'   91 A'   38 A"                 
  6.289   6.489   6.598   6.927   7.545   7.566   7.617   9.700
 92 A'   93 A'   94 A'   95 A'   39 A"   96 A'   97 A'   98 A'                 
 13.779  13.900  13.989  23.379  25.780  25.918  26.270  47.884
 40 A"   99 A'  100 A'  101 A'   41 A"  102 A'  103 A'  104 A'                 
 66.700 163.046 215.682 289.743 289.762 289.8261020.670
105 A'  106 A'  107 A'   42 A"  108 A'  109 A'  110 A'                         

 Beta MOs, Restricted
 -- Occupied --                  
-482.85 -101.60  -77.11  -62.50  -56.32  -56.32  -56.32  -24.75
  1 A'    2 A'    3 A'    4 A'    5 A'    1 A"    6 A'    7 A'                 
-10.353  -9.512  -8.709  -7.277  -7.267  -7.266  -6.610  -6.540
  8 A'    9 A'   10 A'   11 A'    2 A"   12 A'   13 A'   14 A'                 
 -6.528  -6.527  -4.773  -4.768  -4.768  -2.651  -2.647  -2.647
  3 A"   15 A'   16 A'    4 A"   17 A'   18 A'    5 A"   19 A'                 
 -2.637  -2.637  -1.295  -0.907  -0.808  -0.742  -0.628  -0.550
  6 A"   20 A'   21 A'   22 A'   23 A'   24 A'   25 A'   26 A'                 
 -0.529  -0.492  -0.420  -0.389  -0.379  -0.335  -0.334  -0.305
  7 A"   27 A'   28 A'    8 A"   29 A'    9 A"   30 A'   31 A'                 
 -0.274
 10 A"                                                                         
 -- Virtual --                   
 -0.095  -0.093  -0.020   0.003   0.024   0.034   0.040   0.051
 32 A'   11 A"   33 A'   34 A'   35 A'   36 A'   12 A"   37 A'                 
  0.057   0.059   0.074   0.076   0.077   0.105   0.115   0.119
 38 A'   39 A'   13 A"   40 A'   14 A"   41 A'   42 A'   43 A'                 
  0.119   0.132   0.149   0.163   0.201   0.255   0.266   0.279
 15 A"   44 A'   45 A'   46 A'   47 A'   48 A'   16 A"   17 A"                 
  0.280   0.295   0.336   0.384   0.390   0.398   0.416   0.427
 49 A'   50 A'   51 A'   52 A'   53 A'   54 A'   18 A"   55 A'                 
  0.456   0.457   0.471   0.479   0.507   0.510   0.561   0.581
 56 A'   19 A"   57 A'   20 A"   58 A'   21 A"   22 A"   59 A'                 
  0.601   0.617   0.632   0.669   0.709   0.744   0.786   0.827
 60 A'   23 A"   61 A'   62 A'   63 A'   24 A"   64 A'   25 A"                 
  0.843   0.863   0.868   0.890   0.963   1.022   1.072   1.153
 65 A'   26 A"   66 A'   67 A'   68 A'   69 A'   70 A'   71 A'                 
  1.253   1.330   1.389   1.415   1.461   1.548   1.628   1.688
 27 A"   72 A'   73 A'   28 A"   29 A"   30 A"   74 A'   75 A'                 
  1.707   1.795   1.824   1.949   1.989   2.022   2.104   2.224
 76 A'   77 A'   78 A'   79 A'   31 A"   80 A'   81 A'   32 A"                 
  2.291   2.420   2.621   2.979   3.118   3.724   3.732   3.934
 82 A'   83 A'   33 A"   84 A'   85 A'   34 A"   86 A'   35 A"                 
  3.976   3.989   4.001   4.005   4.056   4.197   4.656   6.243
 87 A'   36 A"   37 A"   88 A'   89 A'   90 A'   91 A'   38 A"                 
  6.289   6.489   6.598   6.927   7.545   7.566   7.617   9.700
 92 A'   93 A'   94 A'   95 A'   39 A"   96 A'   97 A'   98 A'                 
 13.779  13.900  13.989  23.379  25.780  25.918  26.270  47.884
 40 A"   99 A'  100 A'  101 A'   41 A"  102 A'  103 A'  104 A'                 
 66.700 163.046 215.682 289.743 289.762 289.8261020.670
105 A'  106 A'  107 A'   42 A"  108 A'  109 A'  110 A'                         
 --------------------------------------------------------------

          Ground-State Mulliken Net Atomic Charges

     Atom                 Charge (a.u.)
  ----------------------------------------
      1 C                    -0.335210
      2 P                     0.149927
      3 Br                   -0.158738
      4 F                     0.023251
      5 Cl                    0.320770
  ----------------------------------------
  Sum of atomic charges =     0.000000

 -----------------------------------------------------------------
                    Cartesian Multipole Moments
 -----------------------------------------------------------------
    Charge (ESU x 10^10)
                 0.0000
    Dipole Moment (Debye)
         X       0.2704      Y       0.1988      Z      -0.0000
       Tot       0.3357
    Quadrupole Moments (Debye-Ang)
        XX     -56.7510     XY      -0.1041     YY     -53.1399
        XZ      -0.0000     YZ      -0.0000     ZZ     -54.8141
    Octopole Moments (Debye-Ang^2)
       XXX     -54.2440    XXY      -8.1017    XYY     -14.0428
       YYY     -15.6124    XXZ       0.0000    XYZ      -0.0000
       YYZ      -0.0000    XZZ     -13.7787    YZZ      -2.9142
       ZZZ      -0.0000
    Hexadecapole Moments (Debye-Ang^3)
      XXXX    -858.5968   XXXY      25.4000   XXYY    -199.1560
      XYYY      15.9554   YYYY    -363.5403   XXXZ       0.0000
      XXYZ      -0.0000   XYYZ       0.0000   YYYZ      -0.0000
      XXZZ    -152.3892   XYZZ       8.2539   YYZZ     -75.2435
      XZZZ       0.0000   YZZZ       0.0000   ZZZZ     -67.9295
 -----------------------------------------------------------------
 Calculating analytic gradient of the SCF energy
 Gradient of SCF Energy
            1           2           3           4           5
    1  -0.0182831   0.0313138  -0.0085515  -0.0017756  -0.0027036
    2   0.0368273  -0.0210994  -0.0046180  -0.0028418  -0.0082681
    3   0.0000000  -0.0000000   0.0000000   0.0000000  -0.0000000
 Max gradient component =       3.683E-02
 RMS gradient           =       1.483E-02
 Gradient time:  CPU 6.62 s  wall 2.32 s
 Geometry Optimization Parameters
   NAtoms,    NIC,     NZ,  NCons,   NDum,   NFix, NCnnct, MaxDiis
        5      20       5       0       0       0       0       0

 Cartesian Hessian Update
 Hessian Updated using BFGS Update


** GEOMETRY OPTIMIZATION IN DELOCALIZED INTERNAL COORDINATES **
   Searching for a Minimum

   Optimization Cycle:   4

                       Coordinates (Angstroms)
     ATOM                X               Y               Z
      1  C         1.5123804908    0.3260694237    0.0000000000
      2  P         0.1969475445    1.3185636268    0.0000000000
      3  Br       -1.6054242760   -0.1026501585    0.0000000000
      4  F         2.7278385802    0.8753781333    0.0000000000
      5  Cl        1.6001200681   -1.4170488704    0.0000000000
   Point Group: cs    Number of degrees of freedom:     7


   Energy is  -3513.712948206

 Hessian Updated using BFGS Update

  7 Hessian modes will be used to form the next step
  Hessian Eigenvalues:
     0.093060    0.150892    0.223902    0.250187    0.253977    0.356532
     0.762195

 Minimum Search - Taking Simple RFO Step
 Searching for Lamda that Minimizes Along All modes
 Value Taken    Lamda =  -0.00469812
 Step Taken.  Stepsize is  0.163845

                             Maximum     Tolerance    Cnvgd?
         Gradient           0.030797      0.000300      NO
         Displacement       0.110091      0.001200      NO
         Energy change     -0.015864      0.000001      NO


 New Cartesian Coordinates Obtained by Inverse Iteration

 Displacement from previous Coordinates is:  0.151655
 ----------------------------------------------------------------
             Standard Nuclear Orientation (Angstroms)
    I     Atom           X                Y                Z
 ----------------------------------------------------------------
    1      C       1.4907666498     0.2949238868     0.0000000000
    2      P       0.1715412923     1.3363012498     0.0000000000
    3      Br     -1.5543676772    -0.0848269533     0.0000000000
    4      F       2.7046611798     0.8630371191     0.0000000000
    5      Cl      1.6192609629    -1.4091231475     0.0000000000
 ----------------------------------------------------------------
 Molecular Point Group                 Cs    NOp =  2
 Largest Abelian Subgroup              Cs    NOp =  2
 Nuclear Repulsion Energy =   474.8353872541 hartrees
 There are       41 alpha and       41 beta electrons
 Applying Cartesian multipole field
    Component          Value
    ---------          -----
     (2,0,0)        1.00000E-11
     (0,2,0)        2.00000E-11
     (0,0,2)       -3.00000E-11
 Nucleus-field energy     =     0.0000000123 hartrees
 Requested basis set is 6-311++G(d,p)
 There are 57 shells and 152 basis functions
 A cutoff of  1.0D-11 yielded   1363 shell pairs
 There are     10435 function pairs (     11445 Cartesian)
 Smallest overlap matrix eigenvalue = 3.04E-04
 Guess MOs from SCF MO coefficient file

 -----------------------------------------------------------------------
  General SCF calculation program by
  Eric Jon Sundstrom, Paul Horn, Yuezhi Mao, Dmitri Zuev, Alec White,
  David Stuck, Shaama M.S., Shane Yost, Joonho Lee, David Small,
  Daniel Levine, Susi Lehtola, Hugh Burton, Evgeny Epifanovsky
 -----------------------------------------------------------------------
 Exchange:     0.2000 Hartree-Fock + 0.0800 Slater + 0.7200 B88
 Correlation:  0.1900 VWN1RPA + 0.8100 LYP
 Using SG-1 standard quadrature grid
 using 4 threads for integral computing
 -------------------------------------------------------
 OpenMP Integral computing Module                
 Release: version 2.0, May 2017, Q-Chem Inc. Pleasanton 
 -------------------------------------------------------
 -------------------------------------------------------
 OpenMP BLAS3 based DFT computing Module                
 Release: version 1.0, May 2013, Q-Chem Inc. Pittsburgh 
 -------------------------------------------------------
 A restricted SCF calculation will be
 performed using DIIS
 SCF converges when DIIS error is below 1.0e-08
 ---------------------------------------
  Cycle       Energy         DIIS error
 ---------------------------------------
    1   -3513.7133816403      6.40e-04  
    2   -3513.7149630664      2.92e-04  
    3   -3513.7145732313      4.46e-04  
    4   -3513.7152366615      6.03e-05  
    5   -3513.7152469759      1.62e-05  
    6   -3513.7152477085      6.72e-06  
    7   -3513.7152478288      1.62e-06  
    8   -3513.7152478323      3.71e-07  
    9   -3513.7152478326      1.70e-07  
   10   -3513.7152478326      4.97e-08  
   11   -3513.7152478326      1.12e-08  
   12   -3513.7152478326      2.60e-09  Convergence criterion met
 ---------------------------------------
 SCF time:   CPU 24.21s  wall 8.00s 
 SCF   energy in the final basis set =    -3513.7152478326
 Total energy in the final basis set =    -3513.7152478326

 --------------------------------------------------------------
             Orbital Energies (a.u.) and Symmetries
 --------------------------------------------------------------

 Alpha MOs, Restricted
 -- Occupied --                  
-482.85 -101.60  -77.11  -62.50  -56.32  -56.32  -56.32  -24.74
  1 A'    2 A'    3 A'    4 A'    5 A'    1 A"    6 A'    7 A'                 
-10.351  -9.515  -8.710  -7.280  -7.271  -7.270  -6.608  -6.541
  8 A'    9 A'   10 A'   11 A'    2 A"   12 A'   13 A'   14 A'                 
 -6.529  -6.528  -4.770  -4.766  -4.765  -2.652  -2.648  -2.648
  3 A"   15 A'   16 A'    4 A"   17 A'   18 A'    5 A"   19 A'                 
 -2.639  -2.639  -1.287  -0.916  -0.816  -0.732  -0.622  -0.549
  6 A"   20 A'   21 A'   22 A'   23 A'   24 A'   25 A'   26 A'                 
 -0.523  -0.494  -0.418  -0.392  -0.381  -0.340  -0.338  -0.305
  7 A"   27 A'   28 A'    8 A"   29 A'    9 A"   30 A'   31 A'                 
 -0.267
 10 A"                                                                         
 -- Virtual --                   
 -0.093  -0.080  -0.015   0.005   0.024   0.037   0.040   0.051
 11 A"   32 A'   33 A'   34 A'   35 A'   36 A'   12 A"   37 A'                 
  0.058   0.060   0.075   0.075   0.076   0.103   0.114   0.118
 38 A'   39 A'   13 A"   40 A'   14 A"   41 A'   42 A'   43 A'                 
  0.120   0.135   0.149   0.163   0.201   0.254   0.265   0.281
 15 A"   44 A'   45 A'   46 A'   47 A'   48 A'   16 A"   49 A'                 
  0.281   0.294   0.330   0.385   0.389   0.394   0.416   0.427
 17 A"   50 A'   51 A'   52 A'   53 A'   54 A'   18 A"   55 A'                 
  0.455   0.455   0.469   0.473   0.507   0.508   0.562   0.583
 19 A"   56 A'   20 A"   57 A'   21 A"   58 A'   22 A"   59 A'                 
  0.606   0.616   0.634   0.671   0.724   0.762   0.788   0.822
 60 A'   23 A"   61 A'   62 A'   63 A'   24 A"   64 A'   25 A"                 
  0.843   0.862   0.867   0.903   0.942   1.036   1.086   1.160
 65 A'   26 A"   66 A'   67 A'   68 A'   69 A'   70 A'   71 A'                 
  1.250   1.336   1.388   1.421   1.462   1.556   1.633   1.695
 27 A"   72 A'   73 A'   28 A"   29 A"   30 A"   74 A'   75 A'                 
  1.715   1.778   1.836   1.962   1.989   2.025   2.117   2.223
 76 A'   77 A'   78 A'   79 A'   31 A"   80 A'   81 A'   32 A"                 
  2.290   2.426   2.623   2.978   3.104   3.730   3.737   3.933
 82 A'   83 A'   33 A"   84 A'   85 A'   34 A"   86 A'   35 A"                 
  3.979   3.988   4.005   4.005   4.068   4.216   4.656   6.248
 87 A'   36 A"   37 A"   88 A'   89 A'   90 A'   91 A'   38 A"                 
  6.295   6.486   6.606   6.914   7.545   7.567   7.626   9.711
 92 A'   93 A'   94 A'   95 A'   39 A"   96 A'   97 A'   98 A'                 
 13.783  13.900  13.972  23.372  25.781  25.919  26.270  47.889
 40 A"   99 A'  100 A'  101 A'   41 A"  102 A'  103 A'  104 A'                 
 66.708 163.031 215.693 289.743 289.765 289.8361020.678
105 A'  106 A'  107 A'   42 A"  108 A'  109 A'  110 A'                         

 Beta MOs, Restricted
 -- Occupied --                  
-482.85 -101.60  -77.11  -62.50  -56.32  -56.32  -56.32  -24.74
  1 A'    2 A'    3 A'    4 A'    5 A'    1 A"    6 A'    7 A'                 
-10.351  -9.515  -8.710  -7.280  -7.271  -7.270  -6.608  -6.541
  8 A'    9 A'   10 A'   11 A'    2 A"   12 A'   13 A'   14 A'                 
 -6.529  -6.528  -4.770  -4.766  -4.765  -2.652  -2.648  -2.648
  3 A"   15 A'   16 A'    4 A"   17 A'   18 A'    5 A"   19 A'                 
 -2.639  -2.639  -1.287  -0.916  -0.816  -0.732  -0.622  -0.549
  6 A"   20 A'   21 A'   22 A'   23 A'   24 A'   25 A'   26 A'                 
 -0.523  -0.494  -0.418  -0.392  -0.381  -0.340  -0.338  -0.305
  7 A"   27 A'   28 A'    8 A"   29 A'    9 A"   30 A'   31 A'                 
 -0.267
 10 A"                                                                         
 -- Virtual --                   
 -0.093  -0.080  -0.015   0.005   0.024   0.037   0.040   0.051
 11 A"   32 A'   33 A'   34 A'   35 A'   36 A'   12 A"   37 A'                 
  0.058   0.060   0.075   0.075   0.076   0.103   0.114   0.118
 38 A'   39 A'   13 A"   40 A'   14 A"   41 A'   42 A'   43 A'                 
  0.120   0.135   0.149   0.163   0.201   0.254   0.265   0.281
 15 A"   44 A'   45 A'   46 A'   47 A'   48 A'   16 A"   49 A'                 
  0.281   0.294   0.330   0.385   0.389   0.394   0.416   0.427
 17 A"   50 A'   51 A'   52 A'   53 A'   54 A'   18 A"   55 A'                 
  0.455   0.455   0.469   0.473   0.507   0.508   0.562   0.583
 19 A"   56 A'   20 A"   57 A'   21 A"   58 A'   22 A"   59 A'                 
  0.606   0.616   0.634   0.671   0.724   0.762   0.788   0.822
 60 A'   23 A"   61 A'   62 A'   63 A'   24 A"   64 A'   25 A"                 
  0.843   0.862   0.867   0.903   0.942   1.036   1.086   1.160
 65 A'   26 A"   66 A'   67 A'   68 A'   69 A'   70 A'   71 A'                 
  1.250   1.336   1.388   1.421   1.462   1.556   1.633   1.695
 27 A"   72 A'   73 A'   28 A"   29 A"   30 A"   74 A'   75 A'                 
  1.715   1.778   1.836   1.962   1.989   2.025   2.117   2.223
 76 A'   77 A'   78 A'   79 A'   31 A"   80 A'   81 A'   32 A"                 
  2.290   2.426   2.623   2.978   3.104   3.730   3.737   3.933
 82 A'   83 A'   33 A"   84 A'   85 A'   34 A"   86 A'   35 A"                 
  3.979   3.988   4.005   4.005   4.068   4.216   4.656   6.248
 87 A'   36 A"   37 A"   88 A'   89 A'   90 A'   91 A'   38 A"                 
  6.295   6.486   6.606   6.914   7.545   7.567   7.626   9.711
 92 A'   93 A'   94 A'   95 A'   39 A"   96 A'   97 A'   98 A'                 
 13.783  13.900  13.972  23.372  25.781  25.919  26.270  47.889
 40 A"   99 A'  100 A'  101 A'   41 A"  102 A'  103 A'  104 A'                 
 66.708 163.031 215.693 289.743 289.765 289.8361020.678
105 A'  106 A'  107 A'   42 A"  108 A'  109 A'  110 A'                         
 --------------------------------------------------------------

          Ground-State Mulliken Net Atomic Charges

     Atom                 Charge (a.u.)
  ----------------------------------------
      1 C                    -0.359021
      2 P                     0.152433
      3 Br                   -0.153546
      4 F                     0.010889
      5 Cl                    0.349244
  ----------------------------------------
  Sum of atomic charges =     0.000000

 -----------------------------------------------------------------
                    Cartesian Multipole Moments
 -----------------------------------------------------------------
    Charge (ESU x 10^10)
                 0.0000
    Dipole Moment (Debye)
         X       0.1259      Y      -0.0238      Z       0.0000
       Tot       0.1281
    Quadrupole Moments (Debye-Ang)
        XX     -56.7768     XY      -0.6231     YY     -52.9731
        XZ       0.0000     YZ       0.0000     ZZ     -54.7792
    Octopole Moments (Debye-Ang^2)
       XXX     -56.5920    XXY      -9.3474    XYY     -14.7461
       YYY     -17.3787    XXZ       0.0000    XYZ       0.0000
       YYZ       0.0000    XZZ     -14.5464    YZZ      -3.6648
       ZZZ       0.0000
    Hexadecapole Moments (Debye-Ang^3)
      XXXX    -841.2279   XXXY      27.2419   XXYY    -194.8775
      XYYY      19.3719   YYYY    -363.4604   XXXZ       0.0000
      XXYZ       0.0000   XYYZ       0.0000   YYYZ       0.0000
      XXZZ    -148.7861   XYZZ       9.5333   YYZZ     -75.3137
      XZZZ       0.0000   YZZZ       0.0000   ZZZZ     -67.9154
 -----------------------------------------------------------------
 Calculating analytic gradient of the SCF energy
 Gradient of SCF Energy
            1           2           3           4           5
    1  -0.0072650   0.0044727   0.0045968  -0.0020788   0.0002742
    2   0.0063420  -0.0095432   0.0023824  -0.0036650   0.0044838
    3  -0.0000000   0.0000000  -0.0000000  -0.0000000  -0.0000000
 Max gradient component =       9.543E-03
 RMS gradient           =       4.233E-03
 Gradient time:  CPU 6.64 s  wall 2.31 s
 Geometry Optimization Parameters
   NAtoms,    NIC,     NZ,  NCons,   NDum,   NFix, NCnnct, MaxDiis
        5      20       5       0       0       0       0       0

 Cartesian Hessian Update
 Hessian Updated using BFGS Update


** GEOMETRY OPTIMIZATION IN DELOCALIZED INTERNAL COORDINATES **
   Searching for a Minimum

   Optimization Cycle:   5

                       Coordinates (Angstroms)
     ATOM                X               Y               Z
      1  C         1.4907666498    0.2949238868    0.0000000000
      2  P         0.1715412923    1.3363012498    0.0000000000
      3  Br       -1.5543676772   -0.0848269533    0.0000000000
      4  F         2.7046611798    0.8630371191    0.0000000000
      5  Cl        1.6192609629   -1.4091231475    0.0000000000
   Point Group: cs    Number of degrees of freedom:     7


   Energy is  -3513.715247833

 Hessian Updated using BFGS Update

  7 Hessian modes will be used to form the next step
  Hessian Eigenvalues:
     0.107332    0.163808    0.210639    0.250308    0.268763    0.366748
     0.634082

 Minimum Search - Taking Simple RFO Step
 Searching for Lamda that Minimizes Along All modes
 Value Taken    Lamda =  -0.00054092
 Step Taken.  Stepsize is  0.042719

                             Maximum     Tolerance    Cnvgd?
         Gradient           0.010599      0.000300      NO
         Displacement       0.027433      0.001200      NO
         Energy change     -0.002300      0.000001      NO


 New Cartesian Coordinates Obtained by Inverse Iteration

 Displacement from previous Coordinates is:  0.072801
 ----------------------------------------------------------------
             Standard Nuclear Orientation (Angstroms)
    I     Atom           X                Y                Z
 ----------------------------------------------------------------
    1      C       1.4969910165     0.2868248932     0.0000000000
    2      P       0.1727321376     1.3371477972     0.0000000000
    3      Br     -1.5810777982    -0.0753930547     0.0000000000
    4      F       2.7054710670     0.8726826557     0.0000000000
    5      Cl      1.6377459846    -1.4209501365     0.0000000000
 ----------------------------------------------------------------
 Molecular Point Group                 Cs    NOp =  2
 Largest Abelian Subgroup              Cs    NOp =  2
 Nuclear Repulsion Energy =   471.3523141185 hartrees
 There are       41 alpha and       41 beta electrons
 Applying Cartesian multipole field
    Component          Value
    ---------          -----
     (2,0,0)        1.00000E-11
     (0,2,0)        2.00000E-11
     (0,0,2)       -3.00000E-11
 Nucleus-field energy     =     0.0000000125 hartrees
 Requested basis set is 6-311++G(d,p)
 There are 57 shells and 152 basis functions
 A cutoff of  1.0D-11 yielded   1358 shell pairs
 There are     10390 function pairs (     11394 Cartesian)
 Smallest overlap matrix eigenvalue = 3.11E-04
 Guess MOs from SCF MO coefficient file

 -----------------------------------------------------------------------
  General SCF calculation program by
  Eric Jon Sundstrom, Paul Horn, Yuezhi Mao, Dmitri Zuev, Alec White,
  David Stuck, Shaama M.S., Shane Yost, Joonho Lee, David Small,
  Daniel Levine, Susi Lehtola, Hugh Burton, Evgeny Epifanovsky
 -----------------------------------------------------------------------
 Exchange:     0.2000 Hartree-Fock + 0.0800 Slater + 0.7200 B88
 Correlation:  0.1900 VWN1RPA + 0.8100 LYP
 Using SG-1 standard quadrature grid
 using 4 threads for integral computing
 -------------------------------------------------------
 OpenMP Integral computing Module                
 Release: version 2.0, May 2017, Q-Chem Inc. Pleasanton 
 -------------------------------------------------------
 -------------------------------------------------------
 OpenMP BLAS3 based DFT computing Module                
 Release: version 1.0, May 2013, Q-Chem Inc. Pittsburgh 
 -------------------------------------------------------
 A restricted SCF calculation will be
 performed using DIIS
 SCF converges when DIIS error is below 1.0e-08
 ---------------------------------------
  Cycle       Energy         DIIS error
 ---------------------------------------
    1   -3513.7153541801      2.17e-04  
    2   -3513.7155442991      9.78e-05  
    3   -3513.7155108551      1.41e-04  
    4   -3513.7155704723      2.75e-05  
    5   -3513.7155730199      6.87e-06  
    6   -3513.7155731320      2.58e-06  
    7   -3513.7155731462      5.66e-07  
    8   -3513.7155731466      1.33e-07  
    9   -3513.7155731467      6.81e-08  
   10   -3513.7155731468      1.59e-08  
   11   -3513.7155731467      5.26e-09  Convergence criterion met
 ---------------------------------------
 SCF time:   CPU 22.01s  wall 7.00s 
 SCF   energy in the final basis set =    -3513.7155731467
 Total energy in the final basis set =    -3513.7155731467

 --------------------------------------------------------------
             Orbital Energies (a.u.) and Symmetries
 --------------------------------------------------------------

 Alpha MOs, Restricted
 -- Occupied --                  
-482.85 -101.60  -77.11  -62.50  -56.32  -56.32  -56.32  -24.74
  1 A'    2 A'    3 A'    4 A'    5 A'    1 A"    6 A'    7 A'                 
-10.353  -9.517  -8.709  -7.281  -7.272  -7.271  -6.609  -6.540
  8 A'    9 A'   10 A'   11 A'    2 A"   12 A'   13 A'   14 A'                 
 -6.528  -6.528  -4.772  -4.767  -4.767  -2.651  -2.648  -2.647
  3 A"   15 A'   16 A'    4 A"   17 A'   18 A'    5 A"   19 A'                 
 -2.638  -2.638  -1.287  -0.915  -0.813  -0.731  -0.621  -0.549
  6 A"   20 A'   21 A'   22 A'   23 A'   24 A'   25 A'   26 A'                 
 -0.523  -0.494  -0.418  -0.392  -0.380  -0.339  -0.338  -0.306
  7 A"   27 A'   28 A'    8 A"   29 A'   30 A'    9 A"   31 A'                 
 -0.267
 10 A"                                                                         
 -- Virtual --                   
 -0.095  -0.083  -0.018   0.004   0.023   0.037   0.040   0.051
 11 A"   32 A'   33 A'   34 A'   35 A'   36 A'   12 A"   37 A'                 
  0.057   0.059   0.075   0.075   0.076   0.102   0.114   0.117
 38 A'   39 A'   13 A"   40 A'   14 A"   41 A'   42 A'   43 A'                 
  0.120   0.134   0.149   0.162   0.201   0.255   0.264   0.280
 15 A"   44 A'   45 A'   46 A'   47 A'   48 A'   16 A"   49 A'                 
  0.281   0.294   0.328   0.384   0.389   0.396   0.417   0.426
 17 A"   50 A'   51 A'   52 A'   53 A'   54 A'   18 A"   55 A'                 
  0.454   0.456   0.472   0.473   0.507   0.508   0.562   0.581
 19 A"   56 A'   20 A"   57 A'   21 A"   58 A'   22 A"   59 A'                 
  0.604   0.616   0.634   0.668   0.718   0.758   0.785   0.822
 60 A'   23 A"   61 A'   62 A'   63 A'   24 A"   64 A'   25 A"                 
  0.841   0.861   0.865   0.899   0.935   1.030   1.079   1.158
 65 A'   26 A"   66 A'   67 A'   68 A'   69 A'   70 A'   71 A'                 
  1.247   1.335   1.388   1.420   1.456   1.555   1.631   1.690
 27 A"   72 A'   73 A'   28 A"   29 A"   30 A"   74 A'   75 A'                 
  1.714   1.768   1.836   1.961   1.989   2.024   2.114   2.222
 76 A'   77 A'   78 A'   79 A'   31 A"   80 A'   81 A'   32 A"                 
  2.285   2.424   2.622   2.968   3.093   3.729   3.737   3.931
 82 A'   83 A'   33 A"   84 A'   85 A'   34 A"   86 A'   35 A"                 
  3.975   3.988   4.005   4.005   4.063   4.211   4.652   6.247
 87 A'   36 A"   37 A"   88 A'   89 A'   90 A'   91 A'   38 A"                 
  6.294   6.482   6.603   6.908   7.545   7.566   7.624   9.707
 92 A'   93 A'   94 A'   95 A'   39 A"   96 A'   97 A'   98 A'                 
 13.782  13.896  13.965  23.365  25.779  25.908  26.267  47.888
 40 A"   99 A'  100 A'  101 A'   41 A"  102 A'  103 A'  104 A'                 
 66.708 163.023 215.690 289.743 289.763 289.8331020.676
105 A'  106 A'  107 A'   42 A"  108 A'  109 A'  110 A'                         

 Beta MOs, Restricted
 -- Occupied --                  
-482.85 -101.60  -77.11  -62.50  -56.32  -56.32  -56.32  -24.74
  1 A'    2 A'    3 A'    4 A'    5 A'    1 A"    6 A'    7 A'                 
-10.353  -9.517  -8.709  -7.281  -7.272  -7.271  -6.609  -6.540
  8 A'    9 A'   10 A'   11 A'    2 A"   12 A'   13 A'   14 A'                 
 -6.528  -6.528  -4.772  -4.767  -4.767  -2.651  -2.648  -2.647
  3 A"   15 A'   16 A'    4 A"   17 A'   18 A'    5 A"   19 A'                 
 -2.638  -2.638  -1.287  -0.915  -0.813  -0.731  -0.621  -0.549
  6 A"   20 A'   21 A'   22 A'   23 A'   24 A'   25 A'   26 A'                 
 -0.523  -0.494  -0.418  -0.392  -0.380  -0.339  -0.338  -0.306
  7 A"   27 A'   28 A'    8 A"   29 A'   30 A'    9 A"   31 A'                 
 -0.267
 10 A"                                                                         
 -- Virtual --                   
 -0.095  -0.083  -0.018   0.004   0.023   0.037   0.040   0.051
 11 A"   32 A'   33 A'   34 A'   35 A'   36 A'   12 A"   37 A'                 
  0.057   0.059   0.075   0.075   0.076   0.102   0.114   0.117
 38 A'   39 A'   13 A"   40 A'   14 A"   41 A'   42 A'   43 A'                 
  0.120   0.134   0.149   0.162   0.201   0.255   0.264   0.280
 15 A"   44 A'   45 A'   46 A'   47 A'   48 A'   16 A"   49 A'                 
  0.281   0.294   0.328   0.384   0.389   0.396   0.417   0.426
 17 A"   50 A'   51 A'   52 A'   53 A'   54 A'   18 A"   55 A'                 
  0.454   0.456   0.472   0.473   0.507   0.508   0.562   0.581
 19 A"   56 A'   20 A"   57 A'   21 A"   58 A'   22 A"   59 A'                 
  0.604   0.616   0.634   0.668   0.718   0.758   0.785   0.822
 60 A'   23 A"   61 A'   62 A'   63 A'   24 A"   64 A'   25 A"                 
  0.841   0.861   0.865   0.899   0.935   1.030   1.079   1.158
 65 A'   26 A"   66 A'   67 A'   68 A'   69 A'   70 A'   71 A'                 
  1.247   1.335   1.388   1.420   1.456   1.555   1.631   1.690
 27 A"   72 A'   73 A'   28 A"   29 A"   30 A"   74 A'   75 A'                 
  1.714   1.768   1.836   1.961   1.989   2.024   2.114   2.222
 76 A'   77 A'   78 A'   79 A'   31 A"   80 A'   81 A'   32 A"                 
  2.285   2.424   2.622   2.968   3.093   3.729   3.737   3.931
 82 A'   83 A'   33 A"   84 A'   85 A'   34 A"   86 A'   35 A"                 
  3.975   3.988   4.005   4.005   4.063   4.211   4.652   6.247
 87 A'   36 A"   37 A"   88 A'   89 A'   90 A'   91 A'   38 A"                 
  6.294   6.482   6.603   6.908   7.545   7.566   7.624   9.707
 92 A'   93 A'   94 A'   95 A'   39 A"   96 A'   97 A'   98 A'                 
 13.782  13.896  13.965  23.365  25.779  25.908  26.267  47.888
 40 A"   99 A'  100 A'  101 A'   41 A"  102 A'  103 A'  104 A'                 
 66.708 163.023 215.690 289.743 289.763 289.8331020.676
105 A'  106 A'  107 A'   42 A"  108 A'  109 A'  110 A'                         
 --------------------------------------------------------------

          Ground-State Mulliken Net Atomic Charges

     Atom                 Charge (a.u.)
  ----------------------------------------
      1 C                    -0.357016
      2 P                     0.152213
      3 Br                   -0.158325
      4 F                     0.010740
      5 Cl                    0.352387
  ----------------------------------------
  Sum of atomic charges =    -0.000000

 -----------------------------------------------------------------
                    Cartesian Multipole Moments
 -----------------------------------------------------------------
    Charge (ESU x 10^10)
                 0.0000
    Dipole Moment (Debye)
         X       0.1860      Y      -0.0197      Z       0.0000
       Tot       0.1870
    Quadrupole Moments (Debye-Ang)
        XX     -56.8054     XY      -0.6909     YY     -52.9321
        XZ       0.0000     YZ      -0.0000     ZZ     -54.8511
    Octopole Moments (Debye-Ang^2)
       XXX     -55.8732    XXY      -9.5815    XYY     -14.3820
       YYY     -17.4362    XXZ       0.0000    XYZ      -0.0000
       YYZ       0.0000    XZZ     -14.3066    YZZ      -3.7314
       ZZZ       0.0000
    Hexadecapole Moments (Debye-Ang^3)
      XXXX    -855.4697   XXXY      29.1912   XXYY    -197.7320
      XYYY      20.9367   YYYY    -365.4747   XXXZ       0.0000
      XXYZ      -0.0000   XYYZ       0.0000   YYYZ      -0.0000
      XXZZ    -151.3909   XYZZ      10.2284   YYZZ     -75.8106
      XZZZ       0.0000   YZZZ      -0.0000   ZZZZ     -68.1329
 -----------------------------------------------------------------
 Calculating analytic gradient of the SCF energy
 Gradient of SCF Energy
            1           2           3           4           5
    1  -0.0036822   0.0030567   0.0005687  -0.0007456   0.0008023
    2   0.0029555  -0.0032739   0.0005977  -0.0010757   0.0007964
    3  -0.0000000   0.0000000   0.0000000  -0.0000000   0.0000000
 Max gradient component =       3.682E-03
 RMS gradient           =       1.752E-03
 Gradient time:  CPU 6.77 s  wall 2.36 s
 Geometry Optimization Parameters
   NAtoms,    NIC,     NZ,  NCons,   NDum,   NFix, NCnnct, MaxDiis
        5      20       5       0       0       0       0       0

 Cartesian Hessian Update
 Hessian Updated using BFGS Update


** GEOMETRY OPTIMIZATION IN DELOCALIZED INTERNAL COORDINATES **
   Searching for a Minimum

   Optimization Cycle:   6

                       Coordinates (Angstroms)
     ATOM                X               Y               Z
      1  C         1.4969910165    0.2868248932    0.0000000000
      2  P         0.1727321376    1.3371477972    0.0000000000
      3  Br       -1.5810777982   -0.0753930547    0.0000000000
      4  F         2.7054710670    0.8726826557    0.0000000000
      5  Cl        1.6377459846   -1.4209501365    0.0000000000
   Point Group: cs    Number of degrees of freedom:     7


   Energy is  -3513.715573147

 Hessian Updated using BFGS Update

  7 Hessian modes will be used to form the next step
  Hessian Eigenvalues:
     0.103561    0.164210    0.202818    0.243170    0.301600    0.359677
     0.502266

 Minimum Search - Taking Simple RFO Step
 Searching for Lamda that Minimizes Along All modes
 Value Taken    Lamda =  -0.00007856
 Step Taken.  Stepsize is  0.017325

                             Maximum     Tolerance    Cnvgd?
         Gradient           0.003478      0.000300      NO
         Displacement       0.010294      0.001200      NO
         Energy change     -0.000325      0.000001      NO


 New Cartesian Coordinates Obtained by Inverse Iteration

 Displacement from previous Coordinates is:  0.018429
 ----------------------------------------------------------------
             Standard Nuclear Orientation (Angstroms)
    I     Atom           X                Y                Z
 ----------------------------------------------------------------
    1      C       1.4994518474     0.2858560164     0.0000000000
    2      P       0.1721467183     1.3416132510     0.0000000000
    3      Br     -1.5803498245    -0.0796004407     0.0000000000
    4      F       2.7083139630     0.8754462401     0.0000000000
    5      Cl      1.6322997034    -1.4230029119     0.0000000000
 ----------------------------------------------------------------
 Molecular Point Group                 Cs    NOp =  2
 Largest Abelian Subgroup              Cs    NOp =  2
 Nuclear Repulsion Energy =   470.9017975915 hartrees
 There are       41 alpha and       41 beta electrons
 Applying Cartesian multipole field
    Component          Value
    ---------          -----
     (2,0,0)        1.00000E-11
     (0,2,0)        2.00000E-11
     (0,0,2)       -3.00000E-11
 Nucleus-field energy     =     0.0000000125 hartrees
 Requested basis set is 6-311++G(d,p)
 There are 57 shells and 152 basis functions
 A cutoff of  1.0D-11 yielded   1358 shell pairs
 There are     10390 function pairs (     11394 Cartesian)
 Smallest overlap matrix eigenvalue = 3.13E-04
 Guess MOs from SCF MO coefficient file

 -----------------------------------------------------------------------
  General SCF calculation program by
  Eric Jon Sundstrom, Paul Horn, Yuezhi Mao, Dmitri Zuev, Alec White,
  David Stuck, Shaama M.S., Shane Yost, Joonho Lee, David Small,
  Daniel Levine, Susi Lehtola, Hugh Burton, Evgeny Epifanovsky
 -----------------------------------------------------------------------
 Exchange:     0.2000 Hartree-Fock + 0.0800 Slater + 0.7200 B88
 Correlation:  0.1900 VWN1RPA + 0.8100 LYP
 Using SG-1 standard quadrature grid
 using 4 threads for integral computing
 -------------------------------------------------------
 OpenMP Integral computing Module                
 Release: version 2.0, May 2017, Q-Chem Inc. Pleasanton 
 -------------------------------------------------------
 -------------------------------------------------------
 OpenMP BLAS3 based DFT computing Module                
 Release: version 1.0, May 2013, Q-Chem Inc. Pittsburgh 
 -------------------------------------------------------
 A restricted SCF calculation will be
 performed using DIIS
 SCF converges when DIIS error is below 1.0e-08
 ---------------------------------------
  Cycle       Energy         DIIS error
 ---------------------------------------
    1   -3513.7155848342      8.01e-05  
    2   -3513.7156024140      6.02e-05  
    3   -3513.7156013102      6.11e-05  
    4   -3513.7156130753      1.05e-05  
    5   -3513.7156133747      2.79e-06  
    6   -3513.7156133895      8.67e-07  
    7   -3513.7156133906      1.99e-07  
    8   -3513.7156133906      4.91e-08  
    9   -3513.7156133907      2.48e-08  
   10   -3513.7156133907      5.44e-09  Convergence criterion met
 ---------------------------------------
 SCF time:   CPU 20.04s  wall 7.00s 
 SCF   energy in the final basis set =    -3513.7156133907
 Total energy in the final basis set =    -3513.7156133907

 --------------------------------------------------------------
             Orbital Energies (a.u.) and Symmetries
 --------------------------------------------------------------

 Alpha MOs, Restricted
 -- Occupied --                  
-482.85 -101.60  -77.12  -62.50  -56.32  -56.32  -56.32  -24.74
  1 A'    2 A'    3 A'    4 A'    5 A'    1 A"    6 A'    7 A'                 
-10.353  -9.517  -8.709  -7.282  -7.272  -7.271  -6.609  -6.539
  8 A'    9 A'   10 A'   11 A'    2 A"   12 A'   13 A'   14 A'                 
 -6.528  -6.527  -4.772  -4.767  -4.767  -2.650  -2.647  -2.647
  3 A"   15 A'   16 A'    4 A"   17 A'   18 A'    5 A"   19 A'                 
 -2.637  -2.637  -1.286  -0.915  -0.812  -0.731  -0.621  -0.549
  6 A"   20 A'   21 A'   22 A'   23 A'   24 A'   25 A'   26 A'                 
 -0.522  -0.494  -0.417  -0.392  -0.381  -0.339  -0.338  -0.306
  7 A"   27 A'   28 A'    8 A"   29 A'   30 A'    9 A"   31 A'                 
 -0.266
 10 A"                                                                         
 -- Virtual --                   
 -0.096  -0.083  -0.018   0.004   0.023   0.037   0.041   0.051
 11 A"   32 A'   33 A'   34 A'   35 A'   36 A'   12 A"   37 A'                 
  0.057   0.059   0.075   0.075   0.076   0.101   0.114   0.117
 38 A'   39 A'   13 A"   40 A'   14 A"   41 A'   42 A'   43 A'                 
  0.120   0.134   0.149   0.161   0.201   0.255   0.265   0.280
 15 A"   44 A'   45 A'   46 A'   47 A'   48 A'   16 A"   49 A'                 
  0.281   0.294   0.327   0.384   0.388   0.396   0.417   0.427
 17 A"   50 A'   51 A'   52 A'   53 A'   54 A'   18 A"   55 A'                 
  0.454   0.455   0.472   0.473   0.507   0.508   0.562   0.581
 19 A"   56 A'   57 A'   20 A"   21 A"   58 A'   22 A"   59 A'                 
  0.604   0.616   0.634   0.667   0.718   0.757   0.786   0.821
 60 A'   23 A"   61 A'   62 A'   63 A'   24 A"   64 A'   25 A"                 
  0.840   0.861   0.864   0.899   0.932   1.029   1.078   1.157
 65 A'   26 A"   66 A'   67 A'   68 A'   69 A'   70 A'   71 A'                 
  1.246   1.335   1.388   1.420   1.454   1.555   1.630   1.689
 27 A"   72 A'   73 A'   28 A"   29 A"   30 A"   74 A'   75 A'                 
  1.715   1.766   1.835   1.959   1.989   2.023   2.113   2.222
 76 A'   77 A'   78 A'   79 A'   31 A"   80 A'   81 A'   32 A"                 
  2.285   2.423   2.621   2.965   3.087   3.729   3.737   3.929
 82 A'   83 A'   33 A"   84 A'   85 A'   34 A"   86 A'   35 A"                 
  3.972   3.989   4.004   4.005   4.063   4.210   4.650   6.247
 87 A'   36 A"   37 A"   88 A'   89 A'   90 A'   91 A'   38 A"                 
  6.294   6.480   6.603   6.904   7.546   7.567   7.623   9.707
 92 A'   93 A'   94 A'   95 A'   39 A"   96 A'   97 A'   98 A'                 
 13.781  13.895  13.960  23.362  25.778  25.908  26.266  47.888
 40 A"   99 A'  100 A'  101 A'   41 A"  102 A'  103 A'  104 A'                 
 66.707 163.018 215.689 289.744 289.764 289.8331020.676
105 A'  106 A'  107 A'   42 A"  108 A'  109 A'  110 A'                         

 Beta MOs, Restricted
 -- Occupied --                  
-482.85 -101.60  -77.12  -62.50  -56.32  -56.32  -56.32  -24.74
  1 A'    2 A'    3 A'    4 A'    5 A'    1 A"    6 A'    7 A'                 
-10.353  -9.517  -8.709  -7.282  -7.272  -7.271  -6.609  -6.539
  8 A'    9 A'   10 A'   11 A'    2 A"   12 A'   13 A'   14 A'                 
 -6.528  -6.527  -4.772  -4.767  -4.767  -2.650  -2.647  -2.647
  3 A"   15 A'   16 A'    4 A"   17 A'   18 A'    5 A"   19 A'                 
 -2.637  -2.637  -1.286  -0.915  -0.812  -0.731  -0.621  -0.549
  6 A"   20 A'   21 A'   22 A'   23 A'   24 A'   25 A'   26 A'                 
 -0.522  -0.494  -0.417  -0.392  -0.381  -0.339  -0.338  -0.306
  7 A"   27 A'   28 A'    8 A"   29 A'   30 A'    9 A"   31 A'                 
 -0.266
 10 A"                                                                         
 -- Virtual --                   
 -0.096  -0.083  -0.018   0.004   0.023   0.037   0.041   0.051
 11 A"   32 A'   33 A'   34 A'   35 A'   36 A'   12 A"   37 A'                 
  0.057   0.059   0.075   0.075   0.076   0.101   0.114   0.117
 38 A'   39 A'   13 A"   40 A'   14 A"   41 A'   42 A'   43 A'                 
  0.120   0.134   0.149   0.161   0.201   0.255   0.265   0.280
 15 A"   44 A'   45 A'   46 A'   47 A'   48 A'   16 A"   49 A'                 
  0.281   0.294   0.327   0.384   0.388   0.396   0.417   0.427
 17 A"   50 A'   51 A'   52 A'   53 A'   54 A'   18 A"   55 A'                 
  0.454   0.455   0.472   0.473   0.507   0.508   0.562   0.581
 19 A"   56 A'   57 A'   20 A"   21 A"   58 A'   22 A"   59 A'                 
  0.604   0.616   0.634   0.667   0.718   0.757   0.786   0.821
 60 A'   23 A"   61 A'   62 A'   63 A'   24 A"   64 A'   25 A"                 
  0.840   0.861   0.864   0.899   0.932   1.029   1.078   1.157
 65 A'   26 A"   66 A'   67 A'   68 A'   69 A'   70 A'   71 A'                 
  1.246   1.335   1.388   1.420   1.454   1.555   1.630   1.689
 27 A"   72 A'   73 A'   28 A"   29 A"   30 A"   74 A'   75 A'                 
  1.715   1.766   1.835   1.959   1.989   2.023   2.113   2.222
 76 A'   77 A'   78 A'   79 A'   31 A"   80 A'   81 A'   32 A"                 
  2.285   2.423   2.621   2.965   3.087   3.729   3.737   3.929
 82 A'   83 A'   33 A"   84 A'   85 A'   34 A"   86 A'   35 A"                 
  3.972   3.989   4.004   4.005   4.063   4.210   4.650   6.247
 87 A'   36 A"   37 A"   88 A'   89 A'   90 A'   91 A'   38 A"                 
  6.294   6.480   6.603   6.904   7.546   7.567   7.623   9.707
 92 A'   93 A'   94 A'   95 A'   39 A"   96 A'   97 A'   98 A'                 
 13.781  13.895  13.960  23.362  25.778  25.908  26.266  47.888
 40 A"   99 A'  100 A'  101 A'   41 A"  102 A'  103 A'  104 A'                 
 66.707 163.018 215.689 289.744 289.764 289.8331020.676
105 A'  106 A'  107 A'   42 A"  108 A'  109 A'  110 A'                         
 --------------------------------------------------------------

          Ground-State Mulliken Net Atomic Charges

     Atom                 Charge (a.u.)
  ----------------------------------------
      1 C                    -0.356834
      2 P                     0.151925
      3 Br                   -0.159657
      4 F                     0.009490
      5 Cl                    0.355076
  ----------------------------------------
  Sum of atomic charges =    -0.000000

 -----------------------------------------------------------------
                    Cartesian Multipole Moments
 -----------------------------------------------------------------
    Charge (ESU x 10^10)
                 0.0000
    Dipole Moment (Debye)
         X       0.2045      Y      -0.0206      Z       0.0000
       Tot       0.2055
    Quadrupole Moments (Debye-Ang)
        XX     -56.8591     XY      -0.7073     YY     -52.8717
        XZ       0.0000     YZ      -0.0000     ZZ     -54.8822
    Octopole Moments (Debye-Ang^2)
       XXX     -55.7267    XXY      -9.5766    XYY     -14.3609
       YYY     -17.3139    XXZ       0.0000    XYZ      -0.0000
       YYZ       0.0000    XZZ     -14.2645    YZZ      -3.7189
       ZZZ       0.0000
    Hexadecapole Moments (Debye-Ang^3)
      XXXX    -855.3049   XXXY      28.4837   XXYY    -197.8941
      XYYY      20.3039   YYYY    -366.5462   XXXZ       0.0000
      XXYZ      -0.0000   XYYZ       0.0000   YYYZ      -0.0000
      XXZZ    -151.3080   XYZZ       9.9800   YYZZ     -76.0824
      XZZZ       0.0000   YZZZ      -0.0000   ZZZZ     -68.2340
 -----------------------------------------------------------------
 Calculating analytic gradient of the SCF energy
 Gradient of SCF Energy
            1           2           3           4           5
    1  -0.0017863   0.0011877   0.0000246   0.0005290   0.0000450
    2  -0.0000850  -0.0001282  -0.0002160   0.0006419  -0.0002126
    3   0.0000000  -0.0000000   0.0000000   0.0000000  -0.0000000
 Max gradient component =       1.786E-03
 RMS gradient           =       6.006E-04
 Gradient time:  CPU 6.50 s  wall 2.26 s
 Geometry Optimization Parameters
   NAtoms,    NIC,     NZ,  NCons,   NDum,   NFix, NCnnct, MaxDiis
        5      20       5       0       0       0       0       0

 Cartesian Hessian Update
 Hessian Updated using BFGS Update


** GEOMETRY OPTIMIZATION IN DELOCALIZED INTERNAL COORDINATES **
   Searching for a Minimum

   Optimization Cycle:   7

                       Coordinates (Angstroms)
     ATOM                X               Y               Z
      1  C         1.4994518474    0.2858560164    0.0000000000
      2  P         0.1721467183    1.3416132510    0.0000000000
      3  Br       -1.5803498245   -0.0796004407    0.0000000000
      4  F         2.7083139630    0.8754462401    0.0000000000
      5  Cl        1.6322997034   -1.4230029119    0.0000000000
   Point Group: cs    Number of degrees of freedom:     7


   Energy is  -3513.715613391

 Hessian Updated using BFGS Update

  7 Hessian modes will be used to form the next step
  Hessian Eigenvalues:
     0.103838    0.164221    0.219096    0.243704    0.320156    0.378111
     0.402912

 Minimum Search - Taking Simple RFO Step
 Searching for Lamda that Minimizes Along All modes
 Value Taken    Lamda =  -0.00000816
 Step Taken.  Stepsize is  0.004866

                             Maximum     Tolerance    Cnvgd?
         Gradient           0.001037      0.000300      NO
         Displacement       0.002892      0.001200      NO
         Energy change     -0.000040      0.000001      NO


 New Cartesian Coordinates Obtained by Inverse Iteration

 Displacement from previous Coordinates is:  0.007464
 ----------------------------------------------------------------
             Standard Nuclear Orientation (Angstroms)
    I     Atom           X                Y                Z
 ----------------------------------------------------------------
    1      C       1.5009758188     0.2858748179     0.0000000000
    2      P       0.1709692088     1.3407374437     0.0000000000
    3      Br     -1.5829557537    -0.0787382300     0.0000000000
    4      F       2.7091594283     0.8747817505     0.0000000000
    5      Cl      1.6337137054    -1.4223436273     0.0000000000
 ----------------------------------------------------------------
 Molecular Point Group                 Cs    NOp =  2
 Largest Abelian Subgroup              Cs    NOp =  2
 Nuclear Repulsion Energy =   470.7299615770 hartrees
 There are       41 alpha and       41 beta electrons
 Applying Cartesian multipole field
    Component          Value
    ---------          -----
     (2,0,0)        1.00000E-11
     (0,2,0)        2.00000E-11
     (0,0,2)       -3.00000E-11
 Nucleus-field energy     =     0.0000000125 hartrees
 Requested basis set is 6-311++G(d,p)
 There are 57 shells and 152 basis functions
 A cutoff of  1.0D-11 yielded   1358 shell pairs
 There are     10390 function pairs (     11394 Cartesian)
 Smallest overlap matrix eigenvalue = 3.13E-04
 Guess MOs from SCF MO coefficient file

 -----------------------------------------------------------------------
  General SCF calculation program by
  Eric Jon Sundstrom, Paul Horn, Yuezhi Mao, Dmitri Zuev, Alec White,
  David Stuck, Shaama M.S., Shane Yost, Joonho Lee, David Small,
  Daniel Levine, Susi Lehtola, Hugh Burton, Evgeny Epifanovsky
 -----------------------------------------------------------------------
 Exchange:     0.2000 Hartree-Fock + 0.0800 Slater + 0.7200 B88
 Correlation:  0.1900 VWN1RPA + 0.8100 LYP
 Using SG-1 standard quadrature grid
 using 4 threads for integral computing
 -------------------------------------------------------
 OpenMP Integral computing Module                
 Release: version 2.0, May 2017, Q-Chem Inc. Pleasanton 
 -------------------------------------------------------
 -------------------------------------------------------
 OpenMP BLAS3 based DFT computing Module                
 Release: version 1.0, May 2013, Q-Chem Inc. Pittsburgh 
 -------------------------------------------------------
 A restricted SCF calculation will be
 performed using DIIS
 SCF converges when DIIS error is below 1.0e-08
 ---------------------------------------
  Cycle       Energy         DIIS error
 ---------------------------------------
    1   -3513.7156160144      2.33e-05  
    2   -3513.7156179835      9.94e-06  
    3   -3513.7156176748      1.41e-05  
    4   -3513.7156182446      3.06e-06  
    5   -3513.7156182679      1.15e-06  
    6   -3513.7156182712      1.89e-07  
    7   -3513.7156182714      7.75e-08  
    8   -3513.7156182713      2.84e-08  
    9   -3513.7156182713      6.46e-09  Convergence criterion met
 ---------------------------------------
 SCF time:   CPU 18.01s  wall 6.00s 
 SCF   energy in the final basis set =    -3513.7156182713
 Total energy in the final basis set =    -3513.7156182713

 --------------------------------------------------------------
             Orbital Energies (a.u.) and Symmetries
 --------------------------------------------------------------

 Alpha MOs, Restricted
 -- Occupied --                  
-482.85 -101.60  -77.12  -62.50  -56.32  -56.32  -56.32  -24.74
  1 A'    2 A'    3 A'    4 A'    5 A'    1 A"    6 A'    7 A'                 
-10.354  -9.517  -8.709  -7.282  -7.272  -7.271  -6.609  -6.539
  8 A'    9 A'   10 A'   11 A'    2 A"   12 A'   13 A'   14 A'                 
 -6.528  -6.527  -4.772  -4.767  -4.767  -2.650  -2.647  -2.647
  3 A"   15 A'   16 A'    4 A"   17 A'   18 A'    5 A"   19 A'                 
 -2.638  -2.637  -1.287  -0.916  -0.812  -0.730  -0.621  -0.549
  6 A"   20 A'   21 A'   22 A'   23 A'   24 A'   25 A'   26 A'                 
 -0.522  -0.494  -0.417  -0.392  -0.381  -0.338  -0.338  -0.306
  7 A"   27 A'   28 A'    8 A"   29 A'   30 A'    9 A"   31 A'                 
 -0.266
 10 A"                                                                         
 -- Virtual --                   
 -0.096  -0.083  -0.018   0.004   0.023   0.037   0.041   0.051
 11 A"   32 A'   33 A'   34 A'   35 A'   36 A'   12 A"   37 A'                 
  0.057   0.059   0.075   0.075   0.076   0.101   0.114   0.117
 38 A'   39 A'   13 A"   40 A'   14 A"   41 A'   42 A'   43 A'                 
  0.120   0.134   0.149   0.162   0.201   0.255   0.265   0.280
 15 A"   44 A'   45 A'   46 A'   47 A'   48 A'   16 A"   49 A'                 
  0.281   0.294   0.327   0.384   0.388   0.396   0.417   0.426
 17 A"   50 A'   51 A'   52 A'   53 A'   54 A'   18 A"   55 A'                 
  0.454   0.456   0.473   0.473   0.507   0.509   0.562   0.580
 19 A"   56 A'   57 A'   20 A"   21 A"   58 A'   22 A"   59 A'                 
  0.604   0.616   0.634   0.667   0.717   0.757   0.786   0.821
 60 A'   23 A"   61 A'   62 A'   63 A'   24 A"   64 A'   25 A"                 
  0.840   0.860   0.864   0.899   0.931   1.030   1.078   1.157
 65 A'   26 A"   66 A'   67 A'   68 A'   69 A'   70 A'   71 A'                 
  1.247   1.334   1.388   1.420   1.453   1.555   1.631   1.689
 27 A"   72 A'   73 A'   28 A"   29 A"   30 A"   74 A'   75 A'                 
  1.715   1.766   1.835   1.958   1.989   2.023   2.113   2.222
 76 A'   77 A'   78 A'   79 A'   31 A"   80 A'   81 A'   32 A"                 
  2.285   2.423   2.621   2.966   3.086   3.729   3.737   3.929
 82 A'   83 A'   33 A"   84 A'   85 A'   34 A"   86 A'   35 A"                 
  3.972   3.989   4.004   4.005   4.063   4.210   4.650   6.247
 87 A'   36 A"   37 A"   88 A'   89 A'   90 A'   91 A'   38 A"                 
  6.294   6.480   6.603   6.903   7.545   7.567   7.623   9.707
 92 A'   93 A'   94 A'   95 A'   39 A"   96 A'   97 A'   98 A'                 
 13.781  13.895  13.959  23.362  25.778  25.908  26.265  47.888
 40 A"   99 A'  100 A'  101 A'   41 A"  102 A'  103 A'  104 A'                 
 66.707 163.017 215.689 289.744 289.764 289.8331020.675
105 A'  106 A'  107 A'   42 A"  108 A'  109 A'  110 A'                         

 Beta MOs, Restricted
 -- Occupied --                  
-482.85 -101.60  -77.12  -62.50  -56.32  -56.32  -56.32  -24.74
  1 A'    2 A'    3 A'    4 A'    5 A'    1 A"    6 A'    7 A'                 
-10.354  -9.517  -8.709  -7.282  -7.272  -7.271  -6.609  -6.539
  8 A'    9 A'   10 A'   11 A'    2 A"   12 A'   13 A'   14 A'                 
 -6.528  -6.527  -4.772  -4.767  -4.767  -2.650  -2.647  -2.647
  3 A"   15 A'   16 A'    4 A"   17 A'   18 A'    5 A"   19 A'                 
 -2.638  -2.637  -1.287  -0.916  -0.812  -0.730  -0.621  -0.549
  6 A"   20 A'   21 A'   22 A'   23 A'   24 A'   25 A'   26 A'                 
 -0.522  -0.494  -0.417  -0.392  -0.381  -0.338  -0.338  -0.306
  7 A"   27 A'   28 A'    8 A"   29 A'   30 A'    9 A"   31 A'                 
 -0.266
 10 A"                                                                         
 -- Virtual --                   
 -0.096  -0.083  -0.018   0.004   0.023   0.037   0.041   0.051
 11 A"   32 A'   33 A'   34 A'   35 A'   36 A'   12 A"   37 A'                 
  0.057   0.059   0.075   0.075   0.076   0.101   0.114   0.117
 38 A'   39 A'   13 A"   40 A'   14 A"   41 A'   42 A'   43 A'                 
  0.120   0.134   0.149   0.162   0.201   0.255   0.265   0.280
 15 A"   44 A'   45 A'   46 A'   47 A'   48 A'   16 A"   49 A'                 
  0.281   0.294   0.327   0.384   0.388   0.396   0.417   0.426
 17 A"   50 A'   51 A'   52 A'   53 A'   54 A'   18 A"   55 A'                 
  0.454   0.456   0.473   0.473   0.507   0.509   0.562   0.580
 19 A"   56 A'   57 A'   20 A"   21 A"   58 A'   22 A"   59 A'                 
  0.604   0.616   0.634   0.667   0.717   0.757   0.786   0.821
 60 A'   23 A"   61 A'   62 A'   63 A'   24 A"   64 A'   25 A"                 
  0.840   0.860   0.864   0.899   0.931   1.030   1.078   1.157
 65 A'   26 A"   66 A'   67 A'   68 A'   69 A'   70 A'   71 A'                 
  1.247   1.334   1.388   1.420   1.453   1.555   1.631   1.689
 27 A"   72 A'   73 A'   28 A"   29 A"   30 A"   74 A'   75 A'                 
  1.715   1.766   1.835   1.958   1.989   2.023   2.113   2.222
 76 A'   77 A'   78 A'   79 A'   31 A"   80 A'   81 A'   32 A"                 
  2.285   2.423   2.621   2.966   3.086   3.729   3.737   3.929
 82 A'   83 A'   33 A"   84 A'   85 A'   34 A"   86 A'   35 A"                 
  3.972   3.989   4.004   4.005   4.063   4.210   4.650   6.247
 87 A'   36 A"   37 A"   88 A'   89 A'   90 A'   91 A'   38 A"                 
  6.294   6.480   6.603   6.903   7.545   7.567   7.623   9.707
 92 A'   93 A'   94 A'   95 A'   39 A"   96 A'   97 A'   98 A'                 
 13.781  13.895  13.959  23.362  25.778  25.908  26.265  47.888
 40 A"   99 A'  100 A'  101 A'   41 A"  102 A'  103 A'  104 A'                 
 66.707 163.017 215.689 289.744 289.764 289.8331020.675
105 A'  106 A'  107 A'   42 A"  108 A'  109 A'  110 A'                         
 --------------------------------------------------------------

          Ground-State Mulliken Net Atomic Charges

     Atom                 Charge (a.u.)
  ----------------------------------------
      1 C                    -0.357187
      2 P                     0.151394
      3 Br                   -0.159392
      4 F                     0.010327
      5 Cl                    0.354858
  ----------------------------------------
  Sum of atomic charges =    -0.000000

 -----------------------------------------------------------------
                    Cartesian Multipole Moments
 -----------------------------------------------------------------
    Charge (ESU x 10^10)
                -0.0000
    Dipole Moment (Debye)
         X       0.2107      Y      -0.0246      Z       0.0000
       Tot       0.2121
    Quadrupole Moments (Debye-Ang)
        XX     -56.8313     XY      -0.7030     YY     -52.8909
        XZ      -0.0000     YZ      -0.0000     ZZ     -54.8879
    Octopole Moments (Debye-Ang^2)
       XXX     -55.5821    XXY      -9.5700    XYY     -14.3156
       YYY     -17.3681    XXZ       0.0000    XYZ      -0.0000
       YYZ       0.0000    XZZ     -14.2287    YZZ      -3.7420
       ZZZ       0.0000
    Hexadecapole Moments (Debye-Ang^3)
      XXXX    -856.4819   XXXY      28.7110   XXYY    -198.0775
      XYYY      20.4822   YYYY    -366.3069   XXXZ      -0.0000
      XXYZ      -0.0000   XYYZ       0.0000   YYYZ      -0.0000
      XXZZ    -151.5470   XYZZ      10.0358   YYZZ     -76.0441
      XZZZ       0.0000   YZZZ      -0.0000   ZZZZ     -68.2586
 -----------------------------------------------------------------
 Calculating analytic gradient of the SCF energy
 Gradient of SCF Energy
            1           2           3           4           5
    1  -0.0005684   0.0004291  -0.0001635   0.0002196   0.0000832
    2  -0.0004200   0.0000715  -0.0001095   0.0002609   0.0001972
    3   0.0000000   0.0000000  -0.0000000   0.0000000  -0.0000000
 Max gradient component =       5.684E-04
 RMS gradient           =       2.435E-04
 Gradient time:  CPU 6.62 s  wall 2.30 s
 Geometry Optimization Parameters
   NAtoms,    NIC,     NZ,  NCons,   NDum,   NFix, NCnnct, MaxDiis
        5      20       5       0       0       0       0       0

 Cartesian Hessian Update
 Hessian Updated using BFGS Update


** GEOMETRY OPTIMIZATION IN DELOCALIZED INTERNAL COORDINATES **
   Searching for a Minimum

   Optimization Cycle:   8

                       Coordinates (Angstroms)
     ATOM                X               Y               Z
      1  C         1.5009758188    0.2858748179    0.0000000000
      2  P         0.1709692088    1.3407374437    0.0000000000
      3  Br       -1.5829557537   -0.0787382300    0.0000000000
      4  F         2.7091594283    0.8747817505    0.0000000000
      5  Cl        1.6337137054   -1.4223436273    0.0000000000
   Point Group: cs    Number of degrees of freedom:     7


   Energy is  -3513.715618271

 Hessian Updated using BFGS Update

  7 Hessian modes will be used to form the next step
  Hessian Eigenvalues:
     0.104556    0.153473    0.202483    0.241415    0.292595    0.376325
     0.412851

 Minimum Search - Taking Simple RFO Step
 Searching for Lamda that Minimizes Along All modes
 Value Taken    Lamda =  -0.00000256
 Step Taken.  Stepsize is  0.004194

                             Maximum     Tolerance    Cnvgd?
         Gradient           0.000503      0.000300      NO
         Displacement       0.003689      0.001200      NO
         Energy change     -0.000005      0.000001      NO


 New Cartesian Coordinates Obtained by Inverse Iteration

 Displacement from previous Coordinates is:  0.004067
 ----------------------------------------------------------------
             Standard Nuclear Orientation (Angstroms)
    I     Atom           X                Y                Z
 ----------------------------------------------------------------
    1      C       1.5015662419     0.2868700363     0.0000000000
    2      P       0.1701109073     1.3408503385     0.0000000000
    3      Br     -1.5820673909    -0.0792436212     0.0000000000
    4      F       2.7095621548     0.8742492277     0.0000000000
    5      Cl      1.6326904945    -1.4224138264     0.0000000000
 ----------------------------------------------------------------
 Molecular Point Group                 Cs    NOp =  2
 Largest Abelian Subgroup              Cs    NOp =  2
 Nuclear Repulsion Energy =   470.8066562889 hartrees
 There are       41 alpha and       41 beta electrons
 Applying Cartesian multipole field
    Component          Value
    ---------          -----
     (2,0,0)        1.00000E-11
     (0,2,0)        2.00000E-11
     (0,0,2)       -3.00000E-11
 Nucleus-field energy     =     0.0000000125 hartrees
 Requested basis set is 6-311++G(d,p)
 There are 57 shells and 152 basis functions
 A cutoff of  1.0D-11 yielded   1358 shell pairs
 There are     10390 function pairs (     11394 Cartesian)
 Smallest overlap matrix eigenvalue = 3.13E-04
 Guess MOs from SCF MO coefficient file

 -----------------------------------------------------------------------
  General SCF calculation program by
  Eric Jon Sundstrom, Paul Horn, Yuezhi Mao, Dmitri Zuev, Alec White,
  David Stuck, Shaama M.S., Shane Yost, Joonho Lee, David Small,
  Daniel Levine, Susi Lehtola, Hugh Burton, Evgeny Epifanovsky
 -----------------------------------------------------------------------
 Exchange:     0.2000 Hartree-Fock + 0.0800 Slater + 0.7200 B88
 Correlation:  0.1900 VWN1RPA + 0.8100 LYP
 Using SG-1 standard quadrature grid
 using 4 threads for integral computing
 -------------------------------------------------------
 OpenMP Integral computing Module                
 Release: version 2.0, May 2017, Q-Chem Inc. Pleasanton 
 -------------------------------------------------------
 -------------------------------------------------------
 OpenMP BLAS3 based DFT computing Module                
 Release: version 1.0, May 2013, Q-Chem Inc. Pittsburgh 
 -------------------------------------------------------
 A restricted SCF calculation will be
 performed using DIIS
 SCF converges when DIIS error is below 1.0e-08
 ---------------------------------------
  Cycle       Energy         DIIS error
 ---------------------------------------
    1   -3513.7156171670      2.36e-05  
    2   -3513.7156191967      1.13e-05  
    3   -3513.7156187045      1.67e-05  
    4   -3513.7156195382      2.85e-06  
    5   -3513.7156195580      9.89e-07  
    6   -3513.7156195602      1.62e-07  
    7   -3513.7156195603      4.01e-08  
    8   -3513.7156195604      1.80e-08  
    9   -3513.7156195604      4.36e-09  Convergence criterion met
 ---------------------------------------
 SCF time:   CPU 17.90s  wall 6.00s 
 SCF   energy in the final basis set =    -3513.7156195604
 Total energy in the final basis set =    -3513.7156195604

 --------------------------------------------------------------
             Orbital Energies (a.u.) and Symmetries
 --------------------------------------------------------------

 Alpha MOs, Restricted
 -- Occupied --                  
-482.85 -101.60  -77.12  -62.50  -56.32  -56.32  -56.32  -24.75
  1 A'    2 A'    3 A'    4 A'    5 A'    1 A"    6 A'    7 A'                 
-10.354  -9.517  -8.709  -7.282  -7.272  -7.271  -6.609  -6.539
  8 A'    9 A'   10 A'   11 A'    2 A"   12 A'   13 A'   14 A'                 
 -6.528  -6.527  -4.772  -4.767  -4.767  -2.650  -2.647  -2.647
  3 A"   15 A'   16 A'    4 A"   17 A'   18 A'    5 A"   19 A'                 
 -2.638  -2.638  -1.287  -0.915  -0.812  -0.730  -0.621  -0.549
  6 A"   20 A'   21 A'   22 A'   23 A'   24 A'   25 A'   26 A'                 
 -0.523  -0.494  -0.417  -0.392  -0.381  -0.338  -0.338  -0.306
  7 A"   27 A'   28 A'    8 A"   29 A'   30 A'    9 A"   31 A'                 
 -0.266
 10 A"                                                                         
 -- Virtual --                   
 -0.096  -0.083  -0.018   0.004   0.023   0.037   0.041   0.051
 11 A"   32 A'   33 A'   34 A'   35 A'   36 A'   12 A"   37 A'                 
  0.057   0.059   0.075   0.075   0.076   0.102   0.114   0.117
 38 A'   39 A'   13 A"   40 A'   14 A"   41 A'   42 A'   43 A'                 
  0.120   0.134   0.149   0.162   0.201   0.255   0.265   0.280
 15 A"   44 A'   45 A'   46 A'   47 A'   48 A'   16 A"   49 A'                 
  0.281   0.294   0.327   0.384   0.388   0.396   0.417   0.426
 17 A"   50 A'   51 A'   52 A'   53 A'   54 A'   18 A"   55 A'                 
  0.454   0.455   0.473   0.473   0.507   0.509   0.562   0.580
 19 A"   56 A'   57 A'   20 A"   21 A"   58 A'   22 A"   59 A'                 
  0.604   0.616   0.634   0.667   0.717   0.757   0.786   0.821
 60 A'   23 A"   61 A'   62 A'   63 A'   24 A"   64 A'   25 A"                 
  0.840   0.860   0.864   0.899   0.930   1.030   1.078   1.156
 65 A'   26 A"   66 A'   67 A'   68 A'   69 A'   70 A'   71 A'                 
  1.247   1.334   1.388   1.420   1.453   1.555   1.631   1.689
 27 A"   72 A'   73 A'   28 A"   29 A"   30 A"   74 A'   75 A'                 
  1.715   1.767   1.834   1.958   1.989   2.023   2.113   2.222
 76 A'   77 A'   78 A'   79 A'   31 A"   80 A'   81 A'   32 A"                 
  2.285   2.423   2.621   2.967   3.086   3.729   3.736   3.930
 82 A'   83 A'   33 A"   84 A'   85 A'   34 A"   86 A'   35 A"                 
  3.973   3.989   4.004   4.005   4.063   4.210   4.650   6.247
 87 A'   36 A"   37 A"   88 A'   89 A'   90 A'   91 A'   38 A"                 
  6.294   6.481   6.603   6.903   7.545   7.567   7.623   9.707
 92 A'   93 A'   94 A'   95 A'   39 A"   96 A'   97 A'   98 A'                 
 13.781  13.895  13.959  23.363  25.778  25.908  26.265  47.888
 40 A"   99 A'  100 A'  101 A'   41 A"  102 A'  103 A'  104 A'                 
 66.707 163.017 215.689 289.744 289.764 289.8331020.675
105 A'  106 A'  107 A'   42 A"  108 A'  109 A'  110 A'                         

 Beta MOs, Restricted
 -- Occupied --                  
-482.85 -101.60  -77.12  -62.50  -56.32  -56.32  -56.32  -24.75
  1 A'    2 A'    3 A'    4 A'    5 A'    1 A"    6 A'    7 A'                 
-10.354  -9.517  -8.709  -7.282  -7.272  -7.271  -6.609  -6.539
  8 A'    9 A'   10 A'   11 A'    2 A"   12 A'   13 A'   14 A'                 
 -6.528  -6.527  -4.772  -4.767  -4.767  -2.650  -2.647  -2.647
  3 A"   15 A'   16 A'    4 A"   17 A'   18 A'    5 A"   19 A'                 
 -2.638  -2.638  -1.287  -0.915  -0.812  -0.730  -0.621  -0.549
  6 A"   20 A'   21 A'   22 A'   23 A'   24 A'   25 A'   26 A'                 
 -0.523  -0.494  -0.417  -0.392  -0.381  -0.338  -0.338  -0.306
  7 A"   27 A'   28 A'    8 A"   29 A'   30 A'    9 A"   31 A'                 
 -0.266
 10 A"                                                                         
 -- Virtual --                   
 -0.096  -0.083  -0.018   0.004   0.023   0.037   0.041   0.051
 11 A"   32 A'   33 A'   34 A'   35 A'   36 A'   12 A"   37 A'                 
  0.057   0.059   0.075   0.075   0.076   0.102   0.114   0.117
 38 A'   39 A'   13 A"   40 A'   14 A"   41 A'   42 A'   43 A'                 
  0.120   0.134   0.149   0.162   0.201   0.255   0.265   0.280
 15 A"   44 A'   45 A'   46 A'   47 A'   48 A'   16 A"   49 A'                 
  0.281   0.294   0.327   0.384   0.388   0.396   0.417   0.426
 17 A"   50 A'   51 A'   52 A'   53 A'   54 A'   18 A"   55 A'                 
  0.454   0.455   0.473   0.473   0.507   0.509   0.562   0.580
 19 A"   56 A'   57 A'   20 A"   21 A"   58 A'   22 A"   59 A'                 
  0.604   0.616   0.634   0.667   0.717   0.757   0.786   0.821
 60 A'   23 A"   61 A'   62 A'   63 A'   24 A"   64 A'   25 A"                 
  0.840   0.860   0.864   0.899   0.930   1.030   1.078   1.156
 65 A'   26 A"   66 A'   67 A'   68 A'   69 A'   70 A'   71 A'                 
  1.247   1.334   1.388   1.420   1.453   1.555   1.631   1.689
 27 A"   72 A'   73 A'   28 A"   29 A"   30 A"   74 A'   75 A'                 
  1.715   1.767   1.834   1.958   1.989   2.023   2.113   2.222
 76 A'   77 A'   78 A'   79 A'   31 A"   80 A'   81 A'   32 A"                 
  2.285   2.423   2.621   2.967   3.086   3.729   3.736   3.930
 82 A'   83 A'   33 A"   84 A'   85 A'   34 A"   86 A'   35 A"                 
  3.973   3.989   4.004   4.005   4.063   4.210   4.650   6.247
 87 A'   36 A"   37 A"   88 A'   89 A'   90 A'   91 A'   38 A"                 
  6.294   6.481   6.603   6.903   7.545   7.567   7.623   9.707
 92 A'   93 A'   94 A'   95 A'   39 A"   96 A'   97 A'   98 A'                 
 13.781  13.895  13.959  23.363  25.778  25.908  26.265  47.888
 40 A"   99 A'  100 A'  101 A'   41 A"  102 A'  103 A'  104 A'                 
 66.707 163.017 215.689 289.744 289.764 289.8331020.675
105 A'  106 A'  107 A'   42 A"  108 A'  109 A'  110 A'                         
 --------------------------------------------------------------

          Ground-State Mulliken Net Atomic Charges

     Atom                 Charge (a.u.)
  ----------------------------------------
      1 C                    -0.357115
      2 P                     0.151117
      3 Br                   -0.158889
      4 F                     0.011090
      5 Cl                    0.353797
  ----------------------------------------
  Sum of atomic charges =    -0.000000

 -----------------------------------------------------------------
                    Cartesian Multipole Moments
 -----------------------------------------------------------------
    Charge (ESU x 10^10)
                -0.0000
    Dipole Moment (Debye)
         X       0.2092      Y      -0.0202      Z      -0.0000
       Tot       0.2102
    Quadrupole Moments (Debye-Ang)
        XX     -56.8145     XY      -0.6846     YY     -52.9005
        XZ      -0.0000     YZ       0.0000     ZZ     -54.8904
    Octopole Moments (Debye-Ang^2)
       XXX     -55.5499    XXY      -9.5155    XYY     -14.3287
       YYY     -17.3480    XXZ      -0.0000    XYZ       0.0000
       YYZ      -0.0000    XZZ     -14.2336    YZZ      -3.7353
       ZZZ      -0.0000
    Hexadecapole Moments (Debye-Ang^3)
      XXXX    -855.8761   XXXY      28.7706   XXYY    -198.0183
      XYYY      20.4963   YYYY    -366.4210   XXXZ      -0.0000
      XXYZ       0.0000   XYYZ      -0.0000   YYYZ      -0.0000
      XXZZ    -151.4607   XYZZ      10.0258   YYZZ     -76.0656
      XZZZ      -0.0000   YZZZ       0.0000   ZZZZ     -68.2680
 -----------------------------------------------------------------
 Calculating analytic gradient of the SCF energy
 Gradient of SCF Energy
            1           2           3           4           5
    1   0.0000429  -0.0000413   0.0000044  -0.0000403   0.0000343
    2  -0.0000083   0.0000425   0.0000075   0.0000429  -0.0000846
    3  -0.0000000  -0.0000000  -0.0000000   0.0000000   0.0000000
 Max gradient component =       8.460E-05
 RMS gradient           =       3.396E-05
 Gradient time:  CPU 6.60 s  wall 2.29 s
 Geometry Optimization Parameters
   NAtoms,    NIC,     NZ,  NCons,   NDum,   NFix, NCnnct, MaxDiis
        5      20       5       0       0       0       0       0

 Cartesian Hessian Update
 Hessian Updated using BFGS Update


** GEOMETRY OPTIMIZATION IN DELOCALIZED INTERNAL COORDINATES **
   Searching for a Minimum

   Optimization Cycle:   9

                       Coordinates (Angstroms)
     ATOM                X               Y               Z
      1  C         1.5015662419    0.2868700363    0.0000000000
      2  P         0.1701109073    1.3408503385    0.0000000000
      3  Br       -1.5820673909   -0.0792436212    0.0000000000
      4  F         2.7095621548    0.8742492277    0.0000000000
      5  Cl        1.6326904945   -1.4224138264    0.0000000000
   Point Group: cs    Number of degrees of freedom:     7


   Energy is  -3513.715619560

 Hessian Updated using BFGS Update

  7 Hessian modes will be used to form the next step
  Hessian Eigenvalues:
     0.112314    0.136557    0.203009    0.254684    0.289358    0.376313
     0.409648

 Minimum Search - Taking Simple RFO Step
 Searching for Lamda that Minimizes Along All modes
 Value Taken    Lamda =   0.00000000
 Step Taken.  Stepsize is  0.000821

                             Maximum     Tolerance    Cnvgd?
         Gradient           0.000127      0.000300     YES
         Displacement       0.000473      0.001200     YES
         Energy change     -0.000001      0.000001      NO


                       Distance Matrix (Angstroms)
             C (  1)   P (  2)   Br(  3)   F (  4)
   P (  2)  1.698131
   Br(  3)  3.105292  2.255393
   F (  4)  1.343231  2.581962  4.396275
   Cl(  5)  1.714306  3.126463  3.484074  2.536595

 Final energy is   -3513.7156195603611     


 ******************************
 **  OPTIMIZATION CONVERGED  **
 ******************************

                       Coordinates (Angstroms)
     ATOM                X               Y               Z
      1  C         1.5015662419    0.2868700363    0.0000000000
      2  P         0.1701109073    1.3408503385    0.0000000000
      3  Br       -1.5820673909   -0.0792436212    0.0000000000
      4  F         2.7095621548    0.8742492277    0.0000000000
      5  Cl        1.6326904945   -1.4224138264    0.0000000000

Z-matrix Print:
$molecule
0 1
Br
P  1 2.255393
C  2 1.698131 1 102.611008
F  3 1.343231 2 115.703856 1 -180.000000 0
Cl 3 1.714306 2 132.751882 1 -0.000000 0
$end


 --------------------------------------------------------------
             Orbital Energies (a.u.) and Symmetries
 --------------------------------------------------------------

 Alpha MOs, Restricted
 -- Occupied --                  
-482.85 -101.60  -77.12  -62.50  -56.32  -56.32  -56.32  -24.75
  1 A'    2 A'    3 A'    4 A'    5 A'    1 A"    6 A'    7 A'                 
-10.354  -9.517  -8.709  -7.282  -7.272  -7.271  -6.609  -6.539
  8 A'    9 A'   10 A'   11 A'    2 A"   12 A'   13 A'   14 A'                 
 -6.528  -6.527  -4.772  -4.767  -4.767  -2.650  -2.647  -2.647
  3 A"   15 A'   16 A'    4 A"   17 A'   18 A'    5 A"   19 A'                 
 -2.638  -2.638  -1.287  -0.915  -0.812  -0.730  -0.621  -0.549
  6 A"   20 A'   21 A'   22 A'   23 A'   24 A'   25 A'   26 A'                 
 -0.523  -0.494  -0.417  -0.392  -0.381  -0.338  -0.338  -0.306
  7 A"   27 A'   28 A'    8 A"   29 A'   30 A'    9 A"   31 A'                 
 -0.266
 10 A"                                                                         
 -- Virtual --                   
 -0.096  -0.083  -0.018   0.004   0.023   0.037   0.041   0.051
 11 A"   32 A'   33 A'   34 A'   35 A'   36 A'   12 A"   37 A'                 
  0.057   0.059   0.075   0.075   0.076   0.102   0.114   0.117
 38 A'   39 A'   13 A"   40 A'   14 A"   41 A'   42 A'   43 A'                 
  0.120   0.134   0.149   0.162   0.201   0.255   0.265   0.280
 15 A"   44 A'   45 A'   46 A'   47 A'   48 A'   16 A"   49 A'                 
  0.281   0.294   0.327   0.384   0.388   0.396   0.417   0.426
 17 A"   50 A'   51 A'   52 A'   53 A'   54 A'   18 A"   55 A'                 
  0.454   0.455   0.473   0.473   0.507   0.509   0.562   0.580
 19 A"   56 A'   57 A'   20 A"   21 A"   58 A'   22 A"   59 A'                 
  0.604   0.616   0.634   0.667   0.717   0.757   0.786   0.821
 60 A'   23 A"   61 A'   62 A'   63 A'   24 A"   64 A'   25 A"                 
  0.840   0.860   0.864   0.899   0.930   1.030   1.078   1.156
 65 A'   26 A"   66 A'   67 A'   68 A'   69 A'   70 A'   71 A'                 
  1.247   1.334   1.388   1.420   1.453   1.555   1.631   1.689
 27 A"   72 A'   73 A'   28 A"   29 A"   30 A"   74 A'   75 A'                 
  1.715   1.767   1.834   1.958   1.989   2.023   2.113   2.222
 76 A'   77 A'   78 A'   79 A'   31 A"   80 A'   81 A'   32 A"                 
  2.285   2.423   2.621   2.967   3.086   3.729   3.736   3.930
 82 A'   83 A'   33 A"   84 A'   85 A'   34 A"   86 A'   35 A"                 
  3.973   3.989   4.004   4.005   4.063   4.210   4.650   6.247
 87 A'   36 A"   37 A"   88 A'   89 A'   90 A'   91 A'   38 A"                 
  6.294   6.481   6.603   6.903   7.545   7.567   7.623   9.707
 92 A'   93 A'   94 A'   95 A'   39 A"   96 A'   97 A'   98 A'                 
 13.781  13.895  13.959  23.363  25.778  25.908  26.265  47.888
 40 A"   99 A'  100 A'  101 A'   41 A"  102 A'  103 A'  104 A'                 
 66.707 163.017 215.689 289.744 289.764 289.8331020.675
105 A'  106 A'  107 A'   42 A"  108 A'  109 A'  110 A'                         

 Beta MOs, Restricted
 -- Occupied --                  
-482.85 -101.60  -77.12  -62.50  -56.32  -56.32  -56.32  -24.75
  1 A'    2 A'    3 A'    4 A'    5 A'    1 A"    6 A'    7 A'                 
-10.354  -9.517  -8.709  -7.282  -7.272  -7.271  -6.609  -6.539
  8 A'    9 A'   10 A'   11 A'    2 A"   12 A'   13 A'   14 A'                 
 -6.528  -6.527  -4.772  -4.767  -4.767  -2.650  -2.647  -2.647
  3 A"   15 A'   16 A'    4 A"   17 A'   18 A'    5 A"   19 A'                 
 -2.638  -2.638  -1.287  -0.915  -0.812  -0.730  -0.621  -0.549
  6 A"   20 A'   21 A'   22 A'   23 A'   24 A'   25 A'   26 A'                 
 -0.523  -0.494  -0.417  -0.392  -0.381  -0.338  -0.338  -0.306
  7 A"   27 A'   28 A'    8 A"   29 A'   30 A'    9 A"   31 A'                 
 -0.266
 10 A"                                                                         
 -- Virtual --                   
 -0.096  -0.083  -0.018   0.004   0.023   0.037   0.041   0.051
 11 A"   32 A'   33 A'   34 A'   35 A'   36 A'   12 A"   37 A'                 
  0.057   0.059   0.075   0.075   0.076   0.102   0.114   0.117
 38 A'   39 A'   13 A"   40 A'   14 A"   41 A'   42 A'   43 A'                 
  0.120   0.134   0.149   0.162   0.201   0.255   0.265   0.280
 15 A"   44 A'   45 A'   46 A'   47 A'   48 A'   16 A"   49 A'                 
  0.281   0.294   0.327   0.384   0.388   0.396   0.417   0.426
 17 A"   50 A'   51 A'   52 A'   53 A'   54 A'   18 A"   55 A'                 
  0.454   0.455   0.473   0.473   0.507   0.509   0.562   0.580
 19 A"   56 A'   57 A'   20 A"   21 A"   58 A'   22 A"   59 A'                 
  0.604   0.616   0.634   0.667   0.717   0.757   0.786   0.821
 60 A'   23 A"   61 A'   62 A'   63 A'   24 A"   64 A'   25 A"                 
  0.840   0.860   0.864   0.899   0.930   1.030   1.078   1.156
 65 A'   26 A"   66 A'   67 A'   68 A'   69 A'   70 A'   71 A'                 
  1.247   1.334   1.388   1.420   1.453   1.555   1.631   1.689
 27 A"   72 A'   73 A'   28 A"   29 A"   30 A"   74 A'   75 A'                 
  1.715   1.767   1.834   1.958   1.989   2.023   2.113   2.222
 76 A'   77 A'   78 A'   79 A'   31 A"   80 A'   81 A'   32 A"                 
  2.285   2.423   2.621   2.967   3.086   3.729   3.736   3.930
 82 A'   83 A'   33 A"   84 A'   85 A'   34 A"   86 A'   35 A"                 
  3.973   3.989   4.004   4.005   4.063   4.210   4.650   6.247
 87 A'   36 A"   37 A"   88 A'   89 A'   90 A'   91 A'   38 A"                 
  6.294   6.481   6.603   6.903   7.545   7.567   7.623   9.707
 92 A'   93 A'   94 A'   95 A'   39 A"   96 A'   97 A'   98 A'                 
 13.781  13.895  13.959  23.363  25.778  25.908  26.265  47.888
 40 A"   99 A'  100 A'  101 A'   41 A"  102 A'  103 A'  104 A'                 
 66.707 163.017 215.689 289.744 289.764 289.8331020.675
105 A'  106 A'  107 A'   42 A"  108 A'  109 A'  110 A'                         
 --------------------------------------------------------------

          Ground-State Mulliken Net Atomic Charges

     Atom                 Charge (a.u.)
  ----------------------------------------
      1 C                    -0.357115
      2 P                     0.151117
      3 Br                   -0.158889
      4 F                     0.011090
      5 Cl                    0.353797
  ----------------------------------------
  Sum of atomic charges =    -0.000000

 -----------------------------------------------------------------
                    Cartesian Multipole Moments
 -----------------------------------------------------------------
    Charge (ESU x 10^10)
                -0.0000
    Dipole Moment (Debye)
         X       0.2092      Y      -0.0202      Z      -0.0000
       Tot       0.2102
    Quadrupole Moments (Debye-Ang)
        XX     -56.8145     XY      -0.6846     YY     -52.9005
        XZ      -0.0000     YZ       0.0000     ZZ     -54.8904
    Octopole Moments (Debye-Ang^2)
       XXX     -55.5499    XXY      -9.5155    XYY     -14.3287
       YYY     -17.3480    XXZ      -0.0000    XYZ       0.0000
       YYZ      -0.0000    XZZ     -14.2336    YZZ      -3.7353
       ZZZ      -0.0000
    Hexadecapole Moments (Debye-Ang^3)
      XXXX    -855.8761   XXXY      28.7706   XXYY    -198.0183
      XYYY      20.4963   YYYY    -366.4210   XXXZ      -0.0000
      XXYZ       0.0000   XYYZ      -0.0000   YYYZ      -0.0000
      XXZZ    -151.4607   XYZZ      10.0258   YYZZ     -76.0656
      XZZZ      -0.0000   YZZZ       0.0000   ZZZZ     -68.2680
 -----------------------------------------------------------------
Archival summary:
1\1\TWL02\OPT\ProcedureUnspecified\BasisUnspecified\r1l1111\taweetha\MonNov2611:55:492018MonNov2611:55:492018\0\\#,OPT,ProcedureUnspecified,BasisUnspecified,\\0,1\Br\P,1,2.25539\C,2,1.69813,1,102.611\F,3,1.34323,2,115.704,1,-180,0\Cl,3,1.71431,2,132.752,1,-0,0\\\@

 Total job time:  93.32s(wall), 259.21s(cpu) 
 Mon Nov 26 11:55:49 2018

        *************************************************************
        *                                                           *
        *  Thank you very much for using Q-Chem.  Have a nice day.  *
        *                                                           *
        *************************************************************


 
User input: 2 of 2 
 
Q-Chem Developer Version!
                  Welcome to Q-Chem
     A Quantum Leap Into The Future Of Chemistry


 Q-Chem 5.1, Q-Chem, Inc., Pleasanton, CA (2018)

 Yihan Shao,  Zhengting Gan,  E. Epifanovsky,  A. T. B. Gilbert,  M. Wormit,  
 J. Kussmann,  A. W. Lange,  A. Behn,  Jia Deng,  Xintian Feng,  D. Ghosh,  
 M. Goldey,  P. R. Horn,  L. D. Jacobson,  I. Kaliman,  T. Kus,  A. Landau,  
 Jie Liu,  E. I. Proynov,  R. M. Richard,  R. P. Steele,  E. J. Sundstrom,  
 H. L. Woodcock III,  P. M. Zimmerman,  D. Zuev,  B. Albrecht,  E. Alguire,  
 S. A. Baeppler,  D. Barton,  Z. Benda,  Y. A. Bernard,  E. J. Berquist,  
 K. B. Bravaya,  H. Burton,  D. Casanova,  Chun-Min Chang,  Yunqing Chen,  
 A. Chien,  K. D. Closser,  M. P. Coons,  S. Coriani,  S. Dasgupta,  
 A. L. Dempwolff,  M. Diedenhofen,  Hainam Do,  R. G. Edgar,  Po-Tung Fang,  
 S. Faraji,  S. Fatehi,  Qingguo Feng,  K. D. Fenk,  J. Fosso-Tande,  
 Qinghui Ge,  A. Ghysels,  G. Gidofalvi,  J. Gomes,  J. Gonthier,  A. Gunina,  
 D. Hait,  M. W. D. Hanson-Heine,  P. H. P. Harbach,  A. W. Hauser,  
 J. E. Herr,  E. G. Hohenstein,  Z. C. Holden,  Kerwin Hui,  B. C. Huynh,  
 T.-C. Jagau,  Hyunjun Ji,  B. Kaduk,  K. Khistyaev,  Jaehoon Kim,  
 P. Klunzinger,  K. Koh,  D. Kosenkov,  L. Koulias,  T. Kowalczyk,  
 C. M. Krauter,  A. Kunitsa,  Ka Un Lao,  A. Laurent,  K. V. Lawler,  
 Joonho Lee,  D. Lefrancois,  S. Lehtola,  D. S. Levine,  Yi-Pei Li,  
 You-Sheng Lin,  Fenglai Liu,  E. Livshits,  A. Luenser,  P. Manohar,  
 E. Mansoor,  S. F. Manzer,  Shan-Ping Mao,  Yuezhi Mao,  N. Mardirossian,  
 A. V. Marenich,  T. Markovich,  L. A. Martinez-Martinez,  S. A. Maurer,  
 N. J. Mayhall,  S. C. McKenzie,  J.-M. Mewes,  A. F. Morrison,  
 J. W. Mullinax,  K. Nanda,  T. S. Nguyen-Beck,  R. Olivares-Amaya,  
 J. A. Parkhill,  T. M. Perrine,  F. Plasser,  P. Pokhilko,  S. Prager,  
 A. Prociuk,  E. Ramos,  D. R. Rehn,  F. Rob,  M. Schneider,  N. Sergueev,  
 S. M. Sharada,  S. Sharma,  D. W. Small,  T. Stauch,  T. Stein,  
 Yu-Chuan Su,  A. J. W. Thom,  A. Tkatchenko,  T. Tsuchimochi,  N. M. Tubman,  
 L. Vogt,  M. L. Vidal,  O. Vydrov,  M. A. Watson,  J. Wenzel,  
 M. de Wergifosse,  T. A. Wesolowski,  A. White,  J. Witte,  A. Yamada,  
 Jun Yang,  K. Yao,  S. Yeganeh,  S. R. Yost,  Zhi-Qiang You,  A. Zech,  
 Igor Ying Zhang,  Xing Zhang,  Yan Zhao,  Ying Zhu,  B. R. Brooks,  
 G. K. L. Chan,  C. J. Cramer,  M. S. Gordon,  W. J. Hehre,  A. Klamt,  
 M. W. Schmidt,  C. D. Sherrill,  D. G. Truhlar,  A. Aspuru-Guzik,  R. Baer,  
 A. T. Bell,  N. A. Besley,  Jeng-Da Chai,  A. E. DePrince, III,  
 R. A. DiStasio Jr.,  A. Dreuw,  B. D. Dunietz,  T. R. Furlani,  
 Chao-Ping Hsu,  Yousung Jung,  Jing Kong,  D. S. Lambrecht,  WanZhen Liang,  
 C. Ochsenfeld,  V. A. Rassolov,  L. V. Slipchenko,  J. E. Subotnik,  
 T. Van Voorhis,  J. M. Herbert,  A. I. Krylov,  P. M. W. Gill,  M. Head-Gordon

 Contributors to earlier versions of Q-Chem not listed above: 
 R. D. Adamson,  B. Austin,  J. Baker,  G. J. O. Beran,  K. Brandhorst,  
 S. T. Brown,  E. F. C. Byrd,  A. K. Chakraborty,  C.-L. Cheng,  
 Siu Hung Chien,  D. M. Chipman,  D. L. Crittenden,  H. Dachsel,  
 R. J. Doerksen,  A. D. Dutoi,  L. Fusti-Molnar,  W. A. Goddard III,  
 A. Golubeva-Zadorozhnaya,  S. R. Gwaltney,  G. Hawkins,  A. Heyden,  
 S. Hirata,  G. Kedziora,  F. J. Keil,  C. Kelley,  Jihan Kim,  R. A. King,  
 R. Z. Khaliullin,  P. P. Korambath,  W. Kurlancheek,  A. M. Lee,  M. S. Lee,  
 S. V. Levchenko,  Ching Yeh Lin,  D. Liotard,  R. C. Lochan,  I. Lotan,  
 P. E. Maslen,  N. Nair,  D. P. O'Neill,  D. Neuhauser,  E. Neuscamman,  
 C. M. Oana,  R. Olson,  B. Peters,  R. Peverati,  P. A. Pieniazek,  
 Y. M. Rhee,  J. Ritchie,  M. A. Rohrdanz,  E. Rosta,  N. J. Russ,  
 H. F. Schaefer III,  N. E. Schultz,  N. Shenvi,  A. C. Simmonett,  A. Sodt,  
 D. Stuck,  K. S. Thanthiriwatte,  V. Vanovschi,  Tao Wang,  A. Warshel,  
 C. F. Williams,  Q. Wu,  X. Xu,  W. Zhang

 Please cite Q-Chem as follows:
 Y. Shao et al., Mol. Phys. 113, 184-215 (2015)
 DOI: 10.1080/00268976.2014.952696

 Q-Chem 5.1.2 for Intel X86 EM64T Linux

 Parts of Q-Chem use Armadillo 8.300.2 (Tropical Shenanigans).
 http://arma.sourceforge.net/

 Q-Chem begins on Mon Nov 26 11:55:49 2018  

Host: 
0

     Scratch files written to /scratch/taweetham/qchem44769//
The previous job contains 0 fragments, simply inherited here
Input Ideriv = 2
Curr. Ideriv = -1
Max.  Ideriv = 2

Checking the input file for inconsistencies... 	...done.

--------------------------------------------------------------
User input:
--------------------------------------------------------------

$molecule
read
$end

$rem
   job_type 	frequency
   basis 	6-311++g**
   method	b3lyp	
$end


--------------------------------------------------------------
 ----------------------------------------------------------------
             Standard Nuclear Orientation (Angstroms)
    I     Atom           X                Y                Z
 ----------------------------------------------------------------
    1      C       1.3836212070     0.3312311094    -0.0000000000
    2      P      -0.0046744290     1.3091283497    -0.0000000000
    3      Br     -1.6747224313    -0.2066999101     0.0000000000
    4      F       2.5568906226     0.9852244722    -0.0000000000
    5      Cl      1.6100975697    -1.3680491353     0.0000000000
 ----------------------------------------------------------------
 Molecular Point Group                 Cs    NOp =  2
 Largest Abelian Subgroup              Cs    NOp =  2
 Nuclear Repulsion Energy =   470.8066562889 hartrees
 There are       41 alpha and       41 beta electrons
 Requested basis set is 6-311++G(d,p)
 There are 57 shells and 152 basis functions

 Total QAlloc Memory Limit   2000 MB
 Mega-Array Size       188 MB
 MEM_STATIC part       192 MB

                       Distance Matrix (Angstroms)
             C (  1)   P (  2)   Br(  3)   F (  4)
   P (  2)  1.698131
   Br(  3)  3.105292  2.255393
   F (  4)  1.343231  2.581962  4.396275
   Cl(  5)  1.714306  3.126463  3.484074  2.536595

 A cutoff of  1.0D-11 yielded   1358 shell pairs
 There are     10390 function pairs (     11394 Cartesian)

 -------------------------------------------------------
 OpenMP Integral Computing Module                       
 Release: version 1.0, May 2013, Q-Chem Inc. Pittsburgh 
 -------------------------------------------------------
 Integral Job Info:
 Integral job number is                      11
 Integral operator is                         1
 short-range coefficients                     0
 long-range coefficients              100000000
 Omega coefficients                           0
 if combine SR and LR in K                    0
 Integral screening is                        0
 Integral computing path is                   2
 max size of driver memory is            800000
 size of driver memory is                593474
 size of scratch memory is             29634545
 max col of scratch BK array               1296
 max len of scratch array in speh3          155
 max len of scratch index in speh4           18
 max int batch size is                      520
 min int batch size is                       52
 fixed nKL is                                45
 max L of basis functions is                  2
 order of int derivative is                   0
 number of shells is                         57
 number of basis is                         159
 number of cartesian basis is               159
 number of contracted shell pairs          1358
 number of primitive shell pairs           3692
 maxK2 (contraction) of shell pair           36
 max number of K2 of shell pair               1
 max number of CS2 of shell pair            133
 max number of PS2 of shell pair            270
 mem total for path MDJ                  518292
 -------------------------------------------------------
 Smallest overlap matrix eigenvalue = 3.13E-04
 Guess from superposition of atomic densities
 Warning:  Energy on first SCF cycle will be non-variational
 SAD guess density has 82.000000 electrons

 -----------------------------------------------------------------------
  General SCF calculation program by
  Eric Jon Sundstrom, Paul Horn, Yuezhi Mao, Dmitri Zuev, Alec White,
  David Stuck, Shaama M.S., Shane Yost, Joonho Lee, David Small,
  Daniel Levine, Susi Lehtola, Hugh Burton, Evgeny Epifanovsky
 -----------------------------------------------------------------------
 Exchange:     0.2000 Hartree-Fock + 0.0800 Slater + 0.7200 B88
 Correlation:  0.1900 VWN1RPA + 0.8100 LYP
 Using SG-1 standard quadrature grid
 using 4 threads for integral computing
 -------------------------------------------------------
 OpenMP Integral computing Module                
 Release: version 2.0, May 2017, Q-Chem Inc. Pleasanton 
 -------------------------------------------------------
 -------------------------------------------------------
 OpenMP BLAS3 based DFT computing Module                
 Release: version 1.0, May 2013, Q-Chem Inc. Pittsburgh 
 -------------------------------------------------------
 A restricted SCF calculation will be
 performed using DIIS
 SCF converges when DIIS error is below 1.0e-08
 ---------------------------------------
  Cycle       Energy         DIIS error
 ---------------------------------------
    1   -3514.3471458590      4.12e-02  
    2   -3513.6969374344      3.25e-03  
    3   -3513.6772587273      4.27e-03  
    4   -3513.7135196526      1.03e-03  
    5   -3513.7153504028      2.57e-04  
    6   -3513.7154379068      1.77e-04  
    7   -3513.7155383698      2.67e-05  
    8   -3513.7155400051      8.05e-06  
    9   -3513.7155401822      2.21e-06  
   10   -3513.7155401915      7.89e-07  
   11   -3513.7155401935      1.94e-07  
   12   -3513.7155401936      3.75e-08  
   13   -3513.7155401937      7.90e-09  Convergence criterion met
 ---------------------------------------
 SCF time:   CPU 25.92s  wall 9.00s 
 SCF   energy in the final basis set =    -3513.7155401937
 Total energy in the final basis set =    -3513.7155401937

 --------------------------------------------------------------
             Orbital Energies (a.u.) and Symmetries
 --------------------------------------------------------------

 Alpha MOs, Restricted
 -- Occupied --                  
-482.85 -101.60  -77.12  -62.50  -56.32  -56.32  -56.32  -24.75
  1 A'    2 A'    3 A'    4 A'    5 A'    1 A"    6 A'    7 A'                 
-10.354  -9.517  -8.709  -7.282  -7.272  -7.271  -6.609  -6.540
  8 A'    9 A'   10 A'   11 A'    2 A"   12 A'   13 A'   14 A'                 
 -6.528  -6.527  -4.772  -4.767  -4.767  -2.651  -2.647  -2.647
  3 A"   15 A'   16 A'    4 A"   17 A'   18 A'    5 A"   19 A'                 
 -2.638  -2.638  -1.287  -0.915  -0.812  -0.730  -0.621  -0.549
  6 A"   20 A'   21 A'   22 A'   23 A'   24 A'   25 A'   26 A'                 
 -0.523  -0.494  -0.417  -0.392  -0.381  -0.338  -0.338  -0.306
  7 A"   27 A'   28 A'    8 A"   29 A'   30 A'    9 A"   31 A'                 
 -0.266
 10 A"                                                                         
 -- Virtual --                   
 -0.096  -0.083  -0.018   0.004   0.023   0.037   0.041   0.051
 11 A"   32 A'   33 A'   34 A'   35 A'   36 A'   12 A"   37 A'                 
  0.057   0.059   0.075   0.075   0.076   0.102   0.114   0.117
 38 A'   39 A'   13 A"   40 A'   14 A"   41 A'   42 A'   43 A'                 
  0.120   0.134   0.149   0.162   0.201   0.255   0.265   0.280
 15 A"   44 A'   45 A'   46 A'   47 A'   48 A'   16 A"   49 A'                 
  0.281   0.294   0.326   0.384   0.388   0.396   0.417   0.426
 17 A"   50 A'   51 A'   52 A'   53 A'   54 A'   18 A"   55 A'                 
  0.455   0.455   0.473   0.473   0.507   0.508   0.562   0.580
 19 A"   56 A'   57 A'   20 A"   21 A"   58 A'   22 A"   59 A'                 
  0.604   0.616   0.634   0.667   0.717   0.757   0.786   0.821
 60 A'   23 A"   61 A'   62 A'   63 A'   24 A"   64 A'   25 A"                 
  0.840   0.860   0.864   0.899   0.930   1.030   1.078   1.156
 65 A'   26 A"   66 A'   67 A'   68 A'   69 A'   70 A'   71 A'                 
  1.247   1.334   1.388   1.420   1.453   1.555   1.631   1.689
 27 A"   72 A'   73 A'   28 A"   29 A"   30 A"   74 A'   75 A'                 
  1.715   1.767   1.834   1.958   1.989   2.022   2.113   2.222
 76 A'   77 A'   78 A'   79 A'   31 A"   80 A'   81 A'   32 A"                 
  2.285   2.423   2.621   2.967   3.086   3.729   3.736   3.930
 82 A'   83 A'   33 A"   84 A'   85 A'   34 A"   86 A'   35 A"                 
  3.973   3.988   4.005   4.005   4.063   4.210   4.650   6.247
 87 A'   36 A"   37 A"   88 A'   89 A'   90 A'   91 A'   38 A"                 
  6.294   6.481   6.603   6.903   7.546   7.567   7.623   9.707
 92 A'   93 A'   94 A'   95 A'   39 A"   96 A'   97 A'   98 A'                 
 13.781  13.895  13.959  23.363  25.778  25.908  26.265  47.888
 40 A"   99 A'  100 A'  101 A'   41 A"  102 A'  103 A'  104 A'                 
 66.707 163.017 215.689 289.744 289.764 289.8331020.675
105 A'  106 A'  107 A'   42 A"  108 A'  109 A'  110 A'                         

 Beta MOs, Restricted
 -- Occupied --                  
-482.85 -101.60  -77.12  -62.50  -56.32  -56.32  -56.32  -24.75
  1 A'    2 A'    3 A'    4 A'    5 A'    1 A"    6 A'    7 A'                 
-10.354  -9.517  -8.709  -7.282  -7.272  -7.271  -6.609  -6.540
  8 A'    9 A'   10 A'   11 A'    2 A"   12 A'   13 A'   14 A'                 
 -6.528  -6.527  -4.772  -4.767  -4.767  -2.651  -2.647  -2.647
  3 A"   15 A'   16 A'    4 A"   17 A'   18 A'    5 A"   19 A'                 
 -2.638  -2.638  -1.287  -0.915  -0.812  -0.730  -0.621  -0.549
  6 A"   20 A'   21 A'   22 A'   23 A'   24 A'   25 A'   26 A'                 
 -0.523  -0.494  -0.417  -0.392  -0.381  -0.338  -0.338  -0.306
  7 A"   27 A'   28 A'    8 A"   29 A'   30 A'    9 A"   31 A'                 
 -0.266
 10 A"                                                                         
 -- Virtual --                   
 -0.096  -0.083  -0.018   0.004   0.023   0.037   0.041   0.051
 11 A"   32 A'   33 A'   34 A'   35 A'   36 A'   12 A"   37 A'                 
  0.057   0.059   0.075   0.075   0.076   0.102   0.114   0.117
 38 A'   39 A'   13 A"   40 A'   14 A"   41 A'   42 A'   43 A'                 
  0.120   0.134   0.149   0.162   0.201   0.255   0.265   0.280
 15 A"   44 A'   45 A'   46 A'   47 A'   48 A'   16 A"   49 A'                 
  0.281   0.294   0.326   0.384   0.388   0.396   0.417   0.426
 17 A"   50 A'   51 A'   52 A'   53 A'   54 A'   18 A"   55 A'                 
  0.455   0.455   0.473   0.473   0.507   0.508   0.562   0.580
 19 A"   56 A'   57 A'   20 A"   21 A"   58 A'   22 A"   59 A'                 
  0.604   0.616   0.634   0.667   0.717   0.757   0.786   0.821
 60 A'   23 A"   61 A'   62 A'   63 A'   24 A"   64 A'   25 A"                 
  0.840   0.860   0.864   0.899   0.930   1.030   1.078   1.156
 65 A'   26 A"   66 A'   67 A'   68 A'   69 A'   70 A'   71 A'                 
  1.247   1.334   1.388   1.420   1.453   1.555   1.631   1.689
 27 A"   72 A'   73 A'   28 A"   29 A"   30 A"   74 A'   75 A'                 
  1.715   1.767   1.834   1.958   1.989   2.022   2.113   2.222
 76 A'   77 A'   78 A'   79 A'   31 A"   80 A'   81 A'   32 A"                 
  2.285   2.423   2.621   2.967   3.086   3.729   3.736   3.930
 82 A'   83 A'   33 A"   84 A'   85 A'   34 A"   86 A'   35 A"                 
  3.973   3.988   4.005   4.005   4.063   4.210   4.650   6.247
 87 A'   36 A"   37 A"   88 A'   89 A'   90 A'   91 A'   38 A"                 
  6.294   6.481   6.603   6.903   7.546   7.567   7.623   9.707
 92 A'   93 A'   94 A'   95 A'   39 A"   96 A'   97 A'   98 A'                 
 13.781  13.895  13.959  23.363  25.778  25.908  26.265  47.888
 40 A"   99 A'  100 A'  101 A'   41 A"  102 A'  103 A'  104 A'                 
 66.707 163.017 215.689 289.744 289.764 289.8331020.675
105 A'  106 A'  107 A'   42 A"  108 A'  109 A'  110 A'                         
 --------------------------------------------------------------

          Ground-State Mulliken Net Atomic Charges

     Atom                 Charge (a.u.)
  ----------------------------------------
      1 C                    -0.356972
      2 P                     0.151194
      3 Br                   -0.158961
      4 F                     0.011125
      5 Cl                    0.353614
  ----------------------------------------
  Sum of atomic charges =    -0.000000

 -----------------------------------------------------------------
                    Cartesian Multipole Moments
 -----------------------------------------------------------------
    Charge (ESU x 10^10)
                -0.0000
    Dipole Moment (Debye)
         X       0.2100      Y      -0.0088      Z      -0.0000
       Tot       0.2102
    Quadrupole Moments (Debye-Ang)
        XX     -56.7659     XY      -0.9065     YY     -52.9892
        XZ      -0.0000     YZ       0.0000     ZZ     -54.8901
    Octopole Moments (Debye-Ang^2)
       XXX     -36.8818    XXY      -8.5686    XYY      -9.0918
       YYY     -13.5463    XXZ      -0.0000    XYZ       0.0000
       YYZ      -0.0000    XZZ      -8.5379    YZZ      -2.3778
       ZZZ      -0.0000
    Hexadecapole Moments (Debye-Ang^3)
      XXXX    -842.5805   XXXY      18.5978   XXYY    -194.0973
      XYYY      10.7735   YYYY    -360.6700   XXXZ      -0.0000
      XXYZ       0.0000   XYYZ      -0.0000   YYYZ       0.0000
      XXZZ    -150.0985   XYZZ       6.5395   YYZZ     -74.9130
      XZZZ      -0.0000   YZZZ       0.0000   ZZZZ     -68.2668
 -----------------------------------------------------------------
 Calculating MO derivatives via CPSCF
 D1JvT checksum  = 195420 14268.9532823757
 D1KAT checksum  = 441600 787.5426643125
   1         3          15      0.154563    0.056272
   2         3          15      0.019294    0.006599
   3         3          15      0.002738    0.001101
   4         4          14      0.000297    0.000140
   5        16           2      0.000022    0.000012
   6        18           0      0.000000    0.000000    Roots Converged
 Time for AOints: 6.6 s (CPU) 3.1 s (wall)
 ------------------------------------------------------------------------------
                     AOints        : Timing summary (seconds)
 ------------------------------------------------------------------------------
     job step          cpu (% of tot)      sys (% of tot)     wall (% of tot)
 ------------------------------------------------------------------------------
  cpscf_lag         0.3488E+02 (33.3)   0.6000E-05 (27.3)   0.1205E+02 (25.4)
  iterzp            0.6317E+02 (60.3)   0.1300E-04 (59.1)   0.3215E+02 (67.7)
  make_fx           0.0000E+00 ( 0.0)   0.0000E+00 ( 0.0)   0.0000E+00 ( 0.0)
  AOints            0.6560E+01 ( 6.3)   0.2000E-05 ( 9.1)   0.3145E+01 ( 6.6)
 ------------------------------------------------------------------------------
   Grand Totals     0.1047E+03          0.2200E-04          0.4747E+02
 ------------------------------------------------------------------------------
 Calculating analytic Hessian of the SCF energy
 Polarizability Matrix (a.u.)
            1           2           3
    1 -91.6921197   4.2341014  -0.0000000
    2   4.2341014 -75.7908369   0.0000000
    3  -0.0000000   0.0000000 -42.9646310

 Direct stationary perturbation theory relativistic correction:

 rels  =      18.080114674250
 relv  =     -61.642779648599
 rel2e =      10.176178687418
 E_rel =     -33.386486286931

 Hessian of the SCF Energy
            1           2           3           4           5           6
    1   0.4887459  -0.0645195   0.0000000  -0.1753601   0.1092602  -0.0000000
    2  -0.0645195   0.3971596  -0.0000000   0.1346744  -0.1299187   0.0000000
    3   0.0000000  -0.0000000   0.0810264   0.0000000   0.0000000  -0.0237467
    4  -0.1753601   0.1346744   0.0000000   0.2759238  -0.0771729   0.0000000
    5   0.1092602  -0.1299187   0.0000000  -0.0771729   0.2054840  -0.0000000
    6  -0.0000000   0.0000000  -0.0237467   0.0000000  -0.0000000   0.0142379
    7  -0.0096281  -0.0155705  -0.0000000  -0.0582587  -0.0357574   0.0000000
    8   0.0053873   0.0002635  -0.0000000  -0.0563133  -0.0600348   0.0000000
    9   0.0000000  -0.0000000  -0.0028788   0.0000000   0.0000000  -0.0041103
   10  -0.2608483  -0.0885977  -0.0000000  -0.0408760  -0.0128630   0.0000000
   11  -0.0894800  -0.1000479  -0.0000000  -0.0032054   0.0114311   0.0000000
   12  -0.0000000  -0.0000000  -0.0294024   0.0000000  -0.0000000   0.0024642
   13  -0.0429094   0.0340133  -0.0000000  -0.0014289   0.0165332   0.0000000
   14   0.0393521  -0.1674566   0.0000000   0.0020172  -0.0269617  -0.0000000
   15  -0.0000000   0.0000000  -0.0249985  -0.0000000  -0.0000000   0.0111549
            7           8           9          10          11          12
    1  -0.0096281   0.0053873   0.0000000  -0.2608483  -0.0894800  -0.0000000
    2  -0.0155705   0.0002635  -0.0000000  -0.0885977  -0.1000479  -0.0000000
    3  -0.0000000  -0.0000000  -0.0028788  -0.0000000  -0.0000000  -0.0294024
    4  -0.0582587  -0.0563133   0.0000000  -0.0408760  -0.0032054   0.0000000
    5  -0.0357574  -0.0600348   0.0000000  -0.0128630   0.0114311  -0.0000000
    6   0.0000000   0.0000000  -0.0041103   0.0000000   0.0000000   0.0024642
    7   0.0776402   0.0480156  -0.0000000  -0.0058672   0.0009448   0.0000000
    8   0.0480156   0.0549960  -0.0000000   0.0001286  -0.0004308   0.0000000
    9  -0.0000000  -0.0000000   0.0033886  -0.0000000  -0.0000000   0.0056582
   10  -0.0058672   0.0001286  -0.0000000   0.3058263   0.1252763   0.0000000
   11   0.0009448  -0.0004308  -0.0000000   0.1252763   0.1364987   0.0000000
   12   0.0000000   0.0000000   0.0056582   0.0000000   0.0000000   0.0152830
   13  -0.0038861   0.0027817  -0.0000000   0.0017652  -0.0335358  -0.0000000
   14   0.0023674   0.0052061   0.0000000  -0.0239442  -0.0474511  -0.0000000
   15   0.0000000   0.0000000  -0.0020576  -0.0000000  -0.0000000   0.0059971
           13          14          15
    1  -0.0429094   0.0393521  -0.0000000
    2   0.0340133  -0.1674566   0.0000000
    3  -0.0000000   0.0000000  -0.0249985
    4  -0.0014289   0.0020172  -0.0000000
    5   0.0165332  -0.0269617  -0.0000000
    6   0.0000000  -0.0000000   0.0111549
    7  -0.0038861   0.0023674   0.0000000
    8   0.0027817   0.0052061   0.0000000
    9  -0.0000000   0.0000000  -0.0020576
   10   0.0017652  -0.0239442  -0.0000000
   11  -0.0335358  -0.0474511  -0.0000000
   12  -0.0000000  -0.0000000   0.0059971
   13   0.0464591  -0.0197925   0.0000000
   14  -0.0197925   0.2366633  -0.0000000
   15   0.0000000  -0.0000000   0.0099042
 Gradient time:  CPU 156.06 s  wall 68.08 s
 **********************************************************************
 **                                                                  **
 **                       VIBRATIONAL ANALYSIS                       **
 **                       --------------------                       **
 **                                                                  **
 **        VIBRATIONAL FREQUENCIES (CM**-1) AND NORMAL MODES         **
 **     FORCE CONSTANTS (mDYN/ANGSTROM) AND REDUCED MASSES (AMU)     **
 **                  INFRARED INTENSITIES (KM/MOL)                   **
 **                                                                  **
 **********************************************************************


 Mode:                 1                      2                      3
 Frequency:       121.66                 125.72                 271.69
 Force Cnst:      0.3565                 0.2413                 1.0935
 Red. Mass:      40.8782                25.9085                25.1445
 IR Active:          YES                    YES                    YES
 IR Intens:        0.442                  0.994                  5.000
 Raman Active:       YES                    YES                    YES
               X      Y      Z        X      Y      Z        X      Y      Z
 C          0.174 -0.203  0.000    0.000 -0.000 -0.024    0.438  0.275 -0.000
 P          0.083 -0.322 -0.000    0.000 -0.000  0.590    0.251  0.071 -0.000
 Br        -0.400  0.175  0.000   -0.000  0.000 -0.165   -0.255 -0.166  0.000
 F          0.003  0.153  0.000    0.000  0.000 -0.745    0.673 -0.117  0.000
 Cl         0.767 -0.124 -0.000    0.000 -0.000  0.263   -0.164  0.280  0.000
 TransDip  -0.001 -0.021 -0.000    0.000 -0.000  0.032    0.069  0.020  0.000

 Mode:                 4                      5                      6
 Frequency:       376.18                 430.34                 452.80
 Force Cnst:      1.9905                 3.1747                 1.5486
 Red. Mass:      23.8734                29.0961                12.8197
 IR Active:          YES                    YES                    YES
 IR Intens:       10.121                 34.991                  1.803
 Raman Active:       YES                    YES                    YES
               X      Y      Z        X      Y      Z        X      Y      Z
 C          0.310 -0.011 -0.000   -0.037 -0.147 -0.000    0.000  0.000  0.963
 P          0.194 -0.516  0.000    0.505  0.540  0.000    0.000  0.000 -0.111
 Br         0.026  0.058  0.000   -0.107 -0.138  0.000   -0.000 -0.000 -0.004
 F         -0.035  0.700  0.000   -0.327  0.418  0.000    0.000  0.000 -0.225
 Cl        -0.319 -0.052  0.000   -0.014 -0.344  0.000   -0.000 -0.000 -0.100
 TransDip  -0.024 -0.099  0.000    0.170  0.084  0.000   -0.000  0.000 -0.043

 Mode:                 7                      8                      9
 Frequency:       554.17                1042.41                1194.13
 Force Cnst:      4.3357                 8.7465                11.2024
 Red. Mass:      23.9616                13.6618                13.3338
 IR Active:          YES                    YES                    YES
 IR Intens:       31.539                147.503                279.851
 Raman Active:       YES                    YES                    YES
               X      Y      Z        X      Y      Z        X      Y      Z
 C         -0.283 -0.364  0.000    0.127  0.903 -0.000    0.898 -0.236  0.000
 P          0.448 -0.175 -0.000    0.120 -0.101  0.000   -0.131  0.095 -0.000
 Br        -0.010 -0.016  0.000   -0.006 -0.000 -0.000    0.000  0.002  0.000
 F         -0.487 -0.298 -0.000   -0.296 -0.211  0.000   -0.311 -0.108 -0.000
 Cl        -0.012  0.479 -0.000    0.023 -0.105  0.000   -0.023  0.052 -0.000
 TransDip   0.156 -0.090 -0.000    0.109  0.373  0.000    0.531 -0.070 -0.000

 STANDARD THERMODYNAMIC QUANTITIES AT   298.15 K  AND     1.00 ATM

   This Molecule has  0 Imaginary Frequencies
   Zero point vibrational energy:        6.532 kcal/mol

   Atom    1 Element C  Has Mass   12.00000
   Atom    2 Element P  Has Mass   30.97376
   Atom    3 Element Br Has Mass   78.91830
   Atom    4 Element F  Has Mass   18.99840
   Atom    5 Element Cl Has Mass   34.96885
   Molecular Mass:   175.859310 amu
   Principal axes and moments of inertia in amu*Bohr^2:
                             1           2           3
    Eigenvalues --      505.72615  1637.49288  2143.21902
          X               0.99994    -0.01075     0.00000
          Y               0.01075     0.99994     0.00000
          Z               0.00000    -0.00000     1.00000
   Rotational Symmetry Number is   1
   The Molecule is an Asymmetric Top
   Translational Enthalpy:        0.889 kcal/mol
   Rotational Enthalpy:           0.889 kcal/mol
   Vibrational Enthalpy:          8.382 kcal/mol
   gas constant (RT):             0.592 kcal/mol
   Translational Entropy:        41.401  cal/mol.K
   Rotational Entropy:           28.963  cal/mol.K
   Vibrational Entropy:          11.026  cal/mol.K

   Total Enthalpy:               10.752 kcal/mol
   Total Entropy:                81.390  cal/mol.K
Archival summary:
1\1\TWL02\FREQ\ProcedureUnspecified\BasisUnspecified\r1l1111\taweetha\MonNov2611:57:072018MonNov2611:57:072018\0\\#,FREQ,ProcedureUnspecified,BasisUnspecified,\\0,1\Br\P,1,2.25539\C,2,1.69813,1,102.611\F,3,1.34323,2,115.704,1,-180,0\Cl,3,1.71431,2,132.752,1,-0,0\\\@

 Total job time:  77.27s(wall), 182.18s(cpu) 
 Mon Nov 26 11:57:07 2018

        *************************************************************
        *                                                           *
        *  Thank you very much for using Q-Chem.  Have a nice day.  *
        *                                                           *
        *************************************************************
