# Supplementary material for: Geometric and energetic data from ab initio calculations of haloethene, haloimine, halomethylenephosphine, haloiminophosphine, halodiazene, halodiphosphene and halocyclopropane
Source: Data Brief. 2019 Nov 2;27:104738. doi: 10.1016/j.dib.2019.104738 (PMC6861602; doi:10.1016/j.dib.2019.104738)
Supplement: Multimedia component 5 [file mmc5.zip › CP/B3LYP/ClFCPClE.out]

Q-Chem Developer Version!
                  Welcome to Q-Chem
     A Quantum Leap Into The Future Of Chemistry


 Q-Chem 5.1, Q-Chem, Inc., Pleasanton, CA (2018)

 Yihan Shao,  Zhengting Gan,  E. Epifanovsky,  A. T. B. Gilbert,  M. Wormit,  
 J. Kussmann,  A. W. Lange,  A. Behn,  Jia Deng,  Xintian Feng,  D. Ghosh,  
 M. Goldey,  P. R. Horn,  L. D. Jacobson,  I. Kaliman,  T. Kus,  A. Landau,  
 Jie Liu,  E. I. Proynov,  R. M. Richard,  R. P. Steele,  E. J. Sundstrom,  
 H. L. Woodcock III,  P. M. Zimmerman,  D. Zuev,  B. Albrecht,  E. Alguire,  
 S. A. Baeppler,  D. Barton,  Z. Benda,  Y. A. Bernard,  E. J. Berquist,  
 K. B. Bravaya,  H. Burton,  D. Casanova,  Chun-Min Chang,  Yunqing Chen,  
 A. Chien,  K. D. Closser,  M. P. Coons,  S. Coriani,  S. Dasgupta,  
 A. L. Dempwolff,  M. Diedenhofen,  Hainam Do,  R. G. Edgar,  Po-Tung Fang,  
 S. Faraji,  S. Fatehi,  Qingguo Feng,  K. D. Fenk,  J. Fosso-Tande,  
 Qinghui Ge,  A. Ghysels,  G. Gidofalvi,  J. Gomes,  J. Gonthier,  A. Gunina,  
 D. Hait,  M. W. D. Hanson-Heine,  P. H. P. Harbach,  A. W. Hauser,  
 J. E. Herr,  E. G. Hohenstein,  Z. C. Holden,  Kerwin Hui,  B. C. Huynh,  
 T.-C. Jagau,  Hyunjun Ji,  B. Kaduk,  K. Khistyaev,  Jaehoon Kim,  
 P. Klunzinger,  K. Koh,  D. Kosenkov,  L. Koulias,  T. Kowalczyk,  
 C. M. Krauter,  A. Kunitsa,  Ka Un Lao,  A. Laurent,  K. V. Lawler,  
 Joonho Lee,  D. Lefrancois,  S. Lehtola,  D. S. Levine,  Yi-Pei Li,  
 You-Sheng Lin,  Fenglai Liu,  E. Livshits,  A. Luenser,  P. Manohar,  
 E. Mansoor,  S. F. Manzer,  Shan-Ping Mao,  Yuezhi Mao,  N. Mardirossian,  
 A. V. Marenich,  T. Markovich,  L. A. Martinez-Martinez,  S. A. Maurer,  
 N. J. Mayhall,  S. C. McKenzie,  J.-M. Mewes,  A. F. Morrison,  
 J. W. Mullinax,  K. Nanda,  T. S. Nguyen-Beck,  R. Olivares-Amaya,  
 J. A. Parkhill,  T. M. Perrine,  F. Plasser,  P. Pokhilko,  S. Prager,  
 A. Prociuk,  E. Ramos,  D. R. Rehn,  F. Rob,  M. Schneider,  N. Sergueev,  
 S. M. Sharada,  S. Sharma,  D. W. Small,  T. Stauch,  T. Stein,  
 Yu-Chuan Su,  A. J. W. Thom,  A. Tkatchenko,  T. Tsuchimochi,  N. M. Tubman,  
 L. Vogt,  M. L. Vidal,  O. Vydrov,  M. A. Watson,  J. Wenzel,  
 M. de Wergifosse,  T. A. Wesolowski,  A. White,  J. Witte,  A. Yamada,  
 Jun Yang,  K. Yao,  S. Yeganeh,  S. R. Yost,  Zhi-Qiang You,  A. Zech,  
 Igor Ying Zhang,  Xing Zhang,  Yan Zhao,  Ying Zhu,  B. R. Brooks,  
 G. K. L. Chan,  C. J. Cramer,  M. S. Gordon,  W. J. Hehre,  A. Klamt,  
 M. W. Schmidt,  C. D. Sherrill,  D. G. Truhlar,  A. Aspuru-Guzik,  R. Baer,  
 A. T. Bell,  N. A. Besley,  Jeng-Da Chai,  A. E. DePrince, III,  
 R. A. DiStasio Jr.,  A. Dreuw,  B. D. Dunietz,  T. R. Furlani,  
 Chao-Ping Hsu,  Yousung Jung,  Jing Kong,  D. S. Lambrecht,  WanZhen Liang,  
 C. Ochsenfeld,  V. A. Rassolov,  L. V. Slipchenko,  J. E. Subotnik,  
 T. Van Voorhis,  J. M. Herbert,  A. I. Krylov,  P. M. W. Gill,  M. Head-Gordon

 Contributors to earlier versions of Q-Chem not listed above: 
 R. D. Adamson,  B. Austin,  J. Baker,  G. J. O. Beran,  K. Brandhorst,  
 S. T. Brown,  E. F. C. Byrd,  A. K. Chakraborty,  C.-L. Cheng,  
 Siu Hung Chien,  D. M. Chipman,  D. L. Crittenden,  H. Dachsel,  
 R. J. Doerksen,  A. D. Dutoi,  L. Fusti-Molnar,  W. A. Goddard III,  
 A. Golubeva-Zadorozhnaya,  S. R. Gwaltney,  G. Hawkins,  A. Heyden,  
 S. Hirata,  G. Kedziora,  F. J. Keil,  C. Kelley,  Jihan Kim,  R. A. King,  
 R. Z. Khaliullin,  P. P. Korambath,  W. Kurlancheek,  A. M. Lee,  M. S. Lee,  
 S. V. Levchenko,  Ching Yeh Lin,  D. Liotard,  R. C. Lochan,  I. Lotan,  
 P. E. Maslen,  N. Nair,  D. P. O'Neill,  D. Neuhauser,  E. Neuscamman,  
 C. M. Oana,  R. Olson,  B. Peters,  R. Peverati,  P. A. Pieniazek,  
 Y. M. Rhee,  J. Ritchie,  M. A. Rohrdanz,  E. Rosta,  N. J. Russ,  
 H. F. Schaefer III,  N. E. Schultz,  N. Shenvi,  A. C. Simmonett,  A. Sodt,  
 D. Stuck,  K. S. Thanthiriwatte,  V. Vanovschi,  Tao Wang,  A. Warshel,  
 C. F. Williams,  Q. Wu,  X. Xu,  W. Zhang

 Please cite Q-Chem as follows:
 Y. Shao et al., Mol. Phys. 113, 184-215 (2015)
 DOI: 10.1080/00268976.2014.952696

 Q-Chem 5.1.2 for Intel X86 EM64T Linux

 Parts of Q-Chem use Armadillo 8.300.2 (Tropical Shenanigans).
 http://arma.sourceforge.net/

 Q-Chem begins on Mon Nov 26 13:21:31 2018  

Host: 
0

     Scratch files written to /scratch/taweetham/qchem46333//
Input Ideriv = 2
Curr. Ideriv = -1
Max.  Ideriv = 2

Checking the input file for inconsistencies... 	...done.

--------------------------------------------------------------
User input:
--------------------------------------------------------------
$molecule
0 1
C 
P 1 1.5 
Cl 2 PCl 1 120. 
F 1 PF 2 120.  3 180.0
Cl 1 PCl 2 120.  3 0.0

PH=1.44
PF=1.54
PCl=2.03
PBr=2.5
PI=2.6
$end

$rem
   job_type	optimization
   basis	6-311++g**
   method	b3lyp
$end

--------------------------------------------------------------
 ----------------------------------------------------------------
             Standard Nuclear Orientation (Angstroms)
    I     Atom           X                Y                Z
 ----------------------------------------------------------------
    1      C       0.8658651494     0.4681900083    -0.0000000000
    2      P      -0.5353302715     1.0035883574    -0.0000000000
    3      Cl     -2.1109706398    -0.2763559499    -0.0000000000
    4      F       2.0611785323     1.4391822414    -0.0000000000
    5      Cl      1.1865092508    -1.5363267315     0.0000000000
 ----------------------------------------------------------------
 Molecular Point Group                 Cs    NOp =  2
 Largest Abelian Subgroup              Cs    NOp =  2
 Nuclear Repulsion Energy =   319.4453350894 hartrees
 There are       32 alpha and       32 beta electrons
 Requested basis set is 6-311++G(d,p)
 There are 51 shells and 134 basis functions

 Total QAlloc Memory Limit   2000 MB
 Mega-Array Size       188 MB
 MEM_STATIC part       192 MB
 A cutoff of  1.0D-11 yielded   1113 shell pairs
 There are      8240 function pairs (      8886 Cartesian)

 -------------------------------------------------------
 OpenMP Integral Computing Module                       
 Release: version 1.0, May 2013, Q-Chem Inc. Pittsburgh 
 -------------------------------------------------------
 Integral Job Info:
 Integral job number is                      11
 Integral operator is                         1
 short-range coefficients                     0
 long-range coefficients              100000000
 Omega coefficients                           0
 if combine SR and LR in K                    0
 Integral screening is                        0
 Integral computing path is                   2
 max size of driver memory is            800000
 size of driver memory is                593474
 size of scratch memory is              8114252
 max col of scratch BK array               1296
 max len of scratch array in speh3          155
 max len of scratch index in speh4           18
 max int batch size is                      520
 min int batch size is                       52
 fixed nKL is                                52
 max L of basis functions is                  2
 order of int derivative is                   0
 number of shells is                         51
 number of basis is                         139
 number of cartesian basis is               139
 number of contracted shell pairs          1113
 number of primitive shell pairs           3101
 maxK2 (contraction) of shell pair           36
 max number of K2 of shell pair               1
 max number of CS2 of shell pair            106
 max number of PS2 of shell pair            264
 mem total for path MDJ                  515330
 -------------------------------------------------------
 Smallest overlap matrix eigenvalue = 6.28E-04

 Scale SEOQF with 1.000000e-01/1.000000e-01/1.000000e-01

 Standard Electronic Orientation quadrupole field applied
 Nucleus-field energy     =     0.0000000107 hartrees
 Guess from superposition of atomic densities
 Warning:  Energy on first SCF cycle will be non-variational
 SAD guess density has 64.000000 electrons

 -----------------------------------------------------------------------
  General SCF calculation program by
  Eric Jon Sundstrom, Paul Horn, Yuezhi Mao, Dmitri Zuev, Alec White,
  David Stuck, Shaama M.S., Shane Yost, Joonho Lee, David Small,
  Daniel Levine, Susi Lehtola, Hugh Burton, Evgeny Epifanovsky
 -----------------------------------------------------------------------
 Exchange:     0.2000 Hartree-Fock + 0.0800 Slater + 0.7200 B88
 Correlation:  0.1900 VWN1RPA + 0.8100 LYP
 Using SG-1 standard quadrature grid
 using 4 threads for integral computing
 -------------------------------------------------------
 OpenMP Integral computing Module                
 Release: version 2.0, May 2017, Q-Chem Inc. Pleasanton 
 -------------------------------------------------------
 -------------------------------------------------------
 OpenMP BLAS3 based DFT computing Module                
 Release: version 1.0, May 2013, Q-Chem Inc. Pittsburgh 
 -------------------------------------------------------
 A restricted SCF calculation will be
 performed using DIIS
 SCF converges when DIIS error is below 1.0e-08
 ---------------------------------------
  Cycle       Energy         DIIS error
 ---------------------------------------
    1   -1400.2964921257      4.13e-02  
    2   -1399.6733989478      3.66e-03  
    3   -1399.6314884333      6.07e-03  
    4   -1399.6997121746      1.15e-03  
    5   -1399.7012371610      6.07e-04  
    6   -1399.7020877815      1.21e-04  
    7   -1399.7021100802      6.79e-05  
    8   -1399.7021204895      1.56e-05  
    9   -1399.7021210721      2.54e-06  
   10   -1399.7021210873      8.90e-07  
   11   -1399.7021210892      3.44e-07  
   12   -1399.7021210895      8.01e-08  
   13   -1399.7021210895      9.93e-09  Convergence criterion met
 ---------------------------------------
 SCF time:   CPU 15.87s  wall 8.00s 
 SCF   energy in the final basis set =    -1399.7021210895
 Total energy in the final basis set =    -1399.7021210895

 --------------------------------------------------------------
             Orbital Energies (a.u.) and Symmetries
 --------------------------------------------------------------

 Alpha MOs, Restricted
 -- Occupied --                  
-101.60 -101.59  -77.13  -24.74  -10.35   -9.52   -9.50   -7.28
  1 A'    2 A'    3 A'    4 A'    5 A'    6 A'    7 A'    8 A'                 
 -7.273  -7.272  -7.265  -7.254  -7.254  -6.629  -4.791  -4.787
  1 A"    9 A'   10 A'   11 A'    2 A"   12 A'   13 A'    3 A"                 
 -4.785  -1.217  -0.906  -0.853  -0.784  -0.587  -0.508  -0.502
 14 A'   15 A'   16 A'   17 A'   18 A'   19 A'   20 A'   21 A'                 
 -0.478  -0.428  -0.406  -0.398  -0.362  -0.345  -0.316  -0.313
  4 A"   22 A'    5 A"   23 A'    6 A"   24 A'   25 A'    7 A"                 
 -- Virtual --                   
 -0.124  -0.111  -0.091  -0.001   0.018   0.027   0.036   0.042
 26 A'   27 A'    8 A"   28 A'   29 A'   30 A'    9 A"   31 A'                 
  0.061   0.073   0.082   0.084   0.092   0.100   0.117   0.124
 32 A'   33 A'   10 A"   11 A"   34 A'   35 A'   36 A'   12 A"                 
  0.125   0.133   0.149   0.158   0.196   0.261   0.265   0.277
 37 A'   38 A'   39 A'   40 A'   41 A'   42 A'   13 A"   14 A"                 
  0.294   0.319   0.359   0.380   0.397   0.416   0.430   0.436
 43 A'   44 A'   45 A'   46 A'   47 A'   48 A'   15 A"   49 A'                 
  0.464   0.468   0.508   0.528   0.563   0.568   0.609   0.634
 16 A"   50 A'   51 A'   17 A"   18 A"   52 A'   53 A'   19 A"                 
  0.686   0.742   0.801   0.820   0.826   0.846   0.846   0.861
 54 A'   55 A'   56 A'   20 A"   57 A'   58 A'   21 A"   59 A'                 
  0.867   0.890   0.895   0.943   0.996   1.071   1.128   1.215
 22 A"   23 A"   60 A'   61 A'   62 A'   63 A'   64 A'   24 A"                 
  1.237   1.390   1.401   1.416   1.500   1.542   1.558   1.621
 65 A'   66 A'   67 A'   25 A"   26 A"   68 A'   27 A"   69 A'                 
  1.661   1.752   1.932   2.001   2.212   2.233   2.236   2.268
 70 A'   71 A'   72 A'   73 A'   28 A"   29 A"   74 A'   75 A'                 
  2.329   2.370   2.639   2.783   3.130   3.751   3.755   3.814
 76 A'   77 A'   30 A"   78 A'   79 A'   31 A"   80 A'   32 A"                 
  3.837   4.438   6.267   6.305   6.358   6.963   9.630   9.650
 81 A'   82 A'   33 A"   83 A'   84 A'   85 A'   86 A'   87 A'                 
 13.761  13.889  14.088  23.397  25.747  25.801  25.813  25.867
 34 A"   88 A'   89 A'   90 A'   35 A"   36 A"   91 A'   92 A'                 
 26.117  26.189  66.716 163.128 215.615 215.626
 93 A'   94 A'   95 A'   96 A'   97 A'   98 A'                                 

 Beta MOs, Restricted
 -- Occupied --                  
-101.60 -101.59  -77.13  -24.74  -10.35   -9.52   -9.50   -7.28
  1 A'    2 A'    3 A'    4 A'    5 A'    6 A'    7 A'    8 A'                 
 -7.273  -7.272  -7.265  -7.254  -7.254  -6.629  -4.791  -4.787
  1 A"    9 A'   10 A'   11 A'    2 A"   12 A'   13 A'    3 A"                 
 -4.785  -1.217  -0.906  -0.853  -0.784  -0.587  -0.508  -0.502
 14 A'   15 A'   16 A'   17 A'   18 A'   19 A'   20 A'   21 A'                 
 -0.478  -0.428  -0.406  -0.398  -0.362  -0.345  -0.316  -0.313
  4 A"   22 A'    5 A"   23 A'    6 A"   24 A'   25 A'    7 A"                 
 -- Virtual --                   
 -0.124  -0.111  -0.091  -0.001   0.018   0.027   0.036   0.042
 26 A'   27 A'    8 A"   28 A'   29 A'   30 A'    9 A"   31 A'                 
  0.061   0.073   0.082   0.084   0.092   0.100   0.117   0.124
 32 A'   33 A'   10 A"   11 A"   34 A'   35 A'   36 A'   12 A"                 
  0.125   0.133   0.149   0.158   0.196   0.261   0.265   0.277
 37 A'   38 A'   39 A'   40 A'   41 A'   42 A'   13 A"   14 A"                 
  0.294   0.319   0.359   0.380   0.397   0.416   0.430   0.436
 43 A'   44 A'   45 A'   46 A'   47 A'   48 A'   15 A"   49 A'                 
  0.464   0.468   0.508   0.528   0.563   0.568   0.609   0.634
 16 A"   50 A'   51 A'   17 A"   18 A"   52 A'   53 A'   19 A"                 
  0.686   0.742   0.801   0.820   0.826   0.846   0.846   0.861
 54 A'   55 A'   56 A'   20 A"   57 A'   58 A'   21 A"   59 A'                 
  0.867   0.890   0.895   0.943   0.996   1.071   1.128   1.215
 22 A"   23 A"   60 A'   61 A'   62 A'   63 A'   64 A'   24 A"                 
  1.237   1.390   1.401   1.416   1.500   1.542   1.558   1.621
 65 A'   66 A'   67 A'   25 A"   26 A"   68 A'   27 A"   69 A'                 
  1.661   1.752   1.932   2.001   2.212   2.233   2.236   2.268
 70 A'   71 A'   72 A'   73 A'   28 A"   29 A"   74 A'   75 A'                 
  2.329   2.370   2.639   2.783   3.130   3.751   3.755   3.814
 76 A'   77 A'   30 A"   78 A'   79 A'   31 A"   80 A'   32 A"                 
  3.837   4.438   6.267   6.305   6.358   6.963   9.630   9.650
 81 A'   82 A'   33 A"   83 A'   84 A'   85 A'   86 A'   87 A'                 
 13.761  13.889  14.088  23.397  25.747  25.801  25.813  25.867
 34 A"   88 A'   89 A'   90 A'   35 A"   36 A"   91 A'   92 A'                 
 26.117  26.189  66.716 163.128 215.615 215.626
 93 A'   94 A'   95 A'   96 A'   97 A'   98 A'                                 
 --------------------------------------------------------------

          Ground-State Mulliken Net Atomic Charges

     Atom                 Charge (a.u.)
  ----------------------------------------
      1 C                    -0.206415
      2 P                     0.117510
      3 Cl                    0.034554
      4 F                    -0.091856
      5 Cl                    0.146207
  ----------------------------------------
  Sum of atomic charges =    -0.000000

 -----------------------------------------------------------------
                    Cartesian Multipole Moments
 -----------------------------------------------------------------
    Charge (ESU x 10^10)
                -0.0000
    Dipole Moment (Debye)
         X      -1.5963      Y       0.1566      Z      -0.0000
       Tot       1.6040
    Quadrupole Moments (Debye-Ang)
        XX     -51.6954     XY      -1.1103     YY     -50.0149
        XZ      -0.0000     YZ       0.0000     ZZ     -48.4678
    Octopole Moments (Debye-Ang^2)
       XXX      -1.5758    XXY      -3.9492    XYY       1.1349
       YYY      -6.3246    XXZ       0.0000    XYZ       0.0000
       YYZ      -0.0000    XZZ       2.0220    YZZ       1.8450
       ZZZ      -0.0000
    Hexadecapole Moments (Debye-Ang^3)
      XXXX    -678.7520   XXXY      18.1868   XXYY    -180.7605
      XYYY      10.5156   YYYY    -380.3111   XXXZ      -0.0000
      XXYZ       0.0000   XYYZ      -0.0000   YYYZ       0.0000
      XXZZ    -123.7470   XYZZ       5.9583   YYZZ     -76.0194
      XZZZ      -0.0000   YZZZ       0.0000   ZZZZ     -57.4632
 -----------------------------------------------------------------
 Calculating analytic gradient of the SCF energy
 Gradient of SCF Energy
            1           2           3           4           5
    1  -0.2131890   0.1540559  -0.0025311   0.0679183  -0.0062541
    2   0.0893205  -0.1149115   0.0192225   0.0646296  -0.0582611
    3  -0.0000000  -0.0000000  -0.0000000   0.0000000   0.0000000
 Max gradient component =       2.132E-01
 RMS gradient           =       8.285E-02
 Gradient time:  CPU 4.00 s  wall 2.14 s
 Geometry Optimization Parameters
   NAtoms,    NIC,     NZ,  NCons,   NDum,   NFix, NCnnct, MaxDiis
        5      20       5       0       0       0       0       0


** GEOMETRY OPTIMIZATION IN DELOCALIZED INTERNAL COORDINATES **
   Searching for a Minimum

   Optimization Cycle:   1

                       Coordinates (Angstroms)
     ATOM                X               Y               Z
      1  C         0.8658651494    0.4681900083    0.0000000000
      2  P        -0.5353302715    1.0035883574    0.0000000000
      3  Cl       -2.1109706398   -0.2763559499    0.0000000000
      4  F         2.0611785323    1.4391822414    0.0000000000
      5  Cl        1.1865092508   -1.5363267315    0.0000000000
   Point Group: cs    Number of degrees of freedom:     7


   Energy is  -1399.702121090


 Attempting to Generate Delocalized Internal Coordinates

  7 Hessian modes will be used to form the next step
  Hessian Eigenvalues:
     0.139919    0.250000    0.250000    0.250000    0.285189    0.313687
     0.766766

 Minimum Search - Taking Simple RFO Step
 Searching for Lamda that Minimizes Along All modes
 Value Taken    Lamda =  -0.09032208
 Calculated Step too Large.  Step scaled by  0.647683
 Step Taken.  Stepsize is  0.300000

                             Maximum     Tolerance    Cnvgd?
         Gradient           0.165241      0.000300      NO
         Displacement       0.179145      0.001200      NO
         Energy change     *********      0.000001      NO


 New Cartesian Coordinates Obtained by Inverse Iteration

 Displacement from previous Coordinates is:  0.333101
 ----------------------------------------------------------------
             Standard Nuclear Orientation (Angstroms)
    I     Atom           X                Y                Z
 ----------------------------------------------------------------
    1      C       0.8667042051     0.4557823244     0.0000000000
    2      P      -0.5718435746     1.0853290108     0.0000000000
    3      Cl     -2.0567934411    -0.3113666392     0.0000000000
    4      F       2.0294705913     1.3299022969     0.0000000000
    5      Cl      1.1997142405    -1.4613690671     0.0000000000
 ----------------------------------------------------------------
 Molecular Point Group                 Cs    NOp =  2
 Largest Abelian Subgroup              Cs    NOp =  2
 Nuclear Repulsion Energy =   323.0748048170 hartrees
 There are       32 alpha and       32 beta electrons
 Applying Cartesian multipole field
    Component          Value
    ---------          -----
     (2,0,0)        1.00000E-11
     (0,2,0)        2.00000E-11
     (0,0,2)       -3.00000E-11
 Nucleus-field energy     =     0.0000000103 hartrees
 Requested basis set is 6-311++G(d,p)
 There are 51 shells and 134 basis functions
 A cutoff of  1.0D-11 yielded   1121 shell pairs
 There are      8289 function pairs (      8937 Cartesian)
 Smallest overlap matrix eigenvalue = 5.62E-04
 Guess MOs from SCF MO coefficient file

 -----------------------------------------------------------------------
  General SCF calculation program by
  Eric Jon Sundstrom, Paul Horn, Yuezhi Mao, Dmitri Zuev, Alec White,
  David Stuck, Shaama M.S., Shane Yost, Joonho Lee, David Small,
  Daniel Levine, Susi Lehtola, Hugh Burton, Evgeny Epifanovsky
 -----------------------------------------------------------------------
 Exchange:     0.2000 Hartree-Fock + 0.0800 Slater + 0.7200 B88
 Correlation:  0.1900 VWN1RPA + 0.8100 LYP
 Using SG-1 standard quadrature grid
 using 4 threads for integral computing
 -------------------------------------------------------
 OpenMP Integral computing Module                
 Release: version 2.0, May 2017, Q-Chem Inc. Pleasanton 
 -------------------------------------------------------
 -------------------------------------------------------
 OpenMP BLAS3 based DFT computing Module                
 Release: version 1.0, May 2013, Q-Chem Inc. Pittsburgh 
 -------------------------------------------------------
 A restricted SCF calculation will be
 performed using DIIS
 SCF converges when DIIS error is below 1.0e-08
 ---------------------------------------
  Cycle       Energy         DIIS error
 ---------------------------------------
    1   -1399.7424263234      1.64e-03  
    2   -1399.7502460546      7.43e-04  
    3   -1399.7483350613      1.17e-03  
    4   -1399.7515426332      1.32e-04  
    5   -1399.7515729550      6.59e-05  
    6   -1399.7515826274      1.17e-05  
    7   -1399.7515828042      6.88e-06  
    8   -1399.7515828917      1.60e-06  
    9   -1399.7515828968      3.98e-07  
   10   -1399.7515828971      1.26e-07  
   11   -1399.7515828971      1.59e-08  
   12   -1399.7515828971      5.01e-09  Convergence criterion met
 ---------------------------------------
 SCF time:   CPU 15.02s  wall 8.00s 
 SCF   energy in the final basis set =    -1399.7515828971
 Total energy in the final basis set =    -1399.7515828971

 --------------------------------------------------------------
             Orbital Energies (a.u.) and Symmetries
 --------------------------------------------------------------

 Alpha MOs, Restricted
 -- Occupied --                  
-101.59 -101.59  -77.13  -24.74  -10.35   -9.51   -9.50   -7.27
  1 A'    2 A'    3 A'    4 A'    5 A'    6 A'    7 A'    8 A'                 
 -7.268  -7.263  -7.262  -7.257  -7.257  -6.625  -4.787  -4.783
  9 A'    1 A"   10 A'    2 A"   11 A'   12 A'   13 A'    3 A"                 
 -4.781  -1.243  -0.897  -0.859  -0.766  -0.603  -0.518  -0.505
 14 A'   15 A'   16 A'   17 A'   18 A'   19 A'   20 A'   21 A'                 
 -0.494  -0.431  -0.398  -0.394  -0.362  -0.345  -0.321  -0.299
  4 A"   22 A'    5 A"   23 A'    6 A"   24 A'   25 A'    7 A"                 
 -- Virtual --                   
 -0.102  -0.094  -0.075   0.000   0.022   0.031   0.037   0.046
 26 A'    8 A"   27 A'   28 A'   29 A'   30 A'    9 A"   31 A'                 
  0.062   0.067   0.081   0.085   0.088   0.108   0.119   0.123
 32 A'   33 A'   10 A"   11 A"   34 A'   35 A'   36 A'   12 A"                 
  0.126   0.133   0.149   0.160   0.197   0.260   0.269   0.275
 37 A'   38 A'   39 A'   40 A'   41 A'   42 A'   13 A"   14 A"                 
  0.287   0.312   0.353   0.380   0.394   0.418   0.432   0.439
 43 A'   44 A'   45 A'   46 A'   47 A'   48 A'   15 A"   49 A'                 
  0.465   0.467   0.512   0.520   0.551   0.569   0.602   0.631
 50 A'   16 A"   51 A'   17 A"   52 A'   18 A"   53 A'   19 A"                 
  0.699   0.765   0.807   0.829   0.832   0.842   0.850   0.861
 54 A'   55 A'   56 A'   20 A"   57 A'   21 A"   58 A'   59 A'                 
  0.867   0.897   0.902   0.935   1.019   1.039   1.093   1.226
 22 A"   23 A"   60 A'   61 A'   62 A'   63 A'   64 A'   24 A"                 
  1.238   1.368   1.405   1.413   1.481   1.544   1.582   1.649
 65 A'   66 A'   67 A'   25 A"   26 A"   27 A"   68 A'   69 A'                 
  1.711   1.753   1.886   1.954   2.217   2.234   2.250   2.272
 70 A'   71 A'   72 A'   73 A'   28 A"   29 A"   74 A'   75 A'                 
  2.358   2.366   2.627   2.836   3.109   3.740   3.745   3.853
 76 A'   77 A'   30 A"   78 A'   79 A'   31 A"   80 A'   32 A"                 
  3.877   4.548   6.258   6.301   6.402   6.946   9.636   9.659
 81 A'   82 A'   33 A"   83 A'   84 A'   85 A'   86 A'   87 A'                 
 13.764  13.889  14.028  23.349  25.750  25.808  25.850  25.862
 34 A"   88 A'   89 A'   90 A'   35 A"   36 A"   91 A'   92 A'                 
 26.151  26.210  66.709 163.086 215.621 215.638
 93 A'   94 A'   95 A'   96 A'   97 A'   98 A'                                 

 Beta MOs, Restricted
 -- Occupied --                  
-101.59 -101.59  -77.13  -24.74  -10.35   -9.51   -9.50   -7.27
  1 A'    2 A'    3 A'    4 A'    5 A'    6 A'    7 A'    8 A'                 
 -7.268  -7.263  -7.262  -7.257  -7.257  -6.625  -4.787  -4.783
  9 A'    1 A"   10 A'    2 A"   11 A'   12 A'   13 A'    3 A"                 
 -4.781  -1.243  -0.897  -0.859  -0.766  -0.603  -0.518  -0.505
 14 A'   15 A'   16 A'   17 A'   18 A'   19 A'   20 A'   21 A'                 
 -0.494  -0.431  -0.398  -0.394  -0.362  -0.345  -0.321  -0.299
  4 A"   22 A'    5 A"   23 A'    6 A"   24 A'   25 A'    7 A"                 
 -- Virtual --                   
 -0.102  -0.094  -0.075   0.000   0.022   0.031   0.037   0.046
 26 A'    8 A"   27 A'   28 A'   29 A'   30 A'    9 A"   31 A'                 
  0.062   0.067   0.081   0.085   0.088   0.108   0.119   0.123
 32 A'   33 A'   10 A"   11 A"   34 A'   35 A'   36 A'   12 A"                 
  0.126   0.133   0.149   0.160   0.197   0.260   0.269   0.275
 37 A'   38 A'   39 A'   40 A'   41 A'   42 A'   13 A"   14 A"                 
  0.287   0.312   0.353   0.380   0.394   0.418   0.432   0.439
 43 A'   44 A'   45 A'   46 A'   47 A'   48 A'   15 A"   49 A'                 
  0.465   0.467   0.512   0.520   0.551   0.569   0.602   0.631
 50 A'   16 A"   51 A'   17 A"   52 A'   18 A"   53 A'   19 A"                 
  0.699   0.765   0.807   0.829   0.832   0.842   0.850   0.861
 54 A'   55 A'   56 A'   20 A"   57 A'   21 A"   58 A'   59 A'                 
  0.867   0.897   0.902   0.935   1.019   1.039   1.093   1.226
 22 A"   23 A"   60 A'   61 A'   62 A'   63 A'   64 A'   24 A"                 
  1.238   1.368   1.405   1.413   1.481   1.544   1.582   1.649
 65 A'   66 A'   67 A'   25 A"   26 A"   27 A"   68 A'   69 A'                 
  1.711   1.753   1.886   1.954   2.217   2.234   2.250   2.272
 70 A'   71 A'   72 A'   73 A'   28 A"   29 A"   74 A'   75 A'                 
  2.358   2.366   2.627   2.836   3.109   3.740   3.745   3.853
 76 A'   77 A'   30 A"   78 A'   79 A'   31 A"   80 A'   32 A"                 
  3.877   4.548   6.258   6.301   6.402   6.946   9.636   9.659
 81 A'   82 A'   33 A"   83 A'   84 A'   85 A'   86 A'   87 A'                 
 13.764  13.889  14.028  23.349  25.750  25.808  25.850  25.862
 34 A"   88 A'   89 A'   90 A'   35 A"   36 A"   91 A'   92 A'                 
 26.151  26.210  66.709 163.086 215.621 215.638
 93 A'   94 A'   95 A'   96 A'   97 A'   98 A'                                 
 --------------------------------------------------------------

          Ground-State Mulliken Net Atomic Charges

     Atom                 Charge (a.u.)
  ----------------------------------------
      1 C                    -0.252749
      2 P                     0.107023
      3 Cl                    0.000270
      4 F                    -0.052723
      5 Cl                    0.198180
  ----------------------------------------
  Sum of atomic charges =     0.000000

 -----------------------------------------------------------------
                    Cartesian Multipole Moments
 -----------------------------------------------------------------
    Charge (ESU x 10^10)
                 0.0000
    Dipole Moment (Debye)
         X      -1.0123      Y       0.3234      Z       0.0000
       Tot       1.0627
    Quadrupole Moments (Debye-Ang)
        XX     -51.6738     XY      -1.1362     YY     -49.0690
        XZ      -0.0000     YZ       0.0000     ZZ     -48.6624
    Octopole Moments (Debye-Ang^2)
       XXX       1.7403    XXY      -4.2166    XYY       2.0499
       YYY      -8.4878    XXZ       0.0000    XYZ      -0.0000
       YYZ      -0.0000    XZZ       2.4700    YZZ       0.6438
       ZZZ       0.0000
    Hexadecapole Moments (Debye-Ang^3)
      XXXX    -667.7745   XXXY      20.3217   XXYY    -172.8469
      XYYY      13.8253   YYYY    -365.8022   XXXZ       0.0000
      XXYZ       0.0000   XYYZ      -0.0000   YYYZ       0.0000
      XXZZ    -121.0744   XYZZ       6.7730   YYZZ     -73.7576
      XZZZ      -0.0000   YZZZ       0.0000   ZZZZ     -58.2869
 -----------------------------------------------------------------
 Calculating analytic gradient of the SCF energy
 Gradient of SCF Energy
            1           2           3           4           5
    1  -0.1254235   0.0769076  -0.0013432   0.0529276  -0.0030684
    2   0.0659482  -0.0719688   0.0136593   0.0482504  -0.0558891
    3  -0.0000000   0.0000000  -0.0000000   0.0000000  -0.0000000
 Max gradient component =       1.254E-01
 RMS gradient           =       5.140E-02
 Gradient time:  CPU 4.03 s  wall 2.06 s
 Geometry Optimization Parameters
   NAtoms,    NIC,     NZ,  NCons,   NDum,   NFix, NCnnct, MaxDiis
        5      20       5       0       0       0       0       0

 Cartesian Hessian Update
 Hessian Updated using BFGS Update


** GEOMETRY OPTIMIZATION IN DELOCALIZED INTERNAL COORDINATES **
   Searching for a Minimum

   Optimization Cycle:   2

                       Coordinates (Angstroms)
     ATOM                X               Y               Z
      1  C         0.8667042051    0.4557823244    0.0000000000
      2  P        -0.5718435746    1.0853290108    0.0000000000
      3  Cl       -2.0567934411   -0.3113666392    0.0000000000
      4  F         2.0294705913    1.3299022969    0.0000000000
      5  Cl        1.1997142405   -1.4613690671    0.0000000000
   Point Group: cs    Number of degrees of freedom:     7


   Energy is  -1399.751582897

 Hessian Updated using BFGS Update

  6 Hessian modes will be used to form the next step
  Hessian Eigenvalues:
     0.097600    0.222206    0.252595    0.265339    0.313445    0.808792

 Minimum Search - Taking Simple RFO Step
 Searching for Lamda that Minimizes Along All modes
 Value Taken    Lamda =  -0.07411279
 Calculated Step too Large.  Step scaled by  0.497300
 Step Taken.  Stepsize is  0.300000

                             Maximum     Tolerance    Cnvgd?
         Gradient           0.098448      0.000300      NO
         Displacement       0.155192      0.001200      NO
         Energy change     -0.049462      0.000001      NO


 New Cartesian Coordinates Obtained by Inverse Iteration

 Displacement from previous Coordinates is:  0.326746
 ----------------------------------------------------------------
             Standard Nuclear Orientation (Angstroms)
    I     Atom           X                Y                Z
 ----------------------------------------------------------------
    1      C       0.8630739528     0.4365093635     0.0000000000
    2      P      -0.5879785131     1.1428986145     0.0000000000
    3      Cl     -2.0060085756    -0.3350796691     0.0000000000
    4      F       1.9867061415     1.2208189831     0.0000000000
    5      Cl      1.2114590155    -1.3668693663     0.0000000000
 ----------------------------------------------------------------
 Molecular Point Group                 Cs    NOp =  2
 Largest Abelian Subgroup              Cs    NOp =  2
 Nuclear Repulsion Energy =   329.3576282203 hartrees
 There are       32 alpha and       32 beta electrons
 Applying Cartesian multipole field
    Component          Value
    ---------          -----
     (2,0,0)        1.00000E-11
     (0,2,0)        2.00000E-11
     (0,0,2)       -3.00000E-11
 Nucleus-field energy     =     0.0000000098 hartrees
 Requested basis set is 6-311++G(d,p)
 There are 51 shells and 134 basis functions
 A cutoff of  1.0D-11 yielded   1129 shell pairs
 There are      8362 function pairs (      9020 Cartesian)
 Smallest overlap matrix eigenvalue = 4.69E-04
 Guess MOs from SCF MO coefficient file

 -----------------------------------------------------------------------
  General SCF calculation program by
  Eric Jon Sundstrom, Paul Horn, Yuezhi Mao, Dmitri Zuev, Alec White,
  David Stuck, Shaama M.S., Shane Yost, Joonho Lee, David Small,
  Daniel Levine, Susi Lehtola, Hugh Burton, Evgeny Epifanovsky
 -----------------------------------------------------------------------
 Exchange:     0.2000 Hartree-Fock + 0.0800 Slater + 0.7200 B88
 Correlation:  0.1900 VWN1RPA + 0.8100 LYP
 Using SG-1 standard quadrature grid
 using 4 threads for integral computing
 -------------------------------------------------------
 OpenMP Integral computing Module                
 Release: version 2.0, May 2017, Q-Chem Inc. Pleasanton 
 -------------------------------------------------------
 -------------------------------------------------------
 OpenMP BLAS3 based DFT computing Module                
 Release: version 1.0, May 2013, Q-Chem Inc. Pittsburgh 
 -------------------------------------------------------
 A restricted SCF calculation will be
 performed using DIIS
 SCF converges when DIIS error is below 1.0e-08
 ---------------------------------------
  Cycle       Energy         DIIS error
 ---------------------------------------
    1   -1399.7723938611      1.65e-03  
    2   -1399.7805180449      3.49e-04  
    3   -1399.7804825825      3.53e-04  
    4   -1399.7808021995      1.39e-04  
    5   -1399.7808416286      5.34e-05  
    6   -1399.7808482627      1.11e-05  
    7   -1399.7808485335      3.55e-06  
    8   -1399.7808485599      1.03e-06  
    9   -1399.7808485625      2.06e-07  
   10   -1399.7808485625      1.23e-07  
   11   -1399.7808485625      1.78e-08  
   12   -1399.7808485626      4.31e-09  Convergence criterion met
 ---------------------------------------
 SCF time:   CPU 15.10s  wall 8.00s 
 SCF   energy in the final basis set =    -1399.7808485626
 Total energy in the final basis set =    -1399.7808485626

 --------------------------------------------------------------
             Orbital Energies (a.u.) and Symmetries
 --------------------------------------------------------------

 Alpha MOs, Restricted
 -- Occupied --                  
-101.59 -101.58  -77.12  -24.75  -10.35   -9.51   -9.50   -7.27
  1 A'    2 A'    3 A'    4 A'    5 A'    6 A'    7 A'    8 A'                 
 -7.261  -7.261  -7.260  -7.252  -7.252  -6.617  -4.780  -4.775
  9 A'    1 A"   10 A'    2 A"   11 A'   12 A'   13 A'    3 A"                 
 -4.774  -1.277  -0.895  -0.868  -0.753  -0.620  -0.538  -0.516
 14 A'   15 A'   16 A'   17 A'   18 A'   19 A'   20 A'    4 A"                 
 -0.504  -0.432  -0.392  -0.392  -0.365  -0.346  -0.322  -0.284
 21 A'   22 A'    5 A"   23 A'    6 A"   24 A'   25 A'    7 A"                 
 -- Virtual --                   
 -0.091  -0.082  -0.038   0.002   0.024   0.038   0.039   0.052
  8 A"   26 A'   27 A'   28 A'   29 A'   30 A'    9 A"   31 A'                 
  0.062   0.065   0.079   0.086   0.088   0.112   0.122   0.123
 32 A'   33 A'   10 A"   11 A"   34 A'   35 A'   36 A'   12 A"                 
  0.127   0.135   0.151   0.170   0.200   0.262   0.272   0.274
 37 A'   38 A'   39 A'   40 A'   41 A'   42 A'   13 A"   14 A"                 
  0.285   0.306   0.345   0.385   0.394   0.423   0.433   0.443
 43 A'   44 A'   45 A'   46 A'   47 A'   48 A'   15 A"   49 A'                 
  0.468   0.468   0.514   0.517   0.544   0.577   0.602   0.630
 16 A"   50 A'   17 A"   51 A'   52 A'   18 A"   53 A'   19 A"                 
  0.710   0.775   0.821   0.832   0.835   0.839   0.857   0.866
 54 A'   55 A'   56 A'   57 A'   20 A"   21 A"   58 A'   22 A"                 
  0.870   0.904   0.912   0.933   0.999   1.047   1.118   1.238
 59 A'   23 A"   60 A'   61 A'   62 A'   63 A'   64 A'   65 A'                 
  1.245   1.344   1.401   1.413   1.465   1.547   1.614   1.686
 24 A"   66 A'   67 A'   25 A"   26 A"   27 A"   68 A'   69 A'                 
  1.750   1.783   1.844   1.940   2.221   2.237   2.260   2.284
 70 A'   71 A'   72 A'   73 A'   28 A"   29 A"   74 A'   75 A'                 
  2.361   2.405   2.622   2.928   3.121   3.729   3.736   3.906
 76 A'   77 A'   30 A"   78 A'   79 A'   31 A"   80 A'   32 A"                 
  3.939   4.632   6.248   6.295   6.466   6.941   9.646   9.677
 81 A'   82 A'   33 A"   83 A'   84 A'   85 A'   86 A'   87 A'                 
 13.772  13.894  14.006  23.362  25.758  25.815  25.859  25.892
 34 A"   88 A'   89 A'   90 A'   35 A"   36 A"   91 A'   92 A'                 
 26.158  26.260  66.702 163.068 215.631 215.657
 93 A'   94 A'   95 A'   96 A'   97 A'   98 A'                                 

 Beta MOs, Restricted
 -- Occupied --                  
-101.59 -101.58  -77.12  -24.75  -10.35   -9.51   -9.50   -7.27
  1 A'    2 A'    3 A'    4 A'    5 A'    6 A'    7 A'    8 A'                 
 -7.261  -7.261  -7.260  -7.252  -7.252  -6.617  -4.780  -4.775
  9 A'    1 A"   10 A'    2 A"   11 A'   12 A'   13 A'    3 A"                 
 -4.774  -1.277  -0.895  -0.868  -0.753  -0.620  -0.538  -0.516
 14 A'   15 A'   16 A'   17 A'   18 A'   19 A'   20 A'    4 A"                 
 -0.504  -0.432  -0.392  -0.392  -0.365  -0.346  -0.322  -0.284
 21 A'   22 A'    5 A"   23 A'    6 A"   24 A'   25 A'    7 A"                 
 -- Virtual --                   
 -0.091  -0.082  -0.038   0.002   0.024   0.038   0.039   0.052
  8 A"   26 A'   27 A'   28 A'   29 A'   30 A'    9 A"   31 A'                 
  0.062   0.065   0.079   0.086   0.088   0.112   0.122   0.123
 32 A'   33 A'   10 A"   11 A"   34 A'   35 A'   36 A'   12 A"                 
  0.127   0.135   0.151   0.170   0.200   0.262   0.272   0.274
 37 A'   38 A'   39 A'   40 A'   41 A'   42 A'   13 A"   14 A"                 
  0.285   0.306   0.345   0.385   0.394   0.423   0.433   0.443
 43 A'   44 A'   45 A'   46 A'   47 A'   48 A'   15 A"   49 A'                 
  0.468   0.468   0.514   0.517   0.544   0.577   0.602   0.630
 16 A"   50 A'   17 A"   51 A'   52 A'   18 A"   53 A'   19 A"                 
  0.710   0.775   0.821   0.832   0.835   0.839   0.857   0.866
 54 A'   55 A'   56 A'   57 A'   20 A"   21 A"   58 A'   22 A"                 
  0.870   0.904   0.912   0.933   0.999   1.047   1.118   1.238
 59 A'   23 A"   60 A'   61 A'   62 A'   63 A'   64 A'   65 A'                 
  1.245   1.344   1.401   1.413   1.465   1.547   1.614   1.686
 24 A"   66 A'   67 A'   25 A"   26 A"   27 A"   68 A'   69 A'                 
  1.750   1.783   1.844   1.940   2.221   2.237   2.260   2.284
 70 A'   71 A'   72 A'   73 A'   28 A"   29 A"   74 A'   75 A'                 
  2.361   2.405   2.622   2.928   3.121   3.729   3.736   3.906
 76 A'   77 A'   30 A"   78 A'   79 A'   31 A"   80 A'   32 A"                 
  3.939   4.632   6.248   6.295   6.466   6.941   9.646   9.677
 81 A'   82 A'   33 A"   83 A'   84 A'   85 A'   86 A'   87 A'                 
 13.772  13.894  14.006  23.362  25.758  25.815  25.859  25.892
 34 A"   88 A'   89 A'   90 A'   35 A"   36 A"   91 A'   92 A'                 
 26.158  26.260  66.702 163.068 215.631 215.657
 93 A'   94 A'   95 A'   96 A'   97 A'   98 A'                                 
 --------------------------------------------------------------

          Ground-State Mulliken Net Atomic Charges

     Atom                 Charge (a.u.)
  ----------------------------------------
      1 C                    -0.304500
      2 P                     0.091261
      3 Cl                   -0.030065
      4 F                    -0.003136
      5 Cl                    0.246441
  ----------------------------------------
  Sum of atomic charges =     0.000000

 -----------------------------------------------------------------
                    Cartesian Multipole Moments
 -----------------------------------------------------------------
    Charge (ESU x 10^10)
                 0.0000
    Dipole Moment (Debye)
         X      -0.3192      Y       0.3715      Z       0.0000
       Tot       0.4898
    Quadrupole Moments (Debye-Ang)
        XX     -51.3989     XY      -1.1158     YY     -48.3976
        XZ       0.0000     YZ       0.0000     ZZ     -48.7305
    Octopole Moments (Debye-Ang^2)
       XXX       5.0594    XXY      -4.4596    XYY       2.9835
       YYY     -10.8913    XXZ      -0.0000    XYZ      -0.0000
       YYZ      -0.0000    XZZ       3.0190    YZZ      -0.7260
       ZZZ       0.0000
    Hexadecapole Moments (Debye-Ang^3)
      XXXX    -651.9833   XXXY      21.0862   XXYY    -163.9901
      XYYY      16.3165   YYYY    -347.2829   XXXZ       0.0000
      XXYZ       0.0000   XYYZ      -0.0000   YYYZ      -0.0000
      XXZZ    -117.8969   XYZZ       7.2606   YYZZ     -70.6418
      XZZZ       0.0000   YZZZ       0.0000   ZZZZ     -58.8781
 -----------------------------------------------------------------
 Calculating analytic gradient of the SCF energy
 Gradient of SCF Energy
            1           2           3           4           5
    1  -0.0654095   0.0437215   0.0014191   0.0211764  -0.0009075
    2   0.0535916  -0.0453314   0.0094637   0.0196235  -0.0373475
    3   0.0000000  -0.0000000  -0.0000000   0.0000000  -0.0000000
 Max gradient component =       6.541E-02
 RMS gradient           =       2.993E-02
 Gradient time:  CPU 4.13 s  wall 2.01 s
 Geometry Optimization Parameters
   NAtoms,    NIC,     NZ,  NCons,   NDum,   NFix, NCnnct, MaxDiis
        5      20       5       0       0       0       0       0

 Cartesian Hessian Update
 Hessian Updated using BFGS Update


** GEOMETRY OPTIMIZATION IN DELOCALIZED INTERNAL COORDINATES **
   Searching for a Minimum

   Optimization Cycle:   3

                       Coordinates (Angstroms)
     ATOM                X               Y               Z
      1  C         0.8630739528    0.4365093635    0.0000000000
      2  P        -0.5879785131    1.1428986145    0.0000000000
      3  Cl       -2.0060085756   -0.3350796691    0.0000000000
      4  F         1.9867061415    1.2208189831    0.0000000000
      5  Cl        1.2114590155   -1.3668693663    0.0000000000
   Point Group: cs    Number of degrees of freedom:     7


   Energy is  -1399.780848563

 Hessian Updated using BFGS Update

  7 Hessian modes will be used to form the next step
  Hessian Eigenvalues:
     0.119326    0.239678    0.250111    0.255116    0.296246    0.319517
     0.753160

 Minimum Search - Taking Simple RFO Step
 Searching for Lamda that Minimizes Along All modes
 Value Taken    Lamda =  -0.02504032
 Calculated Step too Large.  Step scaled by  0.803821
 Step Taken.  Stepsize is  0.300000

                             Maximum     Tolerance    Cnvgd?
         Gradient           0.055793      0.000300      NO
         Displacement       0.149268      0.001200      NO
         Energy change     -0.029266      0.000001      NO


 New Cartesian Coordinates Obtained by Inverse Iteration

 Displacement from previous Coordinates is:  0.293613
 ----------------------------------------------------------------
             Standard Nuclear Orientation (Angstroms)
    I     Atom           X                Y                Z
 ----------------------------------------------------------------
    1      C       0.8602110090     0.4029701612     0.0000000000
    2      P      -0.6054057193     1.1868682011     0.0000000000
    3      Cl     -1.9796871837    -0.3550503147     0.0000000000
    4      F       1.9661365145     1.1281235466     0.0000000000
    5      Cl      1.2259974006    -1.2646336684     0.0000000000
 ----------------------------------------------------------------
 Molecular Point Group                 Cs    NOp =  2
 Largest Abelian Subgroup              Cs    NOp =  2
 Nuclear Repulsion Energy =   334.8713050227 hartrees
 There are       32 alpha and       32 beta electrons
 Applying Cartesian multipole field
    Component          Value
    ---------          -----
     (2,0,0)        1.00000E-11
     (0,2,0)        2.00000E-11
     (0,0,2)       -3.00000E-11
 Nucleus-field energy     =     0.0000000094 hartrees
 Requested basis set is 6-311++G(d,p)
 There are 51 shells and 134 basis functions
 A cutoff of  1.0D-11 yielded   1131 shell pairs
 There are      8370 function pairs (      9028 Cartesian)
 Smallest overlap matrix eigenvalue = 3.67E-04
 Guess MOs from SCF MO coefficient file

 -----------------------------------------------------------------------
  General SCF calculation program by
  Eric Jon Sundstrom, Paul Horn, Yuezhi Mao, Dmitri Zuev, Alec White,
  David Stuck, Shaama M.S., Shane Yost, Joonho Lee, David Small,
  Daniel Levine, Susi Lehtola, Hugh Burton, Evgeny Epifanovsky
 -----------------------------------------------------------------------
 Exchange:     0.2000 Hartree-Fock + 0.0800 Slater + 0.7200 B88
 Correlation:  0.1900 VWN1RPA + 0.8100 LYP
 Using SG-1 standard quadrature grid
 using 4 threads for integral computing
 -------------------------------------------------------
 OpenMP Integral computing Module                
 Release: version 2.0, May 2017, Q-Chem Inc. Pleasanton 
 -------------------------------------------------------
 -------------------------------------------------------
 OpenMP BLAS3 based DFT computing Module                
 Release: version 1.0, May 2013, Q-Chem Inc. Pittsburgh 
 -------------------------------------------------------
 A restricted SCF calculation will be
 performed using DIIS
 SCF converges when DIIS error is below 1.0e-08
 ---------------------------------------
  Cycle       Energy         DIIS error
 ---------------------------------------
    1   -1399.7830196617      1.61e-03  
    2   -1399.7908431521      4.29e-04  
    3   -1399.7909028108      4.14e-04  
    4   -1399.7912739339      1.11e-04  
    5   -1399.7912958553      3.93e-05  
    6   -1399.7912992352      1.51e-05  
    7   -1399.7912997737      5.93e-06  
    8   -1399.7912998430      1.14e-06  
    9   -1399.7912998455      4.36e-07  
   10   -1399.7912998458      8.50e-08  
   11   -1399.7912998458      1.01e-08  
   12   -1399.7912998458      3.41e-09  Convergence criterion met
 ---------------------------------------
 SCF time:   CPU 15.28s  wall 8.00s 
 SCF   energy in the final basis set =    -1399.7912998458
 Total energy in the final basis set =    -1399.7912998458

 --------------------------------------------------------------
             Orbital Energies (a.u.) and Symmetries
 --------------------------------------------------------------

 Alpha MOs, Restricted
 -- Occupied --                  
-101.60 -101.57  -77.11  -24.75  -10.35   -9.51   -9.49   -7.28
  1 A'    2 A'    3 A'    4 A'    5 A'    6 A'    7 A'    8 A'                 
 -7.269  -7.268  -7.252  -7.243  -7.242  -6.610  -4.773  -4.768
  1 A"    9 A'   10 A'    2 A"   11 A'   12 A'   13 A'    3 A"                 
 -4.767  -1.299  -0.918  -0.865  -0.740  -0.629  -0.554  -0.531
 14 A'   15 A'   16 A'   17 A'   18 A'   19 A'   20 A'    4 A"                 
 -0.505  -0.430  -0.395  -0.391  -0.365  -0.348  -0.320  -0.271
 21 A'   22 A'    5 A"   23 A'    6 A"   24 A'   25 A'    7 A"                 
 -- Virtual --                   
 -0.089  -0.069  -0.011   0.008   0.025   0.040   0.041   0.057
  8 A"   26 A'   27 A'   28 A'   29 A'    9 A"   30 A'   31 A'                 
  0.063   0.066   0.077   0.087   0.089   0.111   0.123   0.123
 32 A'   33 A'   10 A"   11 A"   34 A'   35 A'   36 A'   12 A"                 
  0.129   0.141   0.152   0.180   0.203   0.265   0.270   0.278
 37 A'   38 A'   39 A'   40 A'   41 A'   42 A'   13 A"   14 A"                 
  0.286   0.300   0.335   0.387   0.399   0.425   0.432   0.440
 43 A'   44 A'   45 A'   46 A'   47 A'   48 A'   15 A"   49 A'                 
  0.466   0.483   0.510   0.520   0.541   0.584   0.603   0.629
 16 A"   50 A'   17 A"   51 A'   52 A'   18 A"   53 A'   19 A"                 
  0.711   0.762   0.823   0.824   0.848   0.849   0.860   0.860
 54 A'   55 A'   20 A"   56 A'   21 A"   57 A'   22 A"   58 A'                 
  0.894   0.908   0.921   0.934   0.968   1.070   1.153   1.234
 59 A'   23 A"   60 A'   61 A'   62 A'   63 A'   64 A'   65 A'                 
  1.257   1.335   1.386   1.419   1.467   1.557   1.633   1.720
 24 A"   66 A'   67 A'   25 A"   26 A"   27 A"   68 A'   69 A'                 
  1.748   1.800   1.832   1.980   2.221   2.242   2.266   2.294
 70 A'   71 A'   72 A'   73 A'   28 A"   29 A"   74 A'   75 A'                 
  2.368   2.429   2.623   3.006   3.128   3.725   3.733   3.946
 76 A'   77 A'   30 A"   78 A'   79 A'   31 A"   80 A'   32 A"                 
  3.993   4.666   6.244   6.291   6.511   6.929   9.656   9.711
 81 A'   82 A'   33 A"   83 A'   84 A'   85 A'   86 A'   87 A'                 
 13.780  13.898  13.985  23.392  25.766  25.821  25.859  25.923
 34 A"   88 A'   89 A'   90 A'   35 A"   36 A"   91 A'   92 A'                 
 26.154  26.275  66.703 163.045 215.641 215.693
 93 A'   94 A'   95 A'   96 A'   97 A'   98 A'                                 

 Beta MOs, Restricted
 -- Occupied --                  
-101.60 -101.57  -77.11  -24.75  -10.35   -9.51   -9.49   -7.28
  1 A'    2 A'    3 A'    4 A'    5 A'    6 A'    7 A'    8 A'                 
 -7.269  -7.268  -7.252  -7.243  -7.242  -6.610  -4.773  -4.768
  1 A"    9 A'   10 A'    2 A"   11 A'   12 A'   13 A'    3 A"                 
 -4.767  -1.299  -0.918  -0.865  -0.740  -0.629  -0.554  -0.531
 14 A'   15 A'   16 A'   17 A'   18 A'   19 A'   20 A'    4 A"                 
 -0.505  -0.430  -0.395  -0.391  -0.365  -0.348  -0.320  -0.271
 21 A'   22 A'    5 A"   23 A'    6 A"   24 A'   25 A'    7 A"                 
 -- Virtual --                   
 -0.089  -0.069  -0.011   0.008   0.025   0.040   0.041   0.057
  8 A"   26 A'   27 A'   28 A'   29 A'    9 A"   30 A'   31 A'                 
  0.063   0.066   0.077   0.087   0.089   0.111   0.123   0.123
 32 A'   33 A'   10 A"   11 A"   34 A'   35 A'   36 A'   12 A"                 
  0.129   0.141   0.152   0.180   0.203   0.265   0.270   0.278
 37 A'   38 A'   39 A'   40 A'   41 A'   42 A'   13 A"   14 A"                 
  0.286   0.300   0.335   0.387   0.399   0.425   0.432   0.440
 43 A'   44 A'   45 A'   46 A'   47 A'   48 A'   15 A"   49 A'                 
  0.466   0.483   0.510   0.520   0.541   0.584   0.603   0.629
 16 A"   50 A'   17 A"   51 A'   52 A'   18 A"   53 A'   19 A"                 
  0.711   0.762   0.823   0.824   0.848   0.849   0.860   0.860
 54 A'   55 A'   20 A"   56 A'   21 A"   57 A'   22 A"   58 A'                 
  0.894   0.908   0.921   0.934   0.968   1.070   1.153   1.234
 59 A'   23 A"   60 A'   61 A'   62 A'   63 A'   64 A'   65 A'                 
  1.257   1.335   1.386   1.419   1.467   1.557   1.633   1.720
 24 A"   66 A'   67 A'   25 A"   26 A"   27 A"   68 A'   69 A'                 
  1.748   1.800   1.832   1.980   2.221   2.242   2.266   2.294
 70 A'   71 A'   72 A'   73 A'   28 A"   29 A"   74 A'   75 A'                 
  2.368   2.429   2.623   3.006   3.128   3.725   3.733   3.946
 76 A'   77 A'   30 A"   78 A'   79 A'   31 A"   80 A'   32 A"                 
  3.993   4.666   6.244   6.291   6.511   6.929   9.656   9.711
 81 A'   82 A'   33 A"   83 A'   84 A'   85 A'   86 A'   87 A'                 
 13.780  13.898  13.985  23.392  25.766  25.821  25.859  25.923
 34 A"   88 A'   89 A'   90 A'   35 A"   36 A"   91 A'   92 A'                 
 26.154  26.275  66.703 163.045 215.641 215.693
 93 A'   94 A'   95 A'   96 A'   97 A'   98 A'                                 
 --------------------------------------------------------------

          Ground-State Mulliken Net Atomic Charges

     Atom                 Charge (a.u.)
  ----------------------------------------
      1 C                    -0.342506
      2 P                     0.071628
      3 Cl                   -0.057946
      4 F                     0.023165
      5 Cl                    0.305660
  ----------------------------------------
  Sum of atomic charges =     0.000000

 -----------------------------------------------------------------
                    Cartesian Multipole Moments
 -----------------------------------------------------------------
    Charge (ESU x 10^10)
                 0.0000
    Dipole Moment (Debye)
         X       0.3247      Y       0.1925      Z       0.0000
       Tot       0.3774
    Quadrupole Moments (Debye-Ang)
        XX     -51.2652     XY      -1.4719     YY     -47.9435
        XZ      -0.0000     YZ       0.0000     ZZ     -48.7870
    Octopole Moments (Debye-Ang^2)
       XXX       8.3111    XXY      -5.3964    XYY       3.8583
       YYY     -13.7714    XXZ       0.0000    XYZ      -0.0000
       YYZ       0.0000    XZZ       3.8262    YZZ      -2.3398
       ZZZ       0.0000
    Hexadecapole Moments (Debye-Ang^3)
      XXXX    -647.2547   XXXY      18.8008   XXYY    -157.7657
      XYYY      16.3952   YYYY    -328.9530   XXXZ      -0.0000
      XXYZ      -0.0000   XYYZ      -0.0000   YYYZ       0.0000
      XXZZ    -116.6565   XYZZ       7.0831   YYZZ     -67.6375
      XZZZ      -0.0000   YZZZ       0.0000   ZZZZ     -59.4807
 -----------------------------------------------------------------
 Calculating analytic gradient of the SCF energy
 Gradient of SCF Energy
            1           2           3           4           5
    1  -0.0077926   0.0159758   0.0027102  -0.0098272  -0.0010662
    2   0.0193203  -0.0211136   0.0053236  -0.0125913   0.0090610
    3  -0.0000000  -0.0000000   0.0000000   0.0000000   0.0000000
 Max gradient component =       2.111E-02
 RMS gradient           =       1.003E-02
 Gradient time:  CPU 4.25 s  wall 2.03 s
 Geometry Optimization Parameters
   NAtoms,    NIC,     NZ,  NCons,   NDum,   NFix, NCnnct, MaxDiis
        5      20       5       0       0       0       0       0

 Cartesian Hessian Update
 Hessian Updated using BFGS Update


** GEOMETRY OPTIMIZATION IN DELOCALIZED INTERNAL COORDINATES **
   Searching for a Minimum

   Optimization Cycle:   4

                       Coordinates (Angstroms)
     ATOM                X               Y               Z
      1  C         0.8602110090    0.4029701612    0.0000000000
      2  P        -0.6054057193    1.1868682011    0.0000000000
      3  Cl       -1.9796871837   -0.3550503147    0.0000000000
      4  F         1.9661365145    1.1281235466    0.0000000000
      5  Cl        1.2259974006   -1.2646336684    0.0000000000
   Point Group: cs    Number of degrees of freedom:     7


   Energy is  -1399.791299846

 Hessian Updated using BFGS Update

  7 Hessian modes will be used to form the next step
  Hessian Eigenvalues:
     0.164387    0.230362    0.252389    0.257464    0.305258    0.381896
     0.682713

 Minimum Search - Taking Simple RFO Step
 Searching for Lamda that Minimizes Along All modes
 Value Taken    Lamda =  -0.00218623
 Step Taken.  Stepsize is  0.074748

                             Maximum     Tolerance    Cnvgd?
         Gradient           0.028135      0.000300      NO
         Displacement       0.062388      0.001200      NO
         Energy change     -0.010451      0.000001      NO


 New Cartesian Coordinates Obtained by Inverse Iteration

 Displacement from previous Coordinates is:  0.071408
 ----------------------------------------------------------------
             Standard Nuclear Orientation (Angstroms)
    I     Atom           X                Y                Z
 ----------------------------------------------------------------
    1      C       0.8565382870     0.3924537235     0.0000000000
    2      P      -0.6122459720     1.2101338777     0.0000000000
    3      Cl     -1.9707387031    -0.3606492934     0.0000000000
    4      F       1.9677483239     1.1415207834     0.0000000000
    5      Cl      1.2259500853    -1.2851811656     0.0000000000
 ----------------------------------------------------------------
 Molecular Point Group                 Cs    NOp =  2
 Largest Abelian Subgroup              Cs    NOp =  2
 Nuclear Repulsion Energy =   332.7905650765 hartrees
 There are       32 alpha and       32 beta electrons
 Applying Cartesian multipole field
    Component          Value
    ---------          -----
     (2,0,0)        1.00000E-11
     (0,2,0)        2.00000E-11
     (0,0,2)       -3.00000E-11
 Nucleus-field energy     =     0.0000000095 hartrees
 Requested basis set is 6-311++G(d,p)
 There are 51 shells and 134 basis functions
 A cutoff of  1.0D-11 yielded   1131 shell pairs
 There are      8370 function pairs (      9028 Cartesian)
 Smallest overlap matrix eigenvalue = 3.82E-04
 Guess MOs from SCF MO coefficient file

 -----------------------------------------------------------------------
  General SCF calculation program by
  Eric Jon Sundstrom, Paul Horn, Yuezhi Mao, Dmitri Zuev, Alec White,
  David Stuck, Shaama M.S., Shane Yost, Joonho Lee, David Small,
  Daniel Levine, Susi Lehtola, Hugh Burton, Evgeny Epifanovsky
 -----------------------------------------------------------------------
 Exchange:     0.2000 Hartree-Fock + 0.0800 Slater + 0.7200 B88
 Correlation:  0.1900 VWN1RPA + 0.8100 LYP
 Using SG-1 standard quadrature grid
 using 4 threads for integral computing
 -------------------------------------------------------
 OpenMP Integral computing Module                
 Release: version 2.0, May 2017, Q-Chem Inc. Pleasanton 
 -------------------------------------------------------
 -------------------------------------------------------
 OpenMP BLAS3 based DFT computing Module                
 Release: version 1.0, May 2013, Q-Chem Inc. Pittsburgh 
 -------------------------------------------------------
 A restricted SCF calculation will be
 performed using DIIS
 SCF converges when DIIS error is below 1.0e-08
 ---------------------------------------
  Cycle       Energy         DIIS error
 ---------------------------------------
    1   -1399.7920781382      4.53e-04  
    2   -1399.7924160304      3.13e-04  
    3   -1399.7923703471      3.27e-04  
    4   -1399.7926324186      4.90e-05  
    5   -1399.7926390327      1.38e-05  
    6   -1399.7926393048      4.25e-06  
    7   -1399.7926393310      1.17e-06  
    8   -1399.7926393333      3.13e-07  
    9   -1399.7926393335      9.50e-08  
   10   -1399.7926393335      2.87e-08  
   11   -1399.7926393335      5.84e-09  Convergence criterion met
 ---------------------------------------
 SCF time:   CPU 13.61s  wall 6.00s 
 SCF   energy in the final basis set =    -1399.7926393335
 Total energy in the final basis set =    -1399.7926393335

 --------------------------------------------------------------
             Orbital Energies (a.u.) and Symmetries
 --------------------------------------------------------------

 Alpha MOs, Restricted
 -- Occupied --                  
-101.60 -101.57  -77.12  -24.75  -10.35   -9.52   -9.49   -7.28
  1 A'    2 A'    3 A'    4 A'    5 A'    6 A'    7 A'    8 A'                 
 -7.271  -7.270  -7.250  -7.242  -7.241  -6.613  -4.776  -4.771
  1 A"    9 A'   10 A'    2 A"   11 A'   12 A'   13 A'    3 A"                 
 -4.770  -1.289  -0.916  -0.863  -0.737  -0.624  -0.550  -0.524
 14 A'   15 A'   16 A'   17 A'   18 A'   19 A'   20 A'    4 A"                 
 -0.503  -0.428  -0.394  -0.392  -0.364  -0.349  -0.322  -0.270
 21 A'   22 A'    5 A"   23 A'    6 A"   24 A'   25 A'    7 A"                 
 -- Virtual --                   
 -0.093  -0.071  -0.015   0.007   0.024   0.040   0.042   0.055
  8 A"   26 A'   27 A'   28 A'   29 A'    9 A"   30 A'   31 A'                 
  0.060   0.066   0.076   0.088   0.088   0.108   0.123   0.123
 32 A'   33 A'   10 A"   11 A"   34 A'   35 A'   12 A"   36 A'                 
  0.128   0.141   0.152   0.175   0.202   0.263   0.269   0.278
 37 A'   38 A'   39 A'   40 A'   41 A'   42 A'   13 A"   14 A"                 
  0.284   0.301   0.332   0.386   0.398   0.423   0.432   0.441
 43 A'   44 A'   45 A'   46 A'   47 A'   48 A'   15 A"   49 A'                 
  0.466   0.480   0.509   0.518   0.539   0.587   0.600   0.627
 16 A"   50 A'   17 A"   51 A'   52 A'   18 A"   53 A'   19 A"                 
  0.706   0.766   0.822   0.822   0.848   0.849   0.858   0.860
 54 A'   55 A'   56 A'   20 A"   57 A'   21 A"   58 A'   22 A"                 
  0.891   0.906   0.917   0.929   0.959   1.064   1.149   1.228
 59 A'   23 A"   60 A'   61 A'   62 A'   63 A'   64 A'   65 A'                 
  1.250   1.339   1.389   1.420   1.458   1.556   1.630   1.712
 24 A"   66 A'   67 A'   25 A"   26 A"   27 A"   68 A'   69 A'                 
  1.742   1.781   1.837   1.974   2.220   2.243   2.263   2.294
 70 A'   71 A'   72 A'   73 A'   28 A"   29 A"   74 A'   75 A'                 
  2.364   2.428   2.621   2.979   3.103   3.728   3.736   3.932
 76 A'   77 A'   30 A"   78 A'   79 A'   31 A"   80 A'   32 A"                 
  3.976   4.654   6.246   6.293   6.493   6.915   9.657   9.705
 81 A'   82 A'   33 A"   83 A'   84 A'   85 A'   86 A'   87 A'                 
 13.777  13.892  13.966  23.369  25.763  25.820  25.854  25.921
 34 A"   88 A'   89 A'   90 A'   35 A"   36 A"   91 A'   92 A'                 
 26.146  26.273  66.705 163.029 215.641 215.686
 93 A'   94 A'   95 A'   96 A'   97 A'   98 A'                                 

 Beta MOs, Restricted
 -- Occupied --                  
-101.60 -101.57  -77.12  -24.75  -10.35   -9.52   -9.49   -7.28
  1 A'    2 A'    3 A'    4 A'    5 A'    6 A'    7 A'    8 A'                 
 -7.271  -7.270  -7.250  -7.242  -7.241  -6.613  -4.776  -4.771
  1 A"    9 A'   10 A'    2 A"   11 A'   12 A'   13 A'    3 A"                 
 -4.770  -1.289  -0.916  -0.863  -0.737  -0.624  -0.550  -0.524
 14 A'   15 A'   16 A'   17 A'   18 A'   19 A'   20 A'    4 A"                 
 -0.503  -0.428  -0.394  -0.392  -0.364  -0.349  -0.322  -0.270
 21 A'   22 A'    5 A"   23 A'    6 A"   24 A'   25 A'    7 A"                 
 -- Virtual --                   
 -0.093  -0.071  -0.015   0.007   0.024   0.040   0.042   0.055
  8 A"   26 A'   27 A'   28 A'   29 A'    9 A"   30 A'   31 A'                 
  0.060   0.066   0.076   0.088   0.088   0.108   0.123   0.123
 32 A'   33 A'   10 A"   11 A"   34 A'   35 A'   12 A"   36 A'                 
  0.128   0.141   0.152   0.175   0.202   0.263   0.269   0.278
 37 A'   38 A'   39 A'   40 A'   41 A'   42 A'   13 A"   14 A"                 
  0.284   0.301   0.332   0.386   0.398   0.423   0.432   0.441
 43 A'   44 A'   45 A'   46 A'   47 A'   48 A'   15 A"   49 A'                 
  0.466   0.480   0.509   0.518   0.539   0.587   0.600   0.627
 16 A"   50 A'   17 A"   51 A'   52 A'   18 A"   53 A'   19 A"                 
  0.706   0.766   0.822   0.822   0.848   0.849   0.858   0.860
 54 A'   55 A'   56 A'   20 A"   57 A'   21 A"   58 A'   22 A"                 
  0.891   0.906   0.917   0.929   0.959   1.064   1.149   1.228
 59 A'   23 A"   60 A'   61 A'   62 A'   63 A'   64 A'   65 A'                 
  1.250   1.339   1.389   1.420   1.458   1.556   1.630   1.712
 24 A"   66 A'   67 A'   25 A"   26 A"   27 A"   68 A'   69 A'                 
  1.742   1.781   1.837   1.974   2.220   2.243   2.263   2.294
 70 A'   71 A'   72 A'   73 A'   28 A"   29 A"   74 A'   75 A'                 
  2.364   2.428   2.621   2.979   3.103   3.728   3.736   3.932
 76 A'   77 A'   30 A"   78 A'   79 A'   31 A"   80 A'   32 A"                 
  3.976   4.654   6.246   6.293   6.493   6.915   9.657   9.705
 81 A'   82 A'   33 A"   83 A'   84 A'   85 A'   86 A'   87 A'                 
 13.777  13.892  13.966  23.369  25.763  25.820  25.854  25.921
 34 A"   88 A'   89 A'   90 A'   35 A"   36 A"   91 A'   92 A'                 
 26.146  26.273  66.705 163.029 215.641 215.686
 93 A'   94 A'   95 A'   96 A'   97 A'   98 A'                                 
 --------------------------------------------------------------

          Ground-State Mulliken Net Atomic Charges

     Atom                 Charge (a.u.)
  ----------------------------------------
      1 C                    -0.339359
      2 P                     0.077589
      3 Cl                   -0.067093
      4 F                     0.009041
      5 Cl                    0.319823
  ----------------------------------------
  Sum of atomic charges =     0.000000

 -----------------------------------------------------------------
                    Cartesian Multipole Moments
 -----------------------------------------------------------------
    Charge (ESU x 10^10)
                 0.0000
    Dipole Moment (Debye)
         X       0.2839      Y       0.2270      Z      -0.0000
       Tot       0.3635
    Quadrupole Moments (Debye-Ang)
        XX     -51.5374     XY      -1.7867     YY     -47.6724
        XZ       0.0000     YZ       0.0000     ZZ     -48.8864
    Octopole Moments (Debye-Ang^2)
       XXX       8.2287    XXY      -5.4756    XYY       3.5145
       YYY     -13.5375    XXZ      -0.0000    XYZ       0.0000
       YYZ      -0.0000    XZZ       3.7907    YZZ      -2.3311
       ZZZ      -0.0000
    Hexadecapole Moments (Debye-Ang^3)
      XXXX    -648.1118   XXXY      18.8088   XXYY    -158.7232
      XYYY      16.5276   YYYY    -335.8334   XXXZ      -0.0000
      XXYZ      -0.0000   XYYZ      -0.0000   YYYZ       0.0000
      XXZZ    -116.5935   XYZZ       7.3290   YYZZ     -69.0940
      XZZZ       0.0000   YZZZ      -0.0000   ZZZZ     -59.7135
 -----------------------------------------------------------------
 Calculating analytic gradient of the SCF energy
 Gradient of SCF Energy
            1           2           3           4           5
    1  -0.0082204   0.0062972   0.0025224  -0.0005229  -0.0000763
    2   0.0074606  -0.0073740   0.0020086  -0.0019538  -0.0001414
    3  -0.0000000  -0.0000000   0.0000000  -0.0000000   0.0000000
 Max gradient component =       8.220E-03
 RMS gradient           =       3.931E-03
 Gradient time:  CPU 4.10 s  wall 1.42 s
 Geometry Optimization Parameters
   NAtoms,    NIC,     NZ,  NCons,   NDum,   NFix, NCnnct, MaxDiis
        5      20       5       0       0       0       0       0

 Cartesian Hessian Update
 Hessian Updated using BFGS Update


** GEOMETRY OPTIMIZATION IN DELOCALIZED INTERNAL COORDINATES **
   Searching for a Minimum

   Optimization Cycle:   5

                       Coordinates (Angstroms)
     ATOM                X               Y               Z
      1  C         0.8565382870    0.3924537235    0.0000000000
      2  P        -0.6122459720    1.2101338777    0.0000000000
      3  Cl       -1.9707387031   -0.3606492934    0.0000000000
      4  F         1.9677483239    1.1415207834    0.0000000000
      5  Cl        1.2259500853   -1.2851811656    0.0000000000
   Point Group: cs    Number of degrees of freedom:     7


   Energy is  -1399.792639334

 Hessian Updated using BFGS Update

  7 Hessian modes will be used to form the next step
  Hessian Eigenvalues:
     0.156166    0.211391    0.251408    0.272543    0.300443    0.402923
     0.549717

 Minimum Search - Taking Simple RFO Step
 Searching for Lamda that Minimizes Along All modes
 Value Taken    Lamda =  -0.00042217
 Step Taken.  Stepsize is  0.041451

                             Maximum     Tolerance    Cnvgd?
         Gradient           0.006334      0.000300      NO
         Displacement       0.023184      0.001200      NO
         Energy change     -0.001339      0.000001      NO


 New Cartesian Coordinates Obtained by Inverse Iteration

 Displacement from previous Coordinates is:  0.064018
 ----------------------------------------------------------------
             Standard Nuclear Orientation (Angstroms)
    I     Atom           X                Y                Z
 ----------------------------------------------------------------
    1      C       0.8627969748     0.3812074308     0.0000000000
    2      P      -0.6148136858     1.2123944452     0.0000000000
    3      Cl     -1.9933312880    -0.3538143756     0.0000000000
    4      F       1.9672808878     1.1468066241     0.0000000000
    5      Cl      1.2453191323    -1.2883161988     0.0000000000
 ----------------------------------------------------------------
 Molecular Point Group                 Cs    NOp =  2
 Largest Abelian Subgroup              Cs    NOp =  2
 Nuclear Repulsion Energy =   331.1629039135 hartrees
 There are       32 alpha and       32 beta electrons
 Applying Cartesian multipole field
    Component          Value
    ---------          -----
     (2,0,0)        1.00000E-11
     (0,2,0)        2.00000E-11
     (0,0,2)       -3.00000E-11
 Nucleus-field energy     =     0.0000000096 hartrees
 Requested basis set is 6-311++G(d,p)
 There are 51 shells and 134 basis functions
 A cutoff of  1.0D-11 yielded   1131 shell pairs
 There are      8370 function pairs (      9028 Cartesian)
 Smallest overlap matrix eigenvalue = 3.80E-04
 Guess MOs from SCF MO coefficient file

 -----------------------------------------------------------------------
  General SCF calculation program by
  Eric Jon Sundstrom, Paul Horn, Yuezhi Mao, Dmitri Zuev, Alec White,
  David Stuck, Shaama M.S., Shane Yost, Joonho Lee, David Small,
  Daniel Levine, Susi Lehtola, Hugh Burton, Evgeny Epifanovsky
 -----------------------------------------------------------------------
 Exchange:     0.2000 Hartree-Fock + 0.0800 Slater + 0.7200 B88
 Correlation:  0.1900 VWN1RPA + 0.8100 LYP
 Using SG-1 standard quadrature grid
 using 4 threads for integral computing
 -------------------------------------------------------
 OpenMP Integral computing Module                
 Release: version 2.0, May 2017, Q-Chem Inc. Pleasanton 
 -------------------------------------------------------
 -------------------------------------------------------
 OpenMP BLAS3 based DFT computing Module                
 Release: version 1.0, May 2013, Q-Chem Inc. Pittsburgh 
 -------------------------------------------------------
 A restricted SCF calculation will be
 performed using DIIS
 SCF converges when DIIS error is below 1.0e-08
 ---------------------------------------
  Cycle       Energy         DIIS error
 ---------------------------------------
    1   -1399.7926006918      2.62e-04  
    2   -1399.7928141505      1.15e-04  
    3   -1399.7927656831      1.79e-04  
    4   -1399.7928441696      2.72e-05  
    5   -1399.7928459494      7.73e-06  
    6   -1399.7928460637      2.47e-06  
    7   -1399.7928460740      5.73e-07  
    8   -1399.7928460746      1.94e-07  
    9   -1399.7928460746      6.38e-08  
   10   -1399.7928460747      1.77e-08  
   11   -1399.7928460747      5.35e-09  Convergence criterion met
 ---------------------------------------
 SCF time:   CPU 13.48s  wall 6.00s 
 SCF   energy in the final basis set =    -1399.7928460747
 Total energy in the final basis set =    -1399.7928460747

 --------------------------------------------------------------
             Orbital Energies (a.u.) and Symmetries
 --------------------------------------------------------------

 Alpha MOs, Restricted
 -- Occupied --                  
-101.60 -101.57  -77.12  -24.75  -10.35   -9.52   -9.49   -7.28
  1 A'    2 A'    3 A'    4 A'    5 A'    6 A'    7 A'    8 A'                 
 -7.273  -7.272  -7.249  -7.241  -7.240  -6.614  -4.777  -4.772
  1 A"    9 A'   10 A'    2 A"   11 A'   12 A'   13 A'    3 A"                 
 -4.771  -1.287  -0.917  -0.861  -0.735  -0.623  -0.550  -0.523
 14 A'   15 A'   16 A'   17 A'   18 A'   19 A'   20 A'    4 A"                 
 -0.502  -0.427  -0.395  -0.391  -0.364  -0.350  -0.323  -0.269
 21 A'   22 A'    5 A"   23 A'    6 A"   24 A'   25 A'    7 A"                 
 -- Virtual --                   
 -0.095  -0.072  -0.016   0.006   0.024   0.040   0.042   0.055
  8 A"   26 A'   27 A'   28 A'   29 A'    9 A"   30 A'   31 A'                 
  0.059   0.066   0.076   0.088   0.088   0.106   0.123   0.123
 32 A'   33 A'   10 A"   34 A'   11 A"   35 A'   12 A"   36 A'                 
  0.128   0.140   0.152   0.174   0.203   0.263   0.269   0.278
 37 A'   38 A'   39 A'   40 A'   41 A'   42 A'   13 A"   14 A"                 
  0.284   0.300   0.329   0.386   0.398   0.424   0.433   0.440
 43 A'   44 A'   45 A'   46 A'   47 A'   48 A'   15 A"   49 A'                 
  0.465   0.481   0.508   0.521   0.539   0.589   0.600   0.627
 16 A"   50 A'   17 A"   51 A'   52 A'   18 A"   53 A'   19 A"                 
  0.704   0.765   0.818   0.820   0.847   0.850   0.855   0.858
 54 A'   55 A'   56 A'   20 A"   57 A'   21 A"   58 A'   22 A"                 
  0.891   0.904   0.914   0.928   0.951   1.060   1.148   1.224
 59 A'   23 A"   60 A'   61 A'   62 A'   63 A'   64 A'   65 A'                 
  1.247   1.338   1.389   1.420   1.454   1.556   1.628   1.711
 24 A"   66 A'   67 A'   25 A"   26 A"   27 A"   68 A'   69 A'                 
  1.741   1.771   1.839   1.975   2.219   2.243   2.265   2.287
 70 A'   71 A'   72 A'   73 A'   28 A"   29 A"   74 A'   75 A'                 
  2.362   2.426   2.621   2.970   3.092   3.728   3.736   3.929
 76 A'   77 A'   30 A"   78 A'   79 A'   31 A"   80 A'   32 A"                 
  3.972   4.651   6.247   6.294   6.488   6.906   9.657   9.704
 81 A'   82 A'   33 A"   83 A'   84 A'   85 A'   86 A'   87 A'                 
 13.776  13.889  13.957  23.362  25.762  25.820  25.862  25.905
 34 A"   88 A'   89 A'   90 A'   35 A"   36 A"   91 A'   92 A'                 
 26.137  26.268  66.706 163.018 215.642 215.686
 93 A'   94 A'   95 A'   96 A'   97 A'   98 A'                                 

 Beta MOs, Restricted
 -- Occupied --                  
-101.60 -101.57  -77.12  -24.75  -10.35   -9.52   -9.49   -7.28
  1 A'    2 A'    3 A'    4 A'    5 A'    6 A'    7 A'    8 A'                 
 -7.273  -7.272  -7.249  -7.241  -7.240  -6.614  -4.777  -4.772
  1 A"    9 A'   10 A'    2 A"   11 A'   12 A'   13 A'    3 A"                 
 -4.771  -1.287  -0.917  -0.861  -0.735  -0.623  -0.550  -0.523
 14 A'   15 A'   16 A'   17 A'   18 A'   19 A'   20 A'    4 A"                 
 -0.502  -0.427  -0.395  -0.391  -0.364  -0.350  -0.323  -0.269
 21 A'   22 A'    5 A"   23 A'    6 A"   24 A'   25 A'    7 A"                 
 -- Virtual --                   
 -0.095  -0.072  -0.016   0.006   0.024   0.040   0.042   0.055
  8 A"   26 A'   27 A'   28 A'   29 A'    9 A"   30 A'   31 A'                 
  0.059   0.066   0.076   0.088   0.088   0.106   0.123   0.123
 32 A'   33 A'   10 A"   34 A'   11 A"   35 A'   12 A"   36 A'                 
  0.128   0.140   0.152   0.174   0.203   0.263   0.269   0.278
 37 A'   38 A'   39 A'   40 A'   41 A'   42 A'   13 A"   14 A"                 
  0.284   0.300   0.329   0.386   0.398   0.424   0.433   0.440
 43 A'   44 A'   45 A'   46 A'   47 A'   48 A'   15 A"   49 A'                 
  0.465   0.481   0.508   0.521   0.539   0.589   0.600   0.627
 16 A"   50 A'   17 A"   51 A'   52 A'   18 A"   53 A'   19 A"                 
  0.704   0.765   0.818   0.820   0.847   0.850   0.855   0.858
 54 A'   55 A'   56 A'   20 A"   57 A'   21 A"   58 A'   22 A"                 
  0.891   0.904   0.914   0.928   0.951   1.060   1.148   1.224
 59 A'   23 A"   60 A'   61 A'   62 A'   63 A'   64 A'   65 A'                 
  1.247   1.338   1.389   1.420   1.454   1.556   1.628   1.711
 24 A"   66 A'   67 A'   25 A"   26 A"   27 A"   68 A'   69 A'                 
  1.741   1.771   1.839   1.975   2.219   2.243   2.265   2.287
 70 A'   71 A'   72 A'   73 A'   28 A"   29 A"   74 A'   75 A'                 
  2.362   2.426   2.621   2.970   3.092   3.728   3.736   3.929
 76 A'   77 A'   30 A"   78 A'   79 A'   31 A"   80 A'   32 A"                 
  3.972   4.651   6.247   6.294   6.488   6.906   9.657   9.704
 81 A'   82 A'   33 A"   83 A'   84 A'   85 A'   86 A'   87 A'                 
 13.776  13.889  13.957  23.362  25.762  25.820  25.862  25.905
 34 A"   88 A'   89 A'   90 A'   35 A"   36 A"   91 A'   92 A'                 
 26.137  26.268  66.706 163.018 215.642 215.686
 93 A'   94 A'   95 A'   96 A'   97 A'   98 A'                                 
 --------------------------------------------------------------

          Ground-State Mulliken Net Atomic Charges

     Atom                 Charge (a.u.)
  ----------------------------------------
      1 C                    -0.340895
      2 P                     0.077254
      3 Cl                   -0.072881
      4 F                     0.006769
      5 Cl                    0.329752
  ----------------------------------------
  Sum of atomic charges =     0.000000

 -----------------------------------------------------------------
                    Cartesian Multipole Moments
 -----------------------------------------------------------------
    Charge (ESU x 10^10)
                 0.0000
    Dipole Moment (Debye)
         X       0.3479      Y       0.1896      Z      -0.0000
       Tot       0.3962
    Quadrupole Moments (Debye-Ang)
        XX     -51.6162     XY      -1.9300     YY     -47.6379
        XZ       0.0000     YZ      -0.0000     ZZ     -48.9479
    Octopole Moments (Debye-Ang^2)
       XXX       8.7423    XXY      -5.6781    XYY       3.6272
       YYY     -13.7035    XXZ       0.0000    XYZ       0.0000
       YYZ      -0.0000    XZZ       3.9206    YZZ      -2.4566
       ZZZ      -0.0000
    Hexadecapole Moments (Debye-Ang^3)
      XXXX    -659.6968   XXXY      19.8040   XXYY    -160.4534
      XYYY      17.2418   YYYY    -336.1785   XXXZ      -0.0000
      XXYZ       0.0000   XYYZ      -0.0000   YYYZ       0.0000
      XXZZ    -118.5621   XYZZ       7.7471   YYZZ     -69.2403
      XZZZ       0.0000   YZZZ       0.0000   ZZZZ     -59.9127
 -----------------------------------------------------------------
 Calculating analytic gradient of the SCF energy
 Gradient of SCF Energy
            1           2           3           4           5
    1  -0.0018019   0.0006715  -0.0000779   0.0007034   0.0005049
    2  -0.0002712  -0.0007101   0.0004146   0.0000830   0.0004838
    3  -0.0000000  -0.0000000   0.0000000  -0.0000000   0.0000000
 Max gradient component =       1.802E-03
 RMS gradient           =       6.024E-04
 Gradient time:  CPU 4.07 s  wall 1.46 s
 Geometry Optimization Parameters
   NAtoms,    NIC,     NZ,  NCons,   NDum,   NFix, NCnnct, MaxDiis
        5      20       5       0       0       0       0       0

 Cartesian Hessian Update
 Hessian Updated using BFGS Update


** GEOMETRY OPTIMIZATION IN DELOCALIZED INTERNAL COORDINATES **
   Searching for a Minimum

   Optimization Cycle:   6

                       Coordinates (Angstroms)
     ATOM                X               Y               Z
      1  C         0.8627969748    0.3812074308    0.0000000000
      2  P        -0.6148136858    1.2123944452    0.0000000000
      3  Cl       -1.9933312880   -0.3538143756    0.0000000000
      4  F         1.9672808878    1.1468066241    0.0000000000
      5  Cl        1.2453191323   -1.2883161988    0.0000000000
   Point Group: cs    Number of degrees of freedom:     7


   Energy is  -1399.792846075

 Hessian Updated using BFGS Update

  7 Hessian modes will be used to form the next step
  Hessian Eigenvalues:
     0.154554    0.210195    0.246850    0.279922    0.318758    0.403026
     0.526093

 Minimum Search - Taking Simple RFO Step
 Searching for Lamda that Minimizes Along All modes
 Value Taken    Lamda =  -0.00001587
 Step Taken.  Stepsize is  0.007533

                             Maximum     Tolerance    Cnvgd?
         Gradient           0.001531      0.000300      NO
         Displacement       0.005145      0.001200      NO
         Energy change     -0.000207      0.000001      NO


 New Cartesian Coordinates Obtained by Inverse Iteration

 Displacement from previous Coordinates is:  0.017365
 ----------------------------------------------------------------
             Standard Nuclear Orientation (Angstroms)
    I     Atom           X                Y                Z
 ----------------------------------------------------------------
    1      C       0.8634196366     0.3824875973     0.0000000000
    2      P      -0.6147696622     1.2148950308     0.0000000000
    3      Cl     -1.9879957767    -0.3571981478     0.0000000000
    4      F       1.9672463925     1.1471306564     0.0000000000
    5      Cl      1.2393514308    -1.2890372110     0.0000000000
 ----------------------------------------------------------------
 Molecular Point Group                 Cs    NOp =  2
 Largest Abelian Subgroup              Cs    NOp =  2
 Nuclear Repulsion Energy =   331.2985477790 hartrees
 There are       32 alpha and       32 beta electrons
 Applying Cartesian multipole field
    Component          Value
    ---------          -----
     (2,0,0)        1.00000E-11
     (0,2,0)        2.00000E-11
     (0,0,2)       -3.00000E-11
 Nucleus-field energy     =     0.0000000096 hartrees
 Requested basis set is 6-311++G(d,p)
 There are 51 shells and 134 basis functions
 A cutoff of  1.0D-11 yielded   1131 shell pairs
 There are      8370 function pairs (      9028 Cartesian)
 Smallest overlap matrix eigenvalue = 3.81E-04
 Guess MOs from SCF MO coefficient file

 -----------------------------------------------------------------------
  General SCF calculation program by
  Eric Jon Sundstrom, Paul Horn, Yuezhi Mao, Dmitri Zuev, Alec White,
  David Stuck, Shaama M.S., Shane Yost, Joonho Lee, David Small,
  Daniel Levine, Susi Lehtola, Hugh Burton, Evgeny Epifanovsky
 -----------------------------------------------------------------------
 Exchange:     0.2000 Hartree-Fock + 0.0800 Slater + 0.7200 B88
 Correlation:  0.1900 VWN1RPA + 0.8100 LYP
 Using SG-1 standard quadrature grid
 using 4 threads for integral computing
 -------------------------------------------------------
 OpenMP Integral computing Module                
 Release: version 2.0, May 2017, Q-Chem Inc. Pleasanton 
 -------------------------------------------------------
 -------------------------------------------------------
 OpenMP BLAS3 based DFT computing Module                
 Release: version 1.0, May 2013, Q-Chem Inc. Pittsburgh 
 -------------------------------------------------------
 A restricted SCF calculation will be
 performed using DIIS
 SCF converges when DIIS error is below 1.0e-08
 ---------------------------------------
  Cycle       Energy         DIIS error
 ---------------------------------------
    1   -1399.7928410860      5.55e-05  
    2   -1399.7928535555      1.94e-05  
    3   -1399.7928515109      3.48e-05  
    4   -1399.7928544098      4.89e-06  
    5   -1399.7928544527      2.00e-06  
    6   -1399.7928544591      4.04e-07  
    7   -1399.7928544594      7.15e-08  
    8   -1399.7928544595      2.17e-08  
    9   -1399.7928544595      4.68e-09  Convergence criterion met
 ---------------------------------------
 SCF time:   CPU 10.92s  wall 4.00s 
 SCF   energy in the final basis set =    -1399.7928544595
 Total energy in the final basis set =    -1399.7928544595

 --------------------------------------------------------------
             Orbital Energies (a.u.) and Symmetries
 --------------------------------------------------------------

 Alpha MOs, Restricted
 -- Occupied --                  
-101.60 -101.57  -77.12  -24.75  -10.35   -9.52   -9.49   -7.28
  1 A'    2 A'    3 A'    4 A'    5 A'    6 A'    7 A'    8 A'                 
 -7.273  -7.272  -7.249  -7.241  -7.240  -6.614  -4.777  -4.772
  1 A"    9 A'   10 A'    2 A"   11 A'   12 A'   13 A'    3 A"                 
 -4.771  -1.288  -0.917  -0.861  -0.734  -0.623  -0.550  -0.523
 14 A'   15 A'   16 A'   17 A'   18 A'   19 A'   20 A'    4 A"                 
 -0.502  -0.427  -0.395  -0.391  -0.363  -0.350  -0.323  -0.269
 21 A'   22 A'    5 A"   23 A'    6 A"   24 A'   25 A'    7 A"                 
 -- Virtual --                   
 -0.095  -0.072  -0.016   0.006   0.024   0.040   0.042   0.055
  8 A"   26 A'   27 A'   28 A'   29 A'    9 A"   30 A'   31 A'                 
  0.059   0.066   0.076   0.088   0.088   0.106   0.123   0.123
 32 A'   33 A'   10 A"   34 A'   11 A"   35 A'   12 A"   36 A'                 
  0.128   0.140   0.152   0.174   0.203   0.263   0.269   0.278
 37 A'   38 A'   39 A'   40 A'   41 A'   42 A'   13 A"   14 A"                 
  0.284   0.300   0.329   0.385   0.398   0.424   0.432   0.440
 43 A'   44 A'   45 A'   46 A'   47 A'   48 A'   15 A"   49 A'                 
  0.465   0.481   0.507   0.521   0.539   0.589   0.600   0.627
 16 A"   50 A'   17 A"   51 A'   52 A'   18 A"   53 A'   19 A"                 
  0.704   0.765   0.819   0.820   0.847   0.850   0.855   0.858
 54 A'   55 A'   56 A'   20 A"   57 A'   21 A"   58 A'   22 A"                 
  0.891   0.904   0.914   0.928   0.951   1.060   1.149   1.224
 59 A'   23 A"   60 A'   61 A'   62 A'   63 A'   64 A'   65 A'                 
  1.247   1.338   1.389   1.420   1.453   1.556   1.629   1.712
 24 A"   66 A'   67 A'   25 A"   26 A"   27 A"   68 A'   69 A'                 
  1.741   1.771   1.838   1.973   2.219   2.244   2.264   2.289
 70 A'   71 A'   72 A'   73 A'   28 A"   29 A"   74 A'   75 A'                 
  2.362   2.426   2.620   2.972   3.091   3.728   3.736   3.930
 76 A'   77 A'   30 A"   78 A'   79 A'   31 A"   80 A'   32 A"                 
  3.973   4.651   6.246   6.293   6.489   6.906   9.658   9.704
 81 A'   82 A'   33 A"   83 A'   84 A'   85 A'   86 A'   87 A'                 
 13.776  13.889  13.956  23.363  25.762  25.820  25.859  25.909
 34 A"   88 A'   89 A'   90 A'   35 A"   36 A"   91 A'   92 A'                 
 26.137  26.268  66.705 163.018 215.642 215.686
 93 A'   94 A'   95 A'   96 A'   97 A'   98 A'                                 

 Beta MOs, Restricted
 -- Occupied --                  
-101.60 -101.57  -77.12  -24.75  -10.35   -9.52   -9.49   -7.28
  1 A'    2 A'    3 A'    4 A'    5 A'    6 A'    7 A'    8 A'                 
 -7.273  -7.272  -7.249  -7.241  -7.240  -6.614  -4.777  -4.772
  1 A"    9 A'   10 A'    2 A"   11 A'   12 A'   13 A'    3 A"                 
 -4.771  -1.288  -0.917  -0.861  -0.734  -0.623  -0.550  -0.523
 14 A'   15 A'   16 A'   17 A'   18 A'   19 A'   20 A'    4 A"                 
 -0.502  -0.427  -0.395  -0.391  -0.363  -0.350  -0.323  -0.269
 21 A'   22 A'    5 A"   23 A'    6 A"   24 A'   25 A'    7 A"                 
 -- Virtual --                   
 -0.095  -0.072  -0.016   0.006   0.024   0.040   0.042   0.055
  8 A"   26 A'   27 A'   28 A'   29 A'    9 A"   30 A'   31 A'                 
  0.059   0.066   0.076   0.088   0.088   0.106   0.123   0.123
 32 A'   33 A'   10 A"   34 A'   11 A"   35 A'   12 A"   36 A'                 
  0.128   0.140   0.152   0.174   0.203   0.263   0.269   0.278
 37 A'   38 A'   39 A'   40 A'   41 A'   42 A'   13 A"   14 A"                 
  0.284   0.300   0.329   0.385   0.398   0.424   0.432   0.440
 43 A'   44 A'   45 A'   46 A'   47 A'   48 A'   15 A"   49 A'                 
  0.465   0.481   0.507   0.521   0.539   0.589   0.600   0.627
 16 A"   50 A'   17 A"   51 A'   52 A'   18 A"   53 A'   19 A"                 
  0.704   0.765   0.819   0.820   0.847   0.850   0.855   0.858
 54 A'   55 A'   56 A'   20 A"   57 A'   21 A"   58 A'   22 A"                 
  0.891   0.904   0.914   0.928   0.951   1.060   1.149   1.224
 59 A'   23 A"   60 A'   61 A'   62 A'   63 A'   64 A'   65 A'                 
  1.247   1.338   1.389   1.420   1.453   1.556   1.629   1.712
 24 A"   66 A'   67 A'   25 A"   26 A"   27 A"   68 A'   69 A'                 
  1.741   1.771   1.838   1.973   2.219   2.244   2.264   2.289
 70 A'   71 A'   72 A'   73 A'   28 A"   29 A"   74 A'   75 A'                 
  2.362   2.426   2.620   2.972   3.091   3.728   3.736   3.930
 76 A'   77 A'   30 A"   78 A'   79 A'   31 A"   80 A'   32 A"                 
  3.973   4.651   6.246   6.293   6.489   6.906   9.658   9.704
 81 A'   82 A'   33 A"   83 A'   84 A'   85 A'   86 A'   87 A'                 
 13.776  13.889  13.956  23.363  25.762  25.820  25.859  25.909
 34 A"   88 A'   89 A'   90 A'   35 A"   36 A"   91 A'   92 A'                 
 26.137  26.268  66.705 163.018 215.642 215.686
 93 A'   94 A'   95 A'   96 A'   97 A'   98 A'                                 
 --------------------------------------------------------------

          Ground-State Mulliken Net Atomic Charges

     Atom                 Charge (a.u.)
  ----------------------------------------
      1 C                    -0.340862
      2 P                     0.076816
      3 Cl                   -0.073369
      4 F                     0.007725
      5 Cl                    0.329689
  ----------------------------------------
  Sum of atomic charges =     0.000000

 -----------------------------------------------------------------
                    Cartesian Multipole Moments
 -----------------------------------------------------------------
    Charge (ESU x 10^10)
                 0.0000
    Dipole Moment (Debye)
         X       0.3598      Y       0.2008      Z       0.0000
       Tot       0.4121
    Quadrupole Moments (Debye-Ang)
        XX     -51.6242     XY      -1.9188     YY     -47.6100
        XZ       0.0000     YZ      -0.0000     ZZ     -48.9554
    Octopole Moments (Debye-Ang^2)
       XXX       8.8187    XXY      -5.5977    XYY       3.6154
       YYY     -13.6554    XXZ       0.0000    XYZ      -0.0000
       YYZ       0.0000    XZZ       3.9381    YZZ      -2.4450
       ZZZ       0.0000
    Hexadecapole Moments (Debye-Ang^3)
      XXXX    -657.2306   XXXY      19.4289   XXYY    -160.1804
      XYYY      16.9377   YYYY    -336.8150   XXXZ       0.0000
      XXYZ      -0.0000   XYYZ       0.0000   YYYZ       0.0000
      XXZZ    -118.1203   XYZZ       7.6149   YYZZ     -69.3875
      XZZZ       0.0000   YZZZ      -0.0000   ZZZZ     -59.9401
 -----------------------------------------------------------------
 Calculating analytic gradient of the SCF energy
 Gradient of SCF Energy
            1           2           3           4           5
    1  -0.0005467   0.0003489   0.0001287   0.0000200   0.0000491
    2  -0.0004437   0.0000929   0.0000596   0.0002090   0.0000821
    3  -0.0000000  -0.0000000   0.0000000   0.0000000   0.0000000
 Max gradient component =       5.467E-04
 RMS gradient           =       2.159E-04
 Gradient time:  CPU 4.09 s  wall 1.66 s
 Geometry Optimization Parameters
   NAtoms,    NIC,     NZ,  NCons,   NDum,   NFix, NCnnct, MaxDiis
        5      20       5       0       0       0       0       0

 Cartesian Hessian Update
 Hessian Updated using BFGS Update


** GEOMETRY OPTIMIZATION IN DELOCALIZED INTERNAL COORDINATES **
   Searching for a Minimum

   Optimization Cycle:   7

                       Coordinates (Angstroms)
     ATOM                X               Y               Z
      1  C         0.8634196366    0.3824875973    0.0000000000
      2  P        -0.6147696622    1.2148950308    0.0000000000
      3  Cl       -1.9879957767   -0.3571981478    0.0000000000
      4  F         1.9672463925    1.1471306564    0.0000000000
      5  Cl        1.2393514308   -1.2890372110    0.0000000000
   Point Group: cs    Number of degrees of freedom:     7


   Energy is  -1399.792854459

 Hessian Updated using BFGS Update

  7 Hessian modes will be used to form the next step
  Hessian Eigenvalues:
     0.157200    0.199157    0.223260    0.255876    0.367454    0.411992
     0.529840

 Minimum Search - Taking Simple RFO Step
 Searching for Lamda that Minimizes Along All modes
 Value Taken    Lamda =  -0.00000202
 Step Taken.  Stepsize is  0.003024

                             Maximum     Tolerance    Cnvgd?
         Gradient           0.000434      0.000300      NO
         Displacement       0.002057      0.001200      NO
         Energy change     -0.000008      0.000001      NO


 New Cartesian Coordinates Obtained by Inverse Iteration

 Displacement from previous Coordinates is:  0.003761
 ----------------------------------------------------------------
             Standard Nuclear Orientation (Angstroms)
    I     Atom           X                Y                Z
 ----------------------------------------------------------------
    1      C       0.8640827602     0.3834352524     0.0000000000
    2      P      -0.6151499704     1.2146412497     0.0000000000
    3      Cl     -1.9883096638    -0.3578829137     0.0000000000
    4      F       1.9682121328     1.1469824347     0.0000000000
    5      Cl      1.2384167624    -1.2888980974     0.0000000000
 ----------------------------------------------------------------
 Molecular Point Group                 Cs    NOp =  2
 Largest Abelian Subgroup              Cs    NOp =  2
 Nuclear Repulsion Energy =   331.2701326961 hartrees
 There are       32 alpha and       32 beta electrons
 Applying Cartesian multipole field
    Component          Value
    ---------          -----
     (2,0,0)        1.00000E-11
     (0,2,0)        2.00000E-11
     (0,0,2)       -3.00000E-11
 Nucleus-field energy     =     0.0000000096 hartrees
 Requested basis set is 6-311++G(d,p)
 There are 51 shells and 134 basis functions
 A cutoff of  1.0D-11 yielded   1131 shell pairs
 There are      8370 function pairs (      9028 Cartesian)
 Smallest overlap matrix eigenvalue = 3.81E-04
 Guess MOs from SCF MO coefficient file

 -----------------------------------------------------------------------
  General SCF calculation program by
  Eric Jon Sundstrom, Paul Horn, Yuezhi Mao, Dmitri Zuev, Alec White,
  David Stuck, Shaama M.S., Shane Yost, Joonho Lee, David Small,
  Daniel Levine, Susi Lehtola, Hugh Burton, Evgeny Epifanovsky
 -----------------------------------------------------------------------
 Exchange:     0.2000 Hartree-Fock + 0.0800 Slater + 0.7200 B88
 Correlation:  0.1900 VWN1RPA + 0.8100 LYP
 Using SG-1 standard quadrature grid
 using 4 threads for integral computing
 -------------------------------------------------------
 OpenMP Integral computing Module                
 Release: version 2.0, May 2017, Q-Chem Inc. Pleasanton 
 -------------------------------------------------------
 -------------------------------------------------------
 OpenMP BLAS3 based DFT computing Module                
 Release: version 1.0, May 2013, Q-Chem Inc. Pittsburgh 
 -------------------------------------------------------
 A restricted SCF calculation will be
 performed using DIIS
 SCF converges when DIIS error is below 1.0e-08
 ---------------------------------------
  Cycle       Energy         DIIS error
 ---------------------------------------
    1   -1399.7928545040      1.88e-05  
    2   -1399.7928556938      6.76e-06  
    3   -1399.7928555887      9.71e-06  
    4   -1399.7928557694      2.06e-06  
    5   -1399.7928557781      8.34e-07  
    6   -1399.7928557796      1.07e-07  
    7   -1399.7928557797      4.63e-08  
    8   -1399.7928557797      1.57e-08  
    9   -1399.7928557797      3.36e-09  Convergence criterion met
 ---------------------------------------
 SCF time:   CPU 11.14s  wall 4.00s 
 SCF   energy in the final basis set =    -1399.7928557797
 Total energy in the final basis set =    -1399.7928557797

 --------------------------------------------------------------
             Orbital Energies (a.u.) and Symmetries
 --------------------------------------------------------------

 Alpha MOs, Restricted
 -- Occupied --                  
-101.60 -101.57  -77.12  -24.75  -10.35   -9.52   -9.49   -7.28
  1 A'    2 A'    3 A'    4 A'    5 A'    6 A'    7 A'    8 A'                 
 -7.273  -7.272  -7.249  -7.241  -7.240  -6.614  -4.777  -4.772
  1 A"    9 A'   10 A'    2 A"   11 A'   12 A'   13 A'    3 A"                 
 -4.771  -1.288  -0.917  -0.861  -0.734  -0.624  -0.550  -0.524
 14 A'   15 A'   16 A'   17 A'   18 A'   19 A'   20 A'    4 A"                 
 -0.503  -0.427  -0.395  -0.391  -0.363  -0.350  -0.323  -0.269
 21 A'   22 A'    5 A"   23 A'    6 A"   24 A'   25 A'    7 A"                 
 -- Virtual --                   
 -0.095  -0.072  -0.016   0.006   0.024   0.040   0.042   0.055
  8 A"   26 A'   27 A'   28 A'   29 A'    9 A"   30 A'   31 A'                 
  0.059   0.066   0.076   0.088   0.088   0.106   0.123   0.123
 32 A'   33 A'   10 A"   34 A'   11 A"   35 A'   12 A"   36 A'                 
  0.128   0.140   0.152   0.174   0.203   0.263   0.269   0.278
 37 A'   38 A'   39 A'   40 A'   41 A'   42 A'   13 A"   14 A"                 
  0.284   0.300   0.329   0.385   0.398   0.424   0.432   0.440
 43 A'   44 A'   45 A'   46 A'   47 A'   48 A'   15 A"   49 A'                 
  0.465   0.481   0.507   0.521   0.539   0.589   0.600   0.627
 16 A"   50 A'   17 A"   51 A'   52 A'   18 A"   53 A'   19 A"                 
  0.704   0.765   0.819   0.820   0.847   0.850   0.855   0.858
 54 A'   55 A'   56 A'   20 A"   57 A'   21 A"   58 A'   22 A"                 
  0.891   0.904   0.914   0.928   0.951   1.060   1.148   1.224
 59 A'   23 A"   60 A'   61 A'   62 A'   63 A'   64 A'   65 A'                 
  1.247   1.337   1.389   1.420   1.453   1.556   1.629   1.712
 24 A"   66 A'   67 A'   25 A"   26 A"   27 A"   68 A'   69 A'                 
  1.740   1.772   1.837   1.972   2.219   2.244   2.264   2.289
 70 A'   71 A'   72 A'   73 A'   28 A"   29 A"   74 A'   75 A'                 
  2.362   2.426   2.620   2.972   3.090   3.728   3.735   3.930
 76 A'   77 A'   30 A"   78 A'   79 A'   31 A"   80 A'   32 A"                 
  3.973   4.651   6.246   6.293   6.489   6.906   9.657   9.704
 81 A'   82 A'   33 A"   83 A'   84 A'   85 A'   86 A'   87 A'                 
 13.776  13.889  13.956  23.363  25.762  25.820  25.859  25.910
 34 A"   88 A'   89 A'   90 A'   35 A"   36 A"   91 A'   92 A'                 
 26.137  26.268  66.705 163.017 215.642 215.686
 93 A'   94 A'   95 A'   96 A'   97 A'   98 A'                                 

 Beta MOs, Restricted
 -- Occupied --                  
-101.60 -101.57  -77.12  -24.75  -10.35   -9.52   -9.49   -7.28
  1 A'    2 A'    3 A'    4 A'    5 A'    6 A'    7 A'    8 A'                 
 -7.273  -7.272  -7.249  -7.241  -7.240  -6.614  -4.777  -4.772
  1 A"    9 A'   10 A'    2 A"   11 A'   12 A'   13 A'    3 A"                 
 -4.771  -1.288  -0.917  -0.861  -0.734  -0.624  -0.550  -0.524
 14 A'   15 A'   16 A'   17 A'   18 A'   19 A'   20 A'    4 A"                 
 -0.503  -0.427  -0.395  -0.391  -0.363  -0.350  -0.323  -0.269
 21 A'   22 A'    5 A"   23 A'    6 A"   24 A'   25 A'    7 A"                 
 -- Virtual --                   
 -0.095  -0.072  -0.016   0.006   0.024   0.040   0.042   0.055
  8 A"   26 A'   27 A'   28 A'   29 A'    9 A"   30 A'   31 A'                 
  0.059   0.066   0.076   0.088   0.088   0.106   0.123   0.123
 32 A'   33 A'   10 A"   34 A'   11 A"   35 A'   12 A"   36 A'                 
  0.128   0.140   0.152   0.174   0.203   0.263   0.269   0.278
 37 A'   38 A'   39 A'   40 A'   41 A'   42 A'   13 A"   14 A"                 
  0.284   0.300   0.329   0.385   0.398   0.424   0.432   0.440
 43 A'   44 A'   45 A'   46 A'   47 A'   48 A'   15 A"   49 A'                 
  0.465   0.481   0.507   0.521   0.539   0.589   0.600   0.627
 16 A"   50 A'   17 A"   51 A'   52 A'   18 A"   53 A'   19 A"                 
  0.704   0.765   0.819   0.820   0.847   0.850   0.855   0.858
 54 A'   55 A'   56 A'   20 A"   57 A'   21 A"   58 A'   22 A"                 
  0.891   0.904   0.914   0.928   0.951   1.060   1.148   1.224
 59 A'   23 A"   60 A'   61 A'   62 A'   63 A'   64 A'   65 A'                 
  1.247   1.337   1.389   1.420   1.453   1.556   1.629   1.712
 24 A"   66 A'   67 A'   25 A"   26 A"   27 A"   68 A'   69 A'                 
  1.740   1.772   1.837   1.972   2.219   2.244   2.264   2.289
 70 A'   71 A'   72 A'   73 A'   28 A"   29 A"   74 A'   75 A'                 
  2.362   2.426   2.620   2.972   3.090   3.728   3.735   3.930
 76 A'   77 A'   30 A"   78 A'   79 A'   31 A"   80 A'   32 A"                 
  3.973   4.651   6.246   6.293   6.489   6.906   9.657   9.704
 81 A'   82 A'   33 A"   83 A'   84 A'   85 A'   86 A'   87 A'                 
 13.776  13.889  13.956  23.363  25.762  25.820  25.859  25.910
 34 A"   88 A'   89 A'   90 A'   35 A"   36 A"   91 A'   92 A'                 
 26.137  26.268  66.705 163.017 215.642 215.686
 93 A'   94 A'   95 A'   96 A'   97 A'   98 A'                                 
 --------------------------------------------------------------

          Ground-State Mulliken Net Atomic Charges

     Atom                 Charge (a.u.)
  ----------------------------------------
      1 C                    -0.340483
      2 P                     0.076517
      3 Cl                   -0.073112
      4 F                     0.008135
      5 Cl                    0.328943
  ----------------------------------------
  Sum of atomic charges =     0.000000

 -----------------------------------------------------------------
                    Cartesian Multipole Moments
 -----------------------------------------------------------------
    Charge (ESU x 10^10)
                 0.0000
    Dipole Moment (Debye)
         X       0.3612      Y       0.2038      Z       0.0000
       Tot       0.4147
    Quadrupole Moments (Debye-Ang)
        XX     -51.6227     XY      -1.9068     YY     -47.6141
        XZ      -0.0000     YZ       0.0000     ZZ     -48.9582
    Octopole Moments (Debye-Ang^2)
       XXX       8.8553    XXY      -5.5772    XYY       3.6311
       YYY     -13.6368    XXZ      -0.0000    XYZ      -0.0000
       YYZ      -0.0000    XZZ       3.9513    YZZ      -2.4394
       ZZZ       0.0000
    Hexadecapole Moments (Debye-Ang^3)
      XXXX    -657.3191   XXXY      19.3563   XXYY    -160.2176
      XYYY      16.8640   YYYY    -336.8093   XXXZ       0.0000
      XXYZ       0.0000   XYYZ      -0.0000   YYYZ      -0.0000
      XXZZ    -118.1391   XYZZ       7.5802   YYZZ     -69.3916
      XZZZ      -0.0000   YZZZ       0.0000   ZZZZ     -59.9495
 -----------------------------------------------------------------
 Calculating analytic gradient of the SCF energy
 Gradient of SCF Energy
            1           2           3           4           5
    1  -0.0002205   0.0002112   0.0000061   0.0000237  -0.0000205
    2  -0.0001171   0.0000325   0.0000042   0.0001160  -0.0000357
    3  -0.0000000   0.0000000  -0.0000000   0.0000000   0.0000000
 Max gradient component =       2.205E-04
 RMS gradient           =       9.083E-05
 Gradient time:  CPU 4.11 s  wall 1.53 s
 Geometry Optimization Parameters
   NAtoms,    NIC,     NZ,  NCons,   NDum,   NFix, NCnnct, MaxDiis
        5      20       5       0       0       0       0       0

 Cartesian Hessian Update
 Hessian Updated using BFGS Update


** GEOMETRY OPTIMIZATION IN DELOCALIZED INTERNAL COORDINATES **
   Searching for a Minimum

   Optimization Cycle:   8

                       Coordinates (Angstroms)
     ATOM                X               Y               Z
      1  C         0.8640827602    0.3834352524    0.0000000000
      2  P        -0.6151499704    1.2146412497    0.0000000000
      3  Cl       -1.9883096638   -0.3578829137    0.0000000000
      4  F         1.9682121328    1.1469824347    0.0000000000
      5  Cl        1.2384167624   -1.2888980974    0.0000000000
   Point Group: cs    Number of degrees of freedom:     7


   Energy is  -1399.792855780

 Hessian Updated using BFGS Update

  7 Hessian modes will be used to form the next step
  Hessian Eigenvalues:
     0.136076    0.180133    0.225693    0.254633    0.368882    0.395540
     0.481651

 Minimum Search - Taking Simple RFO Step
 Searching for Lamda that Minimizes Along All modes
 Value Taken    Lamda =   0.00000000
 Step Taken.  Stepsize is  0.001502

                             Maximum     Tolerance    Cnvgd?
         Gradient           0.000229      0.000300     YES
         Displacement       0.000989      0.001200     YES
         Energy change     -0.000001      0.000001      NO


                       Distance Matrix (Angstroms)
             C (  1)   P (  2)   Cl(  3)   F (  4)
   P (  2)  1.696771
   Cl(  3)  2.947150  2.087678
   F (  4)  1.342425  2.584248  4.233047
   Cl(  5)  1.713717  3.115031  3.358356  2.542856

 Final energy is   -1399.7928557796602     


 ******************************
 **  OPTIMIZATION CONVERGED  **
 ******************************

                       Coordinates (Angstroms)
     ATOM                X               Y               Z
      1  C         0.8640827602    0.3834352524    0.0000000000
      2  P        -0.6151499704    1.2146412497    0.0000000000
      3  Cl       -1.9883096638   -0.3578829137    0.0000000000
      4  F         1.9682121328    1.1469824347    0.0000000000
      5  Cl        1.2384167624   -1.2888980974    0.0000000000

Z-matrix Print:
$molecule
0 1
P 
C  1 1.696771
F  2 1.342425 1 116.002305
Cl 2 1.713717 1 131.949443 3 -180.000000 0
Cl 1 2.087678 2 101.795743 3 -180.000000 0
$end


 --------------------------------------------------------------
             Orbital Energies (a.u.) and Symmetries
 --------------------------------------------------------------

 Alpha MOs, Restricted
 -- Occupied --                  
-101.60 -101.57  -77.12  -24.75  -10.35   -9.52   -9.49   -7.28
  1 A'    2 A'    3 A'    4 A'    5 A'    6 A'    7 A'    8 A'                 
 -7.273  -7.272  -7.249  -7.241  -7.240  -6.614  -4.777  -4.772
  1 A"    9 A'   10 A'    2 A"   11 A'   12 A'   13 A'    3 A"                 
 -4.771  -1.288  -0.917  -0.861  -0.734  -0.624  -0.550  -0.524
 14 A'   15 A'   16 A'   17 A'   18 A'   19 A'   20 A'    4 A"                 
 -0.503  -0.427  -0.395  -0.391  -0.363  -0.350  -0.323  -0.269
 21 A'   22 A'    5 A"   23 A'    6 A"   24 A'   25 A'    7 A"                 
 -- Virtual --                   
 -0.095  -0.072  -0.016   0.006   0.024   0.040   0.042   0.055
  8 A"   26 A'   27 A'   28 A'   29 A'    9 A"   30 A'   31 A'                 
  0.059   0.066   0.076   0.088   0.088   0.106   0.123   0.123
 32 A'   33 A'   10 A"   34 A'   11 A"   35 A'   12 A"   36 A'                 
  0.128   0.140   0.152   0.174   0.203   0.263   0.269   0.278
 37 A'   38 A'   39 A'   40 A'   41 A'   42 A'   13 A"   14 A"                 
  0.284   0.300   0.329   0.385   0.398   0.424   0.432   0.440
 43 A'   44 A'   45 A'   46 A'   47 A'   48 A'   15 A"   49 A'                 
  0.465   0.481   0.507   0.521   0.539   0.589   0.600   0.627
 16 A"   50 A'   17 A"   51 A'   52 A'   18 A"   53 A'   19 A"                 
  0.704   0.765   0.819   0.820   0.847   0.850   0.855   0.858
 54 A'   55 A'   56 A'   20 A"   57 A'   21 A"   58 A'   22 A"                 
  0.891   0.904   0.914   0.928   0.951   1.060   1.148   1.224
 59 A'   23 A"   60 A'   61 A'   62 A'   63 A'   64 A'   65 A'                 
  1.247   1.337   1.389   1.420   1.453   1.556   1.629   1.712
 24 A"   66 A'   67 A'   25 A"   26 A"   27 A"   68 A'   69 A'                 
  1.740   1.772   1.837   1.972   2.219   2.244   2.264   2.289
 70 A'   71 A'   72 A'   73 A'   28 A"   29 A"   74 A'   75 A'                 
  2.362   2.426   2.620   2.972   3.090   3.728   3.735   3.930
 76 A'   77 A'   30 A"   78 A'   79 A'   31 A"   80 A'   32 A"                 
  3.973   4.651   6.246   6.293   6.489   6.906   9.657   9.704
 81 A'   82 A'   33 A"   83 A'   84 A'   85 A'   86 A'   87 A'                 
 13.776  13.889  13.956  23.363  25.762  25.820  25.859  25.910
 34 A"   88 A'   89 A'   90 A'   35 A"   36 A"   91 A'   92 A'                 
 26.137  26.268  66.705 163.017 215.642 215.686
 93 A'   94 A'   95 A'   96 A'   97 A'   98 A'                                 

 Beta MOs, Restricted
 -- Occupied --                  
-101.60 -101.57  -77.12  -24.75  -10.35   -9.52   -9.49   -7.28
  1 A'    2 A'    3 A'    4 A'    5 A'    6 A'    7 A'    8 A'                 
 -7.273  -7.272  -7.249  -7.241  -7.240  -6.614  -4.777  -4.772
  1 A"    9 A'   10 A'    2 A"   11 A'   12 A'   13 A'    3 A"                 
 -4.771  -1.288  -0.917  -0.861  -0.734  -0.624  -0.550  -0.524
 14 A'   15 A'   16 A'   17 A'   18 A'   19 A'   20 A'    4 A"                 
 -0.503  -0.427  -0.395  -0.391  -0.363  -0.350  -0.323  -0.269
 21 A'   22 A'    5 A"   23 A'    6 A"   24 A'   25 A'    7 A"                 
 -- Virtual --                   
 -0.095  -0.072  -0.016   0.006   0.024   0.040   0.042   0.055
  8 A"   26 A'   27 A'   28 A'   29 A'    9 A"   30 A'   31 A'                 
  0.059   0.066   0.076   0.088   0.088   0.106   0.123   0.123
 32 A'   33 A'   10 A"   34 A'   11 A"   35 A'   12 A"   36 A'                 
  0.128   0.140   0.152   0.174   0.203   0.263   0.269   0.278
 37 A'   38 A'   39 A'   40 A'   41 A'   42 A'   13 A"   14 A"                 
  0.284   0.300   0.329   0.385   0.398   0.424   0.432   0.440
 43 A'   44 A'   45 A'   46 A'   47 A'   48 A'   15 A"   49 A'                 
  0.465   0.481   0.507   0.521   0.539   0.589   0.600   0.627
 16 A"   50 A'   17 A"   51 A'   52 A'   18 A"   53 A'   19 A"                 
  0.704   0.765   0.819   0.820   0.847   0.850   0.855   0.858
 54 A'   55 A'   56 A'   20 A"   57 A'   21 A"   58 A'   22 A"                 
  0.891   0.904   0.914   0.928   0.951   1.060   1.148   1.224
 59 A'   23 A"   60 A'   61 A'   62 A'   63 A'   64 A'   65 A'                 
  1.247   1.337   1.389   1.420   1.453   1.556   1.629   1.712
 24 A"   66 A'   67 A'   25 A"   26 A"   27 A"   68 A'   69 A'                 
  1.740   1.772   1.837   1.972   2.219   2.244   2.264   2.289
 70 A'   71 A'   72 A'   73 A'   28 A"   29 A"   74 A'   75 A'                 
  2.362   2.426   2.620   2.972   3.090   3.728   3.735   3.930
 76 A'   77 A'   30 A"   78 A'   79 A'   31 A"   80 A'   32 A"                 
  3.973   4.651   6.246   6.293   6.489   6.906   9.657   9.704
 81 A'   82 A'   33 A"   83 A'   84 A'   85 A'   86 A'   87 A'                 
 13.776  13.889  13.956  23.363  25.762  25.820  25.859  25.910
 34 A"   88 A'   89 A'   90 A'   35 A"   36 A"   91 A'   92 A'                 
 26.137  26.268  66.705 163.017 215.642 215.686
 93 A'   94 A'   95 A'   96 A'   97 A'   98 A'                                 
 --------------------------------------------------------------

          Ground-State Mulliken Net Atomic Charges

     Atom                 Charge (a.u.)
  ----------------------------------------
      1 C                    -0.340483
      2 P                     0.076517
      3 Cl                   -0.073112
      4 F                     0.008135
      5 Cl                    0.328943
  ----------------------------------------
  Sum of atomic charges =     0.000000

 -----------------------------------------------------------------
                    Cartesian Multipole Moments
 -----------------------------------------------------------------
    Charge (ESU x 10^10)
                 0.0000
    Dipole Moment (Debye)
         X       0.3612      Y       0.2038      Z       0.0000
       Tot       0.4147
    Quadrupole Moments (Debye-Ang)
        XX     -51.6227     XY      -1.9068     YY     -47.6141
        XZ      -0.0000     YZ       0.0000     ZZ     -48.9582
    Octopole Moments (Debye-Ang^2)
       XXX       8.8553    XXY      -5.5772    XYY       3.6311
       YYY     -13.6368    XXZ      -0.0000    XYZ      -0.0000
       YYZ      -0.0000    XZZ       3.9513    YZZ      -2.4394
       ZZZ       0.0000
    Hexadecapole Moments (Debye-Ang^3)
      XXXX    -657.3191   XXXY      19.3563   XXYY    -160.2176
      XYYY      16.8640   YYYY    -336.8093   XXXZ       0.0000
      XXYZ       0.0000   XYYZ      -0.0000   YYYZ      -0.0000
      XXZZ    -118.1391   XYZZ       7.5802   YYZZ     -69.3916
      XZZZ      -0.0000   YZZZ       0.0000   ZZZZ     -59.9495
 -----------------------------------------------------------------
Archival summary:
1\1\TWL02\OPT\ProcedureUnspecified\BasisUnspecified\l2111\taweetha\MonNov2613:22:382018MonNov2613:22:382018\0\\#,OPT,ProcedureUnspecified,BasisUnspecified,\\0,1\P\C,1,1.69677\F,2,1.34243,1,116.002\Cl,2,1.71372,1,131.949,3,-180,0\Cl,1,2.08768,2,101.796,3,-180,0\\\@

 Total job time:  66.77s(wall), 144.10s(cpu) 
 Mon Nov 26 13:22:38 2018

        *************************************************************
        *                                                           *
        *  Thank you very much for using Q-Chem.  Have a nice day.  *
        *                                                           *
        *************************************************************


 
User input: 2 of 2 
 
Q-Chem Developer Version!
                  Welcome to Q-Chem
     A Quantum Leap Into The Future Of Chemistry


 Q-Chem 5.1, Q-Chem, Inc., Pleasanton, CA (2018)

 Yihan Shao,  Zhengting Gan,  E. Epifanovsky,  A. T. B. Gilbert,  M. Wormit,  
 J. Kussmann,  A. W. Lange,  A. Behn,  Jia Deng,  Xintian Feng,  D. Ghosh,  
 M. Goldey,  P. R. Horn,  L. D. Jacobson,  I. Kaliman,  T. Kus,  A. Landau,  
 Jie Liu,  E. I. Proynov,  R. M. Richard,  R. P. Steele,  E. J. Sundstrom,  
 H. L. Woodcock III,  P. M. Zimmerman,  D. Zuev,  B. Albrecht,  E. Alguire,  
 S. A. Baeppler,  D. Barton,  Z. Benda,  Y. A. Bernard,  E. J. Berquist,  
 K. B. Bravaya,  H. Burton,  D. Casanova,  Chun-Min Chang,  Yunqing Chen,  
 A. Chien,  K. D. Closser,  M. P. Coons,  S. Coriani,  S. Dasgupta,  
 A. L. Dempwolff,  M. Diedenhofen,  Hainam Do,  R. G. Edgar,  Po-Tung Fang,  
 S. Faraji,  S. Fatehi,  Qingguo Feng,  K. D. Fenk,  J. Fosso-Tande,  
 Qinghui Ge,  A. Ghysels,  G. Gidofalvi,  J. Gomes,  J. Gonthier,  A. Gunina,  
 D. Hait,  M. W. D. Hanson-Heine,  P. H. P. Harbach,  A. W. Hauser,  
 J. E. Herr,  E. G. Hohenstein,  Z. C. Holden,  Kerwin Hui,  B. C. Huynh,  
 T.-C. Jagau,  Hyunjun Ji,  B. Kaduk,  K. Khistyaev,  Jaehoon Kim,  
 P. Klunzinger,  K. Koh,  D. Kosenkov,  L. Koulias,  T. Kowalczyk,  
 C. M. Krauter,  A. Kunitsa,  Ka Un Lao,  A. Laurent,  K. V. Lawler,  
 Joonho Lee,  D. Lefrancois,  S. Lehtola,  D. S. Levine,  Yi-Pei Li,  
 You-Sheng Lin,  Fenglai Liu,  E. Livshits,  A. Luenser,  P. Manohar,  
 E. Mansoor,  S. F. Manzer,  Shan-Ping Mao,  Yuezhi Mao,  N. Mardirossian,  
 A. V. Marenich,  T. Markovich,  L. A. Martinez-Martinez,  S. A. Maurer,  
 N. J. Mayhall,  S. C. McKenzie,  J.-M. Mewes,  A. F. Morrison,  
 J. W. Mullinax,  K. Nanda,  T. S. Nguyen-Beck,  R. Olivares-Amaya,  
 J. A. Parkhill,  T. M. Perrine,  F. Plasser,  P. Pokhilko,  S. Prager,  
 A. Prociuk,  E. Ramos,  D. R. Rehn,  F. Rob,  M. Schneider,  N. Sergueev,  
 S. M. Sharada,  S. Sharma,  D. W. Small,  T. Stauch,  T. Stein,  
 Yu-Chuan Su,  A. J. W. Thom,  A. Tkatchenko,  T. Tsuchimochi,  N. M. Tubman,  
 L. Vogt,  M. L. Vidal,  O. Vydrov,  M. A. Watson,  J. Wenzel,  
 M. de Wergifosse,  T. A. Wesolowski,  A. White,  J. Witte,  A. Yamada,  
 Jun Yang,  K. Yao,  S. Yeganeh,  S. R. Yost,  Zhi-Qiang You,  A. Zech,  
 Igor Ying Zhang,  Xing Zhang,  Yan Zhao,  Ying Zhu,  B. R. Brooks,  
 G. K. L. Chan,  C. J. Cramer,  M. S. Gordon,  W. J. Hehre,  A. Klamt,  
 M. W. Schmidt,  C. D. Sherrill,  D. G. Truhlar,  A. Aspuru-Guzik,  R. Baer,  
 A. T. Bell,  N. A. Besley,  Jeng-Da Chai,  A. E. DePrince, III,  
 R. A. DiStasio Jr.,  A. Dreuw,  B. D. Dunietz,  T. R. Furlani,  
 Chao-Ping Hsu,  Yousung Jung,  Jing Kong,  D. S. Lambrecht,  WanZhen Liang,  
 C. Ochsenfeld,  V. A. Rassolov,  L. V. Slipchenko,  J. E. Subotnik,  
 T. Van Voorhis,  J. M. Herbert,  A. I. Krylov,  P. M. W. Gill,  M. Head-Gordon

 Contributors to earlier versions of Q-Chem not listed above: 
 R. D. Adamson,  B. Austin,  J. Baker,  G. J. O. Beran,  K. Brandhorst,  
 S. T. Brown,  E. F. C. Byrd,  A. K. Chakraborty,  C.-L. Cheng,  
 Siu Hung Chien,  D. M. Chipman,  D. L. Crittenden,  H. Dachsel,  
 R. J. Doerksen,  A. D. Dutoi,  L. Fusti-Molnar,  W. A. Goddard III,  
 A. Golubeva-Zadorozhnaya,  S. R. Gwaltney,  G. Hawkins,  A. Heyden,  
 S. Hirata,  G. Kedziora,  F. J. Keil,  C. Kelley,  Jihan Kim,  R. A. King,  
 R. Z. Khaliullin,  P. P. Korambath,  W. Kurlancheek,  A. M. Lee,  M. S. Lee,  
 S. V. Levchenko,  Ching Yeh Lin,  D. Liotard,  R. C. Lochan,  I. Lotan,  
 P. E. Maslen,  N. Nair,  D. P. O'Neill,  D. Neuhauser,  E. Neuscamman,  
 C. M. Oana,  R. Olson,  B. Peters,  R. Peverati,  P. A. Pieniazek,  
 Y. M. Rhee,  J. Ritchie,  M. A. Rohrdanz,  E. Rosta,  N. J. Russ,  
 H. F. Schaefer III,  N. E. Schultz,  N. Shenvi,  A. C. Simmonett,  A. Sodt,  
 D. Stuck,  K. S. Thanthiriwatte,  V. Vanovschi,  Tao Wang,  A. Warshel,  
 C. F. Williams,  Q. Wu,  X. Xu,  W. Zhang

 Please cite Q-Chem as follows:
 Y. Shao et al., Mol. Phys. 113, 184-215 (2015)
 DOI: 10.1080/00268976.2014.952696

 Q-Chem 5.1.2 for Intel X86 EM64T Linux

 Parts of Q-Chem use Armadillo 8.300.2 (Tropical Shenanigans).
 http://arma.sourceforge.net/

 Q-Chem begins on Mon Nov 26 13:22:38 2018  

Host: 
0

     Scratch files written to /scratch/taweetham/qchem46333//
The previous job contains 0 fragments, simply inherited here
Input Ideriv = 2
Curr. Ideriv = -1
Max.  Ideriv = 2

Checking the input file for inconsistencies... 	...done.

--------------------------------------------------------------
User input:
--------------------------------------------------------------

$molecule
read
$end

$rem
   job_type 	frequency
   basis 	6-311++g**
   method	b3lyp	
$end


--------------------------------------------------------------
 ----------------------------------------------------------------
             Standard Nuclear Orientation (Angstroms)
    I     Atom           X                Y                Z
 ----------------------------------------------------------------
    1      C       0.8300424292     0.3844906712    -0.0000000000
    2      P      -0.6920662412     1.1343026988    -0.0000000000
    3      Cl     -1.9779791311    -0.5103333788     0.0000000000
    4      F       1.8911657914     1.2067577698    -0.0000000000
    5      Cl      1.2944642441    -1.2650962940     0.0000000000
 ----------------------------------------------------------------
 Molecular Point Group                 Cs    NOp =  2
 Largest Abelian Subgroup              Cs    NOp =  2
 Nuclear Repulsion Energy =   331.2701326961 hartrees
 There are       32 alpha and       32 beta electrons
 Requested basis set is 6-311++G(d,p)
 There are 51 shells and 134 basis functions

 Total QAlloc Memory Limit   2000 MB
 Mega-Array Size       188 MB
 MEM_STATIC part       192 MB

                       Distance Matrix (Angstroms)
             C (  1)   P (  2)   Cl(  3)   F (  4)
   P (  2)  1.696771
   Cl(  3)  2.947150  2.087678
   F (  4)  1.342425  2.584248  4.233047
   Cl(  5)  1.713717  3.115031  3.358356  2.542856

 A cutoff of  1.0D-11 yielded   1131 shell pairs
 There are      8370 function pairs (      9028 Cartesian)

 -------------------------------------------------------
 OpenMP Integral Computing Module                       
 Release: version 1.0, May 2013, Q-Chem Inc. Pittsburgh 
 -------------------------------------------------------
 Integral Job Info:
 Integral job number is                      11
 Integral operator is                         1
 short-range coefficients                     0
 long-range coefficients              100000000
 Omega coefficients                           0
 if combine SR and LR in K                    0
 Integral screening is                        0
 Integral computing path is                   2
 max size of driver memory is            800000
 size of driver memory is                593474
 size of scratch memory is              8114252
 max col of scratch BK array               1296
 max len of scratch array in speh3          155
 max len of scratch index in speh4           18
 max int batch size is                      520
 min int batch size is                       52
 fixed nKL is                                52
 max L of basis functions is                  2
 order of int derivative is                   0
 number of shells is                         51
 number of basis is                         139
 number of cartesian basis is               139
 number of contracted shell pairs          1131
 number of primitive shell pairs           3168
 maxK2 (contraction) of shell pair           36
 max number of K2 of shell pair               1
 max number of CS2 of shell pair            107
 max number of PS2 of shell pair            270
 mem total for path MDJ                  515434
 -------------------------------------------------------
 Smallest overlap matrix eigenvalue = 3.81E-04
 Guess from superposition of atomic densities
 Warning:  Energy on first SCF cycle will be non-variational
 SAD guess density has 64.000000 electrons

 -----------------------------------------------------------------------
  General SCF calculation program by
  Eric Jon Sundstrom, Paul Horn, Yuezhi Mao, Dmitri Zuev, Alec White,
  David Stuck, Shaama M.S., Shane Yost, Joonho Lee, David Small,
  Daniel Levine, Susi Lehtola, Hugh Burton, Evgeny Epifanovsky
 -----------------------------------------------------------------------
 Exchange:     0.2000 Hartree-Fock + 0.0800 Slater + 0.7200 B88
 Correlation:  0.1900 VWN1RPA + 0.8100 LYP
 Using SG-1 standard quadrature grid
 using 4 threads for integral computing
 -------------------------------------------------------
 OpenMP Integral computing Module                
 Release: version 2.0, May 2017, Q-Chem Inc. Pleasanton 
 -------------------------------------------------------
 -------------------------------------------------------
 OpenMP BLAS3 based DFT computing Module                
 Release: version 1.0, May 2013, Q-Chem Inc. Pittsburgh 
 -------------------------------------------------------
 A restricted SCF calculation will be
 performed using DIIS
 SCF converges when DIIS error is below 1.0e-08
 ---------------------------------------
  Cycle       Energy         DIIS error
 ---------------------------------------
    1   -1400.4818000616      4.32e-02  
    2   -1399.7707528682      3.47e-03  
    3   -1399.7432080209      5.22e-03  
    4   -1399.7918403391      7.01e-04  
    5   -1399.7923124651      4.73e-04  
    6   -1399.7928794762      9.41e-05  
    7   -1399.7928956404      3.51e-05  
    8   -1399.7928979875      1.05e-05  
    9   -1399.7928982154      1.81e-06  
   10   -1399.7928982214      7.27e-07  
   11   -1399.7928982227      1.23e-07  
   12   -1399.7928982228      2.89e-08  
   13   -1399.7928982228      4.68e-09  Convergence criterion met
 ---------------------------------------
 SCF time:   CPU 15.94s  wall 6.00s 
 SCF   energy in the final basis set =    -1399.7928982228
 Total energy in the final basis set =    -1399.7928982228

 --------------------------------------------------------------
             Orbital Energies (a.u.) and Symmetries
 --------------------------------------------------------------

 Alpha MOs, Restricted
 -- Occupied --                  
-101.60 -101.57  -77.12  -24.75  -10.35   -9.52   -9.49   -7.28
  1 A'    2 A'    3 A'    4 A'    5 A'    6 A'    7 A'    8 A'                 
 -7.273  -7.272  -7.249  -7.241  -7.240  -6.614  -4.777  -4.772
  1 A"    9 A'   10 A'    2 A"   11 A'   12 A'   13 A'    3 A"                 
 -4.771  -1.288  -0.917  -0.861  -0.734  -0.624  -0.550  -0.524
 14 A'   15 A'   16 A'   17 A'   18 A'   19 A'   20 A'    4 A"                 
 -0.503  -0.427  -0.395  -0.391  -0.363  -0.350  -0.323  -0.269
 21 A'   22 A'    5 A"   23 A'    6 A"   24 A'   25 A'    7 A"                 
 -- Virtual --                   
 -0.095  -0.072  -0.016   0.006   0.024   0.040   0.042   0.055
  8 A"   26 A'   27 A'   28 A'   29 A'    9 A"   30 A'   31 A'                 
  0.059   0.066   0.076   0.088   0.088   0.106   0.123   0.123
 32 A'   33 A'   10 A"   34 A'   11 A"   35 A'   12 A"   36 A'                 
  0.128   0.140   0.152   0.174   0.203   0.263   0.269   0.278
 37 A'   38 A'   39 A'   40 A'   41 A'   42 A'   13 A"   14 A"                 
  0.284   0.300   0.329   0.385   0.398   0.424   0.432   0.440
 43 A'   44 A'   45 A'   46 A'   47 A'   48 A'   15 A"   49 A'                 
  0.465   0.481   0.507   0.521   0.539   0.589   0.600   0.627
 16 A"   50 A'   17 A"   51 A'   52 A'   18 A"   53 A'   19 A"                 
  0.703   0.765   0.819   0.820   0.847   0.850   0.855   0.858
 54 A'   55 A'   56 A'   20 A"   57 A'   21 A"   58 A'   22 A"                 
  0.891   0.904   0.914   0.928   0.951   1.060   1.148   1.224
 59 A'   23 A"   60 A'   61 A'   62 A'   63 A'   64 A'   65 A'                 
  1.247   1.337   1.389   1.420   1.453   1.556   1.629   1.712
 24 A"   66 A'   67 A'   25 A"   26 A"   27 A"   68 A'   69 A'                 
  1.740   1.772   1.837   1.972   2.219   2.244   2.264   2.289
 70 A'   71 A'   72 A'   73 A'   28 A"   29 A"   74 A'   75 A'                 
  2.362   2.426   2.620   2.972   3.090   3.728   3.735   3.930
 76 A'   77 A'   30 A"   78 A'   79 A'   31 A"   80 A'   32 A"                 
  3.973   4.651   6.246   6.293   6.489   6.906   9.657   9.704
 81 A'   82 A'   33 A"   83 A'   84 A'   85 A'   86 A'   87 A'                 
 13.776  13.889  13.956  23.363  25.762  25.820  25.859  25.910
 34 A"   88 A'   89 A'   90 A'   35 A"   36 A"   91 A'   92 A'                 
 26.137  26.269  66.705 163.017 215.642 215.686
 93 A'   94 A'   95 A'   96 A'   97 A'   98 A'                                 

 Beta MOs, Restricted
 -- Occupied --                  
-101.60 -101.57  -77.12  -24.75  -10.35   -9.52   -9.49   -7.28
  1 A'    2 A'    3 A'    4 A'    5 A'    6 A'    7 A'    8 A'                 
 -7.273  -7.272  -7.249  -7.241  -7.240  -6.614  -4.777  -4.772
  1 A"    9 A'   10 A'    2 A"   11 A'   12 A'   13 A'    3 A"                 
 -4.771  -1.288  -0.917  -0.861  -0.734  -0.624  -0.550  -0.524
 14 A'   15 A'   16 A'   17 A'   18 A'   19 A'   20 A'    4 A"                 
 -0.503  -0.427  -0.395  -0.391  -0.363  -0.350  -0.323  -0.269
 21 A'   22 A'    5 A"   23 A'    6 A"   24 A'   25 A'    7 A"                 
 -- Virtual --                   
 -0.095  -0.072  -0.016   0.006   0.024   0.040   0.042   0.055
  8 A"   26 A'   27 A'   28 A'   29 A'    9 A"   30 A'   31 A'                 
  0.059   0.066   0.076   0.088   0.088   0.106   0.123   0.123
 32 A'   33 A'   10 A"   34 A'   11 A"   35 A'   12 A"   36 A'                 
  0.128   0.140   0.152   0.174   0.203   0.263   0.269   0.278
 37 A'   38 A'   39 A'   40 A'   41 A'   42 A'   13 A"   14 A"                 
  0.284   0.300   0.329   0.385   0.398   0.424   0.432   0.440
 43 A'   44 A'   45 A'   46 A'   47 A'   48 A'   15 A"   49 A'                 
  0.465   0.481   0.507   0.521   0.539   0.589   0.600   0.627
 16 A"   50 A'   17 A"   51 A'   52 A'   18 A"   53 A'   19 A"                 
  0.703   0.765   0.819   0.820   0.847   0.850   0.855   0.858
 54 A'   55 A'   56 A'   20 A"   57 A'   21 A"   58 A'   22 A"                 
  0.891   0.904   0.914   0.928   0.951   1.060   1.148   1.224
 59 A'   23 A"   60 A'   61 A'   62 A'   63 A'   64 A'   65 A'                 
  1.247   1.337   1.389   1.420   1.453   1.556   1.629   1.712
 24 A"   66 A'   67 A'   25 A"   26 A"   27 A"   68 A'   69 A'                 
  1.740   1.772   1.837   1.972   2.219   2.244   2.264   2.289
 70 A'   71 A'   72 A'   73 A'   28 A"   29 A"   74 A'   75 A'                 
  2.362   2.426   2.620   2.972   3.090   3.728   3.735   3.930
 76 A'   77 A'   30 A"   78 A'   79 A'   31 A"   80 A'   32 A"                 
  3.973   4.651   6.246   6.293   6.489   6.906   9.657   9.704
 81 A'   82 A'   33 A"   83 A'   84 A'   85 A'   86 A'   87 A'                 
 13.776  13.889  13.956  23.363  25.762  25.820  25.859  25.910
 34 A"   88 A'   89 A'   90 A'   35 A"   36 A"   91 A'   92 A'                 
 26.137  26.269  66.705 163.017 215.642 215.686
 93 A'   94 A'   95 A'   96 A'   97 A'   98 A'                                 
 --------------------------------------------------------------

          Ground-State Mulliken Net Atomic Charges

     Atom                 Charge (a.u.)
  ----------------------------------------
      1 C                    -0.340708
      2 P                     0.076673
      3 Cl                   -0.072995
      4 F                     0.008059
      5 Cl                    0.328971
  ----------------------------------------
  Sum of atomic charges =     0.000000

 -----------------------------------------------------------------
                    Cartesian Multipole Moments
 -----------------------------------------------------------------
    Charge (ESU x 10^10)
                 0.0000
    Dipole Moment (Debye)
         X       0.3486      Y       0.2234      Z       0.0000
       Tot       0.4141
    Quadrupole Moments (Debye-Ang)
        XX     -51.4122     XY      -2.1312     YY     -47.8510
        XZ      -0.0000     YZ       0.0000     ZZ     -48.9577
    Octopole Moments (Debye-Ang^2)
       XXX      11.5930    XXY      -3.0954    XYY       4.5172
       YYY      -6.5441    XXZ      -0.0000    XYZ      -0.0000
       YYZ      -0.0000    XZZ       4.6631    YZZ      -0.0072
       ZZZ       0.0000
    Hexadecapole Moments (Debye-Ang^3)
      XXXX    -660.9791   XXXY       9.3335   XXYY    -159.7558
      XYYY       8.5499   YYYY    -332.2148   XXXZ      -0.0000
      XXYZ       0.0000   XYYZ      -0.0000   YYYZ       0.0000
      XXZZ    -118.9211   XYZZ       4.7129   YYZZ     -68.6112
      XZZZ      -0.0000   YZZZ       0.0000   ZZZZ     -59.9484
 -----------------------------------------------------------------
 Calculating MO derivatives via CPSCF
 D1JvT checksum  = 155040 11699.6947838489
 D1KAT checksum  = 337440 781.9898538457
   1         3          15      0.170000    0.064051
   2         3          15      0.019677    0.006930
   3         3          15      0.002550    0.001083
   4         3          15      0.000258    0.000108
   5        16           2      0.000018    0.000012
   6        18           0      0.000000    0.000000    Roots Converged
 Time for AOints: 4.0 s (CPU) 1.6 s (wall)
 ------------------------------------------------------------------------------
                     AOints        : Timing summary (seconds)
 ------------------------------------------------------------------------------
     job step          cpu (% of tot)      sys (% of tot)     wall (% of tot)
 ------------------------------------------------------------------------------
  cpscf_lag         0.2111E+02 (30.8)   0.4000E-05 (33.3)   0.7329E+01 (30.1)
  iterzp            0.4323E+02 (63.2)   0.8000E-05 (66.7)   0.1534E+02 (63.0)
  make_fx           0.0000E+00 ( 0.0)   0.0000E+00 ( 0.0)   0.0000E+00 ( 0.0)
  AOints            0.4022E+01 ( 5.9)   0.0000E+00 ( 0.0)   0.1602E+01 ( 6.6)
 ------------------------------------------------------------------------------
   Grand Totals     0.6845E+02          0.1200E-04          0.2435E+02
 ------------------------------------------------------------------------------
 Calculating analytic Hessian of the SCF energy
 Polarizability Matrix (a.u.)
            1           2           3
    1 -80.6839517   6.1490634  -0.0000000
    2   6.1490634 -67.8139521   0.0000000
    3  -0.0000000   0.0000000 -38.0327447

 Direct stationary perturbation theory relativistic correction:

 rels  =       2.063229976542
 relv  =      -7.569897579248
 rel2e =       1.808106482147
 E_rel =      -3.698561120560

 Hessian of the SCF Energy
            1           2           3           4           5           6
    1   0.5154307  -0.0454391  -0.0000000  -0.2153918   0.0950200   0.0000000
    2  -0.0454391   0.3817496   0.0000000   0.1255275  -0.0942631  -0.0000000
    3  -0.0000000   0.0000000   0.0811873   0.0000000  -0.0000000  -0.0232944
    4  -0.2153918   0.1255275   0.0000000   0.3118909  -0.0504926  -0.0000000
    5   0.0950200  -0.0942631  -0.0000000  -0.0504926   0.2076904   0.0000000
    6   0.0000000  -0.0000000  -0.0232944  -0.0000000   0.0000000   0.0159198
    7  -0.0096918  -0.0212707   0.0000000  -0.0571829  -0.0442798   0.0000000
    8   0.0052359  -0.0030890  -0.0000000  -0.0692498  -0.0961176  -0.0000000
    9   0.0000000   0.0000000  -0.0031168   0.0000000  -0.0000000  -0.0060436
   10  -0.2331100  -0.1092552   0.0000000  -0.0347360  -0.0206837  -0.0000000
   11  -0.1112169  -0.1310147  -0.0000000  -0.0107486   0.0080677  -0.0000000
   12   0.0000000   0.0000000  -0.0307351  -0.0000000   0.0000000   0.0018578
   13  -0.0572372   0.0504375   0.0000000  -0.0045802   0.0204361  -0.0000000
   14   0.0564001  -0.1533829   0.0000000   0.0049634  -0.0253773  -0.0000000
   15   0.0000000  -0.0000000  -0.0240410  -0.0000000   0.0000000   0.0115604
            7           8           9          10          11          12
    1  -0.0096918   0.0052359   0.0000000  -0.2331100  -0.1112169   0.0000000
    2  -0.0212707  -0.0030890   0.0000000  -0.1092552  -0.1310147   0.0000000
    3   0.0000000  -0.0000000  -0.0031168   0.0000000  -0.0000000  -0.0307351
    4  -0.0571829  -0.0692498   0.0000000  -0.0347360  -0.0107486  -0.0000000
    5  -0.0442798  -0.0961176  -0.0000000  -0.0206837   0.0080677   0.0000000
    6   0.0000000  -0.0000000  -0.0060436  -0.0000000  -0.0000000   0.0018578
    7   0.0784989   0.0639579   0.0000000  -0.0072595   0.0002794  -0.0000000
    8   0.0639579   0.0930602   0.0000000  -0.0013862  -0.0005448   0.0000000
    9   0.0000000   0.0000000   0.0052515   0.0000000   0.0000000   0.0063631
   10  -0.0072595  -0.0013862   0.0000000   0.2649421   0.1467221   0.0000000
   11   0.0002794  -0.0005448   0.0000000   0.1467221   0.1772682  -0.0000000
   12  -0.0000000   0.0000000   0.0063631   0.0000000  -0.0000000   0.0166172
   13  -0.0043648   0.0014423  -0.0000000   0.0101633  -0.0250360  -0.0000000
   14   0.0013133   0.0066912  -0.0000000  -0.0153969  -0.0537763  -0.0000000
   15  -0.0000000   0.0000000  -0.0024541  -0.0000000   0.0000000   0.0058970
           13          14          15
    1  -0.0572372   0.0564001   0.0000000
    2   0.0504375  -0.1533829  -0.0000000
    3   0.0000000   0.0000000  -0.0240410
    4  -0.0045802   0.0049634  -0.0000000
    5   0.0204361  -0.0253773   0.0000000
    6  -0.0000000  -0.0000000   0.0115604
    7  -0.0043648   0.0013133  -0.0000000
    8   0.0014423   0.0066912   0.0000000
    9  -0.0000000  -0.0000000  -0.0024541
   10   0.0101633  -0.0153969  -0.0000000
   11  -0.0250360  -0.0537763   0.0000000
   12  -0.0000000  -0.0000000   0.0058970
   13   0.0560190  -0.0472799  -0.0000000
   14  -0.0472799   0.2258453  -0.0000000
   15  -0.0000000  -0.0000000   0.0090378
 Gradient time:  CPU 101.64 s  wall 35.99 s
 **********************************************************************
 **                                                                  **
 **                       VIBRATIONAL ANALYSIS                       **
 **                       --------------------                       **
 **                                                                  **
 **        VIBRATIONAL FREQUENCIES (CM**-1) AND NORMAL MODES         **
 **     FORCE CONSTANTS (mDYN/ANGSTROM) AND REDUCED MASSES (AMU)     **
 **                  INFRARED INTENSITIES (KM/MOL)                   **
 **                                                                  **
 **********************************************************************


 Mode:                 1                      2                      3
 Frequency:       143.39                 150.22                 326.60
 Force Cnst:      0.3171                 0.4380                 1.4269
 Red. Mass:      26.1778                32.9415                22.7041
 IR Active:          YES                    YES                    YES
 IR Intens:        1.793                  1.097                  1.868
 Raman Active:       YES                    YES                    YES
               X      Y      Z        X      Y      Z        X      Y      Z
 C          0.000 -0.000 -0.038    0.050 -0.232 -0.000    0.364  0.305 -0.000
 P          0.000 -0.000  0.574    0.049 -0.223 -0.000    0.077 -0.182 -0.000
 Cl        -0.000  0.000 -0.375   -0.604  0.304  0.000   -0.381 -0.215  0.000
 F         -0.000  0.000 -0.682   -0.161  0.082  0.000    0.658 -0.025  0.000
 Cl         0.000 -0.000  0.250    0.630 -0.072 -0.000   -0.170  0.285 -0.000
 TransDip  -0.000 -0.000  0.043    0.006 -0.033 -0.000    0.043 -0.008  0.000

 Mode:                 4                      5                      6
 Frequency:       379.69                 454.03                 501.39
 Force Cnst:      1.9490                 1.5558                 4.6752
 Red. Mass:      22.9464                12.8099                31.5645
 IR Active:          YES                    YES                    YES
 IR Intens:        7.502                  1.951                 57.900
 Raman Active:       YES                    YES                    YES
               X      Y      Z        X      Y      Z        X      Y      Z
 C          0.279 -0.013  0.000    0.000 -0.000  0.962    0.073  0.017 -0.000
 P          0.347 -0.329 -0.000    0.000  0.000 -0.105    0.258  0.689  0.000
 Cl        -0.001  0.072  0.000   -0.000 -0.000 -0.013   -0.293 -0.438 -0.000
 F         -0.233  0.728  0.000    0.000  0.000 -0.231   -0.050  0.259  0.000
 Cl        -0.275 -0.171 -0.000    0.000 -0.000 -0.098    0.067 -0.319  0.000
 TransDip   0.020 -0.085 -0.000    0.000  0.000 -0.045    0.176  0.169  0.000

 Mode:                 7                      8                      9
 Frequency:       557.55                1045.39                1203.42
 Force Cnst:      4.4210                 8.7985                11.3743
 Red. Mass:      24.1380                13.6647                13.3304
 IR Active:          YES                    YES                    YES
 IR Intens:       43.138                156.848                248.320
 Raman Active:       YES                    YES                    YES
               X      Y      Z        X      Y      Z        X      Y      Z
 C         -0.208 -0.406  0.000   -0.020  0.913  0.000    0.924 -0.084 -0.000
 P          0.514  0.001 -0.000    0.140 -0.081 -0.000   -0.145  0.071  0.000
 Cl        -0.066 -0.115 -0.000   -0.016 -0.004  0.000    0.000  0.005 -0.000
 F         -0.444 -0.339 -0.000   -0.255 -0.251 -0.000   -0.292 -0.155  0.000
 Cl        -0.077  0.437 -0.000    0.038 -0.101 -0.000   -0.030  0.046  0.000
 TransDip   0.206 -0.043 -0.000    0.067  0.395 -0.000    0.505  0.001  0.000

 STANDARD THERMODYNAMIC QUANTITIES AT   298.15 K  AND     1.00 ATM

   This Molecule has  0 Imaginary Frequencies
   Zero point vibrational energy:        6.807 kcal/mol

   Atom    1 Element C  Has Mass   12.00000
   Atom    2 Element P  Has Mass   30.97376
   Atom    3 Element Cl Has Mass   34.96885
   Atom    4 Element F  Has Mass   18.99840
   Atom    5 Element Cl Has Mass   34.96885
   Molecular Mass:   131.909860 amu
   Principal axes and moments of inertia in amu*Bohr^2:
                             1           2           3
    Eigenvalues --      479.80361  1022.97076  1502.77437
          X               0.99998    -0.00594    -0.00000
          Y               0.00594     0.99998     0.00000
          Z               0.00000    -0.00000     1.00000
   Rotational Symmetry Number is   1
   The Molecule is an Asymmetric Top
   Translational Enthalpy:        0.889 kcal/mol
   Rotational Enthalpy:           0.889 kcal/mol
   Vibrational Enthalpy:          8.521 kcal/mol
   gas constant (RT):             0.592 kcal/mol
   Translational Entropy:        40.543  cal/mol.K
   Rotational Entropy:           28.091  cal/mol.K
   Vibrational Entropy:           9.830  cal/mol.K

   Total Enthalpy:               10.891 kcal/mol
   Total Entropy:                78.465  cal/mol.K
Archival summary:
1\1\TWL02\FREQ\ProcedureUnspecified\BasisUnspecified\l2111\taweetha\MonNov2613:23:202018MonNov2613:23:202018\0\\#,FREQ,ProcedureUnspecified,BasisUnspecified,\\0,1\P\C,1,1.69677\F,2,1.34243,1,116.002\Cl,2,1.71372,1,131.949,3,-180,0\Cl,1,2.08768,2,101.796,3,180,0\\\@

 Total job time:  42.23s(wall), 117.71s(cpu) 
 Mon Nov 26 13:23:20 2018

        *************************************************************
        *                                                           *
        *  Thank you very much for using Q-Chem.  Have a nice day.  *
        *                                                           *
        *************************************************************
