# Supplementary material for: Geometric and energetic data from ab initio calculations of haloethene, haloimine, halomethylenephosphine, haloiminophosphine, halodiazene, halodiphosphene and halocyclopropane
Source: Data Brief. 2019 Nov 2;27:104738. doi: 10.1016/j.dib.2019.104738 (PMC6861602; doi:10.1016/j.dib.2019.104738)
Supplement: Multimedia component 5 [file mmc5.zip › CP/B3LYP/ClFCPFE.out]

Q-Chem Developer Version!
                  Welcome to Q-Chem
     A Quantum Leap Into The Future Of Chemistry


 Q-Chem 5.1, Q-Chem, Inc., Pleasanton, CA (2018)

 Yihan Shao,  Zhengting Gan,  E. Epifanovsky,  A. T. B. Gilbert,  M. Wormit,  
 J. Kussmann,  A. W. Lange,  A. Behn,  Jia Deng,  Xintian Feng,  D. Ghosh,  
 M. Goldey,  P. R. Horn,  L. D. Jacobson,  I. Kaliman,  T. Kus,  A. Landau,  
 Jie Liu,  E. I. Proynov,  R. M. Richard,  R. P. Steele,  E. J. Sundstrom,  
 H. L. Woodcock III,  P. M. Zimmerman,  D. Zuev,  B. Albrecht,  E. Alguire,  
 S. A. Baeppler,  D. Barton,  Z. Benda,  Y. A. Bernard,  E. J. Berquist,  
 K. B. Bravaya,  H. Burton,  D. Casanova,  Chun-Min Chang,  Yunqing Chen,  
 A. Chien,  K. D. Closser,  M. P. Coons,  S. Coriani,  S. Dasgupta,  
 A. L. Dempwolff,  M. Diedenhofen,  Hainam Do,  R. G. Edgar,  Po-Tung Fang,  
 S. Faraji,  S. Fatehi,  Qingguo Feng,  K. D. Fenk,  J. Fosso-Tande,  
 Qinghui Ge,  A. Ghysels,  G. Gidofalvi,  J. Gomes,  J. Gonthier,  A. Gunina,  
 D. Hait,  M. W. D. Hanson-Heine,  P. H. P. Harbach,  A. W. Hauser,  
 J. E. Herr,  E. G. Hohenstein,  Z. C. Holden,  Kerwin Hui,  B. C. Huynh,  
 T.-C. Jagau,  Hyunjun Ji,  B. Kaduk,  K. Khistyaev,  Jaehoon Kim,  
 P. Klunzinger,  K. Koh,  D. Kosenkov,  L. Koulias,  T. Kowalczyk,  
 C. M. Krauter,  A. Kunitsa,  Ka Un Lao,  A. Laurent,  K. V. Lawler,  
 Joonho Lee,  D. Lefrancois,  S. Lehtola,  D. S. Levine,  Yi-Pei Li,  
 You-Sheng Lin,  Fenglai Liu,  E. Livshits,  A. Luenser,  P. Manohar,  
 E. Mansoor,  S. F. Manzer,  Shan-Ping Mao,  Yuezhi Mao,  N. Mardirossian,  
 A. V. Marenich,  T. Markovich,  L. A. Martinez-Martinez,  S. A. Maurer,  
 N. J. Mayhall,  S. C. McKenzie,  J.-M. Mewes,  A. F. Morrison,  
 J. W. Mullinax,  K. Nanda,  T. S. Nguyen-Beck,  R. Olivares-Amaya,  
 J. A. Parkhill,  T. M. Perrine,  F. Plasser,  P. Pokhilko,  S. Prager,  
 A. Prociuk,  E. Ramos,  D. R. Rehn,  F. Rob,  M. Schneider,  N. Sergueev,  
 S. M. Sharada,  S. Sharma,  D. W. Small,  T. Stauch,  T. Stein,  
 Yu-Chuan Su,  A. J. W. Thom,  A. Tkatchenko,  T. Tsuchimochi,  N. M. Tubman,  
 L. Vogt,  M. L. Vidal,  O. Vydrov,  M. A. Watson,  J. Wenzel,  
 M. de Wergifosse,  T. A. Wesolowski,  A. White,  J. Witte,  A. Yamada,  
 Jun Yang,  K. Yao,  S. Yeganeh,  S. R. Yost,  Zhi-Qiang You,  A. Zech,  
 Igor Ying Zhang,  Xing Zhang,  Yan Zhao,  Ying Zhu,  B. R. Brooks,  
 G. K. L. Chan,  C. J. Cramer,  M. S. Gordon,  W. J. Hehre,  A. Klamt,  
 M. W. Schmidt,  C. D. Sherrill,  D. G. Truhlar,  A. Aspuru-Guzik,  R. Baer,  
 A. T. Bell,  N. A. Besley,  Jeng-Da Chai,  A. E. DePrince, III,  
 R. A. DiStasio Jr.,  A. Dreuw,  B. D. Dunietz,  T. R. Furlani,  
 Chao-Ping Hsu,  Yousung Jung,  Jing Kong,  D. S. Lambrecht,  WanZhen Liang,  
 C. Ochsenfeld,  V. A. Rassolov,  L. V. Slipchenko,  J. E. Subotnik,  
 T. Van Voorhis,  J. M. Herbert,  A. I. Krylov,  P. M. W. Gill,  M. Head-Gordon

 Contributors to earlier versions of Q-Chem not listed above: 
 R. D. Adamson,  B. Austin,  J. Baker,  G. J. O. Beran,  K. Brandhorst,  
 S. T. Brown,  E. F. C. Byrd,  A. K. Chakraborty,  C.-L. Cheng,  
 Siu Hung Chien,  D. M. Chipman,  D. L. Crittenden,  H. Dachsel,  
 R. J. Doerksen,  A. D. Dutoi,  L. Fusti-Molnar,  W. A. Goddard III,  
 A. Golubeva-Zadorozhnaya,  S. R. Gwaltney,  G. Hawkins,  A. Heyden,  
 S. Hirata,  G. Kedziora,  F. J. Keil,  C. Kelley,  Jihan Kim,  R. A. King,  
 R. Z. Khaliullin,  P. P. Korambath,  W. Kurlancheek,  A. M. Lee,  M. S. Lee,  
 S. V. Levchenko,  Ching Yeh Lin,  D. Liotard,  R. C. Lochan,  I. Lotan,  
 P. E. Maslen,  N. Nair,  D. P. O'Neill,  D. Neuhauser,  E. Neuscamman,  
 C. M. Oana,  R. Olson,  B. Peters,  R. Peverati,  P. A. Pieniazek,  
 Y. M. Rhee,  J. Ritchie,  M. A. Rohrdanz,  E. Rosta,  N. J. Russ,  
 H. F. Schaefer III,  N. E. Schultz,  N. Shenvi,  A. C. Simmonett,  A. Sodt,  
 D. Stuck,  K. S. Thanthiriwatte,  V. Vanovschi,  Tao Wang,  A. Warshel,  
 C. F. Williams,  Q. Wu,  X. Xu,  W. Zhang

 Please cite Q-Chem as follows:
 Y. Shao et al., Mol. Phys. 113, 184-215 (2015)
 DOI: 10.1080/00268976.2014.952696

 Q-Chem 5.1.2 for Intel X86 EM64T Linux

 Parts of Q-Chem use Armadillo 8.300.2 (Tropical Shenanigans).
 http://arma.sourceforge.net/

 Q-Chem begins on Mon Nov 26 14:27:02 2018  

Host: 
0

     Scratch files written to /scratch/taweetham/qchem47999//
Input Ideriv = 2
Curr. Ideriv = -1
Max.  Ideriv = 2

Checking the input file for inconsistencies... 	...done.

--------------------------------------------------------------
User input:
--------------------------------------------------------------
$molecule
0 1
C 
P 1 1.5 
F 2 PF 1 120. 
F 1 PF 2 120.  3 180.0
Cl 1 PCl 2 120.  3 0.0

PH=1.44
PF=1.54
PCl=2.03
PBr=2.5
PI=2.6
$end

$rem
   job_type	optimization
   basis	6-311++g**
   method	b3lyp
$end

--------------------------------------------------------------
 ----------------------------------------------------------------
             Standard Nuclear Orientation (Angstroms)
    I     Atom           X                Y                Z
 ----------------------------------------------------------------
    1      C       0.2605822371    -0.5735551866    -0.0000000000
    2      P      -1.2260236803    -0.3735480706    -0.0000000000
    3      F      -1.8113178414     1.0508924318    -0.0000000000
    4      F       0.8458763981    -1.9979956890    -0.0000000000
    5      Cl      1.5009314572     1.0334400879     0.0000000000
 ----------------------------------------------------------------
 Molecular Point Group                 Cs    NOp =  2
 Largest Abelian Subgroup              Cs    NOp =  2
 Nuclear Repulsion Energy =   266.3953450496 hartrees
 There are       28 alpha and       28 beta electrons
 Requested basis set is 6-311++G(d,p)
 There are 44 shells and 126 basis functions

 Total QAlloc Memory Limit   2000 MB
 Mega-Array Size       188 MB
 MEM_STATIC part       192 MB
 A cutoff of  1.0D-11 yielded    856 shell pairs
 There are      7430 function pairs (      8044 Cartesian)

 -------------------------------------------------------
 OpenMP Integral Computing Module                       
 Release: version 1.0, May 2013, Q-Chem Inc. Pittsburgh 
 -------------------------------------------------------
 Integral Job Info:
 Integral job number is                      11
 Integral operator is                         1
 short-range coefficients                     0
 long-range coefficients              100000000
 Omega coefficients                           0
 if combine SR and LR in K                    0
 Integral screening is                        0
 Integral computing path is                   2
 max size of driver memory is            800000
 size of driver memory is                593474
 size of scratch memory is              8114252
 max col of scratch BK array               1296
 max len of scratch array in speh3          155
 max len of scratch index in speh4           18
 max int batch size is                      520
 min int batch size is                       52
 fixed nKL is                                52
 max L of basis functions is                  2
 order of int derivative is                   0
 number of shells is                         44
 number of basis is                         131
 number of cartesian basis is               131
 number of contracted shell pairs           856
 number of primitive shell pairs           2473
 maxK2 (contraction) of shell pair           36
 max number of K2 of shell pair               1
 max number of CS2 of shell pair             86
 max number of PS2 of shell pair            306
 mem total for path MDJ                  516172
 -------------------------------------------------------
 Smallest overlap matrix eigenvalue = 8.78E-04

 Scale SEOQF with 1.000000e-01/1.000000e-01/1.000000e-01

 Standard Electronic Orientation quadrupole field applied
 Nucleus-field energy     =     0.0000000083 hartrees
 Guess from superposition of atomic densities
 Warning:  Energy on first SCF cycle will be non-variational
 SAD guess density has 56.000000 electrons

 -----------------------------------------------------------------------
  General SCF calculation program by
  Eric Jon Sundstrom, Paul Horn, Yuezhi Mao, Dmitri Zuev, Alec White,
  David Stuck, Shaama M.S., Shane Yost, Joonho Lee, David Small,
  Daniel Levine, Susi Lehtola, Hugh Burton, Evgeny Epifanovsky
 -----------------------------------------------------------------------
 Exchange:     0.2000 Hartree-Fock + 0.0800 Slater + 0.7200 B88
 Correlation:  0.1900 VWN1RPA + 0.8100 LYP
 Using SG-1 standard quadrature grid
 using 4 threads for integral computing
 -------------------------------------------------------
 OpenMP Integral computing Module                
 Release: version 2.0, May 2017, Q-Chem Inc. Pleasanton 
 -------------------------------------------------------
 -------------------------------------------------------
 OpenMP BLAS3 based DFT computing Module                
 Release: version 1.0, May 2013, Q-Chem Inc. Pittsburgh 
 -------------------------------------------------------
 A restricted SCF calculation will be
 performed using DIIS
 SCF converges when DIIS error is below 1.0e-08
 ---------------------------------------
  Cycle       Energy         DIIS error
 ---------------------------------------
    1   -1039.9686903536      4.58e-02  
    2   -1039.3082356735      4.98e-03  
    3   -1039.2601637929      7.80e-03  
    4   -1039.3413898278      1.49e-03  
    5   -1039.3439589580      7.67e-04  
    6   -1039.3451004074      1.01e-04  
    7   -1039.3451123165      6.17e-05  
    8   -1039.3451190534      1.70e-05  
    9   -1039.3451195501      3.91e-06  
   10   -1039.3451195743      1.96e-06  
   11   -1039.3451195813      2.85e-07  
   12   -1039.3451195815      6.35e-08  
   13   -1039.3451195815      1.10e-08  
   14   -1039.3451195815      2.04e-09  Convergence criterion met
 ---------------------------------------
 SCF time:   CPU 14.36s  wall 5.00s 
 SCF   energy in the final basis set =    -1039.3451195815
 Total energy in the final basis set =    -1039.3451195815

 --------------------------------------------------------------
             Orbital Energies (a.u.) and Symmetries
 --------------------------------------------------------------

 Alpha MOs, Restricted
 -- Occupied --                  
-101.59  -77.14  -24.76  -24.74  -10.35   -9.50   -7.27   -7.26
  1 A'    2 A'    3 A'    4 A'    5 A'    6 A'    7 A'    8 A'                 
 -7.257  -6.644  -4.808  -4.802  -4.800  -1.297  -1.218  -0.863
  1 A"    9 A'   10 A'    2 A"   11 A'   12 A'   13 A'   14 A'                 
 -0.794  -0.632  -0.558  -0.532  -0.529  -0.496  -0.476  -0.433
 15 A'   16 A'   17 A'    3 A"   18 A'   19 A'    4 A"   20 A'                 
 -0.371  -0.354  -0.328  -0.316
  5 A"   21 A'   22 A'    6 A"                                                 
 -- Virtual --                   
 -0.122  -0.105  -0.080   0.001   0.026   0.034   0.037   0.050
 23 A'   24 A'    7 A"   25 A'   26 A'   27 A'    8 A"   28 A'                 
  0.075   0.083   0.093   0.104   0.110   0.117   0.139   0.153
 29 A'    9 A"   30 A'   10 A"   31 A'   32 A'   33 A'   34 A'                 
  0.161   0.222   0.249   0.256   0.262   0.281   0.287   0.314
 35 A'   11 A"   36 A'   37 A'   12 A"   13 A"   38 A'   39 A'                 
  0.333   0.357   0.371   0.406   0.410   0.455   0.466   0.517
 40 A'   41 A'   42 A'   43 A'   44 A'   14 A"   45 A'   15 A"                 
  0.520   0.564   0.623   0.631   0.642   0.747   0.790   0.843
 46 A'   47 A'   16 A"   48 A'   17 A"   49 A'   50 A'   18 A"                 
  0.855   0.867   0.879   0.912   0.989   1.109   1.115   1.203
 51 A'   19 A"   52 A'   53 A'   54 A'   55 A'   56 A'   20 A"                 
  1.277   1.312   1.324   1.390   1.397   1.425   1.488   1.537
 21 A"   57 A'   58 A'   59 A'   60 A'   22 A"   23 A"   61 A'                 
  1.555   1.593   1.641   1.709   1.910   1.940   1.998   2.226
 24 A"   62 A'   63 A'   64 A'   65 A'   66 A'   67 A'   25 A"                 
  2.255   2.332   2.634   2.785   3.126   3.697   3.705   3.747
 68 A'   69 A'   26 A"   70 A'   71 A'   27 A"   72 A'   28 A"                 
  3.750   3.752   3.779   3.813   3.837   4.128   4.442   6.206
 29 A"   73 A'   74 A'   30 A"   75 A'   76 A'   77 A'   31 A"                 
  6.237   6.262   6.265   6.305   6.365   7.048   9.639  13.746
 78 A'   79 A'   32 A"   80 A'   81 A'   82 A'   83 A'   33 A"                 
 13.899  14.080  23.405  25.761  25.818  26.127  66.708  66.712
 84 A'   85 A'   86 A'   34 A"   87 A'   88 A'   89 A'   90 A'                 
163.181 215.614
 91 A'   92 A'                                                                 

 Beta MOs, Restricted
 -- Occupied --                  
-101.59  -77.14  -24.76  -24.74  -10.35   -9.50   -7.27   -7.26
  1 A'    2 A'    3 A'    4 A'    5 A'    6 A'    7 A'    8 A'                 
 -7.257  -6.644  -4.808  -4.802  -4.800  -1.297  -1.218  -0.863
  1 A"    9 A'   10 A'    2 A"   11 A'   12 A'   13 A'   14 A'                 
 -0.794  -0.632  -0.558  -0.532  -0.529  -0.496  -0.476  -0.433
 15 A'   16 A'   17 A'    3 A"   18 A'   19 A'    4 A"   20 A'                 
 -0.371  -0.354  -0.328  -0.316
  5 A"   21 A'   22 A'    6 A"                                                 
 -- Virtual --                   
 -0.122  -0.105  -0.080   0.001   0.026   0.034   0.037   0.050
 23 A'   24 A'    7 A"   25 A'   26 A'   27 A'    8 A"   28 A'                 
  0.075   0.083   0.093   0.104   0.110   0.117   0.139   0.153
 29 A'    9 A"   30 A'   10 A"   31 A'   32 A'   33 A'   34 A'                 
  0.161   0.222   0.249   0.256   0.262   0.281   0.287   0.314
 35 A'   11 A"   36 A'   37 A'   12 A"   13 A"   38 A'   39 A'                 
  0.333   0.357   0.371   0.406   0.410   0.455   0.466   0.517
 40 A'   41 A'   42 A'   43 A'   44 A'   14 A"   45 A'   15 A"                 
  0.520   0.564   0.623   0.631   0.642   0.747   0.790   0.843
 46 A'   47 A'   16 A"   48 A'   17 A"   49 A'   50 A'   18 A"                 
  0.855   0.867   0.879   0.912   0.989   1.109   1.115   1.203
 51 A'   19 A"   52 A'   53 A'   54 A'   55 A'   56 A'   20 A"                 
  1.277   1.312   1.324   1.390   1.397   1.425   1.488   1.537
 21 A"   57 A'   58 A'   59 A'   60 A'   22 A"   23 A"   61 A'                 
  1.555   1.593   1.641   1.709   1.910   1.940   1.998   2.226
 24 A"   62 A'   63 A'   64 A'   65 A'   66 A'   67 A'   25 A"                 
  2.255   2.332   2.634   2.785   3.126   3.697   3.705   3.747
 68 A'   69 A'   26 A"   70 A'   71 A'   27 A"   72 A'   28 A"                 
  3.750   3.752   3.779   3.813   3.837   4.128   4.442   6.206
 29 A"   73 A'   74 A'   30 A"   75 A'   76 A'   77 A'   31 A"                 
  6.237   6.262   6.265   6.305   6.365   7.048   9.639  13.746
 78 A'   79 A'   32 A"   80 A'   81 A'   82 A'   83 A'   33 A"                 
 13.899  14.080  23.405  25.761  25.818  26.127  66.708  66.712
 84 A'   85 A'   86 A'   34 A"   87 A'   88 A'   89 A'   90 A'                 
163.181 215.614
 91 A'   92 A'                                                                 
 --------------------------------------------------------------

          Ground-State Mulliken Net Atomic Charges

     Atom                 Charge (a.u.)
  ----------------------------------------
      1 C                    -0.276964
      2 P                     0.327068
      3 F                    -0.077878
      4 F                    -0.098151
      5 Cl                    0.125925
  ----------------------------------------
  Sum of atomic charges =    -0.000000

 -----------------------------------------------------------------
                    Cartesian Multipole Moments
 -----------------------------------------------------------------
    Charge (ESU x 10^10)
                -0.0000
    Dipole Moment (Debye)
         X      -1.2190      Y       0.3668      Z       0.0000
       Tot       1.2730
    Quadrupole Moments (Debye-Ang)
        XX     -42.1974     XY       1.8099     YY     -44.1586
        XZ       0.0000     YZ      -0.0000     ZZ     -40.3573
    Octopole Moments (Debye-Ang^2)
       XXX      -1.3970    XXY       1.5827    XYY       1.7212
       YYY       5.2979    XXZ       0.0000    XYZ       0.0000
       YYZ       0.0000    XZZ      -2.8508    YZZ      -0.3108
       ZZZ       0.0000
    Hexadecapole Moments (Debye-Ang^3)
      XXXX    -453.4287   XXXY     -15.2083   XXYY    -127.1830
      XYYY     -10.0872   YYYY    -305.7594   XXXZ       0.0000
      XXYZ       0.0000   XYYZ       0.0000   YYYZ       0.0000
      XXZZ     -82.2915   XYZZ      -8.4822   YYZZ     -58.6211
      XZZZ       0.0000   YZZZ       0.0000   ZZZZ     -45.3617
 -----------------------------------------------------------------
 Calculating analytic gradient of the SCF energy
 Gradient of SCF Energy
            1           2           3           4           5
    1  -0.2345191   0.1838611  -0.0065839   0.0307673   0.0264746
    2   0.0233304   0.0671564  -0.0538507  -0.0895403   0.0529041
    3  -0.0000000   0.0000000   0.0000000  -0.0000000   0.0000000
 Max gradient component =       2.345E-01
 RMS gradient           =       8.535E-02
 Gradient time:  CPU 3.37 s  wall 1.21 s
 Geometry Optimization Parameters
   NAtoms,    NIC,     NZ,  NCons,   NDum,   NFix, NCnnct, MaxDiis
        5      20       5       0       0       0       0       0


** GEOMETRY OPTIMIZATION IN DELOCALIZED INTERNAL COORDINATES **
   Searching for a Minimum

   Optimization Cycle:   1

                       Coordinates (Angstroms)
     ATOM                X               Y               Z
      1  C         0.2605822371   -0.5735551866    0.0000000000
      2  P        -1.2260236803   -0.3735480706    0.0000000000
      3  F        -1.8113178414    1.0508924318    0.0000000000
      4  F         0.8458763981   -1.9979956890    0.0000000000
      5  Cl        1.5009314572    1.0334400879    0.0000000000
   Point Group: cs    Number of degrees of freedom:     7


   Energy is  -1039.345119582


 Attempting to Generate Delocalized Internal Coordinates

  7 Hessian modes will be used to form the next step
  Hessian Eigenvalues:
     0.139919    0.250000    0.250000    0.250000    0.285189    0.648207
     0.766766

 Minimum Search - Taking Simple RFO Step
 Searching for Lamda that Minimizes Along All modes
 Value Taken    Lamda =  -0.09585373
 Calculated Step too Large.  Step scaled by  0.632750
 Step Taken.  Stepsize is  0.300000

                             Maximum     Tolerance    Cnvgd?
         Gradient           0.151982      0.000300      NO
         Displacement       0.164240      0.001200      NO
         Energy change     *********      0.000001      NO


 New Cartesian Coordinates Obtained by Inverse Iteration

 Displacement from previous Coordinates is:  0.322118
 ----------------------------------------------------------------
             Standard Nuclear Orientation (Angstroms)
    I     Atom           X                Y                Z
 ----------------------------------------------------------------
    1      C       0.2687938792    -0.5718285232     0.0000000000
    2      P      -1.2919457619    -0.4262755349     0.0000000000
    3      F      -1.7373778828     1.0701189925     0.0000000000
    4      F       0.8680903427    -1.8998087981     0.0000000000
    5      Cl      1.4624879935     0.9670274371     0.0000000000
 ----------------------------------------------------------------
 Molecular Point Group                 Cs    NOp =  2
 Largest Abelian Subgroup              Cs    NOp =  2
 Nuclear Repulsion Energy =   269.3191968373 hartrees
 There are       28 alpha and       28 beta electrons
 Applying Cartesian multipole field
    Component          Value
    ---------          -----
     (2,0,0)        1.00000E-11
     (0,2,0)        2.00000E-11
     (0,0,2)       -3.00000E-11
 Nucleus-field energy     =     0.0000000079 hartrees
 Requested basis set is 6-311++G(d,p)
 There are 44 shells and 126 basis functions
 A cutoff of  1.0D-11 yielded    862 shell pairs
 There are      7471 function pairs (      8086 Cartesian)
 Smallest overlap matrix eigenvalue = 8.49E-04
 Guess MOs from SCF MO coefficient file

 -----------------------------------------------------------------------
  General SCF calculation program by
  Eric Jon Sundstrom, Paul Horn, Yuezhi Mao, Dmitri Zuev, Alec White,
  David Stuck, Shaama M.S., Shane Yost, Joonho Lee, David Small,
  Daniel Levine, Susi Lehtola, Hugh Burton, Evgeny Epifanovsky
 -----------------------------------------------------------------------
 Exchange:     0.2000 Hartree-Fock + 0.0800 Slater + 0.7200 B88
 Correlation:  0.1900 VWN1RPA + 0.8100 LYP
 Using SG-1 standard quadrature grid
 using 4 threads for integral computing
 -------------------------------------------------------
 OpenMP Integral computing Module                
 Release: version 2.0, May 2017, Q-Chem Inc. Pleasanton 
 -------------------------------------------------------
 -------------------------------------------------------
 OpenMP BLAS3 based DFT computing Module                
 Release: version 1.0, May 2013, Q-Chem Inc. Pittsburgh 
 -------------------------------------------------------
 A restricted SCF calculation will be
 performed using DIIS
 SCF converges when DIIS error is below 1.0e-08
 ---------------------------------------
  Cycle       Energy         DIIS error
 ---------------------------------------
    1   -1039.3846946834      2.00e-03  
    2   -1039.3947702246      8.46e-04  
    3   -1039.3930293191      1.27e-03  
    4   -1039.3961211254      2.08e-04  
    5   -1039.3961809180      8.48e-05  
    6   -1039.3961915460      1.47e-05  
    7   -1039.3961917936      8.27e-06  
    8   -1039.3961919028      1.75e-06  
    9   -1039.3961919074      6.50e-07  
   10   -1039.3961919081      1.30e-07  
   11   -1039.3961919081      2.23e-08  
   12   -1039.3961919081      5.32e-09  Convergence criterion met
 ---------------------------------------
 SCF time:   CPU 12.42s  wall 4.00s 
 SCF   energy in the final basis set =    -1039.3961919081
 Total energy in the final basis set =    -1039.3961919081

 --------------------------------------------------------------
             Orbital Energies (a.u.) and Symmetries
 --------------------------------------------------------------

 Alpha MOs, Restricted
 -- Occupied --                  
-101.59  -77.14  -24.74  -24.74  -10.35   -9.50   -7.27   -7.26
  1 A'    2 A'    3 A'    4 A'    5 A'    6 A'    7 A'    8 A'                 
 -7.258  -6.639  -4.802  -4.797  -4.795  -1.276  -1.243  -0.867
  1 A"    9 A'   10 A'    2 A"   11 A'   12 A'   13 A'   14 A'                 
 -0.777  -0.627  -0.562  -0.526  -0.516  -0.497  -0.490  -0.438
 15 A'   16 A'   17 A'   18 A'    3 A"   19 A'    4 A"   20 A'                 
 -0.370  -0.356  -0.335  -0.301
  5 A"   21 A'   22 A'    6 A"                                                 
 -- Virtual --                   
 -0.098  -0.085  -0.066   0.003   0.025   0.038   0.039   0.052
 23 A'    7 A"   24 A'   25 A'   26 A'    8 A"   27 A'   28 A'                 
  0.071   0.083   0.095   0.104   0.104   0.119   0.138   0.156
 29 A'    9 A"   30 A'   31 A'   10 A"   32 A'   33 A'   34 A'                 
  0.162   0.221   0.253   0.261   0.266   0.284   0.289   0.313
 35 A'   11 A"   36 A'   37 A'   12 A"   13 A"   38 A'   39 A'                 
  0.331   0.346   0.365   0.403   0.405   0.456   0.461   0.513
 40 A'   41 A'   42 A'   43 A'   44 A'   14 A"   45 A'   15 A"                 
  0.529   0.554   0.615   0.619   0.651   0.769   0.806   0.841
 46 A'   47 A'   16 A"   48 A'   17 A"   49 A'   50 A'   18 A"                 
  0.860   0.867   0.874   0.908   1.005   1.040   1.115   1.218
 51 A'   19 A"   52 A'   53 A'   54 A'   55 A'   56 A'   20 A"                 
  1.284   1.330   1.344   1.372   1.403   1.421   1.474   1.541
 21 A"   57 A'   58 A'   59 A'   60 A'   22 A"   23 A"   24 A"                 
  1.577   1.631   1.665   1.722   1.879   1.929   1.951   2.226
 61 A'   62 A'   63 A'   64 A'   65 A'   66 A'   67 A'   25 A"                 
  2.265   2.355   2.624   2.839   3.107   3.714   3.725   3.741
 68 A'   69 A'   26 A"   70 A'   71 A'   27 A"   72 A'   28 A"                 
  3.744   3.758   3.789   3.852   3.878   4.119   4.551   6.220
 73 A'   29 A"   74 A'   30 A"   75 A'   76 A'   77 A'   31 A"                 
  6.255   6.259   6.278   6.303   6.418   7.022   9.648  13.751
 78 A'   32 A"   79 A'   80 A'   81 A'   82 A'   83 A'   33 A"                 
 13.895  14.012  23.359  25.764  25.841  26.184  66.705  66.719
 84 A'   85 A'   86 A'   34 A"   87 A'   88 A'   89 A'   90 A'                 
163.139 215.625
 91 A'   92 A'                                                                 

 Beta MOs, Restricted
 -- Occupied --                  
-101.59  -77.14  -24.74  -24.74  -10.35   -9.50   -7.27   -7.26
  1 A'    2 A'    3 A'    4 A'    5 A'    6 A'    7 A'    8 A'                 
 -7.258  -6.639  -4.802  -4.797  -4.795  -1.276  -1.243  -0.867
  1 A"    9 A'   10 A'    2 A"   11 A'   12 A'   13 A'   14 A'                 
 -0.777  -0.627  -0.562  -0.526  -0.516  -0.497  -0.490  -0.438
 15 A'   16 A'   17 A'   18 A'    3 A"   19 A'    4 A"   20 A'                 
 -0.370  -0.356  -0.335  -0.301
  5 A"   21 A'   22 A'    6 A"                                                 
 -- Virtual --                   
 -0.098  -0.085  -0.066   0.003   0.025   0.038   0.039   0.052
 23 A'    7 A"   24 A'   25 A'   26 A'    8 A"   27 A'   28 A'                 
  0.071   0.083   0.095   0.104   0.104   0.119   0.138   0.156
 29 A'    9 A"   30 A'   31 A'   10 A"   32 A'   33 A'   34 A'                 
  0.162   0.221   0.253   0.261   0.266   0.284   0.289   0.313
 35 A'   11 A"   36 A'   37 A'   12 A"   13 A"   38 A'   39 A'                 
  0.331   0.346   0.365   0.403   0.405   0.456   0.461   0.513
 40 A'   41 A'   42 A'   43 A'   44 A'   14 A"   45 A'   15 A"                 
  0.529   0.554   0.615   0.619   0.651   0.769   0.806   0.841
 46 A'   47 A'   16 A"   48 A'   17 A"   49 A'   50 A'   18 A"                 
  0.860   0.867   0.874   0.908   1.005   1.040   1.115   1.218
 51 A'   19 A"   52 A'   53 A'   54 A'   55 A'   56 A'   20 A"                 
  1.284   1.330   1.344   1.372   1.403   1.421   1.474   1.541
 21 A"   57 A'   58 A'   59 A'   60 A'   22 A"   23 A"   24 A"                 
  1.577   1.631   1.665   1.722   1.879   1.929   1.951   2.226
 61 A'   62 A'   63 A'   64 A'   65 A'   66 A'   67 A'   25 A"                 
  2.265   2.355   2.624   2.839   3.107   3.714   3.725   3.741
 68 A'   69 A'   26 A"   70 A'   71 A'   27 A"   72 A'   28 A"                 
  3.744   3.758   3.789   3.852   3.878   4.119   4.551   6.220
 73 A'   29 A"   74 A'   30 A"   75 A'   76 A'   77 A'   31 A"                 
  6.255   6.259   6.278   6.303   6.418   7.022   9.648  13.751
 78 A'   32 A"   79 A'   80 A'   81 A'   82 A'   83 A'   33 A"                 
 13.895  14.012  23.359  25.764  25.841  26.184  66.705  66.719
 84 A'   85 A'   86 A'   34 A"   87 A'   88 A'   89 A'   90 A'                 
163.139 215.625
 91 A'   92 A'                                                                 
 --------------------------------------------------------------

          Ground-State Mulliken Net Atomic Charges

     Atom                 Charge (a.u.)
  ----------------------------------------
      1 C                    -0.317864
      2 P                     0.335092
      3 F                    -0.121594
      4 F                    -0.067110
      5 Cl                    0.171476
  ----------------------------------------
  Sum of atomic charges =     0.000000

 -----------------------------------------------------------------
                    Cartesian Multipole Moments
 -----------------------------------------------------------------
    Charge (ESU x 10^10)
                 0.0000
    Dipole Moment (Debye)
         X      -0.9724      Y      -0.0795      Z      -0.0000
       Tot       0.9757
    Quadrupole Moments (Debye-Ang)
        XX     -41.7124     XY       2.2942     YY     -43.5867
        XZ      -0.0000     YZ       0.0000     ZZ     -40.4950
    Octopole Moments (Debye-Ang^2)
       XXX       1.3586    XXY       2.1231    XYY       3.0694
       YYY       6.1295    XXZ      -0.0000    XYZ      -0.0000
       YYZ      -0.0000    XZZ      -1.4184    YZZ       0.5129
       ZZZ      -0.0000
    Hexadecapole Moments (Debye-Ang^3)
      XXXX    -447.5780   XXXY     -13.8319   XXYY    -123.7648
      XYYY      -9.2679   YYYY    -285.2899   XXXZ      -0.0000
      XXYZ      -0.0000   XYYZ      -0.0000   YYYZ       0.0000
      XXZZ     -81.8735   XYZZ      -8.1559   YYZZ     -55.3754
      XZZZ      -0.0000   YZZZ       0.0000   ZZZZ     -46.0075
 -----------------------------------------------------------------
 Calculating analytic gradient of the SCF energy
 Gradient of SCF Energy
            1           2           3           4           5
    1  -0.1450446   0.0998275  -0.0051294   0.0241054   0.0262412
    2   0.0048295   0.0517250  -0.0382747  -0.0682694   0.0499895
    3   0.0000000   0.0000000  -0.0000000   0.0000000  -0.0000000
 Max gradient component =       1.450E-01
 RMS gradient           =       5.393E-02
 Gradient time:  CPU 3.51 s  wall 1.26 s
 Geometry Optimization Parameters
   NAtoms,    NIC,     NZ,  NCons,   NDum,   NFix, NCnnct, MaxDiis
        5      20       5       0       0       0       0       0

 Cartesian Hessian Update
 Hessian Updated using BFGS Update


** GEOMETRY OPTIMIZATION IN DELOCALIZED INTERNAL COORDINATES **
   Searching for a Minimum

   Optimization Cycle:   2

                       Coordinates (Angstroms)
     ATOM                X               Y               Z
      1  C         0.2687938792   -0.5718285232    0.0000000000
      2  P        -1.2919457619   -0.4262755349    0.0000000000
      3  F        -1.7373778828    1.0701189925    0.0000000000
      4  F         0.8680903427   -1.8998087981    0.0000000000
      5  Cl        1.4624879935    0.9670274371    0.0000000000
   Point Group: cs    Number of degrees of freedom:     7


   Energy is  -1039.396191908

 Hessian Updated using BFGS Update

  6 Hessian modes will be used to form the next step
  Hessian Eigenvalues:
     0.101576    0.228312    0.258479    0.266456    0.630215    0.800762

 Minimum Search - Taking Simple RFO Step
 Searching for Lamda that Minimizes Along All modes
 Value Taken    Lamda =  -0.07533694
 Calculated Step too Large.  Step scaled by  0.507014
 Step Taken.  Stepsize is  0.300000

                             Maximum     Tolerance    Cnvgd?
         Gradient           0.089117      0.000300      NO
         Displacement       0.145821      0.001200      NO
         Energy change     -0.051072      0.000001      NO


 New Cartesian Coordinates Obtained by Inverse Iteration

 Displacement from previous Coordinates is:  0.310974
 ----------------------------------------------------------------
             Standard Nuclear Orientation (Angstroms)
    I     Atom           X                Y                Z
 ----------------------------------------------------------------
    1      C       0.2785819187    -0.5609857388     0.0000000000
    2      P      -1.3293972516    -0.4632880399     0.0000000000
    3      F      -1.6872576202     1.0795144719     0.0000000000
    4      F       0.8845044832    -1.7924953309     0.0000000000
    5      Cl      1.4236170405     0.8764882110     0.0000000000
 ----------------------------------------------------------------
 Molecular Point Group                 Cs    NOp =  2
 Largest Abelian Subgroup              Cs    NOp =  2
 Nuclear Repulsion Energy =   274.5843670253 hartrees
 There are       28 alpha and       28 beta electrons
 Applying Cartesian multipole field
    Component          Value
    ---------          -----
     (2,0,0)        1.00000E-11
     (0,2,0)        2.00000E-11
     (0,0,2)       -3.00000E-11
 Nucleus-field energy     =     0.0000000075 hartrees
 Requested basis set is 6-311++G(d,p)
 There are 44 shells and 126 basis functions
 A cutoff of  1.0D-11 yielded    866 shell pairs
 There are      7505 function pairs (      8123 Cartesian)
 Smallest overlap matrix eigenvalue = 7.12E-04
 Guess MOs from SCF MO coefficient file

 -----------------------------------------------------------------------
  General SCF calculation program by
  Eric Jon Sundstrom, Paul Horn, Yuezhi Mao, Dmitri Zuev, Alec White,
  David Stuck, Shaama M.S., Shane Yost, Joonho Lee, David Small,
  Daniel Levine, Susi Lehtola, Hugh Burton, Evgeny Epifanovsky
 -----------------------------------------------------------------------
 Exchange:     0.2000 Hartree-Fock + 0.0800 Slater + 0.7200 B88
 Correlation:  0.1900 VWN1RPA + 0.8100 LYP
 Using SG-1 standard quadrature grid
 using 4 threads for integral computing
 -------------------------------------------------------
 OpenMP Integral computing Module                
 Release: version 2.0, May 2017, Q-Chem Inc. Pleasanton 
 -------------------------------------------------------
 -------------------------------------------------------
 OpenMP BLAS3 based DFT computing Module                
 Release: version 1.0, May 2013, Q-Chem Inc. Pittsburgh 
 -------------------------------------------------------
 A restricted SCF calculation will be
 performed using DIIS
 SCF converges when DIIS error is below 1.0e-08
 ---------------------------------------
  Cycle       Energy         DIIS error
 ---------------------------------------
    1   -1039.4176112627      1.83e-03  
    2   -1039.4261896665      4.59e-04  
    3   -1039.4261290451      5.02e-04  
    4   -1039.4265734084      1.29e-04  
    5   -1039.4265965471      4.55e-05  
    6   -1039.4266003231      1.62e-05  
    7   -1039.4266007660      5.85e-06  
    8   -1039.4266008174      1.65e-06  
    9   -1039.4266008227      3.13e-07  
   10   -1039.4266008228      1.55e-07  
   11   -1039.4266008229      1.98e-08  
   12   -1039.4266008229      3.34e-09  Convergence criterion met
 ---------------------------------------
 SCF time:   CPU 12.61s  wall 5.00s 
 SCF   energy in the final basis set =    -1039.4266008229
 Total energy in the final basis set =    -1039.4266008229

 --------------------------------------------------------------
             Orbital Energies (a.u.) and Symmetries
 --------------------------------------------------------------

 Alpha MOs, Restricted
 -- Occupied --                  
-101.59  -77.13  -24.75  -24.72  -10.35   -9.51   -7.27   -7.26
  1 A'    2 A'    3 A'    4 A'    5 A'    6 A'    7 A'    1 A"                 
 -7.260  -6.630  -4.794  -4.788  -4.786  -1.275  -1.255  -0.883
  8 A'    9 A'   10 A'    2 A"   11 A'   12 A'   13 A'   14 A'                 
 -0.762  -0.633  -0.561  -0.538  -0.517  -0.493  -0.487  -0.444
 15 A'   16 A'   17 A'   18 A'    3 A"    4 A"   19 A'   20 A'                 
 -0.375  -0.360  -0.336  -0.286
  5 A"   21 A'   22 A'    6 A"                                                 
 -- Virtual --                   
 -0.084  -0.074  -0.031   0.005   0.026   0.040   0.049   0.056
  7 A"   23 A'   24 A'   25 A'   26 A'    8 A"   27 A'   28 A'                 
  0.067   0.081   0.097   0.104   0.104   0.123   0.142   0.155
 29 A'    9 A"   30 A'   31 A'   10 A"   32 A'   33 A'   34 A'                 
  0.172   0.223   0.256   0.266   0.271   0.285   0.290   0.311
 35 A'   11 A"   36 A'   37 A'   12 A"   13 A"   38 A'   39 A'                 
  0.328   0.344   0.366   0.400   0.407   0.454   0.458   0.509
 40 A'   41 A'   42 A'   43 A'   44 A'   14 A"   45 A'   15 A"                 
  0.537   0.562   0.612   0.612   0.660   0.790   0.826   0.836
 46 A'   47 A'   16 A"   48 A'   17 A"   49 A'   50 A'   18 A"                 
  0.862   0.864   0.865   0.911   0.999   1.034   1.129   1.241
 51 A'   19 A"   52 A'   53 A'   54 A'   55 A'   56 A'   20 A"                 
  1.293   1.346   1.348   1.365   1.403   1.422   1.462   1.543
 21 A"   57 A'   58 A'   59 A'   60 A'   22 A"   23 A"   24 A"                 
  1.610   1.657   1.692   1.777   1.841   1.922   1.952   2.226
 61 A'   62 A'   63 A'   64 A'   65 A'   66 A'   67 A'   25 A"                 
  2.278   2.393   2.620   2.932   3.116   3.729   3.732   3.735
 68 A'   69 A'   26 A"   70 A'   71 A'   27 A"   28 A"   72 A'                 
  3.744   3.769   3.806   3.906   3.939   4.108   4.635   6.235
 73 A'   29 A"   74 A'   30 A"   75 A'   76 A'   77 A'   31 A"                 
  6.250   6.272   6.293   6.300   6.490   7.010   9.667  13.761
 32 A"   78 A'   79 A'   80 A'   81 A'   82 A'   83 A'   33 A"                 
 13.893  13.988  23.371  25.772  25.874  26.235  66.699  66.732
 84 A'   85 A'   86 A'   34 A"   87 A'   88 A'   89 A'   90 A'                 
163.117 215.646
 91 A'   92 A'                                                                 

 Beta MOs, Restricted
 -- Occupied --                  
-101.59  -77.13  -24.75  -24.72  -10.35   -9.51   -7.27   -7.26
  1 A'    2 A'    3 A'    4 A'    5 A'    6 A'    7 A'    1 A"                 
 -7.260  -6.630  -4.794  -4.788  -4.786  -1.275  -1.255  -0.883
  8 A'    9 A'   10 A'    2 A"   11 A'   12 A'   13 A'   14 A'                 
 -0.762  -0.633  -0.561  -0.538  -0.517  -0.493  -0.487  -0.444
 15 A'   16 A'   17 A'   18 A'    3 A"    4 A"   19 A'   20 A'                 
 -0.375  -0.360  -0.336  -0.286
  5 A"   21 A'   22 A'    6 A"                                                 
 -- Virtual --                   
 -0.084  -0.074  -0.031   0.005   0.026   0.040   0.049   0.056
  7 A"   23 A'   24 A'   25 A'   26 A'    8 A"   27 A'   28 A'                 
  0.067   0.081   0.097   0.104   0.104   0.123   0.142   0.155
 29 A'    9 A"   30 A'   31 A'   10 A"   32 A'   33 A'   34 A'                 
  0.172   0.223   0.256   0.266   0.271   0.285   0.290   0.311
 35 A'   11 A"   36 A'   37 A'   12 A"   13 A"   38 A'   39 A'                 
  0.328   0.344   0.366   0.400   0.407   0.454   0.458   0.509
 40 A'   41 A'   42 A'   43 A'   44 A'   14 A"   45 A'   15 A"                 
  0.537   0.562   0.612   0.612   0.660   0.790   0.826   0.836
 46 A'   47 A'   16 A"   48 A'   17 A"   49 A'   50 A'   18 A"                 
  0.862   0.864   0.865   0.911   0.999   1.034   1.129   1.241
 51 A'   19 A"   52 A'   53 A'   54 A'   55 A'   56 A'   20 A"                 
  1.293   1.346   1.348   1.365   1.403   1.422   1.462   1.543
 21 A"   57 A'   58 A'   59 A'   60 A'   22 A"   23 A"   24 A"                 
  1.610   1.657   1.692   1.777   1.841   1.922   1.952   2.226
 61 A'   62 A'   63 A'   64 A'   65 A'   66 A'   67 A'   25 A"                 
  2.278   2.393   2.620   2.932   3.116   3.729   3.732   3.735
 68 A'   69 A'   26 A"   70 A'   71 A'   27 A"   28 A"   72 A'                 
  3.744   3.769   3.806   3.906   3.939   4.108   4.635   6.235
 73 A'   29 A"   74 A'   30 A"   75 A'   76 A'   77 A'   31 A"                 
  6.250   6.272   6.293   6.300   6.490   7.010   9.667  13.761
 32 A"   78 A'   79 A'   80 A'   81 A'   82 A'   83 A'   33 A"                 
 13.893  13.988  23.371  25.772  25.874  26.235  66.699  66.732
 84 A'   85 A'   86 A'   34 A"   87 A'   88 A'   89 A'   90 A'                 
163.117 215.646
 91 A'   92 A'                                                                 
 --------------------------------------------------------------

          Ground-State Mulliken Net Atomic Charges

     Atom                 Charge (a.u.)
  ----------------------------------------
      1 C                    -0.367386
      2 P                     0.331324
      3 F                    -0.156338
      4 F                    -0.020320
      5 Cl                    0.212720
  ----------------------------------------
  Sum of atomic charges =     0.000000

 -----------------------------------------------------------------
                    Cartesian Multipole Moments
 -----------------------------------------------------------------
    Charge (ESU x 10^10)
                 0.0000
    Dipole Moment (Debye)
         X      -0.5050      Y      -0.4351      Z      -0.0000
       Tot       0.6666
    Quadrupole Moments (Debye-Ang)
        XX     -41.4345     XY       2.4887     YY     -43.0108
        XZ       0.0000     YZ       0.0000     ZZ     -40.5331
    Octopole Moments (Debye-Ang^2)
       XXX       4.4809    XXY       2.6881    XYY       4.4047
       YYY       6.9836    XXZ      -0.0000    XYZ      -0.0000
       YYZ      -0.0000    XZZ       0.0673    YZZ       1.4670
       ZZZ      -0.0000
    Hexadecapole Moments (Debye-Ang^3)
      XXXX    -440.2216   XXXY     -11.0613   XXYY    -119.5958
      XYYY      -7.7521   YYYY    -260.8201   XXXZ       0.0000
      XXYZ       0.0000   XYYZ       0.0000   YYYZ       0.0000
      XXZZ     -81.2143   XYZZ      -7.3877   YYZZ     -51.3969
      XZZZ       0.0000   YZZZ       0.0000   ZZZZ     -46.5251
 -----------------------------------------------------------------
 Calculating analytic gradient of the SCF energy
 Gradient of SCF Energy
            1           2           3           4           5
    1  -0.0838808   0.0587516  -0.0022018   0.0094274   0.0179036
    2  -0.0127434   0.0341959  -0.0259774  -0.0287377   0.0332627
    3   0.0000000  -0.0000000   0.0000000   0.0000000   0.0000000
 Max gradient component =       8.388E-02
 RMS gradient           =       3.145E-02
 Gradient time:  CPU 3.41 s  wall 1.23 s
 Geometry Optimization Parameters
   NAtoms,    NIC,     NZ,  NCons,   NDum,   NFix, NCnnct, MaxDiis
        5      20       5       0       0       0       0       0

 Cartesian Hessian Update
 Hessian Updated using BFGS Update


** GEOMETRY OPTIMIZATION IN DELOCALIZED INTERNAL COORDINATES **
   Searching for a Minimum

   Optimization Cycle:   3

                       Coordinates (Angstroms)
     ATOM                X               Y               Z
      1  C         0.2785819187   -0.5609857388    0.0000000000
      2  P        -1.3293972516   -0.4632880399    0.0000000000
      3  F        -1.6872576202    1.0795144719    0.0000000000
      4  F         0.8845044832   -1.7924953309    0.0000000000
      5  Cl        1.4236170405    0.8764882110    0.0000000000
   Point Group: cs    Number of degrees of freedom:     7


   Energy is  -1039.426600823

 Hessian Updated using BFGS Update

  7 Hessian modes will be used to form the next step
  Hessian Eigenvalues:
     0.120725    0.240732    0.250023    0.264909    0.300747    0.606852
     0.764647

 Minimum Search - Taking Simple RFO Step
 Searching for Lamda that Minimizes Along All modes
 Value Taken    Lamda =  -0.02661732
 Calculated Step too Large.  Step scaled by  0.796925
 Step Taken.  Stepsize is  0.300000

                             Maximum     Tolerance    Cnvgd?
         Gradient           0.048055      0.000300      NO
         Displacement       0.156419      0.001200      NO
         Energy change     -0.030409      0.000001      NO


 New Cartesian Coordinates Obtained by Inverse Iteration

 Displacement from previous Coordinates is:  0.290729
 ----------------------------------------------------------------
             Standard Nuclear Orientation (Angstroms)
    I     Atom           X                Y                Z
 ----------------------------------------------------------------
    1      C       0.2932760333    -0.5387565885     0.0000000000
    2      P      -1.3645321277    -0.4894722202     0.0000000000
    3      F      -1.6578182434     1.0958817410     0.0000000000
    4      F       0.9156032700    -1.7058245759     0.0000000000
    5      Cl      1.3835196385     0.7774052172     0.0000000000
 ----------------------------------------------------------------
 Molecular Point Group                 Cs    NOp =  2
 Largest Abelian Subgroup              Cs    NOp =  2
 Nuclear Repulsion Energy =   279.4606999619 hartrees
 There are       28 alpha and       28 beta electrons
 Applying Cartesian multipole field
    Component          Value
    ---------          -----
     (2,0,0)        1.00000E-11
     (0,2,0)        2.00000E-11
     (0,0,2)       -3.00000E-11
 Nucleus-field energy     =     0.0000000071 hartrees
 Requested basis set is 6-311++G(d,p)
 There are 44 shells and 126 basis functions
 A cutoff of  1.0D-11 yielded    870 shell pairs
 There are      7538 function pairs (      8157 Cartesian)
 Smallest overlap matrix eigenvalue = 5.48E-04
 Guess MOs from SCF MO coefficient file

 -----------------------------------------------------------------------
  General SCF calculation program by
  Eric Jon Sundstrom, Paul Horn, Yuezhi Mao, Dmitri Zuev, Alec White,
  David Stuck, Shaama M.S., Shane Yost, Joonho Lee, David Small,
  Daniel Levine, Susi Lehtola, Hugh Burton, Evgeny Epifanovsky
 -----------------------------------------------------------------------
 Exchange:     0.2000 Hartree-Fock + 0.0800 Slater + 0.7200 B88
 Correlation:  0.1900 VWN1RPA + 0.8100 LYP
 Using SG-1 standard quadrature grid
 using 4 threads for integral computing
 -------------------------------------------------------
 OpenMP Integral computing Module                
 Release: version 2.0, May 2017, Q-Chem Inc. Pleasanton 
 -------------------------------------------------------
 -------------------------------------------------------
 OpenMP BLAS3 based DFT computing Module                
 Release: version 1.0, May 2013, Q-Chem Inc. Pittsburgh 
 -------------------------------------------------------
 A restricted SCF calculation will be
 performed using DIIS
 SCF converges when DIIS error is below 1.0e-08
 ---------------------------------------
  Cycle       Energy         DIIS error
 ---------------------------------------
    1   -1039.4292757094      1.77e-03  
    2   -1039.4374180143      5.24e-04  
    3   -1039.4374469039      5.47e-04  
    4   -1039.4379216420      1.41e-04  
    5   -1039.4379455682      5.30e-05  
    6   -1039.4379507181      1.60e-05  
    7   -1039.4379511806      7.75e-06  
    8   -1039.4379512959      1.26e-06  
    9   -1039.4379512987      3.02e-07  
   10   -1039.4379512988      1.41e-07  
   11   -1039.4379512988      2.24e-08  
   12   -1039.4379512988      4.11e-09  Convergence criterion met
 ---------------------------------------
 SCF time:   CPU 12.78s  wall 5.00s 
 SCF   energy in the final basis set =    -1039.4379512988
 Total energy in the final basis set =    -1039.4379512988

 --------------------------------------------------------------
             Orbital Energies (a.u.) and Symmetries
 --------------------------------------------------------------

 Alpha MOs, Restricted
 -- Occupied --                  
-101.60  -77.13  -24.75  -24.71  -10.34   -9.51   -7.28   -7.27
  1 A'    2 A'    3 A'    4 A'    5 A'    6 A'    7 A'    1 A"                 
 -7.267  -6.622  -4.786  -4.779  -4.779  -1.297  -1.234  -0.913
  8 A'    9 A'   10 A'    2 A"   11 A'   12 A'   13 A'   14 A'                 
 -0.747  -0.638  -0.557  -0.548  -0.530  -0.478  -0.473  -0.450
 15 A'   16 A'   17 A'   18 A'    3 A"    4 A"   19 A'   20 A'                 
 -0.386  -0.366  -0.336  -0.271
  5 A"   21 A'   22 A'    6 A"                                                 
 -- Virtual --                   
 -0.083  -0.059  -0.007   0.013   0.027   0.041   0.053   0.062
  7 A"   23 A'   24 A'   25 A'   26 A'    8 A"   27 A'   28 A'                 
  0.066   0.079   0.099   0.103   0.105   0.124   0.148   0.154
 29 A'    9 A"   30 A'   31 A'   10 A"   32 A'   33 A'   34 A'                 
  0.183   0.225   0.258   0.267   0.276   0.285   0.291   0.307
 35 A'   11 A"   36 A'   37 A'   12 A"   13 A"   38 A'   39 A'                 
  0.322   0.342   0.368   0.398   0.414   0.448   0.457   0.507
 40 A'   41 A'   42 A'   43 A'   44 A'   14 A"   45 A'   15 A"                 
  0.536   0.579   0.605   0.608   0.667   0.785   0.825   0.833
 46 A'   47 A'   48 A'   16 A"   17 A"   49 A'   18 A"   50 A'                 
  0.857   0.865   0.880   0.921   0.956   1.064   1.151   1.257
 19 A"   51 A'   52 A'   53 A'   54 A'   55 A'   56 A'   20 A"                 
  1.300   1.336   1.363   1.376   1.395   1.429   1.463   1.552
 21 A"   57 A'   58 A'   59 A'   60 A'   22 A"   23 A"   24 A"                 
  1.630   1.668   1.725   1.808   1.814   1.917   2.003   2.224
 61 A'   62 A'   63 A'   64 A'   65 A'   66 A'   67 A'   25 A"                 
  2.286   2.420   2.622   3.016   3.121   3.726   3.733   3.748
 68 A'   69 A'   26 A"   70 A'   71 A'   27 A"   72 A'   28 A"                 
  3.762   3.779   3.821   3.947   3.991   4.092   4.670   6.246
 73 A'   29 A"   74 A'   30 A"   75 A'   76 A'   77 A'   31 A"                 
  6.249   6.288   6.296   6.314   6.538   6.992   9.703  13.769
 32 A"   78 A'   79 A'   80 A'   81 A'   82 A'   83 A'   33 A"                 
 13.887  13.969  23.400  25.779  25.907  26.247  66.701  66.744
 84 A'   85 A'   86 A'   34 A"   87 A'   88 A'   89 A'   90 A'                 
163.090 215.684
 91 A'   92 A'                                                                 

 Beta MOs, Restricted
 -- Occupied --                  
-101.60  -77.13  -24.75  -24.71  -10.34   -9.51   -7.28   -7.27
  1 A'    2 A'    3 A'    4 A'    5 A'    6 A'    7 A'    1 A"                 
 -7.267  -6.622  -4.786  -4.779  -4.779  -1.297  -1.234  -0.913
  8 A'    9 A'   10 A'    2 A"   11 A'   12 A'   13 A'   14 A'                 
 -0.747  -0.638  -0.557  -0.548  -0.530  -0.478  -0.473  -0.450
 15 A'   16 A'   17 A'   18 A'    3 A"    4 A"   19 A'   20 A'                 
 -0.386  -0.366  -0.336  -0.271
  5 A"   21 A'   22 A'    6 A"                                                 
 -- Virtual --                   
 -0.083  -0.059  -0.007   0.013   0.027   0.041   0.053   0.062
  7 A"   23 A'   24 A'   25 A'   26 A'    8 A"   27 A'   28 A'                 
  0.066   0.079   0.099   0.103   0.105   0.124   0.148   0.154
 29 A'    9 A"   30 A'   31 A'   10 A"   32 A'   33 A'   34 A'                 
  0.183   0.225   0.258   0.267   0.276   0.285   0.291   0.307
 35 A'   11 A"   36 A'   37 A'   12 A"   13 A"   38 A'   39 A'                 
  0.322   0.342   0.368   0.398   0.414   0.448   0.457   0.507
 40 A'   41 A'   42 A'   43 A'   44 A'   14 A"   45 A'   15 A"                 
  0.536   0.579   0.605   0.608   0.667   0.785   0.825   0.833
 46 A'   47 A'   48 A'   16 A"   17 A"   49 A'   18 A"   50 A'                 
  0.857   0.865   0.880   0.921   0.956   1.064   1.151   1.257
 19 A"   51 A'   52 A'   53 A'   54 A'   55 A'   56 A'   20 A"                 
  1.300   1.336   1.363   1.376   1.395   1.429   1.463   1.552
 21 A"   57 A'   58 A'   59 A'   60 A'   22 A"   23 A"   24 A"                 
  1.630   1.668   1.725   1.808   1.814   1.917   2.003   2.224
 61 A'   62 A'   63 A'   64 A'   65 A'   66 A'   67 A'   25 A"                 
  2.286   2.420   2.622   3.016   3.121   3.726   3.733   3.748
 68 A'   69 A'   26 A"   70 A'   71 A'   27 A"   72 A'   28 A"                 
  3.762   3.779   3.821   3.947   3.991   4.092   4.670   6.246
 73 A'   29 A"   74 A'   30 A"   75 A'   76 A'   77 A'   31 A"                 
  6.249   6.288   6.296   6.314   6.538   6.992   9.703  13.769
 32 A"   78 A'   79 A'   80 A'   81 A'   82 A'   83 A'   33 A"                 
 13.887  13.969  23.400  25.779  25.907  26.247  66.701  66.744
 84 A'   85 A'   86 A'   34 A"   87 A'   88 A'   89 A'   90 A'                 
163.090 215.684
 91 A'   92 A'                                                                 
 --------------------------------------------------------------

          Ground-State Mulliken Net Atomic Charges

     Atom                 Charge (a.u.)
  ----------------------------------------
      1 C                    -0.406217
      2 P                     0.324563
      3 F                    -0.189586
      4 F                     0.008387
      5 Cl                    0.262854
  ----------------------------------------
  Sum of atomic charges =     0.000000

 -----------------------------------------------------------------
                    Cartesian Multipole Moments
 -----------------------------------------------------------------
    Charge (ESU x 10^10)
                 0.0000
    Dipole Moment (Debye)
         X       0.0598      Y      -0.5768      Z      -0.0000
       Tot       0.5799
    Quadrupole Moments (Debye-Ang)
        XX     -41.1597     XY       2.8251     YY     -42.7746
        XZ       0.0000     YZ       0.0000     ZZ     -40.5624
    Octopole Moments (Debye-Ang^2)
       XXX       8.1528    XXY       3.3644    XYY       5.6200
       YYY       8.5946    XXZ      -0.0000    XYZ      -0.0000
       YYZ      -0.0000    XZZ       1.7491    YZZ       2.6013
       ZZZ      -0.0000
    Hexadecapole Moments (Debye-Ang^3)
      XXXX    -435.3312   XXXY      -5.9479   XXYY    -116.7447
      XYYY      -3.8414   YYYY    -240.9576   XXXZ       0.0000
      XXYZ      -0.0000   XYYZ       0.0000   YYYZ       0.0000
      XXZZ     -81.0660   XYZZ      -5.9878   YYZZ     -48.0986
      XZZZ       0.0000   YZZZ       0.0000   ZZZZ     -47.0611
 -----------------------------------------------------------------
 Calculating analytic gradient of the SCF energy
 Gradient of SCF Energy
            1           2           3           4           5
    1  -0.0159395   0.0238043  -0.0002120  -0.0029937  -0.0046590
    2  -0.0119462   0.0172085  -0.0129670   0.0142392  -0.0065346
    3   0.0000000   0.0000000  -0.0000000  -0.0000000  -0.0000000
 Max gradient component =       2.380E-02
 RMS gradient           =       1.066E-02
 Gradient time:  CPU 3.46 s  wall 1.26 s
 Geometry Optimization Parameters
   NAtoms,    NIC,     NZ,  NCons,   NDum,   NFix, NCnnct, MaxDiis
        5      20       5       0       0       0       0       0

 Cartesian Hessian Update
 Hessian Updated using BFGS Update


** GEOMETRY OPTIMIZATION IN DELOCALIZED INTERNAL COORDINATES **
   Searching for a Minimum

   Optimization Cycle:   4

                       Coordinates (Angstroms)
     ATOM                X               Y               Z
      1  C         0.2932760333   -0.5387565885    0.0000000000
      2  P        -1.3645321277   -0.4894722202    0.0000000000
      3  F        -1.6578182434    1.0958817410    0.0000000000
      4  F         0.9156032700   -1.7058245759    0.0000000000
      5  Cl        1.3835196385    0.7774052172    0.0000000000
   Point Group: cs    Number of degrees of freedom:     7


   Energy is  -1039.437951299

 Hessian Updated using BFGS Update

  7 Hessian modes will be used to form the next step
  Hessian Eigenvalues:
     0.166254    0.237323    0.252589    0.263889    0.360098    0.565164
     0.733944

 Minimum Search - Taking Simple RFO Step
 Searching for Lamda that Minimizes Along All modes
 Value Taken    Lamda =  -0.00226094
 Step Taken.  Stepsize is  0.074117

                             Maximum     Tolerance    Cnvgd?
         Gradient           0.026617      0.000300      NO
         Displacement       0.059667      0.001200      NO
         Energy change     -0.011350      0.000001      NO


 New Cartesian Coordinates Obtained by Inverse Iteration

 Displacement from previous Coordinates is:  0.067114
 ----------------------------------------------------------------
             Standard Nuclear Orientation (Angstroms)
    I     Atom           X                Y                Z
 ----------------------------------------------------------------
    1      C       0.2942297493    -0.5302102606     0.0000000000
    2      P      -1.3840857484    -0.5055994950     0.0000000000
    3      F      -1.6450339803     1.0997079360     0.0000000000
    4      F       0.9152694216    -1.7166337682     0.0000000000
    5      Cl      1.3896691284     0.7919691612     0.0000000000
 ----------------------------------------------------------------
 Molecular Point Group                 Cs    NOp =  2
 Largest Abelian Subgroup              Cs    NOp =  2
 Nuclear Repulsion Energy =   277.4266982440 hartrees
 There are       28 alpha and       28 beta electrons
 Applying Cartesian multipole field
    Component          Value
    ---------          -----
     (2,0,0)        1.00000E-11
     (0,2,0)        2.00000E-11
     (0,0,2)       -3.00000E-11
 Nucleus-field energy     =     0.0000000072 hartrees
 Requested basis set is 6-311++G(d,p)
 There are 44 shells and 126 basis functions
 A cutoff of  1.0D-11 yielded    870 shell pairs
 There are      7538 function pairs (      8157 Cartesian)
 Smallest overlap matrix eigenvalue = 5.59E-04
 Guess MOs from SCF MO coefficient file

 -----------------------------------------------------------------------
  General SCF calculation program by
  Eric Jon Sundstrom, Paul Horn, Yuezhi Mao, Dmitri Zuev, Alec White,
  David Stuck, Shaama M.S., Shane Yost, Joonho Lee, David Small,
  Daniel Levine, Susi Lehtola, Hugh Burton, Evgeny Epifanovsky
 -----------------------------------------------------------------------
 Exchange:     0.2000 Hartree-Fock + 0.0800 Slater + 0.7200 B88
 Correlation:  0.1900 VWN1RPA + 0.8100 LYP
 Using SG-1 standard quadrature grid
 using 4 threads for integral computing
 -------------------------------------------------------
 OpenMP Integral computing Module                
 Release: version 2.0, May 2017, Q-Chem Inc. Pleasanton 
 -------------------------------------------------------
 -------------------------------------------------------
 OpenMP BLAS3 based DFT computing Module                
 Release: version 1.0, May 2013, Q-Chem Inc. Pittsburgh 
 -------------------------------------------------------
 A restricted SCF calculation will be
 performed using DIIS
 SCF converges when DIIS error is below 1.0e-08
 ---------------------------------------
  Cycle       Energy         DIIS error
 ---------------------------------------
    1   -1039.4387191598      5.12e-04  
    2   -1039.4390648969      3.72e-04  
    3   -1039.4390590293      3.56e-04  
    4   -1039.4393319458      7.70e-05  
    5   -1039.4393410922      1.65e-05  
    6   -1039.4393414261      3.64e-06  
    7   -1039.4393414474      1.30e-06  
    8   -1039.4393414509      2.43e-07  
    9   -1039.4393414510      3.72e-08  
   10   -1039.4393414510      1.41e-08  
   11   -1039.4393414510      6.88e-09  Convergence criterion met
 ---------------------------------------
 SCF time:   CPU 11.69s  wall 4.00s 
 SCF   energy in the final basis set =    -1039.4393414510
 Total energy in the final basis set =    -1039.4393414510

 --------------------------------------------------------------
             Orbital Energies (a.u.) and Symmetries
 --------------------------------------------------------------

 Alpha MOs, Restricted
 -- Occupied --                  
-101.60  -77.13  -24.75  -24.70  -10.34   -9.51   -7.28   -7.27
  1 A'    2 A'    3 A'    4 A'    5 A'    6 A'    7 A'    1 A"                 
 -7.268  -6.624  -4.788  -4.782  -4.781  -1.288  -1.228  -0.911
  8 A'    9 A'   10 A'    2 A"   11 A'   12 A'   13 A'   14 A'                 
 -0.744  -0.633  -0.552  -0.544  -0.524  -0.473  -0.468  -0.449
 15 A'   16 A'   17 A'   18 A'    3 A"    4 A"   19 A'   20 A'                 
 -0.386  -0.367  -0.340  -0.271
  5 A"   21 A'   22 A'    6 A"                                                 
 -- Virtual --                   
 -0.087  -0.062  -0.009   0.010   0.026   0.041   0.053   0.061
  7 A"   23 A'   24 A'   25 A'   26 A'    8 A"   27 A'   28 A'                 
  0.063   0.079   0.098   0.102   0.105   0.122   0.146   0.154
 29 A'    9 A"   30 A'   31 A'   10 A"   32 A'   33 A'   34 A'                 
  0.179   0.223   0.258   0.266   0.276   0.286   0.289   0.305
 35 A'   11 A"   36 A'   37 A'   12 A"   13 A"   38 A'   39 A'                 
  0.319   0.340   0.368   0.396   0.412   0.448   0.457   0.506
 40 A'   41 A'   42 A'   43 A'   44 A'   14 A"   45 A'   15 A"                 
  0.531   0.579   0.600   0.607   0.664   0.785   0.824   0.832
 46 A'   47 A'   48 A'   16 A"   17 A"   49 A'   18 A"   50 A'                 
  0.856   0.863   0.875   0.914   0.942   1.056   1.145   1.252
 19 A"   51 A'   52 A'   53 A'   54 A'   55 A'   56 A'   20 A"                 
  1.300   1.339   1.368   1.380   1.398   1.430   1.454   1.551
 21 A"   57 A'   58 A'   59 A'   60 A'   22 A"   23 A"   24 A"                 
  1.627   1.662   1.718   1.792   1.817   1.915   1.997   2.223
 61 A'   62 A'   63 A'   64 A'   65 A'   66 A'   67 A'   25 A"                 
  2.284   2.419   2.620   2.991   3.096   3.729   3.736   3.752
 68 A'   69 A'   26 A"   70 A'   71 A'   27 A"   72 A'   28 A"                 
  3.767   3.780   3.824   3.934   3.974   4.080   4.658   6.248
 73 A'   29 A"   74 A'   30 A"   75 A'   76 A'   77 A'   31 A"                 
  6.253   6.293   6.299   6.318   6.521   6.976   9.698  13.767
 32 A"   78 A'   79 A'   80 A'   81 A'   82 A'   83 A'   33 A"                 
 13.876  13.952  23.378  25.777  25.901  26.244  66.703  66.745
 84 A'   85 A'   86 A'   34 A"   87 A'   88 A'   89 A'   90 A'                 
163.071 215.679
 91 A'   92 A'                                                                 

 Beta MOs, Restricted
 -- Occupied --                  
-101.60  -77.13  -24.75  -24.70  -10.34   -9.51   -7.28   -7.27
  1 A'    2 A'    3 A'    4 A'    5 A'    6 A'    7 A'    1 A"                 
 -7.268  -6.624  -4.788  -4.782  -4.781  -1.288  -1.228  -0.911
  8 A'    9 A'   10 A'    2 A"   11 A'   12 A'   13 A'   14 A'                 
 -0.744  -0.633  -0.552  -0.544  -0.524  -0.473  -0.468  -0.449
 15 A'   16 A'   17 A'   18 A'    3 A"    4 A"   19 A'   20 A'                 
 -0.386  -0.367  -0.340  -0.271
  5 A"   21 A'   22 A'    6 A"                                                 
 -- Virtual --                   
 -0.087  -0.062  -0.009   0.010   0.026   0.041   0.053   0.061
  7 A"   23 A'   24 A'   25 A'   26 A'    8 A"   27 A'   28 A'                 
  0.063   0.079   0.098   0.102   0.105   0.122   0.146   0.154
 29 A'    9 A"   30 A'   31 A'   10 A"   32 A'   33 A'   34 A'                 
  0.179   0.223   0.258   0.266   0.276   0.286   0.289   0.305
 35 A'   11 A"   36 A'   37 A'   12 A"   13 A"   38 A'   39 A'                 
  0.319   0.340   0.368   0.396   0.412   0.448   0.457   0.506
 40 A'   41 A'   42 A'   43 A'   44 A'   14 A"   45 A'   15 A"                 
  0.531   0.579   0.600   0.607   0.664   0.785   0.824   0.832
 46 A'   47 A'   48 A'   16 A"   17 A"   49 A'   18 A"   50 A'                 
  0.856   0.863   0.875   0.914   0.942   1.056   1.145   1.252
 19 A"   51 A'   52 A'   53 A'   54 A'   55 A'   56 A'   20 A"                 
  1.300   1.339   1.368   1.380   1.398   1.430   1.454   1.551
 21 A"   57 A'   58 A'   59 A'   60 A'   22 A"   23 A"   24 A"                 
  1.627   1.662   1.718   1.792   1.817   1.915   1.997   2.223
 61 A'   62 A'   63 A'   64 A'   65 A'   66 A'   67 A'   25 A"                 
  2.284   2.419   2.620   2.991   3.096   3.729   3.736   3.752
 68 A'   69 A'   26 A"   70 A'   71 A'   27 A"   72 A'   28 A"                 
  3.767   3.780   3.824   3.934   3.974   4.080   4.658   6.248
 73 A'   29 A"   74 A'   30 A"   75 A'   76 A'   77 A'   31 A"                 
  6.253   6.293   6.299   6.318   6.521   6.976   9.698  13.767
 32 A"   78 A'   79 A'   80 A'   81 A'   82 A'   83 A'   33 A"                 
 13.876  13.952  23.378  25.777  25.901  26.244  66.703  66.745
 84 A'   85 A'   86 A'   34 A"   87 A'   88 A'   89 A'   90 A'                 
163.071 215.679
 91 A'   92 A'                                                                 
 --------------------------------------------------------------

          Ground-State Mulliken Net Atomic Charges

     Atom                 Charge (a.u.)
  ----------------------------------------
      1 C                    -0.401959
      2 P                     0.332404
      3 F                    -0.201290
      4 F                    -0.004605
      5 Cl                    0.275449
  ----------------------------------------
  Sum of atomic charges =     0.000000

 -----------------------------------------------------------------
                    Cartesian Multipole Moments
 -----------------------------------------------------------------
    Charge (ESU x 10^10)
                 0.0000
    Dipole Moment (Debye)
         X      -0.0102      Y      -0.6096      Z      -0.0000
       Tot       0.6097
    Quadrupole Moments (Debye-Ang)
        XX     -40.9183     XY       3.1883     YY     -42.8776
        XZ      -0.0000     YZ      -0.0000     ZZ     -40.6489
    Octopole Moments (Debye-Ang^2)
       XXX       7.8873    XXY       3.1810    XYY       5.5903
       YYY       8.7881    XXZ       0.0000    XYZ      -0.0000
       YYZ      -0.0000    XZZ       1.8723    YZZ       2.6305
       ZZZ       0.0000
    Hexadecapole Moments (Debye-Ang^3)
      XXXX    -437.6100   XXXY      -6.7686   XXYY    -117.8684
      XYYY      -4.8530   YYYY    -245.1776   XXXZ      -0.0000
      XXYZ      -0.0000   XYYZ      -0.0000   YYYZ      -0.0000
      XXZZ     -81.7540   XYZZ      -6.5174   YYZZ     -48.8689
      XZZZ      -0.0000   YZZZ      -0.0000   ZZZZ     -47.2559
 -----------------------------------------------------------------
 Calculating analytic gradient of the SCF energy
 Gradient of SCF Energy
            1           2           3           4           5
    1  -0.0097545   0.0075636   0.0016736   0.0006602  -0.0001430
    2  -0.0013295   0.0059475  -0.0059594   0.0016889  -0.0003474
    3   0.0000000   0.0000000  -0.0000000   0.0000000  -0.0000000
 Max gradient component =       9.755E-03
 RMS gradient           =       3.926E-03
 Gradient time:  CPU 3.46 s  wall 1.24 s
 Geometry Optimization Parameters
   NAtoms,    NIC,     NZ,  NCons,   NDum,   NFix, NCnnct, MaxDiis
        5      20       5       0       0       0       0       0

 Cartesian Hessian Update
 Hessian Updated using BFGS Update


** GEOMETRY OPTIMIZATION IN DELOCALIZED INTERNAL COORDINATES **
   Searching for a Minimum

   Optimization Cycle:   5

                       Coordinates (Angstroms)
     ATOM                X               Y               Z
      1  C         0.2942297493   -0.5302102606    0.0000000000
      2  P        -1.3840857484   -0.5055994950    0.0000000000
      3  F        -1.6450339803    1.0997079360    0.0000000000
      4  F         0.9152694216   -1.7166337682    0.0000000000
      5  Cl        1.3896691284    0.7919691612    0.0000000000
   Point Group: cs    Number of degrees of freedom:     7


   Energy is  -1039.439341451

 Hessian Updated using BFGS Update

  7 Hessian modes will be used to form the next step
  Hessian Eigenvalues:
     0.162174    0.223786    0.250839    0.286504    0.392990    0.406925
     0.720520

 Minimum Search - Taking Simple RFO Step
 Searching for Lamda that Minimizes Along All modes
 Value Taken    Lamda =  -0.00040886
 Step Taken.  Stepsize is  0.037266

                             Maximum     Tolerance    Cnvgd?
         Gradient           0.005873      0.000300      NO
         Displacement       0.019478      0.001200      NO
         Energy change     -0.001390      0.000001      NO


 New Cartesian Coordinates Obtained by Inverse Iteration

 Displacement from previous Coordinates is:  0.051098
 ----------------------------------------------------------------
             Standard Nuclear Orientation (Angstroms)
    I     Atom           X                Y                Z
 ----------------------------------------------------------------
    1      C       0.3038855540    -0.5259132675     0.0000000000
    2      P      -1.3879659426    -0.5082714653     0.0000000000
    3      F      -1.6638368009     1.1049586333     0.0000000000
    4      F       0.9144513514    -1.7203504229     0.0000000000
    5      Cl      1.4035144088     0.7888100959     0.0000000000
 ----------------------------------------------------------------
 Molecular Point Group                 Cs    NOp =  2
 Largest Abelian Subgroup              Cs    NOp =  2
 Nuclear Repulsion Energy =   276.2016838546 hartrees
 There are       28 alpha and       28 beta electrons
 Applying Cartesian multipole field
    Component          Value
    ---------          -----
     (2,0,0)        1.00000E-11
     (0,2,0)        2.00000E-11
     (0,0,2)       -3.00000E-11
 Nucleus-field energy     =     0.0000000072 hartrees
 Requested basis set is 6-311++G(d,p)
 There are 44 shells and 126 basis functions
 A cutoff of  1.0D-11 yielded    869 shell pairs
 There are      7526 function pairs (      8145 Cartesian)
 Smallest overlap matrix eigenvalue = 5.55E-04
 Guess MOs from SCF MO coefficient file

 -----------------------------------------------------------------------
  General SCF calculation program by
  Eric Jon Sundstrom, Paul Horn, Yuezhi Mao, Dmitri Zuev, Alec White,
  David Stuck, Shaama M.S., Shane Yost, Joonho Lee, David Small,
  Daniel Levine, Susi Lehtola, Hugh Burton, Evgeny Epifanovsky
 -----------------------------------------------------------------------
 Exchange:     0.2000 Hartree-Fock + 0.0800 Slater + 0.7200 B88
 Correlation:  0.1900 VWN1RPA + 0.8100 LYP
 Using SG-1 standard quadrature grid
 using 4 threads for integral computing
 -------------------------------------------------------
 OpenMP Integral computing Module                
 Release: version 2.0, May 2017, Q-Chem Inc. Pleasanton 
 -------------------------------------------------------
 -------------------------------------------------------
 OpenMP BLAS3 based DFT computing Module                
 Release: version 1.0, May 2013, Q-Chem Inc. Pittsburgh 
 -------------------------------------------------------
 A restricted SCF calculation will be
 performed using DIIS
 SCF converges when DIIS error is below 1.0e-08
 ---------------------------------------
  Cycle       Energy         DIIS error
 ---------------------------------------
    1   -1039.4393767311      2.53e-04  
    2   -1039.4395239889      1.28e-04  
    3   -1039.4394978847      1.63e-04  
    4   -1039.4395517810      3.59e-05  
    5   -1039.4395539960      1.18e-05  
    6   -1039.4395541735      1.98e-06  
    7   -1039.4395541789      7.82e-07  
    8   -1039.4395541803      1.26e-07  
    9   -1039.4395541803      3.42e-08  
   10   -1039.4395541803      2.02e-08  
   11   -1039.4395541803      2.29e-09  Convergence criterion met
 ---------------------------------------
 SCF time:   CPU 11.58s  wall 4.00s 
 SCF   energy in the final basis set =    -1039.4395541803
 Total energy in the final basis set =    -1039.4395541803

 --------------------------------------------------------------
             Orbital Energies (a.u.) and Symmetries
 --------------------------------------------------------------

 Alpha MOs, Restricted
 -- Occupied --                  
-101.60  -77.13  -24.75  -24.70  -10.35   -9.52   -7.28   -7.27
  1 A'    2 A'    3 A'    4 A'    5 A'    6 A'    7 A'    1 A"                 
 -7.270  -6.625  -4.789  -4.783  -4.782  -1.287  -1.223  -0.913
  8 A'    9 A'   10 A'    2 A"   11 A'   12 A'   13 A'   14 A'                 
 -0.742  -0.633  -0.552  -0.543  -0.523  -0.470  -0.466  -0.449
 15 A'   16 A'   17 A'   18 A'    3 A"    4 A"   19 A'   20 A'                 
 -0.387  -0.369  -0.341  -0.270
  5 A"   21 A'   22 A'    6 A"                                                 
 -- Virtual --                   
 -0.089  -0.063  -0.010   0.010   0.026   0.041   0.053   0.061
  7 A"   23 A'   24 A'   25 A'   26 A'    8 A"   27 A'   28 A'                 
  0.063   0.079   0.098   0.101   0.105   0.120   0.145   0.153
 29 A'    9 A"   30 A'   31 A'   10 A"   32 A'   33 A'   34 A'                 
  0.178   0.223   0.258   0.266   0.276   0.285   0.287   0.303
 35 A'   11 A"   36 A'   37 A'   12 A"   13 A"   38 A'   39 A'                 
  0.317   0.340   0.367   0.395   0.412   0.447   0.458   0.504
 40 A'   41 A'   42 A'   43 A'   44 A'   14 A"   45 A'   15 A"                 
  0.529   0.579   0.598   0.607   0.664   0.783   0.823   0.828
 46 A'   47 A'   48 A'   16 A"   17 A"   49 A'   18 A"   50 A'                 
  0.855   0.861   0.873   0.912   0.932   1.053   1.145   1.250
 19 A"   51 A'   52 A'   53 A'   54 A'   55 A'   56 A'   20 A"                 
  1.300   1.339   1.368   1.382   1.396   1.430   1.450   1.551
 21 A"   57 A'   58 A'   59 A'   60 A'   22 A"   23 A"   24 A"                 
  1.626   1.663   1.718   1.784   1.816   1.914   1.997   2.222
 61 A'   62 A'   63 A'   64 A'   65 A'   66 A'   67 A'   25 A"                 
  2.281   2.417   2.619   2.984   3.085   3.728   3.735   3.755
 68 A'   69 A'   26 A"   70 A'   71 A'   27 A"   72 A'   28 A"                 
  3.768   3.780   3.822   3.932   3.970   4.072   4.655   6.248
 73 A'   29 A"   74 A'   30 A"   75 A'   76 A'   77 A'   31 A"                 
  6.254   6.295   6.299   6.320   6.516   6.965   9.698  13.766
 32 A"   78 A'   79 A'   80 A'   81 A'   82 A'   83 A'   33 A"                 
 13.871  13.942  23.372  25.776  25.895  26.242  66.703  66.746
 84 A'   85 A'   86 A'   34 A"   87 A'   88 A'   89 A'   90 A'                 
163.059 215.679
 91 A'   92 A'                                                                 

 Beta MOs, Restricted
 -- Occupied --                  
-101.60  -77.13  -24.75  -24.70  -10.35   -9.52   -7.28   -7.27
  1 A'    2 A'    3 A'    4 A'    5 A'    6 A'    7 A'    1 A"                 
 -7.270  -6.625  -4.789  -4.783  -4.782  -1.287  -1.223  -0.913
  8 A'    9 A'   10 A'    2 A"   11 A'   12 A'   13 A'   14 A'                 
 -0.742  -0.633  -0.552  -0.543  -0.523  -0.470  -0.466  -0.449
 15 A'   16 A'   17 A'   18 A'    3 A"    4 A"   19 A'   20 A'                 
 -0.387  -0.369  -0.341  -0.270
  5 A"   21 A'   22 A'    6 A"                                                 
 -- Virtual --                   
 -0.089  -0.063  -0.010   0.010   0.026   0.041   0.053   0.061
  7 A"   23 A'   24 A'   25 A'   26 A'    8 A"   27 A'   28 A'                 
  0.063   0.079   0.098   0.101   0.105   0.120   0.145   0.153
 29 A'    9 A"   30 A'   31 A'   10 A"   32 A'   33 A'   34 A'                 
  0.178   0.223   0.258   0.266   0.276   0.285   0.287   0.303
 35 A'   11 A"   36 A'   37 A'   12 A"   13 A"   38 A'   39 A'                 
  0.317   0.340   0.367   0.395   0.412   0.447   0.458   0.504
 40 A'   41 A'   42 A'   43 A'   44 A'   14 A"   45 A'   15 A"                 
  0.529   0.579   0.598   0.607   0.664   0.783   0.823   0.828
 46 A'   47 A'   48 A'   16 A"   17 A"   49 A'   18 A"   50 A'                 
  0.855   0.861   0.873   0.912   0.932   1.053   1.145   1.250
 19 A"   51 A'   52 A'   53 A'   54 A'   55 A'   56 A'   20 A"                 
  1.300   1.339   1.368   1.382   1.396   1.430   1.450   1.551
 21 A"   57 A'   58 A'   59 A'   60 A'   22 A"   23 A"   24 A"                 
  1.626   1.663   1.718   1.784   1.816   1.914   1.997   2.222
 61 A'   62 A'   63 A'   64 A'   65 A'   66 A'   67 A'   25 A"                 
  2.281   2.417   2.619   2.984   3.085   3.728   3.735   3.755
 68 A'   69 A'   26 A"   70 A'   71 A'   27 A"   72 A'   28 A"                 
  3.768   3.780   3.822   3.932   3.970   4.072   4.655   6.248
 73 A'   29 A"   74 A'   30 A"   75 A'   76 A'   77 A'   31 A"                 
  6.254   6.295   6.299   6.320   6.516   6.965   9.698  13.766
 32 A"   78 A'   79 A'   80 A'   81 A'   82 A'   83 A'   33 A"                 
 13.871  13.942  23.372  25.776  25.895  26.242  66.703  66.746
 84 A'   85 A'   86 A'   34 A"   87 A'   88 A'   89 A'   90 A'                 
163.059 215.679
 91 A'   92 A'                                                                 
 --------------------------------------------------------------

          Ground-State Mulliken Net Atomic Charges

     Atom                 Charge (a.u.)
  ----------------------------------------
      1 C                    -0.402978
      2 P                     0.333194
      3 F                    -0.208425
      4 F                    -0.004812
      5 Cl                    0.283021
  ----------------------------------------
  Sum of atomic charges =     0.000000

 -----------------------------------------------------------------
                    Cartesian Multipole Moments
 -----------------------------------------------------------------
    Charge (ESU x 10^10)
                 0.0000
    Dipole Moment (Debye)
         X       0.0610      Y      -0.6240      Z      -0.0000
       Tot       0.6270
    Quadrupole Moments (Debye-Ang)
        XX     -40.9341     XY       3.3311     YY     -42.9329
        XZ       0.0000     YZ       0.0000     ZZ     -40.6993
    Octopole Moments (Debye-Ang^2)
       XXX       7.9709    XXY       3.0266    XYY       5.6396
       YYY       8.9097    XXZ      -0.0000    XYZ      -0.0000
       YYZ      -0.0000    XZZ       1.8861    YZZ       2.6927
       ZZZ      -0.0000
    Hexadecapole Moments (Debye-Ang^3)
      XXXX    -443.1588   XXXY      -5.7617   XXYY    -119.0044
      XYYY      -4.4648   YYYY    -245.7992   XXXZ       0.0000
      XXYZ       0.0000   XYYZ       0.0000   YYYZ       0.0000
      XXZZ     -82.7694   XYZZ      -6.4379   YYZZ     -48.9784
      XZZZ       0.0000   YZZZ       0.0000   ZZZZ     -47.4107
 -----------------------------------------------------------------
 Calculating analytic gradient of the SCF energy
 Gradient of SCF Energy
            1           2           3           4           5
    1  -0.0007940   0.0003248  -0.0000516   0.0005872  -0.0000663
    2   0.0004042   0.0007625  -0.0006463  -0.0001519  -0.0003685
    3  -0.0000000   0.0000000  -0.0000000   0.0000000   0.0000000
 Max gradient component =       7.940E-04
 RMS gradient           =       4.008E-04
 Gradient time:  CPU 3.46 s  wall 1.24 s
 Geometry Optimization Parameters
   NAtoms,    NIC,     NZ,  NCons,   NDum,   NFix, NCnnct, MaxDiis
        5      20       5       0       0       0       0       0

 Cartesian Hessian Update
 Hessian Updated using BFGS Update


** GEOMETRY OPTIMIZATION IN DELOCALIZED INTERNAL COORDINATES **
   Searching for a Minimum

   Optimization Cycle:   6

                       Coordinates (Angstroms)
     ATOM                X               Y               Z
      1  C         0.3038855540   -0.5259132675    0.0000000000
      2  P        -1.3879659426   -0.5082714653    0.0000000000
      3  F        -1.6638368009    1.1049586333    0.0000000000
      4  F         0.9144513514   -1.7203504229    0.0000000000
      5  Cl        1.4035144088    0.7888100959    0.0000000000
   Point Group: cs    Number of degrees of freedom:     7


   Energy is  -1039.439554180

 Hessian Updated using BFGS Update

  7 Hessian modes will be used to form the next step
  Hessian Eigenvalues:
     0.163674    0.213328    0.246965    0.289685    0.390472    0.404429
     0.722932

 Minimum Search - Taking Simple RFO Step
 Searching for Lamda that Minimizes Along All modes
 Value Taken    Lamda =  -0.00000555
 Step Taken.  Stepsize is  0.004756

                             Maximum     Tolerance    Cnvgd?
         Gradient           0.000935      0.000300      NO
         Displacement       0.003328      0.001200      NO
         Energy change     -0.000213      0.000001      NO


 New Cartesian Coordinates Obtained by Inverse Iteration

 Displacement from previous Coordinates is:  0.005225
 ----------------------------------------------------------------
             Standard Nuclear Orientation (Angstroms)
    I     Atom           X                Y                Z
 ----------------------------------------------------------------
    1      C       0.3045544377    -0.5259606414     0.0000000000
    2      P      -1.3880321641    -0.5094271045     0.0000000000
    3      F      -1.6628683071     1.1049455042     0.0000000000
    4      F       0.9128740442    -1.7206614152     0.0000000000
    5      Cl      1.4035205600     0.7903372304     0.0000000000
 ----------------------------------------------------------------
 Molecular Point Group                 Cs    NOp =  2
 Largest Abelian Subgroup              Cs    NOp =  2
 Nuclear Repulsion Energy =   276.1523063355 hartrees
 There are       28 alpha and       28 beta electrons
 Applying Cartesian multipole field
    Component          Value
    ---------          -----
     (2,0,0)        1.00000E-11
     (0,2,0)        2.00000E-11
     (0,0,2)       -3.00000E-11
 Nucleus-field energy     =     0.0000000072 hartrees
 Requested basis set is 6-311++G(d,p)
 There are 44 shells and 126 basis functions
 A cutoff of  1.0D-11 yielded    869 shell pairs
 There are      7526 function pairs (      8145 Cartesian)
 Smallest overlap matrix eigenvalue = 5.56E-04
 Guess MOs from SCF MO coefficient file

 -----------------------------------------------------------------------
  General SCF calculation program by
  Eric Jon Sundstrom, Paul Horn, Yuezhi Mao, Dmitri Zuev, Alec White,
  David Stuck, Shaama M.S., Shane Yost, Joonho Lee, David Small,
  Daniel Levine, Susi Lehtola, Hugh Burton, Evgeny Epifanovsky
 -----------------------------------------------------------------------
 Exchange:     0.2000 Hartree-Fock + 0.0800 Slater + 0.7200 B88
 Correlation:  0.1900 VWN1RPA + 0.8100 LYP
 Using SG-1 standard quadrature grid
 using 4 threads for integral computing
 -------------------------------------------------------
 OpenMP Integral computing Module                
 Release: version 2.0, May 2017, Q-Chem Inc. Pleasanton 
 -------------------------------------------------------
 -------------------------------------------------------
 OpenMP BLAS3 based DFT computing Module                
 Release: version 1.0, May 2013, Q-Chem Inc. Pittsburgh 
 -------------------------------------------------------
 A restricted SCF calculation will be
 performed using DIIS
 SCF converges when DIIS error is below 1.0e-08
 ---------------------------------------
  Cycle       Energy         DIIS error
 ---------------------------------------
    1   -1039.4395538504      3.21e-05  
    2   -1039.4395562514      1.56e-05  
    3   -1039.4395557046      2.17e-05  
    4   -1039.4395566830      4.07e-06  
    5   -1039.4395567073      1.68e-06  
    6   -1039.4395567113      2.15e-07  
    7   -1039.4395567114      9.53e-08  
    8   -1039.4395567114      1.57e-08  
    9   -1039.4395567114      3.68e-09  Convergence criterion met
 ---------------------------------------
 SCF time:   CPU 9.50s  wall 3.00s 
 SCF   energy in the final basis set =    -1039.4395567114
 Total energy in the final basis set =    -1039.4395567114

 --------------------------------------------------------------
             Orbital Energies (a.u.) and Symmetries
 --------------------------------------------------------------

 Alpha MOs, Restricted
 -- Occupied --                  
-101.60  -77.13  -24.75  -24.70  -10.35   -9.52   -7.28   -7.27
  1 A'    2 A'    3 A'    4 A'    5 A'    6 A'    7 A'    1 A"                 
 -7.270  -6.625  -4.789  -4.783  -4.782  -1.288  -1.223  -0.913
  8 A'    9 A'   10 A'    2 A"   11 A'   12 A'   13 A'   14 A'                 
 -0.742  -0.633  -0.552  -0.543  -0.523  -0.469  -0.465  -0.449
 15 A'   16 A'   17 A'   18 A'    3 A"    4 A"   19 A'   20 A'                 
 -0.387  -0.369  -0.341  -0.270
  5 A"   21 A'   22 A'    6 A"                                                 
 -- Virtual --                   
 -0.089  -0.063  -0.010   0.010   0.026   0.041   0.053   0.061
  7 A"   23 A'   24 A'   25 A'   26 A'    8 A"   27 A'   28 A'                 
  0.063   0.079   0.098   0.102   0.105   0.120   0.145   0.154
 29 A'    9 A"   30 A'   31 A'   10 A"   32 A'   33 A'   34 A'                 
  0.178   0.223   0.258   0.266   0.277   0.286   0.287   0.303
 35 A'   11 A"   36 A'   37 A'   12 A"   13 A"   38 A'   39 A'                 
  0.317   0.340   0.366   0.395   0.412   0.447   0.458   0.504
 40 A'   41 A'   42 A'   43 A'   44 A'   14 A"   45 A'   15 A"                 
  0.529   0.579   0.598   0.607   0.664   0.784   0.823   0.828
 46 A'   47 A'   48 A'   16 A"   17 A"   49 A'   18 A"   50 A'                 
  0.855   0.860   0.873   0.912   0.932   1.053   1.145   1.250
 19 A"   51 A'   52 A'   53 A'   54 A'   55 A'   56 A'   20 A"                 
  1.300   1.338   1.368   1.382   1.397   1.429   1.450   1.551
 21 A"   57 A'   58 A'   59 A'   60 A'   22 A"   23 A"   24 A"                 
  1.626   1.662   1.718   1.783   1.816   1.914   1.997   2.222
 61 A'   62 A'   63 A'   64 A'   65 A'   66 A'   67 A'   25 A"                 
  2.281   2.417   2.619   2.985   3.084   3.728   3.735   3.755
 68 A'   69 A'   26 A"   70 A'   71 A'   27 A"   72 A'   28 A"                 
  3.769   3.780   3.822   3.932   3.971   4.071   4.655   6.248
 73 A'   29 A"   74 A'   30 A"   75 A'   76 A'   77 A'   31 A"                 
  6.255   6.295   6.300   6.320   6.516   6.964   9.698  13.766
 32 A"   78 A'   79 A'   80 A'   81 A'   82 A'   83 A'   33 A"                 
 13.871  13.942  23.372  25.776  25.895  26.242  66.703  66.746
 84 A'   85 A'   86 A'   34 A"   87 A'   88 A'   89 A'   90 A'                 
163.059 215.678
 91 A'   92 A'                                                                 

 Beta MOs, Restricted
 -- Occupied --                  
-101.60  -77.13  -24.75  -24.70  -10.35   -9.52   -7.28   -7.27
  1 A'    2 A'    3 A'    4 A'    5 A'    6 A'    7 A'    1 A"                 
 -7.270  -6.625  -4.789  -4.783  -4.782  -1.288  -1.223  -0.913
  8 A'    9 A'   10 A'    2 A"   11 A'   12 A'   13 A'   14 A'                 
 -0.742  -0.633  -0.552  -0.543  -0.523  -0.469  -0.465  -0.449
 15 A'   16 A'   17 A'   18 A'    3 A"    4 A"   19 A'   20 A'                 
 -0.387  -0.369  -0.341  -0.270
  5 A"   21 A'   22 A'    6 A"                                                 
 -- Virtual --                   
 -0.089  -0.063  -0.010   0.010   0.026   0.041   0.053   0.061
  7 A"   23 A'   24 A'   25 A'   26 A'    8 A"   27 A'   28 A'                 
  0.063   0.079   0.098   0.102   0.105   0.120   0.145   0.154
 29 A'    9 A"   30 A'   31 A'   10 A"   32 A'   33 A'   34 A'                 
  0.178   0.223   0.258   0.266   0.277   0.286   0.287   0.303
 35 A'   11 A"   36 A'   37 A'   12 A"   13 A"   38 A'   39 A'                 
  0.317   0.340   0.366   0.395   0.412   0.447   0.458   0.504
 40 A'   41 A'   42 A'   43 A'   44 A'   14 A"   45 A'   15 A"                 
  0.529   0.579   0.598   0.607   0.664   0.784   0.823   0.828
 46 A'   47 A'   48 A'   16 A"   17 A"   49 A'   18 A"   50 A'                 
  0.855   0.860   0.873   0.912   0.932   1.053   1.145   1.250
 19 A"   51 A'   52 A'   53 A'   54 A'   55 A'   56 A'   20 A"                 
  1.300   1.338   1.368   1.382   1.397   1.429   1.450   1.551
 21 A"   57 A'   58 A'   59 A'   60 A'   22 A"   23 A"   24 A"                 
  1.626   1.662   1.718   1.783   1.816   1.914   1.997   2.222
 61 A'   62 A'   63 A'   64 A'   65 A'   66 A'   67 A'   25 A"                 
  2.281   2.417   2.619   2.985   3.084   3.728   3.735   3.755
 68 A'   69 A'   26 A"   70 A'   71 A'   27 A"   72 A'   28 A"                 
  3.769   3.780   3.822   3.932   3.971   4.071   4.655   6.248
 73 A'   29 A"   74 A'   30 A"   75 A'   76 A'   77 A'   31 A"                 
  6.255   6.295   6.300   6.320   6.516   6.964   9.698  13.766
 32 A"   78 A'   79 A'   80 A'   81 A'   82 A'   83 A'   33 A"                 
 13.871  13.942  23.372  25.776  25.895  26.242  66.703  66.746
 84 A'   85 A'   86 A'   34 A"   87 A'   88 A'   89 A'   90 A'                 
163.059 215.678
 91 A'   92 A'                                                                 
 --------------------------------------------------------------

          Ground-State Mulliken Net Atomic Charges

     Atom                 Charge (a.u.)
  ----------------------------------------
      1 C                    -0.403158
      2 P                     0.333149
      3 F                    -0.209255
      4 F                    -0.004010
      5 Cl                    0.283273
  ----------------------------------------
  Sum of atomic charges =     0.000000

 -----------------------------------------------------------------
                    Cartesian Multipole Moments
 -----------------------------------------------------------------
    Charge (ESU x 10^10)
                 0.0000
    Dipole Moment (Debye)
         X       0.0663      Y      -0.6343      Z       0.0000
       Tot       0.6377
    Quadrupole Moments (Debye-Ang)
        XX     -40.9323     XY       3.3371     YY     -42.9235
        XZ       0.0000     YZ       0.0000     ZZ     -40.7037
    Octopole Moments (Debye-Ang^2)
       XXX       7.9594    XXY       2.9975    XYY       5.6582
       YYY       8.8803    XXZ       0.0000    XYZ       0.0000
       YYZ       0.0000    XZZ       1.8929    YZZ       2.6843
       ZZZ       0.0000
    Hexadecapole Moments (Debye-Ang^3)
      XXXX    -443.0271   XXXY      -5.9213   XXYY    -119.0110
      XYYY      -4.6275   YYYY    -246.0211   XXXZ       0.0000
      XXYZ       0.0000   XYYZ       0.0000   YYYZ       0.0000
      XXZZ     -82.7553   XYZZ      -6.4993   YYZZ     -49.0270
      XZZZ       0.0000   YZZZ       0.0000   ZZZZ     -47.4256
 -----------------------------------------------------------------
 Calculating analytic gradient of the SCF energy
 Gradient of SCF Energy
            1           2           3           4           5
    1   0.0000404  -0.0001207   0.0000275  -0.0000416   0.0000944
    2  -0.0000229   0.0000273  -0.0002162   0.0000905   0.0001213
    3  -0.0000000  -0.0000000   0.0000000   0.0000000   0.0000000
 Max gradient component =       2.162E-04
 RMS gradient           =       8.104E-05
 Gradient time:  CPU 3.44 s  wall 1.23 s
 Geometry Optimization Parameters
   NAtoms,    NIC,     NZ,  NCons,   NDum,   NFix, NCnnct, MaxDiis
        5      20       5       0       0       0       0       0

 Cartesian Hessian Update
 Hessian Updated using BFGS Update


** GEOMETRY OPTIMIZATION IN DELOCALIZED INTERNAL COORDINATES **
   Searching for a Minimum

   Optimization Cycle:   7

                       Coordinates (Angstroms)
     ATOM                X               Y               Z
      1  C         0.3045544377   -0.5259606414    0.0000000000
      2  P        -1.3880321641   -0.5094271045    0.0000000000
      3  F        -1.6628683071    1.1049455042    0.0000000000
      4  F         0.9128740442   -1.7206614152    0.0000000000
      5  Cl        1.4035205600    0.7903372304    0.0000000000
   Point Group: cs    Number of degrees of freedom:     7


   Energy is  -1039.439556711

 Hessian Updated using BFGS Update

  7 Hessian modes will be used to form the next step
  Hessian Eigenvalues:
     0.160977    0.227917    0.251616    0.297166    0.385756    0.407605
     0.719095

 Minimum Search - Taking Simple RFO Step
 Searching for Lamda that Minimizes Along All modes
 Value Taken    Lamda =   0.00000000
 Step Taken.  Stepsize is  0.001003

                             Maximum     Tolerance    Cnvgd?
         Gradient           0.000202      0.000300     YES
         Displacement       0.000612      0.001200     YES
         Energy change     -0.000003      0.000001      NO


                       Distance Matrix (Angstroms)
             C (  1)   P (  2)   F (  3)   F (  4)
   P (  2)  1.692667
   F (  3)  2.555505  1.637600
   F (  4)  1.340658  2.600242  3.823415
   Cl(  5)  1.714750  3.079311  3.082486  2.558486

 Final energy is   -1039.4395567114148     


 ******************************
 **  OPTIMIZATION CONVERGED  **
 ******************************

                       Coordinates (Angstroms)
     ATOM                X               Y               Z
      1  C         0.3045544377   -0.5259606414    0.0000000000
      2  P        -1.3880321641   -0.5094271045    0.0000000000
      3  F        -1.6628683071    1.1049455042    0.0000000000
      4  F         0.9128740442   -1.7206614152    0.0000000000
      5  Cl        1.4035205600    0.7903372304    0.0000000000

Z-matrix Print:
$molecule
0 1
P 
F  1 1.637600
C  1 1.692667 2 100.221253
F  3 1.340658 1 117.544015 2 -180.000000 0
Cl 3 1.714750 1 129.298565 2 -0.000000 0
$end


 --------------------------------------------------------------
             Orbital Energies (a.u.) and Symmetries
 --------------------------------------------------------------

 Alpha MOs, Restricted
 -- Occupied --                  
-101.60  -77.13  -24.75  -24.70  -10.35   -9.52   -7.28   -7.27
  1 A'    2 A'    3 A'    4 A'    5 A'    6 A'    7 A'    1 A"                 
 -7.270  -6.625  -4.789  -4.783  -4.782  -1.288  -1.223  -0.913
  8 A'    9 A'   10 A'    2 A"   11 A'   12 A'   13 A'   14 A'                 
 -0.742  -0.633  -0.552  -0.543  -0.523  -0.469  -0.465  -0.449
 15 A'   16 A'   17 A'   18 A'    3 A"    4 A"   19 A'   20 A'                 
 -0.387  -0.369  -0.341  -0.270
  5 A"   21 A'   22 A'    6 A"                                                 
 -- Virtual --                   
 -0.089  -0.063  -0.010   0.010   0.026   0.041   0.053   0.061
  7 A"   23 A'   24 A'   25 A'   26 A'    8 A"   27 A'   28 A'                 
  0.063   0.079   0.098   0.102   0.105   0.120   0.145   0.154
 29 A'    9 A"   30 A'   31 A'   10 A"   32 A'   33 A'   34 A'                 
  0.178   0.223   0.258   0.266   0.277   0.286   0.287   0.303
 35 A'   11 A"   36 A'   37 A'   12 A"   13 A"   38 A'   39 A'                 
  0.317   0.340   0.366   0.395   0.412   0.447   0.458   0.504
 40 A'   41 A'   42 A'   43 A'   44 A'   14 A"   45 A'   15 A"                 
  0.529   0.579   0.598   0.607   0.664   0.784   0.823   0.828
 46 A'   47 A'   48 A'   16 A"   17 A"   49 A'   18 A"   50 A'                 
  0.855   0.860   0.873   0.912   0.932   1.053   1.145   1.250
 19 A"   51 A'   52 A'   53 A'   54 A'   55 A'   56 A'   20 A"                 
  1.300   1.338   1.368   1.382   1.397   1.429   1.450   1.551
 21 A"   57 A'   58 A'   59 A'   60 A'   22 A"   23 A"   24 A"                 
  1.626   1.662   1.718   1.783   1.816   1.914   1.997   2.222
 61 A'   62 A'   63 A'   64 A'   65 A'   66 A'   67 A'   25 A"                 
  2.281   2.417   2.619   2.985   3.084   3.728   3.735   3.755
 68 A'   69 A'   26 A"   70 A'   71 A'   27 A"   72 A'   28 A"                 
  3.769   3.780   3.822   3.932   3.971   4.071   4.655   6.248
 73 A'   29 A"   74 A'   30 A"   75 A'   76 A'   77 A'   31 A"                 
  6.255   6.295   6.300   6.320   6.516   6.964   9.698  13.766
 32 A"   78 A'   79 A'   80 A'   81 A'   82 A'   83 A'   33 A"                 
 13.871  13.942  23.372  25.776  25.895  26.242  66.703  66.746
 84 A'   85 A'   86 A'   34 A"   87 A'   88 A'   89 A'   90 A'                 
163.059 215.678
 91 A'   92 A'                                                                 

 Beta MOs, Restricted
 -- Occupied --                  
-101.60  -77.13  -24.75  -24.70  -10.35   -9.52   -7.28   -7.27
  1 A'    2 A'    3 A'    4 A'    5 A'    6 A'    7 A'    1 A"                 
 -7.270  -6.625  -4.789  -4.783  -4.782  -1.288  -1.223  -0.913
  8 A'    9 A'   10 A'    2 A"   11 A'   12 A'   13 A'   14 A'                 
 -0.742  -0.633  -0.552  -0.543  -0.523  -0.469  -0.465  -0.449
 15 A'   16 A'   17 A'   18 A'    3 A"    4 A"   19 A'   20 A'                 
 -0.387  -0.369  -0.341  -0.270
  5 A"   21 A'   22 A'    6 A"                                                 
 -- Virtual --                   
 -0.089  -0.063  -0.010   0.010   0.026   0.041   0.053   0.061
  7 A"   23 A'   24 A'   25 A'   26 A'    8 A"   27 A'   28 A'                 
  0.063   0.079   0.098   0.102   0.105   0.120   0.145   0.154
 29 A'    9 A"   30 A'   31 A'   10 A"   32 A'   33 A'   34 A'                 
  0.178   0.223   0.258   0.266   0.277   0.286   0.287   0.303
 35 A'   11 A"   36 A'   37 A'   12 A"   13 A"   38 A'   39 A'                 
  0.317   0.340   0.366   0.395   0.412   0.447   0.458   0.504
 40 A'   41 A'   42 A'   43 A'   44 A'   14 A"   45 A'   15 A"                 
  0.529   0.579   0.598   0.607   0.664   0.784   0.823   0.828
 46 A'   47 A'   48 A'   16 A"   17 A"   49 A'   18 A"   50 A'                 
  0.855   0.860   0.873   0.912   0.932   1.053   1.145   1.250
 19 A"   51 A'   52 A'   53 A'   54 A'   55 A'   56 A'   20 A"                 
  1.300   1.338   1.368   1.382   1.397   1.429   1.450   1.551
 21 A"   57 A'   58 A'   59 A'   60 A'   22 A"   23 A"   24 A"                 
  1.626   1.662   1.718   1.783   1.816   1.914   1.997   2.222
 61 A'   62 A'   63 A'   64 A'   65 A'   66 A'   67 A'   25 A"                 
  2.281   2.417   2.619   2.985   3.084   3.728   3.735   3.755
 68 A'   69 A'   26 A"   70 A'   71 A'   27 A"   72 A'   28 A"                 
  3.769   3.780   3.822   3.932   3.971   4.071   4.655   6.248
 73 A'   29 A"   74 A'   30 A"   75 A'   76 A'   77 A'   31 A"                 
  6.255   6.295   6.300   6.320   6.516   6.964   9.698  13.766
 32 A"   78 A'   79 A'   80 A'   81 A'   82 A'   83 A'   33 A"                 
 13.871  13.942  23.372  25.776  25.895  26.242  66.703  66.746
 84 A'   85 A'   86 A'   34 A"   87 A'   88 A'   89 A'   90 A'                 
163.059 215.678
 91 A'   92 A'                                                                 
 --------------------------------------------------------------

          Ground-State Mulliken Net Atomic Charges

     Atom                 Charge (a.u.)
  ----------------------------------------
      1 C                    -0.403158
      2 P                     0.333149
      3 F                    -0.209255
      4 F                    -0.004010
      5 Cl                    0.283273
  ----------------------------------------
  Sum of atomic charges =     0.000000

 -----------------------------------------------------------------
                    Cartesian Multipole Moments
 -----------------------------------------------------------------
    Charge (ESU x 10^10)
                 0.0000
    Dipole Moment (Debye)
         X       0.0663      Y      -0.6343      Z       0.0000
       Tot       0.6377
    Quadrupole Moments (Debye-Ang)
        XX     -40.9323     XY       3.3371     YY     -42.9235
        XZ       0.0000     YZ       0.0000     ZZ     -40.7037
    Octopole Moments (Debye-Ang^2)
       XXX       7.9594    XXY       2.9975    XYY       5.6582
       YYY       8.8803    XXZ       0.0000    XYZ       0.0000
       YYZ       0.0000    XZZ       1.8929    YZZ       2.6843
       ZZZ       0.0000
    Hexadecapole Moments (Debye-Ang^3)
      XXXX    -443.0271   XXXY      -5.9213   XXYY    -119.0110
      XYYY      -4.6275   YYYY    -246.0211   XXXZ       0.0000
      XXYZ       0.0000   XYYZ       0.0000   YYYZ       0.0000
      XXZZ     -82.7553   XYZZ      -6.4993   YYZZ     -49.0270
      XZZZ       0.0000   YZZZ       0.0000   ZZZZ     -47.4256
 -----------------------------------------------------------------
Archival summary:
1\1\TWL02\OPT\ProcedureUnspecified\BasisUnspecified\l1121\taweetha\MonNov2614:27:422018MonNov2614:27:422018\0\\#,OPT,ProcedureUnspecified,BasisUnspecified,\\0,1\P\F,1,1.6376\C,1,1.69267,2,100.221\F,3,1.34066,1,117.544,2,-180,0\Cl,3,1.71475,1,129.299,2,-0,0\\\@

 Total job time:  39.60s(wall), 110.01s(cpu) 
 Mon Nov 26 14:27:42 2018

        *************************************************************
        *                                                           *
        *  Thank you very much for using Q-Chem.  Have a nice day.  *
        *                                                           *
        *************************************************************


 
User input: 2 of 2 
 
Q-Chem Developer Version!
                  Welcome to Q-Chem
     A Quantum Leap Into The Future Of Chemistry


 Q-Chem 5.1, Q-Chem, Inc., Pleasanton, CA (2018)

 Yihan Shao,  Zhengting Gan,  E. Epifanovsky,  A. T. B. Gilbert,  M. Wormit,  
 J. Kussmann,  A. W. Lange,  A. Behn,  Jia Deng,  Xintian Feng,  D. Ghosh,  
 M. Goldey,  P. R. Horn,  L. D. Jacobson,  I. Kaliman,  T. Kus,  A. Landau,  
 Jie Liu,  E. I. Proynov,  R. M. Richard,  R. P. Steele,  E. J. Sundstrom,  
 H. L. Woodcock III,  P. M. Zimmerman,  D. Zuev,  B. Albrecht,  E. Alguire,  
 S. A. Baeppler,  D. Barton,  Z. Benda,  Y. A. Bernard,  E. J. Berquist,  
 K. B. Bravaya,  H. Burton,  D. Casanova,  Chun-Min Chang,  Yunqing Chen,  
 A. Chien,  K. D. Closser,  M. P. Coons,  S. Coriani,  S. Dasgupta,  
 A. L. Dempwolff,  M. Diedenhofen,  Hainam Do,  R. G. Edgar,  Po-Tung Fang,  
 S. Faraji,  S. Fatehi,  Qingguo Feng,  K. D. Fenk,  J. Fosso-Tande,  
 Qinghui Ge,  A. Ghysels,  G. Gidofalvi,  J. Gomes,  J. Gonthier,  A. Gunina,  
 D. Hait,  M. W. D. Hanson-Heine,  P. H. P. Harbach,  A. W. Hauser,  
 J. E. Herr,  E. G. Hohenstein,  Z. C. Holden,  Kerwin Hui,  B. C. Huynh,  
 T.-C. Jagau,  Hyunjun Ji,  B. Kaduk,  K. Khistyaev,  Jaehoon Kim,  
 P. Klunzinger,  K. Koh,  D. Kosenkov,  L. Koulias,  T. Kowalczyk,  
 C. M. Krauter,  A. Kunitsa,  Ka Un Lao,  A. Laurent,  K. V. Lawler,  
 Joonho Lee,  D. Lefrancois,  S. Lehtola,  D. S. Levine,  Yi-Pei Li,  
 You-Sheng Lin,  Fenglai Liu,  E. Livshits,  A. Luenser,  P. Manohar,  
 E. Mansoor,  S. F. Manzer,  Shan-Ping Mao,  Yuezhi Mao,  N. Mardirossian,  
 A. V. Marenich,  T. Markovich,  L. A. Martinez-Martinez,  S. A. Maurer,  
 N. J. Mayhall,  S. C. McKenzie,  J.-M. Mewes,  A. F. Morrison,  
 J. W. Mullinax,  K. Nanda,  T. S. Nguyen-Beck,  R. Olivares-Amaya,  
 J. A. Parkhill,  T. M. Perrine,  F. Plasser,  P. Pokhilko,  S. Prager,  
 A. Prociuk,  E. Ramos,  D. R. Rehn,  F. Rob,  M. Schneider,  N. Sergueev,  
 S. M. Sharada,  S. Sharma,  D. W. Small,  T. Stauch,  T. Stein,  
 Yu-Chuan Su,  A. J. W. Thom,  A. Tkatchenko,  T. Tsuchimochi,  N. M. Tubman,  
 L. Vogt,  M. L. Vidal,  O. Vydrov,  M. A. Watson,  J. Wenzel,  
 M. de Wergifosse,  T. A. Wesolowski,  A. White,  J. Witte,  A. Yamada,  
 Jun Yang,  K. Yao,  S. Yeganeh,  S. R. Yost,  Zhi-Qiang You,  A. Zech,  
 Igor Ying Zhang,  Xing Zhang,  Yan Zhao,  Ying Zhu,  B. R. Brooks,  
 G. K. L. Chan,  C. J. Cramer,  M. S. Gordon,  W. J. Hehre,  A. Klamt,  
 M. W. Schmidt,  C. D. Sherrill,  D. G. Truhlar,  A. Aspuru-Guzik,  R. Baer,  
 A. T. Bell,  N. A. Besley,  Jeng-Da Chai,  A. E. DePrince, III,  
 R. A. DiStasio Jr.,  A. Dreuw,  B. D. Dunietz,  T. R. Furlani,  
 Chao-Ping Hsu,  Yousung Jung,  Jing Kong,  D. S. Lambrecht,  WanZhen Liang,  
 C. Ochsenfeld,  V. A. Rassolov,  L. V. Slipchenko,  J. E. Subotnik,  
 T. Van Voorhis,  J. M. Herbert,  A. I. Krylov,  P. M. W. Gill,  M. Head-Gordon

 Contributors to earlier versions of Q-Chem not listed above: 
 R. D. Adamson,  B. Austin,  J. Baker,  G. J. O. Beran,  K. Brandhorst,  
 S. T. Brown,  E. F. C. Byrd,  A. K. Chakraborty,  C.-L. Cheng,  
 Siu Hung Chien,  D. M. Chipman,  D. L. Crittenden,  H. Dachsel,  
 R. J. Doerksen,  A. D. Dutoi,  L. Fusti-Molnar,  W. A. Goddard III,  
 A. Golubeva-Zadorozhnaya,  S. R. Gwaltney,  G. Hawkins,  A. Heyden,  
 S. Hirata,  G. Kedziora,  F. J. Keil,  C. Kelley,  Jihan Kim,  R. A. King,  
 R. Z. Khaliullin,  P. P. Korambath,  W. Kurlancheek,  A. M. Lee,  M. S. Lee,  
 S. V. Levchenko,  Ching Yeh Lin,  D. Liotard,  R. C. Lochan,  I. Lotan,  
 P. E. Maslen,  N. Nair,  D. P. O'Neill,  D. Neuhauser,  E. Neuscamman,  
 C. M. Oana,  R. Olson,  B. Peters,  R. Peverati,  P. A. Pieniazek,  
 Y. M. Rhee,  J. Ritchie,  M. A. Rohrdanz,  E. Rosta,  N. J. Russ,  
 H. F. Schaefer III,  N. E. Schultz,  N. Shenvi,  A. C. Simmonett,  A. Sodt,  
 D. Stuck,  K. S. Thanthiriwatte,  V. Vanovschi,  Tao Wang,  A. Warshel,  
 C. F. Williams,  Q. Wu,  X. Xu,  W. Zhang

 Please cite Q-Chem as follows:
 Y. Shao et al., Mol. Phys. 113, 184-215 (2015)
 DOI: 10.1080/00268976.2014.952696

 Q-Chem 5.1.2 for Intel X86 EM64T Linux

 Parts of Q-Chem use Armadillo 8.300.2 (Tropical Shenanigans).
 http://arma.sourceforge.net/

 Q-Chem begins on Mon Nov 26 14:27:42 2018  

Host: 
0

     Scratch files written to /scratch/taweetham/qchem47999//
The previous job contains 0 fragments, simply inherited here
Input Ideriv = 2
Curr. Ideriv = -1
Max.  Ideriv = 2

Checking the input file for inconsistencies... 	...done.

--------------------------------------------------------------
User input:
--------------------------------------------------------------

$molecule
read
$end

$rem
   job_type 	frequency
   basis 	6-311++g**
   method	b3lyp	
$end


--------------------------------------------------------------
 ----------------------------------------------------------------
             Standard Nuclear Orientation (Angstroms)
    I     Atom           X                Y                Z
 ----------------------------------------------------------------
    1      C       0.3634132069    -0.4550739821     0.0000000000
    2      P      -1.3275768105    -0.5304100494     0.0000000000
    3      F      -1.6896091273     1.0666705456     0.0000000000
    4      F       1.0356648978    -1.6150051640     0.0000000000
    5      Cl      1.3893335872     0.9189180117    -0.0000000000
 ----------------------------------------------------------------
 Molecular Point Group                 Cs    NOp =  2
 Largest Abelian Subgroup              Cs    NOp =  2
 Nuclear Repulsion Energy =   276.1523063355 hartrees
 There are       28 alpha and       28 beta electrons
 Requested basis set is 6-311++G(d,p)
 There are 44 shells and 126 basis functions

 Total QAlloc Memory Limit   2000 MB
 Mega-Array Size       188 MB
 MEM_STATIC part       192 MB

                       Distance Matrix (Angstroms)
             C (  1)   P (  2)   F (  3)   F (  4)
   P (  2)  1.692667
   F (  3)  2.555505  1.637600
   F (  4)  1.340658  2.600242  3.823415
   Cl(  5)  1.714750  3.079311  3.082486  2.558486

 A cutoff of  1.0D-11 yielded    869 shell pairs
 There are      7526 function pairs (      8145 Cartesian)

 -------------------------------------------------------
 OpenMP Integral Computing Module                       
 Release: version 1.0, May 2013, Q-Chem Inc. Pittsburgh 
 -------------------------------------------------------
 Integral Job Info:
 Integral job number is                      11
 Integral operator is                         1
 short-range coefficients                     0
 long-range coefficients              100000000
 Omega coefficients                           0
 if combine SR and LR in K                    0
 Integral screening is                        0
 Integral computing path is                   2
 max size of driver memory is            800000
 size of driver memory is                593474
 size of scratch memory is              8114252
 max col of scratch BK array               1296
 max len of scratch array in speh3          155
 max len of scratch index in speh4           18
 max int batch size is                      520
 min int batch size is                       52
 fixed nKL is                                52
 max L of basis functions is                  2
 order of int derivative is                   0
 number of shells is                         44
 number of basis is                         131
 number of cartesian basis is               131
 number of contracted shell pairs           869
 number of primitive shell pairs           2534
 maxK2 (contraction) of shell pair           36
 max number of K2 of shell pair               1
 max number of CS2 of shell pair             88
 max number of PS2 of shell pair            306
 mem total for path MDJ                  516058
 -------------------------------------------------------
 Smallest overlap matrix eigenvalue = 5.56E-04
 Guess from superposition of atomic densities
 Warning:  Energy on first SCF cycle will be non-variational
 SAD guess density has 56.000000 electrons

 -----------------------------------------------------------------------
  General SCF calculation program by
  Eric Jon Sundstrom, Paul Horn, Yuezhi Mao, Dmitri Zuev, Alec White,
  David Stuck, Shaama M.S., Shane Yost, Joonho Lee, David Small,
  Daniel Levine, Susi Lehtola, Hugh Burton, Evgeny Epifanovsky
 -----------------------------------------------------------------------
 Exchange:     0.2000 Hartree-Fock + 0.0800 Slater + 0.7200 B88
 Correlation:  0.1900 VWN1RPA + 0.8100 LYP
 Using SG-1 standard quadrature grid
 using 4 threads for integral computing
 -------------------------------------------------------
 OpenMP Integral computing Module                
 Release: version 2.0, May 2017, Q-Chem Inc. Pleasanton 
 -------------------------------------------------------
 -------------------------------------------------------
 OpenMP BLAS3 based DFT computing Module                
 Release: version 1.0, May 2013, Q-Chem Inc. Pittsburgh 
 -------------------------------------------------------
 A restricted SCF calculation will be
 performed using DIIS
 SCF converges when DIIS error is below 1.0e-08
 ---------------------------------------
  Cycle       Energy         DIIS error
 ---------------------------------------
    1   -1040.0914097786      4.63e-02  
    2   -1039.4036976136      5.31e-03  
    3   -1039.3326467338      9.28e-03  
    4   -1039.4380670167      9.40e-04  
    5   -1039.4385704544      6.82e-04  
    6   -1039.4395061614      1.18e-04  
    7   -1039.4395250255      6.52e-05  
    8   -1039.4395318934      1.15e-05  
    9   -1039.4395321084      3.85e-06  
   10   -1039.4395321388      8.18e-07  
   11   -1039.4395321400      1.47e-07  
   12   -1039.4395321401      3.21e-08  
   13   -1039.4395321401      4.13e-09  Convergence criterion met
 ---------------------------------------
 SCF time:   CPU 13.77s  wall 5.00s 
 SCF   energy in the final basis set =    -1039.4395321401
 Total energy in the final basis set =    -1039.4395321401

 --------------------------------------------------------------
             Orbital Energies (a.u.) and Symmetries
 --------------------------------------------------------------

 Alpha MOs, Restricted
 -- Occupied --                  
-101.60  -77.13  -24.75  -24.70  -10.35   -9.52   -7.28   -7.27
  1 A'    2 A'    3 A'    4 A'    5 A'    6 A'    7 A'    1 A"                 
 -7.270  -6.625  -4.789  -4.783  -4.782  -1.288  -1.223  -0.913
  8 A'    9 A'   10 A'    2 A"   11 A'   12 A'   13 A'   14 A'                 
 -0.742  -0.633  -0.552  -0.543  -0.523  -0.469  -0.465  -0.449
 15 A'   16 A'   17 A'   18 A'    3 A"    4 A"   19 A'   20 A'                 
 -0.387  -0.369  -0.341  -0.270
  5 A"   21 A'   22 A'    6 A"                                                 
 -- Virtual --                   
 -0.089  -0.063  -0.010   0.010   0.026   0.041   0.053   0.061
  7 A"   23 A'   24 A'   25 A'   26 A'    8 A"   27 A'   28 A'                 
  0.063   0.079   0.098   0.102   0.105   0.120   0.145   0.153
 29 A'    9 A"   30 A'   31 A'   10 A"   32 A'   33 A'   34 A'                 
  0.178   0.223   0.258   0.266   0.277   0.286   0.287   0.303
 35 A'   11 A"   36 A'   37 A'   12 A"   13 A"   38 A'   39 A'                 
  0.317   0.340   0.366   0.395   0.412   0.447   0.458   0.504
 40 A'   41 A'   42 A'   43 A'   44 A'   14 A"   45 A'   15 A"                 
  0.529   0.579   0.598   0.607   0.664   0.784   0.823   0.829
 46 A'   47 A'   48 A'   16 A"   17 A"   49 A'   18 A"   50 A'                 
  0.855   0.860   0.873   0.912   0.932   1.053   1.145   1.250
 19 A"   51 A'   52 A'   53 A'   54 A'   55 A'   56 A'   20 A"                 
  1.300   1.338   1.368   1.382   1.396   1.429   1.450   1.551
 21 A"   57 A'   58 A'   59 A'   60 A'   22 A"   23 A"   24 A"                 
  1.626   1.663   1.718   1.783   1.816   1.914   1.997   2.222
 61 A'   62 A'   63 A'   64 A'   65 A'   66 A'   67 A'   25 A"                 
  2.281   2.417   2.619   2.985   3.084   3.728   3.735   3.755
 68 A'   69 A'   26 A"   70 A'   71 A'   27 A"   72 A'   28 A"                 
  3.768   3.780   3.822   3.932   3.971   4.071   4.655   6.248
 73 A'   29 A"   74 A'   30 A"   75 A'   76 A'   77 A'   31 A"                 
  6.255   6.295   6.300   6.320   6.516   6.964   9.698  13.766
 32 A"   78 A'   79 A'   80 A'   81 A'   82 A'   83 A'   33 A"                 
 13.871  13.942  23.372  25.775  25.894  26.242  66.703  66.746
 84 A'   85 A'   86 A'   34 A"   87 A'   88 A'   89 A'   90 A'                 
163.059 215.678
 91 A'   92 A'                                                                 

 Beta MOs, Restricted
 -- Occupied --                  
-101.60  -77.13  -24.75  -24.70  -10.35   -9.52   -7.28   -7.27
  1 A'    2 A'    3 A'    4 A'    5 A'    6 A'    7 A'    1 A"                 
 -7.270  -6.625  -4.789  -4.783  -4.782  -1.288  -1.223  -0.913
  8 A'    9 A'   10 A'    2 A"   11 A'   12 A'   13 A'   14 A'                 
 -0.742  -0.633  -0.552  -0.543  -0.523  -0.469  -0.465  -0.449
 15 A'   16 A'   17 A'   18 A'    3 A"    4 A"   19 A'   20 A'                 
 -0.387  -0.369  -0.341  -0.270
  5 A"   21 A'   22 A'    6 A"                                                 
 -- Virtual --                   
 -0.089  -0.063  -0.010   0.010   0.026   0.041   0.053   0.061
  7 A"   23 A'   24 A'   25 A'   26 A'    8 A"   27 A'   28 A'                 
  0.063   0.079   0.098   0.102   0.105   0.120   0.145   0.153
 29 A'    9 A"   30 A'   31 A'   10 A"   32 A'   33 A'   34 A'                 
  0.178   0.223   0.258   0.266   0.277   0.286   0.287   0.303
 35 A'   11 A"   36 A'   37 A'   12 A"   13 A"   38 A'   39 A'                 
  0.317   0.340   0.366   0.395   0.412   0.447   0.458   0.504
 40 A'   41 A'   42 A'   43 A'   44 A'   14 A"   45 A'   15 A"                 
  0.529   0.579   0.598   0.607   0.664   0.784   0.823   0.829
 46 A'   47 A'   48 A'   16 A"   17 A"   49 A'   18 A"   50 A'                 
  0.855   0.860   0.873   0.912   0.932   1.053   1.145   1.250
 19 A"   51 A'   52 A'   53 A'   54 A'   55 A'   56 A'   20 A"                 
  1.300   1.338   1.368   1.382   1.396   1.429   1.450   1.551
 21 A"   57 A'   58 A'   59 A'   60 A'   22 A"   23 A"   24 A"                 
  1.626   1.663   1.718   1.783   1.816   1.914   1.997   2.222
 61 A'   62 A'   63 A'   64 A'   65 A'   66 A'   67 A'   25 A"                 
  2.281   2.417   2.619   2.985   3.084   3.728   3.735   3.755
 68 A'   69 A'   26 A"   70 A'   71 A'   27 A"   72 A'   28 A"                 
  3.768   3.780   3.822   3.932   3.971   4.071   4.655   6.248
 73 A'   29 A"   74 A'   30 A"   75 A'   76 A'   77 A'   31 A"                 
  6.255   6.295   6.300   6.320   6.516   6.964   9.698  13.766
 32 A"   78 A'   79 A'   80 A'   81 A'   82 A'   83 A'   33 A"                 
 13.871  13.942  23.372  25.775  25.894  26.242  66.703  66.746
 84 A'   85 A'   86 A'   34 A"   87 A'   88 A'   89 A'   90 A'                 
163.059 215.678
 91 A'   92 A'                                                                 
 --------------------------------------------------------------

          Ground-State Mulliken Net Atomic Charges

     Atom                 Charge (a.u.)
  ----------------------------------------
      1 C                    -0.403158
      2 P                     0.333284
      3 F                    -0.209368
      4 F                    -0.004000
      5 Cl                    0.283242
  ----------------------------------------
  Sum of atomic charges =     0.000000

 -----------------------------------------------------------------
                    Cartesian Multipole Moments
 -----------------------------------------------------------------
    Charge (ESU x 10^10)
                 0.0000
    Dipole Moment (Debye)
         X       0.1009      Y      -0.6300      Z       0.0000
       Tot       0.6381
    Quadrupole Moments (Debye-Ang)
        XX     -41.2944     XY       3.4114     YY     -42.6241
        XZ      -0.0000     YZ       0.0000     ZZ     -40.7035
    Octopole Moments (Debye-Ang^2)
       XXX       3.6786    XXY       0.8096    XYY       4.5235
       YYY       2.9398    XXZ       0.0000    XYZ       0.0000
       YYZ       0.0000    XZZ       0.4919    YZZ       0.6018
       ZZZ       0.0000
    Hexadecapole Moments (Debye-Ang^3)
      XXXX    -440.5564   XXXY     -10.0733   XXYY    -118.5767
      XYYY      -9.6238   YYYY    -246.3189   XXXZ      -0.0000
      XXYZ      -0.0000   XYYZ      -0.0000   YYYZ       0.0000
      XXZZ     -81.8823   XYZZ      -8.1764   YYZZ     -49.6499
      XZZZ      -0.0000   YZZZ       0.0000   ZZZZ     -47.4253
 -----------------------------------------------------------------
 Calculating MO derivatives via CPSCF
 D1JvT checksum  = 133500 10809.3699967336
 D1KAT checksum  = 284040 783.3399572486
   1         3          15      0.159934    0.061118
   2         3          15      0.019354    0.006697
   3         3          15      0.001992    0.000715
   4         3          15      0.000196    0.000075
   5        16           2      0.000009    0.000006
   6        18           0      0.000000    0.000000    Roots Converged
 Time for AOints: 3.4 s (CPU) 1.2 s (wall)
 ------------------------------------------------------------------------------
                     AOints        : Timing summary (seconds)
 ------------------------------------------------------------------------------
     job step          cpu (% of tot)      sys (% of tot)     wall (% of tot)
 ------------------------------------------------------------------------------
  cpscf_lag         0.1860E+02 (29.9)   0.3000E-05 (25.0)   0.6396E+01 (29.8)
  iterzp            0.4024E+02 (64.6)   0.9000E-05 (75.0)   0.1388E+02 (64.6)
  make_fx           0.0000E+00 ( 0.0)   0.0000E+00 ( 0.0)   0.0000E+00 ( 0.0)
  AOints            0.3405E+01 ( 5.5)   0.0000E+00 ( 0.0)   0.1154E+01 ( 5.4)
 ------------------------------------------------------------------------------
   Grand Totals     0.6232E+02          0.1200E-04          0.2150E+02
 ------------------------------------------------------------------------------
 Calculating analytic Hessian of the SCF energy
 Polarizability Matrix (a.u.)
            1           2           3
    1 -70.9901148  -8.9689436  -0.0000000
    2  -8.9689436 -47.3773464   0.0000000
    3  -0.0000000   0.0000000 -33.1011540

 Direct stationary perturbation theory relativistic correction:

 rels  =       1.336764815579
 relv  =      -4.938466738536
 rel2e =       1.213236057156
 E_rel =      -2.388465865800

 Hessian of the SCF Energy
            1           2           3           4           5           6
    1   0.5500818  -0.0247618   0.0000000  -0.2884401  -0.0107180   0.0000000
    2  -0.0247618   0.3791350  -0.0000000  -0.0530683  -0.0304772   0.0000000
    3   0.0000000  -0.0000000   0.0782425   0.0000000  -0.0000000  -0.0223976
    4  -0.2884401  -0.0530683   0.0000000   0.3541320  -0.0179416  -0.0000000
    5  -0.0107180  -0.0304772  -0.0000000  -0.0179416   0.2978853  -0.0000000
    6   0.0000000   0.0000000  -0.0223976  -0.0000000  -0.0000000   0.0190782
    7  -0.0044882   0.0329114  -0.0000000  -0.0393274   0.0265411   0.0000000
    8  -0.0081610  -0.0149268   0.0000000   0.0620144  -0.2428411   0.0000000
    9  -0.0000000   0.0000000  -0.0035235   0.0000000   0.0000000  -0.0092203
   10  -0.1469161   0.1170612  -0.0000000  -0.0106624   0.0283343   0.0000000
   11   0.1211061  -0.2261806  -0.0000000   0.0190188  -0.0077586   0.0000000
   12  -0.0000000   0.0000000  -0.0289600  -0.0000000   0.0000000   0.0001393
   13  -0.1102373  -0.0721426  -0.0000000  -0.0157021  -0.0262157   0.0000000
   14  -0.0774654  -0.1075504   0.0000000  -0.0100234  -0.0168084  -0.0000000
   15  -0.0000000   0.0000000  -0.0233614  -0.0000000   0.0000000   0.0124004
            7           8           9          10          11          12
    1  -0.0044882  -0.0081610  -0.0000000  -0.1469161   0.1211061  -0.0000000
    2   0.0329114  -0.0149268   0.0000000   0.1170612  -0.2261806   0.0000000
    3  -0.0000000   0.0000000  -0.0035235  -0.0000000  -0.0000000  -0.0289600
    4  -0.0393274   0.0620144   0.0000000  -0.0106624   0.0190188  -0.0000000
    5   0.0265411  -0.2428411   0.0000000   0.0283343  -0.0077586   0.0000000
    6   0.0000000   0.0000000  -0.0092203   0.0000000   0.0000000   0.0001393
    7   0.0514932  -0.0645627  -0.0000000  -0.0089364   0.0027705   0.0000000
    8  -0.0645627   0.2529055  -0.0000000   0.0059790  -0.0040281  -0.0000000
    9  -0.0000000  -0.0000000   0.0083174  -0.0000000   0.0000000   0.0082156
   10  -0.0089364   0.0059790  -0.0000000   0.1495581  -0.1403590   0.0000000
   11   0.0027705  -0.0040281   0.0000000  -0.1403590   0.2942426   0.0000000
   12   0.0000000  -0.0000000   0.0082156   0.0000000   0.0000000   0.0152796
   13   0.0012588   0.0047303   0.0000000   0.0169568  -0.0025365  -0.0000000
   14   0.0023397   0.0088905   0.0000000  -0.0110155  -0.0562753  -0.0000000
   15   0.0000000  -0.0000000  -0.0037892  -0.0000000   0.0000000   0.0053254
           13          14          15
    1  -0.1102373  -0.0774654  -0.0000000
    2  -0.0721426  -0.1075504   0.0000000
    3  -0.0000000   0.0000000  -0.0233614
    4  -0.0157021  -0.0100234  -0.0000000
    5  -0.0262157  -0.0168084   0.0000000
    6   0.0000000  -0.0000000   0.0124004
    7   0.0012588   0.0023397   0.0000000
    8   0.0047303   0.0088905  -0.0000000
    9   0.0000000   0.0000000  -0.0037892
   10   0.0169568  -0.0110155  -0.0000000
   11  -0.0025365  -0.0562753   0.0000000
   12  -0.0000000  -0.0000000   0.0053254
   13   0.1077239   0.0961646   0.0000000
   14   0.0961646   0.1717437  -0.0000000
   15   0.0000000  -0.0000000   0.0094247
 Gradient time:  CPU 91.55 s  wall 32.56 s
 **********************************************************************
 **                                                                  **
 **                       VIBRATIONAL ANALYSIS                       **
 **                       --------------------                       **
 **                                                                  **
 **        VIBRATIONAL FREQUENCIES (CM**-1) AND NORMAL MODES         **
 **     FORCE CONSTANTS (mDYN/ANGSTROM) AND REDUCED MASSES (AMU)     **
 **                  INFRARED INTENSITIES (KM/MOL)                   **
 **                                                                  **
 **********************************************************************


 Mode:                 1                      2                      3
 Frequency:       167.48                 177.49                 365.67
 Force Cnst:      0.3704                 0.4212                 1.7106
 Red. Mass:      22.4155                22.6907                21.7123
 IR Active:          YES                    YES                    YES
 IR Intens:        2.319                  4.864                  0.822
 Raman Active:       YES                    YES                    YES
               X      Y      Z        X      Y      Z        X      Y      Z
 C         -0.029 -0.284 -0.000   -0.000 -0.000  0.018   -0.064 -0.176  0.000
 P         -0.027 -0.005  0.000   -0.000 -0.000 -0.508   -0.252  0.148 -0.000
 F          0.756  0.194 -0.000    0.000  0.000  0.669   -0.259  0.203 -0.000
 F          0.219 -0.106 -0.000    0.000 -0.000  0.507    0.746  0.305 -0.000
 Cl        -0.496  0.054  0.000   -0.000  0.000 -0.195   -0.019 -0.348 -0.000
 TransDip  -0.032 -0.037  0.000   -0.000 -0.000 -0.071   -0.017 -0.024 -0.000

 Mode:                 4                      5                      6
 Frequency:       397.22                 445.10                 557.93
 Force Cnst:      2.0053                 1.4954                 4.4259
 Red. Mass:      21.5711                12.8114                24.1323
 IR Active:          YES                    YES                    YES
 IR Intens:       12.983                  2.493                 28.849
 Raman Active:       YES                    YES                    YES
               X      Y      Z        X      Y      Z        X      Y      Z
 C         -0.324  0.284  0.000    0.000 -0.000  0.962   -0.049  0.440  0.000
 P         -0.379 -0.317 -0.000    0.000  0.000 -0.106    0.456  0.038 -0.000
 F          0.467 -0.143 -0.000   -0.000  0.000 -0.023    0.032 -0.081  0.000
 F         -0.093  0.513 -0.000   -0.000 -0.000 -0.232   -0.254  0.521 -0.000
 Cl         0.244 -0.017 -0.000   -0.000  0.000 -0.097   -0.266 -0.424 -0.000
 TransDip  -0.085 -0.079 -0.000    0.000  0.000 -0.051    0.154  0.077 -0.000

 Mode:                 7                      8                      9
 Frequency:       771.36                1054.69                1231.44
 Force Cnst:      7.8059                 8.9874                11.9014
 Red. Mass:      22.2670                13.7131                13.3205
 IR Active:          YES                    YES                    YES
 IR Intens:      121.497                191.115                178.513
 Raman Active:       YES                    YES                    YES
               X      Y      Z        X      Y      Z        X      Y      Z
 C          0.096  0.094  0.000    0.365  0.836  0.000    0.884 -0.285  0.000
 P          0.100 -0.523 -0.000   -0.168 -0.003 -0.000   -0.164  0.000 -0.000
 F         -0.179  0.815 -0.000    0.044 -0.049  0.000   -0.003 -0.018 -0.000
 F         -0.038 -0.015 -0.000    0.138 -0.321 -0.000   -0.210  0.251 -0.000
 Cl        -0.004 -0.004 -0.000   -0.075 -0.083 -0.000   -0.043 -0.029 -0.000
 TransDip   0.231 -0.267 -0.000    0.030  0.442 -0.000    0.398 -0.156 -0.000

 STANDARD THERMODYNAMIC QUANTITIES AT   298.15 K  AND     1.00 ATM

   This Molecule has  0 Imaginary Frequencies
   Zero point vibrational energy:        7.389 kcal/mol

   Atom    1 Element C  Has Mass   12.00000
   Atom    2 Element P  Has Mass   30.97376
   Atom    3 Element F  Has Mass   18.99840
   Atom    4 Element F  Has Mass   18.99840
   Atom    5 Element Cl Has Mass   34.96885
   Molecular Mass:   115.939410 amu
   Principal axes and moments of inertia in amu*Bohr^2:
                             1           2           3
    Eigenvalues --      399.48688   708.18487  1107.67175
          X               0.99984     0.01791     0.00000
          Y              -0.01791     0.99984     0.00000
          Z              -0.00000    -0.00000     1.00000
   Rotational Symmetry Number is   1
   The Molecule is an Asymmetric Top
   Translational Enthalpy:        0.889 kcal/mol
   Rotational Enthalpy:           0.889 kcal/mol
   Vibrational Enthalpy:          8.927 kcal/mol
   gas constant (RT):             0.592 kcal/mol
   Translational Entropy:        40.159  cal/mol.K
   Rotational Entropy:           27.240  cal/mol.K
   Vibrational Entropy:           8.571  cal/mol.K

   Total Enthalpy:               11.296 kcal/mol
   Total Entropy:                75.970  cal/mol.K
Archival summary:
1\1\TWL02\FREQ\ProcedureUnspecified\BasisUnspecified\l1121\taweetha\MonNov2614:28:192018MonNov2614:28:192018\0\\#,FREQ,ProcedureUnspecified,BasisUnspecified,\\0,1\P\F,1,1.6376\C,1,1.69267,2,100.221\F,3,1.34066,1,117.544,2,180,0\Cl,3,1.71475,1,129.299,2,0,0\\\@

 Total job time:  37.56s(wall), 105.48s(cpu) 
 Mon Nov 26 14:28:19 2018

        *************************************************************
        *                                                           *
        *  Thank you very much for using Q-Chem.  Have a nice day.  *
        *                                                           *
        *************************************************************
