# Supplementary material for: Geometric and energetic data from ab initio calculations of haloethene, haloimine, halomethylenephosphine, haloiminophosphine, halodiazene, halodiphosphene and halocyclopropane
Source: Data Brief. 2019 Nov 2;27:104738. doi: 10.1016/j.dib.2019.104738 (PMC6861602; doi:10.1016/j.dib.2019.104738)
Supplement: Multimedia component 5 [file mmc5.zip › CP/B3LYP/ClFCPHE.out]

Q-Chem Developer Version!
                  Welcome to Q-Chem
     A Quantum Leap Into The Future Of Chemistry


 Q-Chem 5.1, Q-Chem, Inc., Pleasanton, CA (2018)

 Yihan Shao,  Zhengting Gan,  E. Epifanovsky,  A. T. B. Gilbert,  M. Wormit,  
 J. Kussmann,  A. W. Lange,  A. Behn,  Jia Deng,  Xintian Feng,  D. Ghosh,  
 M. Goldey,  P. R. Horn,  L. D. Jacobson,  I. Kaliman,  T. Kus,  A. Landau,  
 Jie Liu,  E. I. Proynov,  R. M. Richard,  R. P. Steele,  E. J. Sundstrom,  
 H. L. Woodcock III,  P. M. Zimmerman,  D. Zuev,  B. Albrecht,  E. Alguire,  
 S. A. Baeppler,  D. Barton,  Z. Benda,  Y. A. Bernard,  E. J. Berquist,  
 K. B. Bravaya,  H. Burton,  D. Casanova,  Chun-Min Chang,  Yunqing Chen,  
 A. Chien,  K. D. Closser,  M. P. Coons,  S. Coriani,  S. Dasgupta,  
 A. L. Dempwolff,  M. Diedenhofen,  Hainam Do,  R. G. Edgar,  Po-Tung Fang,  
 S. Faraji,  S. Fatehi,  Qingguo Feng,  K. D. Fenk,  J. Fosso-Tande,  
 Qinghui Ge,  A. Ghysels,  G. Gidofalvi,  J. Gomes,  J. Gonthier,  A. Gunina,  
 D. Hait,  M. W. D. Hanson-Heine,  P. H. P. Harbach,  A. W. Hauser,  
 J. E. Herr,  E. G. Hohenstein,  Z. C. Holden,  Kerwin Hui,  B. C. Huynh,  
 T.-C. Jagau,  Hyunjun Ji,  B. Kaduk,  K. Khistyaev,  Jaehoon Kim,  
 P. Klunzinger,  K. Koh,  D. Kosenkov,  L. Koulias,  T. Kowalczyk,  
 C. M. Krauter,  A. Kunitsa,  Ka Un Lao,  A. Laurent,  K. V. Lawler,  
 Joonho Lee,  D. Lefrancois,  S. Lehtola,  D. S. Levine,  Yi-Pei Li,  
 You-Sheng Lin,  Fenglai Liu,  E. Livshits,  A. Luenser,  P. Manohar,  
 E. Mansoor,  S. F. Manzer,  Shan-Ping Mao,  Yuezhi Mao,  N. Mardirossian,  
 A. V. Marenich,  T. Markovich,  L. A. Martinez-Martinez,  S. A. Maurer,  
 N. J. Mayhall,  S. C. McKenzie,  J.-M. Mewes,  A. F. Morrison,  
 J. W. Mullinax,  K. Nanda,  T. S. Nguyen-Beck,  R. Olivares-Amaya,  
 J. A. Parkhill,  T. M. Perrine,  F. Plasser,  P. Pokhilko,  S. Prager,  
 A. Prociuk,  E. Ramos,  D. R. Rehn,  F. Rob,  M. Schneider,  N. Sergueev,  
 S. M. Sharada,  S. Sharma,  D. W. Small,  T. Stauch,  T. Stein,  
 Yu-Chuan Su,  A. J. W. Thom,  A. Tkatchenko,  T. Tsuchimochi,  N. M. Tubman,  
 L. Vogt,  M. L. Vidal,  O. Vydrov,  M. A. Watson,  J. Wenzel,  
 M. de Wergifosse,  T. A. Wesolowski,  A. White,  J. Witte,  A. Yamada,  
 Jun Yang,  K. Yao,  S. Yeganeh,  S. R. Yost,  Zhi-Qiang You,  A. Zech,  
 Igor Ying Zhang,  Xing Zhang,  Yan Zhao,  Ying Zhu,  B. R. Brooks,  
 G. K. L. Chan,  C. J. Cramer,  M. S. Gordon,  W. J. Hehre,  A. Klamt,  
 M. W. Schmidt,  C. D. Sherrill,  D. G. Truhlar,  A. Aspuru-Guzik,  R. Baer,  
 A. T. Bell,  N. A. Besley,  Jeng-Da Chai,  A. E. DePrince, III,  
 R. A. DiStasio Jr.,  A. Dreuw,  B. D. Dunietz,  T. R. Furlani,  
 Chao-Ping Hsu,  Yousung Jung,  Jing Kong,  D. S. Lambrecht,  WanZhen Liang,  
 C. Ochsenfeld,  V. A. Rassolov,  L. V. Slipchenko,  J. E. Subotnik,  
 T. Van Voorhis,  J. M. Herbert,  A. I. Krylov,  P. M. W. Gill,  M. Head-Gordon

 Contributors to earlier versions of Q-Chem not listed above: 
 R. D. Adamson,  B. Austin,  J. Baker,  G. J. O. Beran,  K. Brandhorst,  
 S. T. Brown,  E. F. C. Byrd,  A. K. Chakraborty,  C.-L. Cheng,  
 Siu Hung Chien,  D. M. Chipman,  D. L. Crittenden,  H. Dachsel,  
 R. J. Doerksen,  A. D. Dutoi,  L. Fusti-Molnar,  W. A. Goddard III,  
 A. Golubeva-Zadorozhnaya,  S. R. Gwaltney,  G. Hawkins,  A. Heyden,  
 S. Hirata,  G. Kedziora,  F. J. Keil,  C. Kelley,  Jihan Kim,  R. A. King,  
 R. Z. Khaliullin,  P. P. Korambath,  W. Kurlancheek,  A. M. Lee,  M. S. Lee,  
 S. V. Levchenko,  Ching Yeh Lin,  D. Liotard,  R. C. Lochan,  I. Lotan,  
 P. E. Maslen,  N. Nair,  D. P. O'Neill,  D. Neuhauser,  E. Neuscamman,  
 C. M. Oana,  R. Olson,  B. Peters,  R. Peverati,  P. A. Pieniazek,  
 Y. M. Rhee,  J. Ritchie,  M. A. Rohrdanz,  E. Rosta,  N. J. Russ,  
 H. F. Schaefer III,  N. E. Schultz,  N. Shenvi,  A. C. Simmonett,  A. Sodt,  
 D. Stuck,  K. S. Thanthiriwatte,  V. Vanovschi,  Tao Wang,  A. Warshel,  
 C. F. Williams,  Q. Wu,  X. Xu,  W. Zhang

 Please cite Q-Chem as follows:
 Y. Shao et al., Mol. Phys. 113, 184-215 (2015)
 DOI: 10.1080/00268976.2014.952696

 Q-Chem 5.1.2 for Intel X86 EM64T Linux

 Parts of Q-Chem use Armadillo 8.300.2 (Tropical Shenanigans).
 http://arma.sourceforge.net/

 Q-Chem begins on Mon Nov 26 18:08:32 2018  

Host: 
0

     Scratch files written to /scratch/taweetham/qchem53024//
Input Ideriv = 2
Curr. Ideriv = -1
Max.  Ideriv = 2

Checking the input file for inconsistencies... 	...done.

--------------------------------------------------------------
User input:
--------------------------------------------------------------
$molecule
0 1
C 
P 1 1.5 
H 2 PH 1 120. 
F 1 PF 2 120.  3 180.0
Cl 1 PCl 2 120.  3 0.0

PH=1.44
PF=1.54
PCl=2.03
PBr=2.5
PI=2.6
$end

$rem
   job_type	optimization
   basis	6-311++g**
   method	b3lyp
$end

--------------------------------------------------------------
 ----------------------------------------------------------------
             Standard Nuclear Orientation (Angstroms)
    I     Atom           X                Y                Z
 ----------------------------------------------------------------
    1      C      -0.2776571696    -0.2861372194    -0.0000000000
    2      P      -1.3245269441     0.7881363376     0.0000000000
    3      H      -0.9338901725     2.1741388313     0.0000000000
    4      F      -0.6954214947    -1.7683898864    -0.0000000000
    5      Cl      1.6897959296     0.2138910823     0.0000000000
 ----------------------------------------------------------------
 Molecular Point Group                 Cs    NOp =  2
 Largest Abelian Subgroup              Cs    NOp =  2
 Nuclear Repulsion Energy =   184.8225577921 hartrees
 There are       24 alpha and       24 beta electrons
 Requested basis set is 6-311++G(d,p)
 There are 43 shells and 111 basis functions

 Total QAlloc Memory Limit   2000 MB
 Mega-Array Size       188 MB
 MEM_STATIC part       192 MB
 A cutoff of  1.0D-11 yielded    847 shell pairs
 There are      5928 function pairs (      6382 Cartesian)
 Smallest overlap matrix eigenvalue = 5.16E-04

 Scale SEOQF with 1.000000e-01/1.000000e-01/1.000000e-01

 Standard Electronic Orientation quadrupole field applied
 Nucleus-field energy     =     0.0000000060 hartrees
 Guess from superposition of atomic densities
 Warning:  Energy on first SCF cycle will be non-variational
 SAD guess density has 48.000000 electrons

 -----------------------------------------------------------------------
  General SCF calculation program by
  Eric Jon Sundstrom, Paul Horn, Yuezhi Mao, Dmitri Zuev, Alec White,
  David Stuck, Shaama M.S., Shane Yost, Joonho Lee, David Small,
  Daniel Levine, Susi Lehtola, Hugh Burton, Evgeny Epifanovsky
 -----------------------------------------------------------------------
 Exchange:     0.2000 Hartree-Fock + 0.0800 Slater + 0.7200 B88
 Correlation:  0.1900 VWN1RPA + 0.8100 LYP
 Using SG-1 standard quadrature grid
 A restricted SCF calculation will be
 performed using DIIS
 SCF converges when DIIS error is below 1.0e-08
 ---------------------------------------
  Cycle       Energy         DIIS error
 ---------------------------------------
    1    -940.4476214982      4.50e-02  
    2    -940.0286412546      4.29e-03  
    3    -939.9935955399      7.19e-03  
    4    -940.0531218137      1.34e-03  
    5    -940.0548907510      5.51e-04  
    6    -940.0553612156      2.14e-04  
    7    -940.0554308326      7.28e-05  
    8    -940.0554379785      2.68e-05  
    9    -940.0554391880      1.98e-06  
   10    -940.0554391966      6.60e-07  
   11    -940.0554391974      1.56e-07  
   12    -940.0554391975      2.63e-08  
   13    -940.0554391975      6.57e-09  Convergence criterion met
 ---------------------------------------
 SCF time:   CPU 8.61s  wall 9.00s 
 SCF   energy in the final basis set =     -940.0554391975
 Total energy in the final basis set =     -940.0554391975

 --------------------------------------------------------------
             Orbital Energies (a.u.) and Symmetries
 --------------------------------------------------------------

 Alpha MOs, Restricted
 -- Occupied --                  
-101.58  -77.08  -24.72  -10.35   -9.49   -7.26   -7.24   -7.24
  1 A'    2 A'    3 A'    4 A'    5 A'    6 A'    7 A'    1 A"                 
 -6.591  -4.751  -4.751  -4.747  -1.205  -0.852  -0.781  -0.591
  8 A'    9 A'    2 A"   10 A'   11 A'   12 A'   13 A'   14 A'                 
 -0.501  -0.492  -0.466  -0.415  -0.365  -0.348  -0.312  -0.299
 15 A'   16 A'    3 A"   17 A'    4 A"   18 A'    5 A"   19 A'                 
 -- Virtual --                   
 -0.109  -0.094  -0.072  -0.000   0.009   0.036   0.040   0.059
 20 A'    6 A"   21 A'   22 A'   23 A'   24 A'    7 A"   25 A'                 
  0.062   0.085   0.086   0.105   0.107   0.118   0.126   0.143
 26 A'   27 A'    8 A"   28 A'    9 A"   29 A'   30 A'   31 A'                 
  0.156   0.178   0.265   0.271   0.285   0.296   0.309   0.363
 32 A'   33 A'   34 A'   10 A"   11 A"   35 A'   36 A'   37 A'                 
  0.390   0.421   0.425   0.461   0.474   0.485   0.523   0.571
 38 A'   39 A'   40 A'   12 A"   41 A'   42 A'   13 A"   43 A'                 
  0.587   0.622   0.652   0.756   0.785   0.810   0.854   0.868
 14 A"   44 A'   15 A"   45 A'   46 A'   47 A'   16 A"   48 A'                 
  0.877   0.905   0.998   1.104   1.114   1.218   1.346   1.348
 17 A"   49 A'   50 A'   51 A'   52 A'   18 A"   53 A'   19 A"                 
  1.405   1.412   1.454   1.528   1.544   1.569   1.616   1.645
 54 A'   55 A'   20 A"   21 A"   56 A'   22 A"   57 A'   58 A'                 
  1.733   1.922   1.967   2.069   2.236   2.263   2.353   2.549
 59 A'   60 A'   61 A'   62 A'   23 A"   63 A'   64 A'   65 A'                 
  2.637   2.794   3.137   3.763   3.766   3.825   3.849   4.451
 24 A"   66 A'   67 A'   25 A"   68 A'   26 A"   69 A'   70 A'                 
  6.278   6.315   6.369   7.013   9.651  13.794  13.884  14.118
 27 A"   71 A'   72 A'   73 A'   74 A'   28 A"   75 A'   76 A'                 
 23.400  25.772  25.821  26.150  66.726 163.183 215.628
 77 A'   29 A"   78 A'   79 A'   80 A'   81 A'   82 A'                         

 Beta MOs, Restricted
 -- Occupied --                  
-101.58  -77.08  -24.72  -10.35   -9.49   -7.26   -7.24   -7.24
  1 A'    2 A'    3 A'    4 A'    5 A'    6 A'    7 A'    1 A"                 
 -6.591  -4.751  -4.751  -4.747  -1.205  -0.852  -0.781  -0.591
  8 A'    9 A'    2 A"   10 A'   11 A'   12 A'   13 A'   14 A'                 
 -0.501  -0.492  -0.466  -0.415  -0.365  -0.348  -0.312  -0.299
 15 A'   16 A'    3 A"   17 A'    4 A"   18 A'    5 A"   19 A'                 
 -- Virtual --                   
 -0.109  -0.094  -0.072  -0.000   0.009   0.036   0.040   0.059
 20 A'    6 A"   21 A'   22 A'   23 A'   24 A'    7 A"   25 A'                 
  0.062   0.085   0.086   0.105   0.107   0.118   0.126   0.143
 26 A'   27 A'    8 A"   28 A'    9 A"   29 A'   30 A'   31 A'                 
  0.156   0.178   0.265   0.271   0.285   0.296   0.309   0.363
 32 A'   33 A'   34 A'   10 A"   11 A"   35 A'   36 A'   37 A'                 
  0.390   0.421   0.425   0.461   0.474   0.485   0.523   0.571
 38 A'   39 A'   40 A'   12 A"   41 A'   42 A'   13 A"   43 A'                 
  0.587   0.622   0.652   0.756   0.785   0.810   0.854   0.868
 14 A"   44 A'   15 A"   45 A'   46 A'   47 A'   16 A"   48 A'                 
  0.877   0.905   0.998   1.104   1.114   1.218   1.346   1.348
 17 A"   49 A'   50 A'   51 A'   52 A'   18 A"   53 A'   19 A"                 
  1.405   1.412   1.454   1.528   1.544   1.569   1.616   1.645
 54 A'   55 A'   20 A"   21 A"   56 A'   22 A"   57 A'   58 A'                 
  1.733   1.922   1.967   2.069   2.236   2.263   2.353   2.549
 59 A'   60 A'   61 A'   62 A'   23 A"   63 A'   64 A'   65 A'                 
  2.637   2.794   3.137   3.763   3.766   3.825   3.849   4.451
 24 A"   66 A'   67 A'   25 A"   68 A'   26 A"   69 A'   70 A'                 
  6.278   6.315   6.369   7.013   9.651  13.794  13.884  14.118
 27 A"   71 A'   72 A'   73 A'   74 A'   28 A"   75 A'   76 A'                 
 23.400  25.772  25.821  26.150  66.726 163.183 215.628
 77 A'   29 A"   78 A'   79 A'   80 A'   81 A'   82 A'                         
 --------------------------------------------------------------

          Ground-State Mulliken Net Atomic Charges

     Atom                 Charge (a.u.)
  ----------------------------------------
      1 C                    -0.232310
      2 P                     0.197419
      3 H                     0.026582
      4 F                    -0.091697
      5 Cl                    0.100007
  ----------------------------------------
  Sum of atomic charges =    -0.000000

 -----------------------------------------------------------------
                    Cartesian Multipole Moments
 -----------------------------------------------------------------
    Charge (ESU x 10^10)
                 0.0000
    Dipole Moment (Debye)
         X      -0.8515      Y       2.7521      Z      -0.0000
       Tot       2.8808
    Quadrupole Moments (Debye-Ang)
        XX     -39.0681     XY      -2.4993     YY     -35.6844
        XZ       0.0000     YZ       0.0000     ZZ     -36.8597
    Octopole Moments (Debye-Ang^2)
       XXX      10.5503    XXY      -0.1180    XYY      -2.3762
       YYY       0.8817    XXZ      -0.0000    XYZ       0.0000
       YYZ       0.0000    XZZ      -0.4577    YZZ      -3.1103
       ZZZ       0.0000
    Hexadecapole Moments (Debye-Ang^3)
      XXXX    -426.0455   XXXY      15.9552   XXYY    -100.9822
      XYYY      -1.7100   YYYY    -203.2395   XXXZ       0.0000
      XXYZ       0.0000   XYYZ       0.0000   YYYZ       0.0000
      XXZZ     -79.2615   XYZZ       2.3880   YYZZ     -42.0669
      XZZZ       0.0000   YZZZ       0.0000   ZZZZ     -44.4112
 -----------------------------------------------------------------
 Calculating analytic gradient of the SCF energy
 Gradient of SCF Energy
            1           2           3           4           5
    1  -0.1488120   0.1628728  -0.0226198  -0.0365845   0.0451435
    2   0.1476756  -0.1068317   0.0147425  -0.0854131   0.0298267
    3   0.0000000  -0.0000000   0.0000000  -0.0000000   0.0000000
 Max gradient component =       1.629E-01
 RMS gradient           =       7.924E-02
 Gradient time:  CPU 2.06 s  wall 2.07 s
 Geometry Optimization Parameters
   NAtoms,    NIC,     NZ,  NCons,   NDum,   NFix, NCnnct, MaxDiis
        5      20       5       0       0       0       0       0


** GEOMETRY OPTIMIZATION IN DELOCALIZED INTERNAL COORDINATES **
   Searching for a Minimum

   Optimization Cycle:   1

                       Coordinates (Angstroms)
     ATOM                X               Y               Z
      1  C        -0.2776571696   -0.2861372194    0.0000000000
      2  P        -1.3245269441    0.7881363376    0.0000000000
      3  H        -0.9338901725    2.1741388313    0.0000000000
      4  F        -0.6954214947   -1.7683898864    0.0000000000
      5  Cl        1.6897959296    0.2138910823    0.0000000000
   Point Group: cs    Number of degrees of freedom:     7


   Energy is   -940.055439197


 Attempting to Generate Delocalized Internal Coordinates

  7 Hessian modes will be used to form the next step
  Hessian Eigenvalues:
     0.139919    0.160000    0.198009    0.250000    0.250000    0.285189
     0.766766

 Minimum Search - Taking Simple RFO Step
 Searching for Lamda that Minimizes Along All modes
 Value Taken    Lamda =  -0.09156236
 Calculated Step too Large.  Step scaled by  0.608603
 Step Taken.  Stepsize is  0.300000

                             Maximum     Tolerance    Cnvgd?
         Gradient           0.158238      0.000300      NO
         Displacement       0.205484      0.001200      NO
         Energy change     *********      0.000001      NO


 New Cartesian Coordinates Obtained by Inverse Iteration

 Displacement from previous Coordinates is:  0.355361
 ----------------------------------------------------------------
             Standard Nuclear Orientation (Angstroms)
    I     Atom           X                Y                Z
 ----------------------------------------------------------------
    1      C      -0.2796392350    -0.2728670106     0.0000000000
    2      P      -1.4170723078     0.7969312183     0.0000000000
    3      H      -0.8591592314     2.1146985959     0.0000000000
    4      F      -0.6123847419    -1.6957132810     0.0000000000
    5      Cl      1.6265556648     0.1785896228     0.0000000000
 ----------------------------------------------------------------
 Molecular Point Group                 Cs    NOp =  2
 Largest Abelian Subgroup              Cs    NOp =  2
 Nuclear Repulsion Energy =   187.0018182943 hartrees
 There are       24 alpha and       24 beta electrons
 Applying Cartesian multipole field
    Component          Value
    ---------          -----
     (2,0,0)        1.00000E-11
     (0,2,0)        2.00000E-11
     (0,0,2)       -3.00000E-11
 Nucleus-field energy     =     0.0000000058 hartrees
 Requested basis set is 6-311++G(d,p)
 There are 43 shells and 111 basis functions
 A cutoff of  1.0D-11 yielded    854 shell pairs
 There are      5970 function pairs (      6424 Cartesian)
 Smallest overlap matrix eigenvalue = 4.69E-04
 Guess MOs from SCF MO coefficient file

 -----------------------------------------------------------------------
  General SCF calculation program by
  Eric Jon Sundstrom, Paul Horn, Yuezhi Mao, Dmitri Zuev, Alec White,
  David Stuck, Shaama M.S., Shane Yost, Joonho Lee, David Small,
  Daniel Levine, Susi Lehtola, Hugh Burton, Evgeny Epifanovsky
 -----------------------------------------------------------------------
 Exchange:     0.2000 Hartree-Fock + 0.0800 Slater + 0.7200 B88
 Correlation:  0.1900 VWN1RPA + 0.8100 LYP
 Using SG-1 standard quadrature grid
 A restricted SCF calculation will be
 performed using DIIS
 SCF converges when DIIS error is below 1.0e-08
 ---------------------------------------
  Cycle       Energy         DIIS error
 ---------------------------------------
    1    -940.0965301038      1.76e-03  
    2    -940.1022107181      8.87e-04  
    3    -940.1006084399      1.33e-03  
    4    -940.1035675622      1.56e-04  
    5    -940.1035987289      7.45e-05  
    6    -940.1036071578      1.29e-05  
    7    -940.1036073148      8.76e-06  
    8    -940.1036074050      1.69e-06  
    9    -940.1036074090      2.72e-07  
   10    -940.1036074091      6.43e-08  
   11    -940.1036074092      1.26e-08  
   12    -940.1036074091      3.06e-09  Convergence criterion met
 ---------------------------------------
 SCF time:   CPU 8.13s  wall 8.00s 
 SCF   energy in the final basis set =     -940.1036074091
 Total energy in the final basis set =     -940.1036074091

 --------------------------------------------------------------
             Orbital Energies (a.u.) and Symmetries
 --------------------------------------------------------------

 Alpha MOs, Restricted
 -- Occupied --                  
-101.58  -77.08  -24.73  -10.35   -9.49   -7.26   -7.25   -7.25
  1 A'    2 A'    3 A'    4 A'    5 A'    6 A'    1 A"    7 A'                 
 -6.584  -4.745  -4.744  -4.741  -1.231  -0.857  -0.768  -0.603
  8 A'    9 A'    2 A"   10 A'   11 A'   12 A'   13 A'   14 A'                 
 -0.507  -0.495  -0.482  -0.417  -0.364  -0.352  -0.306  -0.301
 15 A'   16 A'    3 A"   17 A'    4 A"   18 A'   19 A'    5 A"                 
 -- Virtual --                   
 -0.093  -0.085  -0.040   0.009   0.014   0.036   0.042   0.052
  6 A"   20 A'   21 A'   22 A'   23 A'   24 A'    7 A"   25 A'                 
  0.062   0.085   0.089   0.102   0.107   0.121   0.126   0.144
 26 A'    8 A"   27 A'   28 A'    9 A"   29 A'   30 A'   31 A'                 
  0.156   0.185   0.263   0.275   0.284   0.286   0.307   0.366
 32 A'   33 A'   34 A'   10 A"   11 A"   35 A'   36 A'   37 A'                 
  0.388   0.411   0.431   0.461   0.472   0.492   0.519   0.552
 38 A'   39 A'   40 A'   12 A"   41 A'   42 A'   13 A"   43 A'                 
  0.592   0.623   0.650   0.778   0.804   0.820   0.849   0.868
 14 A"   44 A'   15 A"   45 A'   46 A'   47 A'   16 A"   48 A'                 
  0.877   0.885   1.016   1.058   1.117   1.227   1.327   1.366
 17 A"   49 A'   50 A'   51 A'   52 A'   18 A"   53 A'   19 A"                 
  1.405   1.414   1.447   1.502   1.570   1.577   1.627   1.665
 54 A'   55 A'   20 A"   21 A"   22 A"   56 A'   57 A'   58 A'                 
  1.795   1.875   1.942   2.070   2.233   2.266   2.364   2.566
 59 A'   60 A'   61 A'   62 A'   23 A"   63 A'   64 A'   65 A'                 
  2.627   2.845   3.123   3.752   3.756   3.859   3.884   4.553
 24 A"   66 A'   67 A'   25 A"   68 A'   26 A"   69 A'   70 A'                 
  6.269   6.311   6.406   7.008   9.659  13.800  13.889  14.069
 27 A"   71 A'   72 A'   73 A'   74 A'   28 A"   75 A'   76 A'                 
 23.356  25.772  25.832  26.197  66.717 163.158 215.637
 77 A'   29 A"   78 A'   79 A'   80 A'   81 A'   82 A'                         

 Beta MOs, Restricted
 -- Occupied --                  
-101.58  -77.08  -24.73  -10.35   -9.49   -7.26   -7.25   -7.25
  1 A'    2 A'    3 A'    4 A'    5 A'    6 A'    1 A"    7 A'                 
 -6.584  -4.745  -4.744  -4.741  -1.231  -0.857  -0.768  -0.603
  8 A'    9 A'    2 A"   10 A'   11 A'   12 A'   13 A'   14 A'                 
 -0.507  -0.495  -0.482  -0.417  -0.364  -0.352  -0.306  -0.301
 15 A'   16 A'    3 A"   17 A'    4 A"   18 A'   19 A'    5 A"                 
 -- Virtual --                   
 -0.093  -0.085  -0.040   0.009   0.014   0.036   0.042   0.052
  6 A"   20 A'   21 A'   22 A'   23 A'   24 A'    7 A"   25 A'                 
  0.062   0.085   0.089   0.102   0.107   0.121   0.126   0.144
 26 A'    8 A"   27 A'   28 A'    9 A"   29 A'   30 A'   31 A'                 
  0.156   0.185   0.263   0.275   0.284   0.286   0.307   0.366
 32 A'   33 A'   34 A'   10 A"   11 A"   35 A'   36 A'   37 A'                 
  0.388   0.411   0.431   0.461   0.472   0.492   0.519   0.552
 38 A'   39 A'   40 A'   12 A"   41 A'   42 A'   13 A"   43 A'                 
  0.592   0.623   0.650   0.778   0.804   0.820   0.849   0.868
 14 A"   44 A'   15 A"   45 A'   46 A'   47 A'   16 A"   48 A'                 
  0.877   0.885   1.016   1.058   1.117   1.227   1.327   1.366
 17 A"   49 A'   50 A'   51 A'   52 A'   18 A"   53 A'   19 A"                 
  1.405   1.414   1.447   1.502   1.570   1.577   1.627   1.665
 54 A'   55 A'   20 A"   21 A"   22 A"   56 A'   57 A'   58 A'                 
  1.795   1.875   1.942   2.070   2.233   2.266   2.364   2.566
 59 A'   60 A'   61 A'   62 A'   23 A"   63 A'   64 A'   65 A'                 
  2.627   2.845   3.123   3.752   3.756   3.859   3.884   4.553
 24 A"   66 A'   67 A'   25 A"   68 A'   26 A"   69 A'   70 A'                 
  6.269   6.311   6.406   7.008   9.659  13.800  13.889  14.069
 27 A"   71 A'   72 A'   73 A'   74 A'   28 A"   75 A'   76 A'                 
 23.356  25.772  25.832  26.197  66.717 163.158 215.637
 77 A'   29 A"   78 A'   79 A'   80 A'   81 A'   82 A'                         
 --------------------------------------------------------------

          Ground-State Mulliken Net Atomic Charges

     Atom                 Charge (a.u.)
  ----------------------------------------
      1 C                    -0.275833
      2 P                     0.176645
      3 H                     0.003749
      4 F                    -0.055279
      5 Cl                    0.150718
  ----------------------------------------
  Sum of atomic charges =     0.000000

 -----------------------------------------------------------------
                    Cartesian Multipole Moments
 -----------------------------------------------------------------
    Charge (ESU x 10^10)
                 0.0000
    Dipole Moment (Debye)
         X      -0.6432      Y       2.1922      Z      -0.0000
       Tot       2.2846
    Quadrupole Moments (Debye-Ang)
        XX     -38.4276     XY      -1.8751     YY     -35.9408
        XZ       0.0000     YZ      -0.0000     ZZ     -37.0484
    Octopole Moments (Debye-Ang^2)
       XXX      16.0736    XXY      -1.0912    XYY      -0.3971
       YYY      -2.0779    XXZ      -0.0000    XYZ       0.0000
       YYZ       0.0000    XZZ       1.6569    YZZ      -3.6877
       ZZZ      -0.0000
    Hexadecapole Moments (Debye-Ang^3)
      XXXX    -422.3468   XXXY      24.3470   XXYY     -99.6357
      XYYY       9.4321   YYYY    -195.9376   XXXZ       0.0000
      XXYZ      -0.0000   XYYZ       0.0000   YYYZ      -0.0000
      XXZZ     -79.1848   XYZZ       5.7110   YYZZ     -40.7151
      XZZZ       0.0000   YZZZ      -0.0000   ZZZZ     -45.2876
 -----------------------------------------------------------------
 Calculating analytic gradient of the SCF energy
 Gradient of SCF Energy
            1           2           3           4           5
    1  -0.1034711   0.0992735  -0.0150405  -0.0272703   0.0465084
    2   0.0908849  -0.0584068   0.0118287  -0.0693506   0.0250437
    3  -0.0000000   0.0000000   0.0000000   0.0000000   0.0000000
 Max gradient component =       1.035E-01
 RMS gradient           =       5.224E-02
 Gradient time:  CPU 2.09 s  wall 2.10 s
 Geometry Optimization Parameters
   NAtoms,    NIC,     NZ,  NCons,   NDum,   NFix, NCnnct, MaxDiis
        5      20       5       0       0       0       0       0

 Cartesian Hessian Update
 Hessian Updated using BFGS Update


** GEOMETRY OPTIMIZATION IN DELOCALIZED INTERNAL COORDINATES **
   Searching for a Minimum

   Optimization Cycle:   2

                       Coordinates (Angstroms)
     ATOM                X               Y               Z
      1  C        -0.2796392350   -0.2728670106    0.0000000000
      2  P        -1.4170723078    0.7969312183    0.0000000000
      3  H        -0.8591592314    2.1146985959    0.0000000000
      4  F        -0.6123847419   -1.6957132810    0.0000000000
      5  Cl        1.6265556648    0.1785896228    0.0000000000
   Point Group: cs    Number of degrees of freedom:     7


   Energy is   -940.103607409

 Hessian Updated using BFGS Update

  7 Hessian modes will be used to form the next step
  Hessian Eigenvalues:
     0.093698    0.165781    0.198214    0.228519    0.251216    0.260526
     0.793054

 Minimum Search - Taking Simple RFO Step
 Searching for Lamda that Minimizes Along All modes
 Value Taken    Lamda =  -0.08001698
 Calculated Step too Large.  Step scaled by  0.476240
 Step Taken.  Stepsize is  0.300000

                             Maximum     Tolerance    Cnvgd?
         Gradient           0.101326      0.000300      NO
         Displacement       0.191785      0.001200      NO
         Energy change     -0.048168      0.000001      NO


 New Cartesian Coordinates Obtained by Inverse Iteration

 Displacement from previous Coordinates is:  0.350857
 ----------------------------------------------------------------
             Standard Nuclear Orientation (Angstroms)
    I     Atom           X                Y                Z
 ----------------------------------------------------------------
    1      C      -0.2761751601    -0.2584872932     0.0000000000
    2      P      -1.4797634442     0.8011433683     0.0000000000
    3      H      -0.7966760150     2.0521125377     0.0000000000
    4      F      -0.5307505012    -1.6118873105     0.0000000000
    5      Cl      1.5416652693     0.1387578432     0.0000000000
 ----------------------------------------------------------------
 Molecular Point Group                 Cs    NOp =  2
 Largest Abelian Subgroup              Cs    NOp =  2
 Nuclear Repulsion Energy =   191.6620399212 hartrees
 There are       24 alpha and       24 beta electrons
 Applying Cartesian multipole field
    Component          Value
    ---------          -----
     (2,0,0)        1.00000E-11
     (0,2,0)        2.00000E-11
     (0,0,2)       -3.00000E-11
 Nucleus-field energy     =     0.0000000055 hartrees
 Requested basis set is 6-311++G(d,p)
 There are 43 shells and 111 basis functions
 A cutoff of  1.0D-11 yielded    859 shell pairs
 There are      6019 function pairs (      6479 Cartesian)
 Smallest overlap matrix eigenvalue = 4.17E-04
 Guess MOs from SCF MO coefficient file

 -----------------------------------------------------------------------
  General SCF calculation program by
  Eric Jon Sundstrom, Paul Horn, Yuezhi Mao, Dmitri Zuev, Alec White,
  David Stuck, Shaama M.S., Shane Yost, Joonho Lee, David Small,
  Daniel Levine, Susi Lehtola, Hugh Burton, Evgeny Epifanovsky
 -----------------------------------------------------------------------
 Exchange:     0.2000 Hartree-Fock + 0.0800 Slater + 0.7200 B88
 Correlation:  0.1900 VWN1RPA + 0.8100 LYP
 Using SG-1 standard quadrature grid
 A restricted SCF calculation will be
 performed using DIIS
 SCF converges when DIIS error is below 1.0e-08
 ---------------------------------------
  Cycle       Energy         DIIS error
 ---------------------------------------
    1    -940.1271373557      1.88e-03  
    2    -940.1340632758      4.51e-04  
    3    -940.1338089922      5.67e-04  
    4    -940.1343975556      2.12e-04  
    5    -940.1344604462      6.54e-05  
    6    -940.1344672485      8.94e-06  
    7    -940.1344673626      3.82e-06  
    8    -940.1344673751      1.86e-06  
    9    -940.1344673787      1.73e-07  
   10    -940.1344673788      4.47e-08  
   11    -940.1344673788      7.80e-09  Convergence criterion met
 ---------------------------------------
 SCF time:   CPU 7.57s  wall 7.00s 
 SCF   energy in the final basis set =     -940.1344673788
 Total energy in the final basis set =     -940.1344673788

 --------------------------------------------------------------
             Orbital Energies (a.u.) and Symmetries
 --------------------------------------------------------------

 Alpha MOs, Restricted
 -- Occupied --                  
-101.58  -77.07  -24.74  -10.35   -9.50   -7.26   -7.25   -7.25
  1 A'    2 A'    3 A'    4 A'    5 A'    6 A'    1 A"    7 A'                 
 -6.575  -4.736  -4.734  -4.732  -1.264  -0.872  -0.755  -0.619
  8 A'    9 A'    2 A"   10 A'   11 A'   12 A'   13 A'   14 A'                 
 -0.527  -0.504  -0.491  -0.417  -0.368  -0.357  -0.309  -0.288
 15 A'    3 A"   16 A'   17 A'    4 A"   18 A'   19 A'    5 A"                 
 -- Virtual --                   
 -0.088  -0.054  -0.020   0.017   0.030   0.036   0.043   0.049
  6 A"   20 A'   21 A'   22 A'   23 A'   24 A'    7 A"   25 A'                 
  0.063   0.084   0.095   0.101   0.107   0.118   0.130   0.149
 26 A'    8 A"   27 A'   28 A'    9 A"   29 A'   30 A'   31 A'                 
  0.160   0.192   0.263   0.278   0.282   0.285   0.303   0.362
 32 A'   33 A'   34 A'   10 A"   35 A'   11 A"   36 A'   37 A'                 
  0.392   0.406   0.434   0.459   0.475   0.504   0.516   0.548
 38 A'   39 A'   40 A'   12 A"   41 A'   42 A'   13 A"   43 A'                 
  0.599   0.627   0.648   0.784   0.829   0.844   0.844   0.863
 14 A"   44 A'   15 A"   45 A'   46 A'   47 A'   16 A"   48 A'                 
  0.874   0.877   1.018   1.045   1.131   1.246   1.307   1.380
 49 A'   17 A"   50 A'   51 A'   52 A'   18 A"   53 A'   19 A"                 
  1.409   1.433   1.441   1.484   1.582   1.606   1.639   1.696
 54 A'   55 A'   20 A"   21 A"   22 A"   56 A'   57 A'   58 A'                 
  1.841   1.856   1.927   2.084   2.232   2.275   2.389   2.593
 59 A'   60 A'   61 A'   62 A'   23 A"   63 A'   64 A'   65 A'                 
  2.624   2.931   3.139   3.740   3.747   3.911   3.944   4.636
 24 A"   66 A'   67 A'   25 A"   68 A'   26 A"   69 A'   70 A'                 
  6.259   6.306   6.469   7.015   9.673  13.810  13.898  14.049
 27 A"   71 A'   72 A'   73 A'   74 A'   28 A"   75 A'   76 A'                 
 23.366  25.778  25.856  26.253  66.709 163.153 215.654
 77 A'   29 A"   78 A'   79 A'   80 A'   81 A'   82 A'                         

 Beta MOs, Restricted
 -- Occupied --                  
-101.58  -77.07  -24.74  -10.35   -9.50   -7.26   -7.25   -7.25
  1 A'    2 A'    3 A'    4 A'    5 A'    6 A'    1 A"    7 A'                 
 -6.575  -4.736  -4.734  -4.732  -1.264  -0.872  -0.755  -0.619
  8 A'    9 A'    2 A"   10 A'   11 A'   12 A'   13 A'   14 A'                 
 -0.527  -0.504  -0.491  -0.417  -0.368  -0.357  -0.309  -0.288
 15 A'    3 A"   16 A'   17 A'    4 A"   18 A'   19 A'    5 A"                 
 -- Virtual --                   
 -0.088  -0.054  -0.020   0.017   0.030   0.036   0.043   0.049
  6 A"   20 A'   21 A'   22 A'   23 A'   24 A'    7 A"   25 A'                 
  0.063   0.084   0.095   0.101   0.107   0.118   0.130   0.149
 26 A'    8 A"   27 A'   28 A'    9 A"   29 A'   30 A'   31 A'                 
  0.160   0.192   0.263   0.278   0.282   0.285   0.303   0.362
 32 A'   33 A'   34 A'   10 A"   35 A'   11 A"   36 A'   37 A'                 
  0.392   0.406   0.434   0.459   0.475   0.504   0.516   0.548
 38 A'   39 A'   40 A'   12 A"   41 A'   42 A'   13 A"   43 A'                 
  0.599   0.627   0.648   0.784   0.829   0.844   0.844   0.863
 14 A"   44 A'   15 A"   45 A'   46 A'   47 A'   16 A"   48 A'                 
  0.874   0.877   1.018   1.045   1.131   1.246   1.307   1.380
 49 A'   17 A"   50 A'   51 A'   52 A'   18 A"   53 A'   19 A"                 
  1.409   1.433   1.441   1.484   1.582   1.606   1.639   1.696
 54 A'   55 A'   20 A"   21 A"   22 A"   56 A'   57 A'   58 A'                 
  1.841   1.856   1.927   2.084   2.232   2.275   2.389   2.593
 59 A'   60 A'   61 A'   62 A'   23 A"   63 A'   64 A'   65 A'                 
  2.624   2.931   3.139   3.740   3.747   3.911   3.944   4.636
 24 A"   66 A'   67 A'   25 A"   68 A'   26 A"   69 A'   70 A'                 
  6.259   6.306   6.469   7.015   9.673  13.810  13.898  14.049
 27 A"   71 A'   72 A'   73 A'   74 A'   28 A"   75 A'   76 A'                 
 23.366  25.778  25.856  26.253  66.709 163.153 215.654
 77 A'   29 A"   78 A'   79 A'   80 A'   81 A'   82 A'                         
 --------------------------------------------------------------

          Ground-State Mulliken Net Atomic Charges

     Atom                 Charge (a.u.)
  ----------------------------------------
      1 C                    -0.334085
      2 P                     0.156308
      3 H                    -0.014723
      4 F                    -0.002727
      5 Cl                    0.195228
  ----------------------------------------
  Sum of atomic charges =     0.000000

 -----------------------------------------------------------------
                    Cartesian Multipole Moments
 -----------------------------------------------------------------
    Charge (ESU x 10^10)
                 0.0000
    Dipole Moment (Debye)
         X      -0.3432      Y       1.6137      Z      -0.0000
       Tot       1.6498
    Quadrupole Moments (Debye-Ang)
        XX     -38.0779     XY      -1.2891     YY     -35.9981
        XZ       0.0000     YZ      -0.0000     ZZ     -37.1460
    Octopole Moments (Debye-Ang^2)
       XXX      21.2314    XXY      -2.1444    XYY       1.4674
       YYY      -4.7887    XXZ      -0.0000    XYZ       0.0000
       YYZ      -0.0000    XZZ       3.8295    YZZ      -4.2753
       ZZZ      -0.0000
    Hexadecapole Moments (Debye-Ang^3)
      XXXX    -411.8688   XXXY      31.6220   XXYY     -96.5498
      XYYY      19.3143   YYYY    -186.7863   XXXZ       0.0000
      XXYZ      -0.0000   XYYZ       0.0000   YYYZ      -0.0000
      XXZZ     -77.8529   XYZZ       8.8249   YYZZ     -39.1519
      XZZZ       0.0000   YZZZ      -0.0000   ZZZZ     -46.0379
 -----------------------------------------------------------------
 Calculating analytic gradient of the SCF energy
 Gradient of SCF Energy
            1           2           3           4           5
    1  -0.0727673   0.0607450  -0.0079728  -0.0136300   0.0336251
    2   0.0457623  -0.0365349   0.0074043  -0.0327107   0.0160790
    3   0.0000000  -0.0000000   0.0000000  -0.0000000  -0.0000000
 Max gradient component =       7.277E-02
 RMS gradient           =       3.181E-02
 Gradient time:  CPU 2.13 s  wall 2.13 s
 Geometry Optimization Parameters
   NAtoms,    NIC,     NZ,  NCons,   NDum,   NFix, NCnnct, MaxDiis
        5      20       5       0       0       0       0       0

 Cartesian Hessian Update
 Hessian Updated using BFGS Update


** GEOMETRY OPTIMIZATION IN DELOCALIZED INTERNAL COORDINATES **
   Searching for a Minimum

   Optimization Cycle:   3

                       Coordinates (Angstroms)
     ATOM                X               Y               Z
      1  C        -0.2761751601   -0.2584872932    0.0000000000
      2  P        -1.4797634442    0.8011433683    0.0000000000
      3  H        -0.7966760150    2.0521125377    0.0000000000
      4  F        -0.5307505012   -1.6118873105    0.0000000000
      5  Cl        1.5416652693    0.1387578432    0.0000000000
   Point Group: cs    Number of degrees of freedom:     7


   Energy is   -940.134467379

 Hessian Updated using BFGS Update

  7 Hessian modes will be used to form the next step
  Hessian Eigenvalues:
     0.118501    0.172286    0.198403    0.242151    0.251950    0.286924
     0.737651

 Minimum Search - Taking Simple RFO Step
 Searching for Lamda that Minimizes Along All modes
 Value Taken    Lamda =  -0.02962291
 Calculated Step too Large.  Step scaled by  0.746602
 Step Taken.  Stepsize is  0.300000

                             Maximum     Tolerance    Cnvgd?
         Gradient           0.060577      0.000300      NO
         Displacement       0.158792      0.001200      NO
         Energy change     -0.030860      0.000001      NO


 New Cartesian Coordinates Obtained by Inverse Iteration

 Displacement from previous Coordinates is:  0.330275
 ----------------------------------------------------------------
             Standard Nuclear Orientation (Angstroms)
    I     Atom           X                Y                Z
 ----------------------------------------------------------------
    1      C      -0.2623554514    -0.2408957367     0.0000000000
    2      P      -1.5310337753     0.8148976576     0.0000000000
    3      H      -0.7432125562     1.9975184090     0.0000000000
    4      F      -0.4504617868    -1.5483101411     0.0000000000
    5      Cl      1.4453637185     0.0984289566     0.0000000000
 ----------------------------------------------------------------
 Molecular Point Group                 Cs    NOp =  2
 Largest Abelian Subgroup              Cs    NOp =  2
 Nuclear Repulsion Energy =   196.7172023582 hartrees
 There are       24 alpha and       24 beta electrons
 Applying Cartesian multipole field
    Component          Value
    ---------          -----
     (2,0,0)        1.00000E-11
     (0,2,0)        2.00000E-11
     (0,0,2)       -3.00000E-11
 Nucleus-field energy     =     0.0000000052 hartrees
 Requested basis set is 6-311++G(d,p)
 There are 43 shells and 111 basis functions
 A cutoff of  1.0D-11 yielded    864 shell pairs
 There are      6036 function pairs (      6497 Cartesian)
 Smallest overlap matrix eigenvalue = 3.61E-04
 Guess MOs from SCF MO coefficient file

 -----------------------------------------------------------------------
  General SCF calculation program by
  Eric Jon Sundstrom, Paul Horn, Yuezhi Mao, Dmitri Zuev, Alec White,
  David Stuck, Shaama M.S., Shane Yost, Joonho Lee, David Small,
  Daniel Levine, Susi Lehtola, Hugh Burton, Evgeny Epifanovsky
 -----------------------------------------------------------------------
 Exchange:     0.2000 Hartree-Fock + 0.0800 Slater + 0.7200 B88
 Correlation:  0.1900 VWN1RPA + 0.8100 LYP
 Using SG-1 standard quadrature grid
 A restricted SCF calculation will be
 performed using DIIS
 SCF converges when DIIS error is below 1.0e-08
 ---------------------------------------
  Cycle       Energy         DIIS error
 ---------------------------------------
    1    -940.1393315025      1.89e-03  
    2    -940.1465078532      4.78e-04  
    3    -940.1465701520      4.31e-04  
    4    -940.1468988437      1.60e-04  
    5    -940.1469302267      6.57e-05  
    6    -940.1469371421      1.38e-05  
    7    -940.1469374356      4.86e-06  
    8    -940.1469374538      1.65e-06  
    9    -940.1469374577      2.00e-07  
   10    -940.1469374577      4.00e-08  
   11    -940.1469374578      6.69e-09  Convergence criterion met
 ---------------------------------------
 SCF time:   CPU 7.66s  wall 8.00s 
 SCF   energy in the final basis set =     -940.1469374578
 Total energy in the final basis set =     -940.1469374578

 --------------------------------------------------------------
             Orbital Energies (a.u.) and Symmetries
 --------------------------------------------------------------

 Alpha MOs, Restricted
 -- Occupied --                  
-101.59  -77.07  -24.74  -10.34   -9.50   -7.27   -7.26   -7.26
  1 A'    2 A'    3 A'    4 A'    5 A'    6 A'    1 A"    7 A'                 
 -6.566  -4.727  -4.725  -4.723  -1.289  -0.898  -0.741  -0.630
  8 A'    9 A'    2 A"   10 A'   11 A'   12 A'   13 A'   14 A'                 
 -0.543  -0.521  -0.490  -0.412  -0.378  -0.364  -0.311  -0.273
 15 A'    3 A"   16 A'   17 A'    4 A"   18 A'   19 A'    5 A"                 
 -- Virtual --                   
 -0.083  -0.028  -0.011   0.020   0.036   0.042   0.044   0.056
  6 A"   20 A'   21 A'   22 A'   23 A'   24 A'    7 A"   25 A'                 
  0.066   0.081   0.099   0.104   0.107   0.117   0.135   0.149
 26 A'    8 A"   27 A'   28 A'    9 A"   29 A'   30 A'   31 A'                 
  0.168   0.200   0.265   0.277   0.282   0.288   0.301   0.353
 32 A'   33 A'   34 A'   10 A"   35 A'   11 A"   36 A'   37 A'                 
  0.391   0.411   0.431   0.453   0.473   0.515   0.527   0.550
 38 A'   39 A'   40 A'   12 A"   41 A'   13 A"   42 A'   43 A'                 
  0.606   0.628   0.645   0.774   0.835   0.837   0.858   0.873
 14 A"   44 A'   15 A"   45 A'   16 A"   46 A'   47 A'   17 A"                 
  0.879   0.887   0.974   1.073   1.148   1.263   1.299   1.393
 48 A'   49 A'   50 A'   51 A'   52 A'   18 A"   53 A'   19 A"                 
  1.394   1.442   1.473   1.480   1.594   1.609   1.670   1.724
 54 A'   20 A"   55 A'   21 A"   22 A"   56 A'   57 A'   58 A'                 
  1.816   1.877   1.948   2.113   2.231   2.286   2.415   2.613
 59 A'   60 A'   61 A'   62 A'   23 A"   63 A'   64 A'   65 A'                 
  2.625   3.013   3.151   3.734   3.743   3.956   4.003   4.670
 24 A"   66 A'   67 A'   25 A"   68 A'   26 A"   69 A'   70 A'                 
  6.253   6.301   6.519   7.018   9.702  13.819  13.905  14.030
 27 A"   71 A'   72 A'   73 A'   74 A'   28 A"   75 A'   76 A'                 
 23.398  25.785  25.884  26.276  66.709 163.145 215.684
 77 A'   29 A"   78 A'   79 A'   80 A'   81 A'   82 A'                         

 Beta MOs, Restricted
 -- Occupied --                  
-101.59  -77.07  -24.74  -10.34   -9.50   -7.27   -7.26   -7.26
  1 A'    2 A'    3 A'    4 A'    5 A'    6 A'    1 A"    7 A'                 
 -6.566  -4.727  -4.725  -4.723  -1.289  -0.898  -0.741  -0.630
  8 A'    9 A'    2 A"   10 A'   11 A'   12 A'   13 A'   14 A'                 
 -0.543  -0.521  -0.490  -0.412  -0.378  -0.364  -0.311  -0.273
 15 A'    3 A"   16 A'   17 A'    4 A"   18 A'   19 A'    5 A"                 
 -- Virtual --                   
 -0.083  -0.028  -0.011   0.020   0.036   0.042   0.044   0.056
  6 A"   20 A'   21 A'   22 A'   23 A'   24 A'    7 A"   25 A'                 
  0.066   0.081   0.099   0.104   0.107   0.117   0.135   0.149
 26 A'    8 A"   27 A'   28 A'    9 A"   29 A'   30 A'   31 A'                 
  0.168   0.200   0.265   0.277   0.282   0.288   0.301   0.353
 32 A'   33 A'   34 A'   10 A"   35 A'   11 A"   36 A'   37 A'                 
  0.391   0.411   0.431   0.453   0.473   0.515   0.527   0.550
 38 A'   39 A'   40 A'   12 A"   41 A'   13 A"   42 A'   43 A'                 
  0.606   0.628   0.645   0.774   0.835   0.837   0.858   0.873
 14 A"   44 A'   15 A"   45 A'   16 A"   46 A'   47 A'   17 A"                 
  0.879   0.887   0.974   1.073   1.148   1.263   1.299   1.393
 48 A'   49 A'   50 A'   51 A'   52 A'   18 A"   53 A'   19 A"                 
  1.394   1.442   1.473   1.480   1.594   1.609   1.670   1.724
 54 A'   20 A"   55 A'   21 A"   22 A"   56 A'   57 A'   58 A'                 
  1.816   1.877   1.948   2.113   2.231   2.286   2.415   2.613
 59 A'   60 A'   61 A'   62 A'   23 A"   63 A'   64 A'   65 A'                 
  2.625   3.013   3.151   3.734   3.743   3.956   4.003   4.670
 24 A"   66 A'   67 A'   25 A"   68 A'   26 A"   69 A'   70 A'                 
  6.253   6.301   6.519   7.018   9.702  13.819  13.905  14.030
 27 A"   71 A'   72 A'   73 A'   74 A'   28 A"   75 A'   76 A'                 
 23.398  25.785  25.884  26.276  66.709 163.145 215.684
 77 A'   29 A"   78 A'   79 A'   80 A'   81 A'   82 A'                         
 --------------------------------------------------------------

          Ground-State Mulliken Net Atomic Charges

     Atom                 Charge (a.u.)
  ----------------------------------------
      1 C                    -0.385645
      2 P                     0.136873
      3 H                    -0.031456
      4 F                     0.034655
      5 Cl                    0.245574
  ----------------------------------------
  Sum of atomic charges =     0.000000

 -----------------------------------------------------------------
                    Cartesian Multipole Moments
 -----------------------------------------------------------------
    Charge (ESU x 10^10)
                 0.0000
    Dipole Moment (Debye)
         X       0.1163      Y       1.1695      Z       0.0000
       Tot       1.1753
    Quadrupole Moments (Debye-Ang)
        XX     -37.7943     XY      -0.8344     YY     -36.1685
        XZ      -0.0000     YZ       0.0000     ZZ     -37.2303
    Octopole Moments (Debye-Ang^2)
       XXX      26.5963    XXY      -3.1577    XYY       3.4731
       YYY      -6.9204    XXZ       0.0000    XYZ      -0.0000
       YYZ       0.0000    XZZ       6.2254    YZZ      -4.8684
       ZZZ      -0.0000
    Hexadecapole Moments (Debye-Ang^3)
      XXXX    -398.9205   XXXY      38.5546   XXYY     -93.6331
      XYYY      28.2903   YYYY    -182.0987   XXXZ      -0.0000
      XXYZ       0.0000   XYYZ      -0.0000   YYYZ       0.0000
      XXZZ     -76.2201   XYZZ      11.8920   YYZZ     -38.4045
      XZZZ       0.0000   YZZZ      -0.0000   ZZZZ     -46.8364
 -----------------------------------------------------------------
 Calculating analytic gradient of the SCF energy
 Gradient of SCF Energy
            1           2           3           4           5
    1  -0.0267603   0.0263987  -0.0020681   0.0049075  -0.0024777
    2   0.0027150  -0.0157761   0.0021095   0.0115765  -0.0006249
    3  -0.0000000   0.0000000   0.0000000  -0.0000000  -0.0000000
 Max gradient component =       2.676E-02
 RMS gradient           =       1.108E-02
 Gradient time:  CPU 2.18 s  wall 2.18 s
 Geometry Optimization Parameters
   NAtoms,    NIC,     NZ,  NCons,   NDum,   NFix, NCnnct, MaxDiis
        5      20       5       0       0       0       0       0

 Cartesian Hessian Update
 Hessian Updated using BFGS Update


** GEOMETRY OPTIMIZATION IN DELOCALIZED INTERNAL COORDINATES **
   Searching for a Minimum

   Optimization Cycle:   4

                       Coordinates (Angstroms)
     ATOM                X               Y               Z
      1  C        -0.2623554514   -0.2408957367    0.0000000000
      2  P        -1.5310337753    0.8148976576    0.0000000000
      3  H        -0.7432125562    1.9975184090    0.0000000000
      4  F        -0.4504617868   -1.5483101411    0.0000000000
      5  Cl        1.4453637185    0.0984289566    0.0000000000
   Point Group: cs    Number of degrees of freedom:     7


   Energy is   -940.146937458

 Hessian Updated using BFGS Update

  7 Hessian modes will be used to form the next step
  Hessian Eigenvalues:
     0.155186    0.168197    0.198315    0.247990    0.254657    0.357338
     0.671929

 Minimum Search - Taking Simple RFO Step
 Searching for Lamda that Minimizes Along All modes
 Value Taken    Lamda =  -0.00212411
 Step Taken.  Stepsize is  0.081731

                             Maximum     Tolerance    Cnvgd?
         Gradient           0.023090      0.000300      NO
         Displacement       0.054303      0.001200      NO
         Energy change     -0.012470      0.000001      NO


 New Cartesian Coordinates Obtained by Inverse Iteration

 Displacement from previous Coordinates is:  0.090324
 ----------------------------------------------------------------
             Standard Nuclear Orientation (Angstroms)
    I     Atom           X                Y                Z
 ----------------------------------------------------------------
    1      C      -0.2558984099    -0.2290869598     0.0000000000
    2      P      -1.5572012266     0.8226224635     0.0000000000
    3      H      -0.7218080468     1.9702390618     0.0000000000
    4      F      -0.4529681465    -1.5521765421     0.0000000000
    5      Cl      1.4461759786     0.1100411220     0.0000000000
 ----------------------------------------------------------------
 Molecular Point Group                 Cs    NOp =  2
 Largest Abelian Subgroup              Cs    NOp =  2
 Nuclear Repulsion Energy =   195.5019949267 hartrees
 There are       24 alpha and       24 beta electrons
 Applying Cartesian multipole field
    Component          Value
    ---------          -----
     (2,0,0)        1.00000E-11
     (0,2,0)        2.00000E-11
     (0,0,2)       -3.00000E-11
 Nucleus-field energy     =     0.0000000053 hartrees
 Requested basis set is 6-311++G(d,p)
 There are 43 shells and 111 basis functions
 A cutoff of  1.0D-11 yielded    864 shell pairs
 There are      6036 function pairs (      6497 Cartesian)
 Smallest overlap matrix eigenvalue = 3.68E-04
 Guess MOs from SCF MO coefficient file

 -----------------------------------------------------------------------
  General SCF calculation program by
  Eric Jon Sundstrom, Paul Horn, Yuezhi Mao, Dmitri Zuev, Alec White,
  David Stuck, Shaama M.S., Shane Yost, Joonho Lee, David Small,
  Daniel Levine, Susi Lehtola, Hugh Burton, Evgeny Epifanovsky
 -----------------------------------------------------------------------
 Exchange:     0.2000 Hartree-Fock + 0.0800 Slater + 0.7200 B88
 Correlation:  0.1900 VWN1RPA + 0.8100 LYP
 Using SG-1 standard quadrature grid
 A restricted SCF calculation will be
 performed using DIIS
 SCF converges when DIIS error is below 1.0e-08
 ---------------------------------------
  Cycle       Energy         DIIS error
 ---------------------------------------
    1    -940.1477048725      5.07e-04  
    2    -940.1479855498      3.47e-04  
    3    -940.1479303515      3.77e-04  
    4    -940.1481786646      4.14e-05  
    5    -940.1481813069      1.95e-05  
    6    -940.1481816467      3.45e-06  
    7    -940.1481816595      1.02e-06  
    8    -940.1481816609      2.85e-07  
    9    -940.1481816610      4.48e-08  
   10    -940.1481816610      1.07e-08  
   11    -940.1481816610      1.81e-09  Convergence criterion met
 ---------------------------------------
 SCF time:   CPU 7.66s  wall 8.00s 
 SCF   energy in the final basis set =     -940.1481816610
 Total energy in the final basis set =     -940.1481816610

 --------------------------------------------------------------
             Orbital Energies (a.u.) and Symmetries
 --------------------------------------------------------------

 Alpha MOs, Restricted
 -- Occupied --                  
-101.59  -77.07  -24.74  -10.35   -9.51   -7.27   -7.26   -7.26
  1 A'    2 A'    3 A'    4 A'    5 A'    6 A'    1 A"    7 A'                 
 -6.567  -4.728  -4.727  -4.725  -1.279  -0.901  -0.737  -0.625
  8 A'    9 A'    2 A"   10 A'   11 A'   12 A'   13 A'   14 A'                 
 -0.540  -0.514  -0.488  -0.408  -0.379  -0.366  -0.315  -0.272
 15 A'    3 A"   16 A'   17 A'    4 A"   18 A'   19 A'    5 A"                 
 -- Virtual --                   
 -0.086  -0.029  -0.011   0.021   0.036   0.041   0.044   0.055
  6 A"   20 A'   21 A'   22 A'   23 A'   24 A'    7 A"   25 A'                 
  0.066   0.081   0.098   0.103   0.108   0.114   0.136   0.148
 26 A'    8 A"   27 A'   28 A'    9 A"   29 A'   30 A'   31 A'                 
  0.165   0.199   0.265   0.277   0.281   0.289   0.301   0.348
 32 A'   33 A'   34 A'   10 A"   35 A'   11 A"   36 A'   37 A'                 
  0.390   0.412   0.428   0.452   0.471   0.514   0.527   0.549
 38 A'   39 A'   40 A'   12 A"   41 A'   13 A"   42 A'   43 A'                 
  0.607   0.625   0.642   0.776   0.829   0.832   0.861   0.870
 14 A"   44 A'   15 A"   45 A'   46 A'   16 A"   47 A'   17 A"                 
  0.878   0.888   0.956   1.067   1.146   1.258   1.306   1.396
 48 A'   49 A'   50 A'   51 A'   52 A'   18 A"   53 A'   54 A'                 
  1.399   1.440   1.472   1.488   1.596   1.605   1.671   1.723
 19 A"   20 A"   21 A"   55 A'   22 A"   56 A'   57 A'   58 A'                 
  1.812   1.864   1.945   2.112   2.229   2.286   2.414   2.617
 59 A'   60 A'   61 A'   62 A'   23 A"   63 A'   64 A'   65 A'                 
  2.625   2.997   3.125   3.738   3.747   3.944   3.990   4.662
 24 A"   66 A'   67 A'   25 A"   68 A'   26 A"   69 A'   70 A'                 
  6.257   6.305   6.502   7.011   9.701  13.818  13.901  14.012
 27 A"   71 A'   72 A'   73 A'   74 A'   28 A"   75 A'   76 A'                 
 23.377  25.783  25.883  26.273  66.713 163.134 215.683
 77 A'   29 A"   78 A'   79 A'   80 A'   81 A'   82 A'                         

 Beta MOs, Restricted
 -- Occupied --                  
-101.59  -77.07  -24.74  -10.35   -9.51   -7.27   -7.26   -7.26
  1 A'    2 A'    3 A'    4 A'    5 A'    6 A'    1 A"    7 A'                 
 -6.567  -4.728  -4.727  -4.725  -1.279  -0.901  -0.737  -0.625
  8 A'    9 A'    2 A"   10 A'   11 A'   12 A'   13 A'   14 A'                 
 -0.540  -0.514  -0.488  -0.408  -0.379  -0.366  -0.315  -0.272
 15 A'    3 A"   16 A'   17 A'    4 A"   18 A'   19 A'    5 A"                 
 -- Virtual --                   
 -0.086  -0.029  -0.011   0.021   0.036   0.041   0.044   0.055
  6 A"   20 A'   21 A'   22 A'   23 A'   24 A'    7 A"   25 A'                 
  0.066   0.081   0.098   0.103   0.108   0.114   0.136   0.148
 26 A'    8 A"   27 A'   28 A'    9 A"   29 A'   30 A'   31 A'                 
  0.165   0.199   0.265   0.277   0.281   0.289   0.301   0.348
 32 A'   33 A'   34 A'   10 A"   35 A'   11 A"   36 A'   37 A'                 
  0.390   0.412   0.428   0.452   0.471   0.514   0.527   0.549
 38 A'   39 A'   40 A'   12 A"   41 A'   13 A"   42 A'   43 A'                 
  0.607   0.625   0.642   0.776   0.829   0.832   0.861   0.870
 14 A"   44 A'   15 A"   45 A'   46 A'   16 A"   47 A'   17 A"                 
  0.878   0.888   0.956   1.067   1.146   1.258   1.306   1.396
 48 A'   49 A'   50 A'   51 A'   52 A'   18 A"   53 A'   54 A'                 
  1.399   1.440   1.472   1.488   1.596   1.605   1.671   1.723
 19 A"   20 A"   21 A"   55 A'   22 A"   56 A'   57 A'   58 A'                 
  1.812   1.864   1.945   2.112   2.229   2.286   2.414   2.617
 59 A'   60 A'   61 A'   62 A'   23 A"   63 A'   64 A'   65 A'                 
  2.625   2.997   3.125   3.738   3.747   3.944   3.990   4.662
 24 A"   66 A'   67 A'   25 A"   68 A'   26 A"   69 A'   70 A'                 
  6.257   6.305   6.502   7.011   9.701  13.818  13.901  14.012
 27 A"   71 A'   72 A'   73 A'   74 A'   28 A"   75 A'   76 A'                 
 23.377  25.783  25.883  26.273  66.713 163.134 215.683
 77 A'   29 A"   78 A'   79 A'   80 A'   81 A'   82 A'                         
 --------------------------------------------------------------

          Ground-State Mulliken Net Atomic Charges

     Atom                 Charge (a.u.)
  ----------------------------------------
      1 C                    -0.383163
      2 P                     0.139400
      3 H                    -0.036194
      4 F                     0.018818
      5 Cl                    0.261138
  ----------------------------------------
  Sum of atomic charges =     0.000000

 -----------------------------------------------------------------
                    Cartesian Multipole Moments
 -----------------------------------------------------------------
    Charge (ESU x 10^10)
                 0.0000
    Dipole Moment (Debye)
         X       0.1474      Y       1.2270      Z      -0.0000
       Tot       1.2358
    Quadrupole Moments (Debye-Ang)
        XX     -37.3985     XY      -0.8729     YY     -36.4451
        XZ       0.0000     YZ       0.0000     ZZ     -37.3113
    Octopole Moments (Debye-Ang^2)
       XXX      26.9768    XXY      -3.1978    XYY       3.9466
       YYY      -7.6941    XXZ      -0.0000    XYZ       0.0000
       YYZ      -0.0000    XZZ       6.6468    YZZ      -5.1446
       ZZZ      -0.0000
    Hexadecapole Moments (Debye-Ang^3)
      XXXX    -401.7721   XXXY      38.5368   XXYY     -94.5573
      XYYY      28.8557   YYYY    -184.3594   XXXZ       0.0000
      XXYZ       0.0000   XYYZ       0.0000   YYYZ       0.0000
      XXZZ     -77.1675   XYZZ      12.0892   YYZZ     -38.7352
      XZZZ       0.0000   YZZZ       0.0000   ZZZZ     -47.0893
 -----------------------------------------------------------------
 Calculating analytic gradient of the SCF energy
 Gradient of SCF Energy
            1           2           3           4           5
    1  -0.0091241   0.0084451   0.0007070   0.0011692  -0.0011972
    2   0.0071566  -0.0061032  -0.0011098   0.0002323  -0.0001759
    3   0.0000000  -0.0000000  -0.0000000   0.0000000  -0.0000000
 Max gradient component =       9.124E-03
 RMS gradient           =       4.063E-03
 Gradient time:  CPU 2.17 s  wall 2.17 s
 Geometry Optimization Parameters
   NAtoms,    NIC,     NZ,  NCons,   NDum,   NFix, NCnnct, MaxDiis
        5      20       5       0       0       0       0       0

 Cartesian Hessian Update
 Hessian Updated using BFGS Update


** GEOMETRY OPTIMIZATION IN DELOCALIZED INTERNAL COORDINATES **
   Searching for a Minimum

   Optimization Cycle:   5

                       Coordinates (Angstroms)
     ATOM                X               Y               Z
      1  C        -0.2558984099   -0.2290869598    0.0000000000
      2  P        -1.5572012266    0.8226224635    0.0000000000
      3  H        -0.7218080468    1.9702390618    0.0000000000
      4  F        -0.4529681465   -1.5521765421    0.0000000000
      5  Cl        1.4461759786    0.1100411220    0.0000000000
   Point Group: cs    Number of degrees of freedom:     7


   Energy is   -940.148181661

 Hessian Updated using BFGS Update

  7 Hessian modes will be used to form the next step
  Hessian Eigenvalues:
     0.155639    0.194931    0.210312    0.232689    0.253252    0.375459
     0.459383

 Minimum Search - Taking Simple RFO Step
 Searching for Lamda that Minimizes Along All modes
 Value Taken    Lamda =  -0.00040595
 Step Taken.  Stepsize is  0.034732

                             Maximum     Tolerance    Cnvgd?
         Gradient           0.007947      0.000300      NO
         Displacement       0.023017      0.001200      NO
         Energy change     -0.001244      0.000001      NO


 New Cartesian Coordinates Obtained by Inverse Iteration

 Displacement from previous Coordinates is:  0.065269
 ----------------------------------------------------------------
             Standard Nuclear Orientation (Angstroms)
    I     Atom           X                Y                Z
 ----------------------------------------------------------------
    1      C      -0.2446326333    -0.2318239911     0.0000000000
    2      P      -1.5601956418     0.8258385351     0.0000000000
    3      H      -0.7408020614     1.9866566746     0.0000000000
    4      F      -0.4550639701    -1.5536447084     0.0000000000
    5      Cl      1.4589944554     0.0946126352     0.0000000000
 ----------------------------------------------------------------
 Molecular Point Group                 Cs    NOp =  2
 Largest Abelian Subgroup              Cs    NOp =  2
 Nuclear Repulsion Energy =   194.8260253099 hartrees
 There are       24 alpha and       24 beta electrons
 Applying Cartesian multipole field
    Component          Value
    ---------          -----
     (2,0,0)        1.00000E-11
     (0,2,0)        2.00000E-11
     (0,0,2)       -3.00000E-11
 Nucleus-field energy     =     0.0000000053 hartrees
 Requested basis set is 6-311++G(d,p)
 There are 43 shells and 111 basis functions
 A cutoff of  1.0D-11 yielded    864 shell pairs
 There are      6036 function pairs (      6497 Cartesian)
 Smallest overlap matrix eigenvalue = 3.74E-04
 Guess MOs from SCF MO coefficient file

 -----------------------------------------------------------------------
  General SCF calculation program by
  Eric Jon Sundstrom, Paul Horn, Yuezhi Mao, Dmitri Zuev, Alec White,
  David Stuck, Shaama M.S., Shane Yost, Joonho Lee, David Small,
  Daniel Levine, Susi Lehtola, Hugh Burton, Evgeny Epifanovsky
 -----------------------------------------------------------------------
 Exchange:     0.2000 Hartree-Fock + 0.0800 Slater + 0.7200 B88
 Correlation:  0.1900 VWN1RPA + 0.8100 LYP
 Using SG-1 standard quadrature grid
 A restricted SCF calculation will be
 performed using DIIS
 SCF converges when DIIS error is below 1.0e-08
 ---------------------------------------
  Cycle       Energy         DIIS error
 ---------------------------------------
    1    -940.1482518823      2.49e-04  
    2    -940.1483577271      1.60e-04  
    3    -940.1483337864      1.96e-04  
    4    -940.1483993753      2.48e-05  
    5    -940.1484003209      9.47e-06  
    6    -940.1484004186      1.98e-06  
    7    -940.1484004218      7.66e-07  
    8    -940.1484004227      1.18e-07  
    9    -940.1484004227      2.27e-08  
   10    -940.1484004227      6.28e-09  Convergence criterion met
 ---------------------------------------
 SCF time:   CPU 6.95s  wall 7.00s 
 SCF   energy in the final basis set =     -940.1484004227
 Total energy in the final basis set =     -940.1484004227

 --------------------------------------------------------------
             Orbital Energies (a.u.) and Symmetries
 --------------------------------------------------------------

 Alpha MOs, Restricted
 -- Occupied --                  
-101.59  -77.07  -24.74  -10.35   -9.51   -7.27   -7.26   -7.26
  1 A'    2 A'    3 A'    4 A'    5 A'    6 A'    1 A"    7 A'                 
 -6.568  -4.729  -4.727  -4.725  -1.279  -0.901  -0.734  -0.625
  8 A'    9 A'    2 A"   10 A'   11 A'   12 A'   13 A'   14 A'                 
 -0.540  -0.514  -0.489  -0.407  -0.380  -0.367  -0.315  -0.270
 15 A'    3 A"   16 A'   17 A'    4 A"   18 A'   19 A'    5 A"                 
 -- Virtual --                   
 -0.087  -0.028  -0.012   0.020   0.036   0.041   0.044   0.055
  6 A"   20 A'   21 A'   22 A'   23 A'   24 A'    7 A"   25 A'                 
  0.065   0.081   0.097   0.102   0.109   0.114   0.135   0.149
 26 A'    8 A"   27 A'   28 A'    9 A"   29 A'   30 A'   31 A'                 
  0.165   0.198   0.264   0.276   0.280   0.289   0.301   0.345
 32 A'   33 A'   34 A'   10 A"   35 A'   11 A"   36 A'   37 A'                 
  0.389   0.411   0.429   0.452   0.472   0.513   0.525   0.549
 38 A'   39 A'   40 A'   12 A"   41 A'   13 A"   42 A'   43 A'                 
  0.607   0.623   0.642   0.775   0.828   0.831   0.859   0.870
 14 A"   44 A'   15 A"   45 A'   46 A'   16 A"   47 A'   17 A"                 
  0.876   0.888   0.949   1.063   1.145   1.256   1.304   1.396
 48 A'   49 A'   50 A'   51 A'   52 A'   18 A"   53 A'   54 A'                 
  1.399   1.440   1.467   1.480   1.596   1.604   1.670   1.722
 19 A"   20 A"   21 A"   55 A'   22 A"   56 A'   57 A'   58 A'                 
  1.805   1.865   1.944   2.108   2.228   2.282   2.412   2.615
 59 A'   60 A'   61 A'   62 A'   23 A"   63 A'   64 A'   65 A'                 
  2.623   2.995   3.110   3.738   3.746   3.943   3.988   4.659
 24 A"   66 A'   67 A'   25 A"   68 A'   26 A"   69 A'   70 A'                 
  6.256   6.305   6.499   7.002   9.700  13.817  13.899  14.002
 27 A"   71 A'   72 A'   73 A'   74 A'   28 A"   75 A'   76 A'                 
 23.372  25.782  25.876  26.270  66.712 163.123 215.682
 77 A'   29 A"   78 A'   79 A'   80 A'   81 A'   82 A'                         

 Beta MOs, Restricted
 -- Occupied --                  
-101.59  -77.07  -24.74  -10.35   -9.51   -7.27   -7.26   -7.26
  1 A'    2 A'    3 A'    4 A'    5 A'    6 A'    1 A"    7 A'                 
 -6.568  -4.729  -4.727  -4.725  -1.279  -0.901  -0.734  -0.625
  8 A'    9 A'    2 A"   10 A'   11 A'   12 A'   13 A'   14 A'                 
 -0.540  -0.514  -0.489  -0.407  -0.380  -0.367  -0.315  -0.270
 15 A'    3 A"   16 A'   17 A'    4 A"   18 A'   19 A'    5 A"                 
 -- Virtual --                   
 -0.087  -0.028  -0.012   0.020   0.036   0.041   0.044   0.055
  6 A"   20 A'   21 A'   22 A'   23 A'   24 A'    7 A"   25 A'                 
  0.065   0.081   0.097   0.102   0.109   0.114   0.135   0.149
 26 A'    8 A"   27 A'   28 A'    9 A"   29 A'   30 A'   31 A'                 
  0.165   0.198   0.264   0.276   0.280   0.289   0.301   0.345
 32 A'   33 A'   34 A'   10 A"   35 A'   11 A"   36 A'   37 A'                 
  0.389   0.411   0.429   0.452   0.472   0.513   0.525   0.549
 38 A'   39 A'   40 A'   12 A"   41 A'   13 A"   42 A'   43 A'                 
  0.607   0.623   0.642   0.775   0.828   0.831   0.859   0.870
 14 A"   44 A'   15 A"   45 A'   46 A'   16 A"   47 A'   17 A"                 
  0.876   0.888   0.949   1.063   1.145   1.256   1.304   1.396
 48 A'   49 A'   50 A'   51 A'   52 A'   18 A"   53 A'   54 A'                 
  1.399   1.440   1.467   1.480   1.596   1.604   1.670   1.722
 19 A"   20 A"   21 A"   55 A'   22 A"   56 A'   57 A'   58 A'                 
  1.805   1.865   1.944   2.108   2.228   2.282   2.412   2.615
 59 A'   60 A'   61 A'   62 A'   23 A"   63 A'   64 A'   65 A'                 
  2.623   2.995   3.110   3.738   3.746   3.943   3.988   4.659
 24 A"   66 A'   67 A'   25 A"   68 A'   26 A"   69 A'   70 A'                 
  6.256   6.305   6.499   7.002   9.700  13.817  13.899  14.002
 27 A"   71 A'   72 A'   73 A'   74 A'   28 A"   75 A'   76 A'                 
 23.372  25.782  25.876  26.270  66.712 163.123 215.682
 77 A'   29 A"   78 A'   79 A'   80 A'   81 A'   82 A'                         
 --------------------------------------------------------------

          Ground-State Mulliken Net Atomic Charges

     Atom                 Charge (a.u.)
  ----------------------------------------
      1 C                    -0.386284
      2 P                     0.136958
      3 H                    -0.036812
      4 F                     0.019261
      5 Cl                    0.266877
  ----------------------------------------
  Sum of atomic charges =     0.000000

 -----------------------------------------------------------------
                    Cartesian Multipole Moments
 -----------------------------------------------------------------
    Charge (ESU x 10^10)
                 0.0000
    Dipole Moment (Debye)
         X       0.1926      Y       1.2228      Z      -0.0000
       Tot       1.2378
    Quadrupole Moments (Debye-Ang)
        XX     -37.3824     XY      -0.9184     YY     -36.4521
        XZ       0.0000     YZ      -0.0000     ZZ     -37.3730
    Octopole Moments (Debye-Ang^2)
       XXX      26.7424    XXY      -2.9800    XYY       3.7344
       YYY      -7.2050    XXZ      -0.0000    XYZ       0.0000
       YYZ       0.0000    XZZ       6.5952    YZZ      -5.0258
       ZZZ       0.0000
    Hexadecapole Moments (Debye-Ang^3)
      XXXX    -404.8713   XXXY      39.3799   XXYY     -95.1490
      XYYY      29.9149   YYYY    -185.0423   XXXZ       0.0000
      XXYZ      -0.0000   XYYZ       0.0000   YYYZ       0.0000
      XXZZ     -77.8722   XYZZ      12.5344   YYZZ     -38.9251
      XZZZ       0.0000   YZZZ       0.0000   ZZZZ     -47.3193
 -----------------------------------------------------------------
 Calculating analytic gradient of the SCF energy
 Gradient of SCF Energy
            1           2           3           4           5
    1  -0.0013581   0.0010921  -0.0000483   0.0004198  -0.0001056
    2   0.0018229  -0.0007087  -0.0000765  -0.0005074  -0.0005303
    3   0.0000000  -0.0000000   0.0000000   0.0000000  -0.0000000
 Max gradient component =       1.823E-03
 RMS gradient           =       7.116E-04
 Gradient time:  CPU 2.16 s  wall 2.16 s
 Geometry Optimization Parameters
   NAtoms,    NIC,     NZ,  NCons,   NDum,   NFix, NCnnct, MaxDiis
        5      20       5       0       0       0       0       0

 Cartesian Hessian Update
 Hessian Updated using BFGS Update


** GEOMETRY OPTIMIZATION IN DELOCALIZED INTERNAL COORDINATES **
   Searching for a Minimum

   Optimization Cycle:   6

                       Coordinates (Angstroms)
     ATOM                X               Y               Z
      1  C        -0.2446326333   -0.2318239911    0.0000000000
      2  P        -1.5601956418    0.8258385351    0.0000000000
      3  H        -0.7408020614    1.9866566746    0.0000000000
      4  F        -0.4550639701   -1.5536447084    0.0000000000
      5  Cl        1.4589944554    0.0946126352    0.0000000000
   Point Group: cs    Number of degrees of freedom:     7


   Energy is   -940.148400423

 Hessian Updated using BFGS Update

  7 Hessian modes will be used to form the next step
  Hessian Eigenvalues:
     0.155305    0.194724    0.211491    0.227219    0.256753    0.372331
     0.424935

 Minimum Search - Taking Simple RFO Step
 Searching for Lamda that Minimizes Along All modes
 Value Taken    Lamda =  -0.00001165
 Step Taken.  Stepsize is  0.006646

                             Maximum     Tolerance    Cnvgd?
         Gradient           0.001354      0.000300      NO
         Displacement       0.004416      0.001200      NO
         Energy change     -0.000219      0.000001      NO


 New Cartesian Coordinates Obtained by Inverse Iteration

 Displacement from previous Coordinates is:  0.006159
 ----------------------------------------------------------------
             Standard Nuclear Orientation (Angstroms)
    I     Atom           X                Y                Z
 ----------------------------------------------------------------
    1      C      -0.2434789329    -0.2331560446     0.0000000000
    2      P      -1.5606366865     0.8256926685     0.0000000000
    3      H      -0.7403558946     1.9863949792     0.0000000000
    4      F      -0.4569474155    -1.5536259322     0.0000000000
    5      Cl      1.4597190782     0.0963334746     0.0000000000
 ----------------------------------------------------------------
 Molecular Point Group                 Cs    NOp =  2
 Largest Abelian Subgroup              Cs    NOp =  2
 Nuclear Repulsion Energy =   194.7616618971 hartrees
 There are       24 alpha and       24 beta electrons
 Applying Cartesian multipole field
    Component          Value
    ---------          -----
     (2,0,0)        1.00000E-11
     (0,2,0)        2.00000E-11
     (0,0,2)       -3.00000E-11
 Nucleus-field energy     =     0.0000000053 hartrees
 Requested basis set is 6-311++G(d,p)
 There are 43 shells and 111 basis functions
 A cutoff of  1.0D-11 yielded    864 shell pairs
 There are      6036 function pairs (      6497 Cartesian)
 Smallest overlap matrix eigenvalue = 3.75E-04
 Guess MOs from SCF MO coefficient file

 -----------------------------------------------------------------------
  General SCF calculation program by
  Eric Jon Sundstrom, Paul Horn, Yuezhi Mao, Dmitri Zuev, Alec White,
  David Stuck, Shaama M.S., Shane Yost, Joonho Lee, David Small,
  Daniel Levine, Susi Lehtola, Hugh Burton, Evgeny Epifanovsky
 -----------------------------------------------------------------------
 Exchange:     0.2000 Hartree-Fock + 0.0800 Slater + 0.7200 B88
 Correlation:  0.1900 VWN1RPA + 0.8100 LYP
 Using SG-1 standard quadrature grid
 A restricted SCF calculation will be
 performed using DIIS
 SCF converges when DIIS error is below 1.0e-08
 ---------------------------------------
  Cycle       Energy         DIIS error
 ---------------------------------------
    1    -940.1484007843      4.86e-05  
    2    -940.1484055529      2.47e-05  
    3    -940.1484042419      3.68e-05  
    4    -940.1484064825      5.15e-06  
    5    -940.1484065127      2.17e-06  
    6    -940.1484065184      3.83e-07  
    7    -940.1484065186      1.27e-07  
    8    -940.1484065186      2.80e-08  
    9    -940.1484065186      5.30e-09  Convergence criterion met
 ---------------------------------------
 SCF time:   CPU 6.26s  wall 7.00s 
 SCF   energy in the final basis set =     -940.1484065186
 Total energy in the final basis set =     -940.1484065186

 --------------------------------------------------------------
             Orbital Energies (a.u.) and Symmetries
 --------------------------------------------------------------

 Alpha MOs, Restricted
 -- Occupied --                  
-101.59  -77.07  -24.74  -10.35   -9.51   -7.27   -7.26   -7.26
  1 A'    2 A'    3 A'    4 A'    5 A'    6 A'    1 A"    7 A'                 
 -6.568  -4.729  -4.727  -4.725  -1.279  -0.901  -0.733  -0.625
  8 A'    9 A'    2 A"   10 A'   11 A'   12 A'   13 A'   14 A'                 
 -0.540  -0.514  -0.489  -0.407  -0.380  -0.367  -0.315  -0.270
 15 A'    3 A"   16 A'   17 A'    4 A"   18 A'   19 A'    5 A"                 
 -- Virtual --                   
 -0.087  -0.028  -0.012   0.020   0.036   0.041   0.044   0.055
  6 A"   20 A'   21 A'   22 A'   23 A'   24 A'    7 A"   25 A'                 
  0.065   0.081   0.097   0.102   0.108   0.114   0.135   0.149
 26 A'    8 A"   27 A'   28 A'    9 A"   29 A'   30 A'   31 A'                 
  0.165   0.198   0.265   0.276   0.280   0.289   0.301   0.344
 32 A'   33 A'   34 A'   10 A"   35 A'   11 A"   36 A'   37 A'                 
  0.389   0.411   0.428   0.452   0.472   0.513   0.525   0.550
 38 A'   39 A'   40 A'   12 A"   41 A'   13 A"   42 A'   43 A'                 
  0.608   0.623   0.642   0.776   0.828   0.831   0.859   0.870
 14 A"   44 A'   15 A"   45 A'   46 A'   16 A"   47 A'   17 A"                 
  0.876   0.888   0.948   1.063   1.145   1.256   1.304   1.396
 48 A'   49 A'   50 A'   51 A'   52 A'   18 A"   53 A'   54 A'                 
  1.400   1.440   1.466   1.480   1.596   1.604   1.671   1.722
 19 A"   20 A"   21 A"   55 A'   22 A"   56 A'   57 A'   58 A'                 
  1.804   1.864   1.943   2.108   2.228   2.282   2.412   2.615
 59 A'   60 A'   61 A'   62 A'   23 A"   63 A'   64 A'   65 A'                 
  2.623   2.996   3.108   3.738   3.746   3.944   3.988   4.659
 24 A"   66 A'   67 A'   25 A"   68 A'   26 A"   69 A'   70 A'                 
  6.256   6.305   6.499   7.001   9.700  13.817  13.899  14.001
 27 A"   71 A'   72 A'   73 A'   74 A'   28 A"   75 A'   76 A'                 
 23.372  25.781  25.876  26.269  66.712 163.121 215.681
 77 A'   29 A"   78 A'   79 A'   80 A'   81 A'   82 A'                         

 Beta MOs, Restricted
 -- Occupied --                  
-101.59  -77.07  -24.74  -10.35   -9.51   -7.27   -7.26   -7.26
  1 A'    2 A'    3 A'    4 A'    5 A'    6 A'    1 A"    7 A'                 
 -6.568  -4.729  -4.727  -4.725  -1.279  -0.901  -0.733  -0.625
  8 A'    9 A'    2 A"   10 A'   11 A'   12 A'   13 A'   14 A'                 
 -0.540  -0.514  -0.489  -0.407  -0.380  -0.367  -0.315  -0.270
 15 A'    3 A"   16 A'   17 A'    4 A"   18 A'   19 A'    5 A"                 
 -- Virtual --                   
 -0.087  -0.028  -0.012   0.020   0.036   0.041   0.044   0.055
  6 A"   20 A'   21 A'   22 A'   23 A'   24 A'    7 A"   25 A'                 
  0.065   0.081   0.097   0.102   0.108   0.114   0.135   0.149
 26 A'    8 A"   27 A'   28 A'    9 A"   29 A'   30 A'   31 A'                 
  0.165   0.198   0.265   0.276   0.280   0.289   0.301   0.344
 32 A'   33 A'   34 A'   10 A"   35 A'   11 A"   36 A'   37 A'                 
  0.389   0.411   0.428   0.452   0.472   0.513   0.525   0.550
 38 A'   39 A'   40 A'   12 A"   41 A'   13 A"   42 A'   43 A'                 
  0.608   0.623   0.642   0.776   0.828   0.831   0.859   0.870
 14 A"   44 A'   15 A"   45 A'   46 A'   16 A"   47 A'   17 A"                 
  0.876   0.888   0.948   1.063   1.145   1.256   1.304   1.396
 48 A'   49 A'   50 A'   51 A'   52 A'   18 A"   53 A'   54 A'                 
  1.400   1.440   1.466   1.480   1.596   1.604   1.671   1.722
 19 A"   20 A"   21 A"   55 A'   22 A"   56 A'   57 A'   58 A'                 
  1.804   1.864   1.943   2.108   2.228   2.282   2.412   2.615
 59 A'   60 A'   61 A'   62 A'   23 A"   63 A'   64 A'   65 A'                 
  2.623   2.996   3.108   3.738   3.746   3.944   3.988   4.659
 24 A"   66 A'   67 A'   25 A"   68 A'   26 A"   69 A'   70 A'                 
  6.256   6.305   6.499   7.001   9.700  13.817  13.899  14.001
 27 A"   71 A'   72 A'   73 A'   74 A'   28 A"   75 A'   76 A'                 
 23.372  25.781  25.876  26.269  66.712 163.121 215.681
 77 A'   29 A"   78 A'   79 A'   80 A'   81 A'   82 A'                         
 --------------------------------------------------------------

          Ground-State Mulliken Net Atomic Charges

     Atom                 Charge (a.u.)
  ----------------------------------------
      1 C                    -0.387163
      2 P                     0.136425
      3 H                    -0.037097
      4 F                     0.020316
      5 Cl                    0.267519
  ----------------------------------------
  Sum of atomic charges =     0.000000

 -----------------------------------------------------------------
                    Cartesian Multipole Moments
 -----------------------------------------------------------------
    Charge (ESU x 10^10)
                 0.0000
    Dipole Moment (Debye)
         X       0.2008      Y       1.2124      Z       0.0000
       Tot       1.2289
    Quadrupole Moments (Debye-Ang)
        XX     -37.3876     XY      -0.9073     YY     -36.4517
        XZ       0.0000     YZ       0.0000     ZZ     -37.3825
    Octopole Moments (Debye-Ang^2)
       XXX      26.7628    XXY      -2.9830    XYY       3.7478
       YYY      -7.2874    XXZ      -0.0000    XYZ       0.0000
       YYZ      -0.0000    XZZ       6.6101    YZZ      -5.0505
       ZZZ      -0.0000
    Hexadecapole Moments (Debye-Ang^3)
      XXXX    -405.1997   XXXY      39.3057   XXYY     -95.1919
      XYYY      29.8219   YYYY    -185.1001   XXXZ       0.0000
      XXYZ       0.0000   XYYZ       0.0000   YYYZ      -0.0000
      XXZZ     -77.9466   XYZZ      12.5038   YYZZ     -38.9387
      XZZZ       0.0000   YZZZ      -0.0000   ZZZZ     -47.3576
 -----------------------------------------------------------------
 Calculating analytic gradient of the SCF energy
 Gradient of SCF Energy
            1           2           3           4           5
    1  -0.0000403   0.0000126   0.0000906  -0.0001445   0.0000816
    2   0.0003560  -0.0002439   0.0000140  -0.0000274  -0.0000988
    3  -0.0000000   0.0000000  -0.0000000  -0.0000000   0.0000000
 Max gradient component =       3.560E-04
 RMS gradient           =       1.250E-04
 Gradient time:  CPU 2.17 s  wall 2.17 s
 Geometry Optimization Parameters
   NAtoms,    NIC,     NZ,  NCons,   NDum,   NFix, NCnnct, MaxDiis
        5      20       5       0       0       0       0       0

 Cartesian Hessian Update
 Hessian Updated using BFGS Update


** GEOMETRY OPTIMIZATION IN DELOCALIZED INTERNAL COORDINATES **
   Searching for a Minimum

   Optimization Cycle:   7

                       Coordinates (Angstroms)
     ATOM                X               Y               Z
      1  C        -0.2434789329   -0.2331560446    0.0000000000
      2  P        -1.5606366865    0.8256926685    0.0000000000
      3  H        -0.7403558946    1.9863949792    0.0000000000
      4  F        -0.4569474155   -1.5536259322    0.0000000000
      5  Cl        1.4597190782    0.0963334746    0.0000000000
   Point Group: cs    Number of degrees of freedom:     7


   Energy is   -940.148406519

 Hessian Updated using BFGS Update

  7 Hessian modes will be used to form the next step
  Hessian Eigenvalues:
     0.153636    0.197218    0.207356    0.226852    0.272046    0.359482
     0.403364

 Minimum Search - Taking Simple RFO Step
 Searching for Lamda that Minimizes Along All modes
 Value Taken    Lamda =   0.00000000
 Step Taken.  Stepsize is  0.001657

                             Maximum     Tolerance    Cnvgd?
         Gradient           0.000254      0.000300     YES
         Displacement       0.000873      0.001200     YES
         Energy change     -0.000006      0.000001      NO


                       Distance Matrix (Angstroms)
             C (  1)   P (  2)   H (  3)   F (  4)
   P (  2)  1.689990
   H (  3)  2.274488  1.421299
   F (  4)  1.337613  2.622839  3.551347
   Cl(  5)  1.734776  3.107171  2.900459  2.529027

 Final energy is   -940.14840651860925     


 ******************************
 **  OPTIMIZATION CONVERGED  **
 ******************************

                       Coordinates (Angstroms)
     ATOM                X               Y               Z
      1  C        -0.2434789329   -0.2331560446    0.0000000000
      2  P        -1.5606366865    0.8256926685    0.0000000000
      3  H        -0.7403558946    1.9863949792    0.0000000000
      4  F        -0.4569474155   -1.5536259322    0.0000000000
      5  Cl        1.4597190782    0.0963334746    0.0000000000

Z-matrix Print:
$molecule
0 1
Cl
C  1 1.734776
F  2 1.337613 1 110.131865
P  2 1.689990 1 130.255760 3 -180.000000 0
H  4 1.421299 2 93.546162 1 -0.000000 0
$end


 --------------------------------------------------------------
             Orbital Energies (a.u.) and Symmetries
 --------------------------------------------------------------

 Alpha MOs, Restricted
 -- Occupied --                  
-101.59  -77.07  -24.74  -10.35   -9.51   -7.27   -7.26   -7.26
  1 A'    2 A'    3 A'    4 A'    5 A'    6 A'    1 A"    7 A'                 
 -6.568  -4.729  -4.727  -4.725  -1.279  -0.901  -0.733  -0.625
  8 A'    9 A'    2 A"   10 A'   11 A'   12 A'   13 A'   14 A'                 
 -0.540  -0.514  -0.489  -0.407  -0.380  -0.367  -0.315  -0.270
 15 A'    3 A"   16 A'   17 A'    4 A"   18 A'   19 A'    5 A"                 
 -- Virtual --                   
 -0.087  -0.028  -0.012   0.020   0.036   0.041   0.044   0.055
  6 A"   20 A'   21 A'   22 A'   23 A'   24 A'    7 A"   25 A'                 
  0.065   0.081   0.097   0.102   0.108   0.114   0.135   0.149
 26 A'    8 A"   27 A'   28 A'    9 A"   29 A'   30 A'   31 A'                 
  0.165   0.198   0.265   0.276   0.280   0.289   0.301   0.344
 32 A'   33 A'   34 A'   10 A"   35 A'   11 A"   36 A'   37 A'                 
  0.389   0.411   0.428   0.452   0.472   0.513   0.525   0.550
 38 A'   39 A'   40 A'   12 A"   41 A'   13 A"   42 A'   43 A'                 
  0.608   0.623   0.642   0.776   0.828   0.831   0.859   0.870
 14 A"   44 A'   15 A"   45 A'   46 A'   16 A"   47 A'   17 A"                 
  0.876   0.888   0.948   1.063   1.145   1.256   1.304   1.396
 48 A'   49 A'   50 A'   51 A'   52 A'   18 A"   53 A'   54 A'                 
  1.400   1.440   1.466   1.480   1.596   1.604   1.671   1.722
 19 A"   20 A"   21 A"   55 A'   22 A"   56 A'   57 A'   58 A'                 
  1.804   1.864   1.943   2.108   2.228   2.282   2.412   2.615
 59 A'   60 A'   61 A'   62 A'   23 A"   63 A'   64 A'   65 A'                 
  2.623   2.996   3.108   3.738   3.746   3.944   3.988   4.659
 24 A"   66 A'   67 A'   25 A"   68 A'   26 A"   69 A'   70 A'                 
  6.256   6.305   6.499   7.001   9.700  13.817  13.899  14.001
 27 A"   71 A'   72 A'   73 A'   74 A'   28 A"   75 A'   76 A'                 
 23.372  25.781  25.876  26.269  66.712 163.121 215.681
 77 A'   29 A"   78 A'   79 A'   80 A'   81 A'   82 A'                         

 Beta MOs, Restricted
 -- Occupied --                  
-101.59  -77.07  -24.74  -10.35   -9.51   -7.27   -7.26   -7.26
  1 A'    2 A'    3 A'    4 A'    5 A'    6 A'    1 A"    7 A'                 
 -6.568  -4.729  -4.727  -4.725  -1.279  -0.901  -0.733  -0.625
  8 A'    9 A'    2 A"   10 A'   11 A'   12 A'   13 A'   14 A'                 
 -0.540  -0.514  -0.489  -0.407  -0.380  -0.367  -0.315  -0.270
 15 A'    3 A"   16 A'   17 A'    4 A"   18 A'   19 A'    5 A"                 
 -- Virtual --                   
 -0.087  -0.028  -0.012   0.020   0.036   0.041   0.044   0.055
  6 A"   20 A'   21 A'   22 A'   23 A'   24 A'    7 A"   25 A'                 
  0.065   0.081   0.097   0.102   0.108   0.114   0.135   0.149
 26 A'    8 A"   27 A'   28 A'    9 A"   29 A'   30 A'   31 A'                 
  0.165   0.198   0.265   0.276   0.280   0.289   0.301   0.344
 32 A'   33 A'   34 A'   10 A"   35 A'   11 A"   36 A'   37 A'                 
  0.389   0.411   0.428   0.452   0.472   0.513   0.525   0.550
 38 A'   39 A'   40 A'   12 A"   41 A'   13 A"   42 A'   43 A'                 
  0.608   0.623   0.642   0.776   0.828   0.831   0.859   0.870
 14 A"   44 A'   15 A"   45 A'   46 A'   16 A"   47 A'   17 A"                 
  0.876   0.888   0.948   1.063   1.145   1.256   1.304   1.396
 48 A'   49 A'   50 A'   51 A'   52 A'   18 A"   53 A'   54 A'                 
  1.400   1.440   1.466   1.480   1.596   1.604   1.671   1.722
 19 A"   20 A"   21 A"   55 A'   22 A"   56 A'   57 A'   58 A'                 
  1.804   1.864   1.943   2.108   2.228   2.282   2.412   2.615
 59 A'   60 A'   61 A'   62 A'   23 A"   63 A'   64 A'   65 A'                 
  2.623   2.996   3.108   3.738   3.746   3.944   3.988   4.659
 24 A"   66 A'   67 A'   25 A"   68 A'   26 A"   69 A'   70 A'                 
  6.256   6.305   6.499   7.001   9.700  13.817  13.899  14.001
 27 A"   71 A'   72 A'   73 A'   74 A'   28 A"   75 A'   76 A'                 
 23.372  25.781  25.876  26.269  66.712 163.121 215.681
 77 A'   29 A"   78 A'   79 A'   80 A'   81 A'   82 A'                         
 --------------------------------------------------------------

          Ground-State Mulliken Net Atomic Charges

     Atom                 Charge (a.u.)
  ----------------------------------------
      1 C                    -0.387163
      2 P                     0.136425
      3 H                    -0.037097
      4 F                     0.020316
      5 Cl                    0.267519
  ----------------------------------------
  Sum of atomic charges =     0.000000

 -----------------------------------------------------------------
                    Cartesian Multipole Moments
 -----------------------------------------------------------------
    Charge (ESU x 10^10)
                 0.0000
    Dipole Moment (Debye)
         X       0.2008      Y       1.2124      Z       0.0000
       Tot       1.2289
    Quadrupole Moments (Debye-Ang)
        XX     -37.3876     XY      -0.9073     YY     -36.4517
        XZ       0.0000     YZ       0.0000     ZZ     -37.3825
    Octopole Moments (Debye-Ang^2)
       XXX      26.7628    XXY      -2.9830    XYY       3.7478
       YYY      -7.2874    XXZ      -0.0000    XYZ       0.0000
       YYZ      -0.0000    XZZ       6.6101    YZZ      -5.0505
       ZZZ      -0.0000
    Hexadecapole Moments (Debye-Ang^3)
      XXXX    -405.1997   XXXY      39.3057   XXYY     -95.1919
      XYYY      29.8219   YYYY    -185.1001   XXXZ       0.0000
      XXYZ       0.0000   XYYZ       0.0000   YYYZ      -0.0000
      XXZZ     -77.9466   XYZZ      12.5038   YYZZ     -38.9387
      XZZZ       0.0000   YZZZ      -0.0000   ZZZZ     -47.3576
 -----------------------------------------------------------------
Archival summary:
1\1\TWL02\OPT\ProcedureUnspecified\BasisUnspecified\l11111\taweetha\MonNov2618:09:412018MonNov2618:09:412018\0\\#,OPT,ProcedureUnspecified,BasisUnspecified,\\0,1\Cl\C,1,1.73478\F,2,1.33761,1,110.132\P,2,1.68999,1,130.256,3,-180,0\H,4,1.4213,2,93.5462,1,-0,0\\\@

 Total job time:  68.43s(wall), 68.06s(cpu) 
 Mon Nov 26 18:09:41 2018

        *************************************************************
        *                                                           *
        *  Thank you very much for using Q-Chem.  Have a nice day.  *
        *                                                           *
        *************************************************************


 
User input: 2 of 2 
 
Q-Chem Developer Version!
                  Welcome to Q-Chem
     A Quantum Leap Into The Future Of Chemistry


 Q-Chem 5.1, Q-Chem, Inc., Pleasanton, CA (2018)

 Yihan Shao,  Zhengting Gan,  E. Epifanovsky,  A. T. B. Gilbert,  M. Wormit,  
 J. Kussmann,  A. W. Lange,  A. Behn,  Jia Deng,  Xintian Feng,  D. Ghosh,  
 M. Goldey,  P. R. Horn,  L. D. Jacobson,  I. Kaliman,  T. Kus,  A. Landau,  
 Jie Liu,  E. I. Proynov,  R. M. Richard,  R. P. Steele,  E. J. Sundstrom,  
 H. L. Woodcock III,  P. M. Zimmerman,  D. Zuev,  B. Albrecht,  E. Alguire,  
 S. A. Baeppler,  D. Barton,  Z. Benda,  Y. A. Bernard,  E. J. Berquist,  
 K. B. Bravaya,  H. Burton,  D. Casanova,  Chun-Min Chang,  Yunqing Chen,  
 A. Chien,  K. D. Closser,  M. P. Coons,  S. Coriani,  S. Dasgupta,  
 A. L. Dempwolff,  M. Diedenhofen,  Hainam Do,  R. G. Edgar,  Po-Tung Fang,  
 S. Faraji,  S. Fatehi,  Qingguo Feng,  K. D. Fenk,  J. Fosso-Tande,  
 Qinghui Ge,  A. Ghysels,  G. Gidofalvi,  J. Gomes,  J. Gonthier,  A. Gunina,  
 D. Hait,  M. W. D. Hanson-Heine,  P. H. P. Harbach,  A. W. Hauser,  
 J. E. Herr,  E. G. Hohenstein,  Z. C. Holden,  Kerwin Hui,  B. C. Huynh,  
 T.-C. Jagau,  Hyunjun Ji,  B. Kaduk,  K. Khistyaev,  Jaehoon Kim,  
 P. Klunzinger,  K. Koh,  D. Kosenkov,  L. Koulias,  T. Kowalczyk,  
 C. M. Krauter,  A. Kunitsa,  Ka Un Lao,  A. Laurent,  K. V. Lawler,  
 Joonho Lee,  D. Lefrancois,  S. Lehtola,  D. S. Levine,  Yi-Pei Li,  
 You-Sheng Lin,  Fenglai Liu,  E. Livshits,  A. Luenser,  P. Manohar,  
 E. Mansoor,  S. F. Manzer,  Shan-Ping Mao,  Yuezhi Mao,  N. Mardirossian,  
 A. V. Marenich,  T. Markovich,  L. A. Martinez-Martinez,  S. A. Maurer,  
 N. J. Mayhall,  S. C. McKenzie,  J.-M. Mewes,  A. F. Morrison,  
 J. W. Mullinax,  K. Nanda,  T. S. Nguyen-Beck,  R. Olivares-Amaya,  
 J. A. Parkhill,  T. M. Perrine,  F. Plasser,  P. Pokhilko,  S. Prager,  
 A. Prociuk,  E. Ramos,  D. R. Rehn,  F. Rob,  M. Schneider,  N. Sergueev,  
 S. M. Sharada,  S. Sharma,  D. W. Small,  T. Stauch,  T. Stein,  
 Yu-Chuan Su,  A. J. W. Thom,  A. Tkatchenko,  T. Tsuchimochi,  N. M. Tubman,  
 L. Vogt,  M. L. Vidal,  O. Vydrov,  M. A. Watson,  J. Wenzel,  
 M. de Wergifosse,  T. A. Wesolowski,  A. White,  J. Witte,  A. Yamada,  
 Jun Yang,  K. Yao,  S. Yeganeh,  S. R. Yost,  Zhi-Qiang You,  A. Zech,  
 Igor Ying Zhang,  Xing Zhang,  Yan Zhao,  Ying Zhu,  B. R. Brooks,  
 G. K. L. Chan,  C. J. Cramer,  M. S. Gordon,  W. J. Hehre,  A. Klamt,  
 M. W. Schmidt,  C. D. Sherrill,  D. G. Truhlar,  A. Aspuru-Guzik,  R. Baer,  
 A. T. Bell,  N. A. Besley,  Jeng-Da Chai,  A. E. DePrince, III,  
 R. A. DiStasio Jr.,  A. Dreuw,  B. D. Dunietz,  T. R. Furlani,  
 Chao-Ping Hsu,  Yousung Jung,  Jing Kong,  D. S. Lambrecht,  WanZhen Liang,  
 C. Ochsenfeld,  V. A. Rassolov,  L. V. Slipchenko,  J. E. Subotnik,  
 T. Van Voorhis,  J. M. Herbert,  A. I. Krylov,  P. M. W. Gill,  M. Head-Gordon

 Contributors to earlier versions of Q-Chem not listed above: 
 R. D. Adamson,  B. Austin,  J. Baker,  G. J. O. Beran,  K. Brandhorst,  
 S. T. Brown,  E. F. C. Byrd,  A. K. Chakraborty,  C.-L. Cheng,  
 Siu Hung Chien,  D. M. Chipman,  D. L. Crittenden,  H. Dachsel,  
 R. J. Doerksen,  A. D. Dutoi,  L. Fusti-Molnar,  W. A. Goddard III,  
 A. Golubeva-Zadorozhnaya,  S. R. Gwaltney,  G. Hawkins,  A. Heyden,  
 S. Hirata,  G. Kedziora,  F. J. Keil,  C. Kelley,  Jihan Kim,  R. A. King,  
 R. Z. Khaliullin,  P. P. Korambath,  W. Kurlancheek,  A. M. Lee,  M. S. Lee,  
 S. V. Levchenko,  Ching Yeh Lin,  D. Liotard,  R. C. Lochan,  I. Lotan,  
 P. E. Maslen,  N. Nair,  D. P. O'Neill,  D. Neuhauser,  E. Neuscamman,  
 C. M. Oana,  R. Olson,  B. Peters,  R. Peverati,  P. A. Pieniazek,  
 Y. M. Rhee,  J. Ritchie,  M. A. Rohrdanz,  E. Rosta,  N. J. Russ,  
 H. F. Schaefer III,  N. E. Schultz,  N. Shenvi,  A. C. Simmonett,  A. Sodt,  
 D. Stuck,  K. S. Thanthiriwatte,  V. Vanovschi,  Tao Wang,  A. Warshel,  
 C. F. Williams,  Q. Wu,  X. Xu,  W. Zhang

 Please cite Q-Chem as follows:
 Y. Shao et al., Mol. Phys. 113, 184-215 (2015)
 DOI: 10.1080/00268976.2014.952696

 Q-Chem 5.1.2 for Intel X86 EM64T Linux

 Parts of Q-Chem use Armadillo 8.300.2 (Tropical Shenanigans).
 http://arma.sourceforge.net/

 Q-Chem begins on Mon Nov 26 18:09:41 2018  

Host: 
0

     Scratch files written to /scratch/taweetham/qchem53024//
The previous job contains 0 fragments, simply inherited here
Input Ideriv = 2
Curr. Ideriv = -1
Max.  Ideriv = 2

Checking the input file for inconsistencies... 	...done.

--------------------------------------------------------------
User input:
--------------------------------------------------------------

$molecule
read
$end

$rem
   job_type 	frequency
   basis 	6-311++g**
   method	b3lyp	
$end


--------------------------------------------------------------
 ----------------------------------------------------------------
             Standard Nuclear Orientation (Angstroms)
    I     Atom           X                Y                Z
 ----------------------------------------------------------------
    1      C      -0.0702947970    -0.2750207532     0.0000000000
    2      P      -1.6224938965     0.3933676821    -0.0000000000
    3      H      -1.1421920500     1.7310524611    -0.0000000000
    4      F       0.0768424410    -1.6045169549     0.0000000000
    5      Cl      1.4829286653     0.4976005541     0.0000000000
 ----------------------------------------------------------------
 Molecular Point Group                 Cs    NOp =  2
 Largest Abelian Subgroup              Cs    NOp =  2
 Nuclear Repulsion Energy =   194.7616618971 hartrees
 There are       24 alpha and       24 beta electrons
 Requested basis set is 6-311++G(d,p)
 There are 43 shells and 111 basis functions

 Total QAlloc Memory Limit   2000 MB
 Mega-Array Size       188 MB
 MEM_STATIC part       192 MB

                       Distance Matrix (Angstroms)
             C (  1)   P (  2)   H (  3)   F (  4)
   P (  2)  1.689990
   H (  3)  2.274488  1.421299
   F (  4)  1.337613  2.622839  3.551347
   Cl(  5)  1.734776  3.107171  2.900459  2.529027

 A cutoff of  1.0D-11 yielded    864 shell pairs
 There are      6036 function pairs (      6497 Cartesian)
 Smallest overlap matrix eigenvalue = 3.75E-04
 Guess from superposition of atomic densities
 Warning:  Energy on first SCF cycle will be non-variational
 SAD guess density has 48.000000 electrons

 -----------------------------------------------------------------------
  General SCF calculation program by
  Eric Jon Sundstrom, Paul Horn, Yuezhi Mao, Dmitri Zuev, Alec White,
  David Stuck, Shaama M.S., Shane Yost, Joonho Lee, David Small,
  Daniel Levine, Susi Lehtola, Hugh Burton, Evgeny Epifanovsky
 -----------------------------------------------------------------------
 Exchange:     0.2000 Hartree-Fock + 0.0800 Slater + 0.7200 B88
 Correlation:  0.1900 VWN1RPA + 0.8100 LYP
 Using SG-1 standard quadrature grid
 A restricted SCF calculation will be
 performed using DIIS
 SCF converges when DIIS error is below 1.0e-08
 ---------------------------------------
  Cycle       Energy         DIIS error
 ---------------------------------------
    1    -940.6785219774      4.88e-02  
    2    -940.1309869180      3.91e-03  
    3    -940.1020799528      6.18e-03  
    4    -940.1451467542      1.31e-03  
    5    -940.1476980804      6.56e-04  
    6    -940.1483560932      1.19e-04  
    7    -940.1483720204      2.22e-05  
    8    -940.1483725310      8.58e-06  
    9    -940.1483726543      1.50e-06  
   10    -940.1483726575      4.59e-07  
   11    -940.1483726579      8.61e-08  
   12    -940.1483726580      1.42e-08  
   13    -940.1483726580      3.71e-09  Convergence criterion met
 ---------------------------------------
 SCF time:   CPU 8.95s  wall 9.00s 
 SCF   energy in the final basis set =     -940.1483726580
 Total energy in the final basis set =     -940.1483726580

 --------------------------------------------------------------
             Orbital Energies (a.u.) and Symmetries
 --------------------------------------------------------------

 Alpha MOs, Restricted
 -- Occupied --                  
-101.59  -77.07  -24.74  -10.35   -9.51   -7.27   -7.26   -7.26
  1 A'    2 A'    3 A'    4 A'    5 A'    6 A'    1 A"    7 A'                 
 -6.568  -4.729  -4.727  -4.725  -1.279  -0.901  -0.733  -0.625
  8 A'    9 A'    2 A"   10 A'   11 A'   12 A'   13 A'   14 A'                 
 -0.540  -0.514  -0.489  -0.407  -0.380  -0.367  -0.315  -0.270
 15 A'    3 A"   16 A'   17 A'    4 A"   18 A'   19 A'    5 A"                 
 -- Virtual --                   
 -0.087  -0.028  -0.012   0.020   0.036   0.041   0.044   0.055
  6 A"   20 A'   21 A'   22 A'   23 A'   24 A'    7 A"   25 A'                 
  0.065   0.081   0.097   0.102   0.108   0.113   0.135   0.149
 26 A'    8 A"   27 A'   28 A'    9 A"   29 A'   30 A'   31 A'                 
  0.165   0.198   0.264   0.276   0.280   0.289   0.301   0.344
 32 A'   33 A'   34 A'   10 A"   35 A'   11 A"   36 A'   37 A'                 
  0.389   0.411   0.428   0.452   0.472   0.513   0.525   0.550
 38 A'   39 A'   40 A'   12 A"   41 A'   13 A"   42 A'   43 A'                 
  0.608   0.623   0.642   0.776   0.828   0.831   0.859   0.870
 14 A"   44 A'   15 A"   45 A'   46 A'   16 A"   47 A'   17 A"                 
  0.876   0.889   0.948   1.063   1.144   1.256   1.304   1.397
 48 A'   49 A'   50 A'   51 A'   52 A'   18 A"   53 A'   54 A'                 
  1.400   1.440   1.466   1.480   1.596   1.603   1.671   1.722
 19 A"   20 A"   21 A"   55 A'   22 A"   56 A'   57 A'   58 A'                 
  1.804   1.864   1.943   2.108   2.228   2.283   2.412   2.615
 59 A'   60 A'   61 A'   62 A'   23 A"   63 A'   64 A'   65 A'                 
  2.623   2.996   3.108   3.738   3.746   3.944   3.988   4.659
 24 A"   66 A'   67 A'   25 A"   68 A'   26 A"   69 A'   70 A'                 
  6.256   6.305   6.499   7.001   9.700  13.817  13.899  14.000
 27 A"   71 A'   72 A'   73 A'   74 A'   28 A"   75 A'   76 A'                 
 23.372  25.781  25.876  26.269  66.712 163.121 215.681
 77 A'   29 A"   78 A'   79 A'   80 A'   81 A'   82 A'                         

 Beta MOs, Restricted
 -- Occupied --                  
-101.59  -77.07  -24.74  -10.35   -9.51   -7.27   -7.26   -7.26
  1 A'    2 A'    3 A'    4 A'    5 A'    6 A'    1 A"    7 A'                 
 -6.568  -4.729  -4.727  -4.725  -1.279  -0.901  -0.733  -0.625
  8 A'    9 A'    2 A"   10 A'   11 A'   12 A'   13 A'   14 A'                 
 -0.540  -0.514  -0.489  -0.407  -0.380  -0.367  -0.315  -0.270
 15 A'    3 A"   16 A'   17 A'    4 A"   18 A'   19 A'    5 A"                 
 -- Virtual --                   
 -0.087  -0.028  -0.012   0.020   0.036   0.041   0.044   0.055
  6 A"   20 A'   21 A'   22 A'   23 A'   24 A'    7 A"   25 A'                 
  0.065   0.081   0.097   0.102   0.108   0.113   0.135   0.149
 26 A'    8 A"   27 A'   28 A'    9 A"   29 A'   30 A'   31 A'                 
  0.165   0.198   0.264   0.276   0.280   0.289   0.301   0.344
 32 A'   33 A'   34 A'   10 A"   35 A'   11 A"   36 A'   37 A'                 
  0.389   0.411   0.428   0.452   0.472   0.513   0.525   0.550
 38 A'   39 A'   40 A'   12 A"   41 A'   13 A"   42 A'   43 A'                 
  0.608   0.623   0.642   0.776   0.828   0.831   0.859   0.870
 14 A"   44 A'   15 A"   45 A'   46 A'   16 A"   47 A'   17 A"                 
  0.876   0.889   0.948   1.063   1.144   1.256   1.304   1.397
 48 A'   49 A'   50 A'   51 A'   52 A'   18 A"   53 A'   54 A'                 
  1.400   1.440   1.466   1.480   1.596   1.603   1.671   1.722
 19 A"   20 A"   21 A"   55 A'   22 A"   56 A'   57 A'   58 A'                 
  1.804   1.864   1.943   2.108   2.228   2.283   2.412   2.615
 59 A'   60 A'   61 A'   62 A'   23 A"   63 A'   64 A'   65 A'                 
  2.623   2.996   3.108   3.738   3.746   3.944   3.988   4.659
 24 A"   66 A'   67 A'   25 A"   68 A'   26 A"   69 A'   70 A'                 
  6.256   6.305   6.499   7.001   9.700  13.817  13.899  14.000
 27 A"   71 A'   72 A'   73 A'   74 A'   28 A"   75 A'   76 A'                 
 23.372  25.781  25.876  26.269  66.712 163.121 215.681
 77 A'   29 A"   78 A'   79 A'   80 A'   81 A'   82 A'                         
 --------------------------------------------------------------

          Ground-State Mulliken Net Atomic Charges

     Atom                 Charge (a.u.)
  ----------------------------------------
      1 C                    -0.387585
      2 P                     0.137001
      3 H                    -0.037115
      4 F                     0.020211
      5 Cl                    0.267488
  ----------------------------------------
  Sum of atomic charges =     0.000000

 -----------------------------------------------------------------
                    Cartesian Multipole Moments
 -----------------------------------------------------------------
    Charge (ESU x 10^10)
                 0.0000
    Dipole Moment (Debye)
         X      -0.1331      Y       1.2220      Z      -0.0000
       Tot       1.2292
    Quadrupole Moments (Debye-Ang)
        XX     -36.8797     XY      -0.8965     YY     -36.9506
        XZ       0.0000     YZ       0.0000     ZZ     -37.3812
    Octopole Moments (Debye-Ang^2)
       XXX      15.7779    XXY       1.3553    XYY       1.2593
       YYY      -5.4670    XXZ       0.0000    XYZ       0.0000
       YYZ       0.0000    XZZ       3.9000    YZZ      -3.6498
       ZZZ       0.0000
    Hexadecapole Moments (Debye-Ang^3)
      XXXX    -419.2396   XXXY       2.2474   XXYY     -91.5795
      XYYY       0.8417   YYYY    -168.4110   XXXZ      -0.0000
      XXYZ       0.0000   XYYZ       0.0000   YYYZ       0.0000
      XXZZ     -80.4102   XYZZ       0.4154   YYZZ     -35.3828
      XZZZ      -0.0000   YZZZ       0.0000   ZZZZ     -47.3478
 -----------------------------------------------------------------
 Calculating MO derivatives via CPSCF
   1         3          15      0.184085    0.069340
   2         3          15      0.022913    0.007870
   3         3          15      0.002217    0.000838
   4         4          14      0.000173    0.000075
   5        16           2      0.000007    0.000005
   6        18           0      0.000000    0.000000    Roots Converged
 Time for AOints: 2.2 s (CPU) 2.2 s (wall)
 ------------------------------------------------------------------------------
                     AOints        : Timing summary (seconds)
 ------------------------------------------------------------------------------
     job step          cpu (% of tot)      sys (% of tot)     wall (% of tot)
 ------------------------------------------------------------------------------
  cpscf_lag         0.2704E+02 (50.5)   0.6500E-04 (20.5)   0.2705E+02 (50.5)
  iterzp            0.2423E+02 (45.3)   0.2520E-03 (79.5)   0.2424E+02 (45.3)
  make_fx           0.0000E+00 ( 0.0)   0.0000E+00 ( 0.0)   0.0000E+00 ( 0.0)
  AOints            0.2232E+01 ( 4.2)   0.0000E+00 ( 0.0)   0.2233E+01 ( 4.2)
 ------------------------------------------------------------------------------
   Grand Totals     0.5355E+02          0.3170E-03          0.5356E+02
 ------------------------------------------------------------------------------
 Calculating analytic Hessian of the SCF energy
 Polarizability Matrix (a.u.)
            1           2           3
    1 -75.4640192   3.4641843   0.0000000
    2   3.4641843 -45.3470831  -0.0000000
    3   0.0000000  -0.0000000 -33.1501645

 Direct stationary perturbation theory relativistic correction:

 rels  =       1.286686383625
 relv  =      -4.685911801161
 rel2e =       1.096327772039
 E_rel =      -2.302897645497

 Hessian of the SCF Energy
            1           2           3           4           5           6
    1   0.4772702  -0.0945245  -0.0000000  -0.2639127   0.0902348  -0.0000000
    2  -0.0945245   0.4187934  -0.0000000   0.0667803  -0.0639276  -0.0000000
    3  -0.0000000  -0.0000000   0.0939787  -0.0000000   0.0000000  -0.0241924
    4  -0.2639127   0.0667803  -0.0000000   0.3387004  -0.0272324   0.0000000
    5   0.0902348  -0.0639276   0.0000000  -0.0272324   0.2695887  -0.0000000
    6  -0.0000000  -0.0000000  -0.0241924   0.0000000  -0.0000000   0.0190856
    7   0.0056039   0.0200638  -0.0000000  -0.0488963  -0.0833989  -0.0000000
    8  -0.0076140  -0.0147096  -0.0000000  -0.0519644  -0.1730351   0.0000000
    9   0.0000000  -0.0000000  -0.0069522  -0.0000000   0.0000000  -0.0094716
   10  -0.0720253   0.0407963  -0.0000000   0.0039001   0.0303785  -0.0000000
   11   0.0484794  -0.2969554  -0.0000000   0.0127646  -0.0360015   0.0000000
   12  -0.0000000  -0.0000000  -0.0374543   0.0000000  -0.0000000   0.0019824
   13  -0.1469360  -0.0331158   0.0000000  -0.0297915  -0.0099819  -0.0000000
   14  -0.0365757  -0.0432007   0.0000000  -0.0003480   0.0033755  -0.0000000
   15   0.0000000   0.0000000  -0.0253799   0.0000000  -0.0000000   0.0125960
            7           8           9          10          11          12
    1   0.0056039  -0.0076140   0.0000000  -0.0720253   0.0484794  -0.0000000
    2   0.0200638  -0.0147096  -0.0000000   0.0407963  -0.2969554  -0.0000000
    3  -0.0000000  -0.0000000  -0.0069522  -0.0000000  -0.0000000  -0.0374543
    4  -0.0488963  -0.0519644  -0.0000000   0.0039001   0.0127646   0.0000000
    5  -0.0833989  -0.1730351   0.0000000   0.0303785  -0.0360015  -0.0000000
    6  -0.0000000   0.0000000  -0.0094716  -0.0000000   0.0000000   0.0019824
    7   0.0491659   0.0555866  -0.0000000  -0.0055752   0.0058388  -0.0000000
    8   0.0555866   0.1871304  -0.0000000   0.0042118  -0.0004662  -0.0000000
    9  -0.0000000  -0.0000000   0.0104476   0.0000000   0.0000000   0.0094482
   10  -0.0055752   0.0042118   0.0000000   0.0783209  -0.0365371   0.0000000
   11   0.0058388  -0.0004662   0.0000000  -0.0365371   0.3757039   0.0000000
   12  -0.0000000  -0.0000000   0.0094482   0.0000000   0.0000000   0.0192888
   13  -0.0002983  -0.0002200   0.0000000  -0.0046205  -0.0305457   0.0000000
   14   0.0019097   0.0010805   0.0000000  -0.0388494  -0.0422808  -0.0000000
   15   0.0000000   0.0000000  -0.0034720  -0.0000000   0.0000000   0.0067350
           13          14          15
    1  -0.1469360  -0.0365757   0.0000000
    2  -0.0331158  -0.0432007   0.0000000
    3   0.0000000   0.0000000  -0.0253799
    4  -0.0297915  -0.0003480   0.0000000
    5  -0.0099819   0.0033755  -0.0000000
    6  -0.0000000  -0.0000000   0.0125960
    7  -0.0002983   0.0019097   0.0000000
    8  -0.0002200   0.0010805   0.0000000
    9   0.0000000   0.0000000  -0.0034720
   10  -0.0046205  -0.0388494  -0.0000000
   11  -0.0305457  -0.0422808   0.0000000
   12   0.0000000  -0.0000000   0.0067350
   13   0.1816464   0.0738634  -0.0000000
   14   0.0738634   0.0810256  -0.0000000
   15  -0.0000000  -0.0000000   0.0095209
 Gradient time:  CPU 69.34 s  wall 69.36 s
 **********************************************************************
 **                                                                  **
 **                       VIBRATIONAL ANALYSIS                       **
 **                       --------------------                       **
 **                                                                  **
 **        VIBRATIONAL FREQUENCIES (CM**-1) AND NORMAL MODES         **
 **     FORCE CONSTANTS (mDYN/ANGSTROM) AND REDUCED MASSES (AMU)     **
 **                  INFRARED INTENSITIES (KM/MOL)                   **
 **                                                                  **
 **********************************************************************


 Mode:                 1                      2                      3
 Frequency:       291.35                 397.25                 452.11
 Force Cnst:      0.4687                 2.0483                 0.3952
 Red. Mass:       9.3709                22.0307                 3.2817
 IR Active:          YES                    YES                    YES
 IR Intens:        0.738                  2.070                  0.950
 Raman Active:       YES                    YES                    YES
               X      Y      Z        X      Y      Z        X      Y      Z
 C          0.013  0.308  0.000   -0.180  0.054  0.000    0.000  0.000  0.412
 P         -0.227 -0.183 -0.000   -0.281  0.241 -0.000    0.000 -0.000 -0.088
 H         -0.795  0.033  0.000    0.117  0.094  0.000   -0.000  0.000  0.903
 F         -0.109  0.293 -0.000    0.802  0.182 -0.000   -0.000  0.000 -0.060
 Cl         0.279 -0.103 -0.000   -0.129 -0.334 -0.000   -0.000 -0.000 -0.057
 TransDip  -0.027  0.006 -0.000   -0.046 -0.007 -0.000    0.000  0.000 -0.031

 Mode:                 4                      5                      6
 Frequency:       552.32                 571.85                 871.55
 Force Cnst:      3.6925                 0.2745                 0.6218
 Red. Mass:      20.5443                 1.4246                 1.3893
 IR Active:          YES                    YES                    YES
 IR Intens:       32.452                  1.914                 97.568
 Raman Active:       YES                    YES                    YES
               X      Y      Z        X      Y      Z        X      Y      Z
 C         -0.213 -0.405  0.000    0.000  0.000 -0.170   -0.101 -0.053  0.000
 P         -0.402  0.201 -0.000    0.000 -0.000 -0.014   -0.001 -0.035 -0.000
 H          0.373 -0.086  0.000   -0.000  0.000  0.983    0.915 -0.370  0.000
 F          0.057 -0.487  0.000    0.000  0.000  0.071   -0.014  0.102 -0.000
 Cl         0.388  0.228 -0.000   -0.000 -0.000  0.004    0.017  0.005 -0.000
 TransDip  -0.180 -0.030 -0.000    0.000  0.000  0.044   -0.179 -0.261 -0.000

 Mode:                 7                      8                      9
 Frequency:      1054.78                1227.44                2364.57
 Force Cnst:      2.5155                11.3708                 3.4222
 Red. Mass:       3.8375                12.8098                 1.0389
 IR Active:          YES                    YES                    YES
 IR Intens:      102.395                295.142                 44.247
 Raman Active:       YES                    YES                    YES
               X      Y      Z        X      Y      Z        X      Y      Z
 C          0.343  0.273 -0.000   -0.632  0.655  0.000   -0.002 -0.003 -0.000
 P         -0.101  0.004  0.000    0.141 -0.062  0.000   -0.010 -0.030  0.000
 H          0.827 -0.303 -0.000    0.185 -0.072 -0.000    0.337  0.941 -0.000
 F         -0.020 -0.137  0.000    0.081 -0.317 -0.000    0.000  0.001 -0.000
 Cl        -0.041 -0.014  0.000    0.043  0.005 -0.000    0.000  0.000  0.000
 TransDip   0.239  0.219  0.000   -0.387  0.391  0.000   -0.055 -0.206 -0.000

 STANDARD THERMODYNAMIC QUANTITIES AT   298.15 K  AND     1.00 ATM

   This Molecule has  0 Imaginary Frequencies
   Zero point vibrational energy:       11.127 kcal/mol

   Atom    1 Element C  Has Mass   12.00000
   Atom    2 Element P  Has Mass   30.97376
   Atom    3 Element H  Has Mass    1.00783
   Atom    4 Element F  Has Mass   18.99840
   Atom    5 Element Cl Has Mass   34.96885
   Molecular Mass:    97.948840 amu
   Principal axes and moments of inertia in amu*Bohr^2:
                             1           2           3
    Eigenvalues --      236.35963   571.20191   807.56154
          X               0.99978    -0.02089    -0.00000
          Y               0.02089     0.99978     0.00000
          Z               0.00000    -0.00000     1.00000
   Rotational Symmetry Number is   1
   The Molecule is an Asymmetric Top
   Translational Enthalpy:        0.889 kcal/mol
   Rotational Enthalpy:           0.889 kcal/mol
   Vibrational Enthalpy:         12.052 kcal/mol
   gas constant (RT):             0.592 kcal/mol
   Translational Entropy:        39.656  cal/mol.K
   Rotational Entropy:           26.191  cal/mol.K
   Vibrational Entropy:           4.537  cal/mol.K

   Total Enthalpy:               14.422 kcal/mol
   Total Entropy:                70.384  cal/mol.K
Archival summary:
1\1\TWL02\FREQ\ProcedureUnspecified\BasisUnspecified\l11111\taweetha\MonNov2618:10:592018MonNov2618:10:592018\0\\#,FREQ,ProcedureUnspecified,BasisUnspecified,\\0,1\Cl\C,1,1.73478\F,2,1.33761,1,110.132\P,2,1.68999,1,130.256,3,-180,0\H,4,1.4213,2,93.5462,1,-0,0\\\@

 Total job time:  78.37s(wall), 78.34s(cpu) 
 Mon Nov 26 18:10:59 2018

        *************************************************************
        *                                                           *
        *  Thank you very much for using Q-Chem.  Have a nice day.  *
        *                                                           *
        *************************************************************
