# Supplementary material for: Geometric and energetic data from ab initio calculations of haloethene, haloimine, halomethylenephosphine, haloiminophosphine, halodiazene, halodiphosphene and halocyclopropane
Source: Data Brief. 2019 Nov 2;27:104738. doi: 10.1016/j.dib.2019.104738 (PMC6861602; doi:10.1016/j.dib.2019.104738)
Supplement: Multimedia component 5 [file mmc5.zip › CP/B3LYP/ClFCPIE.out]

Q-Chem Developer Version!
                  Welcome to Q-Chem
     A Quantum Leap Into The Future Of Chemistry


 Q-Chem 5.1, Q-Chem, Inc., Pleasanton, CA (2018)

 Yihan Shao,  Zhengting Gan,  E. Epifanovsky,  A. T. B. Gilbert,  M. Wormit,  
 J. Kussmann,  A. W. Lange,  A. Behn,  Jia Deng,  Xintian Feng,  D. Ghosh,  
 M. Goldey,  P. R. Horn,  L. D. Jacobson,  I. Kaliman,  T. Kus,  A. Landau,  
 Jie Liu,  E. I. Proynov,  R. M. Richard,  R. P. Steele,  E. J. Sundstrom,  
 H. L. Woodcock III,  P. M. Zimmerman,  D. Zuev,  B. Albrecht,  E. Alguire,  
 S. A. Baeppler,  D. Barton,  Z. Benda,  Y. A. Bernard,  E. J. Berquist,  
 K. B. Bravaya,  H. Burton,  D. Casanova,  Chun-Min Chang,  Yunqing Chen,  
 A. Chien,  K. D. Closser,  M. P. Coons,  S. Coriani,  S. Dasgupta,  
 A. L. Dempwolff,  M. Diedenhofen,  Hainam Do,  R. G. Edgar,  Po-Tung Fang,  
 S. Faraji,  S. Fatehi,  Qingguo Feng,  K. D. Fenk,  J. Fosso-Tande,  
 Qinghui Ge,  A. Ghysels,  G. Gidofalvi,  J. Gomes,  J. Gonthier,  A. Gunina,  
 D. Hait,  M. W. D. Hanson-Heine,  P. H. P. Harbach,  A. W. Hauser,  
 J. E. Herr,  E. G. Hohenstein,  Z. C. Holden,  Kerwin Hui,  B. C. Huynh,  
 T.-C. Jagau,  Hyunjun Ji,  B. Kaduk,  K. Khistyaev,  Jaehoon Kim,  
 P. Klunzinger,  K. Koh,  D. Kosenkov,  L. Koulias,  T. Kowalczyk,  
 C. M. Krauter,  A. Kunitsa,  Ka Un Lao,  A. Laurent,  K. V. Lawler,  
 Joonho Lee,  D. Lefrancois,  S. Lehtola,  D. S. Levine,  Yi-Pei Li,  
 You-Sheng Lin,  Fenglai Liu,  E. Livshits,  A. Luenser,  P. Manohar,  
 E. Mansoor,  S. F. Manzer,  Shan-Ping Mao,  Yuezhi Mao,  N. Mardirossian,  
 A. V. Marenich,  T. Markovich,  L. A. Martinez-Martinez,  S. A. Maurer,  
 N. J. Mayhall,  S. C. McKenzie,  J.-M. Mewes,  A. F. Morrison,  
 J. W. Mullinax,  K. Nanda,  T. S. Nguyen-Beck,  R. Olivares-Amaya,  
 J. A. Parkhill,  T. M. Perrine,  F. Plasser,  P. Pokhilko,  S. Prager,  
 A. Prociuk,  E. Ramos,  D. R. Rehn,  F. Rob,  M. Schneider,  N. Sergueev,  
 S. M. Sharada,  S. Sharma,  D. W. Small,  T. Stauch,  T. Stein,  
 Yu-Chuan Su,  A. J. W. Thom,  A. Tkatchenko,  T. Tsuchimochi,  N. M. Tubman,  
 L. Vogt,  M. L. Vidal,  O. Vydrov,  M. A. Watson,  J. Wenzel,  
 M. de Wergifosse,  T. A. Wesolowski,  A. White,  J. Witte,  A. Yamada,  
 Jun Yang,  K. Yao,  S. Yeganeh,  S. R. Yost,  Zhi-Qiang You,  A. Zech,  
 Igor Ying Zhang,  Xing Zhang,  Yan Zhao,  Ying Zhu,  B. R. Brooks,  
 G. K. L. Chan,  C. J. Cramer,  M. S. Gordon,  W. J. Hehre,  A. Klamt,  
 M. W. Schmidt,  C. D. Sherrill,  D. G. Truhlar,  A. Aspuru-Guzik,  R. Baer,  
 A. T. Bell,  N. A. Besley,  Jeng-Da Chai,  A. E. DePrince, III,  
 R. A. DiStasio Jr.,  A. Dreuw,  B. D. Dunietz,  T. R. Furlani,  
 Chao-Ping Hsu,  Yousung Jung,  Jing Kong,  D. S. Lambrecht,  WanZhen Liang,  
 C. Ochsenfeld,  V. A. Rassolov,  L. V. Slipchenko,  J. E. Subotnik,  
 T. Van Voorhis,  J. M. Herbert,  A. I. Krylov,  P. M. W. Gill,  M. Head-Gordon

 Contributors to earlier versions of Q-Chem not listed above: 
 R. D. Adamson,  B. Austin,  J. Baker,  G. J. O. Beran,  K. Brandhorst,  
 S. T. Brown,  E. F. C. Byrd,  A. K. Chakraborty,  C.-L. Cheng,  
 Siu Hung Chien,  D. M. Chipman,  D. L. Crittenden,  H. Dachsel,  
 R. J. Doerksen,  A. D. Dutoi,  L. Fusti-Molnar,  W. A. Goddard III,  
 A. Golubeva-Zadorozhnaya,  S. R. Gwaltney,  G. Hawkins,  A. Heyden,  
 S. Hirata,  G. Kedziora,  F. J. Keil,  C. Kelley,  Jihan Kim,  R. A. King,  
 R. Z. Khaliullin,  P. P. Korambath,  W. Kurlancheek,  A. M. Lee,  M. S. Lee,  
 S. V. Levchenko,  Ching Yeh Lin,  D. Liotard,  R. C. Lochan,  I. Lotan,  
 P. E. Maslen,  N. Nair,  D. P. O'Neill,  D. Neuhauser,  E. Neuscamman,  
 C. M. Oana,  R. Olson,  B. Peters,  R. Peverati,  P. A. Pieniazek,  
 Y. M. Rhee,  J. Ritchie,  M. A. Rohrdanz,  E. Rosta,  N. J. Russ,  
 H. F. Schaefer III,  N. E. Schultz,  N. Shenvi,  A. C. Simmonett,  A. Sodt,  
 D. Stuck,  K. S. Thanthiriwatte,  V. Vanovschi,  Tao Wang,  A. Warshel,  
 C. F. Williams,  Q. Wu,  X. Xu,  W. Zhang

 Please cite Q-Chem as follows:
 Y. Shao et al., Mol. Phys. 113, 184-215 (2015)
 DOI: 10.1080/00268976.2014.952696

 Q-Chem 5.1.2 for Intel X86 EM64T Linux

 Parts of Q-Chem use Armadillo 8.300.2 (Tropical Shenanigans).
 http://arma.sourceforge.net/

 Q-Chem begins on Mon Nov 26 16:08:48 2018  

Host: 
0

     Scratch files written to /scratch/taweetham/qchem50926//
Input Ideriv = 2
Curr. Ideriv = -1
Max.  Ideriv = 2

Checking the input file for inconsistencies... 	...done.

--------------------------------------------------------------
User input:
--------------------------------------------------------------
$molecule
0 1
C 
P 1 1.5 
I 2 PI 1 120. 
F 1 PF 2 120.  3 180.0
Cl 1 PCl 2 120.  3 0.0

PH=1.44
PF=1.54
PCl=2.03
PBr=2.5
PI=2.6
$end

$rem
   job_type	optimization
   basis	6-311++g**
   method	b3lyp
$end

--------------------------------------------------------------
 ----------------------------------------------------------------
             Standard Nuclear Orientation (Angstroms)
    I     Atom           X                Y                Z
 ----------------------------------------------------------------
    1      C       1.9721321474     0.3823664516     0.0000000000
    2      P       0.7016220609     1.1797397144     0.0000000000
    3      I      -1.5964322173    -0.0363797430     0.0000000000
    4      F       3.3332873736     1.1026833610     0.0000000000
    5      Cl      1.8973057267    -1.6462540173    -0.0000000000
 ----------------------------------------------------------------
 Molecular Point Group                 Cs    NOp =  2
 Largest Abelian Subgroup              Cs    NOp =  2
 Nuclear Repulsion Energy =   556.5841875247 hartrees
 There are       50 alpha and       50 beta electrons
 Requested basis set is 6-311++G(d,p)
 There are 62 shells and 166 basis functions

 Total QAlloc Memory Limit   2000 MB
 Mega-Array Size       188 MB
 MEM_STATIC part       192 MB
 A cutoff of  1.0D-11 yielded   1500 shell pairs
 There are     11513 function pairs (     12806 Cartesian)

 -------------------------------------------------------
 OpenMP Integral Computing Module                       
 Release: version 1.0, May 2013, Q-Chem Inc. Pittsburgh 
 -------------------------------------------------------
 Integral Job Info:
 Integral job number is                      11
 Integral operator is                         1
 short-range coefficients                     0
 long-range coefficients              100000000
 Omega coefficients                           0
 if combine SR and LR in K                    0
 Integral screening is                        0
 Integral computing path is                   2
 max size of driver memory is            800000
 size of driver memory is                593474
 size of scratch memory is             11933652
 max col of scratch BK array               1296
 max len of scratch array in speh3          155
 max len of scratch index in speh4           18
 max int batch size is                      520
 min int batch size is                       52
 fixed nKL is                                52
 max L of basis functions is                  2
 order of int derivative is                   0
 number of shells is                         62
 number of basis is                         175
 number of cartesian basis is               175
 number of contracted shell pairs          1500
 number of primitive shell pairs           3483
 maxK2 (contraction) of shell pair           36
 max number of K2 of shell pair               1
 max number of CS2 of shell pair            198
 max number of PS2 of shell pair            204
 mem total for path MDJ                  525532
 -------------------------------------------------------
 Smallest overlap matrix eigenvalue = 8.33E-04

 Scale SEOQF with 1.000000e-01/1.000000e-01/1.000000e-01

 Standard Electronic Orientation quadrupole field applied
 Nucleus-field energy     =     0.0000000173 hartrees
 Guess from superposition of atomic densities
 Warning:  Energy on first SCF cycle will be non-variational
 SAD guess density has 100.000000 electrons

 -----------------------------------------------------------------------
  General SCF calculation program by
  Eric Jon Sundstrom, Paul Horn, Yuezhi Mao, Dmitri Zuev, Alec White,
  David Stuck, Shaama M.S., Shane Yost, Joonho Lee, David Small,
  Daniel Levine, Susi Lehtola, Hugh Burton, Evgeny Epifanovsky
 -----------------------------------------------------------------------
 Exchange:     0.2000 Hartree-Fock + 0.0800 Slater + 0.7200 B88
 Correlation:  0.1900 VWN1RPA + 0.8100 LYP
 Using SG-1 standard quadrature grid
 using 4 threads for integral computing
 -------------------------------------------------------
 OpenMP Integral computing Module                
 Release: version 2.0, May 2017, Q-Chem Inc. Pleasanton 
 -------------------------------------------------------
 -------------------------------------------------------
 OpenMP BLAS3 based DFT computing Module                
 Release: version 1.0, May 2013, Q-Chem Inc. Pittsburgh 
 -------------------------------------------------------
 A restricted SCF calculation will be
 performed using DIIS
 SCF converges when DIIS error is below 1.0e-08
 ---------------------------------------
  Cycle       Energy         DIIS error
 ---------------------------------------
    1   -7859.3984889843      3.56e-02  
    2   -7858.9726413659      3.01e-03  
    3   -7858.9270166884      5.04e-03  
    4   -7858.9987401269      9.84e-04  
    5   -7859.0004647039      4.64e-04  
    6   -7859.0012051995      1.30e-04  
    7   -7859.0012523829      6.60e-05  
    8   -7859.0012673090      1.39e-05  
    9   -7859.0012679695      5.38e-06  
   10   -7859.0012680720      1.85e-06  
   11   -7859.0012680859      3.43e-07  
   12   -7859.0012680863      1.37e-07  
   13   -7859.0012680865      1.23e-08  
   14   -7859.0012680864      3.41e-09  Convergence criterion met
 ---------------------------------------
 SCF time:   CPU 26.39s  wall 7.00s 
 SCF   energy in the final basis set =    -7859.0012680864
 Total energy in the final basis set =    -7859.0012680864

 --------------------------------------------------------------
             Orbital Energies (a.u.) and Symmetries
 --------------------------------------------------------------

 Alpha MOs, Restricted
 -- Occupied --                  
******* -176.33 -165.74 -165.73 -165.73 -101.59  -77.12  -35.83
  1 A'    2 A'    3 A'    1 A"    4 A'    5 A'    6 A'    7 A'                 
-31.321 -31.315 -31.315 -24.734 -22.972 -22.970 -22.970 -22.966
  8 A'    2 A"    9 A'   10 A'   11 A'    3 A"   12 A'    4 A"                 
-22.966 -10.354  -9.499  -7.265  -7.254  -7.254  -6.620  -6.377
 13 A'   14 A'   15 A'   16 A'   17 A'    5 A"   18 A'   19 A'                 
 -4.789  -4.782  -4.779  -4.777  -4.774  -4.774  -2.055  -2.050
 20 A'   21 A'    6 A"   22 A'    7 A"   23 A'   24 A'    8 A"                 
 -2.050  -2.037  -2.037  -1.216  -0.862  -0.793  -0.677  -0.577
 25 A'   26 A'    9 A"   27 A'   28 A'   29 A'   30 A'   31 A'                 
 -0.502  -0.476  -0.464  -0.415  -0.376  -0.360  -0.328  -0.316
 32 A'   10 A"   33 A'   34 A'   11 A"   35 A'   12 A"   36 A'                 
 -0.295  -0.292
 13 A"   37 A'                                                                 
 -- Virtual --                   
 -0.156  -0.115  -0.097  -0.001   0.004   0.030   0.037   0.040
 38 A'   39 A'   14 A"   40 A'   41 A'   42 A'   43 A'   15 A"                 
  0.058   0.081   0.086   0.093   0.104   0.107   0.116   0.146
 44 A'   16 A"   45 A'   46 A'   47 A'   17 A"   48 A'   49 A'                 
  0.157   0.184   0.212   0.232   0.257   0.264   0.280   0.292
 50 A'   51 A'   18 A"   52 A'   19 A"   53 A'   20 A"   54 A'                 
  0.314   0.352   0.367   0.375   0.383   0.386   0.404   0.405
 55 A'   56 A'   57 A'   21 A"   22 A"   58 A'   59 A'   60 A'                 
  0.420   0.457   0.460   0.474   0.523   0.542   0.585   0.632
 61 A'   23 A"   62 A'   63 A'   24 A"   64 A'   65 A'   66 A'                 
  0.636   0.649   0.746   0.792   0.828   0.846   0.862   0.869
 25 A"   26 A"   67 A'   68 A'   69 A'   27 A"   70 A'   28 A"                 
  0.911   0.989   1.087   1.120   1.212   1.277   1.304   1.336
 71 A'   72 A'   73 A'   74 A'   29 A"   30 A"   75 A'   76 A'                 
  1.389   1.406   1.416   1.495   1.545   1.559   1.602   1.644
 77 A'   78 A'   31 A"   32 A"   79 A'   33 A"   80 A'   81 A'                 
  1.683   1.926   1.999   2.229   2.261   2.330   2.633   2.779
 82 A'   83 A'   84 A'   34 A"   85 A'   86 A'   35 A"   87 A'                 
  3.120   3.752   3.755   3.815   3.838   3.938   3.946   3.950
 88 A'   36 A"   89 A'   37 A"   90 A'   38 A"   39 A"   91 A'                 
  3.978   4.074   4.289   4.438   5.964   5.988   6.000   6.268
 92 A'   93 A'   94 A'   95 A'   40 A"   96 A'   97 A'   41 A"                 
  6.304   6.358   6.966   9.646  13.765  13.875  14.082  23.393
 98 A'   99 A'  100 A'  101 A'   42 A"  102 A'  103 A'  104 A'                 
 25.764  25.827  26.127  27.745  28.309  28.327  28.338  28.511
 43 A"  105 A'  106 A'  107 A'   44 A"  108 A'  109 A'   45 A"                 
 28.515  28.517  28.528  28.588  66.716 127.855 127.869 127.884
 46 A"  110 A'  111 A'  112 A'  113 A'   47 A"  114 A'  115 A'                 
151.556 163.127 215.6221901.715
116 A'  117 A'  118 A'  119 A'                                                 

 Beta MOs, Restricted
 -- Occupied --                  
******* -176.33 -165.74 -165.73 -165.73 -101.59  -77.12  -35.83
  1 A'    2 A'    3 A'    1 A"    4 A'    5 A'    6 A'    7 A'                 
-31.321 -31.315 -31.315 -24.734 -22.972 -22.970 -22.970 -22.966
  8 A'    2 A"    9 A'   10 A'   11 A'    3 A"   12 A'    4 A"                 
-22.966 -10.354  -9.499  -7.265  -7.254  -7.254  -6.620  -6.377
 13 A'   14 A'   15 A'   16 A'   17 A'    5 A"   18 A'   19 A'                 
 -4.789  -4.782  -4.779  -4.777  -4.774  -4.774  -2.055  -2.050
 20 A'   21 A'    6 A"   22 A'    7 A"   23 A'   24 A'    8 A"                 
 -2.050  -2.037  -2.037  -1.216  -0.862  -0.793  -0.677  -0.577
 25 A'   26 A'    9 A"   27 A'   28 A'   29 A'   30 A'   31 A'                 
 -0.502  -0.476  -0.464  -0.415  -0.376  -0.360  -0.328  -0.316
 32 A'   10 A"   33 A'   34 A'   11 A"   35 A'   12 A"   36 A'                 
 -0.295  -0.292
 13 A"   37 A'                                                                 
 -- Virtual --                   
 -0.156  -0.115  -0.097  -0.001   0.004   0.030   0.037   0.040
 38 A'   39 A'   14 A"   40 A'   41 A'   42 A'   43 A'   15 A"                 
  0.058   0.081   0.086   0.093   0.104   0.107   0.116   0.146
 44 A'   16 A"   45 A'   46 A'   47 A'   17 A"   48 A'   49 A'                 
  0.157   0.184   0.212   0.232   0.257   0.264   0.280   0.292
 50 A'   51 A'   18 A"   52 A'   19 A"   53 A'   20 A"   54 A'                 
  0.314   0.352   0.367   0.375   0.383   0.386   0.404   0.405
 55 A'   56 A'   57 A'   21 A"   22 A"   58 A'   59 A'   60 A'                 
  0.420   0.457   0.460   0.474   0.523   0.542   0.585   0.632
 61 A'   23 A"   62 A'   63 A'   24 A"   64 A'   65 A'   66 A'                 
  0.636   0.649   0.746   0.792   0.828   0.846   0.862   0.869
 25 A"   26 A"   67 A'   68 A'   69 A'   27 A"   70 A'   28 A"                 
  0.911   0.989   1.087   1.120   1.212   1.277   1.304   1.336
 71 A'   72 A'   73 A'   74 A'   29 A"   30 A"   75 A'   76 A'                 
  1.389   1.406   1.416   1.495   1.545   1.559   1.602   1.644
 77 A'   78 A'   31 A"   32 A"   79 A'   33 A"   80 A'   81 A'                 
  1.683   1.926   1.999   2.229   2.261   2.330   2.633   2.779
 82 A'   83 A'   84 A'   34 A"   85 A'   86 A'   35 A"   87 A'                 
  3.120   3.752   3.755   3.815   3.838   3.938   3.946   3.950
 88 A'   36 A"   89 A'   37 A"   90 A'   38 A"   39 A"   91 A'                 
  3.978   4.074   4.289   4.438   5.964   5.988   6.000   6.268
 92 A'   93 A'   94 A'   95 A'   40 A"   96 A'   97 A'   41 A"                 
  6.304   6.358   6.966   9.646  13.765  13.875  14.082  23.393
 98 A'   99 A'  100 A'  101 A'   42 A"  102 A'  103 A'  104 A'                 
 25.764  25.827  26.127  27.745  28.309  28.327  28.338  28.511
 43 A"  105 A'  106 A'  107 A'   44 A"  108 A'  109 A'   45 A"                 
 28.515  28.517  28.528  28.588  66.716 127.855 127.869 127.884
 46 A"  110 A'  111 A'  112 A'  113 A'   47 A"  114 A'  115 A'                 
151.556 163.127 215.6221901.715
116 A'  117 A'  118 A'  119 A'                                                 
 --------------------------------------------------------------

          Ground-State Mulliken Net Atomic Charges

     Atom                 Charge (a.u.)
  ----------------------------------------
      1 C                    -0.152068
      2 P                     0.159080
      3 I                    -0.073020
      4 F                    -0.090258
      5 Cl                    0.156265
  ----------------------------------------
  Sum of atomic charges =     0.000000

 -----------------------------------------------------------------
                    Cartesian Multipole Moments
 -----------------------------------------------------------------
    Charge (ESU x 10^10)
                 0.0000
    Dipole Moment (Debye)
         X      -1.7408      Y       0.3781      Z       0.0000
       Tot       1.7814
    Quadrupole Moments (Debye-Ang)
        XX     -69.4227     XY       0.5915     YY     -65.2253
        XZ       0.0000     YZ      -0.0000     ZZ     -64.9903
    Octopole Moments (Debye-Ang^2)
       XXX     -83.3287    XXY      -8.1407    XYY     -17.9102
       YYY      -8.0559    XXZ       0.0000    XYZ      -0.0000
       YYZ       0.0000    XZZ     -15.0906    YZZ       0.8746
       ZZZ       0.0000
    Hexadecapole Moments (Debye-Ang^3)
      XXXX   -1348.8329   XXXY      11.0248   XXYY    -299.0512
      XYYY       8.2211   YYYY    -424.3853   XXXZ      -0.0000
      XXYZ      -0.0000   XYYZ      -0.0000   YYYZ      -0.0000
      XXZZ    -233.0102   XYZZ       7.4986   YYZZ     -88.2524
      XZZZ       0.0000   YZZZ      -0.0000   ZZZZ     -84.9214
 -----------------------------------------------------------------
 Calculating analytic gradient of the SCF energy
 Gradient of SCF Energy
            1           2           3           4           5
    1  -0.1894738   0.1528580  -0.0188096   0.0752577  -0.0198323
    2   0.1226426  -0.1178607   0.0000125   0.0506864  -0.0554808
    3  -0.0000000   0.0000000  -0.0000000   0.0000000   0.0000000
 Max gradient component =       1.895E-01
 RMS gradient           =       8.175E-02
 Gradient time:  CPU 6.67 s  wall 1.77 s
 Geometry Optimization Parameters
   NAtoms,    NIC,     NZ,  NCons,   NDum,   NFix, NCnnct, MaxDiis
        5      20       5       0       0       0       0       0


** GEOMETRY OPTIMIZATION IN DELOCALIZED INTERNAL COORDINATES **
   Searching for a Minimum

   Optimization Cycle:   1

                       Coordinates (Angstroms)
     ATOM                X               Y               Z
      1  C         1.9721321474    0.3823664516    0.0000000000
      2  P         0.7016220609    1.1797397144    0.0000000000
      3  I        -1.5964322173   -0.0363797430    0.0000000000
      4  F         3.3332873736    1.1026833610    0.0000000000
      5  Cl        1.8973057267   -1.6462540173    0.0000000000
   Point Group: cs    Number of degrees of freedom:     7


   Energy is  -7859.001268086


 Attempting to Generate Delocalized Internal Coordinates

  7 Hessian modes will be used to form the next step
  Hessian Eigenvalues:
     0.075278    0.139919    0.250000    0.250000    0.250000    0.285189
     0.766766

 Minimum Search - Taking Simple RFO Step
 Searching for Lamda that Minimizes Along All modes
 Value Taken    Lamda =  -0.08621325
 Calculated Step too Large.  Step scaled by  0.654134
 Step Taken.  Stepsize is  0.300000

                             Maximum     Tolerance    Cnvgd?
         Gradient           0.171156      0.000300      NO
         Displacement       0.209425      0.001200      NO
         Energy change     *********      0.000001      NO


 New Cartesian Coordinates Obtained by Inverse Iteration

 Displacement from previous Coordinates is:  0.328398
 ----------------------------------------------------------------
             Standard Nuclear Orientation (Angstroms)
    I     Atom           X                Y                Z
 ----------------------------------------------------------------
    1      C       1.9641063647     0.3614620484     0.0000000000
    2      P       0.6672528679     1.2490929521     0.0000000000
    3      I      -1.5459577542    -0.0458336262     0.0000000000
    4      F       3.2724995210     1.0000099857     0.0000000000
    5      Cl      1.9500140920    -1.5825755932     0.0000000000
 ----------------------------------------------------------------
 Molecular Point Group                 Cs    NOp =  2
 Largest Abelian Subgroup              Cs    NOp =  2
 Nuclear Repulsion Energy =   564.0386659630 hartrees
 There are       50 alpha and       50 beta electrons
 Applying Cartesian multipole field
    Component          Value
    ---------          -----
     (2,0,0)        1.00000E-11
     (0,2,0)        2.00000E-11
     (0,0,2)       -3.00000E-11
 Nucleus-field energy     =     0.0000000168 hartrees
 Requested basis set is 6-311++G(d,p)
 There are 62 shells and 166 basis functions
 A cutoff of  1.0D-11 yielded   1520 shell pairs
 There are     11662 function pairs (     12965 Cartesian)
 Smallest overlap matrix eigenvalue = 7.95E-04
 Guess MOs from SCF MO coefficient file

 -----------------------------------------------------------------------
  General SCF calculation program by
  Eric Jon Sundstrom, Paul Horn, Yuezhi Mao, Dmitri Zuev, Alec White,
  David Stuck, Shaama M.S., Shane Yost, Joonho Lee, David Small,
  Daniel Levine, Susi Lehtola, Hugh Burton, Evgeny Epifanovsky
 -----------------------------------------------------------------------
 Exchange:     0.2000 Hartree-Fock + 0.0800 Slater + 0.7200 B88
 Correlation:  0.1900 VWN1RPA + 0.8100 LYP
 Using SG-1 standard quadrature grid
 using 4 threads for integral computing
 -------------------------------------------------------
 OpenMP Integral computing Module                
 Release: version 2.0, May 2017, Q-Chem Inc. Pleasanton 
 -------------------------------------------------------
 -------------------------------------------------------
 OpenMP BLAS3 based DFT computing Module                
 Release: version 1.0, May 2013, Q-Chem Inc. Pittsburgh 
 -------------------------------------------------------
 A restricted SCF calculation will be
 performed using DIIS
 SCF converges when DIIS error is below 1.0e-08
 ---------------------------------------
  Cycle       Energy         DIIS error
 ---------------------------------------
    1   -7859.0415028014      1.24e-03  
    2   -7859.0476818362      6.25e-04  
    3   -7859.0458459772      9.46e-04  
    4   -7859.0491606788      1.07e-04  
    5   -7859.0491908587      5.41e-05  
    6   -7859.0492011326      1.11e-05  
    7   -7859.0492015134      5.58e-06  
    8   -7859.0492016124      1.08e-06  
    9   -7859.0492016149      4.36e-07  
   10   -7859.0492016153      1.89e-07  
   11   -7859.0492016155      2.57e-08  
   12   -7859.0492016154      7.63e-09  Convergence criterion met
 ---------------------------------------
 SCF time:   CPU 22.86s  wall 6.00s 
 SCF   energy in the final basis set =    -7859.0492016154
 Total energy in the final basis set =    -7859.0492016154

 --------------------------------------------------------------
             Orbital Energies (a.u.) and Symmetries
 --------------------------------------------------------------

 Alpha MOs, Restricted
 -- Occupied --                  
******* -176.33 -165.73 -165.73 -165.73 -101.59  -77.12  -35.82
  1 A'    2 A'    3 A'    1 A"    4 A'    5 A'    6 A'    7 A'                 
-31.316 -31.310 -31.310 -24.741 -22.967 -22.965 -22.965 -22.961
  8 A'    2 A"    9 A'   10 A'   11 A'    3 A"   12 A'    4 A"                 
-22.961 -10.358  -9.502  -7.268  -7.257  -7.257  -6.617  -6.372
 13 A'   14 A'   15 A'   16 A'    5 A"   17 A'   18 A'   19 A'                 
 -4.784  -4.778  -4.775  -4.774  -4.770  -4.769  -2.049  -2.046
 20 A'   21 A'    6 A"   22 A'    7 A"   23 A'   24 A'    8 A"                 
 -2.045  -2.033  -2.032  -1.243  -0.868  -0.779  -0.675  -0.594
 25 A'   26 A'    9 A"   27 A'   28 A'   29 A'   30 A'   31 A'                 
 -0.517  -0.493  -0.470  -0.414  -0.374  -0.363  -0.323  -0.318
 32 A'   10 A"   33 A'   34 A'   11 A"   35 A'   12 A"   36 A'                 
 -0.289  -0.286
 37 A'   13 A"                                                                 
 -- Virtual --                   
 -0.136  -0.099  -0.082   0.001   0.016   0.032   0.041   0.041
 38 A'   14 A"   39 A'   40 A'   41 A'   42 A'   15 A"   43 A'                 
  0.056   0.079   0.085   0.095   0.107   0.107   0.116   0.148
 44 A'   16 A"   45 A'   46 A'   17 A"   47 A'   48 A'   49 A'                 
  0.156   0.188   0.213   0.236   0.259   0.263   0.280   0.284
 50 A'   51 A'   18 A"   52 A'   19 A"   53 A'   20 A"   54 A'                 
  0.307   0.351   0.353   0.375   0.384   0.388   0.404   0.410
 55 A'   56 A'   57 A'   21 A"   58 A'   22 A"   59 A'   60 A'                 
  0.417   0.456   0.463   0.471   0.517   0.560   0.578   0.627
 61 A'   23 A"   62 A'   63 A'   24 A"   64 A'   65 A'   25 A"                 
  0.630   0.663   0.768   0.802   0.842   0.843   0.863   0.869
 66 A'   26 A"   67 A'   68 A'   27 A"   69 A'   70 A'   28 A"                 
  0.892   1.012   1.036   1.101   1.223   1.280   1.308   1.346
 71 A'   72 A'   73 A'   74 A'   29 A"   30 A"   75 A'   76 A'                 
  1.370   1.405   1.413   1.479   1.541   1.583   1.637   1.661
 77 A'   78 A'   31 A"   32 A"   33 A"   79 A'   80 A'   81 A'                 
  1.716   1.885   1.949   2.227   2.267   2.355   2.621   2.828
 82 A'   83 A'   84 A'   34 A"   85 A'   86 A'   35 A"   87 A'                 
  3.096   3.741   3.745   3.852   3.876   3.942   3.952   3.955
 88 A'   36 A"   89 A'   37 A"   90 A'   38 A"   39 A"   91 A'                 
  3.986   4.086   4.291   4.546   5.968   5.993   6.007   6.259
 92 A'   93 A'   94 A'   95 A'   40 A"   96 A'   97 A'   41 A"                 
  6.300   6.398   6.948   9.654  13.768  13.876  14.025  23.344
 98 A'   99 A'  100 A'  101 A'   42 A"  102 A'  103 A'  104 A'                 
 25.766  25.843  26.184  27.748  28.314  28.333  28.344  28.516
 43 A"  105 A'  106 A'  107 A'   44 A"  108 A'  109 A'   45 A"                 
 28.520  28.522  28.534  28.596  66.707 127.860 127.875 127.890
 46 A"  110 A'  111 A'  112 A'  113 A'   47 A"  114 A'  115 A'                 
151.559 163.082 215.6331901.718
116 A'  117 A'  118 A'  119 A'                                                 

 Beta MOs, Restricted
 -- Occupied --                  
******* -176.33 -165.73 -165.73 -165.73 -101.59  -77.12  -35.82
  1 A'    2 A'    3 A'    1 A"    4 A'    5 A'    6 A'    7 A'                 
-31.316 -31.310 -31.310 -24.741 -22.967 -22.965 -22.965 -22.961
  8 A'    2 A"    9 A'   10 A'   11 A'    3 A"   12 A'    4 A"                 
-22.961 -10.358  -9.502  -7.268  -7.257  -7.257  -6.617  -6.372
 13 A'   14 A'   15 A'   16 A'    5 A"   17 A'   18 A'   19 A'                 
 -4.784  -4.778  -4.775  -4.774  -4.770  -4.769  -2.049  -2.046
 20 A'   21 A'    6 A"   22 A'    7 A"   23 A'   24 A'    8 A"                 
 -2.045  -2.033  -2.032  -1.243  -0.868  -0.779  -0.675  -0.594
 25 A'   26 A'    9 A"   27 A'   28 A'   29 A'   30 A'   31 A'                 
 -0.517  -0.493  -0.470  -0.414  -0.374  -0.363  -0.323  -0.318
 32 A'   10 A"   33 A'   34 A'   11 A"   35 A'   12 A"   36 A'                 
 -0.289  -0.286
 37 A'   13 A"                                                                 
 -- Virtual --                   
 -0.136  -0.099  -0.082   0.001   0.016   0.032   0.041   0.041
 38 A'   14 A"   39 A'   40 A'   41 A'   42 A'   15 A"   43 A'                 
  0.056   0.079   0.085   0.095   0.107   0.107   0.116   0.148
 44 A'   16 A"   45 A'   46 A'   17 A"   47 A'   48 A'   49 A'                 
  0.156   0.188   0.213   0.236   0.259   0.263   0.280   0.284
 50 A'   51 A'   18 A"   52 A'   19 A"   53 A'   20 A"   54 A'                 
  0.307   0.351   0.353   0.375   0.384   0.388   0.404   0.410
 55 A'   56 A'   57 A'   21 A"   58 A'   22 A"   59 A'   60 A'                 
  0.417   0.456   0.463   0.471   0.517   0.560   0.578   0.627
 61 A'   23 A"   62 A'   63 A'   24 A"   64 A'   65 A'   25 A"                 
  0.630   0.663   0.768   0.802   0.842   0.843   0.863   0.869
 66 A'   26 A"   67 A'   68 A'   27 A"   69 A'   70 A'   28 A"                 
  0.892   1.012   1.036   1.101   1.223   1.280   1.308   1.346
 71 A'   72 A'   73 A'   74 A'   29 A"   30 A"   75 A'   76 A'                 
  1.370   1.405   1.413   1.479   1.541   1.583   1.637   1.661
 77 A'   78 A'   31 A"   32 A"   33 A"   79 A'   80 A'   81 A'                 
  1.716   1.885   1.949   2.227   2.267   2.355   2.621   2.828
 82 A'   83 A'   84 A'   34 A"   85 A'   86 A'   35 A"   87 A'                 
  3.096   3.741   3.745   3.852   3.876   3.942   3.952   3.955
 88 A'   36 A"   89 A'   37 A"   90 A'   38 A"   39 A"   91 A'                 
  3.986   4.086   4.291   4.546   5.968   5.993   6.007   6.259
 92 A'   93 A'   94 A'   95 A'   40 A"   96 A'   97 A'   41 A"                 
  6.300   6.398   6.948   9.654  13.768  13.876  14.025  23.344
 98 A'   99 A'  100 A'  101 A'   42 A"  102 A'  103 A'  104 A'                 
 25.766  25.843  26.184  27.748  28.314  28.333  28.344  28.516
 43 A"  105 A'  106 A'  107 A'   44 A"  108 A'  109 A'   45 A"                 
 28.520  28.522  28.534  28.596  66.707 127.860 127.875 127.890
 46 A"  110 A'  111 A'  112 A'  113 A'   47 A"  114 A'  115 A'                 
151.559 163.082 215.6331901.718
116 A'  117 A'  118 A'  119 A'                                                 
 --------------------------------------------------------------

          Ground-State Mulliken Net Atomic Charges

     Atom                 Charge (a.u.)
  ----------------------------------------
      1 C                    -0.219467
      2 P                     0.149236
      3 I                    -0.088849
      4 F                    -0.046910
      5 Cl                    0.205991
  ----------------------------------------
  Sum of atomic charges =     0.000000

 -----------------------------------------------------------------
                    Cartesian Multipole Moments
 -----------------------------------------------------------------
    Charge (ESU x 10^10)
                 0.0000
    Dipole Moment (Debye)
         X      -1.1999      Y       0.3186      Z       0.0000
       Tot       1.2414
    Quadrupole Moments (Debye-Ang)
        XX     -68.2434     XY       0.7465     YY     -64.6532
        XZ       0.0000     YZ      -0.0000     ZZ     -65.1641
    Octopole Moments (Debye-Ang^2)
       XXX     -79.6219    XXY      -8.1794    XYY     -17.6514
       YYY     -10.8537    XXZ       0.0000    XYZ      -0.0000
       YYZ       0.0000    XZZ     -16.0986    YZZ      -0.4034
       ZZZ       0.0000
    Hexadecapole Moments (Debye-Ang^3)
      XXXX   -1305.6950   XXXY      19.7358   XXYY    -286.3355
      XYYY      11.1052   YYYY    -414.1103   XXXZ       0.0000
      XXYZ      -0.0000   XYYZ       0.0000   YYYZ       0.0000
      XXZZ    -227.2383   XYZZ       8.3999   YYZZ     -86.6582
      XZZZ       0.0000   YZZZ      -0.0000   ZZZZ     -85.7642
 -----------------------------------------------------------------
 Calculating analytic gradient of the SCF energy
 Gradient of SCF Energy
            1           2           3           4           5
    1  -0.1078365   0.0786319  -0.0162786   0.0597810  -0.0142979
    2   0.0844571  -0.0676235  -0.0010813   0.0379666  -0.0537190
    3  -0.0000000  -0.0000000   0.0000000   0.0000000   0.0000000
 Max gradient component =       1.078E-01
 RMS gradient           =       5.026E-02
 Gradient time:  CPU 6.73 s  wall 1.78 s
 Geometry Optimization Parameters
   NAtoms,    NIC,     NZ,  NCons,   NDum,   NFix, NCnnct, MaxDiis
        5      20       5       0       0       0       0       0

 Cartesian Hessian Update
 Hessian Updated using BFGS Update


** GEOMETRY OPTIMIZATION IN DELOCALIZED INTERNAL COORDINATES **
   Searching for a Minimum

   Optimization Cycle:   2

                       Coordinates (Angstroms)
     ATOM                X               Y               Z
      1  C         1.9641063647    0.3614620484    0.0000000000
      2  P         0.6672528679    1.2490929521    0.0000000000
      3  I        -1.5459577542   -0.0458336262    0.0000000000
      4  F         3.2724995210    1.0000099857    0.0000000000
      5  Cl        1.9500140920   -1.5825755932    0.0000000000
   Point Group: cs    Number of degrees of freedom:     7


   Energy is  -7859.049201615

 Hessian Updated using BFGS Update

  6 Hessian modes will be used to form the next step
  Hessian Eigenvalues:
     0.072196    0.096804    0.213233    0.250413    0.266111    0.846829

 Minimum Search - Taking Simple RFO Step
 Searching for Lamda that Minimizes Along All modes
 Value Taken    Lamda =  -0.07540616
 Calculated Step too Large.  Step scaled by  0.478736
 Step Taken.  Stepsize is  0.300000

                             Maximum     Tolerance    Cnvgd?
         Gradient           0.103471      0.000300      NO
         Displacement       0.183170      0.001200      NO
         Energy change     -0.047934      0.000001      NO


 New Cartesian Coordinates Obtained by Inverse Iteration

 Displacement from previous Coordinates is:  0.348909
 ----------------------------------------------------------------
             Standard Nuclear Orientation (Angstroms)
    I     Atom           X                Y                Z
 ----------------------------------------------------------------
    1      C       1.9469726037     0.3415405682     0.0000000000
    2      P       0.6546860006     1.3078703931     0.0000000000
    3      I      -1.4684989848    -0.0681320076     0.0000000000
    4      F       3.2016124340     0.8979420568     0.0000000000
    5      Cl      1.9731430378    -1.4970652438     0.0000000000
 ----------------------------------------------------------------
 Molecular Point Group                 Cs    NOp =  2
 Largest Abelian Subgroup              Cs    NOp =  2
 Nuclear Repulsion Energy =   577.0706385588 hartrees
 There are       50 alpha and       50 beta electrons
 Applying Cartesian multipole field
    Component          Value
    ---------          -----
     (2,0,0)        1.00000E-11
     (0,2,0)        2.00000E-11
     (0,0,2)       -3.00000E-11
 Nucleus-field energy     =     0.0000000159 hartrees
 Requested basis set is 6-311++G(d,p)
 There are 62 shells and 166 basis functions
 A cutoff of  1.0D-11 yielded   1536 shell pairs
 There are     11739 function pairs (     13049 Cartesian)
 Smallest overlap matrix eigenvalue = 6.70E-04
 Guess MOs from SCF MO coefficient file

 -----------------------------------------------------------------------
  General SCF calculation program by
  Eric Jon Sundstrom, Paul Horn, Yuezhi Mao, Dmitri Zuev, Alec White,
  David Stuck, Shaama M.S., Shane Yost, Joonho Lee, David Small,
  Daniel Levine, Susi Lehtola, Hugh Burton, Evgeny Epifanovsky
 -----------------------------------------------------------------------
 Exchange:     0.2000 Hartree-Fock + 0.0800 Slater + 0.7200 B88
 Correlation:  0.1900 VWN1RPA + 0.8100 LYP
 Using SG-1 standard quadrature grid
 using 4 threads for integral computing
 -------------------------------------------------------
 OpenMP Integral computing Module                
 Release: version 2.0, May 2017, Q-Chem Inc. Pleasanton 
 -------------------------------------------------------
 -------------------------------------------------------
 OpenMP BLAS3 based DFT computing Module                
 Release: version 1.0, May 2013, Q-Chem Inc. Pittsburgh 
 -------------------------------------------------------
 A restricted SCF calculation will be
 performed using DIIS
 SCF converges when DIIS error is below 1.0e-08
 ---------------------------------------
  Cycle       Energy         DIIS error
 ---------------------------------------
    1   -7859.0704162205      1.29e-03  
    2   -7859.0779131381      2.83e-04  
    3   -7859.0777716235      3.26e-04  
    4   -7859.0782142232      1.24e-04  
    5   -7859.0782647713      4.29e-05  
    6   -7859.0782708405      1.11e-05  
    7   -7859.0782712733      5.64e-06  
    8   -7859.0782713805      8.00e-07  
    9   -7859.0782713826      2.31e-07  
   10   -7859.0782713826      1.48e-07  
   11   -7859.0782713828      2.43e-08  
   12   -7859.0782713828      6.46e-09  Convergence criterion met
 ---------------------------------------
 SCF time:   CPU 23.32s  wall 6.00s 
 SCF   energy in the final basis set =    -7859.0782713828
 Total energy in the final basis set =    -7859.0782713828

 --------------------------------------------------------------
             Orbital Energies (a.u.) and Symmetries
 --------------------------------------------------------------

 Alpha MOs, Restricted
 -- Occupied --                  
******* -176.32 -165.72 -165.72 -165.72 -101.59  -77.11  -35.82
  1 A'    2 A'    3 A'    1 A"    4 A'    5 A'    6 A'    7 A'                 
-31.310 -31.304 -31.304 -24.748 -22.960 -22.959 -22.959 -22.955
  8 A'    2 A"    9 A'   10 A'   11 A'    3 A"   12 A'    4 A"                 
-22.955 -10.355  -9.505  -7.270  -7.260  -7.260  -6.609  -6.366
 13 A'   14 A'   15 A'   16 A'    5 A"   17 A'   18 A'   19 A'                 
 -4.778  -4.771  -4.767  -4.766  -4.764  -4.763  -2.043  -2.039
 20 A'   21 A'    6 A"   22 A'    7 A"   23 A'   24 A'    8 A"                 
 -2.039  -2.027  -2.027  -1.276  -0.884  -0.768  -0.674  -0.610
 25 A'   26 A'    9 A"   27 A'   28 A'   29 A'   30 A'   31 A'                 
 -0.536  -0.515  -0.477  -0.411  -0.379  -0.367  -0.319  -0.318
 32 A'   10 A"   33 A'   34 A'   11 A"   35 A'   36 A'   12 A"                 
 -0.285  -0.275
 37 A'   13 A"                                                                 
 -- Virtual --                   
 -0.116  -0.095  -0.045   0.004   0.022   0.034   0.041   0.050
 38 A'   14 A"   39 A'   40 A'   41 A'   42 A'   15 A"   43 A'                 
  0.056   0.077   0.084   0.096   0.107   0.112   0.123   0.152
 44 A'   16 A"   45 A'   46 A'   17 A"   47 A'   48 A'   49 A'                 
  0.159   0.195   0.216   0.240   0.260   0.265   0.278   0.280
 50 A'   51 A'   18 A"   52 A'   19 A"   53 A'   54 A'   20 A"                 
  0.301   0.342   0.358   0.375   0.382   0.394   0.408   0.413
 55 A'   56 A'   57 A'   21 A"   58 A'   22 A"   59 A'   60 A'                 
  0.418   0.454   0.461   0.480   0.512   0.576   0.587   0.621
 61 A'   23 A"   62 A'   63 A'   24 A"   64 A'   65 A'   25 A"                 
  0.634   0.677   0.777   0.825   0.836   0.857   0.868   0.869
 66 A'   26 A"   67 A'   68 A'   27 A"   69 A'   28 A"   70 A'                 
  0.881   0.994   1.040   1.123   1.241   1.286   1.313   1.339
 71 A'   72 A'   73 A'   74 A'   29 A"   30 A"   75 A'   76 A'                 
  1.364   1.400   1.413   1.465   1.543   1.612   1.668   1.678
 77 A'   78 A'   31 A"   32 A"   33 A"   79 A'   80 A'   81 A'                 
  1.781   1.845   1.940   2.226   2.278   2.391   2.617   2.915
 82 A'   83 A'   84 A'   34 A"   85 A'   86 A'   35 A"   87 A'                 
  3.106   3.729   3.736   3.905   3.937   3.949   3.959   3.962
 88 A'   36 A"   89 A'   37 A"   90 A'   38 A"   39 A"   91 A'                 
  4.000   4.100   4.297   4.629   5.974   6.001   6.016   6.248
 92 A'   93 A'   94 A'   95 A'   40 A"   96 A'   97 A'   41 A"                 
  6.294   6.459   6.943   9.671  13.776  13.885  14.005  23.358
 98 A'   99 A'  100 A'  101 A'   42 A"  102 A'  103 A'  104 A'                 
 25.772  25.873  26.236  27.754  28.320  28.341  28.353  28.522
 43 A"  105 A'  106 A'  107 A'   44 A"  108 A'  109 A'   45 A"                 
 28.527  28.529  28.544  28.607  66.700 127.866 127.882 127.898
 46 A"  110 A'  111 A'  112 A'  113 A'   47 A"  114 A'  115 A'                 
151.565 163.064 215.6521901.725
116 A'  117 A'  118 A'  119 A'                                                 

 Beta MOs, Restricted
 -- Occupied --                  
******* -176.32 -165.72 -165.72 -165.72 -101.59  -77.11  -35.82
  1 A'    2 A'    3 A'    1 A"    4 A'    5 A'    6 A'    7 A'                 
-31.310 -31.304 -31.304 -24.748 -22.960 -22.959 -22.959 -22.955
  8 A'    2 A"    9 A'   10 A'   11 A'    3 A"   12 A'    4 A"                 
-22.955 -10.355  -9.505  -7.270  -7.260  -7.260  -6.609  -6.366
 13 A'   14 A'   15 A'   16 A'    5 A"   17 A'   18 A'   19 A'                 
 -4.778  -4.771  -4.767  -4.766  -4.764  -4.763  -2.043  -2.039
 20 A'   21 A'    6 A"   22 A'    7 A"   23 A'   24 A'    8 A"                 
 -2.039  -2.027  -2.027  -1.276  -0.884  -0.768  -0.674  -0.610
 25 A'   26 A'    9 A"   27 A'   28 A'   29 A'   30 A'   31 A'                 
 -0.536  -0.515  -0.477  -0.411  -0.379  -0.367  -0.319  -0.318
 32 A'   10 A"   33 A'   34 A'   11 A"   35 A'   36 A'   12 A"                 
 -0.285  -0.275
 37 A'   13 A"                                                                 
 -- Virtual --                   
 -0.116  -0.095  -0.045   0.004   0.022   0.034   0.041   0.050
 38 A'   14 A"   39 A'   40 A'   41 A'   42 A'   15 A"   43 A'                 
  0.056   0.077   0.084   0.096   0.107   0.112   0.123   0.152
 44 A'   16 A"   45 A'   46 A'   17 A"   47 A'   48 A'   49 A'                 
  0.159   0.195   0.216   0.240   0.260   0.265   0.278   0.280
 50 A'   51 A'   18 A"   52 A'   19 A"   53 A'   54 A'   20 A"                 
  0.301   0.342   0.358   0.375   0.382   0.394   0.408   0.413
 55 A'   56 A'   57 A'   21 A"   58 A'   22 A"   59 A'   60 A'                 
  0.418   0.454   0.461   0.480   0.512   0.576   0.587   0.621
 61 A'   23 A"   62 A'   63 A'   24 A"   64 A'   65 A'   25 A"                 
  0.634   0.677   0.777   0.825   0.836   0.857   0.868   0.869
 66 A'   26 A"   67 A'   68 A'   27 A"   69 A'   28 A"   70 A'                 
  0.881   0.994   1.040   1.123   1.241   1.286   1.313   1.339
 71 A'   72 A'   73 A'   74 A'   29 A"   30 A"   75 A'   76 A'                 
  1.364   1.400   1.413   1.465   1.543   1.612   1.668   1.678
 77 A'   78 A'   31 A"   32 A"   33 A"   79 A'   80 A'   81 A'                 
  1.781   1.845   1.940   2.226   2.278   2.391   2.617   2.915
 82 A'   83 A'   84 A'   34 A"   85 A'   86 A'   35 A"   87 A'                 
  3.106   3.729   3.736   3.905   3.937   3.949   3.959   3.962
 88 A'   36 A"   89 A'   37 A"   90 A'   38 A"   39 A"   91 A'                 
  4.000   4.100   4.297   4.629   5.974   6.001   6.016   6.248
 92 A'   93 A'   94 A'   95 A'   40 A"   96 A'   97 A'   41 A"                 
  6.294   6.459   6.943   9.671  13.776  13.885  14.005  23.358
 98 A'   99 A'  100 A'  101 A'   42 A"  102 A'  103 A'  104 A'                 
 25.772  25.873  26.236  27.754  28.320  28.341  28.353  28.522
 43 A"  105 A'  106 A'  107 A'   44 A"  108 A'  109 A'   45 A"                 
 28.527  28.529  28.544  28.607  66.700 127.866 127.882 127.898
 46 A"  110 A'  111 A'  112 A'  113 A'   47 A"  114 A'  115 A'                 
151.565 163.064 215.6521901.725
116 A'  117 A'  118 A'  119 A'                                                 
 --------------------------------------------------------------

          Ground-State Mulliken Net Atomic Charges

     Atom                 Charge (a.u.)
  ----------------------------------------
      1 C                    -0.292133
      2 P                     0.136801
      3 I                    -0.106006
      4 F                     0.004772
      5 Cl                    0.256565
  ----------------------------------------
  Sum of atomic charges =    -0.000000

 -----------------------------------------------------------------
                    Cartesian Multipole Moments
 -----------------------------------------------------------------
    Charge (ESU x 10^10)
                -0.0000
    Dipole Moment (Debye)
         X      -0.5381      Y       0.1757      Z      -0.0000
       Tot       0.5660
    Quadrupole Moments (Debye-Ang)
        XX     -66.7909     XY       0.7834     YY     -64.1526
        XZ      -0.0000     YZ       0.0000     ZZ     -65.2005
    Octopole Moments (Debye-Ang^2)
       XXX     -76.0088    XXY      -8.2263    XYY     -18.1889
       YYY     -13.0081    XXZ      -0.0000    XYZ       0.0000
       YYZ      -0.0000    XZZ     -17.2967    YZZ      -1.5191
       ZZZ      -0.0000
    Hexadecapole Moments (Debye-Ang^3)
      XXXX   -1237.9297   XXXY      21.2574   XXYY    -269.4740
      XYYY       8.6849   YYYY    -400.6016   XXXZ      -0.0000
      XXYZ       0.0000   XYYZ      -0.0000   YYYZ       0.0000
      XXZZ    -217.1283   XYZZ       7.2490   YYZZ     -84.3170
      XZZZ      -0.0000   YZZZ       0.0000   ZZZZ     -86.3172
 -----------------------------------------------------------------
 Calculating analytic gradient of the SCF energy
 Gradient of SCF Energy
            1           2           3           4           5
    1  -0.0541444   0.0482852  -0.0112167   0.0254286  -0.0083526
    2   0.0650362  -0.0427792  -0.0018434   0.0156937  -0.0361072
    3  -0.0000000  -0.0000000   0.0000000  -0.0000000   0.0000000
 Max gradient component =       6.504E-02
 RMS gradient           =       3.024E-02
 Gradient time:  CPU 6.93 s  wall 1.84 s
 Geometry Optimization Parameters
   NAtoms,    NIC,     NZ,  NCons,   NDum,   NFix, NCnnct, MaxDiis
        5      20       5       0       0       0       0       0

 Cartesian Hessian Update
 Hessian Updated using BFGS Update


** GEOMETRY OPTIMIZATION IN DELOCALIZED INTERNAL COORDINATES **
   Searching for a Minimum

   Optimization Cycle:   3

                       Coordinates (Angstroms)
     ATOM                X               Y               Z
      1  C         1.9469726037    0.3415405682    0.0000000000
      2  P         0.6546860006    1.3078703931    0.0000000000
      3  I        -1.4684989848   -0.0681320076    0.0000000000
      4  F         3.2016124340    0.8979420568    0.0000000000
      5  Cl        1.9731430378   -1.4970652438    0.0000000000
   Point Group: cs    Number of degrees of freedom:     7


   Energy is  -7859.078271383

 Hessian Updated using BFGS Update

  7 Hessian modes will be used to form the next step
  Hessian Eigenvalues:
     0.075193    0.120072    0.228383    0.250366    0.250418    0.300610
     0.790990

 Minimum Search - Taking Simple RFO Step
 Searching for Lamda that Minimizes Along All modes
 Value Taken    Lamda =  -0.02688999
 Calculated Step too Large.  Step scaled by  0.761564
 Step Taken.  Stepsize is  0.300000

                             Maximum     Tolerance    Cnvgd?
         Gradient           0.063201      0.000300      NO
         Displacement       0.193632      0.001200      NO
         Energy change     -0.029070      0.000001      NO


 New Cartesian Coordinates Obtained by Inverse Iteration

 Displacement from previous Coordinates is:  0.330974
 ----------------------------------------------------------------
             Standard Nuclear Orientation (Angstroms)
    I     Atom           X                Y                Z
 ----------------------------------------------------------------
    1      C       1.9210679975     0.3082847027     0.0000000000
    2      P       0.6365159950     1.3591011003     0.0000000000
    3      I      -1.3842367232    -0.0864472735     0.0000000000
    4      F       3.1463084360     0.8108742990     0.0000000000
    5      Cl      1.9882593860    -1.4096570618     0.0000000000
 ----------------------------------------------------------------
 Molecular Point Group                 Cs    NOp =  2
 Largest Abelian Subgroup              Cs    NOp =  2
 Nuclear Repulsion Energy =   591.7407621813 hartrees
 There are       50 alpha and       50 beta electrons
 Applying Cartesian multipole field
    Component          Value
    ---------          -----
     (2,0,0)        1.00000E-11
     (0,2,0)        2.00000E-11
     (0,0,2)       -3.00000E-11
 Nucleus-field energy     =     0.0000000151 hartrees
 Requested basis set is 6-311++G(d,p)
 There are 62 shells and 166 basis functions
 A cutoff of  1.0D-11 yielded   1544 shell pairs
 There are     11786 function pairs (     13103 Cartesian)
 Smallest overlap matrix eigenvalue = 5.19E-04
 Guess MOs from SCF MO coefficient file

 -----------------------------------------------------------------------
  General SCF calculation program by
  Eric Jon Sundstrom, Paul Horn, Yuezhi Mao, Dmitri Zuev, Alec White,
  David Stuck, Shaama M.S., Shane Yost, Joonho Lee, David Small,
  Daniel Levine, Susi Lehtola, Hugh Burton, Evgeny Epifanovsky
 -----------------------------------------------------------------------
 Exchange:     0.2000 Hartree-Fock + 0.0800 Slater + 0.7200 B88
 Correlation:  0.1900 VWN1RPA + 0.8100 LYP
 Using SG-1 standard quadrature grid
 using 4 threads for integral computing
 -------------------------------------------------------
 OpenMP Integral computing Module                
 Release: version 2.0, May 2017, Q-Chem Inc. Pleasanton 
 -------------------------------------------------------
 -------------------------------------------------------
 OpenMP BLAS3 based DFT computing Module                
 Release: version 1.0, May 2013, Q-Chem Inc. Pittsburgh 
 -------------------------------------------------------
 A restricted SCF calculation will be
 performed using DIIS
 SCF converges when DIIS error is below 1.0e-08
 ---------------------------------------
  Cycle       Energy         DIIS error
 ---------------------------------------
    1   -7859.0820282499      1.24e-03  
    2   -7859.0891139830      3.39e-04  
    3   -7859.0890187847      3.76e-04  
    4   -7859.0895499367      1.06e-04  
    5   -7859.0895838559      3.86e-05  
    6   -7859.0895882343      1.43e-05  
    7   -7859.0895889952      5.14e-06  
    8   -7859.0895890708      7.81e-07  
    9   -7859.0895890732      1.19e-07  
   10   -7859.0895890731      4.53e-08  
   11   -7859.0895890731      1.97e-08  
   12   -7859.0895890732      6.14e-09  Convergence criterion met
 ---------------------------------------
 SCF time:   CPU 23.80s  wall 7.00s 
 SCF   energy in the final basis set =    -7859.0895890732
 Total energy in the final basis set =    -7859.0895890732

 --------------------------------------------------------------
             Orbital Energies (a.u.) and Symmetries
 --------------------------------------------------------------

 Alpha MOs, Restricted
 -- Occupied --                  
******* -176.32 -165.72 -165.72 -165.72 -101.60  -77.10  -35.81
  1 A'    2 A'    3 A'    1 A"    4 A'    5 A'    6 A'    7 A'                 
-31.304 -31.299 -31.299 -24.748 -22.955 -22.954 -22.953 -22.950
  8 A'    2 A"    9 A'   10 A'   11 A'    3 A"   12 A'   13 A'                 
-22.950 -10.351  -9.512  -7.277  -7.267  -7.266  -6.601  -6.361
  4 A"   14 A'   15 A'   16 A'    5 A"   17 A'   18 A'   19 A'                 
 -4.772  -4.763  -4.759  -4.759  -4.759  -4.758  -2.038  -2.034
 20 A'   21 A'    6 A"    7 A"   22 A'   23 A'   24 A'    8 A"                 
 -2.034  -2.022  -2.022  -1.297  -0.912  -0.757  -0.674  -0.615
 25 A'   26 A'    9 A"   27 A'   28 A'   29 A'   30 A'   31 A'                 
 -0.551  -0.529  -0.484  -0.408  -0.389  -0.373  -0.321  -0.314
 32 A'   10 A"   33 A'   34 A'   11 A"   35 A'   36 A'   12 A"                 
 -0.282  -0.263
 37 A'   13 A"                                                                 
 -- Virtual --                   
 -0.097  -0.092  -0.016   0.008   0.025   0.035   0.042   0.054
 38 A'   14 A"   39 A'   40 A'   41 A'   42 A'   15 A"   43 A'                 
  0.061   0.075   0.082   0.096   0.108   0.114   0.130   0.153
 44 A'   16 A"   45 A'   46 A'   17 A"   47 A'   48 A'   49 A'                 
  0.167   0.201   0.218   0.243   0.258   0.267   0.275   0.283
 50 A'   51 A'   18 A"   52 A'   19 A"   53 A'   54 A'   20 A"                 
  0.295   0.332   0.364   0.374   0.381   0.399   0.411   0.417
 55 A'   56 A'   57 A'   21 A"   58 A'   22 A"   59 A'   60 A'                 
  0.423   0.448   0.465   0.493   0.510   0.573   0.606   0.614
 61 A'   23 A"   62 A'   63 A'   24 A"   64 A'   65 A'   25 A"                 
  0.645   0.693   0.771   0.825   0.836   0.863   0.867   0.882
 66 A'   26 A"   67 A'   27 A"   68 A'   28 A"   69 A'   70 A'                 
  0.901   0.955   1.060   1.152   1.252   1.290   1.315   1.331
 71 A'   72 A'   73 A'   74 A'   29 A"   30 A"   75 A'   76 A'                 
  1.382   1.387   1.419   1.466   1.553   1.630   1.673   1.710
 77 A'   78 A'   31 A"   32 A"   33 A"   79 A'   80 A'   81 A'                 
  1.798   1.833   1.988   2.224   2.286   2.417   2.618   2.991
 82 A'   83 A'   84 A'   34 A"   85 A'   86 A'   35 A"   87 A'                 
  3.113   3.726   3.734   3.944   3.954   3.967   3.969   3.990
 88 A'   36 A"   89 A'   37 A"   38 A"   39 A"   90 A'   91 A'                 
  4.019   4.117   4.304   4.663   5.979   6.009   6.027   6.244
 92 A'   93 A'   94 A'   95 A'   40 A"   96 A'   97 A'   41 A"                 
  6.291   6.505   6.932   9.703  13.785  13.894  13.987  23.388
 98 A'   99 A'  100 A'  101 A'   42 A"  102 A'  103 A'  104 A'                 
 25.779  25.905  26.253  27.761  28.325  28.349  28.362  28.528
 43 A"  105 A'  106 A'  107 A'   44 A"  108 A'  109 A'   45 A"                 
 28.533  28.535  28.556  28.619  66.702 127.872 127.890 127.906
 46 A"  110 A'  111 A'  112 A'  113 A'   47 A"  114 A'  115 A'                 
151.572 163.044 215.6851901.732
116 A'  117 A'  118 A'  119 A'                                                 

 Beta MOs, Restricted
 -- Occupied --                  
******* -176.32 -165.72 -165.72 -165.72 -101.60  -77.10  -35.81
  1 A'    2 A'    3 A'    1 A"    4 A'    5 A'    6 A'    7 A'                 
-31.304 -31.299 -31.299 -24.748 -22.955 -22.954 -22.953 -22.950
  8 A'    2 A"    9 A'   10 A'   11 A'    3 A"   12 A'   13 A'                 
-22.950 -10.351  -9.512  -7.277  -7.267  -7.266  -6.601  -6.361
  4 A"   14 A'   15 A'   16 A'    5 A"   17 A'   18 A'   19 A'                 
 -4.772  -4.763  -4.759  -4.759  -4.759  -4.758  -2.038  -2.034
 20 A'   21 A'    6 A"    7 A"   22 A'   23 A'   24 A'    8 A"                 
 -2.034  -2.022  -2.022  -1.297  -0.912  -0.757  -0.674  -0.615
 25 A'   26 A'    9 A"   27 A'   28 A'   29 A'   30 A'   31 A'                 
 -0.551  -0.529  -0.484  -0.408  -0.389  -0.373  -0.321  -0.314
 32 A'   10 A"   33 A'   34 A'   11 A"   35 A'   36 A'   12 A"                 
 -0.282  -0.263
 37 A'   13 A"                                                                 
 -- Virtual --                   
 -0.097  -0.092  -0.016   0.008   0.025   0.035   0.042   0.054
 38 A'   14 A"   39 A'   40 A'   41 A'   42 A'   15 A"   43 A'                 
  0.061   0.075   0.082   0.096   0.108   0.114   0.130   0.153
 44 A'   16 A"   45 A'   46 A'   17 A"   47 A'   48 A'   49 A'                 
  0.167   0.201   0.218   0.243   0.258   0.267   0.275   0.283
 50 A'   51 A'   18 A"   52 A'   19 A"   53 A'   54 A'   20 A"                 
  0.295   0.332   0.364   0.374   0.381   0.399   0.411   0.417
 55 A'   56 A'   57 A'   21 A"   58 A'   22 A"   59 A'   60 A'                 
  0.423   0.448   0.465   0.493   0.510   0.573   0.606   0.614
 61 A'   23 A"   62 A'   63 A'   24 A"   64 A'   65 A'   25 A"                 
  0.645   0.693   0.771   0.825   0.836   0.863   0.867   0.882
 66 A'   26 A"   67 A'   27 A"   68 A'   28 A"   69 A'   70 A'                 
  0.901   0.955   1.060   1.152   1.252   1.290   1.315   1.331
 71 A'   72 A'   73 A'   74 A'   29 A"   30 A"   75 A'   76 A'                 
  1.382   1.387   1.419   1.466   1.553   1.630   1.673   1.710
 77 A'   78 A'   31 A"   32 A"   33 A"   79 A'   80 A'   81 A'                 
  1.798   1.833   1.988   2.224   2.286   2.417   2.618   2.991
 82 A'   83 A'   84 A'   34 A"   85 A'   86 A'   35 A"   87 A'                 
  3.113   3.726   3.734   3.944   3.954   3.967   3.969   3.990
 88 A'   36 A"   89 A'   37 A"   38 A"   39 A"   90 A'   91 A'                 
  4.019   4.117   4.304   4.663   5.979   6.009   6.027   6.244
 92 A'   93 A'   94 A'   95 A'   40 A"   96 A'   97 A'   41 A"                 
  6.291   6.505   6.932   9.703  13.785  13.894  13.987  23.388
 98 A'   99 A'  100 A'  101 A'   42 A"  102 A'  103 A'  104 A'                 
 25.779  25.905  26.253  27.761  28.325  28.349  28.362  28.528
 43 A"  105 A'  106 A'  107 A'   44 A"  108 A'  109 A'   45 A"                 
 28.533  28.535  28.556  28.619  66.702 127.872 127.890 127.906
 46 A"  110 A'  111 A'  112 A'  113 A'   47 A"  114 A'  115 A'                 
151.572 163.044 215.6851901.732
116 A'  117 A'  118 A'  119 A'                                                 
 --------------------------------------------------------------

          Ground-State Mulliken Net Atomic Charges

     Atom                 Charge (a.u.)
  ----------------------------------------
      1 C                    -0.353691
      2 P                     0.123707
      3 I                    -0.120523
      4 F                     0.032316
      5 Cl                    0.318191
  ----------------------------------------
  Sum of atomic charges =     0.000000

 -----------------------------------------------------------------
                    Cartesian Multipole Moments
 -----------------------------------------------------------------
    Charge (ESU x 10^10)
                 0.0000
    Dipole Moment (Debye)
         X      -0.0297      Y      -0.1448      Z      -0.0000
       Tot       0.1478
    Quadrupole Moments (Debye-Ang)
        XX     -65.8730     XY       0.2250     YY     -63.6713
        XZ      -0.0000     YZ       0.0000     ZZ     -65.1881
    Octopole Moments (Debye-Ang^2)
       XXX     -75.1188    XXY      -9.7371    XYY     -19.1355
       YYY     -15.6475    XXZ      -0.0000    XYZ       0.0000
       YYZ      -0.0000    XZZ     -18.5781    YZZ      -2.8701
       ZZZ      -0.0000
    Hexadecapole Moments (Debye-Ang^3)
      XXXX   -1176.7002   XXXY      16.8486   XXYY    -253.7012
      XYYY       5.0106   YYYY    -387.7712   XXXZ      -0.0000
      XXYZ       0.0000   XYYZ      -0.0000   YYYZ       0.0000
      XXZZ    -206.8370   XYZZ       5.5897   YYZZ     -82.1985
      XZZZ      -0.0000   YZZZ       0.0000   ZZZZ     -86.7260
 -----------------------------------------------------------------
 Calculating analytic gradient of the SCF energy
 Gradient of SCF Energy
            1           2           3           4           5
    1  -0.0061822   0.0191868  -0.0016969  -0.0107461  -0.0005616
    2   0.0260557  -0.0208916  -0.0001528  -0.0097680   0.0047566
    3   0.0000000  -0.0000000  -0.0000000  -0.0000000   0.0000000
 Max gradient component =       2.606E-02
 RMS gradient           =       1.083E-02
 Gradient time:  CPU 7.04 s  wall 1.86 s
 Geometry Optimization Parameters
   NAtoms,    NIC,     NZ,  NCons,   NDum,   NFix, NCnnct, MaxDiis
        5      20       5       0       0       0       0       0

 Cartesian Hessian Update
 Hessian Updated using BFGS Update


** GEOMETRY OPTIMIZATION IN DELOCALIZED INTERNAL COORDINATES **
   Searching for a Minimum

   Optimization Cycle:   4

                       Coordinates (Angstroms)
     ATOM                X               Y               Z
      1  C         1.9210679975    0.3082847027    0.0000000000
      2  P         0.6365159950    1.3591011003    0.0000000000
      3  I        -1.3842367232   -0.0864472735    0.0000000000
      4  F         3.1463084360    0.8108742990    0.0000000000
      5  Cl        1.9882593860   -1.4096570618    0.0000000000
   Point Group: cs    Number of degrees of freedom:     7


   Energy is  -7859.089589073

 Hessian Updated using BFGS Update

  7 Hessian modes will be used to form the next step
  Hessian Eigenvalues:
     0.075975    0.158489    0.219751    0.250379    0.255607    0.376081
     0.723817

 Minimum Search - Taking Simple RFO Step
 Searching for Lamda that Minimizes Along All modes
 Value Taken    Lamda =  -0.00216767
 Step Taken.  Stepsize is  0.081589

                             Maximum     Tolerance    Cnvgd?
         Gradient           0.025647      0.000300      NO
         Displacement       0.045810      0.001200      NO
         Energy change     -0.011318      0.000001      NO


 New Cartesian Coordinates Obtained by Inverse Iteration

 Displacement from previous Coordinates is:  0.079818
 ----------------------------------------------------------------
             Standard Nuclear Orientation (Angstroms)
    I     Atom           X                Y                Z
 ----------------------------------------------------------------
    1      C       1.9098307809     0.2898515626     0.0000000000
    2      P       0.6269200014     1.3772272830     0.0000000000
    3      I      -1.3651072030    -0.0799519485     0.0000000000
    4      F       3.1408957565     0.8217468463     0.0000000000
    5      Cl      1.9953757556    -1.4267179766     0.0000000000
 ----------------------------------------------------------------
 Molecular Point Group                 Cs    NOp =  2
 Largest Abelian Subgroup              Cs    NOp =  2
 Nuclear Repulsion Energy =   592.2538254148 hartrees
 There are       50 alpha and       50 beta electrons
 Applying Cartesian multipole field
    Component          Value
    ---------          -----
     (2,0,0)        1.00000E-11
     (0,2,0)        2.00000E-11
     (0,0,2)       -3.00000E-11
 Nucleus-field energy     =     0.0000000151 hartrees
 Requested basis set is 6-311++G(d,p)
 There are 62 shells and 166 basis functions
 A cutoff of  1.0D-11 yielded   1546 shell pairs
 There are     11793 function pairs (     13110 Cartesian)
 Smallest overlap matrix eigenvalue = 5.15E-04
 Guess MOs from SCF MO coefficient file

 -----------------------------------------------------------------------
  General SCF calculation program by
  Eric Jon Sundstrom, Paul Horn, Yuezhi Mao, Dmitri Zuev, Alec White,
  David Stuck, Shaama M.S., Shane Yost, Joonho Lee, David Small,
  Daniel Levine, Susi Lehtola, Hugh Burton, Evgeny Epifanovsky
 -----------------------------------------------------------------------
 Exchange:     0.2000 Hartree-Fock + 0.0800 Slater + 0.7200 B88
 Correlation:  0.1900 VWN1RPA + 0.8100 LYP
 Using SG-1 standard quadrature grid
 using 4 threads for integral computing
 -------------------------------------------------------
 OpenMP Integral computing Module                
 Release: version 2.0, May 2017, Q-Chem Inc. Pleasanton 
 -------------------------------------------------------
 -------------------------------------------------------
 OpenMP BLAS3 based DFT computing Module                
 Release: version 1.0, May 2013, Q-Chem Inc. Pittsburgh 
 -------------------------------------------------------
 A restricted SCF calculation will be
 performed using DIIS
 SCF converges when DIIS error is below 1.0e-08
 ---------------------------------------
  Cycle       Energy         DIIS error
 ---------------------------------------
    1   -7859.0902728731      3.91e-04  
    2   -7859.0907237324      2.48e-04  
    3   -7859.0905908264      3.00e-04  
    4   -7859.0909409853      2.96e-05  
    5   -7859.0909444331      1.12e-05  
    6   -7859.0909447380      2.74e-06  
    7   -7859.0909447546      1.21e-06  
    8   -7859.0909447584      1.72e-07  
    9   -7859.0909447584      2.82e-08  
   10   -7859.0909447585      1.52e-08  
   11   -7859.0909447585      6.56e-09  Convergence criterion met
 ---------------------------------------
 SCF time:   CPU 21.85s  wall 6.00s 
 SCF   energy in the final basis set =    -7859.0909447585
 Total energy in the final basis set =    -7859.0909447585

 --------------------------------------------------------------
             Orbital Energies (a.u.) and Symmetries
 --------------------------------------------------------------

 Alpha MOs, Restricted
 -- Occupied --                  
******* -176.32 -165.72 -165.72 -165.72 -101.60  -77.11  -35.81
  1 A'    2 A'    3 A'    1 A"    4 A'    5 A'    6 A'    7 A'                 
-31.304 -31.299 -31.299 -24.744 -22.955 -22.954 -22.953 -22.950
  8 A'    2 A"    9 A'   10 A'   11 A'    3 A"   12 A'   13 A'                 
-22.950 -10.353  -9.515  -7.279  -7.270  -7.269  -6.602  -6.361
  4 A"   14 A'   15 A'   16 A'    5 A"   17 A'   18 A'   19 A'                 
 -4.772  -4.765  -4.760  -4.760  -4.759  -4.758  -2.038  -2.034
 20 A'   21 A'    6 A"   22 A'    7 A"   23 A'   24 A'    8 A"                 
 -2.034  -2.022  -2.022  -1.287  -0.913  -0.755  -0.674  -0.609
 25 A'   26 A'    9 A"   27 A'   28 A'   29 A'   30 A'   31 A'                 
 -0.547  -0.522  -0.484  -0.407  -0.389  -0.373  -0.324  -0.315
 32 A'   10 A"   33 A'   34 A'   11 A"   35 A'   36 A'   12 A"                 
 -0.282  -0.261
 37 A'   13 A"                                                                 
 -- Virtual --                   
 -0.095  -0.093  -0.019   0.008   0.024   0.035   0.042   0.053
 14 A"   38 A'   39 A'   40 A'   41 A'   42 A'   15 A"   43 A'                 
  0.059   0.074   0.080   0.095   0.109   0.114   0.128   0.153
 44 A'   16 A"   45 A'   46 A'   17 A"   47 A'   48 A'   49 A'                 
  0.166   0.199   0.217   0.243   0.257   0.266   0.273   0.284
 50 A'   51 A'   18 A"   52 A'   19 A"   53 A'   54 A'   20 A"                 
  0.295   0.328   0.364   0.373   0.379   0.399   0.410   0.416
 55 A'   56 A'   57 A'   21 A"   58 A'   22 A"   59 A'   60 A'                 
  0.423   0.448   0.466   0.494   0.510   0.571   0.609   0.614
 61 A'   23 A"   62 A'   63 A'   24 A"   64 A'   65 A'   25 A"                 
  0.645   0.696   0.772   0.823   0.833   0.862   0.864   0.882
 66 A'   26 A"   67 A'   27 A"   68 A'   28 A"   69 A'   70 A'                 
  0.903   0.941   1.052   1.151   1.247   1.290   1.318   1.334
 71 A'   72 A'   73 A'   74 A'   29 A"   30 A"   75 A'   76 A'                 
  1.384   1.390   1.422   1.459   1.554   1.628   1.669   1.708
 77 A'   78 A'   31 A"   32 A"   33 A"   79 A'   80 A'   81 A'                 
  1.776   1.842   1.990   2.223   2.282   2.417   2.618   2.968
 82 A'   83 A'   84 A'   34 A"   85 A'   86 A'   35 A"   87 A'                 
  3.091   3.730   3.738   3.933   3.954   3.967   3.969   3.977
 88 A'   36 A"   89 A'   37 A"   38 A"   39 A"   90 A'   91 A'                 
  4.022   4.121   4.304   4.654   5.979   6.009   6.028   6.248
 92 A'   93 A'   94 A'   95 A'   40 A"   96 A'   97 A'   41 A"                 
  6.295   6.490   6.919   9.701  13.784  13.891  13.970  23.368
 98 A'   99 A'  100 A'  101 A'   42 A"  102 A'  103 A'  104 A'                 
 25.776  25.897  26.251  27.761  28.325  28.349  28.363  28.528
 43 A"  105 A'  106 A'  107 A'   44 A"  108 A'  109 A'   45 A"                 
 28.533  28.535  28.557  28.621  66.706 127.872 127.890 127.907
 46 A"  110 A'  111 A'  112 A'  113 A'   47 A"  114 A'  115 A'                 
151.573 163.028 215.6831901.732
116 A'  117 A'  118 A'  119 A'                                                 

 Beta MOs, Restricted
 -- Occupied --                  
******* -176.32 -165.72 -165.72 -165.72 -101.60  -77.11  -35.81
  1 A'    2 A'    3 A'    1 A"    4 A'    5 A'    6 A'    7 A'                 
-31.304 -31.299 -31.299 -24.744 -22.955 -22.954 -22.953 -22.950
  8 A'    2 A"    9 A'   10 A'   11 A'    3 A"   12 A'   13 A'                 
-22.950 -10.353  -9.515  -7.279  -7.270  -7.269  -6.602  -6.361
  4 A"   14 A'   15 A'   16 A'    5 A"   17 A'   18 A'   19 A'                 
 -4.772  -4.765  -4.760  -4.760  -4.759  -4.758  -2.038  -2.034
 20 A'   21 A'    6 A"   22 A'    7 A"   23 A'   24 A'    8 A"                 
 -2.034  -2.022  -2.022  -1.287  -0.913  -0.755  -0.674  -0.609
 25 A'   26 A'    9 A"   27 A'   28 A'   29 A'   30 A'   31 A'                 
 -0.547  -0.522  -0.484  -0.407  -0.389  -0.373  -0.324  -0.315
 32 A'   10 A"   33 A'   34 A'   11 A"   35 A'   36 A'   12 A"                 
 -0.282  -0.261
 37 A'   13 A"                                                                 
 -- Virtual --                   
 -0.095  -0.093  -0.019   0.008   0.024   0.035   0.042   0.053
 14 A"   38 A'   39 A'   40 A'   41 A'   42 A'   15 A"   43 A'                 
  0.059   0.074   0.080   0.095   0.109   0.114   0.128   0.153
 44 A'   16 A"   45 A'   46 A'   17 A"   47 A'   48 A'   49 A'                 
  0.166   0.199   0.217   0.243   0.257   0.266   0.273   0.284
 50 A'   51 A'   18 A"   52 A'   19 A"   53 A'   54 A'   20 A"                 
  0.295   0.328   0.364   0.373   0.379   0.399   0.410   0.416
 55 A'   56 A'   57 A'   21 A"   58 A'   22 A"   59 A'   60 A'                 
  0.423   0.448   0.466   0.494   0.510   0.571   0.609   0.614
 61 A'   23 A"   62 A'   63 A'   24 A"   64 A'   65 A'   25 A"                 
  0.645   0.696   0.772   0.823   0.833   0.862   0.864   0.882
 66 A'   26 A"   67 A'   27 A"   68 A'   28 A"   69 A'   70 A'                 
  0.903   0.941   1.052   1.151   1.247   1.290   1.318   1.334
 71 A'   72 A'   73 A'   74 A'   29 A"   30 A"   75 A'   76 A'                 
  1.384   1.390   1.422   1.459   1.554   1.628   1.669   1.708
 77 A'   78 A'   31 A"   32 A"   33 A"   79 A'   80 A'   81 A'                 
  1.776   1.842   1.990   2.223   2.282   2.417   2.618   2.968
 82 A'   83 A'   84 A'   34 A"   85 A'   86 A'   35 A"   87 A'                 
  3.091   3.730   3.738   3.933   3.954   3.967   3.969   3.977
 88 A'   36 A"   89 A'   37 A"   38 A"   39 A"   90 A'   91 A'                 
  4.022   4.121   4.304   4.654   5.979   6.009   6.028   6.248
 92 A'   93 A'   94 A'   95 A'   40 A"   96 A'   97 A'   41 A"                 
  6.295   6.490   6.919   9.701  13.784  13.891  13.970  23.368
 98 A'   99 A'  100 A'  101 A'   42 A"  102 A'  103 A'  104 A'                 
 25.776  25.897  26.251  27.761  28.325  28.349  28.363  28.528
 43 A"  105 A'  106 A'  107 A'   44 A"  108 A'  109 A'   45 A"                 
 28.533  28.535  28.557  28.621  66.706 127.872 127.890 127.907
 46 A"  110 A'  111 A'  112 A'  113 A'   47 A"  114 A'  115 A'                 
151.573 163.028 215.6831901.732
116 A'  117 A'  118 A'  119 A'                                                 
 --------------------------------------------------------------

          Ground-State Mulliken Net Atomic Charges

     Atom                 Charge (a.u.)
  ----------------------------------------
      1 C                    -0.358817
      2 P                     0.125654
      3 I                    -0.120139
      4 F                     0.017336
      5 Cl                    0.335967
  ----------------------------------------
  Sum of atomic charges =     0.000000

 -----------------------------------------------------------------
                    Cartesian Multipole Moments
 -----------------------------------------------------------------
    Charge (ESU x 10^10)
                 0.0000
    Dipole Moment (Debye)
         X      -0.1145      Y      -0.2045      Z       0.0000
       Tot       0.2344
    Quadrupole Moments (Debye-Ang)
        XX     -66.3135     XY      -0.0952     YY     -63.3910
        XZ       0.0000     YZ      -0.0000     ZZ     -65.2347
    Octopole Moments (Debye-Ang^2)
       XXX     -77.5256    XXY     -10.7675    XYY     -19.5462
       YYY     -16.0943    XXZ       0.0000    XYZ       0.0000
       YYZ       0.0000    XZZ     -19.1635    YZZ      -3.1194
       ZZZ       0.0000
    Hexadecapole Moments (Debye-Ang^3)
      XXXX   -1173.3774   XXXY      16.7615   XXYY    -253.0084
      XYYY       6.7396   YYYY    -392.8650   XXXZ       0.0000
      XXYZ       0.0000   XYYZ       0.0000   YYYZ      -0.0000
      XXZZ    -205.4910   XYZZ       6.2940   YYZZ     -83.3350
      XZZZ       0.0000   YZZZ      -0.0000   ZZZZ     -86.8292
 -----------------------------------------------------------------
 Calculating analytic gradient of the SCF energy
 Gradient of SCF Energy
            1           2           3           4           5
    1  -0.0063820   0.0059994   0.0020971  -0.0014812  -0.0002334
    2   0.0092334  -0.0086044   0.0010390  -0.0024313   0.0007632
    3  -0.0000000   0.0000000   0.0000000   0.0000000   0.0000000
 Max gradient component =       9.233E-03
 RMS gradient           =       4.084E-03
 Gradient time:  CPU 7.04 s  wall 1.88 s
 Geometry Optimization Parameters
   NAtoms,    NIC,     NZ,  NCons,   NDum,   NFix, NCnnct, MaxDiis
        5      20       5       0       0       0       0       0

 Cartesian Hessian Update
 Hessian Updated using BFGS Update


** GEOMETRY OPTIMIZATION IN DELOCALIZED INTERNAL COORDINATES **
   Searching for a Minimum

   Optimization Cycle:   5

                       Coordinates (Angstroms)
     ATOM                X               Y               Z
      1  C         1.9098307809    0.2898515626    0.0000000000
      2  P         0.6269200014    1.3772272830    0.0000000000
      3  I        -1.3651072030   -0.0799519485    0.0000000000
      4  F         3.1408957565    0.8217468463    0.0000000000
      5  Cl        1.9953757556   -1.4267179766    0.0000000000
   Point Group: cs    Number of degrees of freedom:     7


   Energy is  -7859.090944758

 Hessian Updated using BFGS Update

  7 Hessian modes will be used to form the next step
  Hessian Eigenvalues:
     0.082426    0.150069    0.205614    0.252954    0.256536    0.376413
     0.554670

 Minimum Search - Taking Simple RFO Step
 Searching for Lamda that Minimizes Along All modes
 Value Taken    Lamda =  -0.00049003
 Step Taken.  Stepsize is  0.051375

                             Maximum     Tolerance    Cnvgd?
         Gradient           0.007715      0.000300      NO
         Displacement       0.029106      0.001200      NO
         Energy change     -0.001356      0.000001      NO


 New Cartesian Coordinates Obtained by Inverse Iteration

 Displacement from previous Coordinates is:  0.075753
 ----------------------------------------------------------------
             Standard Nuclear Orientation (Angstroms)
    I     Atom           X                Y                Z
 ----------------------------------------------------------------
    1      C       1.9140200141     0.2766144957     0.0000000000
    2      P       0.6261752585     1.3808914439     0.0000000000
    3      I      -1.3910998144    -0.0697812049     0.0000000000
    4      F       3.1410610751     0.8291922274     0.0000000000
    5      Cl      2.0177585581    -1.4347611954     0.0000000000
 ----------------------------------------------------------------
 Molecular Point Group                 Cs    NOp =  2
 Largest Abelian Subgroup              Cs    NOp =  2
 Nuclear Repulsion Energy =   587.9616945323 hartrees
 There are       50 alpha and       50 beta electrons
 Applying Cartesian multipole field
    Component          Value
    ---------          -----
     (2,0,0)        1.00000E-11
     (0,2,0)        2.00000E-11
     (0,0,2)       -3.00000E-11
 Nucleus-field energy     =     0.0000000153 hartrees
 Requested basis set is 6-311++G(d,p)
 There are 62 shells and 166 basis functions
 A cutoff of  1.0D-11 yielded   1544 shell pairs
 There are     11786 function pairs (     13103 Cartesian)
 Smallest overlap matrix eigenvalue = 5.10E-04
 Guess MOs from SCF MO coefficient file

 -----------------------------------------------------------------------
  General SCF calculation program by
  Eric Jon Sundstrom, Paul Horn, Yuezhi Mao, Dmitri Zuev, Alec White,
  David Stuck, Shaama M.S., Shane Yost, Joonho Lee, David Small,
  Daniel Levine, Susi Lehtola, Hugh Burton, Evgeny Epifanovsky
 -----------------------------------------------------------------------
 Exchange:     0.2000 Hartree-Fock + 0.0800 Slater + 0.7200 B88
 Correlation:  0.1900 VWN1RPA + 0.8100 LYP
 Using SG-1 standard quadrature grid
 using 4 threads for integral computing
 -------------------------------------------------------
 OpenMP Integral computing Module                
 Release: version 2.0, May 2017, Q-Chem Inc. Pleasanton 
 -------------------------------------------------------
 -------------------------------------------------------
 OpenMP BLAS3 based DFT computing Module                
 Release: version 1.0, May 2013, Q-Chem Inc. Pittsburgh 
 -------------------------------------------------------
 A restricted SCF calculation will be
 performed using DIIS
 SCF converges when DIIS error is below 1.0e-08
 ---------------------------------------
  Cycle       Energy         DIIS error
 ---------------------------------------
    1   -7859.0908528365      2.38e-04  
    2   -7859.0911155231      1.05e-04  
    3   -7859.0910545249      1.62e-04  
    4   -7859.0911535121      2.65e-05  
    5   -7859.0911561083      8.92e-06  
    6   -7859.0911564099      2.60e-06  
    7   -7859.0911564316      4.99e-07  
    8   -7859.0911564320      9.69e-08  
    9   -7859.0911564320      4.39e-08  
   10   -7859.0911564321      1.49e-08  
   11   -7859.0911564321      5.86e-09  Convergence criterion met
 ---------------------------------------
 SCF time:   CPU 21.72s  wall 6.00s 
 SCF   energy in the final basis set =    -7859.0911564321
 Total energy in the final basis set =    -7859.0911564321

 --------------------------------------------------------------
             Orbital Energies (a.u.) and Symmetries
 --------------------------------------------------------------

 Alpha MOs, Restricted
 -- Occupied --                  
******* -176.31 -165.72 -165.72 -165.72 -101.60  -77.11  -35.81
  1 A'    2 A'    3 A'    1 A"    4 A'    5 A'    6 A'    7 A'                 
-31.303 -31.298 -31.298 -24.743 -22.954 -22.953 -22.953 -22.949
  8 A'    2 A"    9 A'   10 A'   11 A'    3 A"   12 A'   13 A'                 
-22.949 -10.354  -9.517  -7.282  -7.272  -7.271  -6.603  -6.360
  4 A"   14 A'   15 A'   16 A'    5 A"   17 A'   18 A'   19 A'                 
 -4.772  -4.766  -4.762  -4.762  -4.758  -4.758  -2.037  -2.033
 20 A'   21 A'    6 A"   22 A'    7 A"   23 A'   24 A'    8 A"                 
 -2.033  -2.021  -2.021  -1.285  -0.914  -0.752  -0.672  -0.608
 25 A'   26 A'    9 A"   27 A'   28 A'   29 A'   30 A'   31 A'                 
 -0.548  -0.521  -0.484  -0.406  -0.391  -0.373  -0.324  -0.313
 32 A'   10 A"   33 A'   34 A'   11 A"   35 A'   36 A'   12 A"                 
 -0.282  -0.260
 37 A'   13 A"                                                                 
 -- Virtual --                   
 -0.097  -0.094  -0.021   0.007   0.024   0.035   0.042   0.052
 14 A"   38 A'   39 A'   40 A'   41 A'   42 A'   15 A"   43 A'                 
  0.058   0.074   0.080   0.094   0.109   0.114   0.128   0.153
 44 A'   16 A"   45 A'   46 A'   17 A"   47 A'   48 A'   49 A'                 
  0.166   0.198   0.216   0.243   0.256   0.266   0.273   0.284
 50 A'   51 A'   18 A"   52 A'   19 A"   53 A'   54 A'   20 A"                 
  0.295   0.325   0.362   0.375   0.379   0.400   0.410   0.416
 55 A'   56 A'   57 A'   21 A"   58 A'   22 A"   59 A'   60 A'                 
  0.423   0.447   0.467   0.489   0.508   0.569   0.607   0.613
 61 A'   23 A"   62 A'   63 A'   24 A"   64 A'   65 A'   25 A"                 
  0.640   0.694   0.771   0.821   0.830   0.861   0.861   0.880
 66 A'   26 A"   67 A'   27 A"   68 A'   28 A"   69 A'   70 A'                 
  0.900   0.933   1.048   1.152   1.243   1.289   1.317   1.333
 71 A'   72 A'   73 A'   74 A'   29 A"   30 A"   75 A'   76 A'                 
  1.381   1.389   1.422   1.455   1.555   1.625   1.667   1.708
 77 A'   78 A'   31 A"   32 A"   33 A"   79 A'   80 A'   81 A'                 
  1.765   1.844   1.991   2.221   2.277   2.416   2.617   2.956
 82 A'   83 A'   84 A'   34 A"   85 A'   86 A'   35 A"   87 A'                 
  3.080   3.731   3.738   3.929   3.955   3.967   3.969   3.973
 88 A'   36 A"   89 A'   37 A"   38 A"   39 A"   90 A'   91 A'                 
  4.019   4.118   4.302   4.649   5.979   6.009   6.027   6.248
 92 A'   93 A'   94 A'   95 A'   40 A"   96 A'   97 A'   41 A"                 
  6.295   6.484   6.911   9.702  13.783  13.886  13.959  23.361
 98 A'   99 A'  100 A'  101 A'   42 A"  102 A'  103 A'  104 A'                 
 25.775  25.885  26.249  27.759  28.326  28.349  28.363  28.529
 43 A"  105 A'  106 A'  107 A'   44 A"  108 A'  109 A'   45 A"                 
 28.534  28.535  28.556  28.620  66.706 127.872 127.890 127.907
 46 A"  110 A'  111 A'  112 A'  113 A'   47 A"  114 A'  115 A'                 
151.571 163.018 215.6831901.731
116 A'  117 A'  118 A'  119 A'                                                 

 Beta MOs, Restricted
 -- Occupied --                  
******* -176.31 -165.72 -165.72 -165.72 -101.60  -77.11  -35.81
  1 A'    2 A'    3 A'    1 A"    4 A'    5 A'    6 A'    7 A'                 
-31.303 -31.298 -31.298 -24.743 -22.954 -22.953 -22.953 -22.949
  8 A'    2 A"    9 A'   10 A'   11 A'    3 A"   12 A'   13 A'                 
-22.949 -10.354  -9.517  -7.282  -7.272  -7.271  -6.603  -6.360
  4 A"   14 A'   15 A'   16 A'    5 A"   17 A'   18 A'   19 A'                 
 -4.772  -4.766  -4.762  -4.762  -4.758  -4.758  -2.037  -2.033
 20 A'   21 A'    6 A"   22 A'    7 A"   23 A'   24 A'    8 A"                 
 -2.033  -2.021  -2.021  -1.285  -0.914  -0.752  -0.672  -0.608
 25 A'   26 A'    9 A"   27 A'   28 A'   29 A'   30 A'   31 A'                 
 -0.548  -0.521  -0.484  -0.406  -0.391  -0.373  -0.324  -0.313
 32 A'   10 A"   33 A'   34 A'   11 A"   35 A'   36 A'   12 A"                 
 -0.282  -0.260
 37 A'   13 A"                                                                 
 -- Virtual --                   
 -0.097  -0.094  -0.021   0.007   0.024   0.035   0.042   0.052
 14 A"   38 A'   39 A'   40 A'   41 A'   42 A'   15 A"   43 A'                 
  0.058   0.074   0.080   0.094   0.109   0.114   0.128   0.153
 44 A'   16 A"   45 A'   46 A'   17 A"   47 A'   48 A'   49 A'                 
  0.166   0.198   0.216   0.243   0.256   0.266   0.273   0.284
 50 A'   51 A'   18 A"   52 A'   19 A"   53 A'   54 A'   20 A"                 
  0.295   0.325   0.362   0.375   0.379   0.400   0.410   0.416
 55 A'   56 A'   57 A'   21 A"   58 A'   22 A"   59 A'   60 A'                 
  0.423   0.447   0.467   0.489   0.508   0.569   0.607   0.613
 61 A'   23 A"   62 A'   63 A'   24 A"   64 A'   65 A'   25 A"                 
  0.640   0.694   0.771   0.821   0.830   0.861   0.861   0.880
 66 A'   26 A"   67 A'   27 A"   68 A'   28 A"   69 A'   70 A'                 
  0.900   0.933   1.048   1.152   1.243   1.289   1.317   1.333
 71 A'   72 A'   73 A'   74 A'   29 A"   30 A"   75 A'   76 A'                 
  1.381   1.389   1.422   1.455   1.555   1.625   1.667   1.708
 77 A'   78 A'   31 A"   32 A"   33 A"   79 A'   80 A'   81 A'                 
  1.765   1.844   1.991   2.221   2.277   2.416   2.617   2.956
 82 A'   83 A'   84 A'   34 A"   85 A'   86 A'   35 A"   87 A'                 
  3.080   3.731   3.738   3.929   3.955   3.967   3.969   3.973
 88 A'   36 A"   89 A'   37 A"   38 A"   39 A"   90 A'   91 A'                 
  4.019   4.118   4.302   4.649   5.979   6.009   6.027   6.248
 92 A'   93 A'   94 A'   95 A'   40 A"   96 A'   97 A'   41 A"                 
  6.295   6.484   6.911   9.702  13.783  13.886  13.959  23.361
 98 A'   99 A'  100 A'  101 A'   42 A"  102 A'  103 A'  104 A'                 
 25.775  25.885  26.249  27.759  28.326  28.349  28.363  28.529
 43 A"  105 A'  106 A'  107 A'   44 A"  108 A'  109 A'   45 A"                 
 28.534  28.535  28.556  28.620  66.706 127.872 127.890 127.907
 46 A"  110 A'  111 A'  112 A'  113 A'   47 A"  114 A'  115 A'                 
151.571 163.018 215.6831901.731
116 A'  117 A'  118 A'  119 A'                                                 
 --------------------------------------------------------------

          Ground-State Mulliken Net Atomic Charges

     Atom                 Charge (a.u.)
  ----------------------------------------
      1 C                    -0.359332
      2 P                     0.123866
      3 I                    -0.124357
      4 F                     0.014435
      5 Cl                    0.345387
  ----------------------------------------
  Sum of atomic charges =     0.000000

 -----------------------------------------------------------------
                    Cartesian Multipole Moments
 -----------------------------------------------------------------
    Charge (ESU x 10^10)
                 0.0000
    Dipole Moment (Debye)
         X      -0.0508      Y      -0.2361      Z       0.0000
       Tot       0.2415
    Quadrupole Moments (Debye-Ang)
        XX     -66.3157     XY      -0.2804     YY     -63.3053
        XZ       0.0000     YZ      -0.0000     ZZ     -65.3186
    Octopole Moments (Debye-Ang^2)
       XXX     -76.2475    XXY     -11.4997    XYY     -18.7980
       YYY     -16.6808    XXZ       0.0000    XYZ      -0.0000
       YYZ       0.0000    XZZ     -18.6770    YZZ      -3.4201
       ZZZ       0.0000
    Hexadecapole Moments (Debye-Ang^3)
      XXXX   -1192.7091   XXXY      18.2772   XXYY    -256.2835
      XYYY       8.7276   YYYY    -394.1522   XXXZ      -0.0000
      XXYZ      -0.0000   XYYZ      -0.0000   YYYZ       0.0000
      XXZZ    -208.9174   XYZZ       7.0990   YYZZ     -83.7691
      XZZZ       0.0000   YZZZ       0.0000   ZZZZ     -87.1283
 -----------------------------------------------------------------
 Calculating analytic gradient of the SCF energy
 Gradient of SCF Energy
            1           2           3           4           5
    1  -0.0020994   0.0023576  -0.0012857   0.0003055   0.0007221
    2  -0.0000853   0.0000881  -0.0004703  -0.0000701   0.0005376
    3   0.0000000   0.0000000  -0.0000000  -0.0000000  -0.0000000
 Max gradient component =       2.358E-03
 RMS gradient           =       9.225E-04
 Gradient time:  CPU 7.00 s  wall 1.85 s
 Geometry Optimization Parameters
   NAtoms,    NIC,     NZ,  NCons,   NDum,   NFix, NCnnct, MaxDiis
        5      20       5       0       0       0       0       0

 Cartesian Hessian Update
 Hessian Updated using BFGS Update


** GEOMETRY OPTIMIZATION IN DELOCALIZED INTERNAL COORDINATES **
   Searching for a Minimum

   Optimization Cycle:   6

                       Coordinates (Angstroms)
     ATOM                X               Y               Z
      1  C         1.9140200141    0.2766144957    0.0000000000
      2  P         0.6261752585    1.3808914439    0.0000000000
      3  I        -1.3910998144   -0.0697812049    0.0000000000
      4  F         3.1410610751    0.8291922274    0.0000000000
      5  Cl        2.0177585581   -1.4347611954    0.0000000000
   Point Group: cs    Number of degrees of freedom:     7


   Energy is  -7859.091156432

 Hessian Updated using BFGS Update

  7 Hessian modes will be used to form the next step
  Hessian Eigenvalues:
     0.094088    0.152034    0.205100    0.248526    0.290075    0.371520
     0.491994

 Minimum Search - Taking Simple RFO Step
 Searching for Lamda that Minimizes Along All modes
 Value Taken    Lamda =  -0.00003932
 Step Taken.  Stepsize is  0.014818

                             Maximum     Tolerance    Cnvgd?
         Gradient           0.002082      0.000300      NO
         Displacement       0.008409      0.001200      NO
         Energy change     -0.000212      0.000001      NO


 New Cartesian Coordinates Obtained by Inverse Iteration

 Displacement from previous Coordinates is:  0.025586
 ----------------------------------------------------------------
             Standard Nuclear Orientation (Angstroms)
    I     Atom           X                Y                Z
 ----------------------------------------------------------------
    1      C       1.9139137766     0.2782214709     0.0000000000
    2      P       0.6245054461     1.3826045694     0.0000000000
    3      I      -1.3811982016    -0.0730529719     0.0000000000
    4      F       3.1410742662     0.8292452473     0.0000000000
    5      Cl      2.0096198041    -1.4348625489     0.0000000000
 ----------------------------------------------------------------
 Molecular Point Group                 Cs    NOp =  2
 Largest Abelian Subgroup              Cs    NOp =  2
 Nuclear Repulsion Energy =   589.2038910737 hartrees
 There are       50 alpha and       50 beta electrons
 Applying Cartesian multipole field
    Component          Value
    ---------          -----
     (2,0,0)        1.00000E-11
     (0,2,0)        2.00000E-11
     (0,0,2)       -3.00000E-11
 Nucleus-field energy     =     0.0000000153 hartrees
 Requested basis set is 6-311++G(d,p)
 There are 62 shells and 166 basis functions
 A cutoff of  1.0D-11 yielded   1544 shell pairs
 There are     11786 function pairs (     13103 Cartesian)
 Smallest overlap matrix eigenvalue = 5.13E-04
 Guess MOs from SCF MO coefficient file

 -----------------------------------------------------------------------
  General SCF calculation program by
  Eric Jon Sundstrom, Paul Horn, Yuezhi Mao, Dmitri Zuev, Alec White,
  David Stuck, Shaama M.S., Shane Yost, Joonho Lee, David Small,
  Daniel Levine, Susi Lehtola, Hugh Burton, Evgeny Epifanovsky
 -----------------------------------------------------------------------
 Exchange:     0.2000 Hartree-Fock + 0.0800 Slater + 0.7200 B88
 Correlation:  0.1900 VWN1RPA + 0.8100 LYP
 Using SG-1 standard quadrature grid
 using 4 threads for integral computing
 -------------------------------------------------------
 OpenMP Integral computing Module                
 Release: version 2.0, May 2017, Q-Chem Inc. Pleasanton 
 -------------------------------------------------------
 -------------------------------------------------------
 OpenMP BLAS3 based DFT computing Module                
 Release: version 1.0, May 2013, Q-Chem Inc. Pittsburgh 
 -------------------------------------------------------
 A restricted SCF calculation will be
 performed using DIIS
 SCF converges when DIIS error is below 1.0e-08
 ---------------------------------------
  Cycle       Energy         DIIS error
 ---------------------------------------
    1   -7859.0911574599      5.72e-05  
    2   -7859.0911751122      2.74e-05  
    3   -7859.0911713026      4.14e-05  
    4   -7859.0911778389      7.05e-06  
    5   -7859.0911780101      1.61e-06  
    6   -7859.0911780152      7.08e-07  
    7   -7859.0911780167      1.22e-07  
    8   -7859.0911780166      1.72e-08  
    9   -7859.0911780167      7.98e-09  Convergence criterion met
 ---------------------------------------
 SCF time:   CPU 17.81s  wall 4.00s 
 SCF   energy in the final basis set =    -7859.0911780167
 Total energy in the final basis set =    -7859.0911780167

 --------------------------------------------------------------
             Orbital Energies (a.u.) and Symmetries
 --------------------------------------------------------------

 Alpha MOs, Restricted
 -- Occupied --                  
******* -176.31 -165.72 -165.72 -165.72 -101.60  -77.11  -35.81
  1 A'    2 A'    3 A'    1 A"    4 A'    5 A'    6 A'    7 A'                 
-31.304 -31.298 -31.298 -24.743 -22.954 -22.953 -22.953 -22.949
  8 A'    2 A"    9 A'   10 A'   11 A'    3 A"   12 A'   13 A'                 
-22.949 -10.354  -9.517  -7.281  -7.272  -7.271  -6.603  -6.360
  4 A"   14 A'   15 A'   16 A'    5 A"   17 A'   18 A'   19 A'                 
 -4.772  -4.766  -4.761  -4.761  -4.758  -4.758  -2.037  -2.033
 20 A'   21 A'    6 A"   22 A'    7 A"   23 A'   24 A'    8 A"                 
 -2.033  -2.021  -2.021  -1.285  -0.914  -0.751  -0.672  -0.608
 25 A'   26 A'    9 A"   27 A'   28 A'   29 A'   30 A'   31 A'                 
 -0.547  -0.521  -0.484  -0.406  -0.390  -0.374  -0.324  -0.314
 32 A'   10 A"   33 A'   34 A'   11 A"   35 A'   36 A'   12 A"                 
 -0.282  -0.260
 37 A'   13 A"                                                                 
 -- Virtual --                   
 -0.097  -0.093  -0.021   0.007   0.024   0.035   0.042   0.052
 14 A"   38 A'   39 A'   40 A'   41 A'   42 A'   15 A"   43 A'                 
  0.058   0.074   0.080   0.094   0.109   0.114   0.128   0.152
 44 A'   16 A"   45 A'   46 A'   17 A"   47 A'   48 A'   49 A'                 
  0.166   0.198   0.217   0.243   0.257   0.266   0.273   0.284
 50 A'   51 A'   18 A"   52 A'   19 A"   53 A'   54 A'   20 A"                 
  0.295   0.325   0.362   0.374   0.378   0.400   0.410   0.416
 55 A'   56 A'   57 A'   21 A"   58 A'   22 A"   59 A'   60 A'                 
  0.423   0.447   0.467   0.491   0.508   0.570   0.607   0.613
 61 A'   23 A"   62 A'   63 A'   24 A"   64 A'   65 A'   25 A"                 
  0.641   0.695   0.772   0.821   0.830   0.860   0.861   0.881
 66 A'   26 A"   67 A'   27 A"   68 A'   28 A"   69 A'   70 A'                 
  0.901   0.932   1.048   1.151   1.244   1.289   1.317   1.333
 71 A'   72 A'   73 A'   74 A'   29 A"   30 A"   75 A'   76 A'                 
  1.382   1.390   1.422   1.454   1.555   1.626   1.667   1.709
 77 A'   78 A'   31 A"   32 A"   33 A"   79 A'   80 A'   81 A'                 
  1.766   1.843   1.988   2.221   2.278   2.416   2.617   2.958
 82 A'   83 A'   84 A'   34 A"   85 A'   86 A'   35 A"   87 A'                 
  3.078   3.731   3.738   3.930   3.955   3.967   3.969   3.973
 88 A'   36 A"   89 A'   37 A"   38 A"   39 A"   90 A'   91 A'                 
  4.020   4.119   4.303   4.649   5.979   6.009   6.028   6.248
 92 A'   93 A'   94 A'   95 A'   40 A"   96 A'   97 A'   41 A"                 
  6.295   6.484   6.910   9.701  13.783  13.887  13.959  23.361
 98 A'   99 A'  100 A'  101 A'   42 A"  102 A'  103 A'  104 A'                 
 25.775  25.888  26.249  27.760  28.326  28.349  28.363  28.529
 43 A"  105 A'  106 A'  107 A'   44 A"  108 A'  109 A'   45 A"                 
 28.534  28.535  28.557  28.620  66.706 127.872 127.890 127.907
 46 A"  110 A'  111 A'  112 A'  113 A'   47 A"  114 A'  115 A'                 
151.572 163.017 215.6831901.731
116 A'  117 A'  118 A'  119 A'                                                 

 Beta MOs, Restricted
 -- Occupied --                  
******* -176.31 -165.72 -165.72 -165.72 -101.60  -77.11  -35.81
  1 A'    2 A'    3 A'    1 A"    4 A'    5 A'    6 A'    7 A'                 
-31.304 -31.298 -31.298 -24.743 -22.954 -22.953 -22.953 -22.949
  8 A'    2 A"    9 A'   10 A'   11 A'    3 A"   12 A'   13 A'                 
-22.949 -10.354  -9.517  -7.281  -7.272  -7.271  -6.603  -6.360
  4 A"   14 A'   15 A'   16 A'    5 A"   17 A'   18 A'   19 A'                 
 -4.772  -4.766  -4.761  -4.761  -4.758  -4.758  -2.037  -2.033
 20 A'   21 A'    6 A"   22 A'    7 A"   23 A'   24 A'    8 A"                 
 -2.033  -2.021  -2.021  -1.285  -0.914  -0.751  -0.672  -0.608
 25 A'   26 A'    9 A"   27 A'   28 A'   29 A'   30 A'   31 A'                 
 -0.547  -0.521  -0.484  -0.406  -0.390  -0.374  -0.324  -0.314
 32 A'   10 A"   33 A'   34 A'   11 A"   35 A'   36 A'   12 A"                 
 -0.282  -0.260
 37 A'   13 A"                                                                 
 -- Virtual --                   
 -0.097  -0.093  -0.021   0.007   0.024   0.035   0.042   0.052
 14 A"   38 A'   39 A'   40 A'   41 A'   42 A'   15 A"   43 A'                 
  0.058   0.074   0.080   0.094   0.109   0.114   0.128   0.152
 44 A'   16 A"   45 A'   46 A'   17 A"   47 A'   48 A'   49 A'                 
  0.166   0.198   0.217   0.243   0.257   0.266   0.273   0.284
 50 A'   51 A'   18 A"   52 A'   19 A"   53 A'   54 A'   20 A"                 
  0.295   0.325   0.362   0.374   0.378   0.400   0.410   0.416
 55 A'   56 A'   57 A'   21 A"   58 A'   22 A"   59 A'   60 A'                 
  0.423   0.447   0.467   0.491   0.508   0.570   0.607   0.613
 61 A'   23 A"   62 A'   63 A'   24 A"   64 A'   65 A'   25 A"                 
  0.641   0.695   0.772   0.821   0.830   0.860   0.861   0.881
 66 A'   26 A"   67 A'   27 A"   68 A'   28 A"   69 A'   70 A'                 
  0.901   0.932   1.048   1.151   1.244   1.289   1.317   1.333
 71 A'   72 A'   73 A'   74 A'   29 A"   30 A"   75 A'   76 A'                 
  1.382   1.390   1.422   1.454   1.555   1.626   1.667   1.709
 77 A'   78 A'   31 A"   32 A"   33 A"   79 A'   80 A'   81 A'                 
  1.766   1.843   1.988   2.221   2.278   2.416   2.617   2.958
 82 A'   83 A'   84 A'   34 A"   85 A'   86 A'   35 A"   87 A'                 
  3.078   3.731   3.738   3.930   3.955   3.967   3.969   3.973
 88 A'   36 A"   89 A'   37 A"   38 A"   39 A"   90 A'   91 A'                 
  4.020   4.119   4.303   4.649   5.979   6.009   6.028   6.248
 92 A'   93 A'   94 A'   95 A'   40 A"   96 A'   97 A'   41 A"                 
  6.295   6.484   6.910   9.701  13.783  13.887  13.959  23.361
 98 A'   99 A'  100 A'  101 A'   42 A"  102 A'  103 A'  104 A'                 
 25.775  25.888  26.249  27.760  28.326  28.349  28.363  28.529
 43 A"  105 A'  106 A'  107 A'   44 A"  108 A'  109 A'   45 A"                 
 28.534  28.535  28.557  28.620  66.706 127.872 127.890 127.907
 46 A"  110 A'  111 A'  112 A'  113 A'   47 A"  114 A'  115 A'                 
151.572 163.017 215.6831901.731
116 A'  117 A'  118 A'  119 A'                                                 
 --------------------------------------------------------------

          Ground-State Mulliken Net Atomic Charges

     Atom                 Charge (a.u.)
  ----------------------------------------
      1 C                    -0.360351
      2 P                     0.124169
      3 I                    -0.123241
      4 F                     0.014752
      5 Cl                    0.344671
  ----------------------------------------
  Sum of atomic charges =     0.000000

 -----------------------------------------------------------------
                    Cartesian Multipole Moments
 -----------------------------------------------------------------
    Charge (ESU x 10^10)
                 0.0000
    Dipole Moment (Debye)
         X      -0.0642      Y      -0.2374      Z       0.0000
       Tot       0.2459
    Quadrupole Moments (Debye-Ang)
        XX     -66.3295     XY      -0.2541     YY     -63.3005
        XZ       0.0000     YZ      -0.0000     ZZ     -65.3131
    Octopole Moments (Debye-Ang^2)
       XXX     -76.6635    XXY     -11.3290    XYY     -19.0550
       YYY     -16.5230    XXZ       0.0000    XYZ      -0.0000
       YYZ       0.0000    XZZ     -18.8671    YZZ      -3.3547
       ZZZ       0.0000
    Hexadecapole Moments (Debye-Ang^3)
      XXXX   -1185.8146   XXXY      17.7589   XXYY    -255.2600
      XYYY       8.1466   YYYY    -394.6996   XXXZ       0.0000
      XXYZ      -0.0000   XYYZ       0.0000   YYYZ      -0.0000
      XXZZ    -207.6819   XYZZ       6.8487   YYZZ     -83.8602
      XZZZ       0.0000   YZZZ      -0.0000   ZZZZ     -87.1060
 -----------------------------------------------------------------
 Calculating analytic gradient of the SCF energy
 Gradient of SCF Energy
            1           2           3           4           5
    1  -0.0012233   0.0008515   0.0000542   0.0002565   0.0000612
    2  -0.0003062  -0.0000429   0.0000378   0.0003372  -0.0000259
    3  -0.0000000   0.0000000   0.0000000   0.0000000   0.0000000
 Max gradient component =       1.223E-03
 RMS gradient           =       4.087E-04
 Gradient time:  CPU 7.00 s  wall 1.85 s
 Geometry Optimization Parameters
   NAtoms,    NIC,     NZ,  NCons,   NDum,   NFix, NCnnct, MaxDiis
        5      20       5       0       0       0       0       0

 Cartesian Hessian Update
 Hessian Updated using BFGS Update


** GEOMETRY OPTIMIZATION IN DELOCALIZED INTERNAL COORDINATES **
   Searching for a Minimum

   Optimization Cycle:   7

                       Coordinates (Angstroms)
     ATOM                X               Y               Z
      1  C         1.9139137766    0.2782214709    0.0000000000
      2  P         0.6245054461    1.3826045694    0.0000000000
      3  I        -1.3811982016   -0.0730529719    0.0000000000
      4  F         3.1410742662    0.8292452473    0.0000000000
      5  Cl        2.0096198041   -1.4348625489    0.0000000000
   Point Group: cs    Number of degrees of freedom:     7


   Energy is  -7859.091178017

 Hessian Updated using BFGS Update

  7 Hessian modes will be used to form the next step
  Hessian Eigenvalues:
     0.091814    0.149316    0.200319    0.246816    0.278047    0.378549
     0.491947

 Minimum Search - Taking Simple RFO Step
 Searching for Lamda that Minimizes Along All modes
 Value Taken    Lamda =  -0.00000484
 Step Taken.  Stepsize is  0.004628

                             Maximum     Tolerance    Cnvgd?
         Gradient           0.000680      0.000300      NO
         Displacement       0.003309      0.001200      NO
         Energy change     -0.000022      0.000001      NO


 New Cartesian Coordinates Obtained by Inverse Iteration

 Displacement from previous Coordinates is:  0.005150
 ----------------------------------------------------------------
             Standard Nuclear Orientation (Angstroms)
    I     Atom           X                Y                Z
 ----------------------------------------------------------------
    1      C       1.9150004911     0.2792524154     0.0000000000
    2      P       0.6234651732     1.3821420412     0.0000000000
    3      I      -1.3813319542    -0.0735622724     0.0000000000
    4      F       3.1422684128     0.8285234303     0.0000000000
    5      Cl      2.0085129685    -1.4341998479     0.0000000000
 ----------------------------------------------------------------
 Molecular Point Group                 Cs    NOp =  2
 Largest Abelian Subgroup              Cs    NOp =  2
 Nuclear Repulsion Energy =   589.2514680743 hartrees
 There are       50 alpha and       50 beta electrons
 Applying Cartesian multipole field
    Component          Value
    ---------          -----
     (2,0,0)        1.00000E-11
     (0,2,0)        2.00000E-11
     (0,0,2)       -3.00000E-11
 Nucleus-field energy     =     0.0000000153 hartrees
 Requested basis set is 6-311++G(d,p)
 There are 62 shells and 166 basis functions
 A cutoff of  1.0D-11 yielded   1544 shell pairs
 There are     11786 function pairs (     13103 Cartesian)
 Smallest overlap matrix eigenvalue = 5.14E-04
 Guess MOs from SCF MO coefficient file

 -----------------------------------------------------------------------
  General SCF calculation program by
  Eric Jon Sundstrom, Paul Horn, Yuezhi Mao, Dmitri Zuev, Alec White,
  David Stuck, Shaama M.S., Shane Yost, Joonho Lee, David Small,
  Daniel Levine, Susi Lehtola, Hugh Burton, Evgeny Epifanovsky
 -----------------------------------------------------------------------
 Exchange:     0.2000 Hartree-Fock + 0.0800 Slater + 0.7200 B88
 Correlation:  0.1900 VWN1RPA + 0.8100 LYP
 Using SG-1 standard quadrature grid
 using 4 threads for integral computing
 -------------------------------------------------------
 OpenMP Integral computing Module                
 Release: version 2.0, May 2017, Q-Chem Inc. Pleasanton 
 -------------------------------------------------------
 -------------------------------------------------------
 OpenMP BLAS3 based DFT computing Module                
 Release: version 1.0, May 2013, Q-Chem Inc. Pittsburgh 
 -------------------------------------------------------
 A restricted SCF calculation will be
 performed using DIIS
 SCF converges when DIIS error is below 1.0e-08
 ---------------------------------------
  Cycle       Energy         DIIS error
 ---------------------------------------
    1   -7859.0911786154      2.23e-05  
    2   -7859.0911810517      8.45e-06  
    3   -7859.0911807744      1.21e-05  
    4   -7859.0911812412      3.04e-06  
    5   -7859.0911812719      9.41e-07  
    6   -7859.0911812745      1.97e-07  
    7   -7859.0911812747      4.60e-08  
    8   -7859.0911812746      1.60e-08  
    9   -7859.0911812745      4.08e-09  Convergence criterion met
 ---------------------------------------
 SCF time:   CPU 17.84s  wall 5.00s 
 SCF   energy in the final basis set =    -7859.0911812745
 Total energy in the final basis set =    -7859.0911812745

 --------------------------------------------------------------
             Orbital Energies (a.u.) and Symmetries
 --------------------------------------------------------------

 Alpha MOs, Restricted
 -- Occupied --                  
******* -176.31 -165.72 -165.72 -165.72 -101.60  -77.11  -35.81
  1 A'    2 A'    3 A'    1 A"    4 A'    5 A'    6 A'    7 A'                 
-31.304 -31.298 -31.298 -24.743 -22.954 -22.953 -22.953 -22.949
  8 A'    2 A"    9 A'   10 A'   11 A'    3 A"   12 A'   13 A'                 
-22.949 -10.354  -9.517  -7.281  -7.272  -7.271  -6.603  -6.360
  4 A"   14 A'   15 A'   16 A'    5 A"   17 A'   18 A'   19 A'                 
 -4.772  -4.766  -4.761  -4.761  -4.758  -4.758  -2.038  -2.034
 20 A'   21 A'    6 A"   22 A'    7 A"   23 A'   24 A'    8 A"                 
 -2.033  -2.022  -2.021  -1.285  -0.914  -0.751  -0.673  -0.608
 25 A'   26 A'    9 A"   27 A'   28 A'   29 A'   30 A'   31 A'                 
 -0.548  -0.521  -0.485  -0.406  -0.390  -0.374  -0.324  -0.314
 32 A'   10 A"   33 A'   34 A'   11 A"   35 A'   36 A'   12 A"                 
 -0.282  -0.260
 37 A'   13 A"                                                                 
 -- Virtual --                   
 -0.097  -0.093  -0.021   0.007   0.024   0.035   0.042   0.052
 14 A"   38 A'   39 A'   40 A'   41 A'   42 A'   15 A"   43 A'                 
  0.058   0.074   0.080   0.094   0.109   0.114   0.128   0.152
 44 A'   16 A"   45 A'   46 A'   17 A"   47 A'   48 A'   49 A'                 
  0.166   0.198   0.217   0.243   0.257   0.266   0.273   0.284
 50 A'   51 A'   18 A"   52 A'   19 A"   53 A'   54 A'   20 A"                 
  0.295   0.325   0.362   0.374   0.378   0.400   0.410   0.416
 55 A'   56 A'   57 A'   21 A"   58 A'   22 A"   59 A'   60 A'                 
  0.423   0.447   0.467   0.491   0.508   0.570   0.607   0.613
 61 A'   23 A"   62 A'   63 A'   24 A"   64 A'   65 A'   25 A"                 
  0.641   0.695   0.772   0.821   0.831   0.860   0.861   0.881
 66 A'   26 A"   67 A'   27 A"   68 A'   28 A"   69 A'   70 A'                 
  0.902   0.931   1.048   1.151   1.244   1.289   1.317   1.333
 71 A'   72 A'   73 A'   74 A'   29 A"   30 A"   75 A'   76 A'                 
  1.382   1.390   1.422   1.454   1.554   1.626   1.668   1.709
 77 A'   78 A'   31 A"   32 A"   33 A"   79 A'   80 A'   81 A'                 
  1.766   1.842   1.987   2.221   2.279   2.416   2.617   2.959
 82 A'   83 A'   84 A'   34 A"   85 A'   86 A'   35 A"   87 A'                 
  3.078   3.730   3.738   3.930   3.955   3.967   3.969   3.973
 88 A'   36 A"   89 A'   37 A"   38 A"   39 A"   90 A'   91 A'                 
  4.020   4.119   4.303   4.650   5.979   6.009   6.028   6.248
 92 A'   93 A'   94 A'   95 A'   40 A"   96 A'   97 A'   41 A"                 
  6.295   6.485   6.909   9.701  13.783  13.887  13.959  23.361
 98 A'   99 A'  100 A'  101 A'   42 A"  102 A'  103 A'  104 A'                 
 25.775  25.889  26.249  27.760  28.326  28.349  28.363  28.529
 43 A"  105 A'  106 A'  107 A'   44 A"  108 A'  109 A'   45 A"                 
 28.534  28.535  28.557  28.620  66.706 127.872 127.890 127.907
 46 A"  110 A'  111 A'  112 A'  113 A'   47 A"  114 A'  115 A'                 
151.572 163.017 215.6831901.731
116 A'  117 A'  118 A'  119 A'                                                 

 Beta MOs, Restricted
 -- Occupied --                  
******* -176.31 -165.72 -165.72 -165.72 -101.60  -77.11  -35.81
  1 A'    2 A'    3 A'    1 A"    4 A'    5 A'    6 A'    7 A'                 
-31.304 -31.298 -31.298 -24.743 -22.954 -22.953 -22.953 -22.949
  8 A'    2 A"    9 A'   10 A'   11 A'    3 A"   12 A'   13 A'                 
-22.949 -10.354  -9.517  -7.281  -7.272  -7.271  -6.603  -6.360
  4 A"   14 A'   15 A'   16 A'    5 A"   17 A'   18 A'   19 A'                 
 -4.772  -4.766  -4.761  -4.761  -4.758  -4.758  -2.038  -2.034
 20 A'   21 A'    6 A"   22 A'    7 A"   23 A'   24 A'    8 A"                 
 -2.033  -2.022  -2.021  -1.285  -0.914  -0.751  -0.673  -0.608
 25 A'   26 A'    9 A"   27 A'   28 A'   29 A'   30 A'   31 A'                 
 -0.548  -0.521  -0.485  -0.406  -0.390  -0.374  -0.324  -0.314
 32 A'   10 A"   33 A'   34 A'   11 A"   35 A'   36 A'   12 A"                 
 -0.282  -0.260
 37 A'   13 A"                                                                 
 -- Virtual --                   
 -0.097  -0.093  -0.021   0.007   0.024   0.035   0.042   0.052
 14 A"   38 A'   39 A'   40 A'   41 A'   42 A'   15 A"   43 A'                 
  0.058   0.074   0.080   0.094   0.109   0.114   0.128   0.152
 44 A'   16 A"   45 A'   46 A'   17 A"   47 A'   48 A'   49 A'                 
  0.166   0.198   0.217   0.243   0.257   0.266   0.273   0.284
 50 A'   51 A'   18 A"   52 A'   19 A"   53 A'   54 A'   20 A"                 
  0.295   0.325   0.362   0.374   0.378   0.400   0.410   0.416
 55 A'   56 A'   57 A'   21 A"   58 A'   22 A"   59 A'   60 A'                 
  0.423   0.447   0.467   0.491   0.508   0.570   0.607   0.613
 61 A'   23 A"   62 A'   63 A'   24 A"   64 A'   65 A'   25 A"                 
  0.641   0.695   0.772   0.821   0.831   0.860   0.861   0.881
 66 A'   26 A"   67 A'   27 A"   68 A'   28 A"   69 A'   70 A'                 
  0.902   0.931   1.048   1.151   1.244   1.289   1.317   1.333
 71 A'   72 A'   73 A'   74 A'   29 A"   30 A"   75 A'   76 A'                 
  1.382   1.390   1.422   1.454   1.554   1.626   1.668   1.709
 77 A'   78 A'   31 A"   32 A"   33 A"   79 A'   80 A'   81 A'                 
  1.766   1.842   1.987   2.221   2.279   2.416   2.617   2.959
 82 A'   83 A'   84 A'   34 A"   85 A'   86 A'   35 A"   87 A'                 
  3.078   3.730   3.738   3.930   3.955   3.967   3.969   3.973
 88 A'   36 A"   89 A'   37 A"   38 A"   39 A"   90 A'   91 A'                 
  4.020   4.119   4.303   4.650   5.979   6.009   6.028   6.248
 92 A'   93 A'   94 A'   95 A'   40 A"   96 A'   97 A'   41 A"                 
  6.295   6.485   6.909   9.701  13.783  13.887  13.959  23.361
 98 A'   99 A'  100 A'  101 A'   42 A"  102 A'  103 A'  104 A'                 
 25.775  25.889  26.249  27.760  28.326  28.349  28.363  28.529
 43 A"  105 A'  106 A'  107 A'   44 A"  108 A'  109 A'   45 A"                 
 28.534  28.535  28.557  28.620  66.706 127.872 127.890 127.907
 46 A"  110 A'  111 A'  112 A'  113 A'   47 A"  114 A'  115 A'                 
151.572 163.017 215.6831901.731
116 A'  117 A'  118 A'  119 A'                                                 
 --------------------------------------------------------------

          Ground-State Mulliken Net Atomic Charges

     Atom                 Charge (a.u.)
  ----------------------------------------
      1 C                    -0.360144
      2 P                     0.124012
      3 I                    -0.122833
      4 F                     0.015292
      5 Cl                    0.343672
  ----------------------------------------
  Sum of atomic charges =     0.000000

 -----------------------------------------------------------------
                    Cartesian Multipole Moments
 -----------------------------------------------------------------
    Charge (ESU x 10^10)
                 0.0000
    Dipole Moment (Debye)
         X      -0.0656      Y      -0.2368      Z      -0.0000
       Tot       0.2458
    Quadrupole Moments (Debye-Ang)
        XX     -66.3122     XY      -0.2396     YY     -63.3171
        XZ      -0.0000     YZ      -0.0000     ZZ     -65.3147
    Octopole Moments (Debye-Ang^2)
       XXX     -76.5788    XXY     -11.2688    XYY     -19.0575
       YYY     -16.5098    XXZ      -0.0000    XYZ      -0.0000
       YYZ      -0.0000    XZZ     -18.8548    YZZ      -3.3482
       ZZZ      -0.0000
    Hexadecapole Moments (Debye-Ang^3)
      XXXX   -1185.5807   XXXY      17.7829   XXYY    -255.2535
      XYYY       8.0854   YYYY    -394.5936   XXXZ      -0.0000
      XXYZ       0.0000   XYYZ      -0.0000   YYYZ       0.0000
      XXZZ    -207.6709   XYZZ       6.8099   YYZZ     -83.8368
      XZZZ       0.0000   YZZZ       0.0000   ZZZZ     -87.1122
 -----------------------------------------------------------------
 Calculating analytic gradient of the SCF energy
 Gradient of SCF Energy
            1           2           3           4           5
    1  -0.0006135   0.0003316   0.0001123   0.0002110  -0.0000414
    2  -0.0001004  -0.0001751   0.0001456   0.0001075   0.0000224
    3  -0.0000000   0.0000000   0.0000000   0.0000000  -0.0000000
 Max gradient component =       6.135E-04
 RMS gradient           =       2.032E-04
 Gradient time:  CPU 7.01 s  wall 1.85 s
 Geometry Optimization Parameters
   NAtoms,    NIC,     NZ,  NCons,   NDum,   NFix, NCnnct, MaxDiis
        5      20       5       0       0       0       0       0

 Cartesian Hessian Update
 Hessian Updated using BFGS Update


** GEOMETRY OPTIMIZATION IN DELOCALIZED INTERNAL COORDINATES **
   Searching for a Minimum

   Optimization Cycle:   8

                       Coordinates (Angstroms)
     ATOM                X               Y               Z
      1  C         1.9150004911    0.2792524154    0.0000000000
      2  P         0.6234651732    1.3821420412    0.0000000000
      3  I        -1.3813319542   -0.0735622724    0.0000000000
      4  F         3.1422684128    0.8285234303    0.0000000000
      5  Cl        2.0085129685   -1.4341998479    0.0000000000
   Point Group: cs    Number of degrees of freedom:     7


   Energy is  -7859.091181275

 Hessian Updated using BFGS Update

  7 Hessian modes will be used to form the next step
  Hessian Eigenvalues:
     0.099935    0.125523    0.186679    0.248773    0.269668    0.366202
     0.398541

 Minimum Search - Taking Simple RFO Step
 Searching for Lamda that Minimizes Along All modes
 Value Taken    Lamda =  -0.00000148
 Step Taken.  Stepsize is  0.002928

                             Maximum     Tolerance    Cnvgd?
         Gradient           0.000291      0.000300     YES
         Displacement       0.001932      0.001200      NO
         Energy change     -0.000003      0.000001      NO


 New Cartesian Coordinates Obtained by Inverse Iteration

 Displacement from previous Coordinates is:  0.003006
 ----------------------------------------------------------------
             Standard Nuclear Orientation (Angstroms)
    I     Atom           X                Y                Z
 ----------------------------------------------------------------
    1      C       1.9158418730     0.2798412653     0.0000000000
    2      P       0.6230161920     1.3822853391     0.0000000000
    3      I      -1.3819445334    -0.0739853653     0.0000000000
    4      F       3.1428575126     0.8280788675     0.0000000000
    5      Cl      2.0081440472    -1.4340643398     0.0000000000
 ----------------------------------------------------------------
 Molecular Point Group                 Cs    NOp =  2
 Largest Abelian Subgroup              Cs    NOp =  2
 Nuclear Repulsion Energy =   589.1613399485 hartrees
 There are       50 alpha and       50 beta electrons
 Applying Cartesian multipole field
    Component          Value
    ---------          -----
     (2,0,0)        1.00000E-11
     (0,2,0)        2.00000E-11
     (0,0,2)       -3.00000E-11
 Nucleus-field energy     =     0.0000000153 hartrees
 Requested basis set is 6-311++G(d,p)
 There are 62 shells and 166 basis functions
 A cutoff of  1.0D-11 yielded   1544 shell pairs
 There are     11786 function pairs (     13103 Cartesian)
 Smallest overlap matrix eigenvalue = 5.16E-04
 Guess MOs from SCF MO coefficient file

 -----------------------------------------------------------------------
  General SCF calculation program by
  Eric Jon Sundstrom, Paul Horn, Yuezhi Mao, Dmitri Zuev, Alec White,
  David Stuck, Shaama M.S., Shane Yost, Joonho Lee, David Small,
  Daniel Levine, Susi Lehtola, Hugh Burton, Evgeny Epifanovsky
 -----------------------------------------------------------------------
 Exchange:     0.2000 Hartree-Fock + 0.0800 Slater + 0.7200 B88
 Correlation:  0.1900 VWN1RPA + 0.8100 LYP
 Using SG-1 standard quadrature grid
 using 4 threads for integral computing
 -------------------------------------------------------
 OpenMP Integral computing Module                
 Release: version 2.0, May 2017, Q-Chem Inc. Pleasanton 
 -------------------------------------------------------
 -------------------------------------------------------
 OpenMP BLAS3 based DFT computing Module                
 Release: version 1.0, May 2013, Q-Chem Inc. Pittsburgh 
 -------------------------------------------------------
 A restricted SCF calculation will be
 performed using DIIS
 SCF converges when DIIS error is below 1.0e-08
 ---------------------------------------
  Cycle       Energy         DIIS error
 ---------------------------------------
    1   -7859.0911809562      1.48e-05  
    2   -7859.0911818522      7.11e-06  
    3   -7859.0911816443      1.02e-05  
    4   -7859.0911820060      1.86e-06  
    5   -7859.0911820159      7.10e-07  
    6   -7859.0911820174      8.44e-08  
    7   -7859.0911820175      2.13e-08  
    8   -7859.0911820174      8.93e-09  Convergence criterion met
 ---------------------------------------
 SCF time:   CPU 15.86s  wall 4.00s 
 SCF   energy in the final basis set =    -7859.0911820174
 Total energy in the final basis set =    -7859.0911820174

 --------------------------------------------------------------
             Orbital Energies (a.u.) and Symmetries
 --------------------------------------------------------------

 Alpha MOs, Restricted
 -- Occupied --                  
******* -176.31 -165.72 -165.72 -165.72 -101.60  -77.11  -35.81
  1 A'    2 A'    3 A'    1 A"    4 A'    5 A'    6 A'    7 A'                 
-31.304 -31.298 -31.298 -24.744 -22.954 -22.953 -22.953 -22.949
  8 A'    2 A"    9 A'   10 A'   11 A'    3 A"   12 A'   13 A'                 
-22.949 -10.354  -9.516  -7.281  -7.272  -7.271  -6.603  -6.360
  4 A"   14 A'   15 A'   16 A'    5 A"   17 A'   18 A'   19 A'                 
 -4.772  -4.766  -4.761  -4.761  -4.758  -4.758  -2.038  -2.034
 20 A'   21 A'    6 A"   22 A'    7 A"   23 A'   24 A'    8 A"                 
 -2.033  -2.021  -2.021  -1.286  -0.914  -0.751  -0.673  -0.608
 25 A'   26 A'    9 A"   27 A'   28 A'   29 A'   30 A'   31 A'                 
 -0.548  -0.521  -0.485  -0.406  -0.390  -0.374  -0.324  -0.314
 32 A'   10 A"   33 A'   34 A'   11 A"   35 A'   36 A'   12 A"                 
 -0.282  -0.260
 37 A'   13 A"                                                                 
 -- Virtual --                   
 -0.097  -0.093  -0.021   0.007   0.024   0.035   0.042   0.052
 14 A"   38 A'   39 A'   40 A'   41 A'   42 A'   15 A"   43 A'                 
  0.058   0.074   0.080   0.094   0.109   0.114   0.128   0.152
 44 A'   16 A"   45 A'   46 A'   17 A"   47 A'   48 A'   49 A'                 
  0.166   0.198   0.217   0.243   0.257   0.266   0.273   0.284
 50 A'   51 A'   18 A"   52 A'   19 A"   53 A'   54 A'   20 A"                 
  0.295   0.325   0.362   0.374   0.378   0.400   0.410   0.416
 55 A'   56 A'   57 A'   21 A"   58 A'   22 A"   59 A'   60 A'                 
  0.423   0.447   0.467   0.491   0.508   0.570   0.607   0.613
 61 A'   23 A"   62 A'   63 A'   24 A"   64 A'   65 A'   25 A"                 
  0.641   0.695   0.772   0.822   0.831   0.860   0.861   0.881
 66 A'   26 A"   67 A'   27 A"   68 A'   28 A"   69 A'   70 A'                 
  0.902   0.931   1.048   1.150   1.244   1.289   1.317   1.333
 71 A'   72 A'   73 A'   74 A'   29 A"   30 A"   75 A'   76 A'                 
  1.382   1.390   1.422   1.453   1.554   1.626   1.668   1.709
 77 A'   78 A'   31 A"   32 A"   33 A"   79 A'   80 A'   81 A'                 
  1.767   1.842   1.986   2.221   2.279   2.416   2.617   2.960
 82 A'   83 A'   84 A'   34 A"   85 A'   86 A'   35 A"   87 A'                 
  3.077   3.730   3.737   3.930   3.955   3.967   3.969   3.973
 88 A'   36 A"   89 A'   37 A"   38 A"   39 A"   90 A'   91 A'                 
  4.020   4.119   4.303   4.650   5.979   6.009   6.028   6.248
 92 A'   93 A'   94 A'   95 A'   40 A"   96 A'   97 A'   41 A"                 
  6.295   6.485   6.909   9.701  13.783  13.887  13.958  23.361
 98 A'   99 A'  100 A'  101 A'   42 A"  102 A'  103 A'  104 A'                 
 25.775  25.889  26.248  27.760  28.326  28.349  28.363  28.529
 43 A"  105 A'  106 A'  107 A'   44 A"  108 A'  109 A'   45 A"                 
 28.534  28.535  28.557  28.620  66.706 127.872 127.890 127.907
 46 A"  110 A'  111 A'  112 A'  113 A'   47 A"  114 A'  115 A'                 
151.572 163.016 215.6821901.731
116 A'  117 A'  118 A'  119 A'                                                 

 Beta MOs, Restricted
 -- Occupied --                  
******* -176.31 -165.72 -165.72 -165.72 -101.60  -77.11  -35.81
  1 A'    2 A'    3 A'    1 A"    4 A'    5 A'    6 A'    7 A'                 
-31.304 -31.298 -31.298 -24.744 -22.954 -22.953 -22.953 -22.949
  8 A'    2 A"    9 A'   10 A'   11 A'    3 A"   12 A'   13 A'                 
-22.949 -10.354  -9.516  -7.281  -7.272  -7.271  -6.603  -6.360
  4 A"   14 A'   15 A'   16 A'    5 A"   17 A'   18 A'   19 A'                 
 -4.772  -4.766  -4.761  -4.761  -4.758  -4.758  -2.038  -2.034
 20 A'   21 A'    6 A"   22 A'    7 A"   23 A'   24 A'    8 A"                 
 -2.033  -2.021  -2.021  -1.286  -0.914  -0.751  -0.673  -0.608
 25 A'   26 A'    9 A"   27 A'   28 A'   29 A'   30 A'   31 A'                 
 -0.548  -0.521  -0.485  -0.406  -0.390  -0.374  -0.324  -0.314
 32 A'   10 A"   33 A'   34 A'   11 A"   35 A'   36 A'   12 A"                 
 -0.282  -0.260
 37 A'   13 A"                                                                 
 -- Virtual --                   
 -0.097  -0.093  -0.021   0.007   0.024   0.035   0.042   0.052
 14 A"   38 A'   39 A'   40 A'   41 A'   42 A'   15 A"   43 A'                 
  0.058   0.074   0.080   0.094   0.109   0.114   0.128   0.152
 44 A'   16 A"   45 A'   46 A'   17 A"   47 A'   48 A'   49 A'                 
  0.166   0.198   0.217   0.243   0.257   0.266   0.273   0.284
 50 A'   51 A'   18 A"   52 A'   19 A"   53 A'   54 A'   20 A"                 
  0.295   0.325   0.362   0.374   0.378   0.400   0.410   0.416
 55 A'   56 A'   57 A'   21 A"   58 A'   22 A"   59 A'   60 A'                 
  0.423   0.447   0.467   0.491   0.508   0.570   0.607   0.613
 61 A'   23 A"   62 A'   63 A'   24 A"   64 A'   65 A'   25 A"                 
  0.641   0.695   0.772   0.822   0.831   0.860   0.861   0.881
 66 A'   26 A"   67 A'   27 A"   68 A'   28 A"   69 A'   70 A'                 
  0.902   0.931   1.048   1.150   1.244   1.289   1.317   1.333
 71 A'   72 A'   73 A'   74 A'   29 A"   30 A"   75 A'   76 A'                 
  1.382   1.390   1.422   1.453   1.554   1.626   1.668   1.709
 77 A'   78 A'   31 A"   32 A"   33 A"   79 A'   80 A'   81 A'                 
  1.767   1.842   1.986   2.221   2.279   2.416   2.617   2.960
 82 A'   83 A'   84 A'   34 A"   85 A'   86 A'   35 A"   87 A'                 
  3.077   3.730   3.737   3.930   3.955   3.967   3.969   3.973
 88 A'   36 A"   89 A'   37 A"   38 A"   39 A"   90 A'   91 A'                 
  4.020   4.119   4.303   4.650   5.979   6.009   6.028   6.248
 92 A'   93 A'   94 A'   95 A'   40 A"   96 A'   97 A'   41 A"                 
  6.295   6.485   6.909   9.701  13.783  13.887  13.958  23.361
 98 A'   99 A'  100 A'  101 A'   42 A"  102 A'  103 A'  104 A'                 
 25.775  25.889  26.248  27.760  28.326  28.349  28.363  28.529
 43 A"  105 A'  106 A'  107 A'   44 A"  108 A'  109 A'   45 A"                 
 28.534  28.535  28.557  28.620  66.706 127.872 127.890 127.907
 46 A"  110 A'  111 A'  112 A'  113 A'   47 A"  114 A'  115 A'                 
151.572 163.016 215.6821901.731
116 A'  117 A'  118 A'  119 A'                                                 
 --------------------------------------------------------------

          Ground-State Mulliken Net Atomic Charges

     Atom                 Charge (a.u.)
  ----------------------------------------
      1 C                    -0.359942
      2 P                     0.123784
      3 I                    -0.122784
      4 F                     0.015910
      5 Cl                    0.343032
  ----------------------------------------
  Sum of atomic charges =     0.000000

 -----------------------------------------------------------------
                    Cartesian Multipole Moments
 -----------------------------------------------------------------
    Charge (ESU x 10^10)
                 0.0000
    Dipole Moment (Debye)
         X      -0.0614      Y      -0.2342      Z       0.0000
       Tot       0.2421
    Quadrupole Moments (Debye-Ang)
        XX     -66.2949     XY      -0.2266     YY     -63.3234
        XZ       0.0000     YZ      -0.0000     ZZ     -65.3193
    Octopole Moments (Debye-Ang^2)
       XXX     -76.4592    XXY     -11.2235    XYY     -19.0420
       YYY     -16.4871    XXZ       0.0000    XYZ      -0.0000
       YYZ       0.0000    XZZ     -18.8350    YZZ      -3.3435
       ZZZ       0.0000
    Hexadecapole Moments (Debye-Ang^3)
      XXXX   -1185.6933   XXXY      17.8432   XXYY    -255.3171
      XYYY       8.0569   YYYY    -394.6443   XXXZ       0.0000
      XXYZ      -0.0000   XYYZ       0.0000   YYYZ       0.0000
      XXZZ    -207.7269   XYZZ       6.7889   YYZZ     -83.8508
      XZZZ       0.0000   YZZZ      -0.0000   ZZZZ     -87.1296
 -----------------------------------------------------------------
 Calculating analytic gradient of the SCF energy
 Gradient of SCF Energy
            1           2           3           4           5
    1   0.0000042   0.0000658  -0.0000005   0.0000042  -0.0000737
    2   0.0000247   0.0000080   0.0001029  -0.0000704  -0.0000652
    3  -0.0000000   0.0000000  -0.0000000   0.0000000  -0.0000000
 Max gradient component =       1.029E-04
 RMS gradient           =       4.491E-05
 Gradient time:  CPU 7.02 s  wall 1.86 s
 Geometry Optimization Parameters
   NAtoms,    NIC,     NZ,  NCons,   NDum,   NFix, NCnnct, MaxDiis
        5      20       5       0       0       0       0       0

 Cartesian Hessian Update
 Hessian Updated using BFGS Update


** GEOMETRY OPTIMIZATION IN DELOCALIZED INTERNAL COORDINATES **
   Searching for a Minimum

   Optimization Cycle:   9

                       Coordinates (Angstroms)
     ATOM                X               Y               Z
      1  C         1.9158418730    0.2798412653    0.0000000000
      2  P         0.6230161920    1.3822853391    0.0000000000
      3  I        -1.3819445334   -0.0739853653    0.0000000000
      4  F         3.1428575126    0.8280788675    0.0000000000
      5  Cl        2.0081440472   -1.4340643398    0.0000000000
   Point Group: cs    Number of degrees of freedom:     7


   Energy is  -7859.091182017

 Hessian Updated using BFGS Update

  7 Hessian modes will be used to form the next step
  Hessian Eigenvalues:
     0.099604    0.136197    0.180830    0.250945    0.272058    0.352355
     0.387860

 Minimum Search - Taking Simple RFO Step
 Searching for Lamda that Minimizes Along All modes
 Value Taken    Lamda =   0.00000000
 Step Taken.  Stepsize is  0.000283

                             Maximum     Tolerance    Cnvgd?
         Gradient           0.000041      0.000300     YES
         Displacement       0.000190      0.001200     YES
         Energy change     -0.000001      0.000001     YES


                       Distance Matrix (Angstroms)
             C (  1)   P (  2)   I (  3)   F (  4)
   P (  2)  1.699053
   I (  3)  3.316714  2.478022
   F (  4)  1.343924  2.580067  4.613844
   Cl(  5)  1.716389  3.138535  3.652741  2.530784

 Final energy is   -7859.0911820174479     


 ******************************
 **  OPTIMIZATION CONVERGED  **
 ******************************

                       Coordinates (Angstroms)
     ATOM                X               Y               Z
      1  C         1.9158418730    0.2798412653    0.0000000000
      2  P         0.6230161920    1.3822853391    0.0000000000
      3  I        -1.3819445334   -0.0739853653    0.0000000000
      4  F         3.1428575126    0.8280788675    0.0000000000
      5  Cl        2.0081440472   -1.4340643398    0.0000000000

Z-matrix Print:
$molecule
0 1
I 
P  1 2.478022
C  2 1.699053 1 103.552277
F  3 1.343924 2 115.469083 1 -180.000000 0
Cl 3 1.716389 2 133.538231 1 -0.000000 0
$end


 --------------------------------------------------------------
             Orbital Energies (a.u.) and Symmetries
 --------------------------------------------------------------

 Alpha MOs, Restricted
 -- Occupied --                  
******* -176.31 -165.72 -165.72 -165.72 -101.60  -77.11  -35.81
  1 A'    2 A'    3 A'    1 A"    4 A'    5 A'    6 A'    7 A'                 
-31.304 -31.298 -31.298 -24.744 -22.954 -22.953 -22.953 -22.949
  8 A'    2 A"    9 A'   10 A'   11 A'    3 A"   12 A'   13 A'                 
-22.949 -10.354  -9.516  -7.281  -7.272  -7.271  -6.603  -6.360
  4 A"   14 A'   15 A'   16 A'    5 A"   17 A'   18 A'   19 A'                 
 -4.772  -4.766  -4.761  -4.761  -4.758  -4.758  -2.038  -2.034
 20 A'   21 A'    6 A"   22 A'    7 A"   23 A'   24 A'    8 A"                 
 -2.033  -2.021  -2.021  -1.286  -0.914  -0.751  -0.673  -0.608
 25 A'   26 A'    9 A"   27 A'   28 A'   29 A'   30 A'   31 A'                 
 -0.548  -0.521  -0.485  -0.406  -0.390  -0.374  -0.324  -0.314
 32 A'   10 A"   33 A'   34 A'   11 A"   35 A'   36 A'   12 A"                 
 -0.282  -0.260
 37 A'   13 A"                                                                 
 -- Virtual --                   
 -0.097  -0.093  -0.021   0.007   0.024   0.035   0.042   0.052
 14 A"   38 A'   39 A'   40 A'   41 A'   42 A'   15 A"   43 A'                 
  0.058   0.074   0.080   0.094   0.109   0.114   0.128   0.152
 44 A'   16 A"   45 A'   46 A'   17 A"   47 A'   48 A'   49 A'                 
  0.166   0.198   0.217   0.243   0.257   0.266   0.273   0.284
 50 A'   51 A'   18 A"   52 A'   19 A"   53 A'   54 A'   20 A"                 
  0.295   0.325   0.362   0.374   0.378   0.400   0.410   0.416
 55 A'   56 A'   57 A'   21 A"   58 A'   22 A"   59 A'   60 A'                 
  0.423   0.447   0.467   0.491   0.508   0.570   0.607   0.613
 61 A'   23 A"   62 A'   63 A'   24 A"   64 A'   65 A'   25 A"                 
  0.641   0.695   0.772   0.822   0.831   0.860   0.861   0.881
 66 A'   26 A"   67 A'   27 A"   68 A'   28 A"   69 A'   70 A'                 
  0.902   0.931   1.048   1.150   1.244   1.289   1.317   1.333
 71 A'   72 A'   73 A'   74 A'   29 A"   30 A"   75 A'   76 A'                 
  1.382   1.390   1.422   1.453   1.554   1.626   1.668   1.709
 77 A'   78 A'   31 A"   32 A"   33 A"   79 A'   80 A'   81 A'                 
  1.767   1.842   1.986   2.221   2.279   2.416   2.617   2.960
 82 A'   83 A'   84 A'   34 A"   85 A'   86 A'   35 A"   87 A'                 
  3.077   3.730   3.737   3.930   3.955   3.967   3.969   3.973
 88 A'   36 A"   89 A'   37 A"   38 A"   39 A"   90 A'   91 A'                 
  4.020   4.119   4.303   4.650   5.979   6.009   6.028   6.248
 92 A'   93 A'   94 A'   95 A'   40 A"   96 A'   97 A'   41 A"                 
  6.295   6.485   6.909   9.701  13.783  13.887  13.958  23.361
 98 A'   99 A'  100 A'  101 A'   42 A"  102 A'  103 A'  104 A'                 
 25.775  25.889  26.248  27.760  28.326  28.349  28.363  28.529
 43 A"  105 A'  106 A'  107 A'   44 A"  108 A'  109 A'   45 A"                 
 28.534  28.535  28.557  28.620  66.706 127.872 127.890 127.907
 46 A"  110 A'  111 A'  112 A'  113 A'   47 A"  114 A'  115 A'                 
151.572 163.016 215.6821901.731
116 A'  117 A'  118 A'  119 A'                                                 

 Beta MOs, Restricted
 -- Occupied --                  
******* -176.31 -165.72 -165.72 -165.72 -101.60  -77.11  -35.81
  1 A'    2 A'    3 A'    1 A"    4 A'    5 A'    6 A'    7 A'                 
-31.304 -31.298 -31.298 -24.744 -22.954 -22.953 -22.953 -22.949
  8 A'    2 A"    9 A'   10 A'   11 A'    3 A"   12 A'   13 A'                 
-22.949 -10.354  -9.516  -7.281  -7.272  -7.271  -6.603  -6.360
  4 A"   14 A'   15 A'   16 A'    5 A"   17 A'   18 A'   19 A'                 
 -4.772  -4.766  -4.761  -4.761  -4.758  -4.758  -2.038  -2.034
 20 A'   21 A'    6 A"   22 A'    7 A"   23 A'   24 A'    8 A"                 
 -2.033  -2.021  -2.021  -1.286  -0.914  -0.751  -0.673  -0.608
 25 A'   26 A'    9 A"   27 A'   28 A'   29 A'   30 A'   31 A'                 
 -0.548  -0.521  -0.485  -0.406  -0.390  -0.374  -0.324  -0.314
 32 A'   10 A"   33 A'   34 A'   11 A"   35 A'   36 A'   12 A"                 
 -0.282  -0.260
 37 A'   13 A"                                                                 
 -- Virtual --                   
 -0.097  -0.093  -0.021   0.007   0.024   0.035   0.042   0.052
 14 A"   38 A'   39 A'   40 A'   41 A'   42 A'   15 A"   43 A'                 
  0.058   0.074   0.080   0.094   0.109   0.114   0.128   0.152
 44 A'   16 A"   45 A'   46 A'   17 A"   47 A'   48 A'   49 A'                 
  0.166   0.198   0.217   0.243   0.257   0.266   0.273   0.284
 50 A'   51 A'   18 A"   52 A'   19 A"   53 A'   54 A'   20 A"                 
  0.295   0.325   0.362   0.374   0.378   0.400   0.410   0.416
 55 A'   56 A'   57 A'   21 A"   58 A'   22 A"   59 A'   60 A'                 
  0.423   0.447   0.467   0.491   0.508   0.570   0.607   0.613
 61 A'   23 A"   62 A'   63 A'   24 A"   64 A'   65 A'   25 A"                 
  0.641   0.695   0.772   0.822   0.831   0.860   0.861   0.881
 66 A'   26 A"   67 A'   27 A"   68 A'   28 A"   69 A'   70 A'                 
  0.902   0.931   1.048   1.150   1.244   1.289   1.317   1.333
 71 A'   72 A'   73 A'   74 A'   29 A"   30 A"   75 A'   76 A'                 
  1.382   1.390   1.422   1.453   1.554   1.626   1.668   1.709
 77 A'   78 A'   31 A"   32 A"   33 A"   79 A'   80 A'   81 A'                 
  1.767   1.842   1.986   2.221   2.279   2.416   2.617   2.960
 82 A'   83 A'   84 A'   34 A"   85 A'   86 A'   35 A"   87 A'                 
  3.077   3.730   3.737   3.930   3.955   3.967   3.969   3.973
 88 A'   36 A"   89 A'   37 A"   38 A"   39 A"   90 A'   91 A'                 
  4.020   4.119   4.303   4.650   5.979   6.009   6.028   6.248
 92 A'   93 A'   94 A'   95 A'   40 A"   96 A'   97 A'   41 A"                 
  6.295   6.485   6.909   9.701  13.783  13.887  13.958  23.361
 98 A'   99 A'  100 A'  101 A'   42 A"  102 A'  103 A'  104 A'                 
 25.775  25.889  26.248  27.760  28.326  28.349  28.363  28.529
 43 A"  105 A'  106 A'  107 A'   44 A"  108 A'  109 A'   45 A"                 
 28.534  28.535  28.557  28.620  66.706 127.872 127.890 127.907
 46 A"  110 A'  111 A'  112 A'  113 A'   47 A"  114 A'  115 A'                 
151.572 163.016 215.6821901.731
116 A'  117 A'  118 A'  119 A'                                                 
 --------------------------------------------------------------

          Ground-State Mulliken Net Atomic Charges

     Atom                 Charge (a.u.)
  ----------------------------------------
      1 C                    -0.359942
      2 P                     0.123784
      3 I                    -0.122784
      4 F                     0.015910
      5 Cl                    0.343032
  ----------------------------------------
  Sum of atomic charges =     0.000000

 -----------------------------------------------------------------
                    Cartesian Multipole Moments
 -----------------------------------------------------------------
    Charge (ESU x 10^10)
                 0.0000
    Dipole Moment (Debye)
         X      -0.0614      Y      -0.2342      Z       0.0000
       Tot       0.2421
    Quadrupole Moments (Debye-Ang)
        XX     -66.2949     XY      -0.2266     YY     -63.3234
        XZ       0.0000     YZ      -0.0000     ZZ     -65.3193
    Octopole Moments (Debye-Ang^2)
       XXX     -76.4592    XXY     -11.2235    XYY     -19.0420
       YYY     -16.4871    XXZ       0.0000    XYZ      -0.0000
       YYZ       0.0000    XZZ     -18.8350    YZZ      -3.3435
       ZZZ       0.0000
    Hexadecapole Moments (Debye-Ang^3)
      XXXX   -1185.6933   XXXY      17.8432   XXYY    -255.3171
      XYYY       8.0569   YYYY    -394.6443   XXXZ       0.0000
      XXYZ      -0.0000   XYYZ       0.0000   YYYZ       0.0000
      XXZZ    -207.7269   XYZZ       6.7889   YYZZ     -83.8508
      XZZZ       0.0000   YZZZ      -0.0000   ZZZZ     -87.1296
 -----------------------------------------------------------------
Archival summary:
1\1\TWL02\OPT\ProcedureUnspecified\BasisUnspecified\1l1111\taweetha\MonNov2616:09:572018MonNov2616:09:572018\0\\#,OPT,ProcedureUnspecified,BasisUnspecified,\\0,1\I\P,1,2.47802\C,2,1.69905,1,103.552\F,3,1.34392,2,115.469,1,-180,0\Cl,3,1.71639,2,133.538,1,-0,0\\\@

 Total job time:  69.43s(wall), 254.96s(cpu) 
 Mon Nov 26 16:09:57 2018

        *************************************************************
        *                                                           *
        *  Thank you very much for using Q-Chem.  Have a nice day.  *
        *                                                           *
        *************************************************************


 
User input: 2 of 2 
 
Q-Chem Developer Version!
                  Welcome to Q-Chem
     A Quantum Leap Into The Future Of Chemistry


 Q-Chem 5.1, Q-Chem, Inc., Pleasanton, CA (2018)

 Yihan Shao,  Zhengting Gan,  E. Epifanovsky,  A. T. B. Gilbert,  M. Wormit,  
 J. Kussmann,  A. W. Lange,  A. Behn,  Jia Deng,  Xintian Feng,  D. Ghosh,  
 M. Goldey,  P. R. Horn,  L. D. Jacobson,  I. Kaliman,  T. Kus,  A. Landau,  
 Jie Liu,  E. I. Proynov,  R. M. Richard,  R. P. Steele,  E. J. Sundstrom,  
 H. L. Woodcock III,  P. M. Zimmerman,  D. Zuev,  B. Albrecht,  E. Alguire,  
 S. A. Baeppler,  D. Barton,  Z. Benda,  Y. A. Bernard,  E. J. Berquist,  
 K. B. Bravaya,  H. Burton,  D. Casanova,  Chun-Min Chang,  Yunqing Chen,  
 A. Chien,  K. D. Closser,  M. P. Coons,  S. Coriani,  S. Dasgupta,  
 A. L. Dempwolff,  M. Diedenhofen,  Hainam Do,  R. G. Edgar,  Po-Tung Fang,  
 S. Faraji,  S. Fatehi,  Qingguo Feng,  K. D. Fenk,  J. Fosso-Tande,  
 Qinghui Ge,  A. Ghysels,  G. Gidofalvi,  J. Gomes,  J. Gonthier,  A. Gunina,  
 D. Hait,  M. W. D. Hanson-Heine,  P. H. P. Harbach,  A. W. Hauser,  
 J. E. Herr,  E. G. Hohenstein,  Z. C. Holden,  Kerwin Hui,  B. C. Huynh,  
 T.-C. Jagau,  Hyunjun Ji,  B. Kaduk,  K. Khistyaev,  Jaehoon Kim,  
 P. Klunzinger,  K. Koh,  D. Kosenkov,  L. Koulias,  T. Kowalczyk,  
 C. M. Krauter,  A. Kunitsa,  Ka Un Lao,  A. Laurent,  K. V. Lawler,  
 Joonho Lee,  D. Lefrancois,  S. Lehtola,  D. S. Levine,  Yi-Pei Li,  
 You-Sheng Lin,  Fenglai Liu,  E. Livshits,  A. Luenser,  P. Manohar,  
 E. Mansoor,  S. F. Manzer,  Shan-Ping Mao,  Yuezhi Mao,  N. Mardirossian,  
 A. V. Marenich,  T. Markovich,  L. A. Martinez-Martinez,  S. A. Maurer,  
 N. J. Mayhall,  S. C. McKenzie,  J.-M. Mewes,  A. F. Morrison,  
 J. W. Mullinax,  K. Nanda,  T. S. Nguyen-Beck,  R. Olivares-Amaya,  
 J. A. Parkhill,  T. M. Perrine,  F. Plasser,  P. Pokhilko,  S. Prager,  
 A. Prociuk,  E. Ramos,  D. R. Rehn,  F. Rob,  M. Schneider,  N. Sergueev,  
 S. M. Sharada,  S. Sharma,  D. W. Small,  T. Stauch,  T. Stein,  
 Yu-Chuan Su,  A. J. W. Thom,  A. Tkatchenko,  T. Tsuchimochi,  N. M. Tubman,  
 L. Vogt,  M. L. Vidal,  O. Vydrov,  M. A. Watson,  J. Wenzel,  
 M. de Wergifosse,  T. A. Wesolowski,  A. White,  J. Witte,  A. Yamada,  
 Jun Yang,  K. Yao,  S. Yeganeh,  S. R. Yost,  Zhi-Qiang You,  A. Zech,  
 Igor Ying Zhang,  Xing Zhang,  Yan Zhao,  Ying Zhu,  B. R. Brooks,  
 G. K. L. Chan,  C. J. Cramer,  M. S. Gordon,  W. J. Hehre,  A. Klamt,  
 M. W. Schmidt,  C. D. Sherrill,  D. G. Truhlar,  A. Aspuru-Guzik,  R. Baer,  
 A. T. Bell,  N. A. Besley,  Jeng-Da Chai,  A. E. DePrince, III,  
 R. A. DiStasio Jr.,  A. Dreuw,  B. D. Dunietz,  T. R. Furlani,  
 Chao-Ping Hsu,  Yousung Jung,  Jing Kong,  D. S. Lambrecht,  WanZhen Liang,  
 C. Ochsenfeld,  V. A. Rassolov,  L. V. Slipchenko,  J. E. Subotnik,  
 T. Van Voorhis,  J. M. Herbert,  A. I. Krylov,  P. M. W. Gill,  M. Head-Gordon

 Contributors to earlier versions of Q-Chem not listed above: 
 R. D. Adamson,  B. Austin,  J. Baker,  G. J. O. Beran,  K. Brandhorst,  
 S. T. Brown,  E. F. C. Byrd,  A. K. Chakraborty,  C.-L. Cheng,  
 Siu Hung Chien,  D. M. Chipman,  D. L. Crittenden,  H. Dachsel,  
 R. J. Doerksen,  A. D. Dutoi,  L. Fusti-Molnar,  W. A. Goddard III,  
 A. Golubeva-Zadorozhnaya,  S. R. Gwaltney,  G. Hawkins,  A. Heyden,  
 S. Hirata,  G. Kedziora,  F. J. Keil,  C. Kelley,  Jihan Kim,  R. A. King,  
 R. Z. Khaliullin,  P. P. Korambath,  W. Kurlancheek,  A. M. Lee,  M. S. Lee,  
 S. V. Levchenko,  Ching Yeh Lin,  D. Liotard,  R. C. Lochan,  I. Lotan,  
 P. E. Maslen,  N. Nair,  D. P. O'Neill,  D. Neuhauser,  E. Neuscamman,  
 C. M. Oana,  R. Olson,  B. Peters,  R. Peverati,  P. A. Pieniazek,  
 Y. M. Rhee,  J. Ritchie,  M. A. Rohrdanz,  E. Rosta,  N. J. Russ,  
 H. F. Schaefer III,  N. E. Schultz,  N. Shenvi,  A. C. Simmonett,  A. Sodt,  
 D. Stuck,  K. S. Thanthiriwatte,  V. Vanovschi,  Tao Wang,  A. Warshel,  
 C. F. Williams,  Q. Wu,  X. Xu,  W. Zhang

 Please cite Q-Chem as follows:
 Y. Shao et al., Mol. Phys. 113, 184-215 (2015)
 DOI: 10.1080/00268976.2014.952696

 Q-Chem 5.1.2 for Intel X86 EM64T Linux

 Parts of Q-Chem use Armadillo 8.300.2 (Tropical Shenanigans).
 http://arma.sourceforge.net/

 Q-Chem begins on Mon Nov 26 16:09:57 2018  

Host: 
0

     Scratch files written to /scratch/taweetham/qchem50926//
The previous job contains 0 fragments, simply inherited here
Input Ideriv = 2
Curr. Ideriv = -1
Max.  Ideriv = 2

Checking the input file for inconsistencies... 	...done.

--------------------------------------------------------------
User input:
--------------------------------------------------------------

$molecule
read
$end

$rem
   job_type 	frequency
   basis 	6-311++g**
   method	b3lyp	
$end


--------------------------------------------------------------
 ----------------------------------------------------------------
             Standard Nuclear Orientation (Angstroms)
    I     Atom           X                Y                Z
 ----------------------------------------------------------------
    1      C       1.8102105890     0.2990575377    -0.0000000000
    2      P       0.4964193312     1.3764310608    -0.0000000000
    3      I      -1.4801601299    -0.1181342635     0.0000000000
    4      F       3.0264542664     0.8707945101    -0.0000000000
    5      Cl      1.9354614696    -1.4127556331     0.0000000000
 ----------------------------------------------------------------
 Molecular Point Group                 Cs    NOp =  2
 Largest Abelian Subgroup              Cs    NOp =  2
 Nuclear Repulsion Energy =   589.1613399485 hartrees
 There are       50 alpha and       50 beta electrons
 Requested basis set is 6-311++G(d,p)
 There are 62 shells and 166 basis functions

 Total QAlloc Memory Limit   2000 MB
 Mega-Array Size       188 MB
 MEM_STATIC part       192 MB

                       Distance Matrix (Angstroms)
             C (  1)   P (  2)   I (  3)   F (  4)
   P (  2)  1.699053
   I (  3)  3.316714  2.478022
   F (  4)  1.343924  2.580067  4.613844
   Cl(  5)  1.716389  3.138535  3.652741  2.530784

 A cutoff of  1.0D-11 yielded   1544 shell pairs
 There are     11786 function pairs (     13103 Cartesian)

 -------------------------------------------------------
 OpenMP Integral Computing Module                       
 Release: version 1.0, May 2013, Q-Chem Inc. Pittsburgh 
 -------------------------------------------------------
 Integral Job Info:
 Integral job number is                      11
 Integral operator is                         1
 short-range coefficients                     0
 long-range coefficients              100000000
 Omega coefficients                           0
 if combine SR and LR in K                    0
 Integral screening is                        0
 Integral computing path is                   2
 max size of driver memory is            800000
 size of driver memory is                593474
 size of scratch memory is             11933652
 max col of scratch BK array               1296
 max len of scratch array in speh3          155
 max len of scratch index in speh4           18
 max int batch size is                      520
 min int batch size is                       52
 fixed nKL is                                52
 max L of basis functions is                  2
 order of int derivative is                   0
 number of shells is                         62
 number of basis is                         175
 number of cartesian basis is               175
 number of contracted shell pairs          1544
 number of primitive shell pairs           3608
 maxK2 (contraction) of shell pair           36
 max number of K2 of shell pair               1
 max number of CS2 of shell pair            201
 max number of PS2 of shell pair            216
 mem total for path MDJ                  526156
 -------------------------------------------------------
 Smallest overlap matrix eigenvalue = 5.16E-04
 Guess from superposition of atomic densities
 Warning:  Energy on first SCF cycle will be non-variational
 SAD guess density has 100.000000 electrons

 -----------------------------------------------------------------------
  General SCF calculation program by
  Eric Jon Sundstrom, Paul Horn, Yuezhi Mao, Dmitri Zuev, Alec White,
  David Stuck, Shaama M.S., Shane Yost, Joonho Lee, David Small,
  Daniel Levine, Susi Lehtola, Hugh Burton, Evgeny Epifanovsky
 -----------------------------------------------------------------------
 Exchange:     0.2000 Hartree-Fock + 0.0800 Slater + 0.7200 B88
 Correlation:  0.1900 VWN1RPA + 0.8100 LYP
 Using SG-1 standard quadrature grid
 using 4 threads for integral computing
 -------------------------------------------------------
 OpenMP Integral computing Module                
 Release: version 2.0, May 2017, Q-Chem Inc. Pleasanton 
 -------------------------------------------------------
 -------------------------------------------------------
 OpenMP BLAS3 based DFT computing Module                
 Release: version 1.0, May 2013, Q-Chem Inc. Pittsburgh 
 -------------------------------------------------------
 A restricted SCF calculation will be
 performed using DIIS
 SCF converges when DIIS error is below 1.0e-08
 ---------------------------------------
  Cycle       Energy         DIIS error
 ---------------------------------------
    1   -7859.6908620778      3.90e-02  
    2   -7859.0744492093      2.64e-03  
    3   -7859.0533847360      3.87e-03  
    4   -7859.0898221985      7.01e-04  
    5   -7859.0908294354      3.09e-04  
    6   -7859.0911491492      1.23e-04  
    7   -7859.0911994855      2.23e-05  
    8   -7859.0912007592      5.41e-06  
    9   -7859.0912008498      1.57e-06  
   10   -7859.0912008597      7.16e-07  
   11   -7859.0912008613      1.73e-07  
   12   -7859.0912008614      3.27e-08  
   13   -7859.0912008614      8.29e-09  Convergence criterion met
 ---------------------------------------
 SCF time:   CPU 25.42s  wall 6.00s 
 SCF   energy in the final basis set =    -7859.0912008614
 Total energy in the final basis set =    -7859.0912008614

 --------------------------------------------------------------
             Orbital Energies (a.u.) and Symmetries
 --------------------------------------------------------------

 Alpha MOs, Restricted
 -- Occupied --                  
******* -176.31 -165.72 -165.72 -165.72 -101.60  -77.11  -35.81
  1 A'    2 A'    3 A'    1 A"    4 A'    5 A'    6 A'    7 A'                 
-31.304 -31.298 -31.298 -24.744 -22.954 -22.953 -22.953 -22.949
  8 A'    2 A"    9 A'   10 A'   11 A'    3 A"   12 A'   13 A'                 
-22.949 -10.354  -9.516  -7.281  -7.272  -7.271  -6.603  -6.360
  4 A"   14 A'   15 A'   16 A'    5 A"   17 A'   18 A'   19 A'                 
 -4.772  -4.766  -4.761  -4.761  -4.758  -4.758  -2.038  -2.033
 20 A'   21 A'    6 A"   22 A'    7 A"   23 A'   24 A'    8 A"                 
 -2.033  -2.021  -2.021  -1.286  -0.914  -0.751  -0.673  -0.608
 25 A'   26 A'    9 A"   27 A'   28 A'   29 A'   30 A'   31 A'                 
 -0.548  -0.521  -0.485  -0.406  -0.390  -0.374  -0.324  -0.314
 32 A'   10 A"   33 A'   34 A'   11 A"   35 A'   36 A'   12 A"                 
 -0.282  -0.260
 37 A'   13 A"                                                                 
 -- Virtual --                   
 -0.097  -0.093  -0.021   0.007   0.024   0.035   0.042   0.052
 14 A"   38 A'   39 A'   40 A'   41 A'   42 A'   15 A"   43 A'                 
  0.058   0.074   0.080   0.094   0.109   0.114   0.128   0.152
 44 A'   16 A"   45 A'   46 A'   17 A"   47 A'   48 A'   49 A'                 
  0.166   0.198   0.217   0.243   0.257   0.266   0.273   0.284
 50 A'   51 A'   18 A"   52 A'   19 A"   53 A'   54 A'   20 A"                 
  0.295   0.325   0.362   0.374   0.378   0.400   0.410   0.416
 55 A'   56 A'   57 A'   21 A"   58 A'   22 A"   59 A'   60 A'                 
  0.423   0.447   0.467   0.491   0.508   0.570   0.607   0.613
 61 A'   23 A"   62 A'   63 A'   24 A"   64 A'   65 A'   25 A"                 
  0.641   0.695   0.772   0.822   0.831   0.860   0.861   0.881
 66 A'   26 A"   67 A'   27 A"   68 A'   28 A"   69 A'   70 A'                 
  0.902   0.931   1.048   1.150   1.244   1.290   1.317   1.333
 71 A'   72 A'   73 A'   74 A'   29 A"   30 A"   75 A'   76 A'                 
  1.382   1.390   1.422   1.453   1.554   1.626   1.668   1.709
 77 A'   78 A'   31 A"   32 A"   33 A"   79 A'   80 A'   81 A'                 
  1.767   1.842   1.986   2.221   2.279   2.416   2.617   2.960
 82 A'   83 A'   84 A'   34 A"   85 A'   86 A'   35 A"   87 A'                 
  3.077   3.730   3.737   3.930   3.955   3.967   3.969   3.973
 88 A'   36 A"   89 A'   37 A"   38 A"   39 A"   90 A'   91 A'                 
  4.020   4.119   4.303   4.650   5.979   6.009   6.028   6.248
 92 A'   93 A'   94 A'   95 A'   40 A"   96 A'   97 A'   41 A"                 
  6.295   6.485   6.909   9.701  13.783  13.887  13.958  23.361
 98 A'   99 A'  100 A'  101 A'   42 A"  102 A'  103 A'  104 A'                 
 25.775  25.889  26.248  27.760  28.326  28.349  28.363  28.529
 43 A"  105 A'  106 A'  107 A'   44 A"  108 A'  109 A'   45 A"                 
 28.534  28.535  28.557  28.620  66.706 127.872 127.890 127.907
 46 A"  110 A'  111 A'  112 A'  113 A'   47 A"  114 A'  115 A'                 
151.572 163.016 215.6821901.731
116 A'  117 A'  118 A'  119 A'                                                 

 Beta MOs, Restricted
 -- Occupied --                  
******* -176.31 -165.72 -165.72 -165.72 -101.60  -77.11  -35.81
  1 A'    2 A'    3 A'    1 A"    4 A'    5 A'    6 A'    7 A'                 
-31.304 -31.298 -31.298 -24.744 -22.954 -22.953 -22.953 -22.949
  8 A'    2 A"    9 A'   10 A'   11 A'    3 A"   12 A'   13 A'                 
-22.949 -10.354  -9.516  -7.281  -7.272  -7.271  -6.603  -6.360
  4 A"   14 A'   15 A'   16 A'    5 A"   17 A'   18 A'   19 A'                 
 -4.772  -4.766  -4.761  -4.761  -4.758  -4.758  -2.038  -2.033
 20 A'   21 A'    6 A"   22 A'    7 A"   23 A'   24 A'    8 A"                 
 -2.033  -2.021  -2.021  -1.286  -0.914  -0.751  -0.673  -0.608
 25 A'   26 A'    9 A"   27 A'   28 A'   29 A'   30 A'   31 A'                 
 -0.548  -0.521  -0.485  -0.406  -0.390  -0.374  -0.324  -0.314
 32 A'   10 A"   33 A'   34 A'   11 A"   35 A'   36 A'   12 A"                 
 -0.282  -0.260
 37 A'   13 A"                                                                 
 -- Virtual --                   
 -0.097  -0.093  -0.021   0.007   0.024   0.035   0.042   0.052
 14 A"   38 A'   39 A'   40 A'   41 A'   42 A'   15 A"   43 A'                 
  0.058   0.074   0.080   0.094   0.109   0.114   0.128   0.152
 44 A'   16 A"   45 A'   46 A'   17 A"   47 A'   48 A'   49 A'                 
  0.166   0.198   0.217   0.243   0.257   0.266   0.273   0.284
 50 A'   51 A'   18 A"   52 A'   19 A"   53 A'   54 A'   20 A"                 
  0.295   0.325   0.362   0.374   0.378   0.400   0.410   0.416
 55 A'   56 A'   57 A'   21 A"   58 A'   22 A"   59 A'   60 A'                 
  0.423   0.447   0.467   0.491   0.508   0.570   0.607   0.613
 61 A'   23 A"   62 A'   63 A'   24 A"   64 A'   65 A'   25 A"                 
  0.641   0.695   0.772   0.822   0.831   0.860   0.861   0.881
 66 A'   26 A"   67 A'   27 A"   68 A'   28 A"   69 A'   70 A'                 
  0.902   0.931   1.048   1.150   1.244   1.290   1.317   1.333
 71 A'   72 A'   73 A'   74 A'   29 A"   30 A"   75 A'   76 A'                 
  1.382   1.390   1.422   1.453   1.554   1.626   1.668   1.709
 77 A'   78 A'   31 A"   32 A"   33 A"   79 A'   80 A'   81 A'                 
  1.767   1.842   1.986   2.221   2.279   2.416   2.617   2.960
 82 A'   83 A'   84 A'   34 A"   85 A'   86 A'   35 A"   87 A'                 
  3.077   3.730   3.737   3.930   3.955   3.967   3.969   3.973
 88 A'   36 A"   89 A'   37 A"   38 A"   39 A"   90 A'   91 A'                 
  4.020   4.119   4.303   4.650   5.979   6.009   6.028   6.248
 92 A'   93 A'   94 A'   95 A'   40 A"   96 A'   97 A'   41 A"                 
  6.295   6.485   6.909   9.701  13.783  13.887  13.958  23.361
 98 A'   99 A'  100 A'  101 A'   42 A"  102 A'  103 A'  104 A'                 
 25.775  25.889  26.248  27.760  28.326  28.349  28.363  28.529
 43 A"  105 A'  106 A'  107 A'   44 A"  108 A'  109 A'   45 A"                 
 28.534  28.535  28.557  28.620  66.706 127.872 127.890 127.907
 46 A"  110 A'  111 A'  112 A'  113 A'   47 A"  114 A'  115 A'                 
151.572 163.016 215.6821901.731
116 A'  117 A'  118 A'  119 A'                                                 
 --------------------------------------------------------------

          Ground-State Mulliken Net Atomic Charges

     Atom                 Charge (a.u.)
  ----------------------------------------
      1 C                    -0.359791
      2 P                     0.123592
      3 I                    -0.122721
      4 F                     0.015916
      5 Cl                    0.343004
  ----------------------------------------
  Sum of atomic charges =     0.000000

 -----------------------------------------------------------------
                    Cartesian Multipole Moments
 -----------------------------------------------------------------
    Charge (ESU x 10^10)
                 0.0000
    Dipole Moment (Debye)
         X      -0.0571      Y      -0.2360      Z       0.0000
       Tot       0.2428
    Quadrupole Moments (Debye-Ang)
        XX     -66.2729     XY      -0.2588     YY     -63.3249
        XZ       0.0000     YZ      -0.0000     ZZ     -65.3189
    Octopole Moments (Debye-Ang^2)
       XXX     -55.9266    XXY     -10.7365    XYY     -12.8252
       YYY     -14.2534    XXZ       0.0000    XYZ      -0.0000
       YYZ       0.0000    XZZ     -12.2426    YZZ      -2.5575
       ZZZ       0.0000
    Hexadecapole Moments (Debye-Ang^3)
      XXXX   -1160.4268   XXXY      14.3048   XXYY    -251.3627
      XYYY       3.3548   YYYY    -393.1831   XXXZ       0.0000
      XXYZ      -0.0000   XYYZ       0.0000   YYYZ      -0.0000
      XXZZ    -204.8426   XYZZ       4.9872   YYZZ     -83.5252
      XZZZ       0.0000   YZZZ      -0.0000   ZZZZ     -87.1267
 -----------------------------------------------------------------
 Calculating MO derivatives via CPSCF
 D1JvT checksum  = 226800 15273.1025082651
 D1KAT checksum  = 538440 740.7627076011
   1         3          15      0.146248    0.052289
   2         3          15      0.018168    0.006531
   3         3          15      0.002385    0.000895
   4         3          15      0.000248    0.000116
   5        16           2      0.000018    0.000010
   6        18           0      0.000000    0.000000    Roots Converged
 Time for AOints: 8.1 s (CPU) 2.0 s (wall)
 ------------------------------------------------------------------------------
                     AOints        : Timing summary (seconds)
 ------------------------------------------------------------------------------
     job step          cpu (% of tot)      sys (% of tot)     wall (% of tot)
 ------------------------------------------------------------------------------
  cpscf_lag         0.4044E+02 (34.5)   0.7000E-05 (33.3)   0.1046E+02 (34.0)
  iterzp            0.6839E+02 (58.4)   0.1200E-04 (57.1)   0.1814E+02 (58.9)
  make_fx           0.0000E+00 ( 0.0)   0.0000E+00 ( 0.0)   0.0000E+00 ( 0.0)
  AOints            0.8083E+01 ( 6.9)   0.1000E-05 ( 4.8)   0.2049E+01 ( 6.7)
 ------------------------------------------------------------------------------
   Grand Totals     0.1171E+03          0.2100E-04          0.3081E+02
 ------------------------------------------------------------------------------
 Calculating analytic Hessian of the SCF energy
 Polarizability Matrix (a.u.)
            1           2           3
    1-110.4598939   0.7334620   0.0000000
    2   0.7334620 -84.6343147  -0.0000000
    3   0.0000000  -0.0000000 -49.6904411

 Direct stationary perturbation theory relativistic correction:

 rels  =      98.237896748466
 relv  =    -326.118059981708
 rel2e =      42.876887678033
 E_rel =    -185.003275555208

 Hessian of the SCF Energy
            1           2           3           4           5           6
    1   0.4696767  -0.0694328  -0.0000000  -0.1536229   0.1111607   0.0000000
    2  -0.0694328   0.4010532  -0.0000000   0.1316810  -0.1463981   0.0000000
    3  -0.0000000  -0.0000000   0.0825503   0.0000000   0.0000000  -0.0239670
    4  -0.1536229   0.1316810   0.0000000   0.2633702  -0.0799841  -0.0000000
    5   0.1111607  -0.1463981   0.0000000  -0.0799841   0.2107193  -0.0000000
    6   0.0000000   0.0000000  -0.0239670  -0.0000000  -0.0000000   0.0139448
    7  -0.0088456  -0.0106999  -0.0000000  -0.0646784  -0.0382097   0.0000000
    8   0.0047285   0.0017670  -0.0000000  -0.0543211  -0.0493295   0.0000000
    9  -0.0000000  -0.0000000  -0.0027005   0.0000000   0.0000000  -0.0040528
   10  -0.2687515  -0.0773823   0.0000000  -0.0449067  -0.0081128  -0.0000000
   11  -0.0768924  -0.0893895   0.0000000   0.0012353   0.0117001   0.0000000
   12   0.0000000   0.0000000  -0.0309875  -0.0000000  -0.0000000   0.0032683
   13  -0.0384568   0.0258340   0.0000000  -0.0001623   0.0151460   0.0000000
   14   0.0304361  -0.1670326  -0.0000000   0.0013889  -0.0266919   0.0000000
   15   0.0000000   0.0000000  -0.0248953   0.0000000  -0.0000000   0.0108066
            7           8           9          10          11          12
    1  -0.0088456   0.0047285  -0.0000000  -0.2687515  -0.0768924   0.0000000
    2  -0.0106999   0.0017670  -0.0000000  -0.0773823  -0.0893895   0.0000000
    3  -0.0000000  -0.0000000  -0.0027005   0.0000000   0.0000000  -0.0309875
    4  -0.0646784  -0.0543211   0.0000000  -0.0449067   0.0012353  -0.0000000
    5  -0.0382097  -0.0493295   0.0000000  -0.0081128   0.0117001  -0.0000000
    6   0.0000000   0.0000000  -0.0040528  -0.0000000   0.0000000   0.0032683
    7   0.0819070   0.0453396  -0.0000000  -0.0040755   0.0010656  -0.0000000
    8   0.0453396   0.0445205  -0.0000000   0.0009796  -0.0003689   0.0000000
    9  -0.0000000  -0.0000000   0.0035202   0.0000000   0.0000000   0.0049117
   10  -0.0040755   0.0009796   0.0000000   0.3203884   0.1113245   0.0000000
   11   0.0010656  -0.0003689   0.0000000   0.1113245   0.1228270  -0.0000000
   12  -0.0000000   0.0000000   0.0049117   0.0000000  -0.0000000   0.0165273
   13  -0.0043076   0.0032733   0.0000000  -0.0026548  -0.0367330   0.0000000
   14   0.0025044   0.0034108   0.0000000  -0.0268090  -0.0447687   0.0000000
   15  -0.0000000   0.0000000  -0.0016787   0.0000000  -0.0000000   0.0062802
           13          14          15
    1  -0.0384568   0.0304361   0.0000000
    2   0.0258340  -0.1670326   0.0000000
    3   0.0000000  -0.0000000  -0.0248953
    4  -0.0001623   0.0013889   0.0000000
    5   0.0151460  -0.0266919  -0.0000000
    6   0.0000000   0.0000000   0.0108066
    7  -0.0043076   0.0025044  -0.0000000
    8   0.0032733   0.0034108   0.0000000
    9   0.0000000   0.0000000  -0.0016787
   10  -0.0026548  -0.0268090   0.0000000
   11  -0.0367330  -0.0447687  -0.0000000
   12   0.0000000   0.0000000   0.0062802
   13   0.0455814  -0.0075203  -0.0000000
   14  -0.0075203   0.2350824  -0.0000000
   15  -0.0000000  -0.0000000   0.0094872
 Gradient time:  CPU 179.37 s  wall 47.26 s
 **********************************************************************
 **                                                                  **
 **                       VIBRATIONAL ANALYSIS                       **
 **                       --------------------                       **
 **                                                                  **
 **        VIBRATIONAL FREQUENCIES (CM**-1) AND NORMAL MODES         **
 **     FORCE CONSTANTS (mDYN/ANGSTROM) AND REDUCED MASSES (AMU)     **
 **                  INFRARED INTENSITIES (KM/MOL)                   **
 **                                                                  **
 **********************************************************************


 Mode:                 1                      2                      3
 Frequency:       110.74                 121.41                 252.36
 Force Cnst:      0.2907                 0.2180                 0.9211
 Red. Mass:      40.2330                25.0994                24.5493
 IR Active:          YES                    YES                    YES
 IR Intens:        0.221                  0.632                  2.503
 Raman Active:       YES                    YES                    YES
               X      Y      Z        X      Y      Z        X      Y      Z
 C          0.251 -0.169  0.000   -0.000  0.000  0.046    0.459  0.255  0.000
 P          0.105 -0.338 -0.000   -0.000  0.000 -0.577    0.316  0.124 -0.000
 I         -0.285  0.108  0.000    0.000 -0.000  0.096   -0.171 -0.107  0.000
 F          0.110  0.172  0.000   -0.000 -0.000  0.765    0.662 -0.153 -0.000
 Cl         0.795 -0.127 -0.000   -0.000  0.000 -0.267   -0.178  0.275 -0.000
 TransDip  -0.006 -0.014 -0.000    0.000  0.000 -0.025    0.049  0.014 -0.000

 Mode:                 4                      5                      6
 Frequency:       374.37                 425.28                 457.84
 Force Cnst:      2.0442                 2.8960                 1.5823
 Red. Mass:      24.7555                27.1768                12.8119
 IR Active:          YES                    YES                    YES
 IR Intens:       10.410                 21.774                  1.507
 Raman Active:       YES                    YES                    YES
               X      Y      Z        X      Y      Z        X      Y      Z
 C         -0.320  0.004 -0.000   -0.014 -0.148 -0.000   -0.000 -0.000  0.962
 P         -0.076  0.604 -0.000    0.534  0.396  0.000    0.000  0.000 -0.107
 I         -0.033 -0.045  0.000   -0.063 -0.065  0.000   -0.000 -0.000 -0.003
 F         -0.057 -0.643  0.000   -0.308  0.546  0.000   -0.000  0.000 -0.229
 Cl         0.326 -0.025  0.000   -0.072 -0.360  0.000    0.000 -0.000 -0.099
 TransDip   0.039  0.096  0.000    0.141  0.050  0.000    0.000  0.000 -0.039

 Mode:                 7                      8                      9
 Frequency:       551.91                1036.63                1183.34
 Force Cnst:      4.2907                 8.6545                11.0053
 Red. Mass:      23.9079                13.6691                13.3393
 IR Active:          YES                    YES                    YES
 IR Intens:       30.900                136.619                328.076
 Raman Active:       YES                    YES                    YES
               X      Y      Z        X      Y      Z        X      Y      Z
 C         -0.310 -0.351  0.000    0.182  0.892 -0.000    0.879 -0.295 -0.000
 P          0.444 -0.199 -0.000    0.112 -0.111  0.000   -0.122  0.105  0.000
 I         -0.009 -0.011  0.000   -0.003  0.000 -0.000    0.000  0.001 -0.000
 F         -0.503 -0.256 -0.000   -0.312 -0.193  0.000   -0.321 -0.088  0.000
 Cl         0.019  0.474 -0.000    0.017 -0.104  0.000   -0.020  0.053  0.000
 TransDip   0.152 -0.092 -0.000    0.110  0.358  0.000    0.572 -0.097  0.000

 STANDARD THERMODYNAMIC QUANTITIES AT   298.15 K  AND     1.00 ATM

   This Molecule has  0 Imaginary Frequencies
   Zero point vibrational energy:        6.453 kcal/mol

   Atom    1 Element C  Has Mass   12.00000
   Atom    2 Element P  Has Mass   30.97376
   Atom    3 Element I  Has Mass  126.90440
   Atom    4 Element F  Has Mass   18.99840
   Atom    5 Element Cl Has Mass   34.96885
   Molecular Mass:   223.845410 amu
   Principal axes and moments of inertia in amu*Bohr^2:
                             1           2           3
    Eigenvalues --      520.22799  2239.45470  2759.68270
          X               0.99996    -0.00855    -0.00000
          Y               0.00855     0.99996     0.00000
          Z               0.00000    -0.00000     1.00000
   Rotational Symmetry Number is   1
   The Molecule is an Asymmetric Top
   Translational Enthalpy:        0.889 kcal/mol
   Rotational Enthalpy:           0.889 kcal/mol
   Vibrational Enthalpy:          8.341 kcal/mol
   gas constant (RT):             0.592 kcal/mol
   Translational Entropy:        42.120  cal/mol.K
   Rotational Entropy:           29.554  cal/mol.K
   Vibrational Entropy:          11.421  cal/mol.K

   Total Enthalpy:               10.710 kcal/mol
   Total Entropy:                83.095  cal/mol.K
Archival summary:
1\1\TWL02\FREQ\ProcedureUnspecified\BasisUnspecified\1l1111\taweetha\MonNov2616:10:522018MonNov2616:10:522018\0\\#,FREQ,ProcedureUnspecified,BasisUnspecified,\\0,1\I\P,1,2.47802\C,2,1.69905,1,103.552\F,3,1.34392,2,115.469,1,-180,0\Cl,3,1.71639,2,133.538,1,-0,0\\\@

 Total job time:  54.24s(wall), 204.93s(cpu) 
 Mon Nov 26 16:10:52 2018

        *************************************************************
        *                                                           *
        *  Thank you very much for using Q-Chem.  Have a nice day.  *
        *                                                           *
        *************************************************************
