# Supplementary material for: Geometric and energetic data from ab initio calculations of haloethene, haloimine, halomethylenephosphine, haloiminophosphine, halodiazene, halodiphosphene and halocyclopropane
Source: Data Brief. 2019 Nov 2;27:104738. doi: 10.1016/j.dib.2019.104738 (PMC6861602; doi:10.1016/j.dib.2019.104738)
Supplement: Multimedia component 5 [file mmc5.zip › CP/B3LYP/ClHCPBrE.out]

Q-Chem Developer Version!
                  Welcome to Q-Chem
     A Quantum Leap Into The Future Of Chemistry


 Q-Chem 5.1, Q-Chem, Inc., Pleasanton, CA (2018)

 Yihan Shao,  Zhengting Gan,  E. Epifanovsky,  A. T. B. Gilbert,  M. Wormit,  
 J. Kussmann,  A. W. Lange,  A. Behn,  Jia Deng,  Xintian Feng,  D. Ghosh,  
 M. Goldey,  P. R. Horn,  L. D. Jacobson,  I. Kaliman,  T. Kus,  A. Landau,  
 Jie Liu,  E. I. Proynov,  R. M. Richard,  R. P. Steele,  E. J. Sundstrom,  
 H. L. Woodcock III,  P. M. Zimmerman,  D. Zuev,  B. Albrecht,  E. Alguire,  
 S. A. Baeppler,  D. Barton,  Z. Benda,  Y. A. Bernard,  E. J. Berquist,  
 K. B. Bravaya,  H. Burton,  D. Casanova,  Chun-Min Chang,  Yunqing Chen,  
 A. Chien,  K. D. Closser,  M. P. Coons,  S. Coriani,  S. Dasgupta,  
 A. L. Dempwolff,  M. Diedenhofen,  Hainam Do,  R. G. Edgar,  Po-Tung Fang,  
 S. Faraji,  S. Fatehi,  Qingguo Feng,  K. D. Fenk,  J. Fosso-Tande,  
 Qinghui Ge,  A. Ghysels,  G. Gidofalvi,  J. Gomes,  J. Gonthier,  A. Gunina,  
 D. Hait,  M. W. D. Hanson-Heine,  P. H. P. Harbach,  A. W. Hauser,  
 J. E. Herr,  E. G. Hohenstein,  Z. C. Holden,  Kerwin Hui,  B. C. Huynh,  
 T.-C. Jagau,  Hyunjun Ji,  B. Kaduk,  K. Khistyaev,  Jaehoon Kim,  
 P. Klunzinger,  K. Koh,  D. Kosenkov,  L. Koulias,  T. Kowalczyk,  
 C. M. Krauter,  A. Kunitsa,  Ka Un Lao,  A. Laurent,  K. V. Lawler,  
 Joonho Lee,  D. Lefrancois,  S. Lehtola,  D. S. Levine,  Yi-Pei Li,  
 You-Sheng Lin,  Fenglai Liu,  E. Livshits,  A. Luenser,  P. Manohar,  
 E. Mansoor,  S. F. Manzer,  Shan-Ping Mao,  Yuezhi Mao,  N. Mardirossian,  
 A. V. Marenich,  T. Markovich,  L. A. Martinez-Martinez,  S. A. Maurer,  
 N. J. Mayhall,  S. C. McKenzie,  J.-M. Mewes,  A. F. Morrison,  
 J. W. Mullinax,  K. Nanda,  T. S. Nguyen-Beck,  R. Olivares-Amaya,  
 J. A. Parkhill,  T. M. Perrine,  F. Plasser,  P. Pokhilko,  S. Prager,  
 A. Prociuk,  E. Ramos,  D. R. Rehn,  F. Rob,  M. Schneider,  N. Sergueev,  
 S. M. Sharada,  S. Sharma,  D. W. Small,  T. Stauch,  T. Stein,  
 Yu-Chuan Su,  A. J. W. Thom,  A. Tkatchenko,  T. Tsuchimochi,  N. M. Tubman,  
 L. Vogt,  M. L. Vidal,  O. Vydrov,  M. A. Watson,  J. Wenzel,  
 M. de Wergifosse,  T. A. Wesolowski,  A. White,  J. Witte,  A. Yamada,  
 Jun Yang,  K. Yao,  S. Yeganeh,  S. R. Yost,  Zhi-Qiang You,  A. Zech,  
 Igor Ying Zhang,  Xing Zhang,  Yan Zhao,  Ying Zhu,  B. R. Brooks,  
 G. K. L. Chan,  C. J. Cramer,  M. S. Gordon,  W. J. Hehre,  A. Klamt,  
 M. W. Schmidt,  C. D. Sherrill,  D. G. Truhlar,  A. Aspuru-Guzik,  R. Baer,  
 A. T. Bell,  N. A. Besley,  Jeng-Da Chai,  A. E. DePrince, III,  
 R. A. DiStasio Jr.,  A. Dreuw,  B. D. Dunietz,  T. R. Furlani,  
 Chao-Ping Hsu,  Yousung Jung,  Jing Kong,  D. S. Lambrecht,  WanZhen Liang,  
 C. Ochsenfeld,  V. A. Rassolov,  L. V. Slipchenko,  J. E. Subotnik,  
 T. Van Voorhis,  J. M. Herbert,  A. I. Krylov,  P. M. W. Gill,  M. Head-Gordon

 Contributors to earlier versions of Q-Chem not listed above: 
 R. D. Adamson,  B. Austin,  J. Baker,  G. J. O. Beran,  K. Brandhorst,  
 S. T. Brown,  E. F. C. Byrd,  A. K. Chakraborty,  C.-L. Cheng,  
 Siu Hung Chien,  D. M. Chipman,  D. L. Crittenden,  H. Dachsel,  
 R. J. Doerksen,  A. D. Dutoi,  L. Fusti-Molnar,  W. A. Goddard III,  
 A. Golubeva-Zadorozhnaya,  S. R. Gwaltney,  G. Hawkins,  A. Heyden,  
 S. Hirata,  G. Kedziora,  F. J. Keil,  C. Kelley,  Jihan Kim,  R. A. King,  
 R. Z. Khaliullin,  P. P. Korambath,  W. Kurlancheek,  A. M. Lee,  M. S. Lee,  
 S. V. Levchenko,  Ching Yeh Lin,  D. Liotard,  R. C. Lochan,  I. Lotan,  
 P. E. Maslen,  N. Nair,  D. P. O'Neill,  D. Neuhauser,  E. Neuscamman,  
 C. M. Oana,  R. Olson,  B. Peters,  R. Peverati,  P. A. Pieniazek,  
 Y. M. Rhee,  J. Ritchie,  M. A. Rohrdanz,  E. Rosta,  N. J. Russ,  
 H. F. Schaefer III,  N. E. Schultz,  N. Shenvi,  A. C. Simmonett,  A. Sodt,  
 D. Stuck,  K. S. Thanthiriwatte,  V. Vanovschi,  Tao Wang,  A. Warshel,  
 C. F. Williams,  Q. Wu,  X. Xu,  W. Zhang

 Please cite Q-Chem as follows:
 Y. Shao et al., Mol. Phys. 113, 184-215 (2015)
 DOI: 10.1080/00268976.2014.952696

 Q-Chem 5.1.2 for Intel X86 EM64T Linux

 Parts of Q-Chem use Armadillo 8.300.2 (Tropical Shenanigans).
 http://arma.sourceforge.net/

 Q-Chem begins on Mon Nov 26 16:57:43 2018  

Host: 
0

     Scratch files written to /scratch/taweetham/qchem52091//
Input Ideriv = 2
Curr. Ideriv = -1
Max.  Ideriv = 2

Checking the input file for inconsistencies... 	...done.

--------------------------------------------------------------
User input:
--------------------------------------------------------------
$molecule
0 1
C 
P 1 1.5 
Br 2 PBr 1 120. 
H 1 PH 2 120.  3 180.0
Cl 1 PCl 2 120.  3 0.0

PH=1.44
PF=1.54
PCl=2.03
PBr=2.5
PI=2.6
$end

$rem
   job_type	optimization
   basis	6-311++g**
   method	b3lyp
$end

--------------------------------------------------------------
 ----------------------------------------------------------------
             Standard Nuclear Orientation (Angstroms)
    I     Atom           X                Y                Z
 ----------------------------------------------------------------
    1      C       1.7160211203     0.9491366184    -0.0000000000
    2      P       0.2820981235     1.3894374694    -0.0000000000
    3      Br     -1.5483572442    -0.3133347252    -0.0000000000
    4      H       2.7703634121     1.9299334025    -0.0000000000
    5      Cl      2.1702671506    -1.0293882219     0.0000000000
 ----------------------------------------------------------------
 Molecular Point Group                 Cs    NOp =  2
 Largest Abelian Subgroup              Cs    NOp =  2
 Nuclear Repulsion Energy =   340.4442378677 hartrees
 There are       37 alpha and       37 beta electrons
 Requested basis set is 6-311++G(d,p)
 There are 56 shells and 137 basis functions

 Total QAlloc Memory Limit   2000 MB
 Mega-Array Size       188 MB
 MEM_STATIC part       192 MB
 A cutoff of  1.0D-11 yielded   1327 shell pairs
 There are      8482 function pairs (      9269 Cartesian)
 Smallest overlap matrix eigenvalue = 4.53E-04

 Scale SEOQF with 1.000000e-01/1.000000e-01/1.000000e-01

 Standard Electronic Orientation quadrupole field applied
 Nucleus-field energy     =     0.0000000111 hartrees
 Guess from superposition of atomic densities
 Warning:  Energy on first SCF cycle will be non-variational
 SAD guess density has 74.000000 electrons

 -----------------------------------------------------------------------
  General SCF calculation program by
  Eric Jon Sundstrom, Paul Horn, Yuezhi Mao, Dmitri Zuev, Alec White,
  David Stuck, Shaama M.S., Shane Yost, Joonho Lee, David Small,
  Daniel Levine, Susi Lehtola, Hugh Burton, Evgeny Epifanovsky
 -----------------------------------------------------------------------
 Exchange:     0.2000 Hartree-Fock + 0.0800 Slater + 0.7200 B88
 Correlation:  0.1900 VWN1RPA + 0.8100 LYP
 Using SG-1 standard quadrature grid
 A restricted SCF calculation will be
 performed using DIIS
 SCF converges when DIIS error is below 1.0e-08
 ---------------------------------------
  Cycle       Energy         DIIS error
 ---------------------------------------
    1   -3414.6121485164      3.76e-02  
    2   -3414.3072134336      4.08e-03  
    3   -3414.2444343128      6.09e-03  
    4   -3414.3456222720      1.47e-03  
    5   -3414.3498447518      4.23e-04  
    6   -3414.3501693957      2.66e-04  
    7   -3414.3503571493      3.42e-05  
    8   -3414.3503599438      1.35e-05  
    9   -3414.3503605036      3.47e-06  
   10   -3414.3503605378      7.39e-07  
   11   -3414.3503605394      2.28e-07  
   12   -3414.3503605396      3.61e-08  
   13   -3414.3503605396      1.33e-08  
   14   -3414.3503605396      1.64e-09  Convergence criterion met
 ---------------------------------------
 SCF time:   CPU 18.16s  wall 18.00s 
 SCF   energy in the final basis set =    -3414.3503605396
 Total energy in the final basis set =    -3414.3503605396

 --------------------------------------------------------------
             Orbital Energies (a.u.) and Symmetries
 --------------------------------------------------------------

 Alpha MOs, Restricted
 -- Occupied --                  
-482.84 -101.58  -77.12  -62.49  -56.31  -56.31  -56.31  -10.30
  1 A'    2 A'    3 A'    4 A'    5 A'    1 A"    6 A'    7 A'                 
 -9.487  -8.696  -7.252  -7.241  -7.241  -6.616  -6.527  -6.515
  8 A'    9 A'   10 A'    2 A"   11 A'   12 A'   13 A'    3 A"                 
 -6.514  -4.778  -4.775  -4.772  -2.638  -2.635  -2.634  -2.625
 14 A'   15 A'    4 A"   16 A'   17 A'    5 A"   18 A'    6 A"                 
 -2.625  -0.850  -0.787  -0.757  -0.529  -0.450  -0.419  -0.378
 19 A'   20 A'   21 A'   22 A'   23 A'   24 A'   25 A'    7 A"                 
 -0.339  -0.321  -0.312  -0.296  -0.294
 26 A'    8 A"   27 A'    9 A"   28 A'                                         
 -- Virtual --                   
 -0.147  -0.089  -0.088  -0.022   0.013   0.029   0.038   0.043
 29 A'   10 A"   30 A'   31 A'   32 A'   33 A'   11 A"   34 A'                 
  0.061   0.064   0.068   0.074   0.086   0.087   0.103   0.117
 35 A'   36 A'   37 A'   12 A"   13 A"   38 A'   39 A'   14 A"                 
  0.121   0.128   0.139   0.158   0.166   0.196   0.271   0.279
 40 A'   41 A'   42 A'   43 A'   44 A'   45 A'   15 A"   46 A'                 
  0.342   0.387   0.411   0.417   0.426   0.435   0.469   0.470
 47 A'   48 A'   49 A'   50 A'   16 A"   51 A'   17 A"   52 A'                 
  0.488   0.518   0.523   0.544   0.569   0.569   0.594   0.609
 53 A'   18 A"   54 A'   19 A"   55 A'   20 A"   56 A'   57 A'                 
  0.638   0.640   0.683   0.686   0.767   0.779   0.844   0.859
 58 A'   21 A"   59 A'   22 A"   60 A'   61 A'   23 A"   24 A"                 
  0.869   0.898   0.942   0.958   1.054   1.144   1.173   1.356
 62 A'   63 A'   64 A'   65 A'   66 A'   67 A'   25 A"   68 A'                 
  1.461   1.482   1.530   1.566   1.627   1.637   1.729   1.998
 69 A'   26 A"   27 A"   70 A'   28 A"   71 A'   72 A'   29 A"                 
  2.001   2.017   2.053   2.067   2.241   2.280   2.360   2.568
 73 A'   74 A'   75 A'   76 A'   30 A"   77 A'   78 A'   79 A'                 
  2.682   2.989   3.297   4.000   4.003   4.009   4.027   4.147
 31 A"   80 A'   81 A'   32 A"   33 A"   82 A'   83 A'   84 A'                 
  6.588   6.962   7.555   7.568   7.592   9.657  13.769  13.873
 85 A'   86 A'   34 A"   87 A'   88 A'   89 A'   35 A"   90 A'                 
 14.081  23.435  25.778  25.850  26.153  47.881 163.139 215.634
 91 A'   92 A'   36 A"   93 A'   94 A'   95 A'   96 A'   97 A'                 
289.752 289.763 289.8031020.663
 37 A"   98 A'   99 A'  100 A'                                                 

 Beta MOs, Restricted
 -- Occupied --                  
-482.84 -101.58  -77.12  -62.49  -56.31  -56.31  -56.31  -10.30
  1 A'    2 A'    3 A'    4 A'    5 A'    1 A"    6 A'    7 A'                 
 -9.487  -8.696  -7.252  -7.241  -7.241  -6.616  -6.527  -6.515
  8 A'    9 A'   10 A'    2 A"   11 A'   12 A'   13 A'    3 A"                 
 -6.514  -4.778  -4.775  -4.772  -2.638  -2.635  -2.634  -2.625
 14 A'   15 A'    4 A"   16 A'   17 A'    5 A"   18 A'    6 A"                 
 -2.625  -0.850  -0.787  -0.757  -0.529  -0.450  -0.419  -0.378
 19 A'   20 A'   21 A'   22 A'   23 A'   24 A'   25 A'    7 A"                 
 -0.339  -0.321  -0.312  -0.296  -0.294
 26 A'    8 A"   27 A'    9 A"   28 A'                                         
 -- Virtual --                   
 -0.147  -0.089  -0.088  -0.022   0.013   0.029   0.038   0.043
 29 A'   10 A"   30 A'   31 A'   32 A'   33 A'   11 A"   34 A'                 
  0.061   0.064   0.068   0.074   0.086   0.087   0.103   0.117
 35 A'   36 A'   37 A'   12 A"   13 A"   38 A'   39 A'   14 A"                 
  0.121   0.128   0.139   0.158   0.166   0.196   0.271   0.279
 40 A'   41 A'   42 A'   43 A'   44 A'   45 A'   15 A"   46 A'                 
  0.342   0.387   0.411   0.417   0.426   0.435   0.469   0.470
 47 A'   48 A'   49 A'   50 A'   16 A"   51 A'   17 A"   52 A'                 
  0.488   0.518   0.523   0.544   0.569   0.569   0.594   0.609
 53 A'   18 A"   54 A'   19 A"   55 A'   20 A"   56 A'   57 A'                 
  0.638   0.640   0.683   0.686   0.767   0.779   0.844   0.859
 58 A'   21 A"   59 A'   22 A"   60 A'   61 A'   23 A"   24 A"                 
  0.869   0.898   0.942   0.958   1.054   1.144   1.173   1.356
 62 A'   63 A'   64 A'   65 A'   66 A'   67 A'   25 A"   68 A'                 
  1.461   1.482   1.530   1.566   1.627   1.637   1.729   1.998
 69 A'   26 A"   27 A"   70 A'   28 A"   71 A'   72 A'   29 A"                 
  2.001   2.017   2.053   2.067   2.241   2.280   2.360   2.568
 73 A'   74 A'   75 A'   76 A'   30 A"   77 A'   78 A'   79 A'                 
  2.682   2.989   3.297   4.000   4.003   4.009   4.027   4.147
 31 A"   80 A'   81 A'   32 A"   33 A"   82 A'   83 A'   84 A'                 
  6.588   6.962   7.555   7.568   7.592   9.657  13.769  13.873
 85 A'   86 A'   34 A"   87 A'   88 A'   89 A'   35 A"   90 A'                 
 14.081  23.435  25.778  25.850  26.153  47.881 163.139 215.634
 91 A'   92 A'   36 A"   93 A'   94 A'   95 A'   96 A'   97 A'                 
289.752 289.763 289.8031020.663
 37 A"   98 A'   99 A'  100 A'                                                 
 --------------------------------------------------------------

          Ground-State Mulliken Net Atomic Charges

     Atom                 Charge (a.u.)
  ----------------------------------------
      1 C                    -0.168198
      2 P                     0.076973
      3 Br                   -0.184312
      4 H                     0.246311
      5 Cl                    0.029226
  ----------------------------------------
  Sum of atomic charges =     0.000000

 -----------------------------------------------------------------
                    Cartesian Multipole Moments
 -----------------------------------------------------------------
    Charge (ESU x 10^10)
                 0.0000
    Dipole Moment (Debye)
         X       1.6253      Y       2.5654      Z      -0.0000
       Tot       3.0369
    Quadrupole Moments (Debye-Ang)
        XX     -49.2178     XY       6.0538     YY     -46.7357
        XZ       0.0000     YZ       0.0000     ZZ     -51.6974
    Octopole Moments (Debye-Ang^2)
       XXX     -35.4641    XXY       7.3515    XYY      -3.1895
       YYY     -13.7045    XXZ       0.0000    XYZ      -0.0000
       YYZ       0.0000    XZZ     -15.6207    YZZ      -4.7859
       ZZZ       0.0000
    Hexadecapole Moments (Debye-Ang^3)
      XXXX    -807.3678   XXXY      59.7758   XXYY    -160.8203
      XYYY      20.3411   YYYY    -332.4385   XXXZ       0.0000
      XXYZ      -0.0000   XYYZ       0.0000   YYYZ      -0.0000
      XXZZ    -157.7639   XYZZ       0.9205   YYZZ     -71.1346
      XZZZ       0.0000   YZZZ      -0.0000   ZZZZ     -67.2093
 -----------------------------------------------------------------
 Calculating analytic gradient of the SCF energy
 Gradient of SCF Energy
            1           2           3           4           5
    1  -0.2141438   0.1775208  -0.0289785   0.0660511  -0.0004496
    2   0.0558398  -0.0548759  -0.0161767   0.0685986  -0.0533859
    3   0.0000000  -0.0000000   0.0000000  -0.0000000  -0.0000000
 Max gradient component =       2.141E-01
 RMS gradient           =       8.022E-02
 Gradient time:  CPU 4.10 s  wall 4.10 s
 Geometry Optimization Parameters
   NAtoms,    NIC,     NZ,  NCons,   NDum,   NFix, NCnnct, MaxDiis
        5      20       5       0       0       0       0       0


** GEOMETRY OPTIMIZATION IN DELOCALIZED INTERNAL COORDINATES **
   Searching for a Minimum

   Optimization Cycle:   1

                       Coordinates (Angstroms)
     ATOM                X               Y               Z
      1  C         1.7160211203    0.9491366184    0.0000000000
      2  P         0.2820981235    1.3894374694    0.0000000000
      3  Br       -1.5483572442   -0.3133347252    0.0000000000
      4  H         2.7703634121    1.9299334025    0.0000000000
      5  Cl        2.1702671506   -1.0293882219    0.0000000000
   Point Group: cs    Number of degrees of freedom:     7


   Energy is  -3414.350360540


 Attempting to Generate Delocalized Internal Coordinates

  7 Hessian modes will be used to form the next step
  Hessian Eigenvalues:
     0.092515    0.130389    0.139919    0.160000    0.220000    0.250000
     0.766766

 Minimum Search - Taking Simple RFO Step
 Searching for Lamda that Minimizes Along All modes
 Value Taken    Lamda =  -0.09548388
 Calculated Step too Large.  Step scaled by  0.534838
 Step Taken.  Stepsize is  0.300000

                             Maximum     Tolerance    Cnvgd?
         Gradient           0.171252      0.000300      NO
         Displacement       0.206384      0.001200      NO
         Energy change     *********      0.000001      NO


 New Cartesian Coordinates Obtained by Inverse Iteration

 Displacement from previous Coordinates is:  0.311596
 ----------------------------------------------------------------
             Standard Nuclear Orientation (Angstroms)
    I     Atom           X                Y                Z
 ----------------------------------------------------------------
    1      C       1.7232488616     0.9382581727     0.0000000000
    2      P       0.2501581410     1.4314926349     0.0000000000
    3      Br     -1.4909210571    -0.2941832286     0.0000000000
    4      H       2.7062366474     1.8205116650     0.0000000000
    5      Cl      2.2016699694    -0.9702947008     0.0000000000
 ----------------------------------------------------------------
 Molecular Point Group                 Cs    NOp =  2
 Largest Abelian Subgroup              Cs    NOp =  2
 Nuclear Repulsion Energy =   343.8898819949 hartrees
 There are       37 alpha and       37 beta electrons
 Applying Cartesian multipole field
    Component          Value
    ---------          -----
     (2,0,0)        1.00000E-11
     (0,2,0)        2.00000E-11
     (0,0,2)       -3.00000E-11
 Nucleus-field energy     =     0.0000000108 hartrees
 Requested basis set is 6-311++G(d,p)
 There are 56 shells and 137 basis functions
 A cutoff of  1.0D-11 yielded   1338 shell pairs
 There are      8527 function pairs (      9321 Cartesian)
 Smallest overlap matrix eigenvalue = 4.35E-04
 Guess MOs from SCF MO coefficient file

 -----------------------------------------------------------------------
  General SCF calculation program by
  Eric Jon Sundstrom, Paul Horn, Yuezhi Mao, Dmitri Zuev, Alec White,
  David Stuck, Shaama M.S., Shane Yost, Joonho Lee, David Small,
  Daniel Levine, Susi Lehtola, Hugh Burton, Evgeny Epifanovsky
 -----------------------------------------------------------------------
 Exchange:     0.2000 Hartree-Fock + 0.0800 Slater + 0.7200 B88
 Correlation:  0.1900 VWN1RPA + 0.8100 LYP
 Using SG-1 standard quadrature grid
 A restricted SCF calculation will be
 performed using DIIS
 SCF converges when DIIS error is below 1.0e-08
 ---------------------------------------
  Cycle       Energy         DIIS error
 ---------------------------------------
    1   -3414.3927698456      1.05e-03  
    2   -3414.3963067681      3.20e-04  
    3   -3414.3962241656      3.65e-04  
    4   -3414.3965334449      1.40e-04  
    5   -3414.3965840540      3.37e-05  
    6   -3414.3965869428      1.17e-05  
    7   -3414.3965872964      3.18e-06  
    8   -3414.3965873138      1.25e-06  
    9   -3414.3965873177      2.06e-07  
   10   -3414.3965873179      4.11e-08  
   11   -3414.3965873178      1.60e-08  
   12   -3414.3965873179      2.63e-09  Convergence criterion met
 ---------------------------------------
 SCF time:   CPU 15.90s  wall 16.00s 
 SCF   energy in the final basis set =    -3414.3965873179
 Total energy in the final basis set =    -3414.3965873179

 --------------------------------------------------------------
             Orbital Energies (a.u.) and Symmetries
 --------------------------------------------------------------

 Alpha MOs, Restricted
 -- Occupied --                  
-482.84 -101.58  -77.12  -62.49  -56.31  -56.31  -56.31  -10.29
  1 A'    2 A'    3 A'    4 A'    5 A'    1 A"    6 A'    7 A'                 
 -9.489  -8.698  -7.254  -7.243  -7.243  -6.616  -6.529  -6.517
  8 A'    9 A'   10 A'    2 A"   11 A'   12 A'   13 A'    3 A"                 
 -6.516  -4.779  -4.775  -4.772  -2.640  -2.637  -2.636  -2.627
 14 A'   15 A'    4 A"   16 A'   17 A'    5 A"   18 A'    6 A"                 
 -2.627  -0.855  -0.787  -0.751  -0.544  -0.456  -0.424  -0.376
 19 A'   20 A'   21 A'   22 A'   23 A'   24 A'   25 A'    7 A"                 
 -0.342  -0.322  -0.316  -0.295  -0.293
 26 A'    8 A"   27 A'   28 A'    9 A"                                         
 -- Virtual --                   
 -0.132  -0.093  -0.063  -0.017   0.015   0.030   0.039   0.044
 29 A'   10 A"   30 A'   31 A'   32 A'   33 A'   11 A"   34 A'                 
  0.061   0.068   0.074   0.079   0.084   0.086   0.106   0.118
 35 A'   36 A'   12 A"   37 A'   13 A"   38 A'   39 A'   14 A"                 
  0.120   0.127   0.135   0.156   0.168   0.199   0.274   0.274
 40 A'   41 A'   42 A'   43 A'   44 A'   45 A'   15 A"   46 A'                 
  0.332   0.382   0.413   0.420   0.425   0.450   0.469   0.471
 47 A'   48 A'   49 A'   50 A'   16 A"   51 A'   17 A"   52 A'                 
  0.487   0.509   0.511   0.541   0.567   0.574   0.593   0.606
 53 A'   54 A'   18 A"   19 A"   20 A"   55 A'   56 A'   57 A'                 
  0.633   0.643   0.675   0.697   0.766   0.796   0.836   0.856
 21 A"   58 A'   59 A'   22 A"   60 A'   61 A'   23 A"   24 A"                 
  0.866   0.888   0.963   0.974   1.062   1.086   1.170   1.416
 62 A'   63 A'   64 A'   65 A'   66 A'   67 A'   25 A"   68 A'                 
  1.476   1.496   1.542   1.587   1.648   1.672   1.779   1.980
 26 A"   69 A'   27 A"   70 A'   71 A'   28 A"   72 A'   73 A'                 
  1.996   2.013   2.070   2.137   2.240   2.284   2.371   2.613
 29 A"   74 A'   75 A'   76 A'   30 A"   77 A'   78 A'   79 A'                 
  2.681   3.026   3.329   3.998   4.003   4.008   4.029   4.159
 31 A"   80 A'   81 A'   32 A"   33 A"   82 A'   83 A'   84 A'                 
  6.587   6.939   7.553   7.568   7.598   9.663  13.769  13.876
 85 A'   86 A'   34 A"   87 A'   88 A'   89 A'   35 A"   90 A'                 
 14.037  23.410  25.780  25.858  26.190  47.881 163.101 215.641
 91 A'   92 A'   36 A"   93 A'   94 A'   95 A'   96 A'   97 A'                 
289.750 289.763 289.8081020.663
 37 A"   98 A'   99 A'  100 A'                                                 

 Beta MOs, Restricted
 -- Occupied --                  
-482.84 -101.58  -77.12  -62.49  -56.31  -56.31  -56.31  -10.29
  1 A'    2 A'    3 A'    4 A'    5 A'    1 A"    6 A'    7 A'                 
 -9.489  -8.698  -7.254  -7.243  -7.243  -6.616  -6.529  -6.517
  8 A'    9 A'   10 A'    2 A"   11 A'   12 A'   13 A'    3 A"                 
 -6.516  -4.779  -4.775  -4.772  -2.640  -2.637  -2.636  -2.627
 14 A'   15 A'    4 A"   16 A'   17 A'    5 A"   18 A'    6 A"                 
 -2.627  -0.855  -0.787  -0.751  -0.544  -0.456  -0.424  -0.376
 19 A'   20 A'   21 A'   22 A'   23 A'   24 A'   25 A'    7 A"                 
 -0.342  -0.322  -0.316  -0.295  -0.293
 26 A'    8 A"   27 A'   28 A'    9 A"                                         
 -- Virtual --                   
 -0.132  -0.093  -0.063  -0.017   0.015   0.030   0.039   0.044
 29 A'   10 A"   30 A'   31 A'   32 A'   33 A'   11 A"   34 A'                 
  0.061   0.068   0.074   0.079   0.084   0.086   0.106   0.118
 35 A'   36 A'   12 A"   37 A'   13 A"   38 A'   39 A'   14 A"                 
  0.120   0.127   0.135   0.156   0.168   0.199   0.274   0.274
 40 A'   41 A'   42 A'   43 A'   44 A'   45 A'   15 A"   46 A'                 
  0.332   0.382   0.413   0.420   0.425   0.450   0.469   0.471
 47 A'   48 A'   49 A'   50 A'   16 A"   51 A'   17 A"   52 A'                 
  0.487   0.509   0.511   0.541   0.567   0.574   0.593   0.606
 53 A'   54 A'   18 A"   19 A"   20 A"   55 A'   56 A'   57 A'                 
  0.633   0.643   0.675   0.697   0.766   0.796   0.836   0.856
 21 A"   58 A'   59 A'   22 A"   60 A'   61 A'   23 A"   24 A"                 
  0.866   0.888   0.963   0.974   1.062   1.086   1.170   1.416
 62 A'   63 A'   64 A'   65 A'   66 A'   67 A'   25 A"   68 A'                 
  1.476   1.496   1.542   1.587   1.648   1.672   1.779   1.980
 26 A"   69 A'   27 A"   70 A'   71 A'   28 A"   72 A'   73 A'                 
  1.996   2.013   2.070   2.137   2.240   2.284   2.371   2.613
 29 A"   74 A'   75 A'   76 A'   30 A"   77 A'   78 A'   79 A'                 
  2.681   3.026   3.329   3.998   4.003   4.008   4.029   4.159
 31 A"   80 A'   81 A'   32 A"   33 A"   82 A'   83 A'   84 A'                 
  6.587   6.939   7.553   7.568   7.598   9.663  13.769  13.876
 85 A'   86 A'   34 A"   87 A'   88 A'   89 A'   35 A"   90 A'                 
 14.037  23.410  25.780  25.858  26.190  47.881 163.101 215.641
 91 A'   92 A'   36 A"   93 A'   94 A'   95 A'   96 A'   97 A'                 
289.750 289.763 289.8081020.663
 37 A"   98 A'   99 A'  100 A'                                                 
 --------------------------------------------------------------

          Ground-State Mulliken Net Atomic Charges

     Atom                 Charge (a.u.)
  ----------------------------------------
      1 C                    -0.220090
      2 P                     0.089455
      3 Br                   -0.183390
      4 H                     0.246658
      5 Cl                    0.067368
  ----------------------------------------
  Sum of atomic charges =     0.000000

 -----------------------------------------------------------------
                    Cartesian Multipole Moments
 -----------------------------------------------------------------
    Charge (ESU x 10^10)
                 0.0000
    Dipole Moment (Debye)
         X       1.4599      Y       2.2655      Z      -0.0000
       Tot       2.6951
    Quadrupole Moments (Debye-Ang)
        XX     -49.2419     XY       5.2888     YY     -47.0532
        XZ       0.0000     YZ       0.0000     ZZ     -51.6704
    Octopole Moments (Debye-Ang^2)
       XXX     -39.5084    XXY       3.3447    XYY      -5.7692
       YYY     -19.8340    XXZ       0.0000    XYZ       0.0000
       YYZ      -0.0000    XZZ     -16.5844    YZZ      -6.5639
       ZZZ      -0.0000
    Hexadecapole Moments (Debye-Ang^3)
      XXXX    -798.6851   XXXY      52.2783   XXYY    -162.2500
      XYYY      17.5783   YYYY    -332.3925   XXXZ       0.0000
      XXYZ      -0.0000   XYYZ       0.0000   YYYZ      -0.0000
      XXZZ    -154.7940   XYZZ       1.3333   YYZZ     -70.4305
      XZZZ       0.0000   YZZZ      -0.0000   ZZZZ     -67.3464
 -----------------------------------------------------------------
 Calculating analytic gradient of the SCF energy
 Gradient of SCF Energy
            1           2           3           4           5
    1  -0.1460171   0.1107794  -0.0266789   0.0597500   0.0021666
    2   0.0410661  -0.0330164  -0.0164195   0.0602933  -0.0519235
    3  -0.0000000   0.0000000  -0.0000000   0.0000000   0.0000000
 Max gradient component =       1.460E-01
 RMS gradient           =       5.613E-02
 Gradient time:  CPU 4.15 s  wall 4.15 s
 Geometry Optimization Parameters
   NAtoms,    NIC,     NZ,  NCons,   NDum,   NFix, NCnnct, MaxDiis
        5      20       5       0       0       0       0       0

 Cartesian Hessian Update
 Hessian Updated using BFGS Update


** GEOMETRY OPTIMIZATION IN DELOCALIZED INTERNAL COORDINATES **
   Searching for a Minimum

   Optimization Cycle:   2

                       Coordinates (Angstroms)
     ATOM                X               Y               Z
      1  C         1.7232488616    0.9382581727    0.0000000000
      2  P         0.2501581410    1.4314926349    0.0000000000
      3  Br       -1.4909210571   -0.2941832286    0.0000000000
      4  H         2.7062366474    1.8205116650    0.0000000000
      5  Cl        2.2016699694   -0.9702947008    0.0000000000
   Point Group: cs    Number of degrees of freedom:     7


   Energy is  -3414.396587318

 Hessian Updated using BFGS Update

  7 Hessian modes will be used to form the next step
  Hessian Eigenvalues:
     0.058298    0.097873    0.138372    0.159888    0.216944    0.243996
     0.910755

 Minimum Search - Taking Simple RFO Step
 Searching for Lamda that Minimizes Along All modes
 Value Taken    Lamda =  -0.09816973
 Calculated Step too Large.  Step scaled by  0.394094
 Step Taken.  Stepsize is  0.300000

                             Maximum     Tolerance    Cnvgd?
         Gradient           0.118655      0.000300      NO
         Displacement       0.186113      0.001200      NO
         Energy change     -0.046227      0.000001      NO


 New Cartesian Coordinates Obtained by Inverse Iteration

 Displacement from previous Coordinates is:  0.330828
 ----------------------------------------------------------------
             Standard Nuclear Orientation (Angstroms)
    I     Atom           X                Y                Z
 ----------------------------------------------------------------
    1      C       1.7229076074     0.9259041217     0.0000000000
    2      P       0.2330647961     1.4718842534     0.0000000000
    3      Br     -1.4107105216    -0.2785670382     0.0000000000
    4      H       2.6348717335     1.7098737377     0.0000000000
    5      Cl      2.2102589469    -0.9033105314     0.0000000000
 ----------------------------------------------------------------
 Molecular Point Group                 Cs    NOp =  2
 Largest Abelian Subgroup              Cs    NOp =  2
 Nuclear Repulsion Energy =   350.1145012860 hartrees
 There are       37 alpha and       37 beta electrons
 Applying Cartesian multipole field
    Component          Value
    ---------          -----
     (2,0,0)        1.00000E-11
     (0,2,0)        2.00000E-11
     (0,0,2)       -3.00000E-11
 Nucleus-field energy     =     0.0000000104 hartrees
 Requested basis set is 6-311++G(d,p)
 There are 56 shells and 137 basis functions
 A cutoff of  1.0D-11 yielded   1347 shell pairs
 There are      8554 function pairs (      9349 Cartesian)
 Smallest overlap matrix eigenvalue = 4.00E-04
 Guess MOs from SCF MO coefficient file

 -----------------------------------------------------------------------
  General SCF calculation program by
  Eric Jon Sundstrom, Paul Horn, Yuezhi Mao, Dmitri Zuev, Alec White,
  David Stuck, Shaama M.S., Shane Yost, Joonho Lee, David Small,
  Daniel Levine, Susi Lehtola, Hugh Burton, Evgeny Epifanovsky
 -----------------------------------------------------------------------
 Exchange:     0.2000 Hartree-Fock + 0.0800 Slater + 0.7200 B88
 Correlation:  0.1900 VWN1RPA + 0.8100 LYP
 Using SG-1 standard quadrature grid
 A restricted SCF calculation will be
 performed using DIIS
 SCF converges when DIIS error is below 1.0e-08
 ---------------------------------------
  Cycle       Energy         DIIS error
 ---------------------------------------
    1   -3414.4265588405      1.08e-03  
    2   -3414.4301671951      3.39e-04  
    3   -3414.4299408596      4.57e-04  
    4   -3414.4304796021      1.12e-04  
    5   -3414.4305075181      3.79e-05  
    6   -3414.4305111218      1.12e-05  
    7   -3414.4305114406      3.99e-06  
    8   -3414.4305114670      9.44e-07  
    9   -3414.4305114691      1.79e-07  
   10   -3414.4305114692      4.54e-08  
   11   -3414.4305114692      1.36e-08  
   12   -3414.4305114692      1.72e-09  Convergence criterion met
 ---------------------------------------
 SCF time:   CPU 16.13s  wall 16.00s 
 SCF   energy in the final basis set =    -3414.4305114692
 Total energy in the final basis set =    -3414.4305114692

 --------------------------------------------------------------
             Orbital Energies (a.u.) and Symmetries
 --------------------------------------------------------------

 Alpha MOs, Restricted
 -- Occupied --                  
-482.84 -101.58  -77.12  -62.49  -56.31  -56.31  -56.31  -10.28
  1 A'    2 A'    3 A'    4 A'    5 A'    1 A"    6 A'    7 A'                 
 -9.491  -8.699  -7.257  -7.246  -7.246  -6.613  -6.530  -6.518
  8 A'    9 A'   10 A'    2 A"   11 A'   12 A'   13 A'    3 A"                 
 -6.517  -4.776  -4.772  -4.770  -2.641  -2.637  -2.637  -2.628
 14 A'   15 A'    4 A"   16 A'   17 A'    5 A"   18 A'    6 A"                 
 -2.628  -0.866  -0.789  -0.745  -0.559  -0.465  -0.427  -0.380
 19 A'   20 A'   21 A'   22 A'   23 A'   24 A'   25 A'    7 A"                 
 -0.346  -0.323  -0.318  -0.296  -0.287
 26 A'    8 A"   27 A'   28 A'    9 A"                                         
 -- Virtual --                   
 -0.116  -0.094  -0.037  -0.013   0.017   0.030   0.040   0.046
 29 A'   10 A"   30 A'   31 A'   32 A'   33 A'   11 A"   34 A'                 
  0.060   0.070   0.074   0.083   0.085   0.095   0.112   0.120
 35 A'   36 A'   12 A"   13 A"   37 A'   38 A'   39 A'   14 A"                 
  0.120   0.128   0.132   0.158   0.174   0.203   0.269   0.276
 40 A'   41 A'   42 A'   43 A'   44 A'   45 A'   46 A'   15 A"                 
  0.327   0.378   0.413   0.422   0.423   0.455   0.468   0.469
 47 A'   48 A'   49 A'   50 A'   16 A"   51 A'   52 A'   17 A"                 
  0.487   0.503   0.513   0.540   0.566   0.582   0.593   0.611
 53 A'   18 A"   54 A'   19 A"   20 A"   55 A'   56 A'   57 A'                 
  0.629   0.657   0.673   0.710   0.763   0.810   0.826   0.852
 21 A"   58 A'   59 A'   22 A"   60 A'   61 A'   23 A"   24 A"                 
  0.864   0.882   0.986   0.993   1.042   1.090   1.177   1.474
 62 A'   63 A'   64 A'   65 A'   66 A'   67 A'   25 A"   26 A"                 
  1.478   1.532   1.547   1.611   1.661   1.743   1.827   1.992
 68 A'   69 A'   27 A"   70 A'   71 A'   28 A"   72 A'   73 A'                 
  1.996   2.015   2.077   2.240   2.251   2.302   2.389   2.627
 29 A"   74 A'   75 A'   30 A"   76 A'   77 A'   78 A'   79 A'                 
  2.688   3.070   3.380   3.997   4.004   4.008   4.034   4.173
 31 A"   80 A'   81 A'   32 A"   33 A"   82 A'   83 A'   84 A'                 
  6.588   6.928   7.553   7.569   7.606   9.673  13.773  13.884
 85 A'   86 A'   34 A"   87 A'   88 A'   89 A'   35 A"   90 A'                 
 14.016  23.457  25.783  25.876  26.227  47.882 163.082 215.653
 91 A'   92 A'   36 A"   93 A'   94 A'   95 A'   96 A'   97 A'                 
289.750 289.765 289.8161020.665
 37 A"   98 A'   99 A'  100 A'                                                 

 Beta MOs, Restricted
 -- Occupied --                  
-482.84 -101.58  -77.12  -62.49  -56.31  -56.31  -56.31  -10.28
  1 A'    2 A'    3 A'    4 A'    5 A'    1 A"    6 A'    7 A'                 
 -9.491  -8.699  -7.257  -7.246  -7.246  -6.613  -6.530  -6.518
  8 A'    9 A'   10 A'    2 A"   11 A'   12 A'   13 A'    3 A"                 
 -6.517  -4.776  -4.772  -4.770  -2.641  -2.637  -2.637  -2.628
 14 A'   15 A'    4 A"   16 A'   17 A'    5 A"   18 A'    6 A"                 
 -2.628  -0.866  -0.789  -0.745  -0.559  -0.465  -0.427  -0.380
 19 A'   20 A'   21 A'   22 A'   23 A'   24 A'   25 A'    7 A"                 
 -0.346  -0.323  -0.318  -0.296  -0.287
 26 A'    8 A"   27 A'   28 A'    9 A"                                         
 -- Virtual --                   
 -0.116  -0.094  -0.037  -0.013   0.017   0.030   0.040   0.046
 29 A'   10 A"   30 A'   31 A'   32 A'   33 A'   11 A"   34 A'                 
  0.060   0.070   0.074   0.083   0.085   0.095   0.112   0.120
 35 A'   36 A'   12 A"   13 A"   37 A'   38 A'   39 A'   14 A"                 
  0.120   0.128   0.132   0.158   0.174   0.203   0.269   0.276
 40 A'   41 A'   42 A'   43 A'   44 A'   45 A'   46 A'   15 A"                 
  0.327   0.378   0.413   0.422   0.423   0.455   0.468   0.469
 47 A'   48 A'   49 A'   50 A'   16 A"   51 A'   52 A'   17 A"                 
  0.487   0.503   0.513   0.540   0.566   0.582   0.593   0.611
 53 A'   18 A"   54 A'   19 A"   20 A"   55 A'   56 A'   57 A'                 
  0.629   0.657   0.673   0.710   0.763   0.810   0.826   0.852
 21 A"   58 A'   59 A'   22 A"   60 A'   61 A'   23 A"   24 A"                 
  0.864   0.882   0.986   0.993   1.042   1.090   1.177   1.474
 62 A'   63 A'   64 A'   65 A'   66 A'   67 A'   25 A"   26 A"                 
  1.478   1.532   1.547   1.611   1.661   1.743   1.827   1.992
 68 A'   69 A'   27 A"   70 A'   71 A'   28 A"   72 A'   73 A'                 
  1.996   2.015   2.077   2.240   2.251   2.302   2.389   2.627
 29 A"   74 A'   75 A'   30 A"   76 A'   77 A'   78 A'   79 A'                 
  2.688   3.070   3.380   3.997   4.004   4.008   4.034   4.173
 31 A"   80 A'   81 A'   32 A"   33 A"   82 A'   83 A'   84 A'                 
  6.588   6.928   7.553   7.569   7.606   9.673  13.773  13.884
 85 A'   86 A'   34 A"   87 A'   88 A'   89 A'   35 A"   90 A'                 
 14.016  23.457  25.783  25.876  26.227  47.882 163.082 215.653
 91 A'   92 A'   36 A"   93 A'   94 A'   95 A'   96 A'   97 A'                 
289.750 289.765 289.8161020.665
 37 A"   98 A'   99 A'  100 A'                                                 
 --------------------------------------------------------------

          Ground-State Mulliken Net Atomic Charges

     Atom                 Charge (a.u.)
  ----------------------------------------
      1 C                    -0.277797
      2 P                     0.097853
      3 Br                   -0.185516
      4 H                     0.250477
      5 Cl                    0.114984
  ----------------------------------------
  Sum of atomic charges =    -0.000000

 -----------------------------------------------------------------
                    Cartesian Multipole Moments
 -----------------------------------------------------------------
    Charge (ESU x 10^10)
                 0.0000
    Dipole Moment (Debye)
         X       1.3720      Y       1.9564      Z      -0.0000
       Tot       2.3896
    Quadrupole Moments (Debye-Ang)
        XX     -49.1027     XY       4.5493     YY     -47.2960
        XZ      -0.0000     YZ      -0.0000     ZZ     -51.5245
    Octopole Moments (Debye-Ang^2)
       XXX     -43.3955    XXY      -0.3509    XYY      -8.3532
       YYY     -25.6529    XXZ      -0.0000    XYZ      -0.0000
       YYZ      -0.0000    XZZ     -17.5997    YZZ      -8.2624
       ZZZ      -0.0000
    Hexadecapole Moments (Debye-Ang^3)
      XXXX    -773.5240   XXXY      43.0830   XXYY    -160.6279
      XYYY      13.8686   YYYY    -331.3129   XXXZ      -0.0000
      XXYZ      -0.0000   XYYZ      -0.0000   YYYZ      -0.0000
      XXZZ    -149.0144   XYZZ       1.0768   YYZZ     -69.5688
      XZZZ      -0.0000   YZZZ      -0.0000   ZZZZ     -67.1842
 -----------------------------------------------------------------
 Calculating analytic gradient of the SCF energy
 Gradient of SCF Energy
            1           2           3           4           5
    1  -0.0975257   0.0757445  -0.0215903   0.0406689   0.0027026
    2   0.0402199  -0.0214509  -0.0151813   0.0404594  -0.0440471
    3   0.0000000  -0.0000000   0.0000000   0.0000000  -0.0000000
 Max gradient component =       9.753E-02
 RMS gradient           =       3.938E-02
 Gradient time:  CPU 4.23 s  wall 4.23 s
 Geometry Optimization Parameters
   NAtoms,    NIC,     NZ,  NCons,   NDum,   NFix, NCnnct, MaxDiis
        5      20       5       0       0       0       0       0

 Cartesian Hessian Update
 Hessian Updated using BFGS Update


** GEOMETRY OPTIMIZATION IN DELOCALIZED INTERNAL COORDINATES **
   Searching for a Minimum

   Optimization Cycle:   3

                       Coordinates (Angstroms)
     ATOM                X               Y               Z
      1  C         1.7229076074    0.9259041217    0.0000000000
      2  P         0.2330647961    1.4718842534    0.0000000000
      3  Br       -1.4107105216   -0.2785670382    0.0000000000
      4  H         2.6348717335    1.7098737377    0.0000000000
      5  Cl        2.2102589469   -0.9033105314    0.0000000000
   Point Group: cs    Number of degrees of freedom:     7


   Energy is  -3414.430511469

 Hessian Updated using BFGS Update

  7 Hessian modes will be used to form the next step
  Hessian Eigenvalues:
     0.082804    0.109521    0.154768    0.159971    0.214036    0.242653
     0.855243

 Minimum Search - Taking Simple RFO Step
 Searching for Lamda that Minimizes Along All modes
 Value Taken    Lamda =  -0.05459875
 Calculated Step too Large.  Step scaled by  0.513764
 Step Taken.  Stepsize is  0.300000

                             Maximum     Tolerance    Cnvgd?
         Gradient           0.083045      0.000300      NO
         Displacement       0.186462      0.001200      NO
         Energy change     -0.033924      0.000001      NO


 New Cartesian Coordinates Obtained by Inverse Iteration

 Displacement from previous Coordinates is:  0.331724
 ----------------------------------------------------------------
             Standard Nuclear Orientation (Angstroms)
    I     Atom           X                Y                Z
 ----------------------------------------------------------------
    1      C       1.7150338226     0.8996877702     0.0000000000
    2      P       0.2128277497     1.5053129908     0.0000000000
    3      Br     -1.3244370922    -0.2567975030     0.0000000000
    4      H       2.5706228790     1.6058387502     0.0000000000
    5      Cl      2.2163452031    -0.8282574649     0.0000000000
 ----------------------------------------------------------------
 Molecular Point Group                 Cs    NOp =  2
 Largest Abelian Subgroup              Cs    NOp =  2
 Nuclear Repulsion Energy =   358.2159295913 hartrees
 There are       37 alpha and       37 beta electrons
 Applying Cartesian multipole field
    Component          Value
    ---------          -----
     (2,0,0)        1.00000E-11
     (0,2,0)        2.00000E-11
     (0,0,2)       -3.00000E-11
 Nucleus-field energy     =     0.0000000100 hartrees
 Requested basis set is 6-311++G(d,p)
 There are 56 shells and 137 basis functions
 A cutoff of  1.0D-11 yielded   1352 shell pairs
 There are      8563 function pairs (      9359 Cartesian)
 Smallest overlap matrix eigenvalue = 3.51E-04
 Guess MOs from SCF MO coefficient file

 -----------------------------------------------------------------------
  General SCF calculation program by
  Eric Jon Sundstrom, Paul Horn, Yuezhi Mao, Dmitri Zuev, Alec White,
  David Stuck, Shaama M.S., Shane Yost, Joonho Lee, David Small,
  Daniel Levine, Susi Lehtola, Hugh Burton, Evgeny Epifanovsky
 -----------------------------------------------------------------------
 Exchange:     0.2000 Hartree-Fock + 0.0800 Slater + 0.7200 B88
 Correlation:  0.1900 VWN1RPA + 0.8100 LYP
 Using SG-1 standard quadrature grid
 A restricted SCF calculation will be
 performed using DIIS
 SCF converges when DIIS error is below 1.0e-08
 ---------------------------------------
  Cycle       Energy         DIIS error
 ---------------------------------------
    1   -3414.4466502524      1.21e-03  
    2   -3414.4510934164      4.14e-04  
    3   -3414.4508286474      5.31e-04  
    4   -3414.4515313767      1.29e-04  
    5   -3414.4515701104      4.57e-05  
    6   -3414.4515755111      1.31e-05  
    7   -3414.4515759286      4.31e-06  
    8   -3414.4515759562      8.45e-07  
    9   -3414.4515759577      1.77e-07  
   10   -3414.4515759578      5.43e-08  
   11   -3414.4515759578      1.20e-08  
   12   -3414.4515759579      1.75e-09  Convergence criterion met
 ---------------------------------------
 SCF time:   CPU 16.37s  wall 16.00s 
 SCF   energy in the final basis set =    -3414.4515759579
 Total energy in the final basis set =    -3414.4515759579

 --------------------------------------------------------------
             Orbital Energies (a.u.) and Symmetries
 --------------------------------------------------------------

 Alpha MOs, Restricted
 -- Occupied --                  
-482.84 -101.58  -77.11  -62.49  -56.31  -56.31  -56.31  -10.27
  1 A'    2 A'    3 A'    4 A'    5 A'    1 A"    6 A'    7 A'                 
 -9.495  -8.700  -7.260  -7.250  -7.249  -6.608  -6.530  -6.519
  8 A'    9 A'   10 A'    2 A"   11 A'   12 A'   13 A'    3 A"                 
 -6.518  -4.771  -4.767  -4.765  -2.641  -2.638  -2.637  -2.628
 14 A'   15 A'    4 A"   16 A'   17 A'    5 A"   18 A'    6 A"                 
 -2.628  -0.884  -0.794  -0.737  -0.571  -0.476  -0.431  -0.387
 19 A'   20 A'   21 A'   22 A'   23 A'   24 A'   25 A'    7 A"                 
 -0.349  -0.326  -0.321  -0.296  -0.279
 26 A'    8 A"   27 A'   28 A'    9 A"                                         
 -- Virtual --                   
 -0.096  -0.093  -0.015  -0.008   0.020   0.031   0.040   0.048
 29 A'   10 A"   30 A'   31 A'   32 A'   33 A'   11 A"   34 A'                 
  0.059   0.075   0.075   0.081   0.085   0.103   0.117   0.122
 35 A'   12 A"   36 A'   13 A"   37 A'   38 A'   39 A'   40 A'                 
  0.122   0.129   0.130   0.160   0.185   0.208   0.266   0.279
 14 A"   41 A'   42 A'   43 A'   44 A'   45 A'   46 A'   15 A"                 
  0.322   0.375   0.411   0.422   0.427   0.445   0.463   0.467
 47 A'   48 A'   49 A'   16 A"   50 A'   51 A'   52 A'   17 A"                 
  0.484   0.493   0.539   0.540   0.565   0.588   0.594   0.622
 53 A'   18 A"   19 A"   54 A'   20 A"   55 A'   56 A'   57 A'                 
  0.626   0.665   0.687   0.729   0.759   0.816   0.819   0.847
 21 A"   58 A'   59 A'   22 A"   60 A'   23 A"   61 A'   24 A"                 
  0.859   0.892   1.005   1.009   1.031   1.117   1.193   1.480
 62 A'   63 A'   64 A'   65 A'   66 A'   67 A'   25 A"   26 A"                 
  1.518   1.556   1.564   1.642   1.678   1.807   1.867   1.996
 68 A'   27 A"   69 A'   70 A'   71 A'   28 A"   72 A'   29 A"                 
  2.015   2.024   2.086   2.240   2.305   2.383   2.431   2.609
 73 A'   74 A'   75 A'   30 A"   76 A'   77 A'   78 A'   79 A'                 
  2.698   3.130   3.424   3.996   4.007   4.009   4.045   4.191
 31 A"   80 A'   81 A'   32 A"   33 A"   82 A'   83 A'   84 A'                 
  6.591   6.918   7.553   7.571   7.618   9.692  13.779  13.894
 85 A'   86 A'   34 A"   87 A'   88 A'   89 A'   35 A"   90 A'                 
 13.999  23.541  25.790  25.902  26.254  47.885 163.066 215.673
 91 A'   92 A'   36 A"   93 A'   94 A'   95 A'   96 A'   97 A'                 
289.751 289.768 289.8271020.669
 37 A"   98 A'   99 A'  100 A'                                                 

 Beta MOs, Restricted
 -- Occupied --                  
-482.84 -101.58  -77.11  -62.49  -56.31  -56.31  -56.31  -10.27
  1 A'    2 A'    3 A'    4 A'    5 A'    1 A"    6 A'    7 A'                 
 -9.495  -8.700  -7.260  -7.250  -7.249  -6.608  -6.530  -6.519
  8 A'    9 A'   10 A'    2 A"   11 A'   12 A'   13 A'    3 A"                 
 -6.518  -4.771  -4.767  -4.765  -2.641  -2.638  -2.637  -2.628
 14 A'   15 A'    4 A"   16 A'   17 A'    5 A"   18 A'    6 A"                 
 -2.628  -0.884  -0.794  -0.737  -0.571  -0.476  -0.431  -0.387
 19 A'   20 A'   21 A'   22 A'   23 A'   24 A'   25 A'    7 A"                 
 -0.349  -0.326  -0.321  -0.296  -0.279
 26 A'    8 A"   27 A'   28 A'    9 A"                                         
 -- Virtual --                   
 -0.096  -0.093  -0.015  -0.008   0.020   0.031   0.040   0.048
 29 A'   10 A"   30 A'   31 A'   32 A'   33 A'   11 A"   34 A'                 
  0.059   0.075   0.075   0.081   0.085   0.103   0.117   0.122
 35 A'   12 A"   36 A'   13 A"   37 A'   38 A'   39 A'   40 A'                 
  0.122   0.129   0.130   0.160   0.185   0.208   0.266   0.279
 14 A"   41 A'   42 A'   43 A'   44 A'   45 A'   46 A'   15 A"                 
  0.322   0.375   0.411   0.422   0.427   0.445   0.463   0.467
 47 A'   48 A'   49 A'   16 A"   50 A'   51 A'   52 A'   17 A"                 
  0.484   0.493   0.539   0.540   0.565   0.588   0.594   0.622
 53 A'   18 A"   19 A"   54 A'   20 A"   55 A'   56 A'   57 A'                 
  0.626   0.665   0.687   0.729   0.759   0.816   0.819   0.847
 21 A"   58 A'   59 A'   22 A"   60 A'   23 A"   61 A'   24 A"                 
  0.859   0.892   1.005   1.009   1.031   1.117   1.193   1.480
 62 A'   63 A'   64 A'   65 A'   66 A'   67 A'   25 A"   26 A"                 
  1.518   1.556   1.564   1.642   1.678   1.807   1.867   1.996
 68 A'   27 A"   69 A'   70 A'   71 A'   28 A"   72 A'   29 A"                 
  2.015   2.024   2.086   2.240   2.305   2.383   2.431   2.609
 73 A'   74 A'   75 A'   30 A"   76 A'   77 A'   78 A'   79 A'                 
  2.698   3.130   3.424   3.996   4.007   4.009   4.045   4.191
 31 A"   80 A'   81 A'   32 A"   33 A"   82 A'   83 A'   84 A'                 
  6.591   6.918   7.553   7.571   7.618   9.692  13.779  13.894
 85 A'   86 A'   34 A"   87 A'   88 A'   89 A'   35 A"   90 A'                 
 13.999  23.541  25.790  25.902  26.254  47.885 163.066 215.673
 91 A'   92 A'   36 A"   93 A'   94 A'   95 A'   96 A'   97 A'                 
289.751 289.768 289.8271020.669
 37 A"   98 A'   99 A'  100 A'                                                 
 --------------------------------------------------------------

          Ground-State Mulliken Net Atomic Charges

     Atom                 Charge (a.u.)
  ----------------------------------------
      1 C                    -0.348077
      2 P                     0.104590
      3 Br                   -0.189463
      4 H                     0.254501
      5 Cl                    0.178449
  ----------------------------------------
  Sum of atomic charges =    -0.000000

 -----------------------------------------------------------------
                    Cartesian Multipole Moments
 -----------------------------------------------------------------
    Charge (ESU x 10^10)
                 0.0000
    Dipole Moment (Debye)
         X       1.3345      Y       1.5823      Z      -0.0000
       Tot       2.0700
    Quadrupole Moments (Debye-Ang)
        XX     -48.7445     XY       3.7507     YY     -47.6153
        XZ      -0.0000     YZ      -0.0000     ZZ     -51.3391
    Octopole Moments (Debye-Ang^2)
       XXX     -46.4393    XXY      -3.9287    XYY     -10.7921
       YYY     -31.6494    XXZ       0.0000    XYZ      -0.0000
       YYZ      -0.0000    XZZ     -18.5329    YZZ     -10.1351
       ZZZ      -0.0000
    Hexadecapole Moments (Debye-Ang^3)
      XXXX    -743.4333   XXXY      34.4505   XXYY    -157.6541
      XYYY      10.9337   YYYY    -328.1938   XXXZ       0.0000
      XXYZ      -0.0000   XYYZ      -0.0000   YYYZ      -0.0000
      XXZZ    -142.7087   XYZZ       0.7376   YYZZ     -68.4960
      XZZZ      -0.0000   YZZZ       0.0000   ZZZZ     -66.9460
 -----------------------------------------------------------------
 Calculating analytic gradient of the SCF energy
 Gradient of SCF Energy
            1           2           3           4           5
    1  -0.0429423   0.0442908  -0.0134957   0.0108025   0.0013446
    2   0.0365048  -0.0130876  -0.0104206   0.0101597  -0.0231563
    3   0.0000000   0.0000000  -0.0000000   0.0000000  -0.0000000
 Max gradient component =       4.429E-02
 RMS gradient           =       2.059E-02
 Gradient time:  CPU 4.33 s  wall 4.33 s
 Geometry Optimization Parameters
   NAtoms,    NIC,     NZ,  NCons,   NDum,   NFix, NCnnct, MaxDiis
        5      20       5       0       0       0       0       0

 Cartesian Hessian Update
 Hessian Updated using BFGS Update


** GEOMETRY OPTIMIZATION IN DELOCALIZED INTERNAL COORDINATES **
   Searching for a Minimum

   Optimization Cycle:   4

                       Coordinates (Angstroms)
     ATOM                X               Y               Z
      1  C         1.7150338226    0.8996877702    0.0000000000
      2  P         0.2128277497    1.5053129908    0.0000000000
      3  Br       -1.3244370922   -0.2567975030    0.0000000000
      4  H         2.5706228790    1.6058387502    0.0000000000
      5  Cl        2.2163452031   -0.8282574649    0.0000000000
   Point Group: cs    Number of degrees of freedom:     7


   Energy is  -3414.451575958

 Hessian Updated using BFGS Update

  7 Hessian modes will be used to form the next step
  Hessian Eigenvalues:
     0.086630    0.123770    0.159657    0.206209    0.229766    0.240873
     0.814396

 Minimum Search - Taking Simple RFO Step
 Searching for Lamda that Minimizes Along All modes
 Value Taken    Lamda =  -0.01414713
 Calculated Step too Large.  Step scaled by  0.933326
 Step Taken.  Stepsize is  0.300000

                             Maximum     Tolerance    Cnvgd?
         Gradient           0.042526      0.000300      NO
         Displacement       0.177454      0.001200      NO
         Energy change     -0.021064      0.000001      NO


 New Cartesian Coordinates Obtained by Inverse Iteration

 Displacement from previous Coordinates is:  0.315656
 ----------------------------------------------------------------
             Standard Nuclear Orientation (Angstroms)
    I     Atom           X                Y                Z
 ----------------------------------------------------------------
    1      C       1.6889478984     0.8507532857     0.0000000000
    2      P       0.1761750319     1.5325747808     0.0000000000
    3      Br     -1.2172375043    -0.2259104930     0.0000000000
    4      H       2.5315760741     1.5352852634     0.0000000000
    5      Cl      2.2109310623    -0.7669182937     0.0000000000
 ----------------------------------------------------------------
 Molecular Point Group                 Cs    NOp =  2
 Largest Abelian Subgroup              Cs    NOp =  2
 Nuclear Repulsion Energy =   369.4444816731 hartrees
 There are       37 alpha and       37 beta electrons
 Applying Cartesian multipole field
    Component          Value
    ---------          -----
     (2,0,0)        1.00000E-11
     (0,2,0)        2.00000E-11
     (0,0,2)       -3.00000E-11
 Nucleus-field energy     =     0.0000000095 hartrees
 Requested basis set is 6-311++G(d,p)
 There are 56 shells and 137 basis functions
 A cutoff of  1.0D-11 yielded   1365 shell pairs
 There are      8702 function pairs (      9524 Cartesian)
 Smallest overlap matrix eigenvalue = 3.00E-04
 Guess MOs from SCF MO coefficient file

 -----------------------------------------------------------------------
  General SCF calculation program by
  Eric Jon Sundstrom, Paul Horn, Yuezhi Mao, Dmitri Zuev, Alec White,
  David Stuck, Shaama M.S., Shane Yost, Joonho Lee, David Small,
  Daniel Levine, Susi Lehtola, Hugh Burton, Evgeny Epifanovsky
 -----------------------------------------------------------------------
 Exchange:     0.2000 Hartree-Fock + 0.0800 Slater + 0.7200 B88
 Correlation:  0.1900 VWN1RPA + 0.8100 LYP
 Using SG-1 standard quadrature grid
 A restricted SCF calculation will be
 performed using DIIS
 SCF converges when DIIS error is below 1.0e-08
 ---------------------------------------
  Cycle       Energy         DIIS error
 ---------------------------------------
    1   -3414.4513461695      1.26e-03  
    2   -3414.4569029288      3.71e-04  
    3   -3414.4568276629      3.99e-04  
    4   -3414.4572689121      1.39e-04  
    5   -3414.4573144038      4.82e-05  
    6   -3414.4573197873      1.39e-05  
    7   -3414.4573202472      4.20e-06  
    8   -3414.4573202691      7.10e-07  
    9   -3414.4573202701      1.90e-07  
   10   -3414.4573202702      4.57e-08  
   11   -3414.4573202703      1.11e-08  
   12   -3414.4573202702      1.94e-09  Convergence criterion met
 ---------------------------------------
 SCF time:   CPU 16.78s  wall 17.00s 
 SCF   energy in the final basis set =    -3414.4573202702
 Total energy in the final basis set =    -3414.4573202702

 --------------------------------------------------------------
             Orbital Energies (a.u.) and Symmetries
 --------------------------------------------------------------

 Alpha MOs, Restricted
 -- Occupied --                  
-482.84 -101.59  -77.11  -62.49  -56.31  -56.31  -56.31  -10.26
  1 A'    2 A'    3 A'    4 A'    5 A'    1 A"    6 A'    7 A'                 
 -9.500  -8.701  -7.264  -7.255  -7.254  -6.601  -6.531  -6.520
  8 A'    9 A'   10 A'    2 A"   11 A'   12 A'   13 A'    3 A"                 
 -6.519  -4.764  -4.760  -4.757  -2.642  -2.639  -2.638  -2.630
 14 A'   15 A'    4 A"   16 A'   17 A'    5 A"   18 A'    6 A"                 
 -2.630  -0.907  -0.804  -0.723  -0.572  -0.485  -0.436  -0.398
 19 A'   20 A'   21 A'   22 A'   23 A'   24 A'   25 A'    7 A"                 
 -0.350  -0.331  -0.324  -0.296  -0.267
 26 A'    8 A"   27 A'   28 A'    9 A"                                         
 -- Virtual --                   
 -0.090  -0.070  -0.009   0.006   0.023   0.032   0.041   0.051
 10 A"   29 A'   30 A'   31 A'   32 A'   33 A'   11 A"   34 A'                 
  0.058   0.075   0.080   0.080   0.088   0.107   0.119   0.122
 35 A'   12 A"   36 A'   13 A"   37 A'   38 A'   39 A'   40 A'                 
  0.124   0.127   0.134   0.163   0.192   0.210   0.262   0.284
 14 A"   41 A'   42 A'   43 A'   44 A'   45 A'   46 A'   15 A"                 
  0.318   0.373   0.404   0.421   0.431   0.441   0.454   0.462
 47 A'   48 A'   49 A'   16 A"   50 A'   51 A'   52 A'   17 A"                 
  0.476   0.483   0.535   0.558   0.569   0.589   0.598   0.625
 18 A"   53 A'   19 A"   54 A'   20 A"   55 A'   56 A'   21 A"                 
  0.637   0.665   0.719   0.758   0.760   0.810   0.823   0.840
 57 A'   58 A'   59 A'   22 A"   60 A'   23 A"   61 A'   24 A"                 
  0.854   0.918   0.980   1.026   1.073   1.150   1.200   1.496
 62 A'   63 A'   64 A'   65 A'   66 A'   67 A'   25 A"   26 A"                 
  1.531   1.575   1.576   1.666   1.699   1.826   1.914   1.997
 68 A'   27 A"   69 A'   70 A'   71 A'   28 A"   72 A'   29 A"                 
  2.021   2.036   2.100   2.241   2.325   2.414   2.464   2.614
 73 A'   74 A'   75 A'   30 A"   76 A'   77 A'   78 A'   79 A'                 
  2.707   3.187   3.428   3.995   4.012   4.013   4.065   4.219
 31 A"   80 A'   81 A'   32 A"   82 A'   33 A"   83 A'   84 A'                 
  6.598   6.906   7.553   7.575   7.634   9.723  13.789  13.905
 85 A'   86 A'   34 A"   87 A'   88 A'   89 A'   35 A"   90 A'                 
 13.979  23.572  25.796  25.925  26.259  47.891 163.051 215.707
 91 A'   92 A'   36 A"   93 A'   94 A'   95 A'   96 A'   97 A'                 
289.752 289.773 289.8441020.677
 37 A"   98 A'   99 A'  100 A'                                                 

 Beta MOs, Restricted
 -- Occupied --                  
-482.84 -101.59  -77.11  -62.49  -56.31  -56.31  -56.31  -10.26
  1 A'    2 A'    3 A'    4 A'    5 A'    1 A"    6 A'    7 A'                 
 -9.500  -8.701  -7.264  -7.255  -7.254  -6.601  -6.531  -6.520
  8 A'    9 A'   10 A'    2 A"   11 A'   12 A'   13 A'    3 A"                 
 -6.519  -4.764  -4.760  -4.757  -2.642  -2.639  -2.638  -2.630
 14 A'   15 A'    4 A"   16 A'   17 A'    5 A"   18 A'    6 A"                 
 -2.630  -0.907  -0.804  -0.723  -0.572  -0.485  -0.436  -0.398
 19 A'   20 A'   21 A'   22 A'   23 A'   24 A'   25 A'    7 A"                 
 -0.350  -0.331  -0.324  -0.296  -0.267
 26 A'    8 A"   27 A'   28 A'    9 A"                                         
 -- Virtual --                   
 -0.090  -0.070  -0.009   0.006   0.023   0.032   0.041   0.051
 10 A"   29 A'   30 A'   31 A'   32 A'   33 A'   11 A"   34 A'                 
  0.058   0.075   0.080   0.080   0.088   0.107   0.119   0.122
 35 A'   12 A"   36 A'   13 A"   37 A'   38 A'   39 A'   40 A'                 
  0.124   0.127   0.134   0.163   0.192   0.210   0.262   0.284
 14 A"   41 A'   42 A'   43 A'   44 A'   45 A'   46 A'   15 A"                 
  0.318   0.373   0.404   0.421   0.431   0.441   0.454   0.462
 47 A'   48 A'   49 A'   16 A"   50 A'   51 A'   52 A'   17 A"                 
  0.476   0.483   0.535   0.558   0.569   0.589   0.598   0.625
 18 A"   53 A'   19 A"   54 A'   20 A"   55 A'   56 A'   21 A"                 
  0.637   0.665   0.719   0.758   0.760   0.810   0.823   0.840
 57 A'   58 A'   59 A'   22 A"   60 A'   23 A"   61 A'   24 A"                 
  0.854   0.918   0.980   1.026   1.073   1.150   1.200   1.496
 62 A'   63 A'   64 A'   65 A'   66 A'   67 A'   25 A"   26 A"                 
  1.531   1.575   1.576   1.666   1.699   1.826   1.914   1.997
 68 A'   27 A"   69 A'   70 A'   71 A'   28 A"   72 A'   29 A"                 
  2.021   2.036   2.100   2.241   2.325   2.414   2.464   2.614
 73 A'   74 A'   75 A'   30 A"   76 A'   77 A'   78 A'   79 A'                 
  2.707   3.187   3.428   3.995   4.012   4.013   4.065   4.219
 31 A"   80 A'   81 A'   32 A"   82 A'   33 A"   83 A'   84 A'                 
  6.598   6.906   7.553   7.575   7.634   9.723  13.789  13.905
 85 A'   86 A'   34 A"   87 A'   88 A'   89 A'   35 A"   90 A'                 
 13.979  23.572  25.796  25.925  26.259  47.891 163.051 215.707
 91 A'   92 A'   36 A"   93 A'   94 A'   95 A'   96 A'   97 A'                 
289.752 289.773 289.8441020.677
 37 A"   98 A'   99 A'  100 A'                                                 
 --------------------------------------------------------------

          Ground-State Mulliken Net Atomic Charges

     Atom                 Charge (a.u.)
  ----------------------------------------
      1 C                    -0.424856
      2 P                     0.112791
      3 Br                   -0.190276
      4 H                     0.250056
      5 Cl                    0.252285
  ----------------------------------------
  Sum of atomic charges =     0.000000

 -----------------------------------------------------------------
                    Cartesian Multipole Moments
 -----------------------------------------------------------------
    Charge (ESU x 10^10)
                 0.0000
    Dipole Moment (Debye)
         X       1.2785      Y       1.1391      Z       0.0000
       Tot       1.7123
    Quadrupole Moments (Debye-Ang)
        XX     -48.2256     XY       2.8597     YY     -48.0101
        XZ       0.0000     YZ       0.0000     ZZ     -51.1716
    Octopole Moments (Debye-Ang^2)
       XXX     -48.8853    XXY      -7.0465    XYY     -13.2566
       YYY     -37.2965    XXZ       0.0000    XYZ      -0.0000
       YYZ       0.0000    XZZ     -19.5688    YZZ     -12.0370
       ZZZ       0.0000
    Hexadecapole Moments (Debye-Ang^3)
      XXXX    -702.2298   XXXY      28.9700   XXYY    -152.7291
      XYYY      11.0005   YYYY    -325.8534   XXXZ       0.0000
      XXYZ      -0.0000   XYYZ       0.0000   YYYZ       0.0000
      XXZZ    -134.9272   XYZZ       1.0503   YYZZ     -67.8590
      XZZZ       0.0000   YZZZ       0.0000   ZZZZ     -66.7364
 -----------------------------------------------------------------
 Calculating analytic gradient of the SCF energy
 Gradient of SCF Energy
            1           2           3           4           5
    1  -0.0082908   0.0073409   0.0032360   0.0013093  -0.0035954
    2  -0.0041391  -0.0075539   0.0023133  -0.0037055   0.0130852
    3  -0.0000000   0.0000000  -0.0000000  -0.0000000   0.0000000
 Max gradient component =       1.309E-02
 RMS gradient           =       5.242E-03
 Gradient time:  CPU 4.45 s  wall 4.45 s
 Geometry Optimization Parameters
   NAtoms,    NIC,     NZ,  NCons,   NDum,   NFix, NCnnct, MaxDiis
        5      20       5       0       0       0       0       0

 Cartesian Hessian Update
 Hessian Updated using BFGS Update


** GEOMETRY OPTIMIZATION IN DELOCALIZED INTERNAL COORDINATES **
   Searching for a Minimum

   Optimization Cycle:   5

                       Coordinates (Angstroms)
     ATOM                X               Y               Z
      1  C         1.6889478984    0.8507532857    0.0000000000
      2  P         0.1761750319    1.5325747808    0.0000000000
      3  Br       -1.2172375043   -0.2259104930    0.0000000000
      4  H         2.5315760741    1.5352852634    0.0000000000
      5  Cl        2.2109310623   -0.7669182937    0.0000000000
   Point Group: cs    Number of degrees of freedom:     7


   Energy is  -3414.457320270

 Hessian Updated using BFGS Update

  7 Hessian modes will be used to form the next step
  Hessian Eigenvalues:
     0.095304    0.152781    0.171825    0.199538    0.238396    0.252650
     0.761051

 Minimum Search - Taking Simple RFO Step
 Searching for Lamda that Minimizes Along All modes
 Value Taken    Lamda =  -0.00125125
 Step Taken.  Stepsize is  0.074388

                             Maximum     Tolerance    Cnvgd?
         Gradient           0.015882      0.000300      NO
         Displacement       0.047678      0.001200      NO
         Energy change     -0.005744      0.000001      NO


 New Cartesian Coordinates Obtained by Inverse Iteration

 Displacement from previous Coordinates is:  0.100456
 ----------------------------------------------------------------
             Standard Nuclear Orientation (Angstroms)
    I     Atom           X                Y                Z
 ----------------------------------------------------------------
    1      C       1.6951561609     0.8510162702     0.0000000000
    2      P       0.1775730178     1.5337962804     0.0000000000
    3      Br     -1.2416921662    -0.2166043547     0.0000000000
    4      H       2.5189566770     1.5523993842     0.0000000000
    5      Cl      2.2403988728    -0.7948230368     0.0000000000
 ----------------------------------------------------------------
 Molecular Point Group                 Cs    NOp =  2
 Largest Abelian Subgroup              Cs    NOp =  2
 Nuclear Repulsion Energy =   365.7616551188 hartrees
 There are       37 alpha and       37 beta electrons
 Applying Cartesian multipole field
    Component          Value
    ---------          -----
     (2,0,0)        1.00000E-11
     (0,2,0)        2.00000E-11
     (0,0,2)       -3.00000E-11
 Nucleus-field energy     =     0.0000000097 hartrees
 Requested basis set is 6-311++G(d,p)
 There are 56 shells and 137 basis functions
 A cutoff of  1.0D-11 yielded   1360 shell pairs
 There are      8629 function pairs (      9431 Cartesian)
 Smallest overlap matrix eigenvalue = 3.26E-04
 Guess MOs from SCF MO coefficient file

 -----------------------------------------------------------------------
  General SCF calculation program by
  Eric Jon Sundstrom, Paul Horn, Yuezhi Mao, Dmitri Zuev, Alec White,
  David Stuck, Shaama M.S., Shane Yost, Joonho Lee, David Small,
  Daniel Levine, Susi Lehtola, Hugh Burton, Evgeny Epifanovsky
 -----------------------------------------------------------------------
 Exchange:     0.2000 Hartree-Fock + 0.0800 Slater + 0.7200 B88
 Correlation:  0.1900 VWN1RPA + 0.8100 LYP
 Using SG-1 standard quadrature grid
 A restricted SCF calculation will be
 performed using DIIS
 SCF converges when DIIS error is below 1.0e-08
 ---------------------------------------
  Cycle       Energy         DIIS error
 ---------------------------------------
    1   -3414.4573921774      3.69e-04  
    2   -3414.4577537840      1.94e-04  
    3   -3414.4577014322      2.37e-04  
    4   -3414.4578383392      4.79e-05  
    5   -3414.4578453839      1.06e-05  
    6   -3414.4578456224      3.09e-06  
    7   -3414.4578456459      1.42e-06  
    8   -3414.4578456491      1.73e-07  
    9   -3414.4578456492      4.47e-08  
   10   -3414.4578456492      1.12e-08  
   11   -3414.4578456492      2.77e-09  Convergence criterion met
 ---------------------------------------
 SCF time:   CPU 15.25s  wall 15.00s 
 SCF   energy in the final basis set =    -3414.4578456492
 Total energy in the final basis set =    -3414.4578456492

 --------------------------------------------------------------
             Orbital Energies (a.u.) and Symmetries
 --------------------------------------------------------------

 Alpha MOs, Restricted
 -- Occupied --                  
-482.84 -101.59  -77.11  -62.49  -56.31  -56.31  -56.31  -10.27
  1 A'    2 A'    3 A'    4 A'    5 A'    1 A"    6 A'    7 A'                 
 -9.499  -8.701  -7.263  -7.254  -7.253  -6.603  -6.531  -6.521
  8 A'    9 A'   10 A'    2 A"   11 A'   12 A'   13 A'    3 A"                 
 -6.520  -4.766  -4.762  -4.760  -2.643  -2.640  -2.639  -2.630
 14 A'   15 A'    4 A"   16 A'   17 A'    5 A"   18 A'    6 A"                 
 -2.630  -0.898  -0.804  -0.725  -0.572  -0.482  -0.434  -0.393
 19 A'   20 A'   21 A'   22 A'   23 A'   24 A'   25 A'    7 A"                 
 -0.349  -0.331  -0.325  -0.297  -0.269
 26 A'    8 A"   27 A'   28 A'    9 A"                                         
 -- Virtual --                   
 -0.092  -0.074  -0.009   0.000   0.022   0.031   0.041   0.051
 10 A"   29 A'   30 A'   31 A'   32 A'   33 A'   11 A"   34 A'                 
  0.058   0.075   0.077   0.080   0.086   0.106   0.119   0.122
 35 A'   12 A"   36 A'   13 A"   37 A'   38 A'   39 A'   40 A'                 
  0.124   0.126   0.133   0.163   0.191   0.210   0.263   0.283
 14 A"   41 A'   42 A'   43 A'   44 A'   45 A'   46 A'   15 A"                 
  0.317   0.374   0.406   0.421   0.430   0.439   0.459   0.464
 47 A'   48 A'   49 A'   16 A"   50 A'   51 A'   52 A'   17 A"                 
  0.477   0.481   0.535   0.558   0.567   0.586   0.598   0.625
 18 A"   53 A'   19 A"   54 A'   20 A"   55 A'   56 A'   21 A"                 
  0.634   0.665   0.713   0.755   0.761   0.813   0.821   0.842
 57 A'   58 A'   59 A'   22 A"   60 A'   23 A"   61 A'   24 A"                 
  0.854   0.908   0.977   1.019   1.064   1.137   1.193   1.486
 62 A'   63 A'   64 A'   65 A'   66 A'   67 A'   25 A"   26 A"                 
  1.529   1.570   1.576   1.660   1.693   1.828   1.902   1.997
 68 A'   27 A"   69 A'   70 A'   71 A'   28 A"   72 A'   29 A"                 
  2.019   2.027   2.097   2.240   2.317   2.409   2.462   2.612
 73 A'   74 A'   75 A'   30 A"   76 A'   77 A'   78 A'   79 A'                 
  2.704   3.163   3.419   3.994   4.010   4.012   4.060   4.215
 31 A"   80 A'   81 A'   32 A"   82 A'   33 A"   83 A'   84 A'                 
  6.596   6.900   7.552   7.573   7.632   9.711  13.786  13.901
 85 A'   86 A'   34 A"   87 A'   88 A'   89 A'   35 A"   90 A'                 
 13.972  23.571  25.793  25.912  26.256  47.889 163.042 215.693
 91 A'   92 A'   36 A"   93 A'   94 A'   95 A'   96 A'   97 A'                 
289.751 289.771 289.8411020.675
 37 A"   98 A'   99 A'  100 A'                                                 

 Beta MOs, Restricted
 -- Occupied --                  
-482.84 -101.59  -77.11  -62.49  -56.31  -56.31  -56.31  -10.27
  1 A'    2 A'    3 A'    4 A'    5 A'    1 A"    6 A'    7 A'                 
 -9.499  -8.701  -7.263  -7.254  -7.253  -6.603  -6.531  -6.521
  8 A'    9 A'   10 A'    2 A"   11 A'   12 A'   13 A'    3 A"                 
 -6.520  -4.766  -4.762  -4.760  -2.643  -2.640  -2.639  -2.630
 14 A'   15 A'    4 A"   16 A'   17 A'    5 A"   18 A'    6 A"                 
 -2.630  -0.898  -0.804  -0.725  -0.572  -0.482  -0.434  -0.393
 19 A'   20 A'   21 A'   22 A'   23 A'   24 A'   25 A'    7 A"                 
 -0.349  -0.331  -0.325  -0.297  -0.269
 26 A'    8 A"   27 A'   28 A'    9 A"                                         
 -- Virtual --                   
 -0.092  -0.074  -0.009   0.000   0.022   0.031   0.041   0.051
 10 A"   29 A'   30 A'   31 A'   32 A'   33 A'   11 A"   34 A'                 
  0.058   0.075   0.077   0.080   0.086   0.106   0.119   0.122
 35 A'   12 A"   36 A'   13 A"   37 A'   38 A'   39 A'   40 A'                 
  0.124   0.126   0.133   0.163   0.191   0.210   0.263   0.283
 14 A"   41 A'   42 A'   43 A'   44 A'   45 A'   46 A'   15 A"                 
  0.317   0.374   0.406   0.421   0.430   0.439   0.459   0.464
 47 A'   48 A'   49 A'   16 A"   50 A'   51 A'   52 A'   17 A"                 
  0.477   0.481   0.535   0.558   0.567   0.586   0.598   0.625
 18 A"   53 A'   19 A"   54 A'   20 A"   55 A'   56 A'   21 A"                 
  0.634   0.665   0.713   0.755   0.761   0.813   0.821   0.842
 57 A'   58 A'   59 A'   22 A"   60 A'   23 A"   61 A'   24 A"                 
  0.854   0.908   0.977   1.019   1.064   1.137   1.193   1.486
 62 A'   63 A'   64 A'   65 A'   66 A'   67 A'   25 A"   26 A"                 
  1.529   1.570   1.576   1.660   1.693   1.828   1.902   1.997
 68 A'   27 A"   69 A'   70 A'   71 A'   28 A"   72 A'   29 A"                 
  2.019   2.027   2.097   2.240   2.317   2.409   2.462   2.612
 73 A'   74 A'   75 A'   30 A"   76 A'   77 A'   78 A'   79 A'                 
  2.704   3.163   3.419   3.994   4.010   4.012   4.060   4.215
 31 A"   80 A'   81 A'   32 A"   82 A'   33 A"   83 A'   84 A'                 
  6.596   6.900   7.552   7.573   7.632   9.711  13.786  13.901
 85 A'   86 A'   34 A"   87 A'   88 A'   89 A'   35 A"   90 A'                 
 13.972  23.571  25.793  25.912  26.256  47.889 163.042 215.693
 91 A'   92 A'   36 A"   93 A'   94 A'   95 A'   96 A'   97 A'                 
289.751 289.771 289.8411020.675
 37 A"   98 A'   99 A'  100 A'                                                 
 --------------------------------------------------------------

          Ground-State Mulliken Net Atomic Charges

     Atom                 Charge (a.u.)
  ----------------------------------------
      1 C                    -0.417301
      2 P                     0.122291
      3 Br                   -0.189636
      4 H                     0.245977
      5 Cl                    0.238669
  ----------------------------------------
  Sum of atomic charges =    -0.000000

 -----------------------------------------------------------------
                    Cartesian Multipole Moments
 -----------------------------------------------------------------
    Charge (ESU x 10^10)
                 0.0000
    Dipole Moment (Debye)
         X       1.1986      Y       1.2480      Z      -0.0000
       Tot       1.7303
    Quadrupole Moments (Debye-Ang)
        XX     -48.4953     XY       2.9652     YY     -47.8422
        XZ      -0.0000     YZ      -0.0000     ZZ     -51.2479
    Octopole Moments (Debye-Ang^2)
       XXX     -49.8279    XXY      -6.8340    XYY     -13.0646
       YYY     -36.3291    XXZ      -0.0000    XYZ       0.0000
       YYZ      -0.0000    XZZ     -19.7219    YZZ     -11.7981
       ZZZ      -0.0000
    Hexadecapole Moments (Debye-Ang^3)
      XXXX    -722.4772   XXXY      32.6127   XXYY    -155.4851
      XYYY      14.3945   YYYY    -327.8362   XXXZ      -0.0000
      XXYZ       0.0000   XYYZ      -0.0000   YYYZ      -0.0000
      XXZZ    -138.2727   XYZZ       2.2459   YYZZ     -68.3170
      XZZZ      -0.0000   YZZZ      -0.0000   ZZZZ     -66.9078
 -----------------------------------------------------------------
 Calculating analytic gradient of the SCF energy
 Gradient of SCF Energy
            1           2           3           4           5
    1  -0.0046348   0.0049593   0.0008151  -0.0027234   0.0015838
    2   0.0075819  -0.0024156   0.0005535  -0.0026182  -0.0031016
    3   0.0000000  -0.0000000   0.0000000   0.0000000  -0.0000000
 Max gradient component =       7.582E-03
 RMS gradient           =       3.020E-03
 Gradient time:  CPU 4.41 s  wall 4.41 s
 Geometry Optimization Parameters
   NAtoms,    NIC,     NZ,  NCons,   NDum,   NFix, NCnnct, MaxDiis
        5      20       5       0       0       0       0       0

 Cartesian Hessian Update
 Hessian Updated using BFGS Update


** GEOMETRY OPTIMIZATION IN DELOCALIZED INTERNAL COORDINATES **
   Searching for a Minimum

   Optimization Cycle:   6

                       Coordinates (Angstroms)
     ATOM                X               Y               Z
      1  C         1.6951561609    0.8510162702    0.0000000000
      2  P         0.1775730178    1.5337962804    0.0000000000
      3  Br       -1.2416921662   -0.2166043547    0.0000000000
      4  H         2.5189566770    1.5523993842    0.0000000000
      5  Cl        2.2403988728   -0.7948230368    0.0000000000
   Point Group: cs    Number of degrees of freedom:     7


   Energy is  -3414.457845649

 Hessian Updated using BFGS Update

  7 Hessian modes will be used to form the next step
  Hessian Eigenvalues:
     0.093899    0.151090    0.196393    0.223334    0.237664    0.266247
     0.660626

 Minimum Search - Taking Simple RFO Step
 Searching for Lamda that Minimizes Along All modes
 Value Taken    Lamda =  -0.00018395
 Step Taken.  Stepsize is  0.026667

                             Maximum     Tolerance    Cnvgd?
         Gradient           0.004447      0.000300      NO
         Displacement       0.020606      0.001200      NO
         Energy change     -0.000525      0.000001      NO


 New Cartesian Coordinates Obtained by Inverse Iteration

 Displacement from previous Coordinates is:  0.029856
 ----------------------------------------------------------------
             Standard Nuclear Orientation (Angstroms)
    I     Atom           X                Y                Z
 ----------------------------------------------------------------
    1      C       1.6992376024     0.8474696090     0.0000000000
    2      P       0.1766892664     1.5311043900     0.0000000000
    3      Br     -1.2524499040    -0.2186615475     0.0000000000
    4      H       2.5264624407     1.5574498453     0.0000000000
    5      Cl      2.2404531568    -0.7915777535     0.0000000000
 ----------------------------------------------------------------
 Molecular Point Group                 Cs    NOp =  2
 Largest Abelian Subgroup              Cs    NOp =  2
 Nuclear Repulsion Energy =   365.0983210538 hartrees
 There are       37 alpha and       37 beta electrons
 Applying Cartesian multipole field
    Component          Value
    ---------          -----
     (2,0,0)        1.00000E-11
     (0,2,0)        2.00000E-11
     (0,0,2)       -3.00000E-11
 Nucleus-field energy     =     0.0000000097 hartrees
 Requested basis set is 6-311++G(d,p)
 There are 56 shells and 137 basis functions
 A cutoff of  1.0D-11 yielded   1360 shell pairs
 There are      8629 function pairs (      9431 Cartesian)
 Smallest overlap matrix eigenvalue = 3.22E-04
 Guess MOs from SCF MO coefficient file

 -----------------------------------------------------------------------
  General SCF calculation program by
  Eric Jon Sundstrom, Paul Horn, Yuezhi Mao, Dmitri Zuev, Alec White,
  David Stuck, Shaama M.S., Shane Yost, Joonho Lee, David Small,
  Daniel Levine, Susi Lehtola, Hugh Burton, Evgeny Epifanovsky
 -----------------------------------------------------------------------
 Exchange:     0.2000 Hartree-Fock + 0.0800 Slater + 0.7200 B88
 Correlation:  0.1900 VWN1RPA + 0.8100 LYP
 Using SG-1 standard quadrature grid
 A restricted SCF calculation will be
 performed using DIIS
 SCF converges when DIIS error is below 1.0e-08
 ---------------------------------------
  Cycle       Energy         DIIS error
 ---------------------------------------
    1   -3414.4578935162      1.21e-04  
    2   -3414.4579349349      4.10e-05  
    3   -3414.4579277180      6.59e-05  
    4   -3414.4579394691      1.12e-05  
    5   -3414.4579397451      2.95e-06  
    6   -3414.4579397684      1.21e-06  
    7   -3414.4579397716      1.47e-07  
    8   -3414.4579397717      4.19e-08  
    9   -3414.4579397717      1.49e-08  
   10   -3414.4579397717      3.82e-09  Convergence criterion met
 ---------------------------------------
 SCF time:   CPU 13.86s  wall 14.00s 
 SCF   energy in the final basis set =    -3414.4579397717
 Total energy in the final basis set =    -3414.4579397717

 --------------------------------------------------------------
             Orbital Energies (a.u.) and Symmetries
 --------------------------------------------------------------

 Alpha MOs, Restricted
 -- Occupied --                  
-482.84 -101.59  -77.11  -62.49  -56.31  -56.31  -56.31  -10.27
  1 A'    2 A'    3 A'    4 A'    5 A'    1 A"    6 A'    7 A'                 
 -9.500  -8.701  -7.264  -7.255  -7.253  -6.603  -6.531  -6.520
  8 A'    9 A'   10 A'    2 A"   11 A'   12 A'   13 A'    3 A"                 
 -6.519  -4.766  -4.762  -4.760  -2.642  -2.639  -2.639  -2.630
 14 A'   15 A'    4 A"   16 A'   17 A'    5 A"   18 A'    6 A"                 
 -2.630  -0.900  -0.803  -0.724  -0.571  -0.482  -0.434  -0.394
 19 A'   20 A'   21 A'   22 A'   23 A'   24 A'   25 A'    7 A"                 
 -0.349  -0.330  -0.325  -0.297  -0.269
 26 A'    8 A"   27 A'   28 A'    9 A"                                         
 -- Virtual --                   
 -0.092  -0.074  -0.010   0.001   0.022   0.031   0.041   0.051
 10 A"   29 A'   30 A'   31 A'   32 A'   33 A'   11 A"   34 A'                 
  0.058   0.075   0.078   0.080   0.086   0.105   0.119   0.122
 35 A'   12 A"   36 A'   13 A"   37 A'   38 A'   39 A'   40 A'                 
  0.124   0.126   0.133   0.163   0.190   0.210   0.263   0.283
 14 A"   41 A'   42 A'   43 A'   44 A'   45 A'   46 A'   15 A"                 
  0.316   0.373   0.406   0.422   0.430   0.440   0.459   0.463
 47 A'   48 A'   49 A'   16 A"   50 A'   51 A'   52 A'   17 A"                 
  0.478   0.481   0.535   0.555   0.567   0.586   0.598   0.625
 18 A"   53 A'   19 A"   54 A'   20 A"   55 A'   56 A'   21 A"                 
  0.632   0.665   0.710   0.754   0.762   0.812   0.820   0.841
 57 A'   58 A'   59 A'   22 A"   60 A'   23 A"   61 A'   24 A"                 
  0.853   0.909   0.974   1.019   1.062   1.139   1.193   1.486
 62 A'   63 A'   64 A'   65 A'   66 A'   67 A'   25 A"   26 A"                 
  1.526   1.571   1.575   1.661   1.693   1.821   1.904   1.997
 68 A'   27 A"   69 A'   70 A'   71 A'   28 A"   72 A'   29 A"                 
  2.017   2.024   2.096   2.240   2.315   2.407   2.454   2.614
 73 A'   74 A'   75 A'   30 A"   76 A'   77 A'   78 A'   79 A'                 
  2.704   3.164   3.410   3.995   4.010   4.012   4.059   4.214
 31 A"   80 A'   81 A'   32 A"   82 A'   33 A"   83 A'   84 A'                 
  6.596   6.897   7.552   7.573   7.631   9.712  13.785  13.900
 85 A'   86 A'   34 A"   87 A'   88 A'   89 A'   35 A"   90 A'                 
 13.969  23.558  25.793  25.911  26.255  47.889 163.038 215.695
 91 A'   92 A'   36 A"   93 A'   94 A'   95 A'   96 A'   97 A'                 
289.751 289.771 289.8411020.675
 37 A"   98 A'   99 A'  100 A'                                                 

 Beta MOs, Restricted
 -- Occupied --                  
-482.84 -101.59  -77.11  -62.49  -56.31  -56.31  -56.31  -10.27
  1 A'    2 A'    3 A'    4 A'    5 A'    1 A"    6 A'    7 A'                 
 -9.500  -8.701  -7.264  -7.255  -7.253  -6.603  -6.531  -6.520
  8 A'    9 A'   10 A'    2 A"   11 A'   12 A'   13 A'    3 A"                 
 -6.519  -4.766  -4.762  -4.760  -2.642  -2.639  -2.639  -2.630
 14 A'   15 A'    4 A"   16 A'   17 A'    5 A"   18 A'    6 A"                 
 -2.630  -0.900  -0.803  -0.724  -0.571  -0.482  -0.434  -0.394
 19 A'   20 A'   21 A'   22 A'   23 A'   24 A'   25 A'    7 A"                 
 -0.349  -0.330  -0.325  -0.297  -0.269
 26 A'    8 A"   27 A'   28 A'    9 A"                                         
 -- Virtual --                   
 -0.092  -0.074  -0.010   0.001   0.022   0.031   0.041   0.051
 10 A"   29 A'   30 A'   31 A'   32 A'   33 A'   11 A"   34 A'                 
  0.058   0.075   0.078   0.080   0.086   0.105   0.119   0.122
 35 A'   12 A"   36 A'   13 A"   37 A'   38 A'   39 A'   40 A'                 
  0.124   0.126   0.133   0.163   0.190   0.210   0.263   0.283
 14 A"   41 A'   42 A'   43 A'   44 A'   45 A'   46 A'   15 A"                 
  0.316   0.373   0.406   0.422   0.430   0.440   0.459   0.463
 47 A'   48 A'   49 A'   16 A"   50 A'   51 A'   52 A'   17 A"                 
  0.478   0.481   0.535   0.555   0.567   0.586   0.598   0.625
 18 A"   53 A'   19 A"   54 A'   20 A"   55 A'   56 A'   21 A"                 
  0.632   0.665   0.710   0.754   0.762   0.812   0.820   0.841
 57 A'   58 A'   59 A'   22 A"   60 A'   23 A"   61 A'   24 A"                 
  0.853   0.909   0.974   1.019   1.062   1.139   1.193   1.486
 62 A'   63 A'   64 A'   65 A'   66 A'   67 A'   25 A"   26 A"                 
  1.526   1.571   1.575   1.661   1.693   1.821   1.904   1.997
 68 A'   27 A"   69 A'   70 A'   71 A'   28 A"   72 A'   29 A"                 
  2.017   2.024   2.096   2.240   2.315   2.407   2.454   2.614
 73 A'   74 A'   75 A'   30 A"   76 A'   77 A'   78 A'   79 A'                 
  2.704   3.164   3.410   3.995   4.010   4.012   4.059   4.214
 31 A"   80 A'   81 A'   32 A"   82 A'   33 A"   83 A'   84 A'                 
  6.596   6.897   7.552   7.573   7.631   9.712  13.785  13.900
 85 A'   86 A'   34 A"   87 A'   88 A'   89 A'   35 A"   90 A'                 
 13.969  23.558  25.793  25.911  26.255  47.889 163.038 215.695
 91 A'   92 A'   36 A"   93 A'   94 A'   95 A'   96 A'   97 A'                 
289.751 289.771 289.8411020.675
 37 A"   98 A'   99 A'  100 A'                                                 
 --------------------------------------------------------------

          Ground-State Mulliken Net Atomic Charges

     Atom                 Charge (a.u.)
  ----------------------------------------
      1 C                    -0.417388
      2 P                     0.120595
      3 Br                   -0.190702
      4 H                     0.245071
      5 Cl                    0.242423
  ----------------------------------------
  Sum of atomic charges =    -0.000000

 -----------------------------------------------------------------
                    Cartesian Multipole Moments
 -----------------------------------------------------------------
    Charge (ESU x 10^10)
                -0.0000
    Dipole Moment (Debye)
         X       1.2488      Y       1.2280      Z       0.0000
       Tot       1.7514
    Quadrupole Moments (Debye-Ang)
        XX     -48.4206     XY       2.9418     YY     -47.8778
        XZ       0.0000     YZ       0.0000     ZZ     -51.2750
    Octopole Moments (Debye-Ang^2)
       XXX     -48.9675    XXY      -6.8397    XYY     -12.8270
       YYY     -36.2729    XXZ       0.0000    XYZ       0.0000
       YYZ       0.0000    XZZ     -19.5000    YZZ     -11.8181
       ZZZ       0.0000
    Hexadecapole Moments (Debye-Ang^3)
      XXXX    -725.0948   XXXY      32.1762   XXYY    -155.8241
      XYYY      13.8250   YYYY    -327.0300   XXXZ       0.0000
      XXYZ       0.0000   XYYZ       0.0000   YYYZ       0.0000
      XXZZ    -138.8617   XYZZ       2.0001   YYZZ     -68.2438
      XZZZ       0.0000   YZZZ       0.0000   ZZZZ     -67.0037
 -----------------------------------------------------------------
 Calculating analytic gradient of the SCF energy
 Gradient of SCF Energy
            1           2           3           4           5
    1  -0.0044522   0.0028940  -0.0004156   0.0014459   0.0005279
    2   0.0009390  -0.0010996  -0.0002087   0.0008080  -0.0004387
    3   0.0000000   0.0000000  -0.0000000   0.0000000  -0.0000000
 Max gradient component =       4.452E-03
 RMS gradient           =       1.499E-03
 Gradient time:  CPU 4.42 s  wall 4.42 s
 Geometry Optimization Parameters
   NAtoms,    NIC,     NZ,  NCons,   NDum,   NFix, NCnnct, MaxDiis
        5      20       5       0       0       0       0       0

 Cartesian Hessian Update
 Hessian Updated using BFGS Update


** GEOMETRY OPTIMIZATION IN DELOCALIZED INTERNAL COORDINATES **
   Searching for a Minimum

   Optimization Cycle:   7

                       Coordinates (Angstroms)
     ATOM                X               Y               Z
      1  C         1.6992376024    0.8474696090    0.0000000000
      2  P         0.1766892664    1.5311043900    0.0000000000
      3  Br       -1.2524499040   -0.2186615475    0.0000000000
      4  H         2.5264624407    1.5574498453    0.0000000000
      5  Cl        2.2404531568   -0.7915777535    0.0000000000
   Point Group: cs    Number of degrees of freedom:     7


   Energy is  -3414.457939772

 Hessian Updated using BFGS Update

  7 Hessian modes will be used to form the next step
  Hessian Eigenvalues:
     0.096268    0.134703    0.196609    0.226739    0.240517    0.336756
     0.540619

 Minimum Search - Taking Simple RFO Step
 Searching for Lamda that Minimizes Along All modes
 Value Taken    Lamda =  -0.00003811
 Step Taken.  Stepsize is  0.012611

                             Maximum     Tolerance    Cnvgd?
         Gradient           0.003183      0.000300      NO
         Displacement       0.010883      0.001200      NO
         Energy change     -0.000094      0.000001      NO


 New Cartesian Coordinates Obtained by Inverse Iteration

 Displacement from previous Coordinates is:  0.012737
 ----------------------------------------------------------------
             Standard Nuclear Orientation (Angstroms)
    I     Atom           X                Y                Z
 ----------------------------------------------------------------
    1      C       1.7009326260     0.8463870877     0.0000000000
    2      P       0.1758291540     1.5331550413     0.0000000000
    3      Br     -1.2480212967    -0.2195177116     0.0000000000
    4      H       2.5246887799     1.5567749581     0.0000000000
    5      Cl      2.2369632992    -0.7910148322     0.0000000000
 ----------------------------------------------------------------
 Molecular Point Group                 Cs    NOp =  2
 Largest Abelian Subgroup              Cs    NOp =  2
 Nuclear Repulsion Energy =   365.4101410974 hartrees
 There are       37 alpha and       37 beta electrons
 Applying Cartesian multipole field
    Component          Value
    ---------          -----
     (2,0,0)        1.00000E-11
     (0,2,0)        2.00000E-11
     (0,0,2)       -3.00000E-11
 Nucleus-field energy     =     0.0000000097 hartrees
 Requested basis set is 6-311++G(d,p)
 There are 56 shells and 137 basis functions
 A cutoff of  1.0D-11 yielded   1360 shell pairs
 There are      8629 function pairs (      9431 Cartesian)
 Smallest overlap matrix eigenvalue = 3.21E-04
 Guess MOs from SCF MO coefficient file

 -----------------------------------------------------------------------
  General SCF calculation program by
  Eric Jon Sundstrom, Paul Horn, Yuezhi Mao, Dmitri Zuev, Alec White,
  David Stuck, Shaama M.S., Shane Yost, Joonho Lee, David Small,
  Daniel Levine, Susi Lehtola, Hugh Burton, Evgeny Epifanovsky
 -----------------------------------------------------------------------
 Exchange:     0.2000 Hartree-Fock + 0.0800 Slater + 0.7200 B88
 Correlation:  0.1900 VWN1RPA + 0.8100 LYP
 Using SG-1 standard quadrature grid
 A restricted SCF calculation will be
 performed using DIIS
 SCF converges when DIIS error is below 1.0e-08
 ---------------------------------------
  Cycle       Energy         DIIS error
 ---------------------------------------
    1   -3414.4579473720      5.90e-05  
    2   -3414.4579591131      1.95e-05  
    3   -3414.4579568736      3.42e-05  
    4   -3414.4579601755      4.77e-06  
    5   -3414.4579602280      1.23e-06  
    6   -3414.4579602315      4.96e-07  
    7   -3414.4579602321      1.31e-07  
    8   -3414.4579602321      3.57e-08  
    9   -3414.4579602321      6.13e-09  Convergence criterion met
 ---------------------------------------
 SCF time:   CPU 12.47s  wall 13.00s 
 SCF   energy in the final basis set =    -3414.4579602321
 Total energy in the final basis set =    -3414.4579602321

 --------------------------------------------------------------
             Orbital Energies (a.u.) and Symmetries
 --------------------------------------------------------------

 Alpha MOs, Restricted
 -- Occupied --                  
-482.84 -101.59  -77.11  -62.49  -56.31  -56.31  -56.31  -10.27
  1 A'    2 A'    3 A'    4 A'    5 A'    1 A"    6 A'    7 A'                 
 -9.500  -8.701  -7.265  -7.255  -7.254  -6.603  -6.531  -6.520
  8 A'    9 A'   10 A'    2 A"   11 A'   12 A'   13 A'    3 A"                 
 -6.519  -4.766  -4.762  -4.760  -2.642  -2.639  -2.638  -2.630
 14 A'   15 A'    4 A"   16 A'   17 A'    5 A"   18 A'    6 A"                 
 -2.630  -0.901  -0.803  -0.723  -0.571  -0.483  -0.434  -0.394
 19 A'   20 A'   21 A'   22 A'   23 A'   24 A'   25 A'    7 A"                 
 -0.349  -0.330  -0.325  -0.296  -0.268
 26 A'    8 A"   27 A'   28 A'    9 A"                                         
 -- Virtual --                   
 -0.093  -0.074  -0.009   0.001   0.022   0.031   0.041   0.051
 10 A"   29 A'   30 A'   31 A'   32 A'   33 A'   11 A"   34 A'                 
  0.058   0.075   0.078   0.080   0.086   0.105   0.119   0.122
 35 A'   12 A"   36 A'   13 A"   37 A'   38 A'   39 A'   40 A'                 
  0.124   0.126   0.133   0.163   0.190   0.209   0.263   0.283
 14 A"   41 A'   42 A'   43 A'   44 A'   45 A'   46 A'   15 A"                 
  0.316   0.373   0.406   0.422   0.430   0.439   0.458   0.463
 47 A'   48 A'   49 A'   16 A"   50 A'   51 A'   52 A'   17 A"                 
  0.478   0.481   0.535   0.556   0.567   0.586   0.598   0.625
 18 A"   53 A'   19 A"   54 A'   20 A"   55 A'   56 A'   21 A"                 
  0.632   0.665   0.711   0.754   0.762   0.811   0.820   0.841
 57 A'   58 A'   59 A'   22 A"   60 A'   23 A"   61 A'   24 A"                 
  0.852   0.910   0.971   1.019   1.063   1.139   1.193   1.486
 62 A'   63 A'   64 A'   65 A'   66 A'   67 A'   25 A"   26 A"                 
  1.527   1.572   1.576   1.661   1.693   1.823   1.904   1.997
 68 A'   27 A"   69 A'   70 A'   71 A'   28 A"   72 A'   29 A"                 
  2.017   2.025   2.096   2.240   2.315   2.407   2.457   2.613
 73 A'   74 A'   75 A'   30 A"   76 A'   77 A'   78 A'   79 A'                 
  2.704   3.164   3.411   3.995   4.010   4.012   4.059   4.214
 31 A"   80 A'   81 A'   32 A"   82 A'   33 A"   83 A'   84 A'                 
  6.596   6.895   7.552   7.574   7.631   9.713  13.786  13.900
 85 A'   86 A'   34 A"   87 A'   88 A'   89 A'   35 A"   90 A'                 
 13.966  23.561  25.793  25.912  26.254  47.889 163.036 215.696
 91 A'   92 A'   36 A"   93 A'   94 A'   95 A'   96 A'   97 A'                 
289.752 289.771 289.8411020.675
 37 A"   98 A'   99 A'  100 A'                                                 

 Beta MOs, Restricted
 -- Occupied --                  
-482.84 -101.59  -77.11  -62.49  -56.31  -56.31  -56.31  -10.27
  1 A'    2 A'    3 A'    4 A'    5 A'    1 A"    6 A'    7 A'                 
 -9.500  -8.701  -7.265  -7.255  -7.254  -6.603  -6.531  -6.520
  8 A'    9 A'   10 A'    2 A"   11 A'   12 A'   13 A'    3 A"                 
 -6.519  -4.766  -4.762  -4.760  -2.642  -2.639  -2.638  -2.630
 14 A'   15 A'    4 A"   16 A'   17 A'    5 A"   18 A'    6 A"                 
 -2.630  -0.901  -0.803  -0.723  -0.571  -0.483  -0.434  -0.394
 19 A'   20 A'   21 A'   22 A'   23 A'   24 A'   25 A'    7 A"                 
 -0.349  -0.330  -0.325  -0.296  -0.268
 26 A'    8 A"   27 A'   28 A'    9 A"                                         
 -- Virtual --                   
 -0.093  -0.074  -0.009   0.001   0.022   0.031   0.041   0.051
 10 A"   29 A'   30 A'   31 A'   32 A'   33 A'   11 A"   34 A'                 
  0.058   0.075   0.078   0.080   0.086   0.105   0.119   0.122
 35 A'   12 A"   36 A'   13 A"   37 A'   38 A'   39 A'   40 A'                 
  0.124   0.126   0.133   0.163   0.190   0.209   0.263   0.283
 14 A"   41 A'   42 A'   43 A'   44 A'   45 A'   46 A'   15 A"                 
  0.316   0.373   0.406   0.422   0.430   0.439   0.458   0.463
 47 A'   48 A'   49 A'   16 A"   50 A'   51 A'   52 A'   17 A"                 
  0.478   0.481   0.535   0.556   0.567   0.586   0.598   0.625
 18 A"   53 A'   19 A"   54 A'   20 A"   55 A'   56 A'   21 A"                 
  0.632   0.665   0.711   0.754   0.762   0.811   0.820   0.841
 57 A'   58 A'   59 A'   22 A"   60 A'   23 A"   61 A'   24 A"                 
  0.852   0.910   0.971   1.019   1.063   1.139   1.193   1.486
 62 A'   63 A'   64 A'   65 A'   66 A'   67 A'   25 A"   26 A"                 
  1.527   1.572   1.576   1.661   1.693   1.823   1.904   1.997
 68 A'   27 A"   69 A'   70 A'   71 A'   28 A"   72 A'   29 A"                 
  2.017   2.025   2.096   2.240   2.315   2.407   2.457   2.613
 73 A'   74 A'   75 A'   30 A"   76 A'   77 A'   78 A'   79 A'                 
  2.704   3.164   3.411   3.995   4.010   4.012   4.059   4.214
 31 A"   80 A'   81 A'   32 A"   82 A'   33 A"   83 A'   84 A'                 
  6.596   6.895   7.552   7.574   7.631   9.713  13.786  13.900
 85 A'   86 A'   34 A"   87 A'   88 A'   89 A'   35 A"   90 A'                 
 13.966  23.561  25.793  25.912  26.254  47.889 163.036 215.696
 91 A'   92 A'   36 A"   93 A'   94 A'   95 A'   96 A'   97 A'                 
289.752 289.771 289.8411020.675
 37 A"   98 A'   99 A'  100 A'                                                 
 --------------------------------------------------------------

          Ground-State Mulliken Net Atomic Charges

     Atom                 Charge (a.u.)
  ----------------------------------------
      1 C                    -0.419301
      2 P                     0.120437
      3 Br                   -0.190502
      4 H                     0.244963
      5 Cl                    0.244403
  ----------------------------------------
  Sum of atomic charges =    -0.000000

 -----------------------------------------------------------------
                    Cartesian Multipole Moments
 -----------------------------------------------------------------
    Charge (ESU x 10^10)
                 0.0000
    Dipole Moment (Debye)
         X       1.2562      Y       1.2172      Z       0.0000
       Tot       1.7491
    Quadrupole Moments (Debye-Ang)
        XX     -48.4098     XY       2.9176     YY     -47.8676
        XZ      -0.0000     YZ      -0.0000     ZZ     -51.2799
    Octopole Moments (Debye-Ang^2)
       XXX     -49.0067    XXY      -6.8805    XYY     -12.8712
       YYY     -36.3369    XXZ      -0.0000    XYZ       0.0000
       YYZ      -0.0000    XZZ     -19.5196    YZZ     -11.8560
       ZZZ      -0.0000
    Hexadecapole Moments (Debye-Ang^3)
      XXXX    -722.8209   XXXY      31.9034   XXYY    -155.5598
      XYYY      13.7042   YYYY    -327.3606   XXXZ      -0.0000
      XXYZ       0.0000   XYYZ       0.0000   YYYZ      -0.0000
      XXZZ    -138.4335   XYZZ       1.9412   YYZZ     -68.3412
      XZZZ      -0.0000   YZZZ      -0.0000   ZZZZ     -67.0377
 -----------------------------------------------------------------
 Calculating analytic gradient of the SCF energy
 Gradient of SCF Energy
            1           2           3           4           5
    1  -0.0007501   0.0008161  -0.0000525  -0.0000083  -0.0000052
    2  -0.0003637  -0.0000310  -0.0001468   0.0000695   0.0004720
    3   0.0000000  -0.0000000   0.0000000  -0.0000000  -0.0000000
 Max gradient component =       8.161E-04
 RMS gradient           =       3.280E-04
 Gradient time:  CPU 4.42 s  wall 4.42 s
 Geometry Optimization Parameters
   NAtoms,    NIC,     NZ,  NCons,   NDum,   NFix, NCnnct, MaxDiis
        5      20       5       0       0       0       0       0

 Cartesian Hessian Update
 Hessian Updated using BFGS Update


** GEOMETRY OPTIMIZATION IN DELOCALIZED INTERNAL COORDINATES **
   Searching for a Minimum

   Optimization Cycle:   8

                       Coordinates (Angstroms)
     ATOM                X               Y               Z
      1  C         1.7009326260    0.8463870877    0.0000000000
      2  P         0.1758291540    1.5331550413    0.0000000000
      3  Br       -1.2480212967   -0.2195177116    0.0000000000
      4  H         2.5246887799    1.5567749581    0.0000000000
      5  Cl        2.2369632992   -0.7910148322    0.0000000000
   Point Group: cs    Number of degrees of freedom:     7


   Energy is  -3414.457960232

 Hessian Updated using BFGS Update

  7 Hessian modes will be used to form the next step
  Hessian Eigenvalues:
     0.095515    0.139987    0.196578    0.236715    0.244552    0.335144
     0.459674

 Minimum Search - Taking Simple RFO Step
 Searching for Lamda that Minimizes Along All modes
 Value Taken    Lamda =  -0.00000286
 Step Taken.  Stepsize is  0.003447

                             Maximum     Tolerance    Cnvgd?
         Gradient           0.000579      0.000300      NO
         Displacement       0.001943      0.001200      NO
         Energy change     -0.000020      0.000001      NO


 New Cartesian Coordinates Obtained by Inverse Iteration

 Displacement from previous Coordinates is:  0.003212
 ----------------------------------------------------------------
             Standard Nuclear Orientation (Angstroms)
    I     Atom           X                Y                Z
 ----------------------------------------------------------------
    1      C       1.7014097994     0.8468707329     0.0000000000
    2      P       0.1750409353     1.5329895980     0.0000000000
    3      Br     -1.2474615862    -0.2195565498     0.0000000000
    4      H       2.5251484786     1.5572317040     0.0000000000
    5      Cl      2.2362549352    -0.7917509419     0.0000000000
 ----------------------------------------------------------------
 Molecular Point Group                 Cs    NOp =  2
 Largest Abelian Subgroup              Cs    NOp =  2
 Nuclear Repulsion Energy =   365.4492588362 hartrees
 There are       37 alpha and       37 beta electrons
 Applying Cartesian multipole field
    Component          Value
    ---------          -----
     (2,0,0)        1.00000E-11
     (0,2,0)        2.00000E-11
     (0,0,2)       -3.00000E-11
 Nucleus-field energy     =     0.0000000097 hartrees
 Requested basis set is 6-311++G(d,p)
 There are 56 shells and 137 basis functions
 A cutoff of  1.0D-11 yielded   1360 shell pairs
 There are      8629 function pairs (      9431 Cartesian)
 Smallest overlap matrix eigenvalue = 3.21E-04
 Guess MOs from SCF MO coefficient file

 -----------------------------------------------------------------------
  General SCF calculation program by
  Eric Jon Sundstrom, Paul Horn, Yuezhi Mao, Dmitri Zuev, Alec White,
  David Stuck, Shaama M.S., Shane Yost, Joonho Lee, David Small,
  Daniel Levine, Susi Lehtola, Hugh Burton, Evgeny Epifanovsky
 -----------------------------------------------------------------------
 Exchange:     0.2000 Hartree-Fock + 0.0800 Slater + 0.7200 B88
 Correlation:  0.1900 VWN1RPA + 0.8100 LYP
 Using SG-1 standard quadrature grid
 A restricted SCF calculation will be
 performed using DIIS
 SCF converges when DIIS error is below 1.0e-08
 ---------------------------------------
  Cycle       Energy         DIIS error
 ---------------------------------------
    1   -3414.4579609388      1.72e-05  
    2   -3414.4579615410      1.33e-05  
    3   -3414.4579615556      1.28e-05  
    4   -3414.4579619869      1.79e-06  
    5   -3414.4579619962      4.92e-07  
    6   -3414.4579619968      1.42e-07  
    7   -3414.4579619968      4.24e-08  
    8   -3414.4579619968      8.53e-09  Convergence criterion met
 ---------------------------------------
 SCF time:   CPU 11.09s  wall 11.00s 
 SCF   energy in the final basis set =    -3414.4579619968
 Total energy in the final basis set =    -3414.4579619968

 --------------------------------------------------------------
             Orbital Energies (a.u.) and Symmetries
 --------------------------------------------------------------

 Alpha MOs, Restricted
 -- Occupied --                  
-482.84 -101.59  -77.11  -62.49  -56.31  -56.31  -56.31  -10.27
  1 A'    2 A'    3 A'    4 A'    5 A'    1 A"    6 A'    7 A'                 
 -9.500  -8.701  -7.264  -7.255  -7.254  -6.603  -6.531  -6.520
  8 A'    9 A'   10 A'    2 A"   11 A'   12 A'   13 A'    3 A"                 
 -6.519  -4.766  -4.762  -4.760  -2.642  -2.639  -2.639  -2.630
 14 A'   15 A'    4 A"   16 A'   17 A'    5 A"   18 A'    6 A"                 
 -2.630  -0.900  -0.803  -0.723  -0.571  -0.483  -0.434  -0.394
 19 A'   20 A'   21 A'   22 A'   23 A'   24 A'   25 A'    7 A"                 
 -0.350  -0.330  -0.325  -0.296  -0.268
 26 A'    8 A"   27 A'   28 A'    9 A"                                         
 -- Virtual --                   
 -0.093  -0.074  -0.009   0.001   0.022   0.031   0.041   0.051
 10 A"   29 A'   30 A'   31 A'   32 A'   33 A'   11 A"   34 A'                 
  0.058   0.075   0.078   0.080   0.086   0.105   0.119   0.122
 35 A'   12 A"   36 A'   13 A"   37 A'   38 A'   39 A'   40 A'                 
  0.124   0.125   0.133   0.163   0.190   0.209   0.263   0.283
 14 A"   41 A'   42 A'   43 A'   44 A'   45 A'   46 A'   15 A"                 
  0.315   0.373   0.406   0.422   0.430   0.439   0.458   0.463
 47 A'   48 A'   49 A'   16 A"   50 A'   51 A'   52 A'   17 A"                 
  0.478   0.481   0.534   0.556   0.567   0.586   0.598   0.625
 18 A"   53 A'   19 A"   54 A'   20 A"   55 A'   56 A'   21 A"                 
  0.632   0.665   0.711   0.755   0.762   0.811   0.820   0.841
 57 A'   58 A'   59 A'   22 A"   60 A'   23 A"   61 A'   24 A"                 
  0.853   0.910   0.971   1.019   1.063   1.139   1.193   1.485
 62 A'   63 A'   64 A'   65 A'   66 A'   67 A'   25 A"   26 A"                 
  1.527   1.571   1.576   1.662   1.693   1.823   1.902   1.997
 68 A'   27 A"   69 A'   70 A'   71 A'   28 A"   72 A'   29 A"                 
  2.017   2.025   2.096   2.240   2.314   2.407   2.457   2.613
 73 A'   74 A'   75 A'   30 A"   76 A'   77 A'   78 A'   79 A'                 
  2.704   3.163   3.410   3.995   4.010   4.012   4.059   4.214
 31 A"   80 A'   81 A'   32 A"   82 A'   33 A"   83 A'   84 A'                 
  6.596   6.895   7.552   7.574   7.631   9.713  13.786  13.900
 85 A'   86 A'   34 A"   87 A'   88 A'   89 A'   35 A"   90 A'                 
 13.966  23.561  25.793  25.912  26.254  47.889 163.035 215.696
 91 A'   92 A'   36 A"   93 A'   94 A'   95 A'   96 A'   97 A'                 
289.751 289.771 289.8411020.675
 37 A"   98 A'   99 A'  100 A'                                                 

 Beta MOs, Restricted
 -- Occupied --                  
-482.84 -101.59  -77.11  -62.49  -56.31  -56.31  -56.31  -10.27
  1 A'    2 A'    3 A'    4 A'    5 A'    1 A"    6 A'    7 A'                 
 -9.500  -8.701  -7.264  -7.255  -7.254  -6.603  -6.531  -6.520
  8 A'    9 A'   10 A'    2 A"   11 A'   12 A'   13 A'    3 A"                 
 -6.519  -4.766  -4.762  -4.760  -2.642  -2.639  -2.639  -2.630
 14 A'   15 A'    4 A"   16 A'   17 A'    5 A"   18 A'    6 A"                 
 -2.630  -0.900  -0.803  -0.723  -0.571  -0.483  -0.434  -0.394
 19 A'   20 A'   21 A'   22 A'   23 A'   24 A'   25 A'    7 A"                 
 -0.350  -0.330  -0.325  -0.296  -0.268
 26 A'    8 A"   27 A'   28 A'    9 A"                                         
 -- Virtual --                   
 -0.093  -0.074  -0.009   0.001   0.022   0.031   0.041   0.051
 10 A"   29 A'   30 A'   31 A'   32 A'   33 A'   11 A"   34 A'                 
  0.058   0.075   0.078   0.080   0.086   0.105   0.119   0.122
 35 A'   12 A"   36 A'   13 A"   37 A'   38 A'   39 A'   40 A'                 
  0.124   0.125   0.133   0.163   0.190   0.209   0.263   0.283
 14 A"   41 A'   42 A'   43 A'   44 A'   45 A'   46 A'   15 A"                 
  0.315   0.373   0.406   0.422   0.430   0.439   0.458   0.463
 47 A'   48 A'   49 A'   16 A"   50 A'   51 A'   52 A'   17 A"                 
  0.478   0.481   0.534   0.556   0.567   0.586   0.598   0.625
 18 A"   53 A'   19 A"   54 A'   20 A"   55 A'   56 A'   21 A"                 
  0.632   0.665   0.711   0.755   0.762   0.811   0.820   0.841
 57 A'   58 A'   59 A'   22 A"   60 A'   23 A"   61 A'   24 A"                 
  0.853   0.910   0.971   1.019   1.063   1.139   1.193   1.485
 62 A'   63 A'   64 A'   65 A'   66 A'   67 A'   25 A"   26 A"                 
  1.527   1.571   1.576   1.662   1.693   1.823   1.902   1.997
 68 A'   27 A"   69 A'   70 A'   71 A'   28 A"   72 A'   29 A"                 
  2.017   2.025   2.096   2.240   2.314   2.407   2.457   2.613
 73 A'   74 A'   75 A'   30 A"   76 A'   77 A'   78 A'   79 A'                 
  2.704   3.163   3.410   3.995   4.010   4.012   4.059   4.214
 31 A"   80 A'   81 A'   32 A"   82 A'   33 A"   83 A'   84 A'                 
  6.596   6.895   7.552   7.574   7.631   9.713  13.786  13.900
 85 A'   86 A'   34 A"   87 A'   88 A'   89 A'   35 A"   90 A'                 
 13.966  23.561  25.793  25.912  26.254  47.889 163.035 215.696
 91 A'   92 A'   36 A"   93 A'   94 A'   95 A'   96 A'   97 A'                 
289.751 289.771 289.8411020.675
 37 A"   98 A'   99 A'  100 A'                                                 
 --------------------------------------------------------------

          Ground-State Mulliken Net Atomic Charges

     Atom                 Charge (a.u.)
  ----------------------------------------
      1 C                    -0.419252
      2 P                     0.120422
      3 Br                   -0.189842
      4 H                     0.245014
      5 Cl                    0.243658
  ----------------------------------------
  Sum of atomic charges =    -0.000000

 -----------------------------------------------------------------
                    Cartesian Multipole Moments
 -----------------------------------------------------------------
    Charge (ESU x 10^10)
                -0.0000
    Dipole Moment (Debye)
         X       1.2494      Y       1.2159      Z       0.0000
       Tot       1.7434
    Quadrupole Moments (Debye-Ang)
        XX     -48.4136     XY       2.9223     YY     -47.8701
        XZ       0.0000     YZ       0.0000     ZZ     -51.2825
    Octopole Moments (Debye-Ang^2)
       XXX     -49.0322    XXY      -6.8553    XYY     -12.8693
       YYY     -36.3240    XXZ       0.0000    XYZ       0.0000
       YYZ       0.0000    XZZ     -19.5269    YZZ     -11.8517
       ZZZ       0.0000
    Hexadecapole Moments (Debye-Ang^3)
      XXXX    -722.5404   XXXY      32.0247   XXYY    -155.5222
      XYYY      13.7886   YYYY    -327.4509   XXXZ       0.0000
      XXYZ       0.0000   XYYZ       0.0000   YYYZ       0.0000
      XXZZ    -138.3866   XYZZ       1.9624   YYZZ     -68.3657
      XZZZ       0.0000   YZZZ       0.0000   ZZZZ     -67.0451
 -----------------------------------------------------------------
 Calculating analytic gradient of the SCF energy
 Gradient of SCF Energy
            1           2           3           4           5
    1  -0.0002032   0.0001705   0.0000545  -0.0000360   0.0000142
    2  -0.0002241  -0.0000077  -0.0000044   0.0001274   0.0001089
    3   0.0000000  -0.0000000   0.0000000  -0.0000000   0.0000000
 Max gradient component =       2.241E-04
 RMS gradient           =       1.011E-04
 Gradient time:  CPU 4.41 s  wall 4.42 s
 Geometry Optimization Parameters
   NAtoms,    NIC,     NZ,  NCons,   NDum,   NFix, NCnnct, MaxDiis
        5      20       5       0       0       0       0       0

 Cartesian Hessian Update
 Hessian Updated using BFGS Update


** GEOMETRY OPTIMIZATION IN DELOCALIZED INTERNAL COORDINATES **
   Searching for a Minimum

   Optimization Cycle:   9

                       Coordinates (Angstroms)
     ATOM                X               Y               Z
      1  C         1.7014097994    0.8468707329    0.0000000000
      2  P         0.1750409353    1.5329895980    0.0000000000
      3  Br       -1.2474615862   -0.2195565498    0.0000000000
      4  H         2.5251484786    1.5572317040    0.0000000000
      5  Cl        2.2362549352   -0.7917509419    0.0000000000
   Point Group: cs    Number of degrees of freedom:     7


   Energy is  -3414.457961997

 Hessian Updated using BFGS Update

  7 Hessian modes will be used to form the next step
  Hessian Eigenvalues:
     0.103519    0.133623    0.162173    0.241375    0.250679    0.332239
     0.397287

 Minimum Search - Taking Simple RFO Step
 Searching for Lamda that Minimizes Along All modes
 Value Taken    Lamda =   0.00000000
 Step Taken.  Stepsize is  0.001982

                             Maximum     Tolerance    Cnvgd?
         Gradient           0.000204      0.000300     YES
         Displacement       0.001325      0.001200      NO
         Energy change     -0.000002      0.000001      NO


 New Cartesian Coordinates Obtained by Inverse Iteration

 Displacement from previous Coordinates is:  0.002286
 ----------------------------------------------------------------
             Standard Nuclear Orientation (Angstroms)
    I     Atom           X                Y                Z
 ----------------------------------------------------------------
    1      C       1.7017227479     0.8474745308     0.0000000000
    2      P       0.1746990208     1.5329095891     0.0000000000
    3      Br     -1.2476810563    -0.2199556693     0.0000000000
    4      H       2.5258301816     1.5570976562     0.0000000000
    5      Cl      2.2358216683    -0.7917415636     0.0000000000
 ----------------------------------------------------------------
 Molecular Point Group                 Cs    NOp =  2
 Largest Abelian Subgroup              Cs    NOp =  2
 Nuclear Repulsion Energy =   365.4258684718 hartrees
 There are       37 alpha and       37 beta electrons
 Applying Cartesian multipole field
    Component          Value
    ---------          -----
     (2,0,0)        1.00000E-11
     (0,2,0)        2.00000E-11
     (0,0,2)       -3.00000E-11
 Nucleus-field energy     =     0.0000000097 hartrees
 Requested basis set is 6-311++G(d,p)
 There are 56 shells and 137 basis functions
 A cutoff of  1.0D-11 yielded   1360 shell pairs
 There are      8629 function pairs (      9431 Cartesian)
 Smallest overlap matrix eigenvalue = 3.22E-04
 Guess MOs from SCF MO coefficient file

 -----------------------------------------------------------------------
  General SCF calculation program by
  Eric Jon Sundstrom, Paul Horn, Yuezhi Mao, Dmitri Zuev, Alec White,
  David Stuck, Shaama M.S., Shane Yost, Joonho Lee, David Small,
  Daniel Levine, Susi Lehtola, Hugh Burton, Evgeny Epifanovsky
 -----------------------------------------------------------------------
 Exchange:     0.2000 Hartree-Fock + 0.0800 Slater + 0.7200 B88
 Correlation:  0.1900 VWN1RPA + 0.8100 LYP
 Using SG-1 standard quadrature grid
 A restricted SCF calculation will be
 performed using DIIS
 SCF converges when DIIS error is below 1.0e-08
 ---------------------------------------
  Cycle       Energy         DIIS error
 ---------------------------------------
    1   -3414.4579619850      8.99e-06  
    2   -3414.4579622705      3.29e-06  
    3   -3414.4579622190      5.55e-06  
    4   -3414.4579622984      7.45e-07  
    5   -3414.4579622999      2.95e-07  
    6   -3414.4579623001      6.05e-08  
    7   -3414.4579623001      1.83e-08  
    8   -3414.4579623002      3.40e-09  Convergence criterion met
 ---------------------------------------
 SCF time:   CPU 11.10s  wall 11.00s 
 SCF   energy in the final basis set =    -3414.4579623002
 Total energy in the final basis set =    -3414.4579623002

 --------------------------------------------------------------
             Orbital Energies (a.u.) and Symmetries
 --------------------------------------------------------------

 Alpha MOs, Restricted
 -- Occupied --                  
-482.84 -101.59  -77.11  -62.49  -56.31  -56.31  -56.31  -10.27
  1 A'    2 A'    3 A'    4 A'    5 A'    1 A"    6 A'    7 A'                 
 -9.500  -8.701  -7.264  -7.255  -7.254  -6.603  -6.531  -6.520
  8 A'    9 A'   10 A'    2 A"   11 A'   12 A'   13 A'    3 A"                 
 -6.519  -4.766  -4.762  -4.760  -2.642  -2.639  -2.639  -2.630
 14 A'   15 A'    4 A"   16 A'   17 A'    5 A"   18 A'    6 A"                 
 -2.630  -0.900  -0.803  -0.723  -0.571  -0.483  -0.434  -0.394
 19 A'   20 A'   21 A'   22 A'   23 A'   24 A'   25 A'    7 A"                 
 -0.350  -0.330  -0.325  -0.297  -0.268
 26 A'    8 A"   27 A'   28 A'    9 A"                                         
 -- Virtual --                   
 -0.093  -0.074  -0.009   0.001   0.022   0.031   0.041   0.051
 10 A"   29 A'   30 A'   31 A'   32 A'   33 A'   11 A"   34 A'                 
  0.058   0.075   0.078   0.080   0.086   0.105   0.119   0.122
 35 A'   12 A"   36 A'   13 A"   37 A'   38 A'   39 A'   40 A'                 
  0.124   0.125   0.132   0.163   0.190   0.209   0.263   0.283
 14 A"   41 A'   42 A'   43 A'   44 A'   45 A'   46 A'   15 A"                 
  0.315   0.373   0.406   0.422   0.430   0.439   0.458   0.463
 47 A'   48 A'   49 A'   16 A"   50 A'   51 A'   52 A'   17 A"                 
  0.478   0.481   0.534   0.556   0.567   0.586   0.598   0.625
 18 A"   53 A'   19 A"   54 A'   20 A"   55 A'   56 A'   21 A"                 
  0.632   0.665   0.711   0.755   0.762   0.811   0.820   0.841
 57 A'   58 A'   59 A'   22 A"   60 A'   23 A"   61 A'   24 A"                 
  0.853   0.910   0.970   1.019   1.063   1.139   1.193   1.485
 62 A'   63 A'   64 A'   65 A'   66 A'   67 A'   25 A"   26 A"                 
  1.527   1.571   1.576   1.662   1.693   1.823   1.902   1.997
 68 A'   27 A"   69 A'   70 A'   71 A'   28 A"   72 A'   29 A"                 
  2.017   2.025   2.096   2.240   2.314   2.407   2.457   2.613
 73 A'   74 A'   75 A'   30 A"   76 A'   77 A'   78 A'   79 A'                 
  2.704   3.163   3.410   3.995   4.010   4.012   4.059   4.214
 31 A"   80 A'   81 A'   32 A"   82 A'   33 A"   83 A'   84 A'                 
  6.596   6.894   7.552   7.574   7.631   9.713  13.786  13.900
 85 A'   86 A'   34 A"   87 A'   88 A'   89 A'   35 A"   90 A'                 
 13.966  23.561  25.793  25.912  26.254  47.889 163.035 215.696
 91 A'   92 A'   36 A"   93 A'   94 A'   95 A'   96 A'   97 A'                 
289.751 289.771 289.8411020.675
 37 A"   98 A'   99 A'  100 A'                                                 

 Beta MOs, Restricted
 -- Occupied --                  
-482.84 -101.59  -77.11  -62.49  -56.31  -56.31  -56.31  -10.27
  1 A'    2 A'    3 A'    4 A'    5 A'    1 A"    6 A'    7 A'                 
 -9.500  -8.701  -7.264  -7.255  -7.254  -6.603  -6.531  -6.520
  8 A'    9 A'   10 A'    2 A"   11 A'   12 A'   13 A'    3 A"                 
 -6.519  -4.766  -4.762  -4.760  -2.642  -2.639  -2.639  -2.630
 14 A'   15 A'    4 A"   16 A'   17 A'    5 A"   18 A'    6 A"                 
 -2.630  -0.900  -0.803  -0.723  -0.571  -0.483  -0.434  -0.394
 19 A'   20 A'   21 A'   22 A'   23 A'   24 A'   25 A'    7 A"                 
 -0.350  -0.330  -0.325  -0.297  -0.268
 26 A'    8 A"   27 A'   28 A'    9 A"                                         
 -- Virtual --                   
 -0.093  -0.074  -0.009   0.001   0.022   0.031   0.041   0.051
 10 A"   29 A'   30 A'   31 A'   32 A'   33 A'   11 A"   34 A'                 
  0.058   0.075   0.078   0.080   0.086   0.105   0.119   0.122
 35 A'   12 A"   36 A'   13 A"   37 A'   38 A'   39 A'   40 A'                 
  0.124   0.125   0.132   0.163   0.190   0.209   0.263   0.283
 14 A"   41 A'   42 A'   43 A'   44 A'   45 A'   46 A'   15 A"                 
  0.315   0.373   0.406   0.422   0.430   0.439   0.458   0.463
 47 A'   48 A'   49 A'   16 A"   50 A'   51 A'   52 A'   17 A"                 
  0.478   0.481   0.534   0.556   0.567   0.586   0.598   0.625
 18 A"   53 A'   19 A"   54 A'   20 A"   55 A'   56 A'   21 A"                 
  0.632   0.665   0.711   0.755   0.762   0.811   0.820   0.841
 57 A'   58 A'   59 A'   22 A"   60 A'   23 A"   61 A'   24 A"                 
  0.853   0.910   0.970   1.019   1.063   1.139   1.193   1.485
 62 A'   63 A'   64 A'   65 A'   66 A'   67 A'   25 A"   26 A"                 
  1.527   1.571   1.576   1.662   1.693   1.823   1.902   1.997
 68 A'   27 A"   69 A'   70 A'   71 A'   28 A"   72 A'   29 A"                 
  2.017   2.025   2.096   2.240   2.314   2.407   2.457   2.613
 73 A'   74 A'   75 A'   30 A"   76 A'   77 A'   78 A'   79 A'                 
  2.704   3.163   3.410   3.995   4.010   4.012   4.059   4.214
 31 A"   80 A'   81 A'   32 A"   82 A'   33 A"   83 A'   84 A'                 
  6.596   6.894   7.552   7.574   7.631   9.713  13.786  13.900
 85 A'   86 A'   34 A"   87 A'   88 A'   89 A'   35 A"   90 A'                 
 13.966  23.561  25.793  25.912  26.254  47.889 163.035 215.696
 91 A'   92 A'   36 A"   93 A'   94 A'   95 A'   96 A'   97 A'                 
289.751 289.771 289.8411020.675
 37 A"   98 A'   99 A'  100 A'                                                 
 --------------------------------------------------------------

          Ground-State Mulliken Net Atomic Charges

     Atom                 Charge (a.u.)
  ----------------------------------------
      1 C                    -0.419005
      2 P                     0.120206
      3 Br                   -0.189616
      4 H                     0.245205
      5 Cl                    0.243209
  ----------------------------------------
  Sum of atomic charges =    -0.000000

 -----------------------------------------------------------------
                    Cartesian Multipole Moments
 -----------------------------------------------------------------
    Charge (ESU x 10^10)
                 0.0000
    Dipole Moment (Debye)
         X       1.2485      Y       1.2165      Z       0.0000
       Tot       1.7431
    Quadrupole Moments (Debye-Ang)
        XX     -48.4129     XY       2.9272     YY     -47.8716
        XZ      -0.0000     YZ       0.0000     ZZ     -51.2842
    Octopole Moments (Debye-Ang^2)
       XXX     -48.9995    XXY      -6.8374    XYY     -12.8571
       YYY     -36.3119    XXZ      -0.0000    XYZ       0.0000
       YYZ       0.0000    XZZ     -19.5180    YZZ     -11.8477
       ZZZ      -0.0000
    Hexadecapole Moments (Debye-Ang^3)
      XXXX    -722.4739   XXXY      32.0373   XXYY    -155.5211
      XYYY      13.7593   YYYY    -327.4816   XXXZ      -0.0000
      XXYZ       0.0000   XYYZ      -0.0000   YYYZ       0.0000
      XXZZ    -138.3840   XYZZ       1.9484   YYZZ     -68.3751
      XZZZ      -0.0000   YZZZ       0.0000   ZZZZ     -67.0501
 -----------------------------------------------------------------
 Calculating analytic gradient of the SCF energy
 Gradient of SCF Energy
            1           2           3           4           5
    1   0.0000807  -0.0000019  -0.0000116  -0.0000778   0.0000107
    2   0.0000149   0.0000011  -0.0000365   0.0000133   0.0000072
    3  -0.0000000   0.0000000  -0.0000000   0.0000000  -0.0000000
 Max gradient component =       8.065E-05
 RMS gradient           =       3.119E-05
 Gradient time:  CPU 4.41 s  wall 4.41 s
 Geometry Optimization Parameters
   NAtoms,    NIC,     NZ,  NCons,   NDum,   NFix, NCnnct, MaxDiis
        5      20       5       0       0       0       0       0

 Cartesian Hessian Update
 Hessian Updated using BFGS Update


** GEOMETRY OPTIMIZATION IN DELOCALIZED INTERNAL COORDINATES **
   Searching for a Minimum

   Optimization Cycle:  10

                       Coordinates (Angstroms)
     ATOM                X               Y               Z
      1  C         1.7017227479    0.8474745308    0.0000000000
      2  P         0.1746990208    1.5329095891    0.0000000000
      3  Br       -1.2476810563   -0.2199556693    0.0000000000
      4  H         2.5258301816    1.5570976562    0.0000000000
      5  Cl        2.2358216683   -0.7917415636    0.0000000000
   Point Group: cs    Number of degrees of freedom:     7


   Energy is  -3414.457962300

 Hessian Updated using BFGS Update

  7 Hessian modes will be used to form the next step
  Hessian Eigenvalues:
     0.094855    0.117567    0.172612    0.248708    0.261483    0.340278
     0.410607

 Minimum Search - Taking Simple RFO Step
 Searching for Lamda that Minimizes Along All modes
 Value Taken    Lamda =   0.00000000
 Step Taken.  Stepsize is  0.000602

                             Maximum     Tolerance    Cnvgd?
         Gradient           0.000056      0.000300     YES
         Displacement       0.000337      0.001200     YES
         Energy change     -0.000000      0.000001     YES


                       Distance Matrix (Angstroms)
             C (  1)   P (  2)   Br(  3)   H (  4)
   P (  2)  1.673805
   Br(  3)  3.136621  2.257366
   H (  4)  1.087528  2.351256  4.171008
   Cl(  5)  1.724033  3.106804  3.530118  2.366675

 Final energy is   -3414.4579623001518     


 ******************************
 **  OPTIMIZATION CONVERGED  **
 ******************************

                       Coordinates (Angstroms)
     ATOM                X               Y               Z
      1  C         1.7017227479    0.8474745308    0.0000000000
      2  P         0.1746990208    1.5329095891    0.0000000000
      3  Br       -1.2476810563   -0.2199556693    0.0000000000
      4  H         2.5258301816    1.5570976562    0.0000000000
      5  Cl        2.2358216683   -0.7917415636    0.0000000000

Z-matrix Print:
$molecule
0 1
Br
P  1 2.257366
C  2 1.673805 1 104.884070
H  3 1.087528 2 115.095010 1 -180.000000 0
Cl 3 1.724033 2 132.220825 1 -0.000000 0
$end


 --------------------------------------------------------------
             Orbital Energies (a.u.) and Symmetries
 --------------------------------------------------------------

 Alpha MOs, Restricted
 -- Occupied --                  
-482.84 -101.59  -77.11  -62.49  -56.31  -56.31  -56.31  -10.27
  1 A'    2 A'    3 A'    4 A'    5 A'    1 A"    6 A'    7 A'                 
 -9.500  -8.701  -7.264  -7.255  -7.254  -6.603  -6.531  -6.520
  8 A'    9 A'   10 A'    2 A"   11 A'   12 A'   13 A'    3 A"                 
 -6.519  -4.766  -4.762  -4.760  -2.642  -2.639  -2.639  -2.630
 14 A'   15 A'    4 A"   16 A'   17 A'    5 A"   18 A'    6 A"                 
 -2.630  -0.900  -0.803  -0.723  -0.571  -0.483  -0.434  -0.394
 19 A'   20 A'   21 A'   22 A'   23 A'   24 A'   25 A'    7 A"                 
 -0.350  -0.330  -0.325  -0.297  -0.268
 26 A'    8 A"   27 A'   28 A'    9 A"                                         
 -- Virtual --                   
 -0.093  -0.074  -0.009   0.001   0.022   0.031   0.041   0.051
 10 A"   29 A'   30 A'   31 A'   32 A'   33 A'   11 A"   34 A'                 
  0.058   0.075   0.078   0.080   0.086   0.105   0.119   0.122
 35 A'   12 A"   36 A'   13 A"   37 A'   38 A'   39 A'   40 A'                 
  0.124   0.125   0.132   0.163   0.190   0.209   0.263   0.283
 14 A"   41 A'   42 A'   43 A'   44 A'   45 A'   46 A'   15 A"                 
  0.315   0.373   0.406   0.422   0.430   0.439   0.458   0.463
 47 A'   48 A'   49 A'   16 A"   50 A'   51 A'   52 A'   17 A"                 
  0.478   0.481   0.534   0.556   0.567   0.586   0.598   0.625
 18 A"   53 A'   19 A"   54 A'   20 A"   55 A'   56 A'   21 A"                 
  0.632   0.665   0.711   0.755   0.762   0.811   0.820   0.841
 57 A'   58 A'   59 A'   22 A"   60 A'   23 A"   61 A'   24 A"                 
  0.853   0.910   0.970   1.019   1.063   1.139   1.193   1.485
 62 A'   63 A'   64 A'   65 A'   66 A'   67 A'   25 A"   26 A"                 
  1.527   1.571   1.576   1.662   1.693   1.823   1.902   1.997
 68 A'   27 A"   69 A'   70 A'   71 A'   28 A"   72 A'   29 A"                 
  2.017   2.025   2.096   2.240   2.314   2.407   2.457   2.613
 73 A'   74 A'   75 A'   30 A"   76 A'   77 A'   78 A'   79 A'                 
  2.704   3.163   3.410   3.995   4.010   4.012   4.059   4.214
 31 A"   80 A'   81 A'   32 A"   82 A'   33 A"   83 A'   84 A'                 
  6.596   6.894   7.552   7.574   7.631   9.713  13.786  13.900
 85 A'   86 A'   34 A"   87 A'   88 A'   89 A'   35 A"   90 A'                 
 13.966  23.561  25.793  25.912  26.254  47.889 163.035 215.696
 91 A'   92 A'   36 A"   93 A'   94 A'   95 A'   96 A'   97 A'                 
289.751 289.771 289.8411020.675
 37 A"   98 A'   99 A'  100 A'                                                 

 Beta MOs, Restricted
 -- Occupied --                  
-482.84 -101.59  -77.11  -62.49  -56.31  -56.31  -56.31  -10.27
  1 A'    2 A'    3 A'    4 A'    5 A'    1 A"    6 A'    7 A'                 
 -9.500  -8.701  -7.264  -7.255  -7.254  -6.603  -6.531  -6.520
  8 A'    9 A'   10 A'    2 A"   11 A'   12 A'   13 A'    3 A"                 
 -6.519  -4.766  -4.762  -4.760  -2.642  -2.639  -2.639  -2.630
 14 A'   15 A'    4 A"   16 A'   17 A'    5 A"   18 A'    6 A"                 
 -2.630  -0.900  -0.803  -0.723  -0.571  -0.483  -0.434  -0.394
 19 A'   20 A'   21 A'   22 A'   23 A'   24 A'   25 A'    7 A"                 
 -0.350  -0.330  -0.325  -0.297  -0.268
 26 A'    8 A"   27 A'   28 A'    9 A"                                         
 -- Virtual --                   
 -0.093  -0.074  -0.009   0.001   0.022   0.031   0.041   0.051
 10 A"   29 A'   30 A'   31 A'   32 A'   33 A'   11 A"   34 A'                 
  0.058   0.075   0.078   0.080   0.086   0.105   0.119   0.122
 35 A'   12 A"   36 A'   13 A"   37 A'   38 A'   39 A'   40 A'                 
  0.124   0.125   0.132   0.163   0.190   0.209   0.263   0.283
 14 A"   41 A'   42 A'   43 A'   44 A'   45 A'   46 A'   15 A"                 
  0.315   0.373   0.406   0.422   0.430   0.439   0.458   0.463
 47 A'   48 A'   49 A'   16 A"   50 A'   51 A'   52 A'   17 A"                 
  0.478   0.481   0.534   0.556   0.567   0.586   0.598   0.625
 18 A"   53 A'   19 A"   54 A'   20 A"   55 A'   56 A'   21 A"                 
  0.632   0.665   0.711   0.755   0.762   0.811   0.820   0.841
 57 A'   58 A'   59 A'   22 A"   60 A'   23 A"   61 A'   24 A"                 
  0.853   0.910   0.970   1.019   1.063   1.139   1.193   1.485
 62 A'   63 A'   64 A'   65 A'   66 A'   67 A'   25 A"   26 A"                 
  1.527   1.571   1.576   1.662   1.693   1.823   1.902   1.997
 68 A'   27 A"   69 A'   70 A'   71 A'   28 A"   72 A'   29 A"                 
  2.017   2.025   2.096   2.240   2.314   2.407   2.457   2.613
 73 A'   74 A'   75 A'   30 A"   76 A'   77 A'   78 A'   79 A'                 
  2.704   3.163   3.410   3.995   4.010   4.012   4.059   4.214
 31 A"   80 A'   81 A'   32 A"   82 A'   33 A"   83 A'   84 A'                 
  6.596   6.894   7.552   7.574   7.631   9.713  13.786  13.900
 85 A'   86 A'   34 A"   87 A'   88 A'   89 A'   35 A"   90 A'                 
 13.966  23.561  25.793  25.912  26.254  47.889 163.035 215.696
 91 A'   92 A'   36 A"   93 A'   94 A'   95 A'   96 A'   97 A'                 
289.751 289.771 289.8411020.675
 37 A"   98 A'   99 A'  100 A'                                                 
 --------------------------------------------------------------

          Ground-State Mulliken Net Atomic Charges

     Atom                 Charge (a.u.)
  ----------------------------------------
      1 C                    -0.419005
      2 P                     0.120206
      3 Br                   -0.189616
      4 H                     0.245205
      5 Cl                    0.243209
  ----------------------------------------
  Sum of atomic charges =    -0.000000

 -----------------------------------------------------------------
                    Cartesian Multipole Moments
 -----------------------------------------------------------------
    Charge (ESU x 10^10)
                 0.0000
    Dipole Moment (Debye)
         X       1.2485      Y       1.2165      Z       0.0000
       Tot       1.7431
    Quadrupole Moments (Debye-Ang)
        XX     -48.4129     XY       2.9272     YY     -47.8716
        XZ      -0.0000     YZ       0.0000     ZZ     -51.2842
    Octopole Moments (Debye-Ang^2)
       XXX     -48.9995    XXY      -6.8374    XYY     -12.8571
       YYY     -36.3119    XXZ      -0.0000    XYZ       0.0000
       YYZ       0.0000    XZZ     -19.5180    YZZ     -11.8477
       ZZZ      -0.0000
    Hexadecapole Moments (Debye-Ang^3)
      XXXX    -722.4739   XXXY      32.0373   XXYY    -155.5211
      XYYY      13.7593   YYYY    -327.4816   XXXZ      -0.0000
      XXYZ       0.0000   XYYZ      -0.0000   YYYZ       0.0000
      XXZZ    -138.3840   XYZZ       1.9484   YYZZ     -68.3751
      XZZZ      -0.0000   YZZZ       0.0000   ZZZZ     -67.0501
 -----------------------------------------------------------------
Archival summary:
1\1\TWL02\OPT\ProcedureUnspecified\BasisUnspecified\r1l1111\taweetha\MonNov2617:00:542018MonNov2617:00:542018\0\\#,OPT,ProcedureUnspecified,BasisUnspecified,\\0,1\Br\P,1,2.25737\C,2,1.6738,1,104.884\H,3,1.08753,2,115.095,1,-180,0\Cl,3,1.72403,2,132.221,1,-0,0\\\@

 Total job time:  191.37s(wall), 191.04s(cpu) 
 Mon Nov 26 17:00:54 2018

        *************************************************************
        *                                                           *
        *  Thank you very much for using Q-Chem.  Have a nice day.  *
        *                                                           *
        *************************************************************


 
User input: 2 of 2 
 
Q-Chem Developer Version!
                  Welcome to Q-Chem
     A Quantum Leap Into The Future Of Chemistry


 Q-Chem 5.1, Q-Chem, Inc., Pleasanton, CA (2018)

 Yihan Shao,  Zhengting Gan,  E. Epifanovsky,  A. T. B. Gilbert,  M. Wormit,  
 J. Kussmann,  A. W. Lange,  A. Behn,  Jia Deng,  Xintian Feng,  D. Ghosh,  
 M. Goldey,  P. R. Horn,  L. D. Jacobson,  I. Kaliman,  T. Kus,  A. Landau,  
 Jie Liu,  E. I. Proynov,  R. M. Richard,  R. P. Steele,  E. J. Sundstrom,  
 H. L. Woodcock III,  P. M. Zimmerman,  D. Zuev,  B. Albrecht,  E. Alguire,  
 S. A. Baeppler,  D. Barton,  Z. Benda,  Y. A. Bernard,  E. J. Berquist,  
 K. B. Bravaya,  H. Burton,  D. Casanova,  Chun-Min Chang,  Yunqing Chen,  
 A. Chien,  K. D. Closser,  M. P. Coons,  S. Coriani,  S. Dasgupta,  
 A. L. Dempwolff,  M. Diedenhofen,  Hainam Do,  R. G. Edgar,  Po-Tung Fang,  
 S. Faraji,  S. Fatehi,  Qingguo Feng,  K. D. Fenk,  J. Fosso-Tande,  
 Qinghui Ge,  A. Ghysels,  G. Gidofalvi,  J. Gomes,  J. Gonthier,  A. Gunina,  
 D. Hait,  M. W. D. Hanson-Heine,  P. H. P. Harbach,  A. W. Hauser,  
 J. E. Herr,  E. G. Hohenstein,  Z. C. Holden,  Kerwin Hui,  B. C. Huynh,  
 T.-C. Jagau,  Hyunjun Ji,  B. Kaduk,  K. Khistyaev,  Jaehoon Kim,  
 P. Klunzinger,  K. Koh,  D. Kosenkov,  L. Koulias,  T. Kowalczyk,  
 C. M. Krauter,  A. Kunitsa,  Ka Un Lao,  A. Laurent,  K. V. Lawler,  
 Joonho Lee,  D. Lefrancois,  S. Lehtola,  D. S. Levine,  Yi-Pei Li,  
 You-Sheng Lin,  Fenglai Liu,  E. Livshits,  A. Luenser,  P. Manohar,  
 E. Mansoor,  S. F. Manzer,  Shan-Ping Mao,  Yuezhi Mao,  N. Mardirossian,  
 A. V. Marenich,  T. Markovich,  L. A. Martinez-Martinez,  S. A. Maurer,  
 N. J. Mayhall,  S. C. McKenzie,  J.-M. Mewes,  A. F. Morrison,  
 J. W. Mullinax,  K. Nanda,  T. S. Nguyen-Beck,  R. Olivares-Amaya,  
 J. A. Parkhill,  T. M. Perrine,  F. Plasser,  P. Pokhilko,  S. Prager,  
 A. Prociuk,  E. Ramos,  D. R. Rehn,  F. Rob,  M. Schneider,  N. Sergueev,  
 S. M. Sharada,  S. Sharma,  D. W. Small,  T. Stauch,  T. Stein,  
 Yu-Chuan Su,  A. J. W. Thom,  A. Tkatchenko,  T. Tsuchimochi,  N. M. Tubman,  
 L. Vogt,  M. L. Vidal,  O. Vydrov,  M. A. Watson,  J. Wenzel,  
 M. de Wergifosse,  T. A. Wesolowski,  A. White,  J. Witte,  A. Yamada,  
 Jun Yang,  K. Yao,  S. Yeganeh,  S. R. Yost,  Zhi-Qiang You,  A. Zech,  
 Igor Ying Zhang,  Xing Zhang,  Yan Zhao,  Ying Zhu,  B. R. Brooks,  
 G. K. L. Chan,  C. J. Cramer,  M. S. Gordon,  W. J. Hehre,  A. Klamt,  
 M. W. Schmidt,  C. D. Sherrill,  D. G. Truhlar,  A. Aspuru-Guzik,  R. Baer,  
 A. T. Bell,  N. A. Besley,  Jeng-Da Chai,  A. E. DePrince, III,  
 R. A. DiStasio Jr.,  A. Dreuw,  B. D. Dunietz,  T. R. Furlani,  
 Chao-Ping Hsu,  Yousung Jung,  Jing Kong,  D. S. Lambrecht,  WanZhen Liang,  
 C. Ochsenfeld,  V. A. Rassolov,  L. V. Slipchenko,  J. E. Subotnik,  
 T. Van Voorhis,  J. M. Herbert,  A. I. Krylov,  P. M. W. Gill,  M. Head-Gordon

 Contributors to earlier versions of Q-Chem not listed above: 
 R. D. Adamson,  B. Austin,  J. Baker,  G. J. O. Beran,  K. Brandhorst,  
 S. T. Brown,  E. F. C. Byrd,  A. K. Chakraborty,  C.-L. Cheng,  
 Siu Hung Chien,  D. M. Chipman,  D. L. Crittenden,  H. Dachsel,  
 R. J. Doerksen,  A. D. Dutoi,  L. Fusti-Molnar,  W. A. Goddard III,  
 A. Golubeva-Zadorozhnaya,  S. R. Gwaltney,  G. Hawkins,  A. Heyden,  
 S. Hirata,  G. Kedziora,  F. J. Keil,  C. Kelley,  Jihan Kim,  R. A. King,  
 R. Z. Khaliullin,  P. P. Korambath,  W. Kurlancheek,  A. M. Lee,  M. S. Lee,  
 S. V. Levchenko,  Ching Yeh Lin,  D. Liotard,  R. C. Lochan,  I. Lotan,  
 P. E. Maslen,  N. Nair,  D. P. O'Neill,  D. Neuhauser,  E. Neuscamman,  
 C. M. Oana,  R. Olson,  B. Peters,  R. Peverati,  P. A. Pieniazek,  
 Y. M. Rhee,  J. Ritchie,  M. A. Rohrdanz,  E. Rosta,  N. J. Russ,  
 H. F. Schaefer III,  N. E. Schultz,  N. Shenvi,  A. C. Simmonett,  A. Sodt,  
 D. Stuck,  K. S. Thanthiriwatte,  V. Vanovschi,  Tao Wang,  A. Warshel,  
 C. F. Williams,  Q. Wu,  X. Xu,  W. Zhang

 Please cite Q-Chem as follows:
 Y. Shao et al., Mol. Phys. 113, 184-215 (2015)
 DOI: 10.1080/00268976.2014.952696

 Q-Chem 5.1.2 for Intel X86 EM64T Linux

 Parts of Q-Chem use Armadillo 8.300.2 (Tropical Shenanigans).
 http://arma.sourceforge.net/

 Q-Chem begins on Mon Nov 26 17:00:54 2018  

Host: 
0

     Scratch files written to /scratch/taweetham/qchem52091//
The previous job contains 0 fragments, simply inherited here
Input Ideriv = 2
Curr. Ideriv = -1
Max.  Ideriv = 2

Checking the input file for inconsistencies... 	...done.

--------------------------------------------------------------
User input:
--------------------------------------------------------------

$molecule
read
$end

$rem
   job_type 	frequency
   basis 	6-311++g**
   method	b3lyp	
$end


--------------------------------------------------------------
 ----------------------------------------------------------------
             Standard Nuclear Orientation (Angstroms)
    I     Atom           X                Y                Z
 ----------------------------------------------------------------
    1      C       1.5355731831     0.8038834778    -0.0000000000
    2      P      -0.0211617421     1.4188623841    -0.0000000000
    3      Br     -1.3620022453    -0.3971355350     0.0000000000
    4      H       2.3264113847     1.5504040612    -0.0000000000
    5      Cl      2.1439796607    -0.8092292333    -0.0000000000
 ----------------------------------------------------------------
 Molecular Point Group                 Cs    NOp =  2
 Largest Abelian Subgroup              Cs    NOp =  2
 Nuclear Repulsion Energy =   365.4258684718 hartrees
 There are       37 alpha and       37 beta electrons
 Requested basis set is 6-311++G(d,p)
 There are 56 shells and 137 basis functions

 Total QAlloc Memory Limit   2000 MB
 Mega-Array Size       188 MB
 MEM_STATIC part       192 MB

                       Distance Matrix (Angstroms)
             C (  1)   P (  2)   Br(  3)   H (  4)
   P (  2)  1.673805
   Br(  3)  3.136621  2.257366
   H (  4)  1.087528  2.351256  4.171008
   Cl(  5)  1.724033  3.106804  3.530118  2.366675

 A cutoff of  1.0D-11 yielded   1360 shell pairs
 There are      8629 function pairs (      9431 Cartesian)
 Smallest overlap matrix eigenvalue = 3.22E-04
 Guess from superposition of atomic densities
 Warning:  Energy on first SCF cycle will be non-variational
 SAD guess density has 74.000000 electrons

 -----------------------------------------------------------------------
  General SCF calculation program by
  Eric Jon Sundstrom, Paul Horn, Yuezhi Mao, Dmitri Zuev, Alec White,
  David Stuck, Shaama M.S., Shane Yost, Joonho Lee, David Small,
  Daniel Levine, Susi Lehtola, Hugh Burton, Evgeny Epifanovsky
 -----------------------------------------------------------------------
 Exchange:     0.2000 Hartree-Fock + 0.0800 Slater + 0.7200 B88
 Correlation:  0.1900 VWN1RPA + 0.8100 LYP
 Using SG-1 standard quadrature grid
 A restricted SCF calculation will be
 performed using DIIS
 SCF converges when DIIS error is below 1.0e-08
 ---------------------------------------
  Cycle       Energy         DIIS error
 ---------------------------------------
    1   -3414.8928887347      4.21e-02  
    2   -3414.4166828687      4.30e-03  
    3   -3414.2907844627      7.64e-03  
    4   -3414.4538660591      1.26e-03  
    5   -3414.4577869327      2.17e-04  
    6   -3414.4578319578      2.01e-04  
    7   -3414.4579339114      1.88e-05  
    8   -3414.4579344638      5.72e-06  
    9   -3414.4579345457      1.70e-06  
   10   -3414.4579345513      5.07e-07  
   11   -3414.4579345518      1.27e-07  
   12   -3414.4579345519      3.27e-08  
   13   -3414.4579345519      4.84e-09  Convergence criterion met
 ---------------------------------------
 SCF time:   CPU 17.92s  wall 18.00s 
 SCF   energy in the final basis set =    -3414.4579345519
 Total energy in the final basis set =    -3414.4579345519

 --------------------------------------------------------------
             Orbital Energies (a.u.) and Symmetries
 --------------------------------------------------------------

 Alpha MOs, Restricted
 -- Occupied --                  
-482.84 -101.59  -77.11  -62.49  -56.31  -56.31  -56.31  -10.27
  1 A'    2 A'    3 A'    4 A'    5 A'    1 A"    6 A'    7 A'                 
 -9.500  -8.701  -7.264  -7.255  -7.254  -6.603  -6.531  -6.520
  8 A'    9 A'   10 A'    2 A"   11 A'   12 A'   13 A'    3 A"                 
 -6.519  -4.766  -4.762  -4.760  -2.642  -2.639  -2.639  -2.630
 14 A'   15 A'    4 A"   16 A'   17 A'    5 A"   18 A'   19 A'                 
 -2.630  -0.900  -0.803  -0.723  -0.571  -0.483  -0.434  -0.394
  6 A"   20 A'   21 A'   22 A'   23 A'   24 A'   25 A'    7 A"                 
 -0.350  -0.330  -0.325  -0.296  -0.268
 26 A'    8 A"   27 A'   28 A'    9 A"                                         
 -- Virtual --                   
 -0.093  -0.074  -0.009   0.001   0.022   0.031   0.041   0.051
 10 A"   29 A'   30 A'   31 A'   32 A'   33 A'   11 A"   34 A'                 
  0.058   0.075   0.078   0.080   0.086   0.105   0.119   0.122
 35 A'   12 A"   36 A'   13 A"   37 A'   38 A'   39 A'   40 A'                 
  0.124   0.125   0.132   0.163   0.190   0.209   0.263   0.283
 14 A"   41 A'   42 A'   43 A'   44 A'   45 A'   46 A'   15 A"                 
  0.315   0.373   0.406   0.422   0.430   0.439   0.458   0.463
 47 A'   48 A'   49 A'   16 A"   50 A'   51 A'   52 A'   17 A"                 
  0.478   0.481   0.534   0.556   0.567   0.586   0.598   0.625
 18 A"   53 A'   19 A"   54 A'   20 A"   55 A'   56 A'   21 A"                 
  0.632   0.665   0.711   0.755   0.762   0.811   0.820   0.841
 57 A'   58 A'   59 A'   22 A"   60 A'   23 A"   61 A'   24 A"                 
  0.853   0.910   0.970   1.019   1.063   1.139   1.193   1.485
 62 A'   63 A'   64 A'   65 A'   66 A'   67 A'   25 A"   26 A"                 
  1.527   1.571   1.576   1.662   1.693   1.823   1.902   1.997
 68 A'   27 A"   69 A'   70 A'   71 A'   28 A"   72 A'   29 A"                 
  2.017   2.025   2.096   2.240   2.315   2.407   2.457   2.613
 73 A'   74 A'   75 A'   30 A"   76 A'   77 A'   78 A'   79 A'                 
  2.704   3.163   3.410   3.995   4.010   4.012   4.059   4.214
 31 A"   80 A'   81 A'   32 A"   82 A'   33 A"   83 A'   84 A'                 
  6.596   6.894   7.552   7.574   7.631   9.713  13.786  13.900
 85 A'   86 A'   34 A"   87 A'   88 A'   89 A'   35 A"   90 A'                 
 13.965  23.561  25.793  25.912  26.254  47.889 163.035 215.696
 91 A'   92 A'   36 A"   93 A'   94 A'   95 A'   96 A'   97 A'                 
289.751 289.771 289.8411020.675
 37 A"   98 A'   99 A'  100 A'                                                 

 Beta MOs, Restricted
 -- Occupied --                  
-482.84 -101.59  -77.11  -62.49  -56.31  -56.31  -56.31  -10.27
  1 A'    2 A'    3 A'    4 A'    5 A'    1 A"    6 A'    7 A'                 
 -9.500  -8.701  -7.264  -7.255  -7.254  -6.603  -6.531  -6.520
  8 A'    9 A'   10 A'    2 A"   11 A'   12 A'   13 A'    3 A"                 
 -6.519  -4.766  -4.762  -4.760  -2.642  -2.639  -2.639  -2.630
 14 A'   15 A'    4 A"   16 A'   17 A'    5 A"   18 A'   19 A'                 
 -2.630  -0.900  -0.803  -0.723  -0.571  -0.483  -0.434  -0.394
  6 A"   20 A'   21 A'   22 A'   23 A'   24 A'   25 A'    7 A"                 
 -0.350  -0.330  -0.325  -0.296  -0.268
 26 A'    8 A"   27 A'   28 A'    9 A"                                         
 -- Virtual --                   
 -0.093  -0.074  -0.009   0.001   0.022   0.031   0.041   0.051
 10 A"   29 A'   30 A'   31 A'   32 A'   33 A'   11 A"   34 A'                 
  0.058   0.075   0.078   0.080   0.086   0.105   0.119   0.122
 35 A'   12 A"   36 A'   13 A"   37 A'   38 A'   39 A'   40 A'                 
  0.124   0.125   0.132   0.163   0.190   0.209   0.263   0.283
 14 A"   41 A'   42 A'   43 A'   44 A'   45 A'   46 A'   15 A"                 
  0.315   0.373   0.406   0.422   0.430   0.439   0.458   0.463
 47 A'   48 A'   49 A'   16 A"   50 A'   51 A'   52 A'   17 A"                 
  0.478   0.481   0.534   0.556   0.567   0.586   0.598   0.625
 18 A"   53 A'   19 A"   54 A'   20 A"   55 A'   56 A'   21 A"                 
  0.632   0.665   0.711   0.755   0.762   0.811   0.820   0.841
 57 A'   58 A'   59 A'   22 A"   60 A'   23 A"   61 A'   24 A"                 
  0.853   0.910   0.970   1.019   1.063   1.139   1.193   1.485
 62 A'   63 A'   64 A'   65 A'   66 A'   67 A'   25 A"   26 A"                 
  1.527   1.571   1.576   1.662   1.693   1.823   1.902   1.997
 68 A'   27 A"   69 A'   70 A'   71 A'   28 A"   72 A'   29 A"                 
  2.017   2.025   2.096   2.240   2.315   2.407   2.457   2.613
 73 A'   74 A'   75 A'   30 A"   76 A'   77 A'   78 A'   79 A'                 
  2.704   3.163   3.410   3.995   4.010   4.012   4.059   4.214
 31 A"   80 A'   81 A'   32 A"   82 A'   33 A"   83 A'   84 A'                 
  6.596   6.894   7.552   7.574   7.631   9.713  13.786  13.900
 85 A'   86 A'   34 A"   87 A'   88 A'   89 A'   35 A"   90 A'                 
 13.965  23.561  25.793  25.912  26.254  47.889 163.035 215.696
 91 A'   92 A'   36 A"   93 A'   94 A'   95 A'   96 A'   97 A'                 
289.751 289.771 289.8411020.675
 37 A"   98 A'   99 A'  100 A'                                                 
 --------------------------------------------------------------

          Ground-State Mulliken Net Atomic Charges

     Atom                 Charge (a.u.)
  ----------------------------------------
      1 C                    -0.418980
      2 P                     0.120286
      3 Br                   -0.189704
      4 H                     0.245204
      5 Cl                    0.243194
  ----------------------------------------
  Sum of atomic charges =    -0.000000

 -----------------------------------------------------------------
                    Cartesian Multipole Moments
 -----------------------------------------------------------------
    Charge (ESU x 10^10)
                -0.0000
    Dipole Moment (Debye)
         X       1.1924      Y       1.2728      Z       0.0000
       Tot       1.7442
    Quadrupole Moments (Debye-Ang)
        XX     -48.9798     XY       2.5868     YY     -47.9116
        XZ       0.0000     YZ      -0.0000     ZZ     -51.2842
    Octopole Moments (Debye-Ang^2)
       XXX     -29.5767    XXY      -2.7330    XYY      -6.4899
       YYY     -20.7451    XXZ       0.0000    XYZ      -0.0000
       YYZ       0.0000    XZZ     -12.5111    YZZ      -6.5500
       ZZZ       0.0000
    Hexadecapole Moments (Debye-Ang^3)
      XXXX    -707.7566   XXXY      26.8117   XXYY    -150.5144
      XYYY      14.4637   YYYY    -311.3860   XXXZ       0.0000
      XXYZ      -0.0000   XYYZ       0.0000   YYYZ      -0.0000
      XXZZ    -134.4619   XYZZ       1.8526   YYZZ     -66.0210
      XZZZ       0.0000   YZZZ      -0.0000   ZZZZ     -67.0491
 -----------------------------------------------------------------
 Calculating MO derivatives via CPSCF
   1         3          15      0.161899    0.064061
   2         3          15      0.019055    0.007082
   3         3          15      0.002877    0.001227
   4         4          14      0.000287    0.000129
   5        15           3      0.000021    0.000012
   6        18           0      0.000000    0.000000    Roots Converged
 Time for AOints: 4.7 s (CPU) 4.7 s (wall)
 ------------------------------------------------------------------------------
                     AOints        : Timing summary (seconds)
 ------------------------------------------------------------------------------
     job step          cpu (% of tot)      sys (% of tot)     wall (% of tot)
 ------------------------------------------------------------------------------
  cpscf_lag         0.4113E+02 (48.1)   0.7900E-04 (18.7)   0.4114E+02 (48.1)
  iterzp            0.3959E+02 (46.3)   0.3440E-03 (81.3)   0.3960E+02 (46.3)
  make_fx           0.0000E+00 ( 0.0)   0.0000E+00 ( 0.0)   0.0000E+00 ( 0.0)
  AOints            0.4676E+01 ( 5.5)   0.0000E+00 ( 0.0)   0.4677E+01 ( 5.5)
 ------------------------------------------------------------------------------
   Grand Totals     0.8548E+02          0.4230E-03          0.8550E+02
 ------------------------------------------------------------------------------
 Calculating analytic Hessian of the SCF energy
 Polarizability Matrix (a.u.)
            1           2           3
    1 -92.1806046   1.5457487  -0.0000000
    2   1.5457487 -73.4062072  -0.0000000
    3  -0.0000000  -0.0000000 -42.4899242

 Direct stationary perturbation theory relativistic correction:

 rels  =      18.029735095169
 relv  =     -61.320138575886
 rel2e =       9.989481566470
 E_rel =     -33.300921914247

 Hessian of the SCF Energy
            1           2           3           4           5           6
    1   0.5501121   0.0167555  -0.0000000  -0.2734660   0.0916296  -0.0000000
    2   0.0167555   0.4180485   0.0000000   0.1065228  -0.0824670  -0.0000000
    3  -0.0000000   0.0000000   0.0713934  -0.0000000  -0.0000000  -0.0236956
    4  -0.2734660   0.1065228  -0.0000000   0.3354613  -0.0670457   0.0000000
    5   0.0916296  -0.0824670  -0.0000000  -0.0670457   0.1877221   0.0000000
    6  -0.0000000  -0.0000000  -0.0236956   0.0000000   0.0000000   0.0186234
    7  -0.0167026  -0.0195705   0.0000000  -0.0395057  -0.0352757  -0.0000000
    8  -0.0020848  -0.0019000   0.0000000  -0.0526504  -0.0867201  -0.0000000
    9  -0.0000000   0.0000000   0.0005740  -0.0000000  -0.0000000  -0.0071739
   10  -0.2114941  -0.1516402  -0.0000000  -0.0102050  -0.0152186   0.0000000
   11  -0.1430231  -0.1696127  -0.0000000   0.0011349   0.0064368  -0.0000000
   12   0.0000000  -0.0000000  -0.0271984  -0.0000000  -0.0000000  -0.0001746
   13  -0.0484494   0.0479324   0.0000000  -0.0122846   0.0259104  -0.0000000
   14   0.0367228  -0.1640688  -0.0000000   0.0120385  -0.0249718   0.0000000
   15   0.0000000  -0.0000000  -0.0210735   0.0000000   0.0000000   0.0124207
            7           8           9          10          11          12
    1  -0.0167026  -0.0020848  -0.0000000  -0.2114941  -0.1430231   0.0000000
    2  -0.0195705  -0.0019000   0.0000000  -0.1516402  -0.1696127  -0.0000000
    3   0.0000000   0.0000000   0.0005740  -0.0000000  -0.0000000  -0.0271984
    4  -0.0395057  -0.0526504  -0.0000000  -0.0102050   0.0011349  -0.0000000
    5  -0.0352757  -0.0867201  -0.0000000  -0.0152186   0.0064368  -0.0000000
    6  -0.0000000  -0.0000000  -0.0071739   0.0000000  -0.0000000  -0.0001746
    7   0.0593691   0.0522078   0.0000000  -0.0019822   0.0034058  -0.0000000
    8   0.0522078   0.0810078   0.0000000   0.0019996   0.0008286  -0.0000000
    9   0.0000000   0.0000000   0.0045950  -0.0000000  -0.0000000   0.0057307
   10  -0.0019822   0.0019996  -0.0000000   0.2161100   0.1474364  -0.0000000
   11   0.0034058   0.0008286  -0.0000000   0.1474364   0.1884130   0.0000000
   12  -0.0000000  -0.0000000   0.0057307  -0.0000000   0.0000000   0.0177893
   13  -0.0011786   0.0005279   0.0000000   0.0075714  -0.0089539   0.0000000
   14  -0.0007674   0.0067836  -0.0000000   0.0174229  -0.0260657  -0.0000000
   15  -0.0000000  -0.0000000  -0.0037257   0.0000000  -0.0000000   0.0038529
           13          14          15
    1  -0.0484494   0.0367228   0.0000000
    2   0.0479324  -0.1640688  -0.0000000
    3   0.0000000  -0.0000000  -0.0210735
    4  -0.0122846   0.0120385   0.0000000
    5   0.0259104  -0.0249718   0.0000000
    6  -0.0000000   0.0000000   0.0124207
    7  -0.0011786  -0.0007674  -0.0000000
    8   0.0005279   0.0067836  -0.0000000
    9   0.0000000  -0.0000000  -0.0037257
   10   0.0075714   0.0174229   0.0000000
   11  -0.0089539  -0.0260657  -0.0000000
   12   0.0000000  -0.0000000   0.0038529
   13   0.0543412  -0.0654168  -0.0000000
   14  -0.0654168   0.2083226   0.0000000
   15  -0.0000000   0.0000000   0.0085256
 Gradient time:  CPU 114.28 s  wall 114.31 s
 **********************************************************************
 **                                                                  **
 **                       VIBRATIONAL ANALYSIS                       **
 **                       --------------------                       **
 **                                                                  **
 **        VIBRATIONAL FREQUENCIES (CM**-1) AND NORMAL MODES         **
 **     FORCE CONSTANTS (mDYN/ANGSTROM) AND REDUCED MASSES (AMU)     **
 **                  INFRARED INTENSITIES (KM/MOL)                   **
 **                                                                  **
 **********************************************************************


 Mode:                 1                      2                      3
 Frequency:       111.33                 275.75                 333.89
 Force Cnst:      0.2986                 0.2109                 1.1460
 Red. Mass:      40.8850                 4.7085                17.4468
 IR Active:          YES                    YES                    YES
 IR Intens:        0.064                  0.035                 20.805
 Raman Active:       YES                    YES                    YES
               X      Y      Z        X      Y      Z        X      Y      Z
 C          0.156 -0.142 -0.000    0.000  0.000  0.465    0.467  0.286 -0.000
 P          0.109 -0.272  0.000    0.000  0.000 -0.175    0.448  0.128  0.000
 Br        -0.422  0.082 -0.000   -0.000 -0.000  0.031   -0.164 -0.169 -0.000
 H         -0.091  0.130 -0.000    0.000 -0.000  0.861    0.572  0.178 -0.000
 Cl         0.806  0.101  0.000   -0.000  0.000 -0.099   -0.204  0.164  0.000
 TransDip  -0.003 -0.008 -0.000    0.000  0.000 -0.006    0.140  0.042 -0.000

 Mode:                 4                      5                      6
 Frequency:       426.11                 681.27                 756.31
 Force Cnst:      2.8504                 2.4694                 0.4187
 Red. Mass:      26.6455                 9.0303                 1.2424
 IR Active:          YES                    YES                    YES
 IR Intens:       30.166                 46.701                 45.329
 Raman Active:       YES                    YES                    YES
               X      Y      Z        X      Y      Z        X      Y      Z
 C         -0.255 -0.173 -0.000    0.348  0.589  0.000   -0.000 -0.000 -0.145
 P         -0.029  0.774 -0.000   -0.194 -0.009 -0.000    0.000 -0.000  0.005
 Br        -0.057 -0.151  0.000   -0.007  0.007  0.000   -0.000 -0.000  0.003
 H         -0.048 -0.376  0.000    0.553  0.370  0.000    0.000 -0.000  0.989
 Cl         0.244 -0.274  0.000    0.051 -0.220 -0.000   -0.000  0.000  0.009
 TransDip   0.090  0.151  0.000   -0.213  0.050  0.000    0.000  0.000  0.216

 Mode:                 7                      8                      9
 Frequency:      1032.82                1286.21                3152.71
 Force Cnst:      1.7663                 1.4303                 6.3612
 Red. Mass:       2.8103                 1.4674                 1.0862
 IR Active:          YES                    YES                    YES
 IR Intens:       46.725                 23.814                  9.372
 Raman Active:       YES                    YES                    YES
               X      Y      Z        X      Y      Z        X      Y      Z
 C          0.268 -0.207 -0.000    0.158 -0.111 -0.000   -0.064 -0.055 -0.000
 P         -0.114  0.031  0.000   -0.031  0.023  0.000    0.000 -0.001  0.000
 Br        -0.000  0.001 -0.000    0.001 -0.000  0.000    0.000  0.000 -0.000
 H          0.675 -0.642 -0.000   -0.621  0.759  0.000    0.739  0.668  0.000
 Cl        -0.010  0.059  0.000   -0.011 -0.003  0.000    0.000  0.000  0.000
 TransDip   0.123 -0.181  0.000    0.127 -0.092  0.000    0.096 -0.020 -0.000

 STANDARD THERMODYNAMIC QUANTITIES AT   298.15 K  AND     1.00 ATM

   This Molecule has  0 Imaginary Frequencies
   Zero point vibrational energy:       11.517 kcal/mol

   Atom    1 Element C  Has Mass   12.00000
   Atom    2 Element P  Has Mass   30.97376
   Atom    3 Element Br Has Mass   78.91830
   Atom    4 Element H  Has Mass    1.00783
   Atom    5 Element Cl Has Mass   34.96885
   Molecular Mass:   157.868740 amu
   Principal axes and moments of inertia in amu*Bohr^2:
                             1           2           3
    Eigenvalues --      384.77788  1213.91328  1598.69116
          X               0.99999     0.00352     0.00000
          Y              -0.00352     0.99999     0.00000
          Z               0.00000    -0.00000     1.00000
   Rotational Symmetry Number is   1
   The Molecule is an Asymmetric Top
   Translational Enthalpy:        0.889 kcal/mol
   Rotational Enthalpy:           0.889 kcal/mol
   Vibrational Enthalpy:         12.826 kcal/mol
   gas constant (RT):             0.592 kcal/mol
   Translational Entropy:        41.079  cal/mol.K
   Rotational Entropy:           28.103  cal/mol.K
   Vibrational Entropy:           7.604  cal/mol.K

   Total Enthalpy:               15.196 kcal/mol
   Total Entropy:                76.786  cal/mol.K
Archival summary:
1\1\TWL02\FREQ\ProcedureUnspecified\BasisUnspecified\r1l1111\taweetha\MonNov2617:03:072018MonNov2617:03:072018\0\\#,FREQ,ProcedureUnspecified,BasisUnspecified,\\0,1\Br\P,1,2.25737\C,2,1.6738,1,104.884\H,3,1.08753,2,115.095,1,-180,0\Cl,3,1.72403,2,132.221,1,0,0\\\@

 Total job time:  132.32s(wall), 132.27s(cpu) 
 Mon Nov 26 17:03:07 2018

        *************************************************************
        *                                                           *
        *  Thank you very much for using Q-Chem.  Have a nice day.  *
        *                                                           *
        *************************************************************
