# Supplementary material for: Geometric and energetic data from ab initio calculations of haloethene, haloimine, halomethylenephosphine, haloiminophosphine, halodiazene, halodiphosphene and halocyclopropane
Source: Data Brief. 2019 Nov 2;27:104738. doi: 10.1016/j.dib.2019.104738 (PMC6861602; doi:10.1016/j.dib.2019.104738)
Supplement: Multimedia component 5 [file mmc5.zip › CP/B3LYP/ClHCPClE.out]

Q-Chem Developer Version!
                  Welcome to Q-Chem
     A Quantum Leap Into The Future Of Chemistry


 Q-Chem 5.1, Q-Chem, Inc., Pleasanton, CA (2018)

 Yihan Shao,  Zhengting Gan,  E. Epifanovsky,  A. T. B. Gilbert,  M. Wormit,  
 J. Kussmann,  A. W. Lange,  A. Behn,  Jia Deng,  Xintian Feng,  D. Ghosh,  
 M. Goldey,  P. R. Horn,  L. D. Jacobson,  I. Kaliman,  T. Kus,  A. Landau,  
 Jie Liu,  E. I. Proynov,  R. M. Richard,  R. P. Steele,  E. J. Sundstrom,  
 H. L. Woodcock III,  P. M. Zimmerman,  D. Zuev,  B. Albrecht,  E. Alguire,  
 S. A. Baeppler,  D. Barton,  Z. Benda,  Y. A. Bernard,  E. J. Berquist,  
 K. B. Bravaya,  H. Burton,  D. Casanova,  Chun-Min Chang,  Yunqing Chen,  
 A. Chien,  K. D. Closser,  M. P. Coons,  S. Coriani,  S. Dasgupta,  
 A. L. Dempwolff,  M. Diedenhofen,  Hainam Do,  R. G. Edgar,  Po-Tung Fang,  
 S. Faraji,  S. Fatehi,  Qingguo Feng,  K. D. Fenk,  J. Fosso-Tande,  
 Qinghui Ge,  A. Ghysels,  G. Gidofalvi,  J. Gomes,  J. Gonthier,  A. Gunina,  
 D. Hait,  M. W. D. Hanson-Heine,  P. H. P. Harbach,  A. W. Hauser,  
 J. E. Herr,  E. G. Hohenstein,  Z. C. Holden,  Kerwin Hui,  B. C. Huynh,  
 T.-C. Jagau,  Hyunjun Ji,  B. Kaduk,  K. Khistyaev,  Jaehoon Kim,  
 P. Klunzinger,  K. Koh,  D. Kosenkov,  L. Koulias,  T. Kowalczyk,  
 C. M. Krauter,  A. Kunitsa,  Ka Un Lao,  A. Laurent,  K. V. Lawler,  
 Joonho Lee,  D. Lefrancois,  S. Lehtola,  D. S. Levine,  Yi-Pei Li,  
 You-Sheng Lin,  Fenglai Liu,  E. Livshits,  A. Luenser,  P. Manohar,  
 E. Mansoor,  S. F. Manzer,  Shan-Ping Mao,  Yuezhi Mao,  N. Mardirossian,  
 A. V. Marenich,  T. Markovich,  L. A. Martinez-Martinez,  S. A. Maurer,  
 N. J. Mayhall,  S. C. McKenzie,  J.-M. Mewes,  A. F. Morrison,  
 J. W. Mullinax,  K. Nanda,  T. S. Nguyen-Beck,  R. Olivares-Amaya,  
 J. A. Parkhill,  T. M. Perrine,  F. Plasser,  P. Pokhilko,  S. Prager,  
 A. Prociuk,  E. Ramos,  D. R. Rehn,  F. Rob,  M. Schneider,  N. Sergueev,  
 S. M. Sharada,  S. Sharma,  D. W. Small,  T. Stauch,  T. Stein,  
 Yu-Chuan Su,  A. J. W. Thom,  A. Tkatchenko,  T. Tsuchimochi,  N. M. Tubman,  
 L. Vogt,  M. L. Vidal,  O. Vydrov,  M. A. Watson,  J. Wenzel,  
 M. de Wergifosse,  T. A. Wesolowski,  A. White,  J. Witte,  A. Yamada,  
 Jun Yang,  K. Yao,  S. Yeganeh,  S. R. Yost,  Zhi-Qiang You,  A. Zech,  
 Igor Ying Zhang,  Xing Zhang,  Yan Zhao,  Ying Zhu,  B. R. Brooks,  
 G. K. L. Chan,  C. J. Cramer,  M. S. Gordon,  W. J. Hehre,  A. Klamt,  
 M. W. Schmidt,  C. D. Sherrill,  D. G. Truhlar,  A. Aspuru-Guzik,  R. Baer,  
 A. T. Bell,  N. A. Besley,  Jeng-Da Chai,  A. E. DePrince, III,  
 R. A. DiStasio Jr.,  A. Dreuw,  B. D. Dunietz,  T. R. Furlani,  
 Chao-Ping Hsu,  Yousung Jung,  Jing Kong,  D. S. Lambrecht,  WanZhen Liang,  
 C. Ochsenfeld,  V. A. Rassolov,  L. V. Slipchenko,  J. E. Subotnik,  
 T. Van Voorhis,  J. M. Herbert,  A. I. Krylov,  P. M. W. Gill,  M. Head-Gordon

 Contributors to earlier versions of Q-Chem not listed above: 
 R. D. Adamson,  B. Austin,  J. Baker,  G. J. O. Beran,  K. Brandhorst,  
 S. T. Brown,  E. F. C. Byrd,  A. K. Chakraborty,  C.-L. Cheng,  
 Siu Hung Chien,  D. M. Chipman,  D. L. Crittenden,  H. Dachsel,  
 R. J. Doerksen,  A. D. Dutoi,  L. Fusti-Molnar,  W. A. Goddard III,  
 A. Golubeva-Zadorozhnaya,  S. R. Gwaltney,  G. Hawkins,  A. Heyden,  
 S. Hirata,  G. Kedziora,  F. J. Keil,  C. Kelley,  Jihan Kim,  R. A. King,  
 R. Z. Khaliullin,  P. P. Korambath,  W. Kurlancheek,  A. M. Lee,  M. S. Lee,  
 S. V. Levchenko,  Ching Yeh Lin,  D. Liotard,  R. C. Lochan,  I. Lotan,  
 P. E. Maslen,  N. Nair,  D. P. O'Neill,  D. Neuhauser,  E. Neuscamman,  
 C. M. Oana,  R. Olson,  B. Peters,  R. Peverati,  P. A. Pieniazek,  
 Y. M. Rhee,  J. Ritchie,  M. A. Rohrdanz,  E. Rosta,  N. J. Russ,  
 H. F. Schaefer III,  N. E. Schultz,  N. Shenvi,  A. C. Simmonett,  A. Sodt,  
 D. Stuck,  K. S. Thanthiriwatte,  V. Vanovschi,  Tao Wang,  A. Warshel,  
 C. F. Williams,  Q. Wu,  X. Xu,  W. Zhang

 Please cite Q-Chem as follows:
 Y. Shao et al., Mol. Phys. 113, 184-215 (2015)
 DOI: 10.1080/00268976.2014.952696

 Q-Chem 5.1.2 for Intel X86 EM64T Linux

 Parts of Q-Chem use Armadillo 8.300.2 (Tropical Shenanigans).
 http://arma.sourceforge.net/

 Q-Chem begins on Mon Nov 26 17:19:56 2018  

Host: 
0

     Scratch files written to /scratch/taweetham/qchem52352//
Input Ideriv = 2
Curr. Ideriv = -1
Max.  Ideriv = 2

Checking the input file for inconsistencies... 	...done.

--------------------------------------------------------------
User input:
--------------------------------------------------------------
$molecule
0 1
C 
P 1 1.5 
Cl 2 PCl 1 120. 
H 1 PH 2 120.  3 180.0
Cl 1 PCl 2 120.  3 0.0

PH=1.44
PF=1.54
PCl=2.03
PBr=2.5
PI=2.6
$end

$rem
   job_type	optimization
   basis	6-311++g**
   method	b3lyp
$end

--------------------------------------------------------------
 ----------------------------------------------------------------
             Standard Nuclear Orientation (Angstroms)
    I     Atom           X                Y                Z
 ----------------------------------------------------------------
    1      C       0.7913381564    -1.0857491007    -0.0000000000
    2      P      -0.7068107142    -1.0112510366    -0.0000000000
    3      Cl     -1.6332448175     0.7950213272    -0.0000000000
    4      H       1.4485130869    -2.3670457528     0.0000000000
    5      Cl      1.8923988579     0.6197025496     0.0000000000
 ----------------------------------------------------------------
 Molecular Point Group                 Cs    NOp =  2
 Largest Abelian Subgroup              Cs    NOp =  2
 Nuclear Repulsion Energy =   240.0409585166 hartrees
 There are       28 alpha and       28 beta electrons
 Requested basis set is 6-311++G(d,p)
 There are 50 shells and 119 basis functions

 Total QAlloc Memory Limit   2000 MB
 Mega-Array Size       188 MB
 MEM_STATIC part       192 MB
 A cutoff of  1.0D-11 yielded   1120 shell pairs
 There are      6733 function pairs (      7221 Cartesian)
 Smallest overlap matrix eigenvalue = 6.06E-04

 Scale SEOQF with 1.000000e-01/1.000000e-01/1.000000e-01

 Standard Electronic Orientation quadrupole field applied
 Nucleus-field energy     =     0.0000000075 hartrees
 Guess from superposition of atomic densities
 Warning:  Energy on first SCF cycle will be non-variational
 SAD guess density has 56.000000 electrons

 -----------------------------------------------------------------------
  General SCF calculation program by
  Eric Jon Sundstrom, Paul Horn, Yuezhi Mao, Dmitri Zuev, Alec White,
  David Stuck, Shaama M.S., Shane Yost, Joonho Lee, David Small,
  Daniel Levine, Susi Lehtola, Hugh Burton, Evgeny Epifanovsky
 -----------------------------------------------------------------------
 Exchange:     0.2000 Hartree-Fock + 0.0800 Slater + 0.7200 B88
 Correlation:  0.1900 VWN1RPA + 0.8100 LYP
 Using SG-1 standard quadrature grid
 A restricted SCF calculation will be
 performed using DIIS
 SCF converges when DIIS error is below 1.0e-08
 ---------------------------------------
  Cycle       Energy         DIIS error
 ---------------------------------------
    1   -1300.9233546110      4.39e-02  
    2   -1300.3925337637      4.46e-03  
    3   -1300.3222600364      7.27e-03  
    4   -1300.4301543779      1.53e-03  
    5   -1300.4344146810      5.44e-04  
    6   -1300.4349232667      1.85e-04  
    7   -1300.4349944260      3.26e-05  
    8   -1300.4349965395      1.18e-05  
    9   -1300.4349968181      2.38e-06  
   10   -1300.4349968298      8.65e-07  
   11   -1300.4349968314      1.24e-07  
   12   -1300.4349968314      2.92e-08  
   13   -1300.4349968314      7.46e-09  Convergence criterion met
 ---------------------------------------
 SCF time:   CPU 10.93s  wall 11.00s 
 SCF   energy in the final basis set =    -1300.4349968314
 Total energy in the final basis set =    -1300.4349968314

 --------------------------------------------------------------
             Orbital Energies (a.u.) and Symmetries
 --------------------------------------------------------------

 Alpha MOs, Restricted
 -- Occupied --                  
-101.58 -101.57  -77.11  -10.28   -9.50   -9.48   -7.26   -7.25
  1 A'    2 A'    3 A'    4 A'    5 A'    6 A'    7 A'    1 A"                 
 -7.252  -7.242  -7.231  -7.231  -6.608  -4.771  -4.767  -4.764
  8 A'    9 A'    2 A"   10 A'   11 A'   12 A'    3 A"   13 A'                 
 -0.886  -0.832  -0.759  -0.541  -0.449  -0.443  -0.395  -0.371
 14 A'   15 A'   16 A'   17 A'   18 A'   19 A'    4 A"   20 A'                 
 -0.348  -0.322  -0.299  -0.298
  5 A"   21 A'   22 A'    6 A"                                                 
 -- Virtual --                   
 -0.108  -0.077  -0.071  -0.001   0.014   0.031   0.037   0.050
 23 A'    7 A"   24 A'   25 A'   26 A'   27 A'    8 A"   28 A'                 
  0.068   0.069   0.083   0.084   0.087   0.100   0.114   0.125
 29 A'   30 A'   31 A'    9 A"   10 A"   32 A'   33 A'   11 A"                 
  0.130   0.141   0.149   0.164   0.182   0.198   0.274   0.275
 34 A'   35 A'   36 A'   37 A'   38 A'   39 A'   40 A'   12 A"                 
  0.342   0.385   0.419   0.438   0.442   0.458   0.478   0.481
 41 A'   42 A'   43 A'   44 A'   13 A"   45 A'   14 A"   46 A'                 
  0.514   0.544   0.570   0.580   0.613   0.643   0.702   0.758
 47 A'   15 A"   48 A'   16 A"   49 A'   17 A"   50 A'   51 A'                 
  0.777   0.838   0.844   0.848   0.857   0.867   0.878   0.909
 52 A'   18 A"   53 A'   19 A"   54 A'   20 A"   55 A'   21 A"                 
  0.910   0.955   0.960   1.051   1.159   1.184   1.234   1.365
 56 A'   57 A'   58 A'   59 A'   60 A'   22 A"   61 A'   62 A'                 
  1.478   1.498   1.540   1.600   1.637   1.730   1.758   2.013
 63 A'   23 A"   24 A"   64 A'   25 A"   65 A'   66 A'   67 A'                 
  2.060   2.230   2.253   2.256   2.291   2.351   2.390   2.583
 68 A'   26 A"   27 A"   69 A'   70 A'   71 A'   72 A'   73 A'                 
  2.692   3.001   3.309   6.972   9.651   9.663  13.780  13.891
 28 A"   74 A'   75 A'   76 A'   77 A'   78 A'   29 A"   79 A'                 
 14.101  23.447  25.768  25.820  25.834  25.878  26.135  26.196
 80 A'   81 A'   30 A"   31 A"   82 A'   83 A'   84 A'   85 A'                 
163.155 215.637 215.641
 86 A'   87 A'   88 A'                                                         

 Beta MOs, Restricted
 -- Occupied --                  
-101.58 -101.57  -77.11  -10.28   -9.50   -9.48   -7.26   -7.25
  1 A'    2 A'    3 A'    4 A'    5 A'    6 A'    7 A'    1 A"                 
 -7.252  -7.242  -7.231  -7.231  -6.608  -4.771  -4.767  -4.764
  8 A'    9 A'    2 A"   10 A'   11 A'   12 A'    3 A"   13 A'                 
 -0.886  -0.832  -0.759  -0.541  -0.449  -0.443  -0.395  -0.371
 14 A'   15 A'   16 A'   17 A'   18 A'   19 A'    4 A"   20 A'                 
 -0.348  -0.322  -0.299  -0.298
  5 A"   21 A'   22 A'    6 A"                                                 
 -- Virtual --                   
 -0.108  -0.077  -0.071  -0.001   0.014   0.031   0.037   0.050
 23 A'    7 A"   24 A'   25 A'   26 A'   27 A'    8 A"   28 A'                 
  0.068   0.069   0.083   0.084   0.087   0.100   0.114   0.125
 29 A'   30 A'   31 A'    9 A"   10 A"   32 A'   33 A'   11 A"                 
  0.130   0.141   0.149   0.164   0.182   0.198   0.274   0.275
 34 A'   35 A'   36 A'   37 A'   38 A'   39 A'   40 A'   12 A"                 
  0.342   0.385   0.419   0.438   0.442   0.458   0.478   0.481
 41 A'   42 A'   43 A'   44 A'   13 A"   45 A'   14 A"   46 A'                 
  0.514   0.544   0.570   0.580   0.613   0.643   0.702   0.758
 47 A'   15 A"   48 A'   16 A"   49 A'   17 A"   50 A'   51 A'                 
  0.777   0.838   0.844   0.848   0.857   0.867   0.878   0.909
 52 A'   18 A"   53 A'   19 A"   54 A'   20 A"   55 A'   21 A"                 
  0.910   0.955   0.960   1.051   1.159   1.184   1.234   1.365
 56 A'   57 A'   58 A'   59 A'   60 A'   22 A"   61 A'   62 A'                 
  1.478   1.498   1.540   1.600   1.637   1.730   1.758   2.013
 63 A'   23 A"   24 A"   64 A'   25 A"   65 A'   66 A'   67 A'                 
  2.060   2.230   2.253   2.256   2.291   2.351   2.390   2.583
 68 A'   26 A"   27 A"   69 A'   70 A'   71 A'   72 A'   73 A'                 
  2.692   3.001   3.309   6.972   9.651   9.663  13.780  13.891
 28 A"   74 A'   75 A'   76 A'   77 A'   78 A'   29 A"   79 A'                 
 14.101  23.447  25.768  25.820  25.834  25.878  26.135  26.196
 80 A'   81 A'   30 A"   31 A"   82 A'   83 A'   84 A'   85 A'                 
163.155 215.637 215.641
 86 A'   87 A'   88 A'                                                         
 --------------------------------------------------------------

          Ground-State Mulliken Net Atomic Charges

     Atom                 Charge (a.u.)
  ----------------------------------------
      1 C                    -0.272379
      2 P                     0.047626
      3 Cl                   -0.006661
      4 H                     0.237751
      5 Cl                   -0.006337
  ----------------------------------------
  Sum of atomic charges =    -0.000000

 -----------------------------------------------------------------
                    Cartesian Multipole Moments
 -----------------------------------------------------------------
    Charge (ESU x 10^10)
                 0.0000
    Dipole Moment (Debye)
         X      -0.2384      Y      -2.0479      Z       0.0000
       Tot       2.0618
    Quadrupole Moments (Debye-Ang)
        XX     -46.8177     XY      -3.1980     YY     -40.7419
        XZ       0.0000     YZ      -0.0000     ZZ     -45.3472
    Octopole Moments (Debye-Ang^2)
       XXX      -3.5153    XXY       0.9290    XYY       9.7222
       YYY       0.7425    XXZ       0.0000    XYZ      -0.0000
       YYZ       0.0000    XZZ      -2.3197    YZZ       3.1503
       ZZZ       0.0000
    Hexadecapole Moments (Debye-Ang^3)
      XXXX    -618.7935   XXXY      -7.6330   XXYY    -129.5212
      XYYY     -25.7358   YYYY    -245.5097   XXXZ      -0.0000
      XXYZ      -0.0000   XYYZ      -0.0000   YYYZ      -0.0000
      XXZZ    -113.7818   XYZZ       0.4286   YYZZ     -58.8428
      XZZZ      -0.0000   YZZZ      -0.0000   ZZZZ     -57.6528
 -----------------------------------------------------------------
 Calculating analytic gradient of the SCF energy
 Gradient of SCF Energy
            1           2           3           4           5
    1  -0.2254889   0.1729492  -0.0047333   0.0404142   0.0168588
    2   0.0199691   0.0395369  -0.0189301  -0.0887896   0.0482136
    3  -0.0000000   0.0000000   0.0000000   0.0000000  -0.0000000
 Max gradient component =       2.255E-01
 RMS gradient           =       7.968E-02
 Gradient time:  CPU 2.57 s  wall 2.57 s
 Geometry Optimization Parameters
   NAtoms,    NIC,     NZ,  NCons,   NDum,   NFix, NCnnct, MaxDiis
        5      20       5       0       0       0       0       0


** GEOMETRY OPTIMIZATION IN DELOCALIZED INTERNAL COORDINATES **
   Searching for a Minimum

   Optimization Cycle:   1

                       Coordinates (Angstroms)
     ATOM                X               Y               Z
      1  C         0.7913381564   -1.0857491007    0.0000000000
      2  P        -0.7068107142   -1.0112510366    0.0000000000
      3  Cl       -1.6332448175    0.7950213272    0.0000000000
      4  H         1.4485130869   -2.3670457528    0.0000000000
      5  Cl        1.8923988579    0.6197025496    0.0000000000
   Point Group: cs    Number of degrees of freedom:     7


   Energy is  -1300.434996831


 Attempting to Generate Delocalized Internal Coordinates

  7 Hessian modes will be used to form the next step
  Hessian Eigenvalues:
     0.130389    0.139919    0.160000    0.220000    0.250000    0.313687
     0.766766

 Minimum Search - Taking Simple RFO Step
 Searching for Lamda that Minimizes Along All modes
 Value Taken    Lamda =  -0.09584671
 Calculated Step too Large.  Step scaled by  0.547369
 Step Taken.  Stepsize is  0.300000

                             Maximum     Tolerance    Cnvgd?
         Gradient           0.155362      0.000300      NO
         Displacement       0.169957      0.001200      NO
         Energy change     *********      0.000001      NO


 New Cartesian Coordinates Obtained by Inverse Iteration

 Displacement from previous Coordinates is:  0.303182
 ----------------------------------------------------------------
             Standard Nuclear Orientation (Angstroms)
    I     Atom           X                Y                Z
 ----------------------------------------------------------------
    1      C       0.8072824207    -1.0883025692     0.0000000000
    2      P      -0.7485785645    -1.0622122168     0.0000000000
    3      Cl     -1.5976289812     0.7931026300     0.0000000000
    4      H       1.4349062364    -2.2441205646     0.0000000000
    5      Cl      1.8962134582     0.5522107073     0.0000000000
 ----------------------------------------------------------------
 Molecular Point Group                 Cs    NOp =  2
 Largest Abelian Subgroup              Cs    NOp =  2
 Nuclear Repulsion Energy =   239.9300678144 hartrees
 There are       28 alpha and       28 beta electrons
 Applying Cartesian multipole field
    Component          Value
    ---------          -----
     (2,0,0)        1.00000E-11
     (0,2,0)        2.00000E-11
     (0,0,2)       -3.00000E-11
 Nucleus-field energy     =     0.0000000075 hartrees
 Requested basis set is 6-311++G(d,p)
 There are 50 shells and 119 basis functions
 A cutoff of  1.0D-11 yielded   1125 shell pairs
 There are      6762 function pairs (      7255 Cartesian)
 Smallest overlap matrix eigenvalue = 5.84E-04
 Guess MOs from SCF MO coefficient file

 -----------------------------------------------------------------------
  General SCF calculation program by
  Eric Jon Sundstrom, Paul Horn, Yuezhi Mao, Dmitri Zuev, Alec White,
  David Stuck, Shaama M.S., Shane Yost, Joonho Lee, David Small,
  Daniel Levine, Susi Lehtola, Hugh Burton, Evgeny Epifanovsky
 -----------------------------------------------------------------------
 Exchange:     0.2000 Hartree-Fock + 0.0800 Slater + 0.7200 B88
 Correlation:  0.1900 VWN1RPA + 0.8100 LYP
 Using SG-1 standard quadrature grid
 A restricted SCF calculation will be
 performed using DIIS
 SCF converges when DIIS error is below 1.0e-08
 ---------------------------------------
  Cycle       Energy         DIIS error
 ---------------------------------------
    1   -1300.4774408817      1.28e-03  
    2   -1300.4814706374      3.54e-04  
    3   -1300.4813911553      3.98e-04  
    4   -1300.4816760009      1.59e-04  
    5   -1300.4817239749      4.66e-05  
    6   -1300.4817280358      9.00e-06  
    7   -1300.4817281965      2.72e-06  
    8   -1300.4817282093      7.36e-07  
    9   -1300.4817282103      2.45e-07  
   10   -1300.4817282104      5.38e-08  
   11   -1300.4817282104      1.33e-08  
   12   -1300.4817282104      1.46e-09  Convergence criterion met
 ---------------------------------------
 SCF time:   CPU 10.23s  wall 10.00s 
 SCF   energy in the final basis set =    -1300.4817282104
 Total energy in the final basis set =    -1300.4817282104

 --------------------------------------------------------------
             Orbital Energies (a.u.) and Symmetries
 --------------------------------------------------------------

 Alpha MOs, Restricted
 -- Occupied --                  
-101.58 -101.57  -77.11  -10.28   -9.49   -9.48   -7.26   -7.25
  1 A'    2 A'    3 A'    4 A'    5 A'    6 A'    7 A'    1 A"                 
 -7.248  -7.248  -7.237  -7.236  -6.610  -4.772  -4.769  -4.766
  8 A'    9 A'    2 A"   10 A'   11 A'   12 A'    3 A"   13 A'                 
 -0.882  -0.839  -0.749  -0.550  -0.453  -0.450  -0.391  -0.371
 14 A'   15 A'   16 A'   17 A'   18 A'   19 A'    4 A"   20 A'                 
 -0.350  -0.325  -0.305  -0.292
  5 A"   21 A'   22 A'    6 A"                                                 
 -- Virtual --                   
 -0.096  -0.083  -0.043  -0.003   0.016   0.031   0.038   0.051
 23 A'    7 A"   24 A'   25 A'   26 A'   27 A'    8 A"   28 A'                 
  0.068   0.075   0.085   0.086   0.089   0.098   0.116   0.126
 29 A'   30 A'    9 A"   10 A"   31 A'   32 A'   33 A'   11 A"                 
  0.129   0.141   0.144   0.162   0.184   0.200   0.272   0.276
 34 A'   35 A'   36 A'   37 A'   38 A'   39 A'   40 A'   12 A"                 
  0.334   0.385   0.420   0.437   0.442   0.475   0.478   0.487
 41 A'   42 A'   43 A'   44 A'   13 A"   45 A'   14 A"   46 A'                 
  0.506   0.543   0.549   0.582   0.603   0.635   0.704   0.762
 47 A'   15 A"   48 A'   16 A"   49 A'   17 A"   50 A'   51 A'                 
  0.780   0.837   0.842   0.843   0.859   0.862   0.876   0.910
 52 A'   18 A"   19 A"   53 A'   54 A'   20 A"   55 A'   21 A"                 
  0.911   0.948   0.977   1.060   1.095   1.177   1.231   1.427
 56 A'   57 A'   58 A'   59 A'   60 A'   22 A"   61 A'   62 A'                 
  1.487   1.509   1.551   1.614   1.683   1.746   1.794   1.984
 23 A"   63 A'   24 A"   64 A'   25 A"   65 A'   66 A'   67 A'                 
  2.136   2.231   2.251   2.265   2.294   2.364   2.387   2.627
 68 A'   26 A"   27 A"   69 A'   70 A'   71 A'   72 A'   73 A'                 
  2.689   3.037   3.342   6.949   9.650   9.667  13.778  13.889
 28 A"   74 A'   75 A'   76 A'   77 A'   78 A'   29 A"   79 A'                 
 14.049  23.420  25.766  25.822  25.847  25.876  26.151  26.208
 80 A'   81 A'   30 A"   31 A"   82 A'   83 A'   84 A'   85 A'                 
163.114 215.636 215.645
 86 A'   87 A'   88 A'                                                         

 Beta MOs, Restricted
 -- Occupied --                  
-101.58 -101.57  -77.11  -10.28   -9.49   -9.48   -7.26   -7.25
  1 A'    2 A'    3 A'    4 A'    5 A'    6 A'    7 A'    1 A"                 
 -7.248  -7.248  -7.237  -7.236  -6.610  -4.772  -4.769  -4.766
  8 A'    9 A'    2 A"   10 A'   11 A'   12 A'    3 A"   13 A'                 
 -0.882  -0.839  -0.749  -0.550  -0.453  -0.450  -0.391  -0.371
 14 A'   15 A'   16 A'   17 A'   18 A'   19 A'    4 A"   20 A'                 
 -0.350  -0.325  -0.305  -0.292
  5 A"   21 A'   22 A'    6 A"                                                 
 -- Virtual --                   
 -0.096  -0.083  -0.043  -0.003   0.016   0.031   0.038   0.051
 23 A'    7 A"   24 A'   25 A'   26 A'   27 A'    8 A"   28 A'                 
  0.068   0.075   0.085   0.086   0.089   0.098   0.116   0.126
 29 A'   30 A'    9 A"   10 A"   31 A'   32 A'   33 A'   11 A"                 
  0.129   0.141   0.144   0.162   0.184   0.200   0.272   0.276
 34 A'   35 A'   36 A'   37 A'   38 A'   39 A'   40 A'   12 A"                 
  0.334   0.385   0.420   0.437   0.442   0.475   0.478   0.487
 41 A'   42 A'   43 A'   44 A'   13 A"   45 A'   14 A"   46 A'                 
  0.506   0.543   0.549   0.582   0.603   0.635   0.704   0.762
 47 A'   15 A"   48 A'   16 A"   49 A'   17 A"   50 A'   51 A'                 
  0.780   0.837   0.842   0.843   0.859   0.862   0.876   0.910
 52 A'   18 A"   19 A"   53 A'   54 A'   20 A"   55 A'   21 A"                 
  0.911   0.948   0.977   1.060   1.095   1.177   1.231   1.427
 56 A'   57 A'   58 A'   59 A'   60 A'   22 A"   61 A'   62 A'                 
  1.487   1.509   1.551   1.614   1.683   1.746   1.794   1.984
 23 A"   63 A'   24 A"   64 A'   25 A"   65 A'   66 A'   67 A'                 
  2.136   2.231   2.251   2.265   2.294   2.364   2.387   2.627
 68 A'   26 A"   27 A"   69 A'   70 A'   71 A'   72 A'   73 A'                 
  2.689   3.037   3.342   6.949   9.650   9.667  13.778  13.889
 28 A"   74 A'   75 A'   76 A'   77 A'   78 A'   29 A"   79 A'                 
 14.049  23.420  25.766  25.822  25.847  25.876  26.151  26.208
 80 A'   81 A'   30 A"   31 A"   82 A'   83 A'   84 A'   85 A'                 
163.114 215.636 215.645
 86 A'   87 A'   88 A'                                                         
 --------------------------------------------------------------

          Ground-State Mulliken Net Atomic Charges

     Atom                 Charge (a.u.)
  ----------------------------------------
      1 C                    -0.301680
      2 P                     0.048040
      3 Cl                   -0.024375
      4 H                     0.240262
      5 Cl                    0.037753
  ----------------------------------------
  Sum of atomic charges =     0.000000

 -----------------------------------------------------------------
                    Cartesian Multipole Moments
 -----------------------------------------------------------------
    Charge (ESU x 10^10)
                 0.0000
    Dipole Moment (Debye)
         X      -0.0565      Y      -1.9391      Z       0.0000
       Tot       1.9399
    Quadrupole Moments (Debye-Ang)
        XX     -46.4891     XY      -2.4335     YY     -41.1199
        XZ       0.0000     YZ      -0.0000     ZZ     -45.3979
    Octopole Moments (Debye-Ang^2)
       XXX      -1.6182    XXY       2.8349    XYY       8.6666
       YYY       6.9810    XXZ       0.0000    XYZ       0.0000
       YYZ       0.0000    XZZ      -1.9285    YZZ       4.6243
       ZZZ       0.0000
    Hexadecapole Moments (Debye-Ang^3)
      XXXX    -613.2727   XXXY      -3.9896   XXYY    -130.6159
      XYYY     -21.2265   YYYY    -250.2446   XXXZ       0.0000
      XXYZ       0.0000   XYYZ      -0.0000   YYYZ      -0.0000
      XXZZ    -112.9181   XYZZ       0.6312   YYZZ     -58.4374
      XZZZ       0.0000   YZZZ      -0.0000   ZZZZ     -58.0191
 -----------------------------------------------------------------
 Calculating analytic gradient of the SCF energy
 Gradient of SCF Energy
            1           2           3           4           5
    1  -0.1516802   0.0998902  -0.0042125   0.0366342   0.0193683
    2   0.0110807   0.0331016  -0.0139145  -0.0774390   0.0471711
    3  -0.0000000   0.0000000   0.0000000   0.0000000   0.0000000
 Max gradient component =       1.517E-01
 RMS gradient           =       5.438E-02
 Gradient time:  CPU 2.59 s  wall 2.59 s
 Geometry Optimization Parameters
   NAtoms,    NIC,     NZ,  NCons,   NDum,   NFix, NCnnct, MaxDiis
        5      20       5       0       0       0       0       0

 Cartesian Hessian Update
 Hessian Updated using BFGS Update


** GEOMETRY OPTIMIZATION IN DELOCALIZED INTERNAL COORDINATES **
   Searching for a Minimum

   Optimization Cycle:   2

                       Coordinates (Angstroms)
     ATOM                X               Y               Z
      1  C         0.8072824207   -1.0883025692    0.0000000000
      2  P        -0.7485785645   -1.0622122168    0.0000000000
      3  Cl       -1.5976289812    0.7931026300    0.0000000000
      4  H         1.4349062364   -2.2441205646    0.0000000000
      5  Cl        1.8962134582    0.5522107073    0.0000000000
   Point Group: cs    Number of degrees of freedom:     7


   Energy is  -1300.481728210

 Hessian Updated using BFGS Update

  7 Hessian modes will be used to form the next step
  Hessian Eigenvalues:
     0.068167    0.139140    0.159818    0.218489    0.247569    0.313311
     0.882456

 Minimum Search - Taking Simple RFO Step
 Searching for Lamda that Minimizes Along All modes
 Value Taken    Lamda =  -0.09190592
 Calculated Step too Large.  Step scaled by  0.412567
 Step Taken.  Stepsize is  0.300000

                             Maximum     Tolerance    Cnvgd?
         Gradient           0.102085      0.000300      NO
         Displacement       0.162529      0.001200      NO
         Energy change     -0.046731      0.000001      NO


 New Cartesian Coordinates Obtained by Inverse Iteration

 Displacement from previous Coordinates is:  0.309837
 ----------------------------------------------------------------
             Standard Nuclear Orientation (Angstroms)
    I     Atom           X                Y                Z
 ----------------------------------------------------------------
    1      C       0.8199033983    -1.0868856905     0.0000000000
    2      P      -0.7703276371    -1.1070824560     0.0000000000
    3      Cl     -1.5543447564     0.7863712690     0.0000000000
    4      H       1.4142083794    -2.1179164760     0.0000000000
    5      Cl      1.8827551853     0.4761913402     0.0000000000
 ----------------------------------------------------------------
 Molecular Point Group                 Cs    NOp =  2
 Largest Abelian Subgroup              Cs    NOp =  2
 Nuclear Repulsion Energy =   241.7299157079 hartrees
 There are       28 alpha and       28 beta electrons
 Applying Cartesian multipole field
    Component          Value
    ---------          -----
     (2,0,0)        1.00000E-11
     (0,2,0)        2.00000E-11
     (0,0,2)       -3.00000E-11
 Nucleus-field energy     =     0.0000000073 hartrees
 Requested basis set is 6-311++G(d,p)
 There are 50 shells and 119 basis functions
 A cutoff of  1.0D-11 yielded   1128 shell pairs
 There are      6767 function pairs (      7260 Cartesian)
 Smallest overlap matrix eigenvalue = 5.32E-04
 Guess MOs from SCF MO coefficient file

 -----------------------------------------------------------------------
  General SCF calculation program by
  Eric Jon Sundstrom, Paul Horn, Yuezhi Mao, Dmitri Zuev, Alec White,
  David Stuck, Shaama M.S., Shane Yost, Joonho Lee, David Small,
  Daniel Levine, Susi Lehtola, Hugh Burton, Evgeny Epifanovsky
 -----------------------------------------------------------------------
 Exchange:     0.2000 Hartree-Fock + 0.0800 Slater + 0.7200 B88
 Correlation:  0.1900 VWN1RPA + 0.8100 LYP
 Using SG-1 standard quadrature grid
 A restricted SCF calculation will be
 performed using DIIS
 SCF converges when DIIS error is below 1.0e-08
 ---------------------------------------
  Cycle       Energy         DIIS error
 ---------------------------------------
    1   -1300.5100338520      1.30e-03  
    2   -1300.5138233518      4.53e-04  
    3   -1300.5134241385      6.48e-04  
    4   -1300.5142205778      1.18e-04  
    5   -1300.5142448325      4.67e-05  
    6   -1300.5142493667      8.22e-06  
    7   -1300.5142494938      2.72e-06  
    8   -1300.5142495061      8.17e-07  
    9   -1300.5142495074      1.51e-07  
   10   -1300.5142495075      2.27e-08  
   11   -1300.5142495075      9.78e-09  Convergence criterion met
 ---------------------------------------
 SCF time:   CPU 9.47s  wall 9.00s 
 SCF   energy in the final basis set =    -1300.5142495075
 Total energy in the final basis set =    -1300.5142495075

 --------------------------------------------------------------
             Orbital Energies (a.u.) and Symmetries
 --------------------------------------------------------------

 Alpha MOs, Restricted
 -- Occupied --                  
-101.58 -101.57  -77.11  -10.28   -9.49   -9.49   -7.25   -7.25
  1 A'    2 A'    3 A'    4 A'    5 A'    6 A'    7 A'    8 A'                 
 -7.244  -7.243  -7.242  -7.241  -6.609  -4.772  -4.768  -4.765
  1 A"    9 A'    2 A"   10 A'   11 A'   12 A'    3 A"   13 A'                 
 -0.880  -0.850  -0.743  -0.562  -0.462  -0.454  -0.390  -0.370
 14 A'   15 A'   16 A'   17 A'   18 A'   19 A'    4 A"   20 A'                 
 -0.354  -0.328  -0.308  -0.286
  5 A"   21 A'   22 A'    6 A"                                                 
 -- Virtual --                   
 -0.086  -0.083  -0.020  -0.003   0.019   0.032   0.038   0.051
  7 A"   23 A'   24 A'   25 A'   26 A'   27 A'    8 A"   28 A'                 
  0.068   0.079   0.084   0.086   0.098   0.102   0.118   0.127
 29 A'   30 A'    9 A"   10 A"   31 A'   32 A'   33 A'   11 A"                 
  0.128   0.137   0.146   0.162   0.192   0.204   0.271   0.277
 34 A'   35 A'   36 A'   37 A'   38 A'   39 A'   40 A'   12 A"                 
  0.330   0.385   0.422   0.437   0.441   0.465   0.477   0.496
 41 A'   42 A'   43 A'   44 A'   13 A"   45 A'   14 A"   46 A'                 
  0.520   0.542   0.549   0.585   0.597   0.632   0.709   0.762
 47 A'   15 A"   48 A'   16 A"   49 A'   17 A"   50 A'   51 A'                 
  0.784   0.825   0.842   0.846   0.856   0.862   0.878   0.911
 52 A'   18 A"   53 A'   19 A"   20 A"   54 A'   55 A'   21 A"                 
  0.916   0.942   0.998   1.047   1.090   1.183   1.229   1.483
 56 A'   57 A'   58 A'   59 A'   60 A'   22 A"   61 A'   23 A"                 
  1.493   1.543   1.556   1.634   1.748   1.758   1.838   2.001
 62 A'   63 A'   24 A"   64 A'   65 A'   25 A"   66 A'   67 A'                 
  2.227   2.233   2.251   2.283   2.317   2.381   2.400   2.634
 68 A'   26 A"   27 A"   69 A'   70 A'   71 A'   72 A'   73 A'                 
  2.695   3.082   3.396   6.937   9.651   9.677  13.779  13.892
 28 A"   74 A'   75 A'   76 A'   77 A'   78 A'   29 A"   79 A'                 
 14.024  23.474  25.768  25.824  25.867  25.875  26.161  26.236
 80 A'   81 A'   30 A"   31 A"   82 A'   83 A'   84 A'   85 A'                 
163.092 215.636 215.656
 86 A'   87 A'   88 A'                                                         

 Beta MOs, Restricted
 -- Occupied --                  
-101.58 -101.57  -77.11  -10.28   -9.49   -9.49   -7.25   -7.25
  1 A'    2 A'    3 A'    4 A'    5 A'    6 A'    7 A'    8 A'                 
 -7.244  -7.243  -7.242  -7.241  -6.609  -4.772  -4.768  -4.765
  1 A"    9 A'    2 A"   10 A'   11 A'   12 A'    3 A"   13 A'                 
 -0.880  -0.850  -0.743  -0.562  -0.462  -0.454  -0.390  -0.370
 14 A'   15 A'   16 A'   17 A'   18 A'   19 A'    4 A"   20 A'                 
 -0.354  -0.328  -0.308  -0.286
  5 A"   21 A'   22 A'    6 A"                                                 
 -- Virtual --                   
 -0.086  -0.083  -0.020  -0.003   0.019   0.032   0.038   0.051
  7 A"   23 A'   24 A'   25 A'   26 A'   27 A'    8 A"   28 A'                 
  0.068   0.079   0.084   0.086   0.098   0.102   0.118   0.127
 29 A'   30 A'    9 A"   10 A"   31 A'   32 A'   33 A'   11 A"                 
  0.128   0.137   0.146   0.162   0.192   0.204   0.271   0.277
 34 A'   35 A'   36 A'   37 A'   38 A'   39 A'   40 A'   12 A"                 
  0.330   0.385   0.422   0.437   0.441   0.465   0.477   0.496
 41 A'   42 A'   43 A'   44 A'   13 A"   45 A'   14 A"   46 A'                 
  0.520   0.542   0.549   0.585   0.597   0.632   0.709   0.762
 47 A'   15 A"   48 A'   16 A"   49 A'   17 A"   50 A'   51 A'                 
  0.784   0.825   0.842   0.846   0.856   0.862   0.878   0.911
 52 A'   18 A"   53 A'   19 A"   20 A"   54 A'   55 A'   21 A"                 
  0.916   0.942   0.998   1.047   1.090   1.183   1.229   1.483
 56 A'   57 A'   58 A'   59 A'   60 A'   22 A"   61 A'   23 A"                 
  1.493   1.543   1.556   1.634   1.748   1.758   1.838   2.001
 62 A'   63 A'   24 A"   64 A'   65 A'   25 A"   66 A'   67 A'                 
  2.227   2.233   2.251   2.283   2.317   2.381   2.400   2.634
 68 A'   26 A"   27 A"   69 A'   70 A'   71 A'   72 A'   73 A'                 
  2.695   3.082   3.396   6.937   9.651   9.677  13.779  13.892
 28 A"   74 A'   75 A'   76 A'   77 A'   78 A'   29 A"   79 A'                 
 14.024  23.474  25.768  25.824  25.867  25.875  26.161  26.236
 80 A'   81 A'   30 A"   31 A"   82 A'   83 A'   84 A'   85 A'                 
163.092 215.636 215.656
 86 A'   87 A'   88 A'                                                         
 --------------------------------------------------------------

          Ground-State Mulliken Net Atomic Charges

     Atom                 Charge (a.u.)
  ----------------------------------------
      1 C                    -0.338923
      2 P                     0.045494
      3 Cl                   -0.042187
      4 H                     0.247062
      5 Cl                    0.088554
  ----------------------------------------
  Sum of atomic charges =    -0.000000

 -----------------------------------------------------------------
                    Cartesian Multipole Moments
 -----------------------------------------------------------------
    Charge (ESU x 10^10)
                 0.0000
    Dipole Moment (Debye)
         X       0.1797      Y      -1.8298      Z      -0.0000
       Tot       1.8386
    Quadrupole Moments (Debye-Ang)
        XX     -46.0954     XY      -1.8110     YY     -41.4423
        XZ       0.0000     YZ       0.0000     ZZ     -45.3191
    Octopole Moments (Debye-Ang^2)
       XXX       0.1175    XXY       4.6353    XYY       7.6980
       YYY      12.8199    XXZ       0.0000    XYZ      -0.0000
       YYZ      -0.0000    XZZ      -1.5069    YZZ       6.0726
       ZZZ       0.0000
    Hexadecapole Moments (Debye-Ang^3)
      XXXX    -598.0151   XXXY      -0.1249   XXYY    -130.1076
      XYYY     -16.5654   YYYY    -252.1546   XXXZ       0.0000
      XXYZ       0.0000   XYYZ       0.0000   YYYZ       0.0000
      XXZZ    -110.3727   XYZZ       1.0820   YYZZ     -57.7187
      XZZZ       0.0000   YZZZ       0.0000   ZZZZ     -58.0646
 -----------------------------------------------------------------
 Calculating analytic gradient of the SCF energy
 Gradient of SCF Energy
            1           2           3           4           5
    1  -0.1021467   0.0642216  -0.0027015   0.0235364   0.0170903
    2  -0.0056875   0.0255046  -0.0102819  -0.0489018   0.0393666
    3   0.0000000  -0.0000000  -0.0000000   0.0000000  -0.0000000
 Max gradient component =       1.021E-01
 RMS gradient           =       3.664E-02
 Gradient time:  CPU 2.61 s  wall 2.61 s
 Geometry Optimization Parameters
   NAtoms,    NIC,     NZ,  NCons,   NDum,   NFix, NCnnct, MaxDiis
        5      20       5       0       0       0       0       0

 Cartesian Hessian Update
 Hessian Updated using BFGS Update


** GEOMETRY OPTIMIZATION IN DELOCALIZED INTERNAL COORDINATES **
   Searching for a Minimum

   Optimization Cycle:   3

                       Coordinates (Angstroms)
     ATOM                X               Y               Z
      1  C         0.8199033983   -1.0868856905    0.0000000000
      2  P        -0.7703276371   -1.1070824560    0.0000000000
      3  Cl       -1.5543447564    0.7863712690    0.0000000000
      4  H         1.4142083794   -2.1179164760    0.0000000000
      5  Cl        1.8827551853    0.4761913402    0.0000000000
   Point Group: cs    Number of degrees of freedom:     7


   Energy is  -1300.514249507

 Hessian Updated using BFGS Update

  7 Hessian modes will be used to form the next step
  Hessian Eigenvalues:
     0.103130    0.159693    0.160859    0.216487    0.247959    0.312774
     0.826431

 Minimum Search - Taking Simple RFO Step
 Searching for Lamda that Minimizes Along All modes
 Value Taken    Lamda =  -0.04522415
 Calculated Step too Large.  Step scaled by  0.575015
 Step Taken.  Stepsize is  0.300000

                             Maximum     Tolerance    Cnvgd?
         Gradient           0.066525      0.000300      NO
         Displacement       0.153476      0.001200      NO
         Energy change     -0.032521      0.000001      NO


 New Cartesian Coordinates Obtained by Inverse Iteration

 Displacement from previous Coordinates is:  0.305606
 ----------------------------------------------------------------
             Standard Nuclear Orientation (Angstroms)
    I     Atom           X                Y                Z
 ----------------------------------------------------------------
    1      C       0.8338166548    -1.0704254672     0.0000000000
    2      P      -0.7903489658    -1.1463060899     0.0000000000
    3      Cl     -1.5179197564     0.7820173865     0.0000000000
    4      H       1.4043778765    -2.0006283113     0.0000000000
    5      Cl      1.8622687605     0.3860204686     0.0000000000
 ----------------------------------------------------------------
 Molecular Point Group                 Cs    NOp =  2
 Largest Abelian Subgroup              Cs    NOp =  2
 Nuclear Repulsion Energy =   244.2638810206 hartrees
 There are       28 alpha and       28 beta electrons
 Applying Cartesian multipole field
    Component          Value
    ---------          -----
     (2,0,0)        1.00000E-11
     (0,2,0)        2.00000E-11
     (0,0,2)       -3.00000E-11
 Nucleus-field energy     =     0.0000000072 hartrees
 Requested basis set is 6-311++G(d,p)
 There are 50 shells and 119 basis functions
 A cutoff of  1.0D-11 yielded   1131 shell pairs
 There are      6778 function pairs (      7271 Cartesian)
 Smallest overlap matrix eigenvalue = 4.47E-04
 Guess MOs from SCF MO coefficient file

 -----------------------------------------------------------------------
  General SCF calculation program by
  Eric Jon Sundstrom, Paul Horn, Yuezhi Mao, Dmitri Zuev, Alec White,
  David Stuck, Shaama M.S., Shane Yost, Joonho Lee, David Small,
  Daniel Levine, Susi Lehtola, Hugh Burton, Evgeny Epifanovsky
 -----------------------------------------------------------------------
 Exchange:     0.2000 Hartree-Fock + 0.0800 Slater + 0.7200 B88
 Correlation:  0.1900 VWN1RPA + 0.8100 LYP
 Using SG-1 standard quadrature grid
 A restricted SCF calculation will be
 performed using DIIS
 SCF converges when DIIS error is below 1.0e-08
 ---------------------------------------
  Cycle       Energy         DIIS error
 ---------------------------------------
    1   -1300.5266178853      1.50e-03  
    2   -1300.5314378014      5.91e-04  
    3   -1300.5309155908      7.90e-04  
    4   -1300.5320747686      1.50e-04  
    5   -1300.5321183566      5.38e-05  
    6   -1300.5321242797      9.91e-06  
    7   -1300.5321244566      3.38e-06  
    8   -1300.5321244762      9.11e-07  
    9   -1300.5321244779      1.30e-07  
   10   -1300.5321244779      1.61e-08  
   11   -1300.5321244779      4.77e-09  Convergence criterion met
 ---------------------------------------
 SCF time:   CPU 9.57s  wall 10.00s 
 SCF   energy in the final basis set =    -1300.5321244779
 Total energy in the final basis set =    -1300.5321244779

 --------------------------------------------------------------
             Orbital Energies (a.u.) and Symmetries
 --------------------------------------------------------------

 Alpha MOs, Restricted
 -- Occupied --                  
-101.58 -101.57  -77.11  -10.27   -9.49   -9.48   -7.26   -7.25
  1 A'    2 A'    3 A'    4 A'    5 A'    6 A'    7 A'    1 A"                 
 -7.247  -7.247  -7.239  -7.238  -6.606  -4.769  -4.765  -4.763
  8 A'    9 A'    2 A"   10 A'   11 A'   12 A'    3 A"   13 A'                 
 -0.890  -0.857  -0.735  -0.575  -0.476  -0.454  -0.393  -0.369
 14 A'   15 A'   16 A'   17 A'   18 A'   19 A'    4 A"   20 A'                 
 -0.357  -0.331  -0.309  -0.278
  5 A"   21 A'   22 A'    6 A"                                                 
 -- Virtual --                   
 -0.088  -0.067  -0.009   0.005   0.023   0.033   0.039   0.052
  7 A"   23 A'   24 A'   25 A'   26 A'   27 A'    8 A"   28 A'                 
  0.067   0.082   0.084   0.087   0.098   0.111   0.120   0.128
 29 A'    9 A"   30 A'   10 A"   31 A'   32 A'   33 A'   11 A"                 
  0.128   0.134   0.148   0.164   0.204   0.208   0.273   0.280
 34 A'   35 A'   36 A'   37 A'   38 A'   39 A'   40 A'   12 A"                 
  0.326   0.383   0.428   0.438   0.441   0.450   0.474   0.492
 41 A'   42 A'   43 A'   44 A'   13 A"   45 A'   14 A"   46 A'                 
  0.524   0.543   0.580   0.589   0.594   0.630   0.712   0.762
 47 A'   15 A"   48 A'   16 A"   49 A'   17 A"   50 A'   51 A'                 
  0.782   0.811   0.847   0.847   0.852   0.860   0.889   0.913
 52 A'   18 A"   53 A'   19 A"   20 A"   54 A'   55 A'   21 A"                 
  0.924   0.939   1.013   1.028   1.120   1.200   1.227   1.488
 56 A'   57 A'   58 A'   59 A'   60 A'   22 A"   61 A'   23 A"                 
  1.531   1.563   1.574   1.660   1.747   1.825   1.877   2.037
 62 A'   24 A"   63 A'   64 A'   65 A'   25 A"   66 A'   67 A'                 
  2.235   2.252   2.254   2.310   2.355   2.406   2.474   2.608
 26 A"   27 A"   68 A'   69 A'   70 A'   71 A'   72 A'   73 A'                 
  2.703   3.147   3.444   6.926   9.654   9.698  13.781  13.895
 28 A"   74 A'   75 A'   76 A'   77 A'   78 A'   29 A"   79 A'                 
 14.001  23.569  25.774  25.828  25.869  25.901  26.162  26.260
 80 A'   81 A'   30 A"   31 A"   82 A'   83 A'   84 A'   85 A'                 
163.071 215.639 215.679
 86 A'   87 A'   88 A'                                                         

 Beta MOs, Restricted
 -- Occupied --                  
-101.58 -101.57  -77.11  -10.27   -9.49   -9.48   -7.26   -7.25
  1 A'    2 A'    3 A'    4 A'    5 A'    6 A'    7 A'    1 A"                 
 -7.247  -7.247  -7.239  -7.238  -6.606  -4.769  -4.765  -4.763
  8 A'    9 A'    2 A"   10 A'   11 A'   12 A'    3 A"   13 A'                 
 -0.890  -0.857  -0.735  -0.575  -0.476  -0.454  -0.393  -0.369
 14 A'   15 A'   16 A'   17 A'   18 A'   19 A'    4 A"   20 A'                 
 -0.357  -0.331  -0.309  -0.278
  5 A"   21 A'   22 A'    6 A"                                                 
 -- Virtual --                   
 -0.088  -0.067  -0.009   0.005   0.023   0.033   0.039   0.052
  7 A"   23 A'   24 A'   25 A'   26 A'   27 A'    8 A"   28 A'                 
  0.067   0.082   0.084   0.087   0.098   0.111   0.120   0.128
 29 A'    9 A"   30 A'   10 A"   31 A'   32 A'   33 A'   11 A"                 
  0.128   0.134   0.148   0.164   0.204   0.208   0.273   0.280
 34 A'   35 A'   36 A'   37 A'   38 A'   39 A'   40 A'   12 A"                 
  0.326   0.383   0.428   0.438   0.441   0.450   0.474   0.492
 41 A'   42 A'   43 A'   44 A'   13 A"   45 A'   14 A"   46 A'                 
  0.524   0.543   0.580   0.589   0.594   0.630   0.712   0.762
 47 A'   15 A"   48 A'   16 A"   49 A'   17 A"   50 A'   51 A'                 
  0.782   0.811   0.847   0.847   0.852   0.860   0.889   0.913
 52 A'   18 A"   53 A'   19 A"   20 A"   54 A'   55 A'   21 A"                 
  0.924   0.939   1.013   1.028   1.120   1.200   1.227   1.488
 56 A'   57 A'   58 A'   59 A'   60 A'   22 A"   61 A'   23 A"                 
  1.531   1.563   1.574   1.660   1.747   1.825   1.877   2.037
 62 A'   24 A"   63 A'   64 A'   65 A'   25 A"   66 A'   67 A'                 
  2.235   2.252   2.254   2.310   2.355   2.406   2.474   2.608
 26 A"   27 A"   68 A'   69 A'   70 A'   71 A'   72 A'   73 A'                 
  2.703   3.147   3.444   6.926   9.654   9.698  13.781  13.895
 28 A"   74 A'   75 A'   76 A'   77 A'   78 A'   29 A"   79 A'                 
 14.001  23.569  25.774  25.828  25.869  25.901  26.162  26.260
 80 A'   81 A'   30 A"   31 A"   82 A'   83 A'   84 A'   85 A'                 
163.071 215.639 215.679
 86 A'   87 A'   88 A'                                                         
 --------------------------------------------------------------

          Ground-State Mulliken Net Atomic Charges

     Atom                 Charge (a.u.)
  ----------------------------------------
      1 C                    -0.385015
      2 P                     0.036592
      3 Cl                   -0.063535
      4 H                     0.253859
      5 Cl                    0.158099
  ----------------------------------------
  Sum of atomic charges =    -0.000000

 -----------------------------------------------------------------
                    Cartesian Multipole Moments
 -----------------------------------------------------------------
    Charge (ESU x 10^10)
                -0.0000
    Dipole Moment (Debye)
         X       0.5342      Y      -1.7070      Z      -0.0000
       Tot       1.7886
    Quadrupole Moments (Debye-Ang)
        XX     -45.5336     XY      -1.2617     YY     -41.8049
        XZ      -0.0000     YZ      -0.0000     ZZ     -45.2215
    Octopole Moments (Debye-Ang^2)
       XXX       2.8408    XXY       6.2163    XYY       7.0947
       YYY      18.3077    XXZ      -0.0000    XYZ       0.0000
       YYZ      -0.0000    XZZ      -0.7355    YZZ       7.6081
       ZZZ      -0.0000
    Hexadecapole Moments (Debye-Ang^3)
      XXXX    -581.2088   XXXY       4.6928   XXYY    -129.2738
      XYYY     -11.2715   YYYY    -252.5143   XXXZ      -0.0000
      XXYZ      -0.0000   XYYZ       0.0000   YYYZ      -0.0000
      XXZZ    -107.6558   XYZZ       1.9932   YYZZ     -57.0644
      XZZZ      -0.0000   YZZZ      -0.0000   ZZZZ     -58.1162
 -----------------------------------------------------------------
 Calculating analytic gradient of the SCF energy
 Gradient of SCF Energy
            1           2           3           4           5
    1  -0.0417081   0.0338059  -0.0008869   0.0023386   0.0064505
    2  -0.0229976   0.0171999  -0.0069766  -0.0037303   0.0165046
    3  -0.0000000  -0.0000000   0.0000000   0.0000000  -0.0000000
 Max gradient component =       4.171E-02
 RMS gradient           =       1.651E-02
 Gradient time:  CPU 2.66 s  wall 2.66 s
 Geometry Optimization Parameters
   NAtoms,    NIC,     NZ,  NCons,   NDum,   NFix, NCnnct, MaxDiis
        5      20       5       0       0       0       0       0

 Cartesian Hessian Update
 Hessian Updated using BFGS Update


** GEOMETRY OPTIMIZATION IN DELOCALIZED INTERNAL COORDINATES **
   Searching for a Minimum

   Optimization Cycle:   4

                       Coordinates (Angstroms)
     ATOM                X               Y               Z
      1  C         0.8338166548   -1.0704254672    0.0000000000
      2  P        -0.7903489658   -1.1463060899    0.0000000000
      3  Cl       -1.5179197564    0.7820173865    0.0000000000
      4  H         1.4043778765   -2.0006283113    0.0000000000
      5  Cl        1.8622687605    0.3860204686    0.0000000000
   Point Group: cs    Number of degrees of freedom:     7


   Energy is  -1300.532124478

 Hessian Updated using BFGS Update

  7 Hessian modes will be used to form the next step
  Hessian Eigenvalues:
     0.119352    0.159817    0.211175    0.241963    0.252416    0.312982
     0.778731

 Minimum Search - Taking Simple RFO Step
 Searching for Lamda that Minimizes Along All modes
 Value Taken    Lamda =  -0.00710723
 Step Taken.  Stepsize is  0.210836

                             Maximum     Tolerance    Cnvgd?
         Gradient           0.025026      0.000300      NO
         Displacement       0.163552      0.001200      NO
         Energy change     -0.017875      0.000001      NO


 New Cartesian Coordinates Obtained by Inverse Iteration

 Displacement from previous Coordinates is:  0.185282
 ----------------------------------------------------------------
             Standard Nuclear Orientation (Angstroms)
    I     Atom           X                Y                Z
 ----------------------------------------------------------------
    1      C       0.8386434237    -1.0329847127     0.0000000000
    2      P      -0.8163203211    -1.1783916721     0.0000000000
    3      Cl     -1.4906237661     0.7857935524     0.0000000000
    4      H       1.4173266529    -1.9544464325     0.0000000000
    5      Cl      1.8431685801     0.3307072517     0.0000000000
 ----------------------------------------------------------------
 Molecular Point Group                 Cs    NOp =  2
 Largest Abelian Subgroup              Cs    NOp =  2
 Nuclear Repulsion Energy =   245.7556127152 hartrees
 There are       28 alpha and       28 beta electrons
 Applying Cartesian multipole field
    Component          Value
    ---------          -----
     (2,0,0)        1.00000E-11
     (0,2,0)        2.00000E-11
     (0,0,2)       -3.00000E-11
 Nucleus-field energy     =     0.0000000071 hartrees
 Requested basis set is 6-311++G(d,p)
 There are 50 shells and 119 basis functions
 A cutoff of  1.0D-11 yielded   1133 shell pairs
 There are      6808 function pairs (      7307 Cartesian)
 Smallest overlap matrix eigenvalue = 3.74E-04
 Guess MOs from SCF MO coefficient file

 -----------------------------------------------------------------------
  General SCF calculation program by
  Eric Jon Sundstrom, Paul Horn, Yuezhi Mao, Dmitri Zuev, Alec White,
  David Stuck, Shaama M.S., Shane Yost, Joonho Lee, David Small,
  Daniel Levine, Susi Lehtola, Hugh Burton, Evgeny Epifanovsky
 -----------------------------------------------------------------------
 Exchange:     0.2000 Hartree-Fock + 0.0800 Slater + 0.7200 B88
 Correlation:  0.1900 VWN1RPA + 0.8100 LYP
 Using SG-1 standard quadrature grid
 A restricted SCF calculation will be
 performed using DIIS
 SCF converges when DIIS error is below 1.0e-08
 ---------------------------------------
  Cycle       Energy         DIIS error
 ---------------------------------------
    1   -1300.5308840026      1.19e-03  
    2   -1300.5346262693      2.98e-04  
    3   -1300.5346520398      2.70e-04  
    4   -1300.5347973639      9.43e-05  
    5   -1300.5348134174      2.99e-05  
    6   -1300.5348149167      1.19e-05  
    7   -1300.5348151858      2.18e-06  
    8   -1300.5348151938      6.71e-07  
    9   -1300.5348151948      7.42e-08  
   10   -1300.5348151948      1.40e-08  
   11   -1300.5348151948      3.35e-09  Convergence criterion met
 ---------------------------------------
 SCF time:   CPU 9.62s  wall 10.00s 
 SCF   energy in the final basis set =    -1300.5348151948
 Total energy in the final basis set =    -1300.5348151948

 --------------------------------------------------------------
             Orbital Energies (a.u.) and Symmetries
 --------------------------------------------------------------

 Alpha MOs, Restricted
 -- Occupied --                  
-101.59 -101.56  -77.11  -10.26   -9.50   -9.48   -7.26   -7.26
  1 A'    2 A'    3 A'    4 A'    5 A'    6 A'    7 A'    1 A"                 
 -7.254  -7.241  -7.233  -7.232  -6.604  -4.768  -4.763  -4.761
  8 A'    9 A'    2 A"   10 A'   11 A'   12 A'    3 A"   13 A'                 
 -0.911  -0.853  -0.725  -0.576  -0.487  -0.451  -0.401  -0.366
 14 A'   15 A'   16 A'   17 A'   18 A'   19 A'    4 A"   20 A'                 
 -0.356  -0.332  -0.310  -0.270
  5 A"   21 A'   22 A'    6 A"                                                 
 -- Virtual --                   
 -0.089  -0.059  -0.009   0.012   0.026   0.032   0.040   0.054
  7 A"   23 A'   24 A'   25 A'   26 A'   27 A'    8 A"   28 A'                 
  0.067   0.080   0.088   0.088   0.098   0.113   0.120   0.128
 29 A'    9 A"   30 A'   10 A"   31 A'   32 A'   33 A'   11 A"                 
  0.128   0.132   0.151   0.165   0.205   0.211   0.273   0.282
 34 A'   35 A'   36 A'   37 A'   38 A'   39 A'   40 A'   12 A"                 
  0.323   0.383   0.430   0.440   0.442   0.443   0.471   0.490
 41 A'   42 A'   43 A'   13 A"   44 A'   45 A'   14 A"   46 A'                 
  0.522   0.542   0.583   0.593   0.595   0.629   0.705   0.764
 47 A'   15 A"   48 A'   49 A'   16 A"   17 A"   50 A'   51 A'                 
  0.780   0.801   0.839   0.847   0.857   0.862   0.901   0.914
 52 A'   18 A"   19 A"   53 A'   20 A"   54 A'   55 A'   21 A"                 
  0.928   0.945   0.986   1.042   1.151   1.201   1.224   1.498
 56 A'   57 A'   58 A'   59 A'   60 A'   22 A"   61 A'   23 A"                 
  1.531   1.576   1.577   1.671   1.742   1.826   1.922   2.037
 62 A'   24 A"   63 A'   64 A'   65 A'   25 A"   66 A'   67 A'                 
  2.236   2.253   2.255   2.318   2.359   2.419   2.482   2.613
 26 A"   27 A"   68 A'   69 A'   70 A'   71 A'   72 A'   73 A'                 
  2.706   3.191   3.430   6.910   9.659   9.724  13.784  13.898
 28 A"   74 A'   75 A'   76 A'   77 A'   78 A'   29 A"   79 A'                 
 13.976  23.570  25.777  25.830  25.865  25.920  26.158  26.258
 80 A'   81 A'   30 A"   31 A"   82 A'   83 A'   84 A'   85 A'                 
163.048 215.644 215.707
 86 A'   87 A'   88 A'                                                         

 Beta MOs, Restricted
 -- Occupied --                  
-101.59 -101.56  -77.11  -10.26   -9.50   -9.48   -7.26   -7.26
  1 A'    2 A'    3 A'    4 A'    5 A'    6 A'    7 A'    1 A"                 
 -7.254  -7.241  -7.233  -7.232  -6.604  -4.768  -4.763  -4.761
  8 A'    9 A'    2 A"   10 A'   11 A'   12 A'    3 A"   13 A'                 
 -0.911  -0.853  -0.725  -0.576  -0.487  -0.451  -0.401  -0.366
 14 A'   15 A'   16 A'   17 A'   18 A'   19 A'    4 A"   20 A'                 
 -0.356  -0.332  -0.310  -0.270
  5 A"   21 A'   22 A'    6 A"                                                 
 -- Virtual --                   
 -0.089  -0.059  -0.009   0.012   0.026   0.032   0.040   0.054
  7 A"   23 A'   24 A'   25 A'   26 A'   27 A'    8 A"   28 A'                 
  0.067   0.080   0.088   0.088   0.098   0.113   0.120   0.128
 29 A'    9 A"   30 A'   10 A"   31 A'   32 A'   33 A'   11 A"                 
  0.128   0.132   0.151   0.165   0.205   0.211   0.273   0.282
 34 A'   35 A'   36 A'   37 A'   38 A'   39 A'   40 A'   12 A"                 
  0.323   0.383   0.430   0.440   0.442   0.443   0.471   0.490
 41 A'   42 A'   43 A'   13 A"   44 A'   45 A'   14 A"   46 A'                 
  0.522   0.542   0.583   0.593   0.595   0.629   0.705   0.764
 47 A'   15 A"   48 A'   49 A'   16 A"   17 A"   50 A'   51 A'                 
  0.780   0.801   0.839   0.847   0.857   0.862   0.901   0.914
 52 A'   18 A"   19 A"   53 A'   20 A"   54 A'   55 A'   21 A"                 
  0.928   0.945   0.986   1.042   1.151   1.201   1.224   1.498
 56 A'   57 A'   58 A'   59 A'   60 A'   22 A"   61 A'   23 A"                 
  1.531   1.576   1.577   1.671   1.742   1.826   1.922   2.037
 62 A'   24 A"   63 A'   64 A'   65 A'   25 A"   66 A'   67 A'                 
  2.236   2.253   2.255   2.318   2.359   2.419   2.482   2.613
 26 A"   27 A"   68 A'   69 A'   70 A'   71 A'   72 A'   73 A'                 
  2.706   3.191   3.430   6.910   9.659   9.724  13.784  13.898
 28 A"   74 A'   75 A'   76 A'   77 A'   78 A'   29 A"   79 A'                 
 13.976  23.570  25.777  25.830  25.865  25.920  26.158  26.258
 80 A'   81 A'   30 A"   31 A"   82 A'   83 A'   84 A'   85 A'                 
163.048 215.644 215.707
 86 A'   87 A'   88 A'                                                         
 --------------------------------------------------------------

          Ground-State Mulliken Net Atomic Charges

     Atom                 Charge (a.u.)
  ----------------------------------------
      1 C                    -0.419151
      2 P                     0.031835
      3 Cl                   -0.088246
      4 H                     0.248532
      5 Cl                    0.227030
  ----------------------------------------
  Sum of atomic charges =    -0.000000

 -----------------------------------------------------------------
                    Cartesian Multipole Moments
 -----------------------------------------------------------------
    Charge (ESU x 10^10)
                -0.0000
    Dipole Moment (Debye)
         X       0.8980      Y      -1.6689      Z       0.0000
       Tot       1.8952
    Quadrupole Moments (Debye-Ang)
        XX     -44.9734     XY      -0.7699     YY     -42.0576
        XZ       0.0000     YZ      -0.0000     ZZ     -45.2481
    Octopole Moments (Debye-Ang^2)
       XXX       5.9164    XXY       6.7226    XYY       6.9512
       YYY      21.2267    XXZ       0.0000    XYZ       0.0000
       YYZ       0.0000    XZZ       0.1584    YZZ       8.6032
       ZZZ       0.0000
    Hexadecapole Moments (Debye-Ang^3)
      XXXX    -568.3738   XXXY       7.5829   XXYY    -128.8378
      XYYY      -8.6247   YYYY    -254.5548   XXXZ       0.0000
      XXYZ      -0.0000   XYYZ       0.0000   YYYZ      -0.0000
      XXZZ    -105.7216   XYZZ       2.3980   YYZZ     -57.3551
      XZZZ       0.0000   YZZZ       0.0000   ZZZZ     -58.4232
 -----------------------------------------------------------------
 Calculating analytic gradient of the SCF energy
 Gradient of SCF Energy
            1           2           3           4           5
    1  -0.0042081   0.0075339   0.0019444   0.0041580  -0.0094282
    2   0.0103958   0.0056326  -0.0036009   0.0017498  -0.0141773
    3   0.0000000   0.0000000  -0.0000000   0.0000000  -0.0000000
 Max gradient component =       1.418E-02
 RMS gradient           =       6.007E-03
 Gradient time:  CPU 2.69 s  wall 2.70 s
 Geometry Optimization Parameters
   NAtoms,    NIC,     NZ,  NCons,   NDum,   NFix, NCnnct, MaxDiis
        5      20       5       0       0       0       0       0

 Cartesian Hessian Update
 Hessian Updated using BFGS Update


** GEOMETRY OPTIMIZATION IN DELOCALIZED INTERNAL COORDINATES **
   Searching for a Minimum

   Optimization Cycle:   5

                       Coordinates (Angstroms)
     ATOM                X               Y               Z
      1  C         0.8386434237   -1.0329847127    0.0000000000
      2  P        -0.8163203211   -1.1783916721    0.0000000000
      3  Cl       -1.4906237661    0.7857935524    0.0000000000
      4  H         1.4173266529   -1.9544464325    0.0000000000
      5  Cl        1.8431685801    0.3307072517    0.0000000000
   Point Group: cs    Number of degrees of freedom:     7


   Energy is  -1300.534815195

 Hessian Updated using BFGS Update

  7 Hessian modes will be used to form the next step
  Hessian Eigenvalues:
     0.147891    0.191896    0.209278    0.241201    0.260103    0.317240
     0.693303

 Minimum Search - Taking Simple RFO Step
 Searching for Lamda that Minimizes Along All modes
 Value Taken    Lamda =  -0.00152304
 Step Taken.  Stepsize is  0.077749

                             Maximum     Tolerance    Cnvgd?
         Gradient           0.016458      0.000300      NO
         Displacement       0.049238      0.001200      NO
         Energy change     -0.002691      0.000001      NO


 New Cartesian Coordinates Obtained by Inverse Iteration

 Displacement from previous Coordinates is:  0.093114
 ----------------------------------------------------------------
             Standard Nuclear Orientation (Angstroms)
    I     Atom           X                Y                Z
 ----------------------------------------------------------------
    1      C       0.8422010763    -1.0343683462     0.0000000000
    2      P      -0.8173181678    -1.1847777163     0.0000000000
    3      Cl     -1.5061232637     0.7809997789     0.0000000000
    4      H       1.3962077774    -1.9627153369     0.0000000000
    5      Cl      1.8772271474     0.3515396072     0.0000000000
 ----------------------------------------------------------------
 Molecular Point Group                 Cs    NOp =  2
 Largest Abelian Subgroup              Cs    NOp =  2
 Nuclear Repulsion Energy =   243.4782429975 hartrees
 There are       28 alpha and       28 beta electrons
 Applying Cartesian multipole field
    Component          Value
    ---------          -----
     (2,0,0)        1.00000E-11
     (0,2,0)        2.00000E-11
     (0,0,2)       -3.00000E-11
 Nucleus-field energy     =     0.0000000072 hartrees
 Requested basis set is 6-311++G(d,p)
 There are 50 shells and 119 basis functions
 A cutoff of  1.0D-11 yielded   1131 shell pairs
 There are      6778 function pairs (      7271 Cartesian)
 Smallest overlap matrix eigenvalue = 4.10E-04
 Guess MOs from SCF MO coefficient file

 -----------------------------------------------------------------------
  General SCF calculation program by
  Eric Jon Sundstrom, Paul Horn, Yuezhi Mao, Dmitri Zuev, Alec White,
  David Stuck, Shaama M.S., Shane Yost, Joonho Lee, David Small,
  Daniel Levine, Susi Lehtola, Hugh Burton, Evgeny Epifanovsky
 -----------------------------------------------------------------------
 Exchange:     0.2000 Hartree-Fock + 0.0800 Slater + 0.7200 B88
 Correlation:  0.1900 VWN1RPA + 0.8100 LYP
 Using SG-1 standard quadrature grid
 A restricted SCF calculation will be
 performed using DIIS
 SCF converges when DIIS error is below 1.0e-08
 ---------------------------------------
  Cycle       Energy         DIIS error
 ---------------------------------------
    1   -1300.5350261185      4.42e-04  
    2   -1300.5353923176      2.40e-04  
    3   -1300.5353432907      2.81e-04  
    4   -1300.5354886304      5.83e-05  
    5   -1300.5354966093      1.16e-05  
    6   -1300.5354968388      3.08e-06  
    7   -1300.5354968556      1.12e-06  
    8   -1300.5354968580      2.54e-07  
    9   -1300.5354968582      4.90e-08  
   10   -1300.5354968582      8.94e-09  Convergence criterion met
 ---------------------------------------
 SCF time:   CPU 8.72s  wall 8.00s 
 SCF   energy in the final basis set =    -1300.5354968582
 Total energy in the final basis set =    -1300.5354968582

 --------------------------------------------------------------
             Orbital Energies (a.u.) and Symmetries
 --------------------------------------------------------------

 Alpha MOs, Restricted
 -- Occupied --                  
-101.59 -101.56  -77.11  -10.27   -9.50   -9.48   -7.26   -7.25
  1 A'    2 A'    3 A'    4 A'    5 A'    6 A'    7 A'    1 A"                 
 -7.253  -7.241  -7.233  -7.233  -6.607  -4.770  -4.766  -4.764
  8 A'    9 A'    2 A"   10 A'   11 A'   12 A'    3 A"   13 A'                 
 -0.901  -0.853  -0.728  -0.575  -0.483  -0.449  -0.396  -0.366
 14 A'   15 A'   16 A'   17 A'   18 A'   19 A'    4 A"   20 A'                 
 -0.355  -0.333  -0.311  -0.272
  5 A"   21 A'   22 A'    6 A"                                                 
 -- Virtual --                   
 -0.091  -0.064  -0.009   0.007   0.024   0.032   0.040   0.053
  7 A"   23 A'   24 A'   25 A'   26 A'   27 A'    8 A"   28 A'                 
  0.067   0.081   0.084   0.088   0.097   0.112   0.120   0.127
 29 A'    9 A"   30 A'   10 A"   31 A'   32 A'   33 A'   34 A'                 
  0.128   0.132   0.150   0.165   0.205   0.210   0.273   0.281
 11 A"   35 A'   36 A'   37 A'   38 A'   39 A'   40 A'   12 A"                 
  0.321   0.384   0.430   0.439   0.441   0.445   0.472   0.489
 41 A'   42 A'   43 A'   44 A'   13 A"   45 A'   14 A"   46 A'                 
  0.523   0.540   0.584   0.594   0.595   0.628   0.703   0.764
 47 A'   15 A"   48 A'   49 A'   16 A"   17 A"   50 A'   51 A'                 
  0.780   0.806   0.841   0.847   0.857   0.858   0.896   0.911
 52 A'   18 A"   19 A"   53 A'   20 A"   54 A'   55 A'   21 A"                 
  0.926   0.940   0.983   1.032   1.136   1.194   1.220   1.487
 56 A'   57 A'   58 A'   59 A'   60 A'   22 A"   61 A'   23 A"                 
  1.530   1.572   1.577   1.666   1.736   1.829   1.909   2.028
 62 A'   24 A"   63 A'   64 A'   65 A'   25 A"   66 A'   67 A'                 
  2.235   2.253   2.257   2.312   2.357   2.412   2.483   2.610
 26 A"   27 A"   68 A'   69 A'   70 A'   71 A'   72 A'   73 A'                 
  2.704   3.167   3.424   6.903   9.659   9.710  13.781  13.893
 28 A"   74 A'   75 A'   76 A'   77 A'   78 A'   29 A"   79 A'                 
 13.968  23.572  25.774  25.829  25.872  25.904  26.149  26.255
 80 A'   81 A'   30 A"   31 A"   82 A'   83 A'   84 A'   85 A'                 
163.039 215.644 215.692
 86 A'   87 A'   88 A'                                                         

 Beta MOs, Restricted
 -- Occupied --                  
-101.59 -101.56  -77.11  -10.27   -9.50   -9.48   -7.26   -7.25
  1 A'    2 A'    3 A'    4 A'    5 A'    6 A'    7 A'    1 A"                 
 -7.253  -7.241  -7.233  -7.233  -6.607  -4.770  -4.766  -4.764
  8 A'    9 A'    2 A"   10 A'   11 A'   12 A'    3 A"   13 A'                 
 -0.901  -0.853  -0.728  -0.575  -0.483  -0.449  -0.396  -0.366
 14 A'   15 A'   16 A'   17 A'   18 A'   19 A'    4 A"   20 A'                 
 -0.355  -0.333  -0.311  -0.272
  5 A"   21 A'   22 A'    6 A"                                                 
 -- Virtual --                   
 -0.091  -0.064  -0.009   0.007   0.024   0.032   0.040   0.053
  7 A"   23 A'   24 A'   25 A'   26 A'   27 A'    8 A"   28 A'                 
  0.067   0.081   0.084   0.088   0.097   0.112   0.120   0.127
 29 A'    9 A"   30 A'   10 A"   31 A'   32 A'   33 A'   34 A'                 
  0.128   0.132   0.150   0.165   0.205   0.210   0.273   0.281
 11 A"   35 A'   36 A'   37 A'   38 A'   39 A'   40 A'   12 A"                 
  0.321   0.384   0.430   0.439   0.441   0.445   0.472   0.489
 41 A'   42 A'   43 A'   44 A'   13 A"   45 A'   14 A"   46 A'                 
  0.523   0.540   0.584   0.594   0.595   0.628   0.703   0.764
 47 A'   15 A"   48 A'   49 A'   16 A"   17 A"   50 A'   51 A'                 
  0.780   0.806   0.841   0.847   0.857   0.858   0.896   0.911
 52 A'   18 A"   19 A"   53 A'   20 A"   54 A'   55 A'   21 A"                 
  0.926   0.940   0.983   1.032   1.136   1.194   1.220   1.487
 56 A'   57 A'   58 A'   59 A'   60 A'   22 A"   61 A'   23 A"                 
  1.530   1.572   1.577   1.666   1.736   1.829   1.909   2.028
 62 A'   24 A"   63 A'   64 A'   65 A'   25 A"   66 A'   67 A'                 
  2.235   2.253   2.257   2.312   2.357   2.412   2.483   2.610
 26 A"   27 A"   68 A'   69 A'   70 A'   71 A'   72 A'   73 A'                 
  2.704   3.167   3.424   6.903   9.659   9.710  13.781  13.893
 28 A"   74 A'   75 A'   76 A'   77 A'   78 A'   29 A"   79 A'                 
 13.968  23.572  25.774  25.829  25.872  25.904  26.149  26.255
 80 A'   81 A'   30 A"   31 A"   82 A'   83 A'   84 A'   85 A'                 
163.039 215.644 215.692
 86 A'   87 A'   88 A'                                                         
 --------------------------------------------------------------

          Ground-State Mulliken Net Atomic Charges

     Atom                 Charge (a.u.)
  ----------------------------------------
      1 C                    -0.415087
      2 P                     0.044317
      3 Cl                   -0.089545
      4 H                     0.243822
      5 Cl                    0.216493
  ----------------------------------------
  Sum of atomic charges =    -0.000000

 -----------------------------------------------------------------
                    Cartesian Multipole Moments
 -----------------------------------------------------------------
    Charge (ESU x 10^10)
                -0.0000
    Dipole Moment (Debye)
         X       0.7755      Y      -1.7558      Z       0.0000
       Tot       1.9194
    Quadrupole Moments (Debye-Ang)
        XX     -45.1608     XY      -0.6619     YY     -41.8937
        XZ       0.0000     YZ       0.0000     ZZ     -45.3193
    Octopole Moments (Debye-Ang^2)
       XXX       4.6429    XXY       6.7043    XYY       6.5463
       YYY      20.5135    XXZ       0.0000    XYZ       0.0000
       YYZ       0.0000    XZZ      -0.2560    YZZ       8.4327
       ZZZ       0.0000
    Hexadecapole Moments (Debye-Ang^3)
      XXXX    -582.8579   XXXY       6.7100   XXYY    -131.0501
      XYYY     -10.3421   YYYY    -255.3298   XXXZ       0.0000
      XXYZ       0.0000   XYYZ       0.0000   YYYZ      -0.0000
      XXZZ    -108.1967   XYZZ       1.8332   YYZZ     -57.5704
      XZZZ       0.0000   YZZZ      -0.0000   ZZZZ     -58.5801
 -----------------------------------------------------------------
 Calculating analytic gradient of the SCF energy
 Gradient of SCF Energy
            1           2           3           4           5
    1  -0.0043332   0.0029398   0.0011532  -0.0015442   0.0017844
    2  -0.0041770   0.0006983  -0.0014733   0.0036920   0.0012600
    3  -0.0000000   0.0000000  -0.0000000   0.0000000   0.0000000
 Max gradient component =       4.333E-03
 RMS gradient           =       2.155E-03
 Gradient time:  CPU 2.66 s  wall 2.66 s
 Geometry Optimization Parameters
   NAtoms,    NIC,     NZ,  NCons,   NDum,   NFix, NCnnct, MaxDiis
        5      20       5       0       0       0       0       0

 Cartesian Hessian Update
 Hessian Updated using BFGS Update


** GEOMETRY OPTIMIZATION IN DELOCALIZED INTERNAL COORDINATES **
   Searching for a Minimum

   Optimization Cycle:   6

                       Coordinates (Angstroms)
     ATOM                X               Y               Z
      1  C         0.8422010763   -1.0343683462    0.0000000000
      2  P        -0.8173181678   -1.1847777163    0.0000000000
      3  Cl       -1.5061232637    0.7809997789    0.0000000000
      4  H         1.3962077774   -1.9627153369    0.0000000000
      5  Cl        1.8772271474    0.3515396072    0.0000000000
   Point Group: cs    Number of degrees of freedom:     7


   Energy is  -1300.535496858

 Hessian Updated using BFGS Update

  7 Hessian modes will be used to form the next step
  Hessian Eigenvalues:
     0.145714    0.189943    0.241097    0.241582    0.281562    0.302983
     0.646143

 Minimum Search - Taking Simple RFO Step
 Searching for Lamda that Minimizes Along All modes
 Value Taken    Lamda =  -0.00014149
 Step Taken.  Stepsize is  0.022026

                             Maximum     Tolerance    Cnvgd?
         Gradient           0.004342      0.000300      NO
         Displacement       0.016256      0.001200      NO
         Energy change     -0.000682      0.000001      NO


 New Cartesian Coordinates Obtained by Inverse Iteration

 Displacement from previous Coordinates is:  0.032519
 ----------------------------------------------------------------
             Standard Nuclear Orientation (Angstroms)
    I     Atom           X                Y                Z
 ----------------------------------------------------------------
    1      C       0.8474823410    -1.0332096281     0.0000000000
    2      P      -0.8159194027    -1.1801238631     0.0000000000
    3      Cl     -1.5179367768     0.7847858850     0.0000000000
    4      H       1.3996107731    -1.9713051922     0.0000000000
    5      Cl      1.8789576350     0.3505307851     0.0000000000
 ----------------------------------------------------------------
 Molecular Point Group                 Cs    NOp =  2
 Largest Abelian Subgroup              Cs    NOp =  2
 Nuclear Repulsion Energy =   243.0833840122 hartrees
 There are       28 alpha and       28 beta electrons
 Applying Cartesian multipole field
    Component          Value
    ---------          -----
     (2,0,0)        1.00000E-11
     (0,2,0)        2.00000E-11
     (0,0,2)       -3.00000E-11
 Nucleus-field energy     =     0.0000000072 hartrees
 Requested basis set is 6-311++G(d,p)
 There are 50 shells and 119 basis functions
 A cutoff of  1.0D-11 yielded   1131 shell pairs
 There are      6778 function pairs (      7271 Cartesian)
 Smallest overlap matrix eigenvalue = 4.06E-04
 Guess MOs from SCF MO coefficient file

 -----------------------------------------------------------------------
  General SCF calculation program by
  Eric Jon Sundstrom, Paul Horn, Yuezhi Mao, Dmitri Zuev, Alec White,
  David Stuck, Shaama M.S., Shane Yost, Joonho Lee, David Small,
  Daniel Levine, Susi Lehtola, Hugh Burton, Evgeny Epifanovsky
 -----------------------------------------------------------------------
 Exchange:     0.2000 Hartree-Fock + 0.0800 Slater + 0.7200 B88
 Correlation:  0.1900 VWN1RPA + 0.8100 LYP
 Using SG-1 standard quadrature grid
 A restricted SCF calculation will be
 performed using DIIS
 SCF converges when DIIS error is below 1.0e-08
 ---------------------------------------
  Cycle       Energy         DIIS error
 ---------------------------------------
    1   -1300.5355338312      1.18e-04  
    2   -1300.5355658228      4.24e-05  
    3   -1300.5355602471      6.83e-05  
    4   -1300.5355695028      1.01e-05  
    5   -1300.5355696659      3.72e-06  
    6   -1300.5355696948      8.54e-07  
    7   -1300.5355696963      1.45e-07  
    8   -1300.5355696963      6.76e-08  
    9   -1300.5355696963      9.15e-09  Convergence criterion met
 ---------------------------------------
 SCF time:   CPU 7.83s  wall 8.00s 
 SCF   energy in the final basis set =    -1300.5355696963
 Total energy in the final basis set =    -1300.5355696963

 --------------------------------------------------------------
             Orbital Energies (a.u.) and Symmetries
 --------------------------------------------------------------

 Alpha MOs, Restricted
 -- Occupied --                  
-101.59 -101.56  -77.11  -10.27   -9.50   -9.48   -7.26   -7.26
  1 A'    2 A'    3 A'    4 A'    5 A'    6 A'    7 A'    1 A"                 
 -7.254  -7.241  -7.233  -7.233  -6.607  -4.770  -4.766  -4.764
  8 A'    9 A'    2 A"   10 A'   11 A'   12 A'    3 A"   13 A'                 
 -0.902  -0.852  -0.727  -0.575  -0.484  -0.449  -0.397  -0.366
 14 A'   15 A'   16 A'   17 A'   18 A'   19 A'    4 A"   20 A'                 
 -0.355  -0.333  -0.311  -0.272
  5 A"   21 A'   22 A'    6 A"                                                 
 -- Virtual --                   
 -0.091  -0.064  -0.009   0.007   0.024   0.032   0.040   0.053
  7 A"   23 A'   24 A'   25 A'   26 A'   27 A'    8 A"   28 A'                 
  0.067   0.080   0.084   0.088   0.097   0.112   0.120   0.127
 29 A'    9 A"   30 A'   10 A"   31 A'   32 A'   33 A'   34 A'                 
  0.127   0.131   0.150   0.165   0.204   0.210   0.273   0.281
 11 A"   35 A'   36 A'   37 A'   38 A'   39 A'   40 A'   12 A"                 
  0.321   0.383   0.430   0.438   0.441   0.445   0.471   0.489
 41 A'   42 A'   43 A'   44 A'   13 A"   45 A'   14 A"   46 A'                 
  0.523   0.540   0.582   0.594   0.596   0.629   0.702   0.765
 47 A'   15 A"   48 A'   49 A'   16 A"   17 A"   50 A'   51 A'                 
  0.779   0.805   0.841   0.847   0.857   0.857   0.896   0.911
 52 A'   18 A"   19 A"   53 A'   20 A"   54 A'   55 A'   21 A"                 
  0.927   0.939   0.980   1.031   1.136   1.194   1.219   1.487
 56 A'   57 A'   58 A'   59 A'   60 A'   22 A"   61 A'   23 A"                 
  1.527   1.572   1.576   1.665   1.736   1.824   1.908   2.024
 62 A'   24 A"   63 A'   64 A'   65 A'   25 A"   66 A'   67 A'                 
  2.235   2.253   2.257   2.309   2.355   2.410   2.475   2.611
 26 A"   27 A"   68 A'   69 A'   70 A'   71 A'   72 A'   73 A'                 
  2.703   3.166   3.415   6.901   9.659   9.711  13.781  13.893
 28 A"   74 A'   75 A'   76 A'   77 A'   78 A'   29 A"   79 A'                 
 13.966  23.561  25.774  25.829  25.875  25.900  26.145  26.253
 80 A'   81 A'   30 A"   31 A"   82 A'   83 A'   84 A'   85 A'                 
163.036 215.644 215.692
 86 A'   87 A'   88 A'                                                         

 Beta MOs, Restricted
 -- Occupied --                  
-101.59 -101.56  -77.11  -10.27   -9.50   -9.48   -7.26   -7.26
  1 A'    2 A'    3 A'    4 A'    5 A'    6 A'    7 A'    1 A"                 
 -7.254  -7.241  -7.233  -7.233  -6.607  -4.770  -4.766  -4.764
  8 A'    9 A'    2 A"   10 A'   11 A'   12 A'    3 A"   13 A'                 
 -0.902  -0.852  -0.727  -0.575  -0.484  -0.449  -0.397  -0.366
 14 A'   15 A'   16 A'   17 A'   18 A'   19 A'    4 A"   20 A'                 
 -0.355  -0.333  -0.311  -0.272
  5 A"   21 A'   22 A'    6 A"                                                 
 -- Virtual --                   
 -0.091  -0.064  -0.009   0.007   0.024   0.032   0.040   0.053
  7 A"   23 A'   24 A'   25 A'   26 A'   27 A'    8 A"   28 A'                 
  0.067   0.080   0.084   0.088   0.097   0.112   0.120   0.127
 29 A'    9 A"   30 A'   10 A"   31 A'   32 A'   33 A'   34 A'                 
  0.127   0.131   0.150   0.165   0.204   0.210   0.273   0.281
 11 A"   35 A'   36 A'   37 A'   38 A'   39 A'   40 A'   12 A"                 
  0.321   0.383   0.430   0.438   0.441   0.445   0.471   0.489
 41 A'   42 A'   43 A'   44 A'   13 A"   45 A'   14 A"   46 A'                 
  0.523   0.540   0.582   0.594   0.596   0.629   0.702   0.765
 47 A'   15 A"   48 A'   49 A'   16 A"   17 A"   50 A'   51 A'                 
  0.779   0.805   0.841   0.847   0.857   0.857   0.896   0.911
 52 A'   18 A"   19 A"   53 A'   20 A"   54 A'   55 A'   21 A"                 
  0.927   0.939   0.980   1.031   1.136   1.194   1.219   1.487
 56 A'   57 A'   58 A'   59 A'   60 A'   22 A"   61 A'   23 A"                 
  1.527   1.572   1.576   1.665   1.736   1.824   1.908   2.024
 62 A'   24 A"   63 A'   64 A'   65 A'   25 A"   66 A'   67 A'                 
  2.235   2.253   2.257   2.309   2.355   2.410   2.475   2.611
 26 A"   27 A"   68 A'   69 A'   70 A'   71 A'   72 A'   73 A'                 
  2.703   3.166   3.415   6.901   9.659   9.711  13.781  13.893
 28 A"   74 A'   75 A'   76 A'   77 A'   78 A'   29 A"   79 A'                 
 13.966  23.561  25.774  25.829  25.875  25.900  26.145  26.253
 80 A'   81 A'   30 A"   31 A"   82 A'   83 A'   84 A'   85 A'                 
163.036 215.644 215.692
 86 A'   87 A'   88 A'                                                         
 --------------------------------------------------------------

          Ground-State Mulliken Net Atomic Charges

     Atom                 Charge (a.u.)
  ----------------------------------------
      1 C                    -0.413764
      2 P                     0.043517
      3 Cl                   -0.089888
      4 H                     0.242994
      5 Cl                    0.217141
  ----------------------------------------
  Sum of atomic charges =    -0.000000

 -----------------------------------------------------------------
                    Cartesian Multipole Moments
 -----------------------------------------------------------------
    Charge (ESU x 10^10)
                -0.0000
    Dipole Moment (Debye)
         X       0.8123      Y      -1.7473      Z       0.0000
       Tot       1.9269
    Quadrupole Moments (Debye-Ang)
        XX     -45.1705     XY      -0.6818     YY     -41.9206
        XZ       0.0000     YZ       0.0000     ZZ     -45.3413
    Octopole Moments (Debye-Ang^2)
       XXX       5.0359    XXY       6.6325    XYY       6.7147
       YYY      20.2360    XXZ       0.0000    XYZ       0.0000
       YYZ      -0.0000    XZZ      -0.1424    YZZ       8.3789
       ZZZ       0.0000
    Hexadecapole Moments (Debye-Ang^3)
      XXXX    -586.2705   XXXY       7.5358   XXYY    -131.4617
      XYYY      -9.5312   YYYY    -255.1014   XXXZ       0.0000
      XXYZ       0.0000   XYYZ       0.0000   YYYZ       0.0000
      XXZZ    -108.7899   XYZZ       2.1631   YYZZ     -57.5895
      XZZZ      -0.0000   YZZZ      -0.0000   ZZZZ     -58.6457
 -----------------------------------------------------------------
 Calculating analytic gradient of the SCF energy
 Gradient of SCF Energy
            1           2           3           4           5
    1  -0.0029867   0.0014980   0.0000045   0.0008161   0.0006682
    2   0.0001638   0.0007466  -0.0005553  -0.0006929   0.0003378
    3  -0.0000000   0.0000000  -0.0000000   0.0000000   0.0000000
 Max gradient component =       2.987E-03
 RMS gradient           =       9.579E-04
 Gradient time:  CPU 2.65 s  wall 2.65 s
 Geometry Optimization Parameters
   NAtoms,    NIC,     NZ,  NCons,   NDum,   NFix, NCnnct, MaxDiis
        5      20       5       0       0       0       0       0

 Cartesian Hessian Update
 Hessian Updated using BFGS Update


** GEOMETRY OPTIMIZATION IN DELOCALIZED INTERNAL COORDINATES **
   Searching for a Minimum

   Optimization Cycle:   7

                       Coordinates (Angstroms)
     ATOM                X               Y               Z
      1  C         0.8474823410   -1.0332096281    0.0000000000
      2  P        -0.8159194027   -1.1801238631    0.0000000000
      3  Cl       -1.5179367768    0.7847858850    0.0000000000
      4  H         1.3996107731   -1.9713051922    0.0000000000
      5  Cl        1.8789576350    0.3505307851    0.0000000000
   Point Group: cs    Number of degrees of freedom:     7


   Energy is  -1300.535569696

 Hessian Updated using BFGS Update

  7 Hessian modes will be used to form the next step
  Hessian Eigenvalues:
     0.127973    0.188618    0.239544    0.244825    0.280099    0.363023
     0.595931

 Minimum Search - Taking Simple RFO Step
 Searching for Lamda that Minimizes Along All modes
 Value Taken    Lamda =  -0.00001963
 Step Taken.  Stepsize is  0.010015

                             Maximum     Tolerance    Cnvgd?
         Gradient           0.001685      0.000300      NO
         Displacement       0.006179      0.001200      NO
         Energy change     -0.000073      0.000001      NO


 New Cartesian Coordinates Obtained by Inverse Iteration

 Displacement from previous Coordinates is:  0.008907
 ----------------------------------------------------------------
             Standard Nuclear Orientation (Angstroms)
    I     Atom           X                Y                Z
 ----------------------------------------------------------------
    1      C       0.8494630865    -1.0332569671     0.0000000000
    2      P      -0.8160302795    -1.1816856437     0.0000000000
    3      Cl     -1.5159020273     0.7859637760     0.0000000000
    4      H       1.3987535402    -1.9714019009     0.0000000000
    5      Cl      1.8759102497     0.3510587224     0.0000000000
 ----------------------------------------------------------------
 Molecular Point Group                 Cs    NOp =  2
 Largest Abelian Subgroup              Cs    NOp =  2
 Nuclear Repulsion Energy =   243.1217386352 hartrees
 There are       28 alpha and       28 beta electrons
 Applying Cartesian multipole field
    Component          Value
    ---------          -----
     (2,0,0)        1.00000E-11
     (0,2,0)        2.00000E-11
     (0,0,2)       -3.00000E-11
 Nucleus-field energy     =     0.0000000072 hartrees
 Requested basis set is 6-311++G(d,p)
 There are 50 shells and 119 basis functions
 A cutoff of  1.0D-11 yielded   1131 shell pairs
 There are      6778 function pairs (      7271 Cartesian)
 Smallest overlap matrix eigenvalue = 4.05E-04
 Guess MOs from SCF MO coefficient file

 -----------------------------------------------------------------------
  General SCF calculation program by
  Eric Jon Sundstrom, Paul Horn, Yuezhi Mao, Dmitri Zuev, Alec White,
  David Stuck, Shaama M.S., Shane Yost, Joonho Lee, David Small,
  Daniel Levine, Susi Lehtola, Hugh Burton, Evgeny Epifanovsky
 -----------------------------------------------------------------------
 Exchange:     0.2000 Hartree-Fock + 0.0800 Slater + 0.7200 B88
 Correlation:  0.1900 VWN1RPA + 0.8100 LYP
 Using SG-1 standard quadrature grid
 A restricted SCF calculation will be
 performed using DIIS
 SCF converges when DIIS error is below 1.0e-08
 ---------------------------------------
  Cycle       Energy         DIIS error
 ---------------------------------------
    1   -1300.5355722340      5.23e-05  
    2   -1300.5355799215      1.02e-05  
    3   -1300.5355797853      1.28e-05  
    4   -1300.5355801010      5.75e-06  
    5   -1300.5355801641      1.09e-06  
    6   -1300.5355801660      3.95e-07  
    7   -1300.5355801664      7.08e-08  
    8   -1300.5355801664      2.51e-08  
    9   -1300.5355801664      3.69e-09  Convergence criterion met
 ---------------------------------------
 SCF time:   CPU 7.84s  wall 8.00s 
 SCF   energy in the final basis set =    -1300.5355801664
 Total energy in the final basis set =    -1300.5355801664

 --------------------------------------------------------------
             Orbital Energies (a.u.) and Symmetries
 --------------------------------------------------------------

 Alpha MOs, Restricted
 -- Occupied --                  
-101.59 -101.56  -77.11  -10.27   -9.50   -9.48   -7.26   -7.26
  1 A'    2 A'    3 A'    4 A'    5 A'    6 A'    7 A'    1 A"                 
 -7.254  -7.241  -7.233  -7.232  -6.607  -4.770  -4.766  -4.764
  8 A'    9 A'    2 A"   10 A'   11 A'   12 A'    3 A"   13 A'                 
 -0.902  -0.852  -0.727  -0.575  -0.484  -0.448  -0.397  -0.366
 14 A'   15 A'   16 A'   17 A'   18 A'   19 A'    4 A"   20 A'                 
 -0.355  -0.333  -0.311  -0.271
  5 A"   21 A'   22 A'    6 A"                                                 
 -- Virtual --                   
 -0.092  -0.064  -0.009   0.007   0.025   0.032   0.040   0.053
  7 A"   23 A'   24 A'   25 A'   26 A'   27 A'    8 A"   28 A'                 
  0.067   0.080   0.085   0.088   0.097   0.112   0.120   0.126
 29 A'    9 A"   30 A'   10 A"   31 A'   32 A'   33 A'   34 A'                 
  0.127   0.131   0.150   0.165   0.204   0.210   0.273   0.281
 11 A"   35 A'   36 A'   37 A'   38 A'   39 A'   40 A'   12 A"                 
  0.321   0.383   0.430   0.438   0.441   0.445   0.471   0.489
 41 A'   42 A'   43 A'   44 A'   13 A"   45 A'   14 A"   46 A'                 
  0.523   0.540   0.582   0.594   0.597   0.629   0.702   0.765
 47 A'   15 A"   48 A'   49 A'   16 A"   17 A"   50 A'   51 A'                 
  0.779   0.804   0.840   0.847   0.857   0.857   0.897   0.910
 52 A'   18 A"   19 A"   53 A'   20 A"   54 A'   55 A'   21 A"                 
  0.927   0.939   0.978   1.031   1.137   1.194   1.218   1.487
 56 A'   57 A'   58 A'   59 A'   60 A'   22 A"   61 A'   23 A"                 
  1.527   1.572   1.578   1.666   1.736   1.824   1.908   2.025
 62 A'   24 A"   63 A'   64 A'   65 A'   25 A"   66 A'   67 A'                 
  2.235   2.254   2.257   2.309   2.355   2.410   2.477   2.611
 26 A"   27 A"   68 A'   69 A'   70 A'   71 A'   72 A'   73 A'                 
  2.703   3.166   3.415   6.900   9.659   9.712  13.781  13.893
 28 A"   74 A'   75 A'   76 A'   77 A'   78 A'   29 A"   79 A'                 
 13.964  23.563  25.774  25.829  25.874  25.901  26.144  26.253
 80 A'   81 A'   30 A"   31 A"   82 A'   83 A'   84 A'   85 A'                 
163.035 215.644 215.693
 86 A'   87 A'   88 A'                                                         

 Beta MOs, Restricted
 -- Occupied --                  
-101.59 -101.56  -77.11  -10.27   -9.50   -9.48   -7.26   -7.26
  1 A'    2 A'    3 A'    4 A'    5 A'    6 A'    7 A'    1 A"                 
 -7.254  -7.241  -7.233  -7.232  -6.607  -4.770  -4.766  -4.764
  8 A'    9 A'    2 A"   10 A'   11 A'   12 A'    3 A"   13 A'                 
 -0.902  -0.852  -0.727  -0.575  -0.484  -0.448  -0.397  -0.366
 14 A'   15 A'   16 A'   17 A'   18 A'   19 A'    4 A"   20 A'                 
 -0.355  -0.333  -0.311  -0.271
  5 A"   21 A'   22 A'    6 A"                                                 
 -- Virtual --                   
 -0.092  -0.064  -0.009   0.007   0.025   0.032   0.040   0.053
  7 A"   23 A'   24 A'   25 A'   26 A'   27 A'    8 A"   28 A'                 
  0.067   0.080   0.085   0.088   0.097   0.112   0.120   0.126
 29 A'    9 A"   30 A'   10 A"   31 A'   32 A'   33 A'   34 A'                 
  0.127   0.131   0.150   0.165   0.204   0.210   0.273   0.281
 11 A"   35 A'   36 A'   37 A'   38 A'   39 A'   40 A'   12 A"                 
  0.321   0.383   0.430   0.438   0.441   0.445   0.471   0.489
 41 A'   42 A'   43 A'   44 A'   13 A"   45 A'   14 A"   46 A'                 
  0.523   0.540   0.582   0.594   0.597   0.629   0.702   0.765
 47 A'   15 A"   48 A'   49 A'   16 A"   17 A"   50 A'   51 A'                 
  0.779   0.804   0.840   0.847   0.857   0.857   0.897   0.910
 52 A'   18 A"   19 A"   53 A'   20 A"   54 A'   55 A'   21 A"                 
  0.927   0.939   0.978   1.031   1.137   1.194   1.218   1.487
 56 A'   57 A'   58 A'   59 A'   60 A'   22 A"   61 A'   23 A"                 
  1.527   1.572   1.578   1.666   1.736   1.824   1.908   2.025
 62 A'   24 A"   63 A'   64 A'   65 A'   25 A"   66 A'   67 A'                 
  2.235   2.254   2.257   2.309   2.355   2.410   2.477   2.611
 26 A"   27 A"   68 A'   69 A'   70 A'   71 A'   72 A'   73 A'                 
  2.703   3.166   3.415   6.900   9.659   9.712  13.781  13.893
 28 A"   74 A'   75 A'   76 A'   77 A'   78 A'   29 A"   79 A'                 
 13.964  23.563  25.774  25.829  25.874  25.901  26.144  26.253
 80 A'   81 A'   30 A"   31 A"   82 A'   83 A'   84 A'   85 A'                 
163.035 215.644 215.693
 86 A'   87 A'   88 A'                                                         
 --------------------------------------------------------------

          Ground-State Mulliken Net Atomic Charges

     Atom                 Charge (a.u.)
  ----------------------------------------
      1 C                    -0.413776
      2 P                     0.043262
      3 Cl                   -0.090722
      4 H                     0.242841
      5 Cl                    0.218395
  ----------------------------------------
  Sum of atomic charges =    -0.000000

 -----------------------------------------------------------------
                    Cartesian Multipole Moments
 -----------------------------------------------------------------
    Charge (ESU x 10^10)
                -0.0000
    Dipole Moment (Debye)
         X       0.8285      Y      -1.7510      Z       0.0000
       Tot       1.9371
    Quadrupole Moments (Debye-Ang)
        XX     -45.1668     XY      -0.6636     YY     -41.9117
        XZ       0.0000     YZ      -0.0000     ZZ     -45.3473
    Octopole Moments (Debye-Ang^2)
       XXX       5.1164    XXY       6.6165    XYY       6.7317
       YYY      20.2168    XXZ       0.0000    XYZ      -0.0000
       YYZ      -0.0000    XZZ      -0.1082    YZZ       8.3834
       ZZZ      -0.0000
    Hexadecapole Moments (Debye-Ang^3)
      XXXX    -585.0940   XXXY       7.5619   XXYY    -131.3622
      XYYY      -9.4800   YYYY    -255.4625   XXXZ       0.0000
      XXYZ      -0.0000   XYYZ       0.0000   YYYZ       0.0000
      XXZZ    -108.5774   XYZZ       2.1614   YYZZ     -57.6820
      XZZZ       0.0000   YZZZ       0.0000   ZZZZ     -58.6746
 -----------------------------------------------------------------
 Calculating analytic gradient of the SCF energy
 Gradient of SCF Energy
            1           2           3           4           5
    1  -0.0002717   0.0003401  -0.0000287   0.0000106  -0.0000504
    2   0.0002812   0.0000153  -0.0000644  -0.0000517  -0.0001804
    3   0.0000000  -0.0000000  -0.0000000  -0.0000000  -0.0000000
 Max gradient component =       3.401E-04
 RMS gradient           =       1.441E-04
 Gradient time:  CPU 2.65 s  wall 2.65 s
 Geometry Optimization Parameters
   NAtoms,    NIC,     NZ,  NCons,   NDum,   NFix, NCnnct, MaxDiis
        5      20       5       0       0       0       0       0

 Cartesian Hessian Update
 Hessian Updated using BFGS Update


** GEOMETRY OPTIMIZATION IN DELOCALIZED INTERNAL COORDINATES **
   Searching for a Minimum

   Optimization Cycle:   8

                       Coordinates (Angstroms)
     ATOM                X               Y               Z
      1  C         0.8494630865   -1.0332569671    0.0000000000
      2  P        -0.8160302795   -1.1816856437    0.0000000000
      3  Cl       -1.5159020273    0.7859637760    0.0000000000
      4  H         1.3987535402   -1.9714019009    0.0000000000
      5  Cl        1.8759102497    0.3510587224    0.0000000000
   Point Group: cs    Number of degrees of freedom:     7


   Energy is  -1300.535580166

 Hessian Updated using BFGS Update

  7 Hessian modes will be used to form the next step
  Hessian Eigenvalues:
     0.133685    0.185684    0.229098    0.254616    0.277441    0.351397
     0.567269

 Minimum Search - Taking Simple RFO Step
 Searching for Lamda that Minimizes Along All modes
 Value Taken    Lamda =   0.00000000
 Step Taken.  Stepsize is  0.001613

                             Maximum     Tolerance    Cnvgd?
         Gradient           0.000267      0.000300     YES
         Displacement       0.001006      0.001200     YES
         Energy change     -0.000010      0.000001      NO


                       Distance Matrix (Angstroms)
             C (  1)   P (  2)   Cl(  3)   H (  4)
   P (  2)  1.672094
   Cl(  3)  2.984044  2.088412
   H (  4)  1.087123  2.351365  4.012267
   Cl(  5)  1.723347  3.097717  3.419581  2.370971

 Final energy is   -1300.5355801663750     


 ******************************
 **  OPTIMIZATION CONVERGED  **
 ******************************

                       Coordinates (Angstroms)
     ATOM                X               Y               Z
      1  C         0.8494630865   -1.0332569671    0.0000000000
      2  P        -0.8160302795   -1.1816856437    0.0000000000
      3  Cl       -1.5159020273    0.7859637760    0.0000000000
      4  H         1.3987535402   -1.9714019009    0.0000000000
      5  Cl        1.8759102497    0.3510587224    0.0000000000

Z-matrix Print:
$molecule
0 1
P 
C  1 1.672094
H  2 1.087123 1 115.256531
Cl 2 1.723347 1 131.649065 3 -180.000000 0
Cl 1 2.088412 2 104.487184 3 -180.000000 0
$end


 --------------------------------------------------------------
             Orbital Energies (a.u.) and Symmetries
 --------------------------------------------------------------

 Alpha MOs, Restricted
 -- Occupied --                  
-101.59 -101.56  -77.11  -10.27   -9.50   -9.48   -7.26   -7.26
  1 A'    2 A'    3 A'    4 A'    5 A'    6 A'    7 A'    1 A"                 
 -7.254  -7.241  -7.233  -7.232  -6.607  -4.770  -4.766  -4.764
  8 A'    9 A'    2 A"   10 A'   11 A'   12 A'    3 A"   13 A'                 
 -0.902  -0.852  -0.727  -0.575  -0.484  -0.448  -0.397  -0.366
 14 A'   15 A'   16 A'   17 A'   18 A'   19 A'    4 A"   20 A'                 
 -0.355  -0.333  -0.311  -0.271
  5 A"   21 A'   22 A'    6 A"                                                 
 -- Virtual --                   
 -0.092  -0.064  -0.009   0.007   0.025   0.032   0.040   0.053
  7 A"   23 A'   24 A'   25 A'   26 A'   27 A'    8 A"   28 A'                 
  0.067   0.080   0.085   0.088   0.097   0.112   0.120   0.126
 29 A'    9 A"   30 A'   10 A"   31 A'   32 A'   33 A'   34 A'                 
  0.127   0.131   0.150   0.165   0.204   0.210   0.273   0.281
 11 A"   35 A'   36 A'   37 A'   38 A'   39 A'   40 A'   12 A"                 
  0.321   0.383   0.430   0.438   0.441   0.445   0.471   0.489
 41 A'   42 A'   43 A'   44 A'   13 A"   45 A'   14 A"   46 A'                 
  0.523   0.540   0.582   0.594   0.597   0.629   0.702   0.765
 47 A'   15 A"   48 A'   49 A'   16 A"   17 A"   50 A'   51 A'                 
  0.779   0.804   0.840   0.847   0.857   0.857   0.897   0.910
 52 A'   18 A"   19 A"   53 A'   20 A"   54 A'   55 A'   21 A"                 
  0.927   0.939   0.978   1.031   1.137   1.194   1.218   1.487
 56 A'   57 A'   58 A'   59 A'   60 A'   22 A"   61 A'   23 A"                 
  1.527   1.572   1.578   1.666   1.736   1.824   1.908   2.025
 62 A'   24 A"   63 A'   64 A'   65 A'   25 A"   66 A'   67 A'                 
  2.235   2.254   2.257   2.309   2.355   2.410   2.477   2.611
 26 A"   27 A"   68 A'   69 A'   70 A'   71 A'   72 A'   73 A'                 
  2.703   3.166   3.415   6.900   9.659   9.712  13.781  13.893
 28 A"   74 A'   75 A'   76 A'   77 A'   78 A'   29 A"   79 A'                 
 13.964  23.563  25.774  25.829  25.874  25.901  26.144  26.253
 80 A'   81 A'   30 A"   31 A"   82 A'   83 A'   84 A'   85 A'                 
163.035 215.644 215.693
 86 A'   87 A'   88 A'                                                         

 Beta MOs, Restricted
 -- Occupied --                  
-101.59 -101.56  -77.11  -10.27   -9.50   -9.48   -7.26   -7.26
  1 A'    2 A'    3 A'    4 A'    5 A'    6 A'    7 A'    1 A"                 
 -7.254  -7.241  -7.233  -7.232  -6.607  -4.770  -4.766  -4.764
  8 A'    9 A'    2 A"   10 A'   11 A'   12 A'    3 A"   13 A'                 
 -0.902  -0.852  -0.727  -0.575  -0.484  -0.448  -0.397  -0.366
 14 A'   15 A'   16 A'   17 A'   18 A'   19 A'    4 A"   20 A'                 
 -0.355  -0.333  -0.311  -0.271
  5 A"   21 A'   22 A'    6 A"                                                 
 -- Virtual --                   
 -0.092  -0.064  -0.009   0.007   0.025   0.032   0.040   0.053
  7 A"   23 A'   24 A'   25 A'   26 A'   27 A'    8 A"   28 A'                 
  0.067   0.080   0.085   0.088   0.097   0.112   0.120   0.126
 29 A'    9 A"   30 A'   10 A"   31 A'   32 A'   33 A'   34 A'                 
  0.127   0.131   0.150   0.165   0.204   0.210   0.273   0.281
 11 A"   35 A'   36 A'   37 A'   38 A'   39 A'   40 A'   12 A"                 
  0.321   0.383   0.430   0.438   0.441   0.445   0.471   0.489
 41 A'   42 A'   43 A'   44 A'   13 A"   45 A'   14 A"   46 A'                 
  0.523   0.540   0.582   0.594   0.597   0.629   0.702   0.765
 47 A'   15 A"   48 A'   49 A'   16 A"   17 A"   50 A'   51 A'                 
  0.779   0.804   0.840   0.847   0.857   0.857   0.897   0.910
 52 A'   18 A"   19 A"   53 A'   20 A"   54 A'   55 A'   21 A"                 
  0.927   0.939   0.978   1.031   1.137   1.194   1.218   1.487
 56 A'   57 A'   58 A'   59 A'   60 A'   22 A"   61 A'   23 A"                 
  1.527   1.572   1.578   1.666   1.736   1.824   1.908   2.025
 62 A'   24 A"   63 A'   64 A'   65 A'   25 A"   66 A'   67 A'                 
  2.235   2.254   2.257   2.309   2.355   2.410   2.477   2.611
 26 A"   27 A"   68 A'   69 A'   70 A'   71 A'   72 A'   73 A'                 
  2.703   3.166   3.415   6.900   9.659   9.712  13.781  13.893
 28 A"   74 A'   75 A'   76 A'   77 A'   78 A'   29 A"   79 A'                 
 13.964  23.563  25.774  25.829  25.874  25.901  26.144  26.253
 80 A'   81 A'   30 A"   31 A"   82 A'   83 A'   84 A'   85 A'                 
163.035 215.644 215.693
 86 A'   87 A'   88 A'                                                         
 --------------------------------------------------------------

          Ground-State Mulliken Net Atomic Charges

     Atom                 Charge (a.u.)
  ----------------------------------------
      1 C                    -0.413776
      2 P                     0.043262
      3 Cl                   -0.090722
      4 H                     0.242841
      5 Cl                    0.218395
  ----------------------------------------
  Sum of atomic charges =    -0.000000

 -----------------------------------------------------------------
                    Cartesian Multipole Moments
 -----------------------------------------------------------------
    Charge (ESU x 10^10)
                -0.0000
    Dipole Moment (Debye)
         X       0.8285      Y      -1.7510      Z       0.0000
       Tot       1.9371
    Quadrupole Moments (Debye-Ang)
        XX     -45.1668     XY      -0.6636     YY     -41.9117
        XZ       0.0000     YZ      -0.0000     ZZ     -45.3473
    Octopole Moments (Debye-Ang^2)
       XXX       5.1164    XXY       6.6165    XYY       6.7317
       YYY      20.2168    XXZ       0.0000    XYZ      -0.0000
       YYZ      -0.0000    XZZ      -0.1082    YZZ       8.3834
       ZZZ      -0.0000
    Hexadecapole Moments (Debye-Ang^3)
      XXXX    -585.0940   XXXY       7.5619   XXYY    -131.3622
      XYYY      -9.4800   YYYY    -255.4625   XXXZ       0.0000
      XXYZ      -0.0000   XYYZ       0.0000   YYYZ       0.0000
      XXZZ    -108.5774   XYZZ       2.1614   YYZZ     -57.6820
      XZZZ       0.0000   YZZZ       0.0000   ZZZZ     -58.6746
 -----------------------------------------------------------------
Archival summary:
1\1\TWL02\OPT\ProcedureUnspecified\BasisUnspecified\l2111\taweetha\MonNov2617:21:322018MonNov2617:21:322018\0\\#,OPT,ProcedureUnspecified,BasisUnspecified,\\0,1\P\C,1,1.67209\H,2,1.08712,1,115.257\Cl,2,1.72335,1,131.649,3,-180,0\Cl,1,2.08841,2,104.487,3,-180,0\\\@

 Total job time:  95.80s(wall), 95.63s(cpu) 
 Mon Nov 26 17:21:32 2018

        *************************************************************
        *                                                           *
        *  Thank you very much for using Q-Chem.  Have a nice day.  *
        *                                                           *
        *************************************************************


 
User input: 2 of 2 
 
Q-Chem Developer Version!
                  Welcome to Q-Chem
     A Quantum Leap Into The Future Of Chemistry


 Q-Chem 5.1, Q-Chem, Inc., Pleasanton, CA (2018)

 Yihan Shao,  Zhengting Gan,  E. Epifanovsky,  A. T. B. Gilbert,  M. Wormit,  
 J. Kussmann,  A. W. Lange,  A. Behn,  Jia Deng,  Xintian Feng,  D. Ghosh,  
 M. Goldey,  P. R. Horn,  L. D. Jacobson,  I. Kaliman,  T. Kus,  A. Landau,  
 Jie Liu,  E. I. Proynov,  R. M. Richard,  R. P. Steele,  E. J. Sundstrom,  
 H. L. Woodcock III,  P. M. Zimmerman,  D. Zuev,  B. Albrecht,  E. Alguire,  
 S. A. Baeppler,  D. Barton,  Z. Benda,  Y. A. Bernard,  E. J. Berquist,  
 K. B. Bravaya,  H. Burton,  D. Casanova,  Chun-Min Chang,  Yunqing Chen,  
 A. Chien,  K. D. Closser,  M. P. Coons,  S. Coriani,  S. Dasgupta,  
 A. L. Dempwolff,  M. Diedenhofen,  Hainam Do,  R. G. Edgar,  Po-Tung Fang,  
 S. Faraji,  S. Fatehi,  Qingguo Feng,  K. D. Fenk,  J. Fosso-Tande,  
 Qinghui Ge,  A. Ghysels,  G. Gidofalvi,  J. Gomes,  J. Gonthier,  A. Gunina,  
 D. Hait,  M. W. D. Hanson-Heine,  P. H. P. Harbach,  A. W. Hauser,  
 J. E. Herr,  E. G. Hohenstein,  Z. C. Holden,  Kerwin Hui,  B. C. Huynh,  
 T.-C. Jagau,  Hyunjun Ji,  B. Kaduk,  K. Khistyaev,  Jaehoon Kim,  
 P. Klunzinger,  K. Koh,  D. Kosenkov,  L. Koulias,  T. Kowalczyk,  
 C. M. Krauter,  A. Kunitsa,  Ka Un Lao,  A. Laurent,  K. V. Lawler,  
 Joonho Lee,  D. Lefrancois,  S. Lehtola,  D. S. Levine,  Yi-Pei Li,  
 You-Sheng Lin,  Fenglai Liu,  E. Livshits,  A. Luenser,  P. Manohar,  
 E. Mansoor,  S. F. Manzer,  Shan-Ping Mao,  Yuezhi Mao,  N. Mardirossian,  
 A. V. Marenich,  T. Markovich,  L. A. Martinez-Martinez,  S. A. Maurer,  
 N. J. Mayhall,  S. C. McKenzie,  J.-M. Mewes,  A. F. Morrison,  
 J. W. Mullinax,  K. Nanda,  T. S. Nguyen-Beck,  R. Olivares-Amaya,  
 J. A. Parkhill,  T. M. Perrine,  F. Plasser,  P. Pokhilko,  S. Prager,  
 A. Prociuk,  E. Ramos,  D. R. Rehn,  F. Rob,  M. Schneider,  N. Sergueev,  
 S. M. Sharada,  S. Sharma,  D. W. Small,  T. Stauch,  T. Stein,  
 Yu-Chuan Su,  A. J. W. Thom,  A. Tkatchenko,  T. Tsuchimochi,  N. M. Tubman,  
 L. Vogt,  M. L. Vidal,  O. Vydrov,  M. A. Watson,  J. Wenzel,  
 M. de Wergifosse,  T. A. Wesolowski,  A. White,  J. Witte,  A. Yamada,  
 Jun Yang,  K. Yao,  S. Yeganeh,  S. R. Yost,  Zhi-Qiang You,  A. Zech,  
 Igor Ying Zhang,  Xing Zhang,  Yan Zhao,  Ying Zhu,  B. R. Brooks,  
 G. K. L. Chan,  C. J. Cramer,  M. S. Gordon,  W. J. Hehre,  A. Klamt,  
 M. W. Schmidt,  C. D. Sherrill,  D. G. Truhlar,  A. Aspuru-Guzik,  R. Baer,  
 A. T. Bell,  N. A. Besley,  Jeng-Da Chai,  A. E. DePrince, III,  
 R. A. DiStasio Jr.,  A. Dreuw,  B. D. Dunietz,  T. R. Furlani,  
 Chao-Ping Hsu,  Yousung Jung,  Jing Kong,  D. S. Lambrecht,  WanZhen Liang,  
 C. Ochsenfeld,  V. A. Rassolov,  L. V. Slipchenko,  J. E. Subotnik,  
 T. Van Voorhis,  J. M. Herbert,  A. I. Krylov,  P. M. W. Gill,  M. Head-Gordon

 Contributors to earlier versions of Q-Chem not listed above: 
 R. D. Adamson,  B. Austin,  J. Baker,  G. J. O. Beran,  K. Brandhorst,  
 S. T. Brown,  E. F. C. Byrd,  A. K. Chakraborty,  C.-L. Cheng,  
 Siu Hung Chien,  D. M. Chipman,  D. L. Crittenden,  H. Dachsel,  
 R. J. Doerksen,  A. D. Dutoi,  L. Fusti-Molnar,  W. A. Goddard III,  
 A. Golubeva-Zadorozhnaya,  S. R. Gwaltney,  G. Hawkins,  A. Heyden,  
 S. Hirata,  G. Kedziora,  F. J. Keil,  C. Kelley,  Jihan Kim,  R. A. King,  
 R. Z. Khaliullin,  P. P. Korambath,  W. Kurlancheek,  A. M. Lee,  M. S. Lee,  
 S. V. Levchenko,  Ching Yeh Lin,  D. Liotard,  R. C. Lochan,  I. Lotan,  
 P. E. Maslen,  N. Nair,  D. P. O'Neill,  D. Neuhauser,  E. Neuscamman,  
 C. M. Oana,  R. Olson,  B. Peters,  R. Peverati,  P. A. Pieniazek,  
 Y. M. Rhee,  J. Ritchie,  M. A. Rohrdanz,  E. Rosta,  N. J. Russ,  
 H. F. Schaefer III,  N. E. Schultz,  N. Shenvi,  A. C. Simmonett,  A. Sodt,  
 D. Stuck,  K. S. Thanthiriwatte,  V. Vanovschi,  Tao Wang,  A. Warshel,  
 C. F. Williams,  Q. Wu,  X. Xu,  W. Zhang

 Please cite Q-Chem as follows:
 Y. Shao et al., Mol. Phys. 113, 184-215 (2015)
 DOI: 10.1080/00268976.2014.952696

 Q-Chem 5.1.2 for Intel X86 EM64T Linux

 Parts of Q-Chem use Armadillo 8.300.2 (Tropical Shenanigans).
 http://arma.sourceforge.net/

 Q-Chem begins on Mon Nov 26 17:21:32 2018  

Host: 
0

     Scratch files written to /scratch/taweetham/qchem52352//
The previous job contains 0 fragments, simply inherited here
Input Ideriv = 2
Curr. Ideriv = -1
Max.  Ideriv = 2

Checking the input file for inconsistencies... 	...done.

--------------------------------------------------------------
User input:
--------------------------------------------------------------

$molecule
read
$end

$rem
   job_type 	frequency
   basis 	6-311++g**
   method	b3lyp	
$end


--------------------------------------------------------------
 ----------------------------------------------------------------
             Standard Nuclear Orientation (Angstroms)
    I     Atom           X                Y                Z
 ----------------------------------------------------------------
    1      C       0.8748746318    -0.8853725536    -0.0000000000
    2      P      -0.7842703268    -1.0930675957    -0.0000000000
    3      Cl     -1.5538273684     0.8483871840     0.0000000000
    4      H       1.4572529750    -1.8033438955    -0.0000000000
    5      Cl      1.8513305528     0.5346477073     0.0000000000
 ----------------------------------------------------------------
 Molecular Point Group                 Cs    NOp =  2
 Largest Abelian Subgroup              Cs    NOp =  2
 Nuclear Repulsion Energy =   243.1217386352 hartrees
 There are       28 alpha and       28 beta electrons
 Requested basis set is 6-311++G(d,p)
 There are 50 shells and 119 basis functions

 Total QAlloc Memory Limit   2000 MB
 Mega-Array Size       188 MB
 MEM_STATIC part       192 MB

                       Distance Matrix (Angstroms)
             C (  1)   P (  2)   Cl(  3)   H (  4)
   P (  2)  1.672094
   Cl(  3)  2.984044  2.088412
   H (  4)  1.087123  2.351365  4.012267
   Cl(  5)  1.723347  3.097717  3.419581  2.370971

 A cutoff of  1.0D-11 yielded   1131 shell pairs
 There are      6778 function pairs (      7271 Cartesian)
 Smallest overlap matrix eigenvalue = 4.05E-04
 Guess from superposition of atomic densities
 Warning:  Energy on first SCF cycle will be non-variational
 SAD guess density has 56.000000 electrons

 -----------------------------------------------------------------------
  General SCF calculation program by
  Eric Jon Sundstrom, Paul Horn, Yuezhi Mao, Dmitri Zuev, Alec White,
  David Stuck, Shaama M.S., Shane Yost, Joonho Lee, David Small,
  Daniel Levine, Susi Lehtola, Hugh Burton, Evgeny Epifanovsky
 -----------------------------------------------------------------------
 Exchange:     0.2000 Hartree-Fock + 0.0800 Slater + 0.7200 B88
 Correlation:  0.1900 VWN1RPA + 0.8100 LYP
 Using SG-1 standard quadrature grid
 A restricted SCF calculation will be
 performed using DIIS
 SCF converges when DIIS error is below 1.0e-08
 ---------------------------------------
  Cycle       Energy         DIIS error
 ---------------------------------------
    1   -1301.0275422104      4.41e-02  
    2   -1300.4910268982      4.72e-03  
    3   -1300.3698598065      8.76e-03  
    4   -1300.5327456770      1.16e-03  
    5   -1300.5351241637      4.82e-04  
    6   -1300.5355339908      1.30e-04  
    7   -1300.5355645557      3.59e-05  
    8   -1300.5355668233      8.32e-06  
    9   -1300.5355669799      1.01e-06  
   10   -1300.5355669818      3.21e-07  
   11   -1300.5355669820      8.29e-08  
   12   -1300.5355669820      1.40e-08  
   13   -1300.5355669820      3.07e-09  Convergence criterion met
 ---------------------------------------
 SCF time:   CPU 11.19s  wall 12.00s 
 SCF   energy in the final basis set =    -1300.5355669820
 Total energy in the final basis set =    -1300.5355669820

 --------------------------------------------------------------
             Orbital Energies (a.u.) and Symmetries
 --------------------------------------------------------------

 Alpha MOs, Restricted
 -- Occupied --                  
-101.59 -101.56  -77.11  -10.27   -9.50   -9.48   -7.26   -7.26
  1 A'    2 A'    3 A'    4 A'    5 A'    6 A'    7 A'    1 A"                 
 -7.254  -7.241  -7.233  -7.232  -6.607  -4.771  -4.766  -4.764
  8 A'    9 A'    2 A"   10 A'   11 A'   12 A'    3 A"   13 A'                 
 -0.902  -0.852  -0.727  -0.575  -0.484  -0.448  -0.397  -0.366
 14 A'   15 A'   16 A'   17 A'   18 A'   19 A'    4 A"   20 A'                 
 -0.355  -0.333  -0.311  -0.271
  5 A"   21 A'   22 A'    6 A"                                                 
 -- Virtual --                   
 -0.092  -0.064  -0.009   0.007   0.025   0.032   0.040   0.053
  7 A"   23 A'   24 A'   25 A'   26 A'   27 A'    8 A"   28 A'                 
  0.067   0.080   0.085   0.088   0.097   0.112   0.120   0.126
 29 A'    9 A"   30 A'   10 A"   31 A'   32 A'   33 A'   34 A'                 
  0.127   0.131   0.150   0.165   0.204   0.210   0.273   0.281
 11 A"   35 A'   36 A'   37 A'   38 A'   39 A'   40 A'   12 A"                 
  0.321   0.383   0.430   0.438   0.441   0.445   0.471   0.489
 41 A'   42 A'   43 A'   44 A'   13 A"   45 A'   14 A"   46 A'                 
  0.523   0.540   0.582   0.594   0.597   0.629   0.702   0.765
 47 A'   15 A"   48 A'   49 A'   16 A"   17 A"   50 A'   51 A'                 
  0.779   0.804   0.840   0.847   0.857   0.857   0.897   0.910
 52 A'   18 A"   19 A"   53 A'   20 A"   54 A'   55 A'   21 A"                 
  0.927   0.939   0.978   1.031   1.137   1.194   1.218   1.487
 56 A'   57 A'   58 A'   59 A'   60 A'   22 A"   61 A'   23 A"                 
  1.527   1.572   1.578   1.666   1.736   1.824   1.908   2.025
 62 A'   24 A"   63 A'   64 A'   65 A'   25 A"   66 A'   67 A'                 
  2.235   2.254   2.257   2.309   2.355   2.410   2.477   2.611
 26 A"   27 A"   68 A'   69 A'   70 A'   71 A'   72 A'   73 A'                 
  2.703   3.166   3.415   6.900   9.659   9.712  13.781  13.893
 28 A"   74 A'   75 A'   76 A'   77 A'   78 A'   29 A"   79 A'                 
 13.964  23.563  25.774  25.829  25.874  25.901  26.144  26.253
 80 A'   81 A'   30 A"   31 A"   82 A'   83 A'   84 A'   85 A'                 
163.035 215.644 215.693
 86 A'   87 A'   88 A'                                                         

 Beta MOs, Restricted
 -- Occupied --                  
-101.59 -101.56  -77.11  -10.27   -9.50   -9.48   -7.26   -7.26
  1 A'    2 A'    3 A'    4 A'    5 A'    6 A'    7 A'    1 A"                 
 -7.254  -7.241  -7.233  -7.232  -6.607  -4.771  -4.766  -4.764
  8 A'    9 A'    2 A"   10 A'   11 A'   12 A'    3 A"   13 A'                 
 -0.902  -0.852  -0.727  -0.575  -0.484  -0.448  -0.397  -0.366
 14 A'   15 A'   16 A'   17 A'   18 A'   19 A'    4 A"   20 A'                 
 -0.355  -0.333  -0.311  -0.271
  5 A"   21 A'   22 A'    6 A"                                                 
 -- Virtual --                   
 -0.092  -0.064  -0.009   0.007   0.025   0.032   0.040   0.053
  7 A"   23 A'   24 A'   25 A'   26 A'   27 A'    8 A"   28 A'                 
  0.067   0.080   0.085   0.088   0.097   0.112   0.120   0.126
 29 A'    9 A"   30 A'   10 A"   31 A'   32 A'   33 A'   34 A'                 
  0.127   0.131   0.150   0.165   0.204   0.210   0.273   0.281
 11 A"   35 A'   36 A'   37 A'   38 A'   39 A'   40 A'   12 A"                 
  0.321   0.383   0.430   0.438   0.441   0.445   0.471   0.489
 41 A'   42 A'   43 A'   44 A'   13 A"   45 A'   14 A"   46 A'                 
  0.523   0.540   0.582   0.594   0.597   0.629   0.702   0.765
 47 A'   15 A"   48 A'   49 A'   16 A"   17 A"   50 A'   51 A'                 
  0.779   0.804   0.840   0.847   0.857   0.857   0.897   0.910
 52 A'   18 A"   19 A"   53 A'   20 A"   54 A'   55 A'   21 A"                 
  0.927   0.939   0.978   1.031   1.137   1.194   1.218   1.487
 56 A'   57 A'   58 A'   59 A'   60 A'   22 A"   61 A'   23 A"                 
  1.527   1.572   1.578   1.666   1.736   1.824   1.908   2.025
 62 A'   24 A"   63 A'   64 A'   65 A'   25 A"   66 A'   67 A'                 
  2.235   2.254   2.257   2.309   2.355   2.410   2.477   2.611
 26 A"   27 A"   68 A'   69 A'   70 A'   71 A'   72 A'   73 A'                 
  2.703   3.166   3.415   6.900   9.659   9.712  13.781  13.893
 28 A"   74 A'   75 A'   76 A'   77 A'   78 A'   29 A"   79 A'                 
 13.964  23.563  25.774  25.829  25.874  25.901  26.144  26.253
 80 A'   81 A'   30 A"   31 A"   82 A'   83 A'   84 A'   85 A'                 
163.035 215.644 215.693
 86 A'   87 A'   88 A'                                                         
 --------------------------------------------------------------

          Ground-State Mulliken Net Atomic Charges

     Atom                 Charge (a.u.)
  ----------------------------------------
      1 C                    -0.413848
      2 P                     0.043321
      3 Cl                   -0.090619
      4 H                     0.242862
      5 Cl                    0.218284
  ----------------------------------------
  Sum of atomic charges =    -0.000000

 -----------------------------------------------------------------
                    Cartesian Multipole Moments
 -----------------------------------------------------------------
    Charge (ESU x 10^10)
                -0.0000
    Dipole Moment (Debye)
         X       0.8903      Y      -1.7210      Z      -0.0000
       Tot       1.9376
    Quadrupole Moments (Debye-Ang)
        XX     -45.1361     XY      -0.6546     YY     -42.3648
        XZ      -0.0000     YZ      -0.0000     ZZ     -45.3474
    Octopole Moments (Debye-Ang^2)
       XXX       5.8983    XXY       1.0526    XYY       6.7493
       YYY       6.1240    XXZ      -0.0000    XYZ      -0.0000
       YYZ       0.0000    XZZ       0.0863    YZZ       3.0704
       ZZZ      -0.0000
    Hexadecapole Moments (Debye-Ang^3)
      XXXX    -585.9202   XXXY       1.1605   XXYY    -129.4986
      XYYY     -12.1594   YYYY    -250.8215   XXXZ      -0.0000
      XXYZ       0.0000   XYYZ      -0.0000   YYYZ      -0.0000
      XXZZ    -108.6639   XYZZ       0.2622   YYZZ     -56.2535
      XZZZ      -0.0000   YZZZ       0.0000   ZZZZ     -58.6745
 -----------------------------------------------------------------
 Calculating MO derivatives via CPSCF
   1         3          15      0.180902    0.073564
   2         3          15      0.020398    0.007781
   3         3          15      0.002250    0.001007
   4         3          15      0.000178    0.000065
   5        16           2      0.000008    0.000005
   6        18           0      0.000000    0.000000    Roots Converged
 Time for AOints: 2.8 s (CPU) 2.8 s (wall)
 ------------------------------------------------------------------------------
                     AOints        : Timing summary (seconds)
 ------------------------------------------------------------------------------
     job step          cpu (% of tot)      sys (% of tot)     wall (% of tot)
 ------------------------------------------------------------------------------
  cpscf_lag         0.2960E+02 (49.5)   0.5300E-04 (17.2)   0.2961E+02 (49.5)
  iterzp            0.2740E+02 (45.8)   0.2550E-03 (82.8)   0.2743E+02 (45.8)
  make_fx           0.0000E+00 ( 0.0)   0.0000E+00 ( 0.0)   0.0000E+00 ( 0.0)
  AOints            0.2763E+01 ( 4.6)   0.0000E+00 ( 0.0)   0.2764E+01 ( 4.6)
 ------------------------------------------------------------------------------
   Grand Totals     0.5982E+02          0.3080E-03          0.5986E+02
 ------------------------------------------------------------------------------
 Calculating analytic Hessian of the SCF energy
 Polarizability Matrix (a.u.)
            1           2           3
    1 -82.6330949  -2.0357839   0.0000000
    2  -2.0357839 -63.3870188   0.0000000
    3   0.0000000   0.0000000 -37.5925305

 Direct stationary perturbation theory relativistic correction:

 rels  =       2.013290726646
 relv  =      -7.308955901684
 rel2e =       1.682647343836
 E_rel =      -3.613017831201

 Hessian of the SCF Energy
            1           2           3           4           5           6
    1   0.5383899  -0.0439674  -0.0000000  -0.3084352  -0.0312453  -0.0000000
    2  -0.0439674   0.4446122   0.0000000  -0.0522045  -0.0468599  -0.0000000
    3  -0.0000000   0.0000000   0.0715436  -0.0000000  -0.0000000  -0.0231952
    4  -0.3084352  -0.0522045  -0.0000000   0.3625349   0.0186171   0.0000000
    5  -0.0312453  -0.0468599  -0.0000000   0.0186171   0.1870166   0.0000000
    6  -0.0000000  -0.0000000  -0.0231952   0.0000000   0.0000000   0.0202118
    7  -0.0113412   0.0268967   0.0000000  -0.0271164   0.0216019  -0.0000000
    8   0.0033543  -0.0100732  -0.0000000   0.0441504  -0.1249584   0.0000000
    9  -0.0000000   0.0000000   0.0007344   0.0000000  -0.0000000  -0.0090142
   10  -0.1395992   0.1432556  -0.0000000  -0.0046665   0.0187806   0.0000000
   11   0.1352464  -0.2433977  -0.0000000   0.0023020   0.0017759   0.0000000
   12  -0.0000000   0.0000000  -0.0269159   0.0000000  -0.0000000  -0.0009641
   13  -0.0790143  -0.0739805   0.0000000  -0.0223168  -0.0277544  -0.0000000
   14  -0.0633881  -0.1442815   0.0000000  -0.0128650  -0.0169742  -0.0000000
   15   0.0000000  -0.0000000  -0.0221668   0.0000000  -0.0000000   0.0129617
            7           8           9          10          11          12
    1  -0.0113412   0.0033543  -0.0000000  -0.1395992   0.1352464  -0.0000000
    2   0.0268967  -0.0100732   0.0000000   0.1432556  -0.2433977   0.0000000
    3   0.0000000  -0.0000000   0.0007344  -0.0000000  -0.0000000  -0.0269159
    4  -0.0271164   0.0441504   0.0000000  -0.0046665   0.0023020   0.0000000
    5   0.0216019  -0.1249584  -0.0000000   0.0187806   0.0017759  -0.0000000
    6  -0.0000000   0.0000000  -0.0090142   0.0000000   0.0000000  -0.0009641
    7   0.0420623  -0.0482123   0.0000000  -0.0036763  -0.0027735  -0.0000000
    8  -0.0482123   0.1257603   0.0000000  -0.0009756   0.0021383  -0.0000000
    9   0.0000000   0.0000000   0.0060473   0.0000000  -0.0000000   0.0064323
   10  -0.0036763  -0.0009756   0.0000000   0.1441881  -0.1365396   0.0000000
   11  -0.0027735   0.0021383  -0.0000000  -0.1365396   0.2612176  -0.0000000
   12  -0.0000000  -0.0000000   0.0064323   0.0000000  -0.0000000   0.0178244
   13   0.0000715   0.0016832   0.0000000   0.0037539   0.0017647   0.0000000
   14   0.0024871   0.0071330  -0.0000000  -0.0245210  -0.0217341  -0.0000000
   15  -0.0000000   0.0000000  -0.0041998   0.0000000   0.0000000   0.0036233
           13          14          15
    1  -0.0790143  -0.0633881   0.0000000
    2  -0.0739805  -0.1442815  -0.0000000
    3   0.0000000   0.0000000  -0.0221668
    4  -0.0223168  -0.0128650   0.0000000
    5  -0.0277544  -0.0169742  -0.0000000
    6  -0.0000000  -0.0000000   0.0129617
    7   0.0000715   0.0024871  -0.0000000
    8   0.0016832   0.0071330   0.0000000
    9   0.0000000  -0.0000000  -0.0041998
   10   0.0037539  -0.0245210   0.0000000
   11   0.0017647  -0.0217341   0.0000000
   12   0.0000000  -0.0000000   0.0036233
   13   0.0975057   0.0982870  -0.0000000
   14   0.0982870   0.1758567  -0.0000000
   15  -0.0000000  -0.0000000   0.0097817
 Gradient time:  CPU 78.03 s  wall 78.08 s
 **********************************************************************
 **                                                                  **
 **                       VIBRATIONAL ANALYSIS                       **
 **                       --------------------                       **
 **                                                                  **
 **        VIBRATIONAL FREQUENCIES (CM**-1) AND NORMAL MODES         **
 **     FORCE CONSTANTS (mDYN/ANGSTROM) AND REDUCED MASSES (AMU)     **
 **                  INFRARED INTENSITIES (KM/MOL)                   **
 **                                                                  **
 **********************************************************************


 Mode:                 1                      2                      3
 Frequency:       137.28                 286.35                 391.01
 Force Cnst:      0.3566                 0.2443                 1.5472
 Red. Mass:      32.1185                 5.0566                17.1758
 IR Active:          YES                    YES                    YES
 IR Intens:        0.335                  0.371                 14.024
 Raman Active:       YES                    YES                    YES
               X      Y      Z        X      Y      Z        X      Y      Z
 C         -0.054 -0.200  0.000    0.000 -0.000  0.476    0.390 -0.388 -0.000
 P         -0.054 -0.204 -0.000    0.000  0.000 -0.184    0.416  0.115  0.000
 Cl         0.672  0.072  0.000   -0.000  0.000  0.076   -0.218  0.220 -0.000
 H          0.223 -0.015  0.000    0.000 -0.000  0.851    0.372 -0.399 -0.000
 Cl        -0.612  0.178 -0.000   -0.000 -0.000 -0.101   -0.295 -0.177  0.000
 TransDip  -0.007 -0.017 -0.000    0.000  0.000 -0.020    0.120 -0.005  0.000

 Mode:                 4                      5                      6
 Frequency:       490.16                 694.36                 756.05
 Force Cnst:      4.0534                 2.5344                 0.4170
 Red. Mass:      28.6344                 8.9218                 1.2380
 IR Active:          YES                    YES                    YES
 IR Intens:       69.080                 40.041                 42.880
 Raman Active:       YES                    YES                    YES
               X      Y      Z        X      Y      Z        X      Y      Z
 C         -0.018 -0.006 -0.000   -0.208  0.649 -0.000    0.000 -0.000 -0.143
 P          0.019  0.738  0.000    0.185 -0.062 -0.000   -0.000  0.000  0.004
 Cl         0.152 -0.519 -0.000    0.021  0.014  0.000   -0.000  0.000  0.008
 H         -0.305 -0.171 -0.000   -0.453  0.494  0.000   -0.000 -0.000  0.990
 Cl        -0.153 -0.127  0.000   -0.100 -0.197 -0.000    0.000  0.000  0.009
 TransDip  -0.134  0.230  0.000    0.203  0.003  0.000   -0.000 -0.000  0.210

 Mode:                 7                      8                      9
 Frequency:      1033.88                1291.34                3156.84
 Force Cnst:      1.7039                 1.4740                 6.3787
 Red. Mass:       2.7056                 1.5002                 1.0864
 IR Active:          YES                    YES                    YES
 IR Intens:       45.006                 21.295                  8.407
 Raman Active:       YES                    YES                    YES
               X      Y      Z        X      Y      Z        X      Y      Z
 C          0.299  0.137 -0.000   -0.186 -0.073 -0.000    0.048 -0.069  0.000
 P         -0.113  0.000  0.000    0.037  0.014  0.000   -0.001 -0.001  0.000
 Cl        -0.001 -0.004 -0.000   -0.002  0.000  0.000   -0.000  0.000 -0.000
 H          0.811  0.466  0.000    0.788  0.580  0.000   -0.551  0.830 -0.000
 Cl        -0.025 -0.056  0.000    0.011 -0.005  0.000    0.000  0.000  0.000
 TransDip   0.156  0.147  0.000   -0.125 -0.079  0.000   -0.093 -0.005 -0.000

 STANDARD THERMODYNAMIC QUANTITIES AT   298.15 K  AND     1.00 ATM

   This Molecule has  0 Imaginary Frequencies
   Zero point vibrational energy:       11.776 kcal/mol

   Atom    1 Element C  Has Mass   12.00000
   Atom    2 Element P  Has Mass   30.97376
   Atom    3 Element Cl Has Mass   34.96885
   Atom    4 Element H  Has Mass    1.00783
   Atom    5 Element Cl Has Mass   34.96885
   Molecular Mass:   113.919290 amu
   Principal axes and moments of inertia in amu*Bohr^2:
                             1           2           3
    Eigenvalues --      302.65656   838.09952  1140.75608
          X               0.99978    -0.02107     0.00000
          Y               0.02107     0.99978     0.00000
          Z               0.00000    -0.00000     1.00000
   Rotational Symmetry Number is   1
   The Molecule is an Asymmetric Top
   Translational Enthalpy:        0.889 kcal/mol
   Rotational Enthalpy:           0.889 kcal/mol
   Vibrational Enthalpy:         12.970 kcal/mol
   gas constant (RT):             0.592 kcal/mol
   Translational Entropy:        40.106  cal/mol.K
   Rotational Entropy:           27.161  cal/mol.K
   Vibrational Entropy:           6.685  cal/mol.K

   Total Enthalpy:               15.340 kcal/mol
   Total Entropy:                73.953  cal/mol.K
Archival summary:
1\1\TWL02\FREQ\ProcedureUnspecified\BasisUnspecified\l2111\taweetha\MonNov2617:23:022018MonNov2617:23:022018\0\\#,FREQ,ProcedureUnspecified,BasisUnspecified,\\0,1\P\C,1,1.67209\H,2,1.08712,1,115.257\Cl,2,1.72335,1,131.649,3,180,0\Cl,1,2.08841,2,104.487,3,-180,0\\\@

 Total job time:  89.35s(wall), 89.28s(cpu) 
 Mon Nov 26 17:23:02 2018

        *************************************************************
        *                                                           *
        *  Thank you very much for using Q-Chem.  Have a nice day.  *
        *                                                           *
        *************************************************************
