# Supplementary material for: Geometric and energetic data from ab initio calculations of haloethene, haloimine, halomethylenephosphine, haloiminophosphine, halodiazene, halodiphosphene and halocyclopropane
Source: Data Brief. 2019 Nov 2;27:104738. doi: 10.1016/j.dib.2019.104738 (PMC6861602; doi:10.1016/j.dib.2019.104738)
Supplement: Multimedia component 5 [file mmc5.zip › CP/B3LYP/ClHCPFE.out]

Q-Chem Developer Version!
                  Welcome to Q-Chem
     A Quantum Leap Into The Future Of Chemistry


 Q-Chem 5.1, Q-Chem, Inc., Pleasanton, CA (2018)

 Yihan Shao,  Zhengting Gan,  E. Epifanovsky,  A. T. B. Gilbert,  M. Wormit,  
 J. Kussmann,  A. W. Lange,  A. Behn,  Jia Deng,  Xintian Feng,  D. Ghosh,  
 M. Goldey,  P. R. Horn,  L. D. Jacobson,  I. Kaliman,  T. Kus,  A. Landau,  
 Jie Liu,  E. I. Proynov,  R. M. Richard,  R. P. Steele,  E. J. Sundstrom,  
 H. L. Woodcock III,  P. M. Zimmerman,  D. Zuev,  B. Albrecht,  E. Alguire,  
 S. A. Baeppler,  D. Barton,  Z. Benda,  Y. A. Bernard,  E. J. Berquist,  
 K. B. Bravaya,  H. Burton,  D. Casanova,  Chun-Min Chang,  Yunqing Chen,  
 A. Chien,  K. D. Closser,  M. P. Coons,  S. Coriani,  S. Dasgupta,  
 A. L. Dempwolff,  M. Diedenhofen,  Hainam Do,  R. G. Edgar,  Po-Tung Fang,  
 S. Faraji,  S. Fatehi,  Qingguo Feng,  K. D. Fenk,  J. Fosso-Tande,  
 Qinghui Ge,  A. Ghysels,  G. Gidofalvi,  J. Gomes,  J. Gonthier,  A. Gunina,  
 D. Hait,  M. W. D. Hanson-Heine,  P. H. P. Harbach,  A. W. Hauser,  
 J. E. Herr,  E. G. Hohenstein,  Z. C. Holden,  Kerwin Hui,  B. C. Huynh,  
 T.-C. Jagau,  Hyunjun Ji,  B. Kaduk,  K. Khistyaev,  Jaehoon Kim,  
 P. Klunzinger,  K. Koh,  D. Kosenkov,  L. Koulias,  T. Kowalczyk,  
 C. M. Krauter,  A. Kunitsa,  Ka Un Lao,  A. Laurent,  K. V. Lawler,  
 Joonho Lee,  D. Lefrancois,  S. Lehtola,  D. S. Levine,  Yi-Pei Li,  
 You-Sheng Lin,  Fenglai Liu,  E. Livshits,  A. Luenser,  P. Manohar,  
 E. Mansoor,  S. F. Manzer,  Shan-Ping Mao,  Yuezhi Mao,  N. Mardirossian,  
 A. V. Marenich,  T. Markovich,  L. A. Martinez-Martinez,  S. A. Maurer,  
 N. J. Mayhall,  S. C. McKenzie,  J.-M. Mewes,  A. F. Morrison,  
 J. W. Mullinax,  K. Nanda,  T. S. Nguyen-Beck,  R. Olivares-Amaya,  
 J. A. Parkhill,  T. M. Perrine,  F. Plasser,  P. Pokhilko,  S. Prager,  
 A. Prociuk,  E. Ramos,  D. R. Rehn,  F. Rob,  M. Schneider,  N. Sergueev,  
 S. M. Sharada,  S. Sharma,  D. W. Small,  T. Stauch,  T. Stein,  
 Yu-Chuan Su,  A. J. W. Thom,  A. Tkatchenko,  T. Tsuchimochi,  N. M. Tubman,  
 L. Vogt,  M. L. Vidal,  O. Vydrov,  M. A. Watson,  J. Wenzel,  
 M. de Wergifosse,  T. A. Wesolowski,  A. White,  J. Witte,  A. Yamada,  
 Jun Yang,  K. Yao,  S. Yeganeh,  S. R. Yost,  Zhi-Qiang You,  A. Zech,  
 Igor Ying Zhang,  Xing Zhang,  Yan Zhao,  Ying Zhu,  B. R. Brooks,  
 G. K. L. Chan,  C. J. Cramer,  M. S. Gordon,  W. J. Hehre,  A. Klamt,  
 M. W. Schmidt,  C. D. Sherrill,  D. G. Truhlar,  A. Aspuru-Guzik,  R. Baer,  
 A. T. Bell,  N. A. Besley,  Jeng-Da Chai,  A. E. DePrince, III,  
 R. A. DiStasio Jr.,  A. Dreuw,  B. D. Dunietz,  T. R. Furlani,  
 Chao-Ping Hsu,  Yousung Jung,  Jing Kong,  D. S. Lambrecht,  WanZhen Liang,  
 C. Ochsenfeld,  V. A. Rassolov,  L. V. Slipchenko,  J. E. Subotnik,  
 T. Van Voorhis,  J. M. Herbert,  A. I. Krylov,  P. M. W. Gill,  M. Head-Gordon

 Contributors to earlier versions of Q-Chem not listed above: 
 R. D. Adamson,  B. Austin,  J. Baker,  G. J. O. Beran,  K. Brandhorst,  
 S. T. Brown,  E. F. C. Byrd,  A. K. Chakraborty,  C.-L. Cheng,  
 Siu Hung Chien,  D. M. Chipman,  D. L. Crittenden,  H. Dachsel,  
 R. J. Doerksen,  A. D. Dutoi,  L. Fusti-Molnar,  W. A. Goddard III,  
 A. Golubeva-Zadorozhnaya,  S. R. Gwaltney,  G. Hawkins,  A. Heyden,  
 S. Hirata,  G. Kedziora,  F. J. Keil,  C. Kelley,  Jihan Kim,  R. A. King,  
 R. Z. Khaliullin,  P. P. Korambath,  W. Kurlancheek,  A. M. Lee,  M. S. Lee,  
 S. V. Levchenko,  Ching Yeh Lin,  D. Liotard,  R. C. Lochan,  I. Lotan,  
 P. E. Maslen,  N. Nair,  D. P. O'Neill,  D. Neuhauser,  E. Neuscamman,  
 C. M. Oana,  R. Olson,  B. Peters,  R. Peverati,  P. A. Pieniazek,  
 Y. M. Rhee,  J. Ritchie,  M. A. Rohrdanz,  E. Rosta,  N. J. Russ,  
 H. F. Schaefer III,  N. E. Schultz,  N. Shenvi,  A. C. Simmonett,  A. Sodt,  
 D. Stuck,  K. S. Thanthiriwatte,  V. Vanovschi,  Tao Wang,  A. Warshel,  
 C. F. Williams,  Q. Wu,  X. Xu,  W. Zhang

 Please cite Q-Chem as follows:
 Y. Shao et al., Mol. Phys. 113, 184-215 (2015)
 DOI: 10.1080/00268976.2014.952696

 Q-Chem 5.1.2 for Intel X86 EM64T Linux

 Parts of Q-Chem use Armadillo 8.300.2 (Tropical Shenanigans).
 http://arma.sourceforge.net/

 Q-Chem begins on Mon Nov 26 17:41:55 2018  

Host: 
0

     Scratch files written to /scratch/taweetham/qchem52674//
Input Ideriv = 2
Curr. Ideriv = -1
Max.  Ideriv = 2

Checking the input file for inconsistencies... 	...done.

--------------------------------------------------------------
User input:
--------------------------------------------------------------
$molecule
0 1
C 
P 1 1.5 
F 2 PF 1 120. 
H 1 PH 2 120.  3 180.0
Cl 1 PCl 2 120.  3 0.0

PH=1.44
PF=1.54
PCl=2.03
PBr=2.5
PI=2.6
$end

$rem
   job_type	optimization
   basis	6-311++g**
   method	b3lyp
$end

--------------------------------------------------------------
 ----------------------------------------------------------------
             Standard Nuclear Orientation (Angstroms)
    I     Atom           X                Y                Z
 ----------------------------------------------------------------
    1      C       0.1708320481    -0.9787968521     0.0000000000
    2      P      -1.2233489968    -0.4253899368     0.0000000000
    3      F      -1.4469837673     1.0982857142     0.0000000000
    4      H       0.3799450803    -2.4035325257     0.0000000000
    5      Cl      1.7628324405     0.2807406625    -0.0000000000
 ----------------------------------------------------------------
 Molecular Point Group                 Cs    NOp =  2
 Largest Abelian Subgroup              Cs    NOp =  2
 Nuclear Repulsion Energy =   193.5087199217 hartrees
 There are       24 alpha and       24 beta electrons
 Requested basis set is 6-311++G(d,p)
 There are 43 shells and 111 basis functions

 Total QAlloc Memory Limit   2000 MB
 Mega-Array Size       188 MB
 MEM_STATIC part       192 MB
 A cutoff of  1.0D-11 yielded    859 shell pairs
 There are      5999 function pairs (      6458 Cartesian)
 Smallest overlap matrix eigenvalue = 7.95E-04

 Scale SEOQF with 1.000000e-01/1.000000e-01/1.000000e-01

 Standard Electronic Orientation quadrupole field applied
 Nucleus-field energy     =     0.0000000053 hartrees
 Guess from superposition of atomic densities
 Warning:  Energy on first SCF cycle will be non-variational
 SAD guess density has 48.000000 electrons

 -----------------------------------------------------------------------
  General SCF calculation program by
  Eric Jon Sundstrom, Paul Horn, Yuezhi Mao, Dmitri Zuev, Alec White,
  David Stuck, Shaama M.S., Shane Yost, Joonho Lee, David Small,
  Daniel Levine, Susi Lehtola, Hugh Burton, Evgeny Epifanovsky
 -----------------------------------------------------------------------
 Exchange:     0.2000 Hartree-Fock + 0.0800 Slater + 0.7200 B88
 Correlation:  0.1900 VWN1RPA + 0.8100 LYP
 Using SG-1 standard quadrature grid
 A restricted SCF calculation will be
 performed using DIIS
 SCF converges when DIIS error is below 1.0e-08
 ---------------------------------------
  Cycle       Energy         DIIS error
 ---------------------------------------
    1    -940.5955348668      4.93e-02  
    2    -940.0260954737      6.13e-03  
    3    -939.9543331507      9.08e-03  
    4    -940.0748972471      1.70e-03  
    5    -940.0788792969      7.91e-04  
    6    -940.0796367319      1.79e-04  
    7    -940.0796789934      3.56e-05  
    8    -940.0796802980      1.68e-05  
    9    -940.0796808183      3.30e-06  
   10    -940.0796808362      8.32e-07  
   11    -940.0796808375      1.80e-07  
   12    -940.0796808376      3.04e-08  
   13    -940.0796808376      7.30e-09  Convergence criterion met
 ---------------------------------------
 SCF time:   CPU 8.84s  wall 9.00s 
 SCF   energy in the final basis set =     -940.0796808376
 Total energy in the final basis set =     -940.0796808376

 --------------------------------------------------------------
             Orbital Energies (a.u.) and Symmetries
 --------------------------------------------------------------

 Alpha MOs, Restricted
 -- Occupied --                  
-101.57  -77.12  -24.73  -10.28   -9.48   -7.24   -7.23   -7.23
  1 A'    2 A'    3 A'    4 A'    5 A'    6 A'    1 A"    7 A'                 
 -6.621  -4.784  -4.779  -4.776  -1.275  -0.839  -0.766  -0.606
  8 A'    9 A'    2 A"   10 A'   11 A'   12 A'   13 A'   14 A'                 
 -0.513  -0.512  -0.472  -0.429  -0.359  -0.328  -0.308  -0.299
 15 A'    3 A"   16 A'   17 A'    4 A"   18 A'   19 A'    5 A"                 
 -- Virtual --                   
 -0.105  -0.064  -0.064   0.014   0.020   0.031   0.038   0.055
 20 A'   21 A'    6 A"   22 A'   23 A'   24 A'    7 A"   25 A'                 
  0.071   0.081   0.089   0.100   0.113   0.116   0.145   0.158
 26 A'   27 A'    8 A"    9 A"   28 A'   29 A'   30 A'   31 A'                 
  0.162   0.176   0.239   0.267   0.272   0.285   0.307   0.347
 32 A'   33 A'   10 A"   34 A'   11 A"   35 A'   36 A'   37 A'                 
  0.393   0.419   0.441   0.469   0.487   0.505   0.536   0.574
 38 A'   39 A'   40 A'   12 A"   41 A'   42 A'   13 A"   43 A'                 
  0.619   0.641   0.654   0.760   0.774   0.851   0.866   0.875
 44 A'   14 A"   15 A"   45 A'   46 A'   16 A"   17 A"   47 A'                 
  0.892   0.925   0.957   1.077   1.144   1.177   1.294   1.310
 48 A'   49 A'   50 A'   51 A'   52 A'   18 A"   19 A"   53 A'                 
  1.330   1.395   1.466   1.497   1.535   1.605   1.639   1.675
 54 A'   55 A'   56 A'   20 A"   21 A"   57 A'   22 A"   58 A'                 
  1.737   1.915   2.014   2.084   2.247   2.277   2.361   2.571
 59 A'   60 A'   61 A'   62 A'   23 A"   63 A'   64 A'   65 A'                 
  2.689   3.000   3.307   3.717   3.724   3.769   3.801   4.154
 24 A"   66 A'   67 A'   25 A"   68 A'   26 A"   69 A'   70 A'                 
  6.227   6.258   6.282   7.069   9.654  13.768  13.915  14.097
 27 A"   71 A'   72 A'   73 A'   74 A'   28 A"   75 A'   76 A'                 
 23.458  25.783  25.836  26.145  66.726 163.214 215.630
 77 A'   29 A"   78 A'   79 A'   80 A'   81 A'   82 A'                         

 Beta MOs, Restricted
 -- Occupied --                  
-101.57  -77.12  -24.73  -10.28   -9.48   -7.24   -7.23   -7.23
  1 A'    2 A'    3 A'    4 A'    5 A'    6 A'    1 A"    7 A'                 
 -6.621  -4.784  -4.779  -4.776  -1.275  -0.839  -0.766  -0.606
  8 A'    9 A'    2 A"   10 A'   11 A'   12 A'   13 A'   14 A'                 
 -0.513  -0.512  -0.472  -0.429  -0.359  -0.328  -0.308  -0.299
 15 A'    3 A"   16 A'   17 A'    4 A"   18 A'   19 A'    5 A"                 
 -- Virtual --                   
 -0.105  -0.064  -0.064   0.014   0.020   0.031   0.038   0.055
 20 A'   21 A'    6 A"   22 A'   23 A'   24 A'    7 A"   25 A'                 
  0.071   0.081   0.089   0.100   0.113   0.116   0.145   0.158
 26 A'   27 A'    8 A"    9 A"   28 A'   29 A'   30 A'   31 A'                 
  0.162   0.176   0.239   0.267   0.272   0.285   0.307   0.347
 32 A'   33 A'   10 A"   34 A'   11 A"   35 A'   36 A'   37 A'                 
  0.393   0.419   0.441   0.469   0.487   0.505   0.536   0.574
 38 A'   39 A'   40 A'   12 A"   41 A'   42 A'   13 A"   43 A'                 
  0.619   0.641   0.654   0.760   0.774   0.851   0.866   0.875
 44 A'   14 A"   15 A"   45 A'   46 A'   16 A"   17 A"   47 A'                 
  0.892   0.925   0.957   1.077   1.144   1.177   1.294   1.310
 48 A'   49 A'   50 A'   51 A'   52 A'   18 A"   19 A"   53 A'                 
  1.330   1.395   1.466   1.497   1.535   1.605   1.639   1.675
 54 A'   55 A'   56 A'   20 A"   21 A"   57 A'   22 A"   58 A'                 
  1.737   1.915   2.014   2.084   2.247   2.277   2.361   2.571
 59 A'   60 A'   61 A'   62 A'   23 A"   63 A'   64 A'   65 A'                 
  2.689   3.000   3.307   3.717   3.724   3.769   3.801   4.154
 24 A"   66 A'   67 A'   25 A"   68 A'   26 A"   69 A'   70 A'                 
  6.227   6.258   6.282   7.069   9.654  13.768  13.915  14.097
 27 A"   71 A'   72 A'   73 A'   74 A'   28 A"   75 A'   76 A'                 
 23.458  25.783  25.836  26.145  66.726 163.214 215.630
 77 A'   29 A"   78 A'   79 A'   80 A'   81 A'   82 A'                         
 --------------------------------------------------------------

          Ground-State Mulliken Net Atomic Charges

     Atom                 Charge (a.u.)
  ----------------------------------------
      1 C                    -0.386576
      2 P                     0.277553
      3 F                    -0.102090
      4 H                     0.225616
      5 Cl                   -0.014504
  ----------------------------------------
  Sum of atomic charges =     0.000000

 -----------------------------------------------------------------
                    Cartesian Multipole Moments
 -----------------------------------------------------------------
    Charge (ESU x 10^10)
                 0.0000
    Dipole Moment (Debye)
         X      -0.8014      Y      -1.9320      Z      -0.0000
       Tot       2.0916
    Quadrupole Moments (Debye-Ang)
        XX     -39.6694     XY      -0.2268     YY     -33.5893
        XZ      -0.0000     YZ       0.0000     ZZ     -37.2415
    Octopole Moments (Debye-Ang^2)
       XXX      -3.3738    XXY       7.0923    XYY       4.4148
       YYY      -2.8538    XXZ      -0.0000    XYZ       0.0000
       YYZ       0.0000    XZZ      -3.5591    YZZ       5.4519
       ZZZ      -0.0000
    Hexadecapole Moments (Debye-Ang^3)
      XXXX    -468.6852   XXXY      -7.2075   XXYY    -106.1629
      XYYY     -15.3056   YYYY    -123.8211   XXXZ      -0.0000
      XXYZ       0.0000   XYYZ      -0.0000   YYYZ       0.0000
      XXZZ     -85.8177   XYZZ      -4.6798   YYZZ     -36.3208
      XZZZ      -0.0000   YZZZ       0.0000   ZZZZ     -45.5996
 -----------------------------------------------------------------
 Calculating analytic gradient of the SCF energy
 Gradient of SCF Energy
            1           2           3           4           5
    1  -0.2076252   0.1748920  -0.0126496   0.0111875   0.0341952
    2   0.0911481   0.0225704  -0.0545478  -0.0977012   0.0385306
    3  -0.0000000  -0.0000000   0.0000000   0.0000000   0.0000000
 Max gradient component =       2.076E-01
 RMS gradient           =       8.082E-02
 Gradient time:  CPU 2.06 s  wall 2.06 s
 Geometry Optimization Parameters
   NAtoms,    NIC,     NZ,  NCons,   NDum,   NFix, NCnnct, MaxDiis
        5      20       5       0       0       0       0       0


** GEOMETRY OPTIMIZATION IN DELOCALIZED INTERNAL COORDINATES **
   Searching for a Minimum

   Optimization Cycle:   1

                       Coordinates (Angstroms)
     ATOM                X               Y               Z
      1  C         0.1708320481   -0.9787968521    0.0000000000
      2  P        -1.2233489968   -0.4253899368    0.0000000000
      3  F        -1.4469837673    1.0982857142    0.0000000000
      4  H         0.3799450803   -2.4035325257    0.0000000000
      5  Cl        1.7628324405    0.2807406625    0.0000000000
   Point Group: cs    Number of degrees of freedom:     7


   Energy is   -940.079680838


 Attempting to Generate Delocalized Internal Coordinates

  7 Hessian modes will be used to form the next step
  Hessian Eigenvalues:
     0.130389    0.139919    0.160000    0.220000    0.250000    0.648207
     0.766766

 Minimum Search - Taking Simple RFO Step
 Searching for Lamda that Minimizes Along All modes
 Value Taken    Lamda =  -0.09918378
 Calculated Step too Large.  Step scaled by  0.544151
 Step Taken.  Stepsize is  0.300000

                             Maximum     Tolerance    Cnvgd?
         Gradient           0.137199      0.000300      NO
         Displacement       0.169072      0.001200      NO
         Energy change     *********      0.000001      NO


 New Cartesian Coordinates Obtained by Inverse Iteration

 Displacement from previous Coordinates is:  0.291788
 ----------------------------------------------------------------
             Standard Nuclear Orientation (Angstroms)
    I     Atom           X                Y                Z
 ----------------------------------------------------------------
    1      C       0.1849489890    -0.9920075461     0.0000000000
    2      P      -1.2758153343    -0.4616352241     0.0000000000
    3      F      -1.4046336984     1.0931213332     0.0000000000
    4      H       0.4038981019    -2.2903901315     0.0000000000
    5      Cl      1.7348787466     0.2222186306     0.0000000000
 ----------------------------------------------------------------
 Molecular Point Group                 Cs    NOp =  2
 Largest Abelian Subgroup              Cs    NOp =  2
 Nuclear Repulsion Energy =   193.3210770090 hartrees
 There are       24 alpha and       24 beta electrons
 Applying Cartesian multipole field
    Component          Value
    ---------          -----
     (2,0,0)        1.00000E-11
     (0,2,0)        2.00000E-11
     (0,0,2)       -3.00000E-11
 Nucleus-field energy     =     0.0000000052 hartrees
 Requested basis set is 6-311++G(d,p)
 There are 43 shells and 111 basis functions
 A cutoff of  1.0D-11 yielded    862 shell pairs
 There are      6008 function pairs (      6468 Cartesian)
 Smallest overlap matrix eigenvalue = 7.85E-04
 Guess MOs from SCF MO coefficient file

 -----------------------------------------------------------------------
  General SCF calculation program by
  Eric Jon Sundstrom, Paul Horn, Yuezhi Mao, Dmitri Zuev, Alec White,
  David Stuck, Shaama M.S., Shane Yost, Joonho Lee, David Small,
  Daniel Levine, Susi Lehtola, Hugh Burton, Evgeny Epifanovsky
 -----------------------------------------------------------------------
 Exchange:     0.2000 Hartree-Fock + 0.0800 Slater + 0.7200 B88
 Correlation:  0.1900 VWN1RPA + 0.8100 LYP
 Using SG-1 standard quadrature grid
 A restricted SCF calculation will be
 performed using DIIS
 SCF converges when DIIS error is below 1.0e-08
 ---------------------------------------
  Cycle       Energy         DIIS error
 ---------------------------------------
    1    -940.1223659691      1.56e-03  
    2    -940.1273704706      4.52e-04  
    3    -940.1273001139      4.93e-04  
    4    -940.1276488700      1.52e-04  
    5    -940.1276824360      6.96e-05  
    6    -940.1276890211      1.03e-05  
    7    -940.1276891453      3.66e-06  
    8    -940.1276891587      1.44e-06  
    9    -940.1276891620      2.39e-07  
   10    -940.1276891621      4.38e-08  
   11    -940.1276891621      1.50e-08  
   12    -940.1276891621      1.87e-09  Convergence criterion met
 ---------------------------------------
 SCF time:   CPU 8.32s  wall 8.00s 
 SCF   energy in the final basis set =     -940.1276891621
 Total energy in the final basis set =     -940.1276891621

 --------------------------------------------------------------
             Orbital Energies (a.u.) and Symmetries
 --------------------------------------------------------------

 Alpha MOs, Restricted
 -- Occupied --                  
-101.57  -77.12  -24.72  -10.28   -9.48   -7.25   -7.24   -7.24
  1 A'    2 A'    3 A'    4 A'    5 A'    6 A'    1 A"    7 A'                 
 -6.622  -4.785  -4.780  -4.777  -1.262  -0.846  -0.757  -0.601
  8 A'    9 A'    2 A"   10 A'   11 A'   12 A'   13 A'   14 A'                 
 -0.506  -0.501  -0.481  -0.435  -0.361  -0.334  -0.314  -0.293
 15 A'    3 A"   16 A'   17 A'    4 A"   18 A'   19 A'    5 A"                 
 -- Virtual --                   
 -0.092  -0.072  -0.035   0.011   0.024   0.030   0.039   0.055
 20 A'    6 A"   21 A'   22 A'   23 A'   24 A'    7 A"   25 A'                 
  0.079   0.082   0.088   0.101   0.110   0.118   0.143   0.153
 26 A'   27 A'    8 A"    9 A"   28 A'   29 A'   30 A'   31 A'                 
  0.162   0.178   0.238   0.268   0.274   0.290   0.310   0.333
 32 A'   33 A'   10 A"   34 A'   11 A"   35 A'   36 A'   37 A'                 
  0.391   0.417   0.450   0.467   0.479   0.516   0.537   0.558
 38 A'   39 A'   40 A'   12 A"   41 A'   42 A'   13 A"   43 A'                 
  0.605   0.631   0.656   0.759   0.787   0.840   0.861   0.872
 44 A'   14 A"   15 A"   45 A'   46 A'   16 A"   17 A"   47 A'                 
  0.885   0.921   0.969   1.078   1.084   1.172   1.298   1.335
 48 A'   49 A'   50 A'   51 A'   52 A'   18 A"   19 A"   53 A'                 
  1.344   1.437   1.486   1.497   1.546   1.618   1.679   1.687
 54 A'   55 A'   20 A"   56 A'   21 A"   57 A'   58 A'   22 A"                 
  1.788   1.920   1.986   2.162   2.245   2.281   2.371   2.612
 59 A'   60 A'   61 A'   62 A'   23 A"   63 A'   64 A'   65 A'                 
  2.688   3.037   3.341   3.727   3.736   3.772   3.801   4.139
 24 A"   66 A'   67 A'   25 A"   68 A'   26 A"   69 A'   70 A'                 
  6.234   6.269   6.291   7.038   9.658  13.767  13.908  14.037
 27 A"   71 A'   72 A'   73 A'   74 A'   28 A"   75 A'   76 A'                 
 23.431  25.782  25.843  26.180  66.731 163.171 215.635
 77 A'   29 A"   78 A'   79 A'   80 A'   81 A'   82 A'                         

 Beta MOs, Restricted
 -- Occupied --                  
-101.57  -77.12  -24.72  -10.28   -9.48   -7.25   -7.24   -7.24
  1 A'    2 A'    3 A'    4 A'    5 A'    6 A'    1 A"    7 A'                 
 -6.622  -4.785  -4.780  -4.777  -1.262  -0.846  -0.757  -0.601
  8 A'    9 A'    2 A"   10 A'   11 A'   12 A'   13 A'   14 A'                 
 -0.506  -0.501  -0.481  -0.435  -0.361  -0.334  -0.314  -0.293
 15 A'    3 A"   16 A'   17 A'    4 A"   18 A'   19 A'    5 A"                 
 -- Virtual --                   
 -0.092  -0.072  -0.035   0.011   0.024   0.030   0.039   0.055
 20 A'    6 A"   21 A'   22 A'   23 A'   24 A'    7 A"   25 A'                 
  0.079   0.082   0.088   0.101   0.110   0.118   0.143   0.153
 26 A'   27 A'    8 A"    9 A"   28 A'   29 A'   30 A'   31 A'                 
  0.162   0.178   0.238   0.268   0.274   0.290   0.310   0.333
 32 A'   33 A'   10 A"   34 A'   11 A"   35 A'   36 A'   37 A'                 
  0.391   0.417   0.450   0.467   0.479   0.516   0.537   0.558
 38 A'   39 A'   40 A'   12 A"   41 A'   42 A'   13 A"   43 A'                 
  0.605   0.631   0.656   0.759   0.787   0.840   0.861   0.872
 44 A'   14 A"   15 A"   45 A'   46 A'   16 A"   17 A"   47 A'                 
  0.885   0.921   0.969   1.078   1.084   1.172   1.298   1.335
 48 A'   49 A'   50 A'   51 A'   52 A'   18 A"   19 A"   53 A'                 
  1.344   1.437   1.486   1.497   1.546   1.618   1.679   1.687
 54 A'   55 A'   20 A"   56 A'   21 A"   57 A'   58 A'   22 A"                 
  1.788   1.920   1.986   2.162   2.245   2.281   2.371   2.612
 59 A'   60 A'   61 A'   62 A'   23 A"   63 A'   64 A'   65 A'                 
  2.688   3.037   3.341   3.727   3.736   3.772   3.801   4.139
 24 A"   66 A'   67 A'   25 A"   68 A'   26 A"   69 A'   70 A'                 
  6.234   6.269   6.291   7.038   9.658  13.767  13.908  14.037
 27 A"   71 A'   72 A'   73 A'   74 A'   28 A"   75 A'   76 A'                 
 23.431  25.782  25.843  26.180  66.731 163.171 215.635
 77 A'   29 A"   78 A'   79 A'   80 A'   81 A'   82 A'                         
 --------------------------------------------------------------

          Ground-State Mulliken Net Atomic Charges

     Atom                 Charge (a.u.)
  ----------------------------------------
      1 C                    -0.412175
      2 P                     0.292332
      3 F                    -0.132069
      4 H                     0.224610
      5 Cl                    0.027302
  ----------------------------------------
  Sum of atomic charges =    -0.000000

 -----------------------------------------------------------------
                    Cartesian Multipole Moments
 -----------------------------------------------------------------
    Charge (ESU x 10^10)
                 0.0000
    Dipole Moment (Debye)
         X      -0.6976      Y      -1.9282      Z      -0.0000
       Tot       2.0505
    Quadrupole Moments (Debye-Ang)
        XX     -38.8397     XY       0.2196     YY     -34.2267
        XZ       0.0000     YZ       0.0000     ZZ     -37.2508
    Octopole Moments (Debye-Ang^2)
       XXX      -0.5875    XXY       7.9600    XYY       4.8403
       YYY       2.7123    XXZ       0.0000    XYZ       0.0000
       YYZ       0.0000    XZZ      -2.4901    YZZ       6.5372
       ZZZ      -0.0000
    Hexadecapole Moments (Debye-Ang^3)
      XXXX    -463.0403   XXXY      -5.5344   XXYY    -105.0658
      XYYY     -12.5618   YYYY    -128.8598   XXXZ       0.0000
      XXYZ       0.0000   XYYZ      -0.0000   YYYZ      -0.0000
      XXZZ     -85.2501   XYZZ      -4.1558   YYZZ     -35.7261
      XZZZ       0.0000   YZZZ       0.0000   ZZZZ     -45.8235
 -----------------------------------------------------------------
 Calculating analytic gradient of the SCF energy
 Gradient of SCF Energy
            1           2           3           4           5
    1  -0.1407464   0.1060006  -0.0107072   0.0104045   0.0350485
    2   0.0610606   0.0264341  -0.0392150  -0.0857267   0.0374469
    3   0.0000000  -0.0000000   0.0000000  -0.0000000   0.0000000
 Max gradient component =       1.407E-01
 RMS gradient           =       5.610E-02
 Gradient time:  CPU 2.08 s  wall 2.10 s
 Geometry Optimization Parameters
   NAtoms,    NIC,     NZ,  NCons,   NDum,   NFix, NCnnct, MaxDiis
        5      20       5       0       0       0       0       0

 Cartesian Hessian Update
 Hessian Updated using BFGS Update


** GEOMETRY OPTIMIZATION IN DELOCALIZED INTERNAL COORDINATES **
   Searching for a Minimum

   Optimization Cycle:   2

                       Coordinates (Angstroms)
     ATOM                X               Y               Z
      1  C         0.1849489890   -0.9920075461    0.0000000000
      2  P        -1.2758153343   -0.4616352241    0.0000000000
      3  F        -1.4046336984    1.0931213332    0.0000000000
      4  H         0.4038981019   -2.2903901315    0.0000000000
      5  Cl        1.7348787466    0.2222186306    0.0000000000
   Point Group: cs    Number of degrees of freedom:     7


   Energy is   -940.127689162

 Hessian Updated using BFGS Update

  7 Hessian modes will be used to form the next step
  Hessian Eigenvalues:
     0.070775    0.138846    0.159953    0.218744    0.254287    0.635608
     0.860856

 Minimum Search - Taking Simple RFO Step
 Searching for Lamda that Minimizes Along All modes
 Value Taken    Lamda =  -0.09352295
 Calculated Step too Large.  Step scaled by  0.416874
 Step Taken.  Stepsize is  0.300000

                             Maximum     Tolerance    Cnvgd?
         Gradient           0.090215      0.000300      NO
         Displacement       0.160820      0.001200      NO
         Energy change     -0.048008      0.000001      NO


 New Cartesian Coordinates Obtained by Inverse Iteration

 Displacement from previous Coordinates is:  0.297295
 ----------------------------------------------------------------
             Standard Nuclear Orientation (Angstroms)
    I     Atom           X                Y                Z
 ----------------------------------------------------------------
    1      C       0.1988043526    -1.0000367018     0.0000000000
    2      P      -1.3063933310    -0.4946850043     0.0000000000
    3      F      -1.3693438424     1.0830557297     0.0000000000
    4      H       0.4241837170    -2.1702379646     0.0000000000
    5      Cl      1.6960259086     0.1532110030     0.0000000000
 ----------------------------------------------------------------
 Molecular Point Group                 Cs    NOp =  2
 Largest Abelian Subgroup              Cs    NOp =  2
 Nuclear Repulsion Energy =   194.6046392087 hartrees
 There are       24 alpha and       24 beta electrons
 Applying Cartesian multipole field
    Component          Value
    ---------          -----
     (2,0,0)        1.00000E-11
     (0,2,0)        2.00000E-11
     (0,0,2)       -3.00000E-11
 Nucleus-field energy     =     0.0000000051 hartrees
 Requested basis set is 6-311++G(d,p)
 There are 43 shells and 111 basis functions
 A cutoff of  1.0D-11 yielded    865 shell pairs
 There are      6027 function pairs (      6490 Cartesian)
 Smallest overlap matrix eigenvalue = 7.25E-04
 Guess MOs from SCF MO coefficient file

 -----------------------------------------------------------------------
  General SCF calculation program by
  Eric Jon Sundstrom, Paul Horn, Yuezhi Mao, Dmitri Zuev, Alec White,
  David Stuck, Shaama M.S., Shane Yost, Joonho Lee, David Small,
  Daniel Levine, Susi Lehtola, Hugh Burton, Evgeny Epifanovsky
 -----------------------------------------------------------------------
 Exchange:     0.2000 Hartree-Fock + 0.0800 Slater + 0.7200 B88
 Correlation:  0.1900 VWN1RPA + 0.8100 LYP
 Using SG-1 standard quadrature grid
 A restricted SCF calculation will be
 performed using DIIS
 SCF converges when DIIS error is below 1.0e-08
 ---------------------------------------
  Cycle       Energy         DIIS error
 ---------------------------------------
    1    -940.1566019125      1.46e-03  
    2    -940.1606657189      5.18e-04  
    3    -940.1603178891      7.19e-04  
    4    -940.1610607366      1.36e-04  
    5    -940.1610875518      4.90e-05  
    6    -940.1610917391      8.12e-06  
    7    -940.1610918449      3.06e-06  
    8    -940.1610918538      1.23e-06  
    9    -940.1610918556      1.88e-07  
   10    -940.1610918557      2.28e-08  
   11    -940.1610918557      9.37e-09  Convergence criterion met
 ---------------------------------------
 SCF time:   CPU 7.67s  wall 8.00s 
 SCF   energy in the final basis set =     -940.1610918557
 Total energy in the final basis set =     -940.1610918557

 --------------------------------------------------------------
             Orbital Energies (a.u.) and Symmetries
 --------------------------------------------------------------

 Alpha MOs, Restricted
 -- Occupied --                  
-101.58  -77.12  -24.72  -10.27   -9.49   -7.25   -7.24   -7.24
  1 A'    2 A'    3 A'    4 A'    5 A'    6 A'    1 A"    7 A'                 
 -6.620  -4.784  -4.779  -4.776  -1.249  -0.859  -0.750  -0.600
  8 A'    9 A'    2 A"   10 A'   11 A'   12 A'   13 A'   14 A'                 
 -0.506  -0.491  -0.485  -0.444  -0.367  -0.340  -0.316  -0.287
 15 A'    3 A"   16 A'   17 A'    4 A"   18 A'   19 A'    5 A"                 
 -- Virtual --                   
 -0.077  -0.077  -0.015   0.012   0.027   0.032   0.040   0.056
 20 A'    6 A"   21 A'   22 A'   23 A'   24 A'    7 A"   25 A'                 
  0.082   0.087   0.092   0.103   0.110   0.120   0.141   0.147
 26 A'    8 A"   27 A'    9 A"   28 A'   29 A'   30 A'   31 A'                 
  0.165   0.186   0.238   0.270   0.275   0.294   0.314   0.325
 32 A'   33 A'   10 A"   34 A'   11 A"   35 A'   36 A'   37 A'                 
  0.392   0.415   0.453   0.466   0.471   0.520   0.538   0.575
 38 A'   39 A'   40 A'   12 A"   41 A'   42 A'   13 A"   43 A'                 
  0.596   0.624   0.659   0.757   0.802   0.828   0.856   0.867
 44 A'   14 A"   15 A"   45 A'   46 A'   16 A"   17 A"   47 A'                 
  0.879   0.916   0.990   1.045   1.096   1.180   1.302   1.349
 48 A'   49 A'   50 A'   51 A'   52 A'   18 A"   19 A"   53 A'                 
  1.357   1.481   1.492   1.532   1.550   1.636   1.678   1.762
 54 A'   20 A"   55 A'   56 A'   21 A"   57 A'   58 A'   22 A"                 
  1.834   1.931   2.003   2.244   2.268   2.310   2.390   2.622
 59 A'   60 A'   61 A'   23 A"   62 A'   63 A'   64 A'   65 A'                 
  2.694   3.080   3.395   3.737   3.747   3.776   3.806   4.127
 24 A"   66 A'   67 A'   25 A"   68 A'   26 A"   69 A'   70 A'                 
  6.242   6.280   6.301   7.019   9.668  13.768  13.903  14.009
 27 A"   71 A'   72 A'   73 A'   74 A'   28 A"   75 A'   76 A'                 
 23.483  25.785  25.860  26.216  66.737 163.146 215.646
 77 A'   29 A"   78 A'   79 A'   80 A'   81 A'   82 A'                         

 Beta MOs, Restricted
 -- Occupied --                  
-101.58  -77.12  -24.72  -10.27   -9.49   -7.25   -7.24   -7.24
  1 A'    2 A'    3 A'    4 A'    5 A'    6 A'    1 A"    7 A'                 
 -6.620  -4.784  -4.779  -4.776  -1.249  -0.859  -0.750  -0.600
  8 A'    9 A'    2 A"   10 A'   11 A'   12 A'   13 A'   14 A'                 
 -0.506  -0.491  -0.485  -0.444  -0.367  -0.340  -0.316  -0.287
 15 A'    3 A"   16 A'   17 A'    4 A"   18 A'   19 A'    5 A"                 
 -- Virtual --                   
 -0.077  -0.077  -0.015   0.012   0.027   0.032   0.040   0.056
 20 A'    6 A"   21 A'   22 A'   23 A'   24 A'    7 A"   25 A'                 
  0.082   0.087   0.092   0.103   0.110   0.120   0.141   0.147
 26 A'    8 A"   27 A'    9 A"   28 A'   29 A'   30 A'   31 A'                 
  0.165   0.186   0.238   0.270   0.275   0.294   0.314   0.325
 32 A'   33 A'   10 A"   34 A'   11 A"   35 A'   36 A'   37 A'                 
  0.392   0.415   0.453   0.466   0.471   0.520   0.538   0.575
 38 A'   39 A'   40 A'   12 A"   41 A'   42 A'   13 A"   43 A'                 
  0.596   0.624   0.659   0.757   0.802   0.828   0.856   0.867
 44 A'   14 A"   15 A"   45 A'   46 A'   16 A"   17 A"   47 A'                 
  0.879   0.916   0.990   1.045   1.096   1.180   1.302   1.349
 48 A'   49 A'   50 A'   51 A'   52 A'   18 A"   19 A"   53 A'                 
  1.357   1.481   1.492   1.532   1.550   1.636   1.678   1.762
 54 A'   20 A"   55 A'   56 A'   21 A"   57 A'   58 A'   22 A"                 
  1.834   1.931   2.003   2.244   2.268   2.310   2.390   2.622
 59 A'   60 A'   61 A'   23 A"   62 A'   63 A'   64 A'   65 A'                 
  2.694   3.080   3.395   3.737   3.747   3.776   3.806   4.127
 24 A"   66 A'   67 A'   25 A"   68 A'   26 A"   69 A'   70 A'                 
  6.242   6.280   6.301   7.019   9.668  13.768  13.903  14.009
 27 A"   71 A'   72 A'   73 A'   74 A'   28 A"   75 A'   76 A'                 
 23.483  25.785  25.860  26.216  66.737 163.146 215.646
 77 A'   29 A"   78 A'   79 A'   80 A'   81 A'   82 A'                         
 --------------------------------------------------------------

          Ground-State Mulliken Net Atomic Charges

     Atom                 Charge (a.u.)
  ----------------------------------------
      1 C                    -0.444976
      2 P                     0.300549
      3 F                    -0.156543
      4 H                     0.229729
      5 Cl                    0.071241
  ----------------------------------------
  Sum of atomic charges =     0.000000

 -----------------------------------------------------------------
                    Cartesian Multipole Moments
 -----------------------------------------------------------------
    Charge (ESU x 10^10)
                 0.0000
    Dipole Moment (Debye)
         X      -0.5133      Y      -1.9233      Z       0.0000
       Tot       1.9906
    Quadrupole Moments (Debye-Ang)
        XX     -38.1802     XY       0.5297     YY     -34.7011
        XZ      -0.0000     YZ      -0.0000     ZZ     -37.1458
    Octopole Moments (Debye-Ang^2)
       XXX       2.1949    XXY       8.7904    XYY       5.2204
       YYY       7.9229    XXZ       0.0000    XYZ      -0.0000
       YYZ      -0.0000    XZZ      -1.4231    YZZ       7.6248
       ZZZ       0.0000
    Hexadecapole Moments (Debye-Ang^3)
      XXXX    -452.6089   XXXY      -3.5044   XXYY    -103.1470
      XYYY      -9.2522   YYYY    -131.4570   XXXZ      -0.0000
      XXYZ      -0.0000   XYYZ       0.0000   YYYZ       0.0000
      XXZZ     -83.7306   XYZZ      -3.3967   YYZZ     -34.9345
      XZZZ       0.0000   YZZZ      -0.0000   ZZZZ     -45.7834
 -----------------------------------------------------------------
 Calculating analytic gradient of the SCF energy
 Gradient of SCF Energy
            1           2           3           4           5
    1  -0.0980371   0.0698172  -0.0080781   0.0067772   0.0295208
    2   0.0299365   0.0212191  -0.0272287  -0.0547464   0.0308194
    3  -0.0000000   0.0000000  -0.0000000   0.0000000  -0.0000000
 Max gradient component =       9.804E-02
 RMS gradient           =       3.786E-02
 Gradient time:  CPU 2.09 s  wall 2.09 s
 Geometry Optimization Parameters
   NAtoms,    NIC,     NZ,  NCons,   NDum,   NFix, NCnnct, MaxDiis
        5      20       5       0       0       0       0       0

 Cartesian Hessian Update
 Hessian Updated using BFGS Update


** GEOMETRY OPTIMIZATION IN DELOCALIZED INTERNAL COORDINATES **
   Searching for a Minimum

   Optimization Cycle:   3

                       Coordinates (Angstroms)
     ATOM                X               Y               Z
      1  C         0.1988043526   -1.0000367018    0.0000000000
      2  P        -1.3063933310   -0.4946850043    0.0000000000
      3  F        -1.3693438424    1.0830557297    0.0000000000
      4  H         0.4241837170   -2.1702379646    0.0000000000
      5  Cl        1.6960259086    0.1532110030    0.0000000000
   Point Group: cs    Number of degrees of freedom:     7


   Energy is   -940.161091856

 Hessian Updated using BFGS Update

  7 Hessian modes will be used to form the next step
  Hessian Eigenvalues:
     0.105986    0.157224    0.160772    0.217511    0.254374    0.620515
     0.816693

 Minimum Search - Taking Simple RFO Step
 Searching for Lamda that Minimizes Along All modes
 Value Taken    Lamda =  -0.04603501
 Calculated Step too Large.  Step scaled by  0.580776
 Step Taken.  Stepsize is  0.300000

                             Maximum     Tolerance    Cnvgd?
         Gradient           0.058865      0.000300      NO
         Displacement       0.153070      0.001200      NO
         Energy change     -0.033403      0.000001      NO


 New Cartesian Coordinates Obtained by Inverse Iteration

 Displacement from previous Coordinates is:  0.296937
 ----------------------------------------------------------------
             Standard Nuclear Orientation (Angstroms)
    I     Atom           X                Y                Z
 ----------------------------------------------------------------
    1      C       0.2172547471    -0.9957967059     0.0000000000
    2      P      -1.3349410649    -0.5235719775     0.0000000000
    3      F      -1.3362184914     1.0769154377     0.0000000000
    4      H       0.4531531517    -2.0612205319     0.0000000000
    5      Cl      1.6440284623     0.0749808397     0.0000000000
 ----------------------------------------------------------------
 Molecular Point Group                 Cs    NOp =  2
 Largest Abelian Subgroup              Cs    NOp =  2
 Nuclear Repulsion Energy =   196.7125640707 hartrees
 There are       24 alpha and       24 beta electrons
 Applying Cartesian multipole field
    Component          Value
    ---------          -----
     (2,0,0)        1.00000E-11
     (0,2,0)        2.00000E-11
     (0,0,2)       -3.00000E-11
 Nucleus-field energy     =     0.0000000050 hartrees
 Requested basis set is 6-311++G(d,p)
 There are 43 shells and 111 basis functions
 A cutoff of  1.0D-11 yielded    867 shell pairs
 There are      6029 function pairs (      6492 Cartesian)
 Smallest overlap matrix eigenvalue = 6.25E-04
 Guess MOs from SCF MO coefficient file

 -----------------------------------------------------------------------
  General SCF calculation program by
  Eric Jon Sundstrom, Paul Horn, Yuezhi Mao, Dmitri Zuev, Alec White,
  David Stuck, Shaama M.S., Shane Yost, Joonho Lee, David Small,
  Daniel Levine, Susi Lehtola, Hugh Burton, Evgeny Epifanovsky
 -----------------------------------------------------------------------
 Exchange:     0.2000 Hartree-Fock + 0.0800 Slater + 0.7200 B88
 Correlation:  0.1900 VWN1RPA + 0.8100 LYP
 Using SG-1 standard quadrature grid
 A restricted SCF calculation will be
 performed using DIIS
 SCF converges when DIIS error is below 1.0e-08
 ---------------------------------------
  Cycle       Energy         DIIS error
 ---------------------------------------
    1    -940.1737850168      1.64e-03  
    2    -940.1787531145      6.59e-04  
    3    -940.1782992986      8.65e-04  
    4    -940.1793798096      1.66e-04  
    5    -940.1794237050      5.38e-05  
    6    -940.1794286277      9.14e-06  
    7    -940.1794287528      3.92e-06  
    8    -940.1794287695      1.34e-06  
    9    -940.1794287714      1.73e-07  
   10    -940.1794287715      2.25e-08  
   11    -940.1794287715      8.02e-09  Convergence criterion met
 ---------------------------------------
 SCF time:   CPU 7.74s  wall 8.00s 
 SCF   energy in the final basis set =     -940.1794287715
 Total energy in the final basis set =     -940.1794287715

 --------------------------------------------------------------
             Orbital Energies (a.u.) and Symmetries
 --------------------------------------------------------------

 Alpha MOs, Restricted
 -- Occupied --                  
-101.58  -77.12  -24.71  -10.26   -9.49   -7.26   -7.25   -7.25
  1 A'    2 A'    3 A'    4 A'    5 A'    6 A'    1 A"    7 A'                 
 -6.617  -4.781  -4.776  -4.773  -1.235  -0.882  -0.742  -0.602
  8 A'    9 A'    2 A"   10 A'   11 A'   12 A'   13 A'   14 A'                 
 -0.508  -0.487  -0.480  -0.451  -0.378  -0.347  -0.317  -0.278
 15 A'   16 A'    3 A"   17 A'    4 A"   18 A'   19 A'    5 A"                 
 -- Virtual --                   
 -0.080  -0.059  -0.008   0.018   0.028   0.035   0.040   0.057
  6 A"   20 A'   21 A'   22 A'   23 A'   24 A'    7 A"   25 A'                 
  0.083   0.085   0.102   0.105   0.113   0.123   0.140   0.142
 26 A'    8 A"   27 A'    9 A"   28 A'   29 A'   30 A'   31 A'                 
  0.169   0.197   0.239   0.272   0.278   0.298   0.317   0.320
 32 A'   33 A'   10 A"   34 A'   11 A"   35 A'   36 A'   37 A'                 
  0.394   0.412   0.443   0.462   0.471   0.517   0.539   0.590
 38 A'   39 A'   40 A'   12 A"   41 A'   42 A'   13 A"   43 A'                 
  0.608   0.618   0.663   0.758   0.809   0.813   0.849   0.863
 44 A'   14 A"   15 A"   45 A'   46 A'   16 A"   17 A"   47 A'                 
  0.884   0.910   1.006   1.024   1.122   1.199   1.308   1.361
 48 A'   49 A'   50 A'   51 A'   52 A'   18 A"   19 A"   53 A'                 
  1.367   1.485   1.526   1.558   1.565   1.661   1.679   1.830
 54 A'   20 A"   55 A'   21 A"   56 A'   57 A'   58 A'   22 A"                 
  1.863   1.945   2.042   2.243   2.306   2.395   2.450   2.602
 59 A'   60 A'   61 A'   23 A"   62 A'   63 A'   64 A'   65 A'                 
  2.703   3.141   3.445   3.748   3.759   3.782   3.815   4.112
 24 A"   66 A'   67 A'   25 A"   68 A'   26 A"   69 A'   70 A'                 
  6.250   6.292   6.313   7.001   9.689  13.771  13.897  13.986
 27 A"   71 A'   72 A'   73 A'   74 A'   28 A"   75 A'   76 A'                 
 23.578  25.791  25.886  26.238  66.745 163.122 215.669
 77 A'   29 A"   78 A'   79 A'   80 A'   81 A'   82 A'                         

 Beta MOs, Restricted
 -- Occupied --                  
-101.58  -77.12  -24.71  -10.26   -9.49   -7.26   -7.25   -7.25
  1 A'    2 A'    3 A'    4 A'    5 A'    6 A'    1 A"    7 A'                 
 -6.617  -4.781  -4.776  -4.773  -1.235  -0.882  -0.742  -0.602
  8 A'    9 A'    2 A"   10 A'   11 A'   12 A'   13 A'   14 A'                 
 -0.508  -0.487  -0.480  -0.451  -0.378  -0.347  -0.317  -0.278
 15 A'   16 A'    3 A"   17 A'    4 A"   18 A'   19 A'    5 A"                 
 -- Virtual --                   
 -0.080  -0.059  -0.008   0.018   0.028   0.035   0.040   0.057
  6 A"   20 A'   21 A'   22 A'   23 A'   24 A'    7 A"   25 A'                 
  0.083   0.085   0.102   0.105   0.113   0.123   0.140   0.142
 26 A'    8 A"   27 A'    9 A"   28 A'   29 A'   30 A'   31 A'                 
  0.169   0.197   0.239   0.272   0.278   0.298   0.317   0.320
 32 A'   33 A'   10 A"   34 A'   11 A"   35 A'   36 A'   37 A'                 
  0.394   0.412   0.443   0.462   0.471   0.517   0.539   0.590
 38 A'   39 A'   40 A'   12 A"   41 A'   42 A'   13 A"   43 A'                 
  0.608   0.618   0.663   0.758   0.809   0.813   0.849   0.863
 44 A'   14 A"   15 A"   45 A'   46 A'   16 A"   17 A"   47 A'                 
  0.884   0.910   1.006   1.024   1.122   1.199   1.308   1.361
 48 A'   49 A'   50 A'   51 A'   52 A'   18 A"   19 A"   53 A'                 
  1.367   1.485   1.526   1.558   1.565   1.661   1.679   1.830
 54 A'   20 A"   55 A'   21 A"   56 A'   57 A'   58 A'   22 A"                 
  1.863   1.945   2.042   2.243   2.306   2.395   2.450   2.602
 59 A'   60 A'   61 A'   23 A"   62 A'   63 A'   64 A'   65 A'                 
  2.703   3.141   3.445   3.748   3.759   3.782   3.815   4.112
 24 A"   66 A'   67 A'   25 A"   68 A'   26 A"   69 A'   70 A'                 
  6.250   6.292   6.313   7.001   9.689  13.771  13.897  13.986
 27 A"   71 A'   72 A'   73 A'   74 A'   28 A"   75 A'   76 A'                 
 23.578  25.791  25.886  26.238  66.745 163.122 215.669
 77 A'   29 A"   78 A'   79 A'   80 A'   81 A'   82 A'                         
 --------------------------------------------------------------

          Ground-State Mulliken Net Atomic Charges

     Atom                 Charge (a.u.)
  ----------------------------------------
      1 C                    -0.482813
      2 P                     0.301169
      3 F                    -0.181768
      4 H                     0.235602
      5 Cl                    0.127810
  ----------------------------------------
  Sum of atomic charges =     0.000000

 -----------------------------------------------------------------
                    Cartesian Multipole Moments
 -----------------------------------------------------------------
    Charge (ESU x 10^10)
                 0.0000
    Dipole Moment (Debye)
         X      -0.2224      Y      -1.9319      Z      -0.0000
       Tot       1.9446
    Quadrupole Moments (Debye-Ang)
        XX     -37.5050     XY       0.7471     YY     -35.1120
        XZ       0.0000     YZ      -0.0000     ZZ     -37.0192
    Octopole Moments (Debye-Ang^2)
       XXX       5.6131    XXY       9.4458    XYY       5.8721
       YYY      12.6397    XXZ      -0.0000    XYZ      -0.0000
       YYZ       0.0000    XZZ      -0.0258    YZZ       8.7308
       ZZZ      -0.0000
    Hexadecapole Moments (Debye-Ang^3)
      XXXX    -439.2043   XXXY      -1.1616   XXYY    -100.9170
      XYYY      -5.5404   YYYY    -133.1380   XXXZ       0.0000
      XXYZ       0.0000   XYYZ      -0.0000   YYYZ      -0.0000
      XXZZ     -81.7236   XYZZ      -2.4884   YYZZ     -34.2991
      XZZZ       0.0000   YZZZ       0.0000   ZZZZ     -45.7495
 -----------------------------------------------------------------
 Calculating analytic gradient of the SCF energy
 Gradient of SCF Energy
            1           2           3           4           5
    1  -0.0452815   0.0379319  -0.0045752   0.0006925   0.0112323
    2  -0.0066115   0.0145119  -0.0161807  -0.0046576   0.0129379
    3   0.0000000  -0.0000000   0.0000000  -0.0000000   0.0000000
 Max gradient component =       4.528E-02
 RMS gradient           =       1.701E-02
 Gradient time:  CPU 2.12 s  wall 2.12 s
 Geometry Optimization Parameters
   NAtoms,    NIC,     NZ,  NCons,   NDum,   NFix, NCnnct, MaxDiis
        5      20       5       0       0       0       0       0

 Cartesian Hessian Update
 Hessian Updated using BFGS Update


** GEOMETRY OPTIMIZATION IN DELOCALIZED INTERNAL COORDINATES **
   Searching for a Minimum

   Optimization Cycle:   4

                       Coordinates (Angstroms)
     ATOM                X               Y               Z
      1  C         0.2172547471   -0.9957967059    0.0000000000
      2  P        -1.3349410649   -0.5235719775    0.0000000000
      3  F        -1.3362184914    1.0769154377    0.0000000000
      4  H         0.4531531517   -2.0612205319    0.0000000000
      5  Cl        1.6440284623    0.0749808397    0.0000000000
   Point Group: cs    Number of degrees of freedom:     7


   Energy is   -940.179428771

 Hessian Updated using BFGS Update

  7 Hessian modes will be used to form the next step
  Hessian Eigenvalues:
     0.121232    0.160019    0.213167    0.242450    0.255938    0.600111
     0.783476

 Minimum Search - Taking Simple RFO Step
 Searching for Lamda that Minimizes Along All modes
 Value Taken    Lamda =  -0.00713615
 Step Taken.  Stepsize is  0.204273

                             Maximum     Tolerance    Cnvgd?
         Gradient           0.024364      0.000300      NO
         Displacement       0.161033      0.001200      NO
         Energy change     -0.018337      0.000001      NO


 New Cartesian Coordinates Obtained by Inverse Iteration

 Displacement from previous Coordinates is:  0.176939
 ----------------------------------------------------------------
             Standard Nuclear Orientation (Angstroms)
    I     Atom           X                Y                Z
 ----------------------------------------------------------------
    1      C       0.2323844414    -0.9686077981     0.0000000000
    2      P      -1.3684579605    -0.5421196097     0.0000000000
    3      F      -1.3095370508     1.0800719135     0.0000000000
    4      H       0.4831230307    -2.0272596756     0.0000000000
    5      Cl      1.6057643440     0.0292222320     0.0000000000
 ----------------------------------------------------------------
 Molecular Point Group                 Cs    NOp =  2
 Largest Abelian Subgroup              Cs    NOp =  2
 Nuclear Repulsion Energy =   197.8090255902 hartrees
 There are       24 alpha and       24 beta electrons
 Applying Cartesian multipole field
    Component          Value
    ---------          -----
     (2,0,0)        1.00000E-11
     (0,2,0)        2.00000E-11
     (0,0,2)       -3.00000E-11
 Nucleus-field energy     =     0.0000000049 hartrees
 Requested basis set is 6-311++G(d,p)
 There are 43 shells and 111 basis functions
 A cutoff of  1.0D-11 yielded    866 shell pairs
 There are      6025 function pairs (      6488 Cartesian)
 Smallest overlap matrix eigenvalue = 5.29E-04
 Guess MOs from SCF MO coefficient file

 -----------------------------------------------------------------------
  General SCF calculation program by
  Eric Jon Sundstrom, Paul Horn, Yuezhi Mao, Dmitri Zuev, Alec White,
  David Stuck, Shaama M.S., Shane Yost, Joonho Lee, David Small,
  Daniel Levine, Susi Lehtola, Hugh Burton, Evgeny Epifanovsky
 -----------------------------------------------------------------------
 Exchange:     0.2000 Hartree-Fock + 0.0800 Slater + 0.7200 B88
 Correlation:  0.1900 VWN1RPA + 0.8100 LYP
 Using SG-1 standard quadrature grid
 A restricted SCF calculation will be
 performed using DIIS
 SCF converges when DIIS error is below 1.0e-08
 ---------------------------------------
  Cycle       Energy         DIIS error
 ---------------------------------------
    1    -940.1783950583      1.28e-03  
    2    -940.1819802864      3.95e-04  
    3    -940.1819678136      4.29e-04  
    4    -940.1822020296      1.07e-04  
    5    -940.1822153274      2.90e-05  
    6    -940.1822163595      1.35e-05  
    7    -940.1822166215      4.66e-06  
    8    -940.1822166521      9.90e-07  
    9    -940.1822166539      1.11e-07  
   10    -940.1822166539      2.87e-08  
   11    -940.1822166539      4.61e-09  Convergence criterion met
 ---------------------------------------
 SCF time:   CPU 7.77s  wall 8.00s 
 SCF   energy in the final basis set =     -940.1822166539
 Total energy in the final basis set =     -940.1822166539

 --------------------------------------------------------------
             Orbital Energies (a.u.) and Symmetries
 --------------------------------------------------------------

 Alpha MOs, Restricted
 -- Occupied --                  
-101.58  -77.12  -24.70  -10.26   -9.50   -7.26   -7.25   -7.25
  1 A'    2 A'    3 A'    4 A'    5 A'    6 A'    1 A"    7 A'                 
 -6.615  -4.779  -4.774  -4.771  -1.220  -0.904  -0.732  -0.597
  8 A'    9 A'    2 A"   10 A'   11 A'   12 A'   13 A'   14 A'                 
 -0.503  -0.491  -0.468  -0.446  -0.389  -0.352  -0.316  -0.270
 15 A'   16 A'    3 A"   17 A'    4 A"   18 A'   19 A'    5 A"                 
 -- Virtual --                   
 -0.082  -0.051  -0.007   0.023   0.030   0.035   0.041   0.060
  6 A"   20 A'   21 A'   22 A'   23 A'   24 A'    7 A"   25 A'                 
  0.083   0.083   0.106   0.106   0.116   0.124   0.137   0.142
  8 A"   26 A'   27 A'    9 A"   28 A'   29 A'   30 A'   31 A'                 
  0.172   0.198   0.239   0.273   0.280   0.298   0.313   0.322
 32 A'   33 A'   10 A"   34 A'   11 A"   35 A'   36 A'   37 A'                 
  0.395   0.409   0.440   0.457   0.471   0.514   0.540   0.587
 38 A'   39 A'   40 A'   12 A"   41 A'   42 A'   13 A"   43 A'                 
  0.612   0.616   0.667   0.758   0.802   0.803   0.842   0.859
 44 A'   14 A"   15 A"   45 A'   46 A'   16 A"   17 A"   47 A'                 
  0.896   0.909   0.978   1.041   1.146   1.203   1.312   1.374
 48 A'   49 A'   50 A'   51 A'   52 A'   18 A"   19 A"   53 A'                 
  1.377   1.495   1.529   1.569   1.572   1.671   1.679   1.832
 54 A'   20 A"   55 A'   56 A'   21 A"   57 A'   58 A'   22 A"                 
  1.884   1.965   2.043   2.242   2.317   2.405   2.457   2.611
 59 A'   60 A'   61 A'   23 A"   62 A'   63 A'   64 A'   65 A'                 
  2.706   3.183   3.433   3.759   3.771   3.788   3.826   4.095
 24 A"   66 A'   67 A'   25 A"   68 A'   26 A"   69 A'   70 A'                 
  6.259   6.304   6.326   6.982   9.717  13.775  13.889  13.963
 27 A"   71 A'   72 A'   73 A'   74 A'   28 A"   75 A'   76 A'                 
 23.578  25.794  25.899  26.236  66.753 163.097 215.698
 77 A'   29 A"   78 A'   79 A'   80 A'   81 A'   82 A'                         

 Beta MOs, Restricted
 -- Occupied --                  
-101.58  -77.12  -24.70  -10.26   -9.50   -7.26   -7.25   -7.25
  1 A'    2 A'    3 A'    4 A'    5 A'    6 A'    1 A"    7 A'                 
 -6.615  -4.779  -4.774  -4.771  -1.220  -0.904  -0.732  -0.597
  8 A'    9 A'    2 A"   10 A'   11 A'   12 A'   13 A'   14 A'                 
 -0.503  -0.491  -0.468  -0.446  -0.389  -0.352  -0.316  -0.270
 15 A'   16 A'    3 A"   17 A'    4 A"   18 A'   19 A'    5 A"                 
 -- Virtual --                   
 -0.082  -0.051  -0.007   0.023   0.030   0.035   0.041   0.060
  6 A"   20 A'   21 A'   22 A'   23 A'   24 A'    7 A"   25 A'                 
  0.083   0.083   0.106   0.106   0.116   0.124   0.137   0.142
  8 A"   26 A'   27 A'    9 A"   28 A'   29 A'   30 A'   31 A'                 
  0.172   0.198   0.239   0.273   0.280   0.298   0.313   0.322
 32 A'   33 A'   10 A"   34 A'   11 A"   35 A'   36 A'   37 A'                 
  0.395   0.409   0.440   0.457   0.471   0.514   0.540   0.587
 38 A'   39 A'   40 A'   12 A"   41 A'   42 A'   13 A"   43 A'                 
  0.612   0.616   0.667   0.758   0.802   0.803   0.842   0.859
 44 A'   14 A"   15 A"   45 A'   46 A'   16 A"   17 A"   47 A'                 
  0.896   0.909   0.978   1.041   1.146   1.203   1.312   1.374
 48 A'   49 A'   50 A'   51 A'   52 A'   18 A"   19 A"   53 A'                 
  1.377   1.495   1.529   1.569   1.572   1.671   1.679   1.832
 54 A'   20 A"   55 A'   56 A'   21 A"   57 A'   58 A'   22 A"                 
  1.884   1.965   2.043   2.242   2.317   2.405   2.457   2.611
 59 A'   60 A'   61 A'   23 A"   62 A'   63 A'   64 A'   65 A'                 
  2.706   3.183   3.433   3.759   3.771   3.788   3.826   4.095
 24 A"   66 A'   67 A'   25 A"   68 A'   26 A"   69 A'   70 A'                 
  6.259   6.304   6.326   6.982   9.717  13.775  13.889  13.963
 27 A"   71 A'   72 A'   73 A'   74 A'   28 A"   75 A'   76 A'                 
 23.578  25.794  25.899  26.236  66.753 163.097 215.698
 77 A'   29 A"   78 A'   79 A'   80 A'   81 A'   82 A'                         
 --------------------------------------------------------------

          Ground-State Mulliken Net Atomic Charges

     Atom                 Charge (a.u.)
  ----------------------------------------
      1 C                    -0.507084
      2 P                     0.300551
      3 F                    -0.206344
      4 H                     0.230627
      5 Cl                    0.182250
  ----------------------------------------
  Sum of atomic charges =     0.000000

 -----------------------------------------------------------------
                    Cartesian Multipole Moments
 -----------------------------------------------------------------
    Charge (ESU x 10^10)
                 0.0000
    Dipole Moment (Debye)
         X       0.0484      Y      -1.9954      Z       0.0000
       Tot       1.9960
    Quadrupole Moments (Debye-Ang)
        XX     -36.8395     XY       0.9181     YY     -35.4269
        XZ      -0.0000     YZ       0.0000     ZZ     -37.0184
    Octopole Moments (Debye-Ang^2)
       XXX       8.3736    XXY       9.4604    XYY       6.6314
       YYY      14.8875    XXZ       0.0000    XYZ      -0.0000
       YYZ      -0.0000    XZZ       1.2937    YZZ       9.3573
       ZZZ       0.0000
    Hexadecapole Moments (Debye-Ang^3)
      XXXX    -430.7554   XXXY      -0.1638   XXYY     -99.9053
      XYYY      -3.8013   YYYY    -134.6315   XXXZ      -0.0000
      XXYZ       0.0000   XYYZ       0.0000   YYYZ       0.0000
      XXZZ     -80.7441   XYZZ      -2.1678   YYZZ     -34.2477
      XZZZ      -0.0000   YZZZ       0.0000   ZZZZ     -45.9789
 -----------------------------------------------------------------
 Calculating analytic gradient of the SCF energy
 Gradient of SCF Energy
            1           2           3           4           5
    1  -0.0001255   0.0084969   0.0006712   0.0039758  -0.0130185
    2   0.0119519   0.0055516  -0.0071511  -0.0001529  -0.0101995
    3  -0.0000000   0.0000000  -0.0000000   0.0000000   0.0000000
 Max gradient component =       1.302E-02
 RMS gradient           =       6.255E-03
 Gradient time:  CPU 2.14 s  wall 2.14 s
 Geometry Optimization Parameters
   NAtoms,    NIC,     NZ,  NCons,   NDum,   NFix, NCnnct, MaxDiis
        5      20       5       0       0       0       0       0

 Cartesian Hessian Update
 Hessian Updated using BFGS Update


** GEOMETRY OPTIMIZATION IN DELOCALIZED INTERNAL COORDINATES **
   Searching for a Minimum

   Optimization Cycle:   5

                       Coordinates (Angstroms)
     ATOM                X               Y               Z
      1  C         0.2323844414   -0.9686077981    0.0000000000
      2  P        -1.3684579605   -0.5421196097    0.0000000000
      3  F        -1.3095370508    1.0800719135    0.0000000000
      4  H         0.4831230307   -2.0272596756    0.0000000000
      5  Cl        1.6057643440    0.0292222320    0.0000000000
   Point Group: cs    Number of degrees of freedom:     7


   Energy is   -940.182216654

 Hessian Updated using BFGS Update

  7 Hessian modes will be used to form the next step
  Hessian Eigenvalues:
     0.153504    0.195628    0.207428    0.242834    0.264160    0.536709
     0.747013

 Minimum Search - Taking Simple RFO Step
 Searching for Lamda that Minimizes Along All modes
 Value Taken    Lamda =  -0.00146932
 Step Taken.  Stepsize is  0.075378

                             Maximum     Tolerance    Cnvgd?
         Gradient           0.015163      0.000300      NO
         Displacement       0.046528      0.001200      NO
         Energy change     -0.002788      0.000001      NO


 New Cartesian Coordinates Obtained by Inverse Iteration

 Displacement from previous Coordinates is:  0.088708
 ----------------------------------------------------------------
             Standard Nuclear Orientation (Angstroms)
    I     Atom           X                Y                Z
 ----------------------------------------------------------------
    1      C       0.2349806374    -0.9715648077     0.0000000000
    2      P      -1.3728188380    -0.5485501007     0.0000000000
    3      F      -1.3259766927     1.0802366585     0.0000000000
    4      H       0.4638278653    -2.0269132864     0.0000000000
    5      Cl      1.6432638328     0.0380985984     0.0000000000
 ----------------------------------------------------------------
 Molecular Point Group                 Cs    NOp =  2
 Largest Abelian Subgroup              Cs    NOp =  2
 Nuclear Repulsion Energy =   195.7862553212 hartrees
 There are       24 alpha and       24 beta electrons
 Applying Cartesian multipole field
    Component          Value
    ---------          -----
     (2,0,0)        1.00000E-11
     (0,2,0)        2.00000E-11
     (0,0,2)       -3.00000E-11
 Nucleus-field energy     =     0.0000000050 hartrees
 Requested basis set is 6-311++G(d,p)
 There are 43 shells and 111 basis functions
 A cutoff of  1.0D-11 yielded    866 shell pairs
 There are      6025 function pairs (      6488 Cartesian)
 Smallest overlap matrix eigenvalue = 5.71E-04
 Guess MOs from SCF MO coefficient file

 -----------------------------------------------------------------------
  General SCF calculation program by
  Eric Jon Sundstrom, Paul Horn, Yuezhi Mao, Dmitri Zuev, Alec White,
  David Stuck, Shaama M.S., Shane Yost, Joonho Lee, David Small,
  Daniel Levine, Susi Lehtola, Hugh Burton, Evgeny Epifanovsky
 -----------------------------------------------------------------------
 Exchange:     0.2000 Hartree-Fock + 0.0800 Slater + 0.7200 B88
 Correlation:  0.1900 VWN1RPA + 0.8100 LYP
 Using SG-1 standard quadrature grid
 A restricted SCF calculation will be
 performed using DIIS
 SCF converges when DIIS error is below 1.0e-08
 ---------------------------------------
  Cycle       Energy         DIIS error
 ---------------------------------------
    1    -940.1824294802      4.67e-04  
    2    -940.1827898083      2.48e-04  
    3    -940.1827511880      2.83e-04  
    4    -940.1828766423      6.59e-05  
    5    -940.1828841740      1.55e-05  
    6    -940.1828843982      4.17e-06  
    7    -940.1828844166      1.47e-06  
    8    -940.1828844194      3.25e-07  
    9    -940.1828844196      4.17e-08  
   10    -940.1828844196      9.53e-09  Convergence criterion met
 ---------------------------------------
 SCF time:   CPU 7.03s  wall 7.00s 
 SCF   energy in the final basis set =     -940.1828844196
 Total energy in the final basis set =     -940.1828844196

 --------------------------------------------------------------
             Orbital Energies (a.u.) and Symmetries
 --------------------------------------------------------------

 Alpha MOs, Restricted
 -- Occupied --                  
-101.58  -77.13  -24.70  -10.26   -9.50   -7.26   -7.25   -7.25
  1 A'    2 A'    3 A'    4 A'    5 A'    6 A'    1 A"    7 A'                 
 -6.618  -4.782  -4.777  -4.774  -1.219  -0.894  -0.734  -0.597
  8 A'    9 A'    2 A"   10 A'   11 A'   12 A'   13 A'   14 A'                 
 -0.500  -0.488  -0.467  -0.445  -0.384  -0.352  -0.318  -0.273
 15 A'   16 A'    3 A"   17 A'    4 A"   18 A'   19 A'    5 A"                 
 -- Virtual --                   
 -0.084  -0.056  -0.007   0.019   0.028   0.035   0.041   0.059
  6 A"   20 A'   21 A'   22 A'   23 A'   24 A'    7 A"   25 A'                 
  0.083   0.083   0.103   0.107   0.115   0.123   0.135   0.142
 26 A'    8 A"   27 A'    9 A"   28 A'   29 A'   30 A'   31 A'                 
  0.171   0.199   0.238   0.272   0.280   0.296   0.312   0.321
 32 A'   33 A'   10 A"   34 A'   11 A"   35 A'   36 A'   37 A'                 
  0.396   0.408   0.440   0.459   0.470   0.513   0.538   0.583
 38 A'   39 A'   40 A'   12 A"   41 A'   42 A'   13 A"   43 A'                 
  0.616   0.616   0.664   0.759   0.801   0.808   0.844   0.858
 44 A'   14 A"   15 A"   45 A'   46 A'   16 A"   17 A"   47 A'                 
  0.888   0.902   0.975   1.029   1.133   1.195   1.311   1.372
 48 A'   49 A'   50 A'   51 A'   52 A'   18 A"   19 A"   53 A'                 
  1.377   1.484   1.527   1.567   1.570   1.665   1.672   1.836
 54 A'   20 A"   55 A'   21 A"   56 A'   57 A'   58 A'   22 A"                 
  1.876   1.958   2.035   2.242   2.311   2.404   2.456   2.608
 59 A'   60 A'   61 A'   23 A"   62 A'   63 A'   64 A'   65 A'                 
  2.704   3.159   3.427   3.760   3.770   3.787   3.824   4.089
 24 A"   66 A'   67 A'   25 A"   68 A'   26 A"   69 A'   70 A'                 
  6.259   6.304   6.325   6.972   9.703  13.772  13.883  13.954
 27 A"   71 A'   72 A'   73 A'   74 A'   28 A"   75 A'   76 A'                 
 23.582  25.791  25.889  26.236  66.753 163.087 215.684
 77 A'   29 A"   78 A'   79 A'   80 A'   81 A'   82 A'                         

 Beta MOs, Restricted
 -- Occupied --                  
-101.58  -77.13  -24.70  -10.26   -9.50   -7.26   -7.25   -7.25
  1 A'    2 A'    3 A'    4 A'    5 A'    6 A'    1 A"    7 A'                 
 -6.618  -4.782  -4.777  -4.774  -1.219  -0.894  -0.734  -0.597
  8 A'    9 A'    2 A"   10 A'   11 A'   12 A'   13 A'   14 A'                 
 -0.500  -0.488  -0.467  -0.445  -0.384  -0.352  -0.318  -0.273
 15 A'   16 A'    3 A"   17 A'    4 A"   18 A'   19 A'    5 A"                 
 -- Virtual --                   
 -0.084  -0.056  -0.007   0.019   0.028   0.035   0.041   0.059
  6 A"   20 A'   21 A'   22 A'   23 A'   24 A'    7 A"   25 A'                 
  0.083   0.083   0.103   0.107   0.115   0.123   0.135   0.142
 26 A'    8 A"   27 A'    9 A"   28 A'   29 A'   30 A'   31 A'                 
  0.171   0.199   0.238   0.272   0.280   0.296   0.312   0.321
 32 A'   33 A'   10 A"   34 A'   11 A"   35 A'   36 A'   37 A'                 
  0.396   0.408   0.440   0.459   0.470   0.513   0.538   0.583
 38 A'   39 A'   40 A'   12 A"   41 A'   42 A'   13 A"   43 A'                 
  0.616   0.616   0.664   0.759   0.801   0.808   0.844   0.858
 44 A'   14 A"   15 A"   45 A'   46 A'   16 A"   17 A"   47 A'                 
  0.888   0.902   0.975   1.029   1.133   1.195   1.311   1.372
 48 A'   49 A'   50 A'   51 A'   52 A'   18 A"   19 A"   53 A'                 
  1.377   1.484   1.527   1.567   1.570   1.665   1.672   1.836
 54 A'   20 A"   55 A'   21 A"   56 A'   57 A'   58 A'   22 A"                 
  1.876   1.958   2.035   2.242   2.311   2.404   2.456   2.608
 59 A'   60 A'   61 A'   23 A"   62 A'   63 A'   64 A'   65 A'                 
  2.704   3.159   3.427   3.760   3.770   3.787   3.824   4.089
 24 A"   66 A'   67 A'   25 A"   68 A'   26 A"   69 A'   70 A'                 
  6.259   6.304   6.325   6.972   9.703  13.772  13.883  13.954
 27 A"   71 A'   72 A'   73 A'   74 A'   28 A"   75 A'   76 A'                 
 23.582  25.791  25.889  26.236  66.753 163.087 215.684
 77 A'   29 A"   78 A'   79 A'   80 A'   81 A'   82 A'                         
 --------------------------------------------------------------

          Ground-State Mulliken Net Atomic Charges

     Atom                 Charge (a.u.)
  ----------------------------------------
      1 C                    -0.501772
      2 P                     0.310097
      3 F                    -0.209136
      4 H                     0.227565
      5 Cl                    0.173246
  ----------------------------------------
  Sum of atomic charges =     0.000000

 -----------------------------------------------------------------
                    Cartesian Multipole Moments
 -----------------------------------------------------------------
    Charge (ESU x 10^10)
                 0.0000
    Dipole Moment (Debye)
         X      -0.0782      Y      -2.0526      Z      -0.0000
       Tot       2.0541
    Quadrupole Moments (Debye-Ang)
        XX     -36.8464     XY       1.0917     YY     -35.4136
        XZ      -0.0000     YZ      -0.0000     ZZ     -37.0836
    Octopole Moments (Debye-Ang^2)
       XXX       6.8759    XXY       9.4117    XYY       6.1368
       YYY      14.6861    XXZ      -0.0000    XYZ      -0.0000
       YYZ       0.0000    XZZ       0.7688    YZZ       9.3137
       ZZZ      -0.0000
    Hexadecapole Moments (Debye-Ang^3)
      XXXX    -441.0964   XXXY       0.0719   XXYY    -102.1549
      XYYY      -4.1714   YYYY    -135.0222   XXXZ      -0.0000
      XXYZ      -0.0000   XYYZ      -0.0000   YYYZ      -0.0000
      XXZZ     -82.6805   XYZZ      -2.3197   YYZZ     -34.3789
      XZZZ      -0.0000   YZZZ      -0.0000   ZZZZ     -46.1114
 -----------------------------------------------------------------
 Calculating analytic gradient of the SCF energy
 Gradient of SCF Energy
            1           2           3           4           5
    1  -0.0042006   0.0019021   0.0009011  -0.0003840   0.0017814
    2  -0.0031778   0.0011673  -0.0031651   0.0043760   0.0007997
    3   0.0000000   0.0000000  -0.0000000  -0.0000000  -0.0000000
 Max gradient component =       4.376E-03
 RMS gradient           =       2.108E-03
 Gradient time:  CPU 2.12 s  wall 2.12 s
 Geometry Optimization Parameters
   NAtoms,    NIC,     NZ,  NCons,   NDum,   NFix, NCnnct, MaxDiis
        5      20       5       0       0       0       0       0

 Cartesian Hessian Update
 Hessian Updated using BFGS Update


** GEOMETRY OPTIMIZATION IN DELOCALIZED INTERNAL COORDINATES **
   Searching for a Minimum

   Optimization Cycle:   6

                       Coordinates (Angstroms)
     ATOM                X               Y               Z
      1  C         0.2349806374   -0.9715648077    0.0000000000
      2  P        -1.3728188380   -0.5485501007    0.0000000000
      3  F        -1.3259766927    1.0802366585    0.0000000000
      4  H         0.4638278653   -2.0269132864    0.0000000000
      5  Cl        1.6432638328    0.0380985984    0.0000000000
   Point Group: cs    Number of degrees of freedom:     7


   Energy is   -940.182884420

 Hessian Updated using BFGS Update

  7 Hessian modes will be used to form the next step
  Hessian Eigenvalues:
     0.151534    0.195038    0.234150    0.241993    0.296681    0.465461
     0.742640

 Minimum Search - Taking Simple RFO Step
 Searching for Lamda that Minimizes Along All modes
 Value Taken    Lamda =  -0.00016104
 Step Taken.  Stepsize is  0.023043

                             Maximum     Tolerance    Cnvgd?
         Gradient           0.005065      0.000300      NO
         Displacement       0.017139      0.001200      NO
         Energy change     -0.000668      0.000001      NO


 New Cartesian Coordinates Obtained by Inverse Iteration

 Displacement from previous Coordinates is:  0.036385
 ----------------------------------------------------------------
             Standard Nuclear Orientation (Angstroms)
    I     Atom           X                Y                Z
 ----------------------------------------------------------------
    1      C       0.2405884792    -0.9712519357     0.0000000000
    2      P      -1.3699937430    -0.5450183915     0.0000000000
    3      F      -1.3388410863     1.0876219065     0.0000000000
    4      H       0.4646769712    -2.0358509410     0.0000000000
    5      Cl      1.6468461837     0.0358064237     0.0000000000
 ----------------------------------------------------------------
 Molecular Point Group                 Cs    NOp =  2
 Largest Abelian Subgroup              Cs    NOp =  2
 Nuclear Repulsion Energy =   195.4207965421 hartrees
 There are       24 alpha and       24 beta electrons
 Applying Cartesian multipole field
    Component          Value
    ---------          -----
     (2,0,0)        1.00000E-11
     (0,2,0)        2.00000E-11
     (0,0,2)       -3.00000E-11
 Nucleus-field energy     =     0.0000000050 hartrees
 Requested basis set is 6-311++G(d,p)
 There are 43 shells and 111 basis functions
 A cutoff of  1.0D-11 yielded    866 shell pairs
 There are      6025 function pairs (      6488 Cartesian)
 Smallest overlap matrix eigenvalue = 5.67E-04
 Guess MOs from SCF MO coefficient file

 -----------------------------------------------------------------------
  General SCF calculation program by
  Eric Jon Sundstrom, Paul Horn, Yuezhi Mao, Dmitri Zuev, Alec White,
  David Stuck, Shaama M.S., Shane Yost, Joonho Lee, David Small,
  Daniel Levine, Susi Lehtola, Hugh Burton, Evgeny Epifanovsky
 -----------------------------------------------------------------------
 Exchange:     0.2000 Hartree-Fock + 0.0800 Slater + 0.7200 B88
 Correlation:  0.1900 VWN1RPA + 0.8100 LYP
 Using SG-1 standard quadrature grid
 A restricted SCF calculation will be
 performed using DIIS
 SCF converges when DIIS error is below 1.0e-08
 ---------------------------------------
  Cycle       Energy         DIIS error
 ---------------------------------------
    1    -940.1829008032      1.67e-04  
    2    -940.1829575403      4.67e-05  
    3    -940.1829534151      6.82e-05  
    4    -940.1829605365      1.66e-05  
    5    -940.1829609273      6.44e-06  
    6    -940.1829609751      1.32e-06  
    7    -940.1829609767      4.93e-07  
    8    -940.1829609771      8.49e-08  
    9    -940.1829609771      1.77e-08  
   10    -940.1829609771      2.51e-09  Convergence criterion met
 ---------------------------------------
 SCF time:   CPU 7.01s  wall 7.00s 
 SCF   energy in the final basis set =     -940.1829609771
 Total energy in the final basis set =     -940.1829609771

 --------------------------------------------------------------
             Orbital Energies (a.u.) and Symmetries
 --------------------------------------------------------------

 Alpha MOs, Restricted
 -- Occupied --                  
-101.58  -77.13  -24.70  -10.26   -9.50   -7.26   -7.25   -7.25
  1 A'    2 A'    3 A'    4 A'    5 A'    6 A'    1 A"    7 A'                 
 -6.618  -4.782  -4.777  -4.774  -1.217  -0.895  -0.733  -0.597
  8 A'    9 A'    2 A"   10 A'   11 A'   12 A'   13 A'   14 A'                 
 -0.499  -0.488  -0.466  -0.445  -0.385  -0.353  -0.318  -0.272
 15 A'   16 A'    3 A"   17 A'    4 A"   18 A'   19 A'    5 A"                 
 -- Virtual --                   
 -0.084  -0.056  -0.008   0.019   0.029   0.035   0.041   0.059
  6 A"   20 A'   21 A'   22 A'   23 A'   24 A'    7 A"   25 A'                 
  0.083   0.083   0.103   0.106   0.114   0.123   0.134   0.142
 26 A'    8 A"   27 A'    9 A"   28 A'   29 A'   30 A'   31 A'                 
  0.170   0.198   0.239   0.271   0.280   0.295   0.311   0.321
 32 A'   33 A'   10 A"   34 A'   11 A"   35 A'   36 A'   37 A'                 
  0.395   0.408   0.440   0.458   0.469   0.513   0.537   0.582
 38 A'   39 A'   40 A'   12 A"   41 A'   42 A'   13 A"   43 A'                 
  0.612   0.616   0.664   0.759   0.800   0.807   0.843   0.857
 44 A'   14 A"   15 A"   45 A'   46 A'   16 A"   17 A"   47 A'                 
  0.888   0.902   0.972   1.028   1.134   1.195   1.311   1.370
 48 A'   49 A'   50 A'   51 A'   52 A'   18 A"   19 A"   53 A'                 
  1.378   1.484   1.524   1.567   1.570   1.666   1.672   1.829
 54 A'   20 A"   55 A'   21 A"   56 A'   57 A'   58 A'   22 A"                 
  1.877   1.956   2.031   2.241   2.308   2.401   2.450   2.607
 59 A'   60 A'   61 A'   23 A"   62 A'   63 A'   64 A'   65 A'                 
  2.703   3.158   3.418   3.760   3.770   3.786   3.821   4.086
 24 A"   66 A'   67 A'   25 A"   68 A'   26 A"   69 A'   70 A'                 
  6.260   6.304   6.325   6.968   9.704  13.771  13.882  13.951
 27 A"   71 A'   72 A'   73 A'   74 A'   28 A"   75 A'   76 A'                 
 23.570  25.791  25.887  26.234  66.752 163.083 215.685
 77 A'   29 A"   78 A'   79 A'   80 A'   81 A'   82 A'                         

 Beta MOs, Restricted
 -- Occupied --                  
-101.58  -77.13  -24.70  -10.26   -9.50   -7.26   -7.25   -7.25
  1 A'    2 A'    3 A'    4 A'    5 A'    6 A'    1 A"    7 A'                 
 -6.618  -4.782  -4.777  -4.774  -1.217  -0.895  -0.733  -0.597
  8 A'    9 A'    2 A"   10 A'   11 A'   12 A'   13 A'   14 A'                 
 -0.499  -0.488  -0.466  -0.445  -0.385  -0.353  -0.318  -0.272
 15 A'   16 A'    3 A"   17 A'    4 A"   18 A'   19 A'    5 A"                 
 -- Virtual --                   
 -0.084  -0.056  -0.008   0.019   0.029   0.035   0.041   0.059
  6 A"   20 A'   21 A'   22 A'   23 A'   24 A'    7 A"   25 A'                 
  0.083   0.083   0.103   0.106   0.114   0.123   0.134   0.142
 26 A'    8 A"   27 A'    9 A"   28 A'   29 A'   30 A'   31 A'                 
  0.170   0.198   0.239   0.271   0.280   0.295   0.311   0.321
 32 A'   33 A'   10 A"   34 A'   11 A"   35 A'   36 A'   37 A'                 
  0.395   0.408   0.440   0.458   0.469   0.513   0.537   0.582
 38 A'   39 A'   40 A'   12 A"   41 A'   42 A'   13 A"   43 A'                 
  0.612   0.616   0.664   0.759   0.800   0.807   0.843   0.857
 44 A'   14 A"   15 A"   45 A'   46 A'   16 A"   17 A"   47 A'                 
  0.888   0.902   0.972   1.028   1.134   1.195   1.311   1.370
 48 A'   49 A'   50 A'   51 A'   52 A'   18 A"   19 A"   53 A'                 
  1.378   1.484   1.524   1.567   1.570   1.666   1.672   1.829
 54 A'   20 A"   55 A'   21 A"   56 A'   57 A'   58 A'   22 A"                 
  1.877   1.956   2.031   2.241   2.308   2.401   2.450   2.607
 59 A'   60 A'   61 A'   23 A"   62 A'   63 A'   64 A'   65 A'                 
  2.703   3.158   3.418   3.760   3.770   3.786   3.821   4.086
 24 A"   66 A'   67 A'   25 A"   68 A'   26 A"   69 A'   70 A'                 
  6.260   6.304   6.325   6.968   9.704  13.771  13.882  13.951
 27 A"   71 A'   72 A'   73 A'   74 A'   28 A"   75 A'   76 A'                 
 23.570  25.791  25.887  26.234  66.752 163.083 215.685
 77 A'   29 A"   78 A'   79 A'   80 A'   81 A'   82 A'                         
 --------------------------------------------------------------

          Ground-State Mulliken Net Atomic Charges

     Atom                 Charge (a.u.)
  ----------------------------------------
      1 C                    -0.500558
      2 P                     0.309784
      3 F                    -0.211046
      4 H                     0.227439
      5 Cl                    0.174380
  ----------------------------------------
  Sum of atomic charges =     0.000000

 -----------------------------------------------------------------
                    Cartesian Multipole Moments
 -----------------------------------------------------------------
    Charge (ESU x 10^10)
                 0.0000
    Dipole Moment (Debye)
         X      -0.0319      Y      -2.0574      Z      -0.0000
       Tot       2.0577
    Quadrupole Moments (Debye-Ang)
        XX     -36.9157     XY       1.1030     YY     -35.4348
        XZ       0.0000     YZ       0.0000     ZZ     -37.1032
    Octopole Moments (Debye-Ang^2)
       XXX       6.9462    XXY       9.3224    XYY       6.2088
       YYY      14.4763    XXZ      -0.0000    XYZ       0.0000
       YYZ       0.0000    XZZ       0.7562    YZZ       9.2925
       ZZZ      -0.0000
    Hexadecapole Moments (Debye-Ang^3)
      XXXX    -442.7036   XXXY       1.0501   XXYY    -102.6127
      XYYY      -3.3768   YYYY    -135.3650   XXXZ       0.0000
      XXYZ       0.0000   XYYZ      -0.0000   YYYZ      -0.0000
      XXZZ     -82.9442   XYZZ      -2.0396   YYZZ     -34.4869
      XZZZ      -0.0000   YZZZ       0.0000   ZZZZ     -46.1591
 -----------------------------------------------------------------
 Calculating analytic gradient of the SCF energy
 Gradient of SCF Energy
            1           2           3           4           5
    1  -0.0019142   0.0009125  -0.0003092   0.0006691   0.0006418
    2   0.0003934   0.0010624  -0.0008887  -0.0009392   0.0003721
    3   0.0000000  -0.0000000   0.0000000  -0.0000000  -0.0000000
 Max gradient component =       1.914E-03
 RMS gradient           =       7.548E-04
 Gradient time:  CPU 2.11 s  wall 2.11 s
 Geometry Optimization Parameters
   NAtoms,    NIC,     NZ,  NCons,   NDum,   NFix, NCnnct, MaxDiis
        5      20       5       0       0       0       0       0

 Cartesian Hessian Update
 Hessian Updated using BFGS Update


** GEOMETRY OPTIMIZATION IN DELOCALIZED INTERNAL COORDINATES **
   Searching for a Minimum

   Optimization Cycle:   7

                       Coordinates (Angstroms)
     ATOM                X               Y               Z
      1  C         0.2405884792   -0.9712519357    0.0000000000
      2  P        -1.3699937430   -0.5450183915    0.0000000000
      3  F        -1.3388410863    1.0876219065    0.0000000000
      4  H         0.4646769712   -2.0358509410    0.0000000000
      5  Cl        1.6468461837    0.0358064237    0.0000000000
   Point Group: cs    Number of degrees of freedom:     7


   Energy is   -940.182960977

 Hessian Updated using BFGS Update

  7 Hessian modes will be used to form the next step
  Hessian Eigenvalues:
     0.135198    0.197447    0.241240    0.246226    0.357954    0.424265
     0.743532

 Minimum Search - Taking Simple RFO Step
 Searching for Lamda that Minimizes Along All modes
 Value Taken    Lamda =  -0.00001516
 Step Taken.  Stepsize is  0.008697

                             Maximum     Tolerance    Cnvgd?
         Gradient           0.001526      0.000300      NO
         Displacement       0.005475      0.001200      NO
         Energy change     -0.000077      0.000001      NO


 New Cartesian Coordinates Obtained by Inverse Iteration

 Displacement from previous Coordinates is:  0.006408
 ----------------------------------------------------------------
             Standard Nuclear Orientation (Angstroms)
    I     Atom           X                Y                Z
 ----------------------------------------------------------------
    1      C       0.2421705703    -0.9708010069     0.0000000000
    2      P      -1.3703152648    -0.5466187920     0.0000000000
    3      F      -1.3377336992     1.0875394546     0.0000000000
    4      H       0.4632042709    -2.0344712634     0.0000000000
    5      Cl      1.6459509276     0.0356586699     0.0000000000
 ----------------------------------------------------------------
 Molecular Point Group                 Cs    NOp =  2
 Largest Abelian Subgroup              Cs    NOp =  2
 Nuclear Repulsion Energy =   195.4299580226 hartrees
 There are       24 alpha and       24 beta electrons
 Applying Cartesian multipole field
    Component          Value
    ---------          -----
     (2,0,0)        1.00000E-11
     (0,2,0)        2.00000E-11
     (0,0,2)       -3.00000E-11
 Nucleus-field energy     =     0.0000000050 hartrees
 Requested basis set is 6-311++G(d,p)
 There are 43 shells and 111 basis functions
 A cutoff of  1.0D-11 yielded    866 shell pairs
 There are      6025 function pairs (      6488 Cartesian)
 Smallest overlap matrix eigenvalue = 5.64E-04
 Guess MOs from SCF MO coefficient file

 -----------------------------------------------------------------------
  General SCF calculation program by
  Eric Jon Sundstrom, Paul Horn, Yuezhi Mao, Dmitri Zuev, Alec White,
  David Stuck, Shaama M.S., Shane Yost, Joonho Lee, David Small,
  Daniel Levine, Susi Lehtola, Hugh Burton, Evgeny Epifanovsky
 -----------------------------------------------------------------------
 Exchange:     0.2000 Hartree-Fock + 0.0800 Slater + 0.7200 B88
 Correlation:  0.1900 VWN1RPA + 0.8100 LYP
 Using SG-1 standard quadrature grid
 A restricted SCF calculation will be
 performed using DIIS
 SCF converges when DIIS error is below 1.0e-08
 ---------------------------------------
  Cycle       Energy         DIIS error
 ---------------------------------------
    1    -940.1829642881      4.74e-05  
    2    -940.1829686209      1.78e-05  
    3    -940.1829684812      2.21e-05  
    4    -940.1829689820      2.99e-06  
    5    -940.1829689894      1.68e-06  
    6    -940.1829689942      5.03e-07  
    7    -940.1829689946      1.64e-07  
    8    -940.1829689947      3.09e-08  
    9    -940.1829689947      4.19e-09  Convergence criterion met
 ---------------------------------------
 SCF time:   CPU 6.32s  wall 6.00s 
 SCF   energy in the final basis set =     -940.1829689947
 Total energy in the final basis set =     -940.1829689947

 --------------------------------------------------------------
             Orbital Energies (a.u.) and Symmetries
 --------------------------------------------------------------

 Alpha MOs, Restricted
 -- Occupied --                  
-101.58  -77.13  -24.70  -10.26   -9.50   -7.26   -7.25   -7.25
  1 A'    2 A'    3 A'    4 A'    5 A'    6 A'    1 A"    7 A'                 
 -6.618  -4.782  -4.777  -4.774  -1.217  -0.896  -0.733  -0.597
  8 A'    9 A'    2 A"   10 A'   11 A'   12 A'   13 A'   14 A'                 
 -0.499  -0.489  -0.466  -0.445  -0.385  -0.353  -0.318  -0.272
 15 A'   16 A'    3 A"   17 A'    4 A"   18 A'   19 A'    5 A"                 
 -- Virtual --                   
 -0.085  -0.055  -0.008   0.019   0.029   0.035   0.041   0.059
  6 A"   20 A'   21 A'   22 A'   23 A'   24 A'    7 A"   25 A'                 
  0.083   0.083   0.103   0.106   0.114   0.123   0.134   0.142
  8 A"   26 A'   27 A'    9 A"   28 A'   29 A'   30 A'   31 A'                 
  0.170   0.198   0.239   0.271   0.280   0.295   0.311   0.321
 32 A'   33 A'   10 A"   34 A'   11 A"   35 A'   36 A'   37 A'                 
  0.395   0.408   0.440   0.458   0.469   0.513   0.537   0.582
 38 A'   39 A'   40 A'   12 A"   41 A'   42 A'   13 A"   43 A'                 
  0.613   0.616   0.664   0.759   0.800   0.806   0.843   0.857
 44 A'   14 A"   15 A"   45 A'   46 A'   16 A"   17 A"   47 A'                 
  0.887   0.902   0.971   1.028   1.134   1.195   1.311   1.370
 48 A'   49 A'   50 A'   51 A'   52 A'   18 A"   19 A"   53 A'                 
  1.378   1.484   1.524   1.567   1.571   1.665   1.672   1.830
 54 A'   20 A"   55 A'   21 A"   56 A'   57 A'   58 A'   22 A"                 
  1.878   1.956   2.032   2.241   2.308   2.402   2.451   2.607
 59 A'   60 A'   61 A'   23 A"   62 A'   63 A'   64 A'   65 A'                 
  2.703   3.159   3.419   3.761   3.771   3.787   3.822   4.084
 24 A"   66 A'   67 A'   25 A"   68 A'   26 A"   69 A'   70 A'                 
  6.260   6.304   6.326   6.967   9.705  13.771  13.882  13.950
 27 A"   71 A'   72 A'   73 A'   74 A'   28 A"   75 A'   76 A'                 
 23.571  25.791  25.887  26.234  66.753 163.081 215.685
 77 A'   29 A"   78 A'   79 A'   80 A'   81 A'   82 A'                         

 Beta MOs, Restricted
 -- Occupied --                  
-101.58  -77.13  -24.70  -10.26   -9.50   -7.26   -7.25   -7.25
  1 A'    2 A'    3 A'    4 A'    5 A'    6 A'    1 A"    7 A'                 
 -6.618  -4.782  -4.777  -4.774  -1.217  -0.896  -0.733  -0.597
  8 A'    9 A'    2 A"   10 A'   11 A'   12 A'   13 A'   14 A'                 
 -0.499  -0.489  -0.466  -0.445  -0.385  -0.353  -0.318  -0.272
 15 A'   16 A'    3 A"   17 A'    4 A"   18 A'   19 A'    5 A"                 
 -- Virtual --                   
 -0.085  -0.055  -0.008   0.019   0.029   0.035   0.041   0.059
  6 A"   20 A'   21 A'   22 A'   23 A'   24 A'    7 A"   25 A'                 
  0.083   0.083   0.103   0.106   0.114   0.123   0.134   0.142
  8 A"   26 A'   27 A'    9 A"   28 A'   29 A'   30 A'   31 A'                 
  0.170   0.198   0.239   0.271   0.280   0.295   0.311   0.321
 32 A'   33 A'   10 A"   34 A'   11 A"   35 A'   36 A'   37 A'                 
  0.395   0.408   0.440   0.458   0.469   0.513   0.537   0.582
 38 A'   39 A'   40 A'   12 A"   41 A'   42 A'   13 A"   43 A'                 
  0.613   0.616   0.664   0.759   0.800   0.806   0.843   0.857
 44 A'   14 A"   15 A"   45 A'   46 A'   16 A"   17 A"   47 A'                 
  0.887   0.902   0.971   1.028   1.134   1.195   1.311   1.370
 48 A'   49 A'   50 A'   51 A'   52 A'   18 A"   19 A"   53 A'                 
  1.378   1.484   1.524   1.567   1.571   1.665   1.672   1.830
 54 A'   20 A"   55 A'   21 A"   56 A'   57 A'   58 A'   22 A"                 
  1.878   1.956   2.032   2.241   2.308   2.402   2.451   2.607
 59 A'   60 A'   61 A'   23 A"   62 A'   63 A'   64 A'   65 A'                 
  2.703   3.159   3.419   3.761   3.771   3.787   3.822   4.084
 24 A"   66 A'   67 A'   25 A"   68 A'   26 A"   69 A'   70 A'                 
  6.260   6.304   6.326   6.967   9.705  13.771  13.882  13.950
 27 A"   71 A'   72 A'   73 A'   74 A'   28 A"   75 A'   76 A'                 
 23.571  25.791  25.887  26.234  66.753 163.081 215.685
 77 A'   29 A"   78 A'   79 A'   80 A'   81 A'   82 A'                         
 --------------------------------------------------------------

          Ground-State Mulliken Net Atomic Charges

     Atom                 Charge (a.u.)
  ----------------------------------------
      1 C                    -0.500838
      2 P                     0.310098
      3 F                    -0.212459
      4 H                     0.227067
      5 Cl                    0.176131
  ----------------------------------------
  Sum of atomic charges =     0.000000

 -----------------------------------------------------------------
                    Cartesian Multipole Moments
 -----------------------------------------------------------------
    Charge (ESU x 10^10)
                 0.0000
    Dipole Moment (Debye)
         X      -0.0223      Y      -2.0639      Z      -0.0000
       Tot       2.0640
    Quadrupole Moments (Debye-Ang)
        XX     -36.8966     XY       1.1224     YY     -35.4418
        XZ       0.0000     YZ       0.0000     ZZ     -37.1028
    Octopole Moments (Debye-Ang^2)
       XXX       6.9766    XXY       9.3215    XYY       6.2104
       YYY      14.5322    XXZ      -0.0000    XYZ       0.0000
       YYZ       0.0000    XZZ       0.7810    YZZ       9.3064
       ZZZ      -0.0000
    Hexadecapole Moments (Debye-Ang^3)
      XXXX    -442.3597   XXXY       1.0084   XXYY    -102.5885
      XYYY      -3.3929   YYYY    -135.4820   XXXZ       0.0000
      XXYZ       0.0000   XYYZ      -0.0000   YYYZ      -0.0000
      XXZZ     -82.8984   XYZZ      -2.0648   YYZZ     -34.4999
      XZZZ       0.0000   YZZZ       0.0000   ZZZZ     -46.1664
 -----------------------------------------------------------------
 Calculating analytic gradient of the SCF energy
 Gradient of SCF Energy
            1           2           3           4           5
    1   0.0000895  -0.0001085  -0.0000973   0.0001351  -0.0000188
    2  -0.0000925   0.0002671  -0.0002253   0.0000743  -0.0000235
    3   0.0000000  -0.0000000   0.0000000  -0.0000000   0.0000000
 Max gradient component =       2.671E-04
 RMS gradient           =       1.109E-04
 Gradient time:  CPU 2.11 s  wall 2.11 s
 Geometry Optimization Parameters
   NAtoms,    NIC,     NZ,  NCons,   NDum,   NFix, NCnnct, MaxDiis
        5      20       5       0       0       0       0       0

 Cartesian Hessian Update
 Hessian Updated using BFGS Update


** GEOMETRY OPTIMIZATION IN DELOCALIZED INTERNAL COORDINATES **
   Searching for a Minimum

   Optimization Cycle:   8

                       Coordinates (Angstroms)
     ATOM                X               Y               Z
      1  C         0.2421705703   -0.9708010069    0.0000000000
      2  P        -1.3703152648   -0.5466187920    0.0000000000
      3  F        -1.3377336992    1.0875394546    0.0000000000
      4  H         0.4632042709   -2.0344712634    0.0000000000
      5  Cl        1.6459509276    0.0356586699    0.0000000000
   Point Group: cs    Number of degrees of freedom:     7


   Energy is   -940.182968995

 Hessian Updated using BFGS Update

  7 Hessian modes will be used to form the next step
  Hessian Eigenvalues:
     0.122989    0.200218    0.235705    0.262655    0.350433    0.423920
     0.745551

 Minimum Search - Taking Simple RFO Step
 Searching for Lamda that Minimizes Along All modes
 Value Taken    Lamda =   0.00000000
 Step Taken.  Stepsize is  0.001439

                             Maximum     Tolerance    Cnvgd?
         Gradient           0.000200      0.000300     YES
         Displacement       0.000841      0.001200     YES
         Energy change     -0.000008      0.000001      NO


                       Distance Matrix (Angstroms)
             C (  1)   P (  2)   F (  3)   H (  4)
   P (  2)  1.667346
   F (  3)  2.594776  1.634483
   H (  4)  1.086393  2.361249  3.604210
   Cl(  5)  1.727299  3.071955  3.163673  2.384183

 Final energy is   -940.18296899465986     


 ******************************
 **  OPTIMIZATION CONVERGED  **
 ******************************

                       Coordinates (Angstroms)
     ATOM                X               Y               Z
      1  C         0.2421705703   -0.9708010069    0.0000000000
      2  P        -1.3703152648   -0.5466187920    0.0000000000
      3  F        -1.3377336992    1.0875394546    0.0000000000
      4  H         0.4632042709   -2.0344712634    0.0000000000
      5  Cl        1.6459509276    0.0356586699    0.0000000000

Z-matrix Print:
$molecule
0 1
P 
F  1 1.634483
C  1 1.667346 2 103.596171
H  3 1.086393 1 116.477528 2 -180.000000 0
Cl 3 1.727299 1 129.622474 2 -0.000000 0
$end


 --------------------------------------------------------------
             Orbital Energies (a.u.) and Symmetries
 --------------------------------------------------------------

 Alpha MOs, Restricted
 -- Occupied --                  
-101.58  -77.13  -24.70  -10.26   -9.50   -7.26   -7.25   -7.25
  1 A'    2 A'    3 A'    4 A'    5 A'    6 A'    1 A"    7 A'                 
 -6.618  -4.782  -4.777  -4.774  -1.217  -0.896  -0.733  -0.597
  8 A'    9 A'    2 A"   10 A'   11 A'   12 A'   13 A'   14 A'                 
 -0.499  -0.489  -0.466  -0.445  -0.385  -0.353  -0.318  -0.272
 15 A'   16 A'    3 A"   17 A'    4 A"   18 A'   19 A'    5 A"                 
 -- Virtual --                   
 -0.085  -0.055  -0.008   0.019   0.029   0.035   0.041   0.059
  6 A"   20 A'   21 A'   22 A'   23 A'   24 A'    7 A"   25 A'                 
  0.083   0.083   0.103   0.106   0.114   0.123   0.134   0.142
  8 A"   26 A'   27 A'    9 A"   28 A'   29 A'   30 A'   31 A'                 
  0.170   0.198   0.239   0.271   0.280   0.295   0.311   0.321
 32 A'   33 A'   10 A"   34 A'   11 A"   35 A'   36 A'   37 A'                 
  0.395   0.408   0.440   0.458   0.469   0.513   0.537   0.582
 38 A'   39 A'   40 A'   12 A"   41 A'   42 A'   13 A"   43 A'                 
  0.613   0.616   0.664   0.759   0.800   0.806   0.843   0.857
 44 A'   14 A"   15 A"   45 A'   46 A'   16 A"   17 A"   47 A'                 
  0.887   0.902   0.971   1.028   1.134   1.195   1.311   1.370
 48 A'   49 A'   50 A'   51 A'   52 A'   18 A"   19 A"   53 A'                 
  1.378   1.484   1.524   1.567   1.571   1.665   1.672   1.830
 54 A'   20 A"   55 A'   21 A"   56 A'   57 A'   58 A'   22 A"                 
  1.878   1.956   2.032   2.241   2.308   2.402   2.451   2.607
 59 A'   60 A'   61 A'   23 A"   62 A'   63 A'   64 A'   65 A'                 
  2.703   3.159   3.419   3.761   3.771   3.787   3.822   4.084
 24 A"   66 A'   67 A'   25 A"   68 A'   26 A"   69 A'   70 A'                 
  6.260   6.304   6.326   6.967   9.705  13.771  13.882  13.950
 27 A"   71 A'   72 A'   73 A'   74 A'   28 A"   75 A'   76 A'                 
 23.571  25.791  25.887  26.234  66.753 163.081 215.685
 77 A'   29 A"   78 A'   79 A'   80 A'   81 A'   82 A'                         

 Beta MOs, Restricted
 -- Occupied --                  
-101.58  -77.13  -24.70  -10.26   -9.50   -7.26   -7.25   -7.25
  1 A'    2 A'    3 A'    4 A'    5 A'    6 A'    1 A"    7 A'                 
 -6.618  -4.782  -4.777  -4.774  -1.217  -0.896  -0.733  -0.597
  8 A'    9 A'    2 A"   10 A'   11 A'   12 A'   13 A'   14 A'                 
 -0.499  -0.489  -0.466  -0.445  -0.385  -0.353  -0.318  -0.272
 15 A'   16 A'    3 A"   17 A'    4 A"   18 A'   19 A'    5 A"                 
 -- Virtual --                   
 -0.085  -0.055  -0.008   0.019   0.029   0.035   0.041   0.059
  6 A"   20 A'   21 A'   22 A'   23 A'   24 A'    7 A"   25 A'                 
  0.083   0.083   0.103   0.106   0.114   0.123   0.134   0.142
  8 A"   26 A'   27 A'    9 A"   28 A'   29 A'   30 A'   31 A'                 
  0.170   0.198   0.239   0.271   0.280   0.295   0.311   0.321
 32 A'   33 A'   10 A"   34 A'   11 A"   35 A'   36 A'   37 A'                 
  0.395   0.408   0.440   0.458   0.469   0.513   0.537   0.582
 38 A'   39 A'   40 A'   12 A"   41 A'   42 A'   13 A"   43 A'                 
  0.613   0.616   0.664   0.759   0.800   0.806   0.843   0.857
 44 A'   14 A"   15 A"   45 A'   46 A'   16 A"   17 A"   47 A'                 
  0.887   0.902   0.971   1.028   1.134   1.195   1.311   1.370
 48 A'   49 A'   50 A'   51 A'   52 A'   18 A"   19 A"   53 A'                 
  1.378   1.484   1.524   1.567   1.571   1.665   1.672   1.830
 54 A'   20 A"   55 A'   21 A"   56 A'   57 A'   58 A'   22 A"                 
  1.878   1.956   2.032   2.241   2.308   2.402   2.451   2.607
 59 A'   60 A'   61 A'   23 A"   62 A'   63 A'   64 A'   65 A'                 
  2.703   3.159   3.419   3.761   3.771   3.787   3.822   4.084
 24 A"   66 A'   67 A'   25 A"   68 A'   26 A"   69 A'   70 A'                 
  6.260   6.304   6.326   6.967   9.705  13.771  13.882  13.950
 27 A"   71 A'   72 A'   73 A'   74 A'   28 A"   75 A'   76 A'                 
 23.571  25.791  25.887  26.234  66.753 163.081 215.685
 77 A'   29 A"   78 A'   79 A'   80 A'   81 A'   82 A'                         
 --------------------------------------------------------------

          Ground-State Mulliken Net Atomic Charges

     Atom                 Charge (a.u.)
  ----------------------------------------
      1 C                    -0.500838
      2 P                     0.310098
      3 F                    -0.212459
      4 H                     0.227067
      5 Cl                    0.176131
  ----------------------------------------
  Sum of atomic charges =     0.000000

 -----------------------------------------------------------------
                    Cartesian Multipole Moments
 -----------------------------------------------------------------
    Charge (ESU x 10^10)
                 0.0000
    Dipole Moment (Debye)
         X      -0.0223      Y      -2.0639      Z      -0.0000
       Tot       2.0640
    Quadrupole Moments (Debye-Ang)
        XX     -36.8966     XY       1.1224     YY     -35.4418
        XZ       0.0000     YZ       0.0000     ZZ     -37.1028
    Octopole Moments (Debye-Ang^2)
       XXX       6.9766    XXY       9.3215    XYY       6.2104
       YYY      14.5322    XXZ      -0.0000    XYZ       0.0000
       YYZ       0.0000    XZZ       0.7810    YZZ       9.3064
       ZZZ      -0.0000
    Hexadecapole Moments (Debye-Ang^3)
      XXXX    -442.3597   XXXY       1.0084   XXYY    -102.5885
      XYYY      -3.3929   YYYY    -135.4820   XXXZ       0.0000
      XXYZ       0.0000   XYYZ      -0.0000   YYYZ      -0.0000
      XXZZ     -82.8984   XYZZ      -2.0648   YYZZ     -34.4999
      XZZZ       0.0000   YZZZ       0.0000   ZZZZ     -46.1664
 -----------------------------------------------------------------
Archival summary:
1\1\TWL02\OPT\ProcedureUnspecified\BasisUnspecified\l11111\taweetha\MonNov2617:43:132018MonNov2617:43:132018\0\\#,OPT,ProcedureUnspecified,BasisUnspecified,\\0,1\P\F,1,1.63448\C,1,1.66735,2,103.596\H,3,1.08639,1,116.478,2,-180,0\Cl,3,1.7273,1,129.622,2,-0,0\\\@

 Total job time:  78.09s(wall), 77.82s(cpu) 
 Mon Nov 26 17:43:13 2018

        *************************************************************
        *                                                           *
        *  Thank you very much for using Q-Chem.  Have a nice day.  *
        *                                                           *
        *************************************************************


 
User input: 2 of 2 
 
Q-Chem Developer Version!
                  Welcome to Q-Chem
     A Quantum Leap Into The Future Of Chemistry


 Q-Chem 5.1, Q-Chem, Inc., Pleasanton, CA (2018)

 Yihan Shao,  Zhengting Gan,  E. Epifanovsky,  A. T. B. Gilbert,  M. Wormit,  
 J. Kussmann,  A. W. Lange,  A. Behn,  Jia Deng,  Xintian Feng,  D. Ghosh,  
 M. Goldey,  P. R. Horn,  L. D. Jacobson,  I. Kaliman,  T. Kus,  A. Landau,  
 Jie Liu,  E. I. Proynov,  R. M. Richard,  R. P. Steele,  E. J. Sundstrom,  
 H. L. Woodcock III,  P. M. Zimmerman,  D. Zuev,  B. Albrecht,  E. Alguire,  
 S. A. Baeppler,  D. Barton,  Z. Benda,  Y. A. Bernard,  E. J. Berquist,  
 K. B. Bravaya,  H. Burton,  D. Casanova,  Chun-Min Chang,  Yunqing Chen,  
 A. Chien,  K. D. Closser,  M. P. Coons,  S. Coriani,  S. Dasgupta,  
 A. L. Dempwolff,  M. Diedenhofen,  Hainam Do,  R. G. Edgar,  Po-Tung Fang,  
 S. Faraji,  S. Fatehi,  Qingguo Feng,  K. D. Fenk,  J. Fosso-Tande,  
 Qinghui Ge,  A. Ghysels,  G. Gidofalvi,  J. Gomes,  J. Gonthier,  A. Gunina,  
 D. Hait,  M. W. D. Hanson-Heine,  P. H. P. Harbach,  A. W. Hauser,  
 J. E. Herr,  E. G. Hohenstein,  Z. C. Holden,  Kerwin Hui,  B. C. Huynh,  
 T.-C. Jagau,  Hyunjun Ji,  B. Kaduk,  K. Khistyaev,  Jaehoon Kim,  
 P. Klunzinger,  K. Koh,  D. Kosenkov,  L. Koulias,  T. Kowalczyk,  
 C. M. Krauter,  A. Kunitsa,  Ka Un Lao,  A. Laurent,  K. V. Lawler,  
 Joonho Lee,  D. Lefrancois,  S. Lehtola,  D. S. Levine,  Yi-Pei Li,  
 You-Sheng Lin,  Fenglai Liu,  E. Livshits,  A. Luenser,  P. Manohar,  
 E. Mansoor,  S. F. Manzer,  Shan-Ping Mao,  Yuezhi Mao,  N. Mardirossian,  
 A. V. Marenich,  T. Markovich,  L. A. Martinez-Martinez,  S. A. Maurer,  
 N. J. Mayhall,  S. C. McKenzie,  J.-M. Mewes,  A. F. Morrison,  
 J. W. Mullinax,  K. Nanda,  T. S. Nguyen-Beck,  R. Olivares-Amaya,  
 J. A. Parkhill,  T. M. Perrine,  F. Plasser,  P. Pokhilko,  S. Prager,  
 A. Prociuk,  E. Ramos,  D. R. Rehn,  F. Rob,  M. Schneider,  N. Sergueev,  
 S. M. Sharada,  S. Sharma,  D. W. Small,  T. Stauch,  T. Stein,  
 Yu-Chuan Su,  A. J. W. Thom,  A. Tkatchenko,  T. Tsuchimochi,  N. M. Tubman,  
 L. Vogt,  M. L. Vidal,  O. Vydrov,  M. A. Watson,  J. Wenzel,  
 M. de Wergifosse,  T. A. Wesolowski,  A. White,  J. Witte,  A. Yamada,  
 Jun Yang,  K. Yao,  S. Yeganeh,  S. R. Yost,  Zhi-Qiang You,  A. Zech,  
 Igor Ying Zhang,  Xing Zhang,  Yan Zhao,  Ying Zhu,  B. R. Brooks,  
 G. K. L. Chan,  C. J. Cramer,  M. S. Gordon,  W. J. Hehre,  A. Klamt,  
 M. W. Schmidt,  C. D. Sherrill,  D. G. Truhlar,  A. Aspuru-Guzik,  R. Baer,  
 A. T. Bell,  N. A. Besley,  Jeng-Da Chai,  A. E. DePrince, III,  
 R. A. DiStasio Jr.,  A. Dreuw,  B. D. Dunietz,  T. R. Furlani,  
 Chao-Ping Hsu,  Yousung Jung,  Jing Kong,  D. S. Lambrecht,  WanZhen Liang,  
 C. Ochsenfeld,  V. A. Rassolov,  L. V. Slipchenko,  J. E. Subotnik,  
 T. Van Voorhis,  J. M. Herbert,  A. I. Krylov,  P. M. W. Gill,  M. Head-Gordon

 Contributors to earlier versions of Q-Chem not listed above: 
 R. D. Adamson,  B. Austin,  J. Baker,  G. J. O. Beran,  K. Brandhorst,  
 S. T. Brown,  E. F. C. Byrd,  A. K. Chakraborty,  C.-L. Cheng,  
 Siu Hung Chien,  D. M. Chipman,  D. L. Crittenden,  H. Dachsel,  
 R. J. Doerksen,  A. D. Dutoi,  L. Fusti-Molnar,  W. A. Goddard III,  
 A. Golubeva-Zadorozhnaya,  S. R. Gwaltney,  G. Hawkins,  A. Heyden,  
 S. Hirata,  G. Kedziora,  F. J. Keil,  C. Kelley,  Jihan Kim,  R. A. King,  
 R. Z. Khaliullin,  P. P. Korambath,  W. Kurlancheek,  A. M. Lee,  M. S. Lee,  
 S. V. Levchenko,  Ching Yeh Lin,  D. Liotard,  R. C. Lochan,  I. Lotan,  
 P. E. Maslen,  N. Nair,  D. P. O'Neill,  D. Neuhauser,  E. Neuscamman,  
 C. M. Oana,  R. Olson,  B. Peters,  R. Peverati,  P. A. Pieniazek,  
 Y. M. Rhee,  J. Ritchie,  M. A. Rohrdanz,  E. Rosta,  N. J. Russ,  
 H. F. Schaefer III,  N. E. Schultz,  N. Shenvi,  A. C. Simmonett,  A. Sodt,  
 D. Stuck,  K. S. Thanthiriwatte,  V. Vanovschi,  Tao Wang,  A. Warshel,  
 C. F. Williams,  Q. Wu,  X. Xu,  W. Zhang

 Please cite Q-Chem as follows:
 Y. Shao et al., Mol. Phys. 113, 184-215 (2015)
 DOI: 10.1080/00268976.2014.952696

 Q-Chem 5.1.2 for Intel X86 EM64T Linux

 Parts of Q-Chem use Armadillo 8.300.2 (Tropical Shenanigans).
 http://arma.sourceforge.net/

 Q-Chem begins on Mon Nov 26 17:43:13 2018  

Host: 
0

     Scratch files written to /scratch/taweetham/qchem52674//
The previous job contains 0 fragments, simply inherited here
Input Ideriv = 2
Curr. Ideriv = -1
Max.  Ideriv = 2

Checking the input file for inconsistencies... 	...done.

--------------------------------------------------------------
User input:
--------------------------------------------------------------

$molecule
read
$end

$rem
   job_type 	frequency
   basis 	6-311++g**
   method	b3lyp	
$end


--------------------------------------------------------------
 ----------------------------------------------------------------
             Standard Nuclear Orientation (Angstroms)
    I     Atom           X                Y                Z
 ----------------------------------------------------------------
    1      C       0.3430559733    -0.8358115392     0.0000000000
    2      P      -1.2896130697    -0.4975321932     0.0000000000
    3      F      -1.3435325348     1.1360612154    -0.0000000000
    4      H       0.6200537693    -1.8862983465     0.0000000000
    5      Cl      1.6916234853     0.2435058553    -0.0000000000
 ----------------------------------------------------------------
 Molecular Point Group                 Cs    NOp =  2
 Largest Abelian Subgroup              Cs    NOp =  2
 Nuclear Repulsion Energy =   195.4299580226 hartrees
 There are       24 alpha and       24 beta electrons
 Requested basis set is 6-311++G(d,p)
 There are 43 shells and 111 basis functions

 Total QAlloc Memory Limit   2000 MB
 Mega-Array Size       188 MB
 MEM_STATIC part       192 MB

                       Distance Matrix (Angstroms)
             C (  1)   P (  2)   F (  3)   H (  4)
   P (  2)  1.667346
   F (  3)  2.594776  1.634483
   H (  4)  1.086393  2.361249  3.604210
   Cl(  5)  1.727299  3.071955  3.163673  2.384183

 A cutoff of  1.0D-11 yielded    866 shell pairs
 There are      6025 function pairs (      6488 Cartesian)
 Smallest overlap matrix eigenvalue = 5.64E-04
 Guess from superposition of atomic densities
 Warning:  Energy on first SCF cycle will be non-variational
 SAD guess density has 48.000000 electrons

 -----------------------------------------------------------------------
  General SCF calculation program by
  Eric Jon Sundstrom, Paul Horn, Yuezhi Mao, Dmitri Zuev, Alec White,
  David Stuck, Shaama M.S., Shane Yost, Joonho Lee, David Small,
  Daniel Levine, Susi Lehtola, Hugh Burton, Evgeny Epifanovsky
 -----------------------------------------------------------------------
 Exchange:     0.2000 Hartree-Fock + 0.0800 Slater + 0.7200 B88
 Correlation:  0.1900 VWN1RPA + 0.8100 LYP
 Using SG-1 standard quadrature grid
 A restricted SCF calculation will be
 performed using DIIS
 SCF converges when DIIS error is below 1.0e-08
 ---------------------------------------
  Cycle       Energy         DIIS error
 ---------------------------------------
    1    -940.6377042400      4.77e-02  
    2    -940.1187209346      6.85e-03  
    3    -939.9710207026      1.18e-02  
    4    -940.1801881083      1.30e-03  
    5    -940.1817480693      9.50e-04  
    6    -940.1828964414      1.58e-04  
    7    -940.1829270880      2.50e-05  
    8    -940.1829280560      6.66e-06  
    9    -940.1829281234      2.13e-06  
   10    -940.1829281310      4.09e-07  
   11    -940.1829281313      1.02e-07  
   12    -940.1829281313      1.77e-08  
   13    -940.1829281313      2.25e-09  Convergence criterion met
 ---------------------------------------
 SCF time:   CPU 8.88s  wall 9.00s 
 SCF   energy in the final basis set =     -940.1829281313
 Total energy in the final basis set =     -940.1829281313

 --------------------------------------------------------------
             Orbital Energies (a.u.) and Symmetries
 --------------------------------------------------------------

 Alpha MOs, Restricted
 -- Occupied --                  
-101.58  -77.13  -24.70  -10.26   -9.50   -7.26   -7.25   -7.25
  1 A'    2 A'    3 A'    4 A'    5 A'    6 A'    1 A"    7 A'                 
 -6.618  -4.782  -4.777  -4.774  -1.217  -0.896  -0.733  -0.597
  8 A'    9 A'    2 A"   10 A'   11 A'   12 A'   13 A'   14 A'                 
 -0.499  -0.489  -0.466  -0.445  -0.385  -0.353  -0.318  -0.272
 15 A'   16 A'    3 A"   17 A'    4 A"   18 A'   19 A'    5 A"                 
 -- Virtual --                   
 -0.085  -0.055  -0.008   0.019   0.029   0.035   0.041   0.059
  6 A"   20 A'   21 A'   22 A'   23 A'   24 A'    7 A"   25 A'                 
  0.083   0.083   0.103   0.106   0.114   0.123   0.134   0.142
  8 A"   26 A'   27 A'    9 A"   28 A'   29 A'   30 A'   31 A'                 
  0.170   0.198   0.239   0.271   0.280   0.295   0.311   0.321
 32 A'   33 A'   10 A"   34 A'   11 A"   35 A'   36 A'   37 A'                 
  0.395   0.408   0.440   0.458   0.469   0.513   0.537   0.582
 38 A'   39 A'   40 A'   12 A"   41 A'   42 A'   13 A"   43 A'                 
  0.613   0.616   0.664   0.759   0.800   0.806   0.843   0.856
 44 A'   14 A"   15 A"   45 A'   46 A'   16 A"   17 A"   47 A'                 
  0.887   0.902   0.971   1.028   1.134   1.195   1.311   1.370
 48 A'   49 A'   50 A'   51 A'   52 A'   18 A"   19 A"   53 A'                 
  1.378   1.484   1.524   1.567   1.571   1.665   1.672   1.830
 54 A'   20 A"   55 A'   21 A"   56 A'   57 A'   58 A'   22 A"                 
  1.878   1.956   2.032   2.241   2.308   2.402   2.451   2.607
 59 A'   60 A'   61 A'   23 A"   62 A'   63 A'   64 A'   65 A'                 
  2.703   3.159   3.419   3.761   3.771   3.787   3.822   4.084
 24 A"   66 A'   67 A'   25 A"   68 A'   26 A"   69 A'   70 A'                 
  6.260   6.304   6.326   6.967   9.705  13.771  13.882  13.950
 27 A"   71 A'   72 A'   73 A'   74 A'   28 A"   75 A'   76 A'                 
 23.571  25.792  25.887  26.234  66.753 163.081 215.685
 77 A'   29 A"   78 A'   79 A'   80 A'   81 A'   82 A'                         

 Beta MOs, Restricted
 -- Occupied --                  
-101.58  -77.13  -24.70  -10.26   -9.50   -7.26   -7.25   -7.25
  1 A'    2 A'    3 A'    4 A'    5 A'    6 A'    1 A"    7 A'                 
 -6.618  -4.782  -4.777  -4.774  -1.217  -0.896  -0.733  -0.597
  8 A'    9 A'    2 A"   10 A'   11 A'   12 A'   13 A'   14 A'                 
 -0.499  -0.489  -0.466  -0.445  -0.385  -0.353  -0.318  -0.272
 15 A'   16 A'    3 A"   17 A'    4 A"   18 A'   19 A'    5 A"                 
 -- Virtual --                   
 -0.085  -0.055  -0.008   0.019   0.029   0.035   0.041   0.059
  6 A"   20 A'   21 A'   22 A'   23 A'   24 A'    7 A"   25 A'                 
  0.083   0.083   0.103   0.106   0.114   0.123   0.134   0.142
  8 A"   26 A'   27 A'    9 A"   28 A'   29 A'   30 A'   31 A'                 
  0.170   0.198   0.239   0.271   0.280   0.295   0.311   0.321
 32 A'   33 A'   10 A"   34 A'   11 A"   35 A'   36 A'   37 A'                 
  0.395   0.408   0.440   0.458   0.469   0.513   0.537   0.582
 38 A'   39 A'   40 A'   12 A"   41 A'   42 A'   13 A"   43 A'                 
  0.613   0.616   0.664   0.759   0.800   0.806   0.843   0.856
 44 A'   14 A"   15 A"   45 A'   46 A'   16 A"   17 A"   47 A'                 
  0.887   0.902   0.971   1.028   1.134   1.195   1.311   1.370
 48 A'   49 A'   50 A'   51 A'   52 A'   18 A"   19 A"   53 A'                 
  1.378   1.484   1.524   1.567   1.571   1.665   1.672   1.830
 54 A'   20 A"   55 A'   21 A"   56 A'   57 A'   58 A'   22 A"                 
  1.878   1.956   2.032   2.241   2.308   2.402   2.451   2.607
 59 A'   60 A'   61 A'   23 A"   62 A'   63 A'   64 A'   65 A'                 
  2.703   3.159   3.419   3.761   3.771   3.787   3.822   4.084
 24 A"   66 A'   67 A'   25 A"   68 A'   26 A"   69 A'   70 A'                 
  6.260   6.304   6.326   6.967   9.705  13.771  13.882  13.950
 27 A"   71 A'   72 A'   73 A'   74 A'   28 A"   75 A'   76 A'                 
 23.571  25.792  25.887  26.234  66.753 163.081 215.685
 77 A'   29 A"   78 A'   79 A'   80 A'   81 A'   82 A'                         
 --------------------------------------------------------------

          Ground-State Mulliken Net Atomic Charges

     Atom                 Charge (a.u.)
  ----------------------------------------
      1 C                    -0.500884
      2 P                     0.310210
      3 F                    -0.212471
      4 H                     0.227099
      5 Cl                    0.176046
  ----------------------------------------
  Sum of atomic charges =     0.000000

 -----------------------------------------------------------------
                    Cartesian Multipole Moments
 -----------------------------------------------------------------
    Charge (ESU x 10^10)
                 0.0000
    Dipole Moment (Debye)
         X       0.0870      Y      -2.0619      Z       0.0000
       Tot       2.0638
    Quadrupole Moments (Debye-Ang)
        XX     -37.0020     XY       0.9472     YY     -35.8255
        XZ      -0.0000     YZ       0.0000     ZZ     -37.1030
    Octopole Moments (Debye-Ang^2)
       XXX      -0.0146    XXY       4.6128    XYY       4.8509
       YYY       2.6403    XXZ       0.0000    XYZ       0.0000
       YYZ       0.0000    XZZ      -1.5619    YZZ       4.8524
       ZZZ       0.0000
    Hexadecapole Moments (Debye-Ang^3)
      XXXX    -441.2718   XXXY      -4.8003   XXYY     -99.8168
      XYYY      -9.9414   YYYY    -132.7638   XXXZ       0.0000
      XXYZ       0.0000   XYYZ       0.0000   YYYZ       0.0000
      XXZZ     -82.6099   XYZZ      -4.3335   YYZZ     -33.1398
      XZZZ      -0.0000   YZZZ       0.0000   ZZZZ     -46.1673
 -----------------------------------------------------------------
 Calculating MO derivatives via CPSCF
   1         3          15      0.172314    0.068714
   2         3          15      0.020060    0.007571
   3         3          15      0.001879    0.000750
   4         4          14      0.000154    0.000057
   5        16           2      0.000006    0.000003
   6        18           0      0.000000    0.000000    Roots Converged
 Time for AOints: 2.2 s (CPU) 2.2 s (wall)
 ------------------------------------------------------------------------------
                     AOints        : Timing summary (seconds)
 ------------------------------------------------------------------------------
     job step          cpu (% of tot)      sys (% of tot)     wall (% of tot)
 ------------------------------------------------------------------------------
  cpscf_lag         0.2648E+02 (50.4)   0.4800E-04 (16.6)   0.2649E+02 (50.4)
  iterzp            0.2384E+02 (45.4)   0.2400E-03 (83.0)   0.2385E+02 (45.4)
  make_fx           0.0000E+00 ( 0.0)   0.0000E+00 ( 0.0)   0.0000E+00 ( 0.0)
  AOints            0.2192E+01 ( 4.2)   0.0000E+00 ( 0.0)   0.2192E+01 ( 4.2)
 ------------------------------------------------------------------------------
   Grand Totals     0.5256E+02          0.2890E-03          0.5258E+02
 ------------------------------------------------------------------------------
 Calculating analytic Hessian of the SCF energy
 Polarizability Matrix (a.u.)
            1           2           3
    1 -72.9786252  -3.3384897  -0.0000000
    2  -3.3384897 -41.8386959   0.0000000
    3  -0.0000000   0.0000000 -32.8000837

 Direct stationary perturbation theory relativistic correction:

 rels  =       1.286885488356
 relv  =      -4.689879432783
 rel2e =       1.100073307919
 E_rel =      -2.302920636508

 Hessian of the SCF Energy
            1           2           3           4           5           6
    1   0.5146799  -0.0732986  -0.0000000  -0.3170732   0.0643521  -0.0000000
    2  -0.0732986   0.4873444  -0.0000000   0.0285276  -0.0466995   0.0000000
    3  -0.0000000  -0.0000000   0.0687122  -0.0000000   0.0000000  -0.0224702
    4  -0.3170732   0.0285276  -0.0000000   0.3757534  -0.0378235   0.0000000
    5   0.0643521  -0.0466995   0.0000000  -0.0378235   0.3146684  -0.0000000
    6  -0.0000000   0.0000000  -0.0224702   0.0000000  -0.0000000   0.0244513
    7  -0.0022918   0.0372852   0.0000000  -0.0306932  -0.0191156  -0.0000000
    8  -0.0032166  -0.0264131   0.0000000   0.0167271  -0.2552862  -0.0000000
    9   0.0000000  -0.0000000   0.0007900  -0.0000000  -0.0000000  -0.0129616
   10  -0.0711371   0.0888400   0.0000000   0.0061833   0.0174889  -0.0000000
   11   0.0812353  -0.3162141   0.0000000   0.0016683  -0.0048570  -0.0000000
   12   0.0000000  -0.0000000  -0.0267950  -0.0000000   0.0000000  -0.0029774
   13  -0.1241778  -0.0813542   0.0000000  -0.0341702  -0.0249019  -0.0000000
   14  -0.0690722  -0.0980177   0.0000000  -0.0090995  -0.0078256  -0.0000000
   15   0.0000000   0.0000000  -0.0202370  -0.0000000  -0.0000000   0.0139579
            7           8           9          10          11          12
    1  -0.0022918  -0.0032166   0.0000000  -0.0711371   0.0812353   0.0000000
    2   0.0372852  -0.0264131  -0.0000000   0.0888400  -0.3162141  -0.0000000
    3   0.0000000   0.0000000   0.0007900   0.0000000   0.0000000  -0.0267950
    4  -0.0306932   0.0167271  -0.0000000   0.0061833   0.0016683  -0.0000000
    5  -0.0191156  -0.2552862  -0.0000000   0.0174889  -0.0048570   0.0000000
    6  -0.0000000  -0.0000000  -0.0129616  -0.0000000  -0.0000000  -0.0029774
    7   0.0327792  -0.0202991   0.0000000  -0.0062540  -0.0007456   0.0000000
    8  -0.0202991   0.2723500  -0.0000000   0.0019309   0.0023412   0.0000000
    9   0.0000000  -0.0000000   0.0094077  -0.0000000   0.0000000   0.0084620
   10  -0.0062540   0.0019309  -0.0000000   0.0748829  -0.0789304  -0.0000000
   11  -0.0007456   0.0023412   0.0000000  -0.0789304   0.3309405  -0.0000000
   12   0.0000000   0.0000000   0.0084620  -0.0000000  -0.0000000   0.0180603
   13   0.0064598   0.0048578   0.0000000  -0.0036751  -0.0032275   0.0000000
   14   0.0028751   0.0070080   0.0000000  -0.0293294  -0.0122106   0.0000000
   15  -0.0000000   0.0000000  -0.0056981  -0.0000000  -0.0000000   0.0032500
           13          14          15
    1  -0.1241778  -0.0690722   0.0000000
    2  -0.0813542  -0.0980177   0.0000000
    3   0.0000000   0.0000000  -0.0202370
    4  -0.0341702  -0.0090995  -0.0000000
    5  -0.0249019  -0.0078256  -0.0000000
    6  -0.0000000  -0.0000000   0.0139579
    7   0.0064598   0.0028751  -0.0000000
    8   0.0048578   0.0070080   0.0000000
    9   0.0000000   0.0000000  -0.0056981
   10  -0.0036751  -0.0293294  -0.0000000
   11  -0.0032275  -0.0122106  -0.0000000
   12   0.0000000   0.0000000   0.0032500
   13   0.1555634   0.1046259  -0.0000000
   14   0.1046259   0.1110460  -0.0000000
   15  -0.0000000  -0.0000000   0.0087271
 Gradient time:  CPU 68.13 s  wall 68.16 s
 **********************************************************************
 **                                                                  **
 **                       VIBRATIONAL ANALYSIS                       **
 **                       --------------------                       **
 **                                                                  **
 **        VIBRATIONAL FREQUENCIES (CM**-1) AND NORMAL MODES         **
 **     FORCE CONSTANTS (mDYN/ANGSTROM) AND REDUCED MASSES (AMU)     **
 **                  INFRARED INTENSITIES (KM/MOL)                   **
 **                                                                  **
 **********************************************************************


 Mode:                 1                      2                      3
 Frequency:       150.27                 299.98                 445.97
 Force Cnst:      0.2680                 0.3386                 2.3224
 Red. Mass:      20.1439                 6.3871                19.8190
 IR Active:          YES                    YES                    YES
 IR Intens:        1.403                  3.062                 21.016
 Raman Active:       YES                    YES                    YES
               X      Y      Z        X      Y      Z        X      Y      Z
 C         -0.037 -0.295 -0.000   -0.000  0.000  0.510    0.260 -0.377  0.000
 P          0.014 -0.064  0.000   -0.000 -0.000 -0.220    0.511  0.183 -0.000
 F          0.773 -0.032 -0.000    0.000 -0.000  0.194   -0.368  0.194  0.000
 H          0.218 -0.218 -0.000   -0.000  0.000  0.802    0.061 -0.430  0.000
 Cl        -0.426  0.182  0.000   -0.000  0.000 -0.109   -0.344 -0.125 -0.000
 TransDip  -0.029 -0.024  0.000    0.000  0.000 -0.056    0.143  0.033 -0.000

 Mode:                 4                      5                      6
 Frequency:       700.00                 759.42                 771.82
 Force Cnst:      2.4430                 0.4166                 6.5902
 Red. Mass:       8.4620                 1.2262                18.7767
 IR Active:          YES                    YES                    YES
 IR Intens:       21.063                 38.711                136.264
 Raman Active:       YES                    YES                    YES
               X      Y      Z        X      Y      Z        X      Y      Z
 C         -0.021  0.670 -0.000   -0.000  0.000 -0.138    0.150  0.172 -0.000
 P          0.137 -0.025  0.000    0.000  0.000  0.000   -0.024 -0.479  0.000
 F          0.077 -0.144 -0.000    0.000 -0.000  0.020   -0.005  0.752  0.000
 H         -0.334  0.592 -0.000   -0.000  0.000  0.990    0.326  0.205  0.000
 Cl        -0.146 -0.147  0.000   -0.000 -0.000  0.008   -0.037 -0.050  0.000
 TransDip   0.119  0.087 -0.000   -0.000  0.000  0.199    0.186 -0.324  0.000

 Mode:                 7                      8                      9
 Frequency:      1027.44                1292.20                3166.90
 Force Cnst:      1.4844                 1.6103                 6.4238
 Red. Mass:       2.3867                 1.6368                 1.0871
 IR Active:          YES                    YES                    YES
 IR Intens:       30.726                 18.116                  7.257
 Raman Active:       YES                    YES                    YES
               X      Y      Z        X      Y      Z        X      Y      Z
 C          0.285  0.030 -0.000   -0.224 -0.013  0.000    0.026 -0.081  0.000
 P         -0.097  0.048  0.000    0.049 -0.002 -0.000   -0.001 -0.000 -0.000
 F         -0.004 -0.028 -0.000   -0.006  0.005  0.000   -0.000  0.001 -0.000
 H          0.928  0.204 -0.000    0.918  0.323 -0.000   -0.275  0.958 -0.000
 Cl        -0.036 -0.043  0.000    0.011 -0.006 -0.000    0.000  0.000 -0.000
 TransDip   0.138  0.111  0.000   -0.092 -0.101 -0.000   -0.086 -0.003 -0.000

 STANDARD THERMODYNAMIC QUANTITIES AT   298.15 K  AND     1.00 ATM

   This Molecule has  0 Imaginary Frequencies
   Zero point vibrational energy:       12.314 kcal/mol

   Atom    1 Element C  Has Mass   12.00000
   Atom    2 Element P  Has Mass   30.97376
   Atom    3 Element F  Has Mass   18.99840
   Atom    4 Element H  Has Mass    1.00783
   Atom    5 Element Cl Has Mass   34.96885
   Molecular Mass:    97.948840 amu
   Principal axes and moments of inertia in amu*Bohr^2:
                             1           2           3
    Eigenvalues --      164.79930   670.11252   834.91181
          X               0.99999    -0.00498     0.00000
          Y               0.00498     0.99999     0.00000
          Z              -0.00000    -0.00000     1.00000
   Rotational Symmetry Number is   1
   The Molecule is an Asymmetric Top
   Translational Enthalpy:        0.889 kcal/mol
   Rotational Enthalpy:           0.889 kcal/mol
   Vibrational Enthalpy:         13.359 kcal/mol
   gas constant (RT):             0.592 kcal/mol
   Translational Entropy:        39.656  cal/mol.K
   Rotational Entropy:           26.025  cal/mol.K
   Vibrational Entropy:           5.786  cal/mol.K

   Total Enthalpy:               15.729 kcal/mol
   Total Entropy:                71.467  cal/mol.K
Archival summary:
1\1\TWL02\FREQ\ProcedureUnspecified\BasisUnspecified\l11111\taweetha\MonNov2617:44:302018MonNov2617:44:302018\0\\#,FREQ,ProcedureUnspecified,BasisUnspecified,\\0,1\P\F,1,1.63448\C,1,1.66735,2,103.596\H,3,1.08639,1,116.478,2,-180,0\Cl,3,1.7273,1,129.622,2,-0,0\\\@

 Total job time:  77.10s(wall), 77.06s(cpu) 
 Mon Nov 26 17:44:30 2018

        *************************************************************
        *                                                           *
        *  Thank you very much for using Q-Chem.  Have a nice day.  *
        *                                                           *
        *************************************************************
