# Supplementary material for: Geometric and energetic data from ab initio calculations of haloethene, haloimine, halomethylenephosphine, haloiminophosphine, halodiazene, halodiphosphene and halocyclopropane
Source: Data Brief. 2019 Nov 2;27:104738. doi: 10.1016/j.dib.2019.104738 (PMC6861602; doi:10.1016/j.dib.2019.104738)
Supplement: Multimedia component 5 [file mmc5.zip › CP/B3LYP/ClHCPHE.out]

Q-Chem Developer Version!
                  Welcome to Q-Chem
     A Quantum Leap Into The Future Of Chemistry


 Q-Chem 5.1, Q-Chem, Inc., Pleasanton, CA (2018)

 Yihan Shao,  Zhengting Gan,  E. Epifanovsky,  A. T. B. Gilbert,  M. Wormit,  
 J. Kussmann,  A. W. Lange,  A. Behn,  Jia Deng,  Xintian Feng,  D. Ghosh,  
 M. Goldey,  P. R. Horn,  L. D. Jacobson,  I. Kaliman,  T. Kus,  A. Landau,  
 Jie Liu,  E. I. Proynov,  R. M. Richard,  R. P. Steele,  E. J. Sundstrom,  
 H. L. Woodcock III,  P. M. Zimmerman,  D. Zuev,  B. Albrecht,  E. Alguire,  
 S. A. Baeppler,  D. Barton,  Z. Benda,  Y. A. Bernard,  E. J. Berquist,  
 K. B. Bravaya,  H. Burton,  D. Casanova,  Chun-Min Chang,  Yunqing Chen,  
 A. Chien,  K. D. Closser,  M. P. Coons,  S. Coriani,  S. Dasgupta,  
 A. L. Dempwolff,  M. Diedenhofen,  Hainam Do,  R. G. Edgar,  Po-Tung Fang,  
 S. Faraji,  S. Fatehi,  Qingguo Feng,  K. D. Fenk,  J. Fosso-Tande,  
 Qinghui Ge,  A. Ghysels,  G. Gidofalvi,  J. Gomes,  J. Gonthier,  A. Gunina,  
 D. Hait,  M. W. D. Hanson-Heine,  P. H. P. Harbach,  A. W. Hauser,  
 J. E. Herr,  E. G. Hohenstein,  Z. C. Holden,  Kerwin Hui,  B. C. Huynh,  
 T.-C. Jagau,  Hyunjun Ji,  B. Kaduk,  K. Khistyaev,  Jaehoon Kim,  
 P. Klunzinger,  K. Koh,  D. Kosenkov,  L. Koulias,  T. Kowalczyk,  
 C. M. Krauter,  A. Kunitsa,  Ka Un Lao,  A. Laurent,  K. V. Lawler,  
 Joonho Lee,  D. Lefrancois,  S. Lehtola,  D. S. Levine,  Yi-Pei Li,  
 You-Sheng Lin,  Fenglai Liu,  E. Livshits,  A. Luenser,  P. Manohar,  
 E. Mansoor,  S. F. Manzer,  Shan-Ping Mao,  Yuezhi Mao,  N. Mardirossian,  
 A. V. Marenich,  T. Markovich,  L. A. Martinez-Martinez,  S. A. Maurer,  
 N. J. Mayhall,  S. C. McKenzie,  J.-M. Mewes,  A. F. Morrison,  
 J. W. Mullinax,  K. Nanda,  T. S. Nguyen-Beck,  R. Olivares-Amaya,  
 J. A. Parkhill,  T. M. Perrine,  F. Plasser,  P. Pokhilko,  S. Prager,  
 A. Prociuk,  E. Ramos,  D. R. Rehn,  F. Rob,  M. Schneider,  N. Sergueev,  
 S. M. Sharada,  S. Sharma,  D. W. Small,  T. Stauch,  T. Stein,  
 Yu-Chuan Su,  A. J. W. Thom,  A. Tkatchenko,  T. Tsuchimochi,  N. M. Tubman,  
 L. Vogt,  M. L. Vidal,  O. Vydrov,  M. A. Watson,  J. Wenzel,  
 M. de Wergifosse,  T. A. Wesolowski,  A. White,  J. Witte,  A. Yamada,  
 Jun Yang,  K. Yao,  S. Yeganeh,  S. R. Yost,  Zhi-Qiang You,  A. Zech,  
 Igor Ying Zhang,  Xing Zhang,  Yan Zhao,  Ying Zhu,  B. R. Brooks,  
 G. K. L. Chan,  C. J. Cramer,  M. S. Gordon,  W. J. Hehre,  A. Klamt,  
 M. W. Schmidt,  C. D. Sherrill,  D. G. Truhlar,  A. Aspuru-Guzik,  R. Baer,  
 A. T. Bell,  N. A. Besley,  Jeng-Da Chai,  A. E. DePrince, III,  
 R. A. DiStasio Jr.,  A. Dreuw,  B. D. Dunietz,  T. R. Furlani,  
 Chao-Ping Hsu,  Yousung Jung,  Jing Kong,  D. S. Lambrecht,  WanZhen Liang,  
 C. Ochsenfeld,  V. A. Rassolov,  L. V. Slipchenko,  J. E. Subotnik,  
 T. Van Voorhis,  J. M. Herbert,  A. I. Krylov,  P. M. W. Gill,  M. Head-Gordon

 Contributors to earlier versions of Q-Chem not listed above: 
 R. D. Adamson,  B. Austin,  J. Baker,  G. J. O. Beran,  K. Brandhorst,  
 S. T. Brown,  E. F. C. Byrd,  A. K. Chakraborty,  C.-L. Cheng,  
 Siu Hung Chien,  D. M. Chipman,  D. L. Crittenden,  H. Dachsel,  
 R. J. Doerksen,  A. D. Dutoi,  L. Fusti-Molnar,  W. A. Goddard III,  
 A. Golubeva-Zadorozhnaya,  S. R. Gwaltney,  G. Hawkins,  A. Heyden,  
 S. Hirata,  G. Kedziora,  F. J. Keil,  C. Kelley,  Jihan Kim,  R. A. King,  
 R. Z. Khaliullin,  P. P. Korambath,  W. Kurlancheek,  A. M. Lee,  M. S. Lee,  
 S. V. Levchenko,  Ching Yeh Lin,  D. Liotard,  R. C. Lochan,  I. Lotan,  
 P. E. Maslen,  N. Nair,  D. P. O'Neill,  D. Neuhauser,  E. Neuscamman,  
 C. M. Oana,  R. Olson,  B. Peters,  R. Peverati,  P. A. Pieniazek,  
 Y. M. Rhee,  J. Ritchie,  M. A. Rohrdanz,  E. Rosta,  N. J. Russ,  
 H. F. Schaefer III,  N. E. Schultz,  N. Shenvi,  A. C. Simmonett,  A. Sodt,  
 D. Stuck,  K. S. Thanthiriwatte,  V. Vanovschi,  Tao Wang,  A. Warshel,  
 C. F. Williams,  Q. Wu,  X. Xu,  W. Zhang

 Please cite Q-Chem as follows:
 Y. Shao et al., Mol. Phys. 113, 184-215 (2015)
 DOI: 10.1080/00268976.2014.952696

 Q-Chem 5.1.2 for Intel X86 EM64T Linux

 Parts of Q-Chem use Armadillo 8.300.2 (Tropical Shenanigans).
 http://arma.sourceforge.net/

 Q-Chem begins on Mon Nov 26 18:10:59 2018  

Host: 
0

     Scratch files written to /scratch/taweetham/qchem53086//
Input Ideriv = 2
Curr. Ideriv = -1
Max.  Ideriv = 2

Checking the input file for inconsistencies... 	...done.

--------------------------------------------------------------
User input:
--------------------------------------------------------------
$molecule
0 1
C 
P 1 1.5 
H 2 PH 1 120. 
H 1 PH 2 120.  3 180.0
Cl 1 PCl 2 120.  3 0.0

PH=1.44
PF=1.54
PCl=2.03
PBr=2.5
PI=2.6
$end

$rem
   job_type	optimization
   basis	6-311++g**
   method	b3lyp
$end

--------------------------------------------------------------
 ----------------------------------------------------------------
             Standard Nuclear Orientation (Angstroms)
    I     Atom           X                Y                Z
 ----------------------------------------------------------------
    1      C      -0.2945339805    -0.7070624420    -0.0000000000
    2      P      -1.5182485137     0.1604182443     0.0000000000
    3      H      -1.3844215905     1.5941861316     0.0000000000
    4      H      -0.4283609036    -2.1408303293    -0.0000000000
    5      Cl      1.5502184754     0.1401614815    -0.0000000000
 ----------------------------------------------------------------
 Molecular Point Group                 Cs    NOp =  2
 Largest Abelian Subgroup              Cs    NOp =  2
 Nuclear Repulsion Energy =   120.2600330946 hartrees
 There are       20 alpha and       20 beta electrons
 Requested basis set is 6-311++G(d,p)
 There are 42 shells and 96 basis functions

 Total QAlloc Memory Limit   2000 MB
 Mega-Array Size       188 MB
 MEM_STATIC part       192 MB
 A cutoff of  1.0D-11 yielded    848 shell pairs
 There are      4613 function pairs (      4922 Cartesian)
 Smallest overlap matrix eigenvalue = 4.74E-04

 Scale SEOQF with 1.000000e-01/1.000000e-01/1.000000e-01

 Standard Electronic Orientation quadrupole field applied
 Nucleus-field energy     =     0.0000000036 hartrees
 Guess from superposition of atomic densities
 Warning:  Energy on first SCF cycle will be non-variational
 SAD guess density has 40.000000 electrons

 -----------------------------------------------------------------------
  General SCF calculation program by
  Eric Jon Sundstrom, Paul Horn, Yuezhi Mao, Dmitri Zuev, Alec White,
  David Stuck, Shaama M.S., Shane Yost, Joonho Lee, David Small,
  Daniel Levine, Susi Lehtola, Hugh Burton, Evgeny Epifanovsky
 -----------------------------------------------------------------------
 Exchange:     0.2000 Hartree-Fock + 0.0800 Slater + 0.7200 B88
 Correlation:  0.1900 VWN1RPA + 0.8100 LYP
 Using SG-1 standard quadrature grid
 A restricted SCF calculation will be
 performed using DIIS
 SCF converges when DIIS error is below 1.0e-08
 ---------------------------------------
  Cycle       Energy         DIIS error
 ---------------------------------------
    1    -841.0744967333      4.85e-02  
    2    -840.7441983349      5.08e-03  
    3    -840.6692080474      8.77e-03  
    4    -840.7789488660      1.78e-03  
    5    -840.7826734971      5.03e-04  
    6    -840.7829065368      2.36e-04  
    7    -840.7829836664      3.49e-05  
    8    -840.7829854018      5.57e-06  
    9    -840.7829854532      1.45e-06  
   10    -840.7829854567      3.46e-07  
   11    -840.7829854570      7.98e-08  
   12    -840.7829854570      2.28e-08  
   13    -840.7829854570      2.88e-09  Convergence criterion met
 ---------------------------------------
 SCF time:   CPU 6.60s  wall 7.00s 
 SCF   energy in the final basis set =     -840.7829854570
 Total energy in the final basis set =     -840.7829854570

 --------------------------------------------------------------
             Orbital Energies (a.u.) and Symmetries
 --------------------------------------------------------------

 Alpha MOs, Restricted
 -- Occupied --                  
-101.55  -77.07  -10.28   -9.46   -7.23   -7.22   -7.22   -6.57
  1 A'    2 A'    3 A'    4 A'    5 A'    1 A"    6 A'    7 A'                 
 -4.731  -4.731  -4.727  -0.829  -0.756  -0.549  -0.436  -0.423
  8 A'    2 A"    9 A'   10 A'   11 A'   12 A'   13 A'   14 A'                 
 -0.356  -0.317  -0.295  -0.280
  3 A"   15 A'    4 A"   16 A'                                                 
 -- Virtual --                   
 -0.085  -0.080  -0.049  -0.001   0.025   0.041   0.045   0.050
 17 A'    5 A"   18 A'   19 A'   20 A'    6 A"   21 A'   22 A'                 
  0.063   0.076   0.092   0.103   0.110   0.114   0.128   0.142
 23 A'   24 A'    7 A"    8 A"   25 A'   26 A'   27 A'   28 A'                 
  0.153   0.166   0.198   0.281   0.285   0.341   0.402   0.422
 29 A'   30 A'   31 A'    9 A"   32 A'   33 A'   34 A'   35 A'                 
  0.464   0.476   0.491   0.502   0.541   0.573   0.604   0.625
 36 A'   10 A"   37 A'   38 A'   11 A"   39 A'   12 A"   40 A'                 
  0.664   0.753   0.786   0.828   0.863   0.877   0.887   0.906
 13 A"   41 A'   42 A'   43 A'   14 A"   15 A"   44 A'   45 A'                 
  0.960   1.075   1.135   1.186   1.331   1.382   1.433   1.473
 46 A'   47 A'   48 A'   16 A"   49 A'   17 A"   50 A'   51 A'                 
  1.536   1.555   1.637   1.648   1.655   1.739   1.970   2.084
 18 A"   19 A"   52 A'   20 A"   53 A'   54 A'   55 A'   56 A'                 
  2.092   2.258   2.290   2.384   2.559   2.594   2.691   3.007
 57 A'   21 A"   58 A'   59 A'   60 A'   61 A'   22 A"   62 A'                 
  3.326   7.027   9.670  13.812  13.892  14.127  23.452  25.796
 63 A'   64 A'   65 A'   23 A"   66 A'   67 A'   68 A'   24 A"                 
 25.845  26.172 163.212 215.647
 69 A'   70 A'   71 A'   72 A'                                                 

 Beta MOs, Restricted
 -- Occupied --                  
-101.55  -77.07  -10.28   -9.46   -7.23   -7.22   -7.22   -6.57
  1 A'    2 A'    3 A'    4 A'    5 A'    1 A"    6 A'    7 A'                 
 -4.731  -4.731  -4.727  -0.829  -0.756  -0.549  -0.436  -0.423
  8 A'    2 A"    9 A'   10 A'   11 A'   12 A'   13 A'   14 A'                 
 -0.356  -0.317  -0.295  -0.280
  3 A"   15 A'    4 A"   16 A'                                                 
 -- Virtual --                   
 -0.085  -0.080  -0.049  -0.001   0.025   0.041   0.045   0.050
 17 A'    5 A"   18 A'   19 A'   20 A'    6 A"   21 A'   22 A'                 
  0.063   0.076   0.092   0.103   0.110   0.114   0.128   0.142
 23 A'   24 A'    7 A"    8 A"   25 A'   26 A'   27 A'   28 A'                 
  0.153   0.166   0.198   0.281   0.285   0.341   0.402   0.422
 29 A'   30 A'   31 A'    9 A"   32 A'   33 A'   34 A'   35 A'                 
  0.464   0.476   0.491   0.502   0.541   0.573   0.604   0.625
 36 A'   10 A"   37 A'   38 A'   11 A"   39 A'   12 A"   40 A'                 
  0.664   0.753   0.786   0.828   0.863   0.877   0.887   0.906
 13 A"   41 A'   42 A'   43 A'   14 A"   15 A"   44 A'   45 A'                 
  0.960   1.075   1.135   1.186   1.331   1.382   1.433   1.473
 46 A'   47 A'   48 A'   16 A"   49 A'   17 A"   50 A'   51 A'                 
  1.536   1.555   1.637   1.648   1.655   1.739   1.970   2.084
 18 A"   19 A"   52 A'   20 A"   53 A'   54 A'   55 A'   56 A'                 
  2.092   2.258   2.290   2.384   2.559   2.594   2.691   3.007
 57 A'   21 A"   58 A'   59 A'   60 A'   61 A'   22 A"   62 A'                 
  3.326   7.027   9.670  13.812  13.892  14.127  23.452  25.796
 63 A'   64 A'   65 A'   23 A"   66 A'   67 A'   68 A'   24 A"                 
 25.845  26.172 163.212 215.647
 69 A'   70 A'   71 A'   72 A'                                                 
 --------------------------------------------------------------

          Ground-State Mulliken Net Atomic Charges

     Atom                 Charge (a.u.)
  ----------------------------------------
      1 C                    -0.279158
      2 P                     0.096961
      3 H                     0.007077
      4 H                     0.236805
      5 Cl                   -0.061686
  ----------------------------------------
  Sum of atomic charges =     0.000000

 -----------------------------------------------------------------
                    Cartesian Multipole Moments
 -----------------------------------------------------------------
    Charge (ESU x 10^10)
                 0.0000
    Dipole Moment (Debye)
         X      -1.7754      Y      -0.1548      Z      -0.0000
       Tot       1.7822
    Quadrupole Moments (Debye-Ang)
        XX     -36.2195     XY      -1.3030     YY     -28.1833
        XZ      -0.0000     YZ      -0.0000     ZZ     -33.6721
    Octopole Moments (Debye-Ang^2)
       XXX      12.9786    XXY       7.0705    XYY      -1.8912
       YYY      -5.6604    XXZ       0.0000    XYZ       0.0000
       YYZ       0.0000    XZZ       1.2357    YZZ       1.8690
       ZZZ      -0.0000
    Hexadecapole Moments (Debye-Ang^3)
      XXXX    -443.1401   XXXY      -4.2069   XXYY     -82.6454
      XYYY       1.3226   YYYY     -72.7825   XXXZ      -0.0000
      XXYZ       0.0000   XYYZ       0.0000   YYYZ      -0.0000
      XXZZ     -79.7426   XYZZ      -1.4945   YYZZ     -24.4526
      XZZZ      -0.0000   YZZZ       0.0000   ZZZZ     -44.3449
 -----------------------------------------------------------------
 Calculating analytic gradient of the SCF energy
 Gradient of SCF Energy
            1           2           3           4           5
    1  -0.1659209   0.1708429  -0.0210034  -0.0175446   0.0336260
    2   0.1374171  -0.0769382   0.0069903  -0.0964674   0.0289983
    3  -0.0000000  -0.0000000  -0.0000000   0.0000000   0.0000000
 Max gradient component =       1.708E-01
 RMS gradient           =       7.899E-02
 Gradient time:  CPU 1.39 s  wall 1.39 s
 Geometry Optimization Parameters
   NAtoms,    NIC,     NZ,  NCons,   NDum,   NFix, NCnnct, MaxDiis
        5      20       5       0       0       0       0       0


** GEOMETRY OPTIMIZATION IN DELOCALIZED INTERNAL COORDINATES **
   Searching for a Minimum

   Optimization Cycle:   1

                       Coordinates (Angstroms)
     ATOM                X               Y               Z
      1  C        -0.2945339805   -0.7070624420    0.0000000000
      2  P        -1.5182485137    0.1604182443    0.0000000000
      3  H        -1.3844215905    1.5941861316    0.0000000000
      4  H        -0.4283609036   -2.1408303293    0.0000000000
      5  Cl        1.5502184754    0.1401614815    0.0000000000
   Point Group: cs    Number of degrees of freedom:     7


   Energy is   -840.782985457


 Attempting to Generate Delocalized Internal Coordinates

  7 Hessian modes will be used to form the next step
  Hessian Eigenvalues:
     0.130389    0.139919    0.160000    0.160000    0.198009    0.220000
     0.766766

 Minimum Search - Taking Simple RFO Step
 Searching for Lamda that Minimizes Along All modes
 Value Taken    Lamda =  -0.09746506
 Calculated Step too Large.  Step scaled by  0.533117
 Step Taken.  Stepsize is  0.300000

                             Maximum     Tolerance    Cnvgd?
         Gradient           0.155901      0.000300      NO
         Displacement       0.201375      0.001200      NO
         Energy change     *********      0.000001      NO


 New Cartesian Coordinates Obtained by Inverse Iteration

 Displacement from previous Coordinates is:  0.321608
 ----------------------------------------------------------------
             Standard Nuclear Orientation (Angstroms)
    I     Atom           X                Y                Z
 ----------------------------------------------------------------
    1      C      -0.2960417749    -0.7147556310     0.0000000000
    2      P      -1.5897595108     0.1445558888     0.0000000000
    3      H      -1.3263020814     1.5554329852     0.0000000000
    4      H      -0.3740816099    -2.0315126590     0.0000000000
    5      Cl      1.5108384640     0.0931525022     0.0000000000
 ----------------------------------------------------------------
 Molecular Point Group                 Cs    NOp =  2
 Largest Abelian Subgroup              Cs    NOp =  2
 Nuclear Repulsion Energy =   119.9743288409 hartrees
 There are       20 alpha and       20 beta electrons
 Applying Cartesian multipole field
    Component          Value
    ---------          -----
     (2,0,0)        1.00000E-11
     (0,2,0)        2.00000E-11
     (0,0,2)       -3.00000E-11
 Nucleus-field energy     =     0.0000000035 hartrees
 Requested basis set is 6-311++G(d,p)
 There are 42 shells and 96 basis functions
 A cutoff of  1.0D-11 yielded    852 shell pairs
 There are      4623 function pairs (      4932 Cartesian)
 Smallest overlap matrix eigenvalue = 4.54E-04
 Guess MOs from SCF MO coefficient file

 -----------------------------------------------------------------------
  General SCF calculation program by
  Eric Jon Sundstrom, Paul Horn, Yuezhi Mao, Dmitri Zuev, Alec White,
  David Stuck, Shaama M.S., Shane Yost, Joonho Lee, David Small,
  Daniel Levine, Susi Lehtola, Hugh Burton, Evgeny Epifanovsky
 -----------------------------------------------------------------------
 Exchange:     0.2000 Hartree-Fock + 0.0800 Slater + 0.7200 B88
 Correlation:  0.1900 VWN1RPA + 0.8100 LYP
 Using SG-1 standard quadrature grid
 A restricted SCF calculation will be
 performed using DIIS
 SCF converges when DIIS error is below 1.0e-08
 ---------------------------------------
  Cycle       Energy         DIIS error
 ---------------------------------------
    1    -840.8258819381      1.48e-03  
    2    -840.8291408230      4.97e-04  
    3    -840.8288483825      6.73e-04  
    4    -840.8294517282      1.80e-04  
    5    -840.8294889678      6.58e-05  
    6    -840.8294944257      8.36e-06  
    7    -840.8294945166      2.61e-06  
    8    -840.8294945254      4.82e-07  
    9    -840.8294945257      1.14e-07  
   10    -840.8294945257      2.53e-08  
   11    -840.8294945257      5.41e-09  Convergence criterion met
 ---------------------------------------
 SCF time:   CPU 5.69s  wall 6.00s 
 SCF   energy in the final basis set =     -840.8294945257
 Total energy in the final basis set =     -840.8294945257

 --------------------------------------------------------------
             Orbital Energies (a.u.) and Symmetries
 --------------------------------------------------------------

 Alpha MOs, Restricted
 -- Occupied --                  
-101.56  -77.07  -10.28   -9.47   -7.24   -7.22   -7.22   -6.57
  1 A'    2 A'    3 A'    4 A'    5 A'    1 A"    6 A'    7 A'                 
 -4.730  -4.730  -4.726  -0.835  -0.748  -0.556  -0.440  -0.428
  2 A"    8 A'    9 A'   10 A'   11 A'   12 A'   13 A'   14 A'                 
 -0.356  -0.323  -0.291  -0.288
  3 A"   15 A'    4 A"   16 A'                                                 
 -- Virtual --                   
 -0.084  -0.073  -0.023  -0.001   0.028   0.042   0.046   0.051
  5 A"   17 A'   18 A'   19 A'   20 A'    6 A"   21 A'   22 A'                 
  0.069   0.080   0.091   0.105   0.112   0.114   0.131   0.135
 23 A'   24 A'    7 A"    8 A"   25 A'   26 A'   27 A'   28 A'                 
  0.153   0.163   0.199   0.281   0.284   0.342   0.404   0.423
 29 A'   30 A'   31 A'   32 A'    9 A"   33 A'   34 A'   35 A'                 
  0.473   0.475   0.485   0.507   0.541   0.544   0.605   0.619
 10 A"   36 A'   37 A'   38 A'   11 A"   39 A'   12 A"   40 A'                 
  0.657   0.764   0.800   0.827   0.852   0.871   0.880   0.892
 13 A"   41 A'   42 A'   43 A'   14 A"   15 A"   44 A'   45 A'                 
  0.977   1.081   1.092   1.180   1.360   1.393   1.456   1.501
 46 A'   47 A'   48 A'   16 A"   49 A'   17 A"   50 A'   51 A'                 
  1.518   1.570   1.636   1.677   1.696   1.795   1.954   2.080
 18 A"   19 A"   52 A'   53 A'   20 A"   54 A'   55 A'   56 A'                 
  2.173   2.254   2.291   2.383   2.579   2.627   2.689   3.037
 57 A'   21 A"   58 A'   59 A'   60 A'   61 A'   22 A"   62 A'                 
  3.362   7.013   9.671  13.813  13.894  14.081  23.425  25.793
 63 A'   64 A'   65 A'   23 A"   66 A'   67 A'   68 A'   24 A"                 
 25.849  26.196 163.182 215.649
 69 A'   70 A'   71 A'   72 A'                                                 

 Beta MOs, Restricted
 -- Occupied --                  
-101.56  -77.07  -10.28   -9.47   -7.24   -7.22   -7.22   -6.57
  1 A'    2 A'    3 A'    4 A'    5 A'    1 A"    6 A'    7 A'                 
 -4.730  -4.730  -4.726  -0.835  -0.748  -0.556  -0.440  -0.428
  2 A"    8 A'    9 A'   10 A'   11 A'   12 A'   13 A'   14 A'                 
 -0.356  -0.323  -0.291  -0.288
  3 A"   15 A'    4 A"   16 A'                                                 
 -- Virtual --                   
 -0.084  -0.073  -0.023  -0.001   0.028   0.042   0.046   0.051
  5 A"   17 A'   18 A'   19 A'   20 A'    6 A"   21 A'   22 A'                 
  0.069   0.080   0.091   0.105   0.112   0.114   0.131   0.135
 23 A'   24 A'    7 A"    8 A"   25 A'   26 A'   27 A'   28 A'                 
  0.153   0.163   0.199   0.281   0.284   0.342   0.404   0.423
 29 A'   30 A'   31 A'   32 A'    9 A"   33 A'   34 A'   35 A'                 
  0.473   0.475   0.485   0.507   0.541   0.544   0.605   0.619
 10 A"   36 A'   37 A'   38 A'   11 A"   39 A'   12 A"   40 A'                 
  0.657   0.764   0.800   0.827   0.852   0.871   0.880   0.892
 13 A"   41 A'   42 A'   43 A'   14 A"   15 A"   44 A'   45 A'                 
  0.977   1.081   1.092   1.180   1.360   1.393   1.456   1.501
 46 A'   47 A'   48 A'   16 A"   49 A'   17 A"   50 A'   51 A'                 
  1.518   1.570   1.636   1.677   1.696   1.795   1.954   2.080
 18 A"   19 A"   52 A'   53 A'   20 A"   54 A'   55 A'   56 A'                 
  2.173   2.254   2.291   2.383   2.579   2.627   2.689   3.037
 57 A'   21 A"   58 A'   59 A'   60 A'   61 A'   22 A"   62 A'                 
  3.362   7.013   9.671  13.813  13.894  14.081  23.425  25.793
 63 A'   64 A'   65 A'   23 A"   66 A'   67 A'   68 A'   24 A"                 
 25.849  26.196 163.182 215.649
 69 A'   70 A'   71 A'   72 A'                                                 
 --------------------------------------------------------------

          Ground-State Mulliken Net Atomic Charges

     Atom                 Charge (a.u.)
  ----------------------------------------
      1 C                    -0.296540
      2 P                     0.080770
      3 H                    -0.007118
      4 H                     0.240152
      5 Cl                   -0.017263
  ----------------------------------------
  Sum of atomic charges =     0.000000

 -----------------------------------------------------------------
                    Cartesian Multipole Moments
 -----------------------------------------------------------------
    Charge (ESU x 10^10)
                 0.0000
    Dipole Moment (Debye)
         X      -1.4301      Y      -0.1682      Z       0.0000
       Tot       1.4400
    Quadrupole Moments (Debye-Ang)
        XX     -35.6923     XY      -1.1345     YY     -28.7831
        XZ       0.0000     YZ       0.0000     ZZ     -33.7246
    Octopole Moments (Debye-Ang^2)
       XXX      18.3009    XXY       7.4417    XYY       0.3803
       YYY      -2.2928    XXZ      -0.0000    XYZ      -0.0000
       YYZ       0.0000    XZZ       3.0194    YZZ       2.4792
       ZZZ      -0.0000
    Hexadecapole Moments (Debye-Ang^3)
      XXXX    -446.2852   XXXY      -1.2303   XXYY     -83.6265
      XYYY       3.2439   YYYY     -73.3379   XXXZ       0.0000
      XXYZ       0.0000   XYYZ      -0.0000   YYYZ       0.0000
      XXZZ     -80.7025   XYZZ      -0.4944   YYZZ     -23.6025
      XZZZ       0.0000   YZZZ       0.0000   ZZZZ     -44.7803
 -----------------------------------------------------------------
 Calculating analytic gradient of the SCF energy
 Gradient of SCF Energy
            1           2           3           4           5
    1  -0.1151308   0.1065332  -0.0150096  -0.0134951   0.0371023
    2   0.0948771  -0.0427271   0.0064992  -0.0860198   0.0273707
    3   0.0000000  -0.0000000   0.0000000  -0.0000000  -0.0000000
 Max gradient component =       1.151E-01
 RMS gradient           =       5.502E-02
 Gradient time:  CPU 1.40 s  wall 1.40 s
 Geometry Optimization Parameters
   NAtoms,    NIC,     NZ,  NCons,   NDum,   NFix, NCnnct, MaxDiis
        5      20       5       0       0       0       0       0

 Cartesian Hessian Update
 Hessian Updated using BFGS Update


** GEOMETRY OPTIMIZATION IN DELOCALIZED INTERNAL COORDINATES **
   Searching for a Minimum

   Optimization Cycle:   2

                       Coordinates (Angstroms)
     ATOM                X               Y               Z
      1  C        -0.2960417749   -0.7147556310    0.0000000000
      2  P        -1.5897595108    0.1445558888    0.0000000000
      3  H        -1.3263020814    1.5554329852    0.0000000000
      4  H        -0.3740816099   -2.0315126590    0.0000000000
      5  Cl        1.5108384640    0.0931525022    0.0000000000
   Point Group: cs    Number of degrees of freedom:     7


   Energy is   -840.829494526

 Hessian Updated using BFGS Update

  7 Hessian modes will be used to form the next step
  Hessian Eigenvalues:
     0.067276    0.139010    0.159502    0.166964    0.198048    0.220269
     0.855758

 Minimum Search - Taking Simple RFO Step
 Searching for Lamda that Minimizes Along All modes
 Value Taken    Lamda =  -0.09362291
 Calculated Step too Large.  Step scaled by  0.409179
 Step Taken.  Stepsize is  0.300000

                             Maximum     Tolerance    Cnvgd?
         Gradient           0.106294      0.000300      NO
         Displacement       0.191142      0.001200      NO
         Energy change     -0.046509      0.000001      NO


 New Cartesian Coordinates Obtained by Inverse Iteration

 Displacement from previous Coordinates is:  0.319496
 ----------------------------------------------------------------
             Standard Nuclear Orientation (Angstroms)
    I     Atom           X                Y                Z
 ----------------------------------------------------------------
    1      C      -0.2932101880    -0.7205969355     0.0000000000
    2      P      -1.6354992314     0.1273948020     0.0000000000
    3      H      -1.2775942836     1.5136157214     0.0000000000
    4      H      -0.3246134638    -1.9141546606     0.0000000000
    5      Cl      1.4555706540     0.0406141588     0.0000000000
 ----------------------------------------------------------------
 Molecular Point Group                 Cs    NOp =  2
 Largest Abelian Subgroup              Cs    NOp =  2
 Nuclear Repulsion Energy =   121.1588553362 hartrees
 There are       20 alpha and       20 beta electrons
 Applying Cartesian multipole field
    Component          Value
    ---------          -----
     (2,0,0)        1.00000E-11
     (0,2,0)        2.00000E-11
     (0,0,2)       -3.00000E-11
 Nucleus-field energy     =     0.0000000035 hartrees
 Requested basis set is 6-311++G(d,p)
 There are 42 shells and 96 basis functions
 A cutoff of  1.0D-11 yielded    854 shell pairs
 There are      4627 function pairs (      4936 Cartesian)
 Smallest overlap matrix eigenvalue = 4.24E-04
 Guess MOs from SCF MO coefficient file

 -----------------------------------------------------------------------
  General SCF calculation program by
  Eric Jon Sundstrom, Paul Horn, Yuezhi Mao, Dmitri Zuev, Alec White,
  David Stuck, Shaama M.S., Shane Yost, Joonho Lee, David Small,
  Daniel Levine, Susi Lehtola, Hugh Burton, Evgeny Epifanovsky
 -----------------------------------------------------------------------
 Exchange:     0.2000 Hartree-Fock + 0.0800 Slater + 0.7200 B88
 Correlation:  0.1900 VWN1RPA + 0.8100 LYP
 Using SG-1 standard quadrature grid
 A restricted SCF calculation will be
 performed using DIIS
 SCF converges when DIIS error is below 1.0e-08
 ---------------------------------------
  Cycle       Energy         DIIS error
 ---------------------------------------
    1    -840.8588665405      1.52e-03  
    2    -840.8621708781      4.91e-04  
    3    -840.8620005237      6.30e-04  
    4    -840.8624674189      1.58e-04  
    5    -840.8624954862      6.76e-05  
    6    -840.8625019406      6.84e-06  
    7    -840.8625019991      1.73e-06  
    8    -840.8625020031      3.25e-07  
    9    -840.8625020032      7.70e-08  
   10    -840.8625020032      1.97e-08  
   11    -840.8625020032      3.87e-09  Convergence criterion met
 ---------------------------------------
 SCF time:   CPU 5.76s  wall 5.00s 
 SCF   energy in the final basis set =     -840.8625020032
 Total energy in the final basis set =     -840.8625020032

 --------------------------------------------------------------
             Orbital Energies (a.u.) and Symmetries
 --------------------------------------------------------------

 Alpha MOs, Restricted
 -- Occupied --                  
-101.56  -77.07  -10.27   -9.48   -7.24   -7.23   -7.23   -6.57
  1 A'    2 A'    3 A'    4 A'    5 A'    1 A"    6 A'    7 A'                 
 -4.728  -4.727  -4.723  -0.848  -0.741  -0.568  -0.448  -0.431
  2 A"    8 A'    9 A'   10 A'   11 A'   12 A'   13 A'   14 A'                 
 -0.362  -0.328  -0.293  -0.286
  3 A"   15 A'   16 A'    4 A"                                                 
 -- Virtual --                   
 -0.085  -0.055  -0.007   0.002   0.030   0.043   0.047   0.051
  5 A"   17 A'   18 A'   19 A'   20 A'    6 A"   21 A'   22 A'                 
  0.074   0.089   0.094   0.106   0.113   0.116   0.128   0.137
 23 A'    7 A"   24 A'    8 A"   25 A'   26 A'   27 A'   28 A'                 
  0.157   0.163   0.203   0.279   0.286   0.342   0.407   0.425
 29 A'   30 A'   31 A'   32 A'    9 A"   33 A'   34 A'   35 A'                 
  0.467   0.470   0.485   0.511   0.543   0.552   0.607   0.619
 36 A'   10 A"   37 A'   38 A'   11 A"   39 A'   12 A"   40 A'                 
  0.653   0.769   0.812   0.828   0.840   0.865   0.872   0.886
 13 A"   41 A'   42 A'   43 A'   14 A"   15 A"   44 A'   45 A'                 
  1.001   1.058   1.100   1.187   1.383   1.403   1.504   1.506
 46 A'   47 A'   48 A'   16 A"   49 A'   17 A"   50 A'   18 A"                 
  1.534   1.579   1.635   1.706   1.773   1.835   1.982   2.080
 51 A'   19 A"   52 A'   53 A'   20 A"   54 A'   55 A'   56 A'                 
  2.251   2.277   2.322   2.394   2.600   2.632   2.695   3.075
 21 A"   57 A'   58 A'   59 A'   60 A'   61 A'   22 A"   62 A'                 
  3.418   7.009   9.678  13.816  13.897  14.060  23.476  25.793
 63 A'   64 A'   65 A'   23 A"   66 A'   67 A'   68 A'   24 A"                 
 25.863  26.231 163.169 215.657
 69 A'   70 A'   71 A'   72 A'                                                 

 Beta MOs, Restricted
 -- Occupied --                  
-101.56  -77.07  -10.27   -9.48   -7.24   -7.23   -7.23   -6.57
  1 A'    2 A'    3 A'    4 A'    5 A'    1 A"    6 A'    7 A'                 
 -4.728  -4.727  -4.723  -0.848  -0.741  -0.568  -0.448  -0.431
  2 A"    8 A'    9 A'   10 A'   11 A'   12 A'   13 A'   14 A'                 
 -0.362  -0.328  -0.293  -0.286
  3 A"   15 A'   16 A'    4 A"                                                 
 -- Virtual --                   
 -0.085  -0.055  -0.007   0.002   0.030   0.043   0.047   0.051
  5 A"   17 A'   18 A'   19 A'   20 A'    6 A"   21 A'   22 A'                 
  0.074   0.089   0.094   0.106   0.113   0.116   0.128   0.137
 23 A'    7 A"   24 A'    8 A"   25 A'   26 A'   27 A'   28 A'                 
  0.157   0.163   0.203   0.279   0.286   0.342   0.407   0.425
 29 A'   30 A'   31 A'   32 A'    9 A"   33 A'   34 A'   35 A'                 
  0.467   0.470   0.485   0.511   0.543   0.552   0.607   0.619
 36 A'   10 A"   37 A'   38 A'   11 A"   39 A'   12 A"   40 A'                 
  0.653   0.769   0.812   0.828   0.840   0.865   0.872   0.886
 13 A"   41 A'   42 A'   43 A'   14 A"   15 A"   44 A'   45 A'                 
  1.001   1.058   1.100   1.187   1.383   1.403   1.504   1.506
 46 A'   47 A'   48 A'   16 A"   49 A'   17 A"   50 A'   18 A"                 
  1.534   1.579   1.635   1.706   1.773   1.835   1.982   2.080
 51 A'   19 A"   52 A'   53 A'   20 A"   54 A'   55 A'   56 A'                 
  2.251   2.277   2.322   2.394   2.600   2.632   2.695   3.075
 21 A"   57 A'   58 A'   59 A'   60 A'   61 A'   22 A"   62 A'                 
  3.418   7.009   9.678  13.816  13.897  14.060  23.476  25.793
 63 A'   64 A'   65 A'   23 A"   66 A'   67 A'   68 A'   24 A"                 
 25.863  26.231 163.169 215.657
 69 A'   70 A'   71 A'   72 A'                                                 
 --------------------------------------------------------------

          Ground-State Mulliken Net Atomic Charges

     Atom                 Charge (a.u.)
  ----------------------------------------
      1 C                    -0.327293
      2 P                     0.069038
      3 H                    -0.020786
      4 H                     0.246334
      5 Cl                    0.032708
  ----------------------------------------
  Sum of atomic charges =     0.000000

 -----------------------------------------------------------------
                    Cartesian Multipole Moments
 -----------------------------------------------------------------
    Charge (ESU x 10^10)
                 0.0000
    Dipole Moment (Debye)
         X      -1.0635      Y      -0.1655      Z       0.0000
       Tot       1.0763
    Quadrupole Moments (Debye-Ang)
        XX     -35.2944     XY      -1.0199     YY     -29.2703
        XZ      -0.0000     YZ      -0.0000     ZZ     -33.6546
    Octopole Moments (Debye-Ang^2)
       XXX      23.1727    XXY       7.7741    XYY       2.3636
       YYY       1.0528    XXZ       0.0000    XYZ       0.0000
       YYZ      -0.0000    XZZ       4.6790    YZZ       3.1216
       ZZZ       0.0000
    Hexadecapole Moments (Debye-Ang^3)
      XXXX    -442.1727   XXXY       1.3387   XXYY     -83.0040
      XYYY       5.3039   YYYY     -73.2684   XXXZ      -0.0000
      XXYZ      -0.0000   XYYZ       0.0000   YYYZ      -0.0000
      XXZZ     -80.2336   XYZZ       0.4613   YYZZ     -22.7000
      XZZZ      -0.0000   YZZZ      -0.0000   ZZZZ     -44.8989
 -----------------------------------------------------------------
 Calculating analytic gradient of the SCF energy
 Gradient of SCF Energy
            1           2           3           4           5
    1  -0.0849379   0.0708893  -0.0100155  -0.0087364   0.0328005
    2   0.0549764  -0.0270088   0.0052794  -0.0560458   0.0227987
    3   0.0000000   0.0000000  -0.0000000  -0.0000000  -0.0000000
 Max gradient component =       8.494E-02
 RMS gradient           =       3.736E-02
 Gradient time:  CPU 1.42 s  wall 1.42 s
 Geometry Optimization Parameters
   NAtoms,    NIC,     NZ,  NCons,   NDum,   NFix, NCnnct, MaxDiis
        5      20       5       0       0       0       0       0

 Cartesian Hessian Update
 Hessian Updated using BFGS Update


** GEOMETRY OPTIMIZATION IN DELOCALIZED INTERNAL COORDINATES **
   Searching for a Minimum

   Optimization Cycle:   3

                       Coordinates (Angstroms)
     ATOM                X               Y               Z
      1  C        -0.2932101880   -0.7205969355    0.0000000000
      2  P        -1.6354992314    0.1273948020    0.0000000000
      3  H        -1.2775942836    1.5136157214    0.0000000000
      4  H        -0.3246134638   -1.9141546606    0.0000000000
      5  Cl        1.4555706540    0.0406141588    0.0000000000
   Point Group: cs    Number of degrees of freedom:     7


   Energy is   -840.862502003

 Hessian Updated using BFGS Update

  7 Hessian modes will be used to form the next step
  Hessian Eigenvalues:
     0.102164    0.152742    0.159354    0.174678    0.198053    0.219133
     0.797369

 Minimum Search - Taking Simple RFO Step
 Searching for Lamda that Minimizes Along All modes
 Value Taken    Lamda =  -0.04719767
 Calculated Step too Large.  Step scaled by  0.563101
 Step Taken.  Stepsize is  0.300000

                             Maximum     Tolerance    Cnvgd?
         Gradient           0.070132      0.000300      NO
         Displacement       0.186136      0.001200      NO
         Energy change     -0.033007      0.000001      NO


 New Cartesian Coordinates Obtained by Inverse Iteration

 Displacement from previous Coordinates is:  0.320405
 ----------------------------------------------------------------
             Standard Nuclear Orientation (Angstroms)
    I     Atom           X                Y                Z
 ----------------------------------------------------------------
    1      C      -0.2825643499    -0.7152085756     0.0000000000
    2      P      -1.6773692217     0.1159316581     0.0000000000
    3      H      -1.2305255973     1.4719219435     0.0000000000
    4      H      -0.2698833034    -1.8076577021     0.0000000000
    5      Cl      1.3849959594    -0.0181142377     0.0000000000
 ----------------------------------------------------------------
 Molecular Point Group                 Cs    NOp =  2
 Largest Abelian Subgroup              Cs    NOp =  2
 Nuclear Repulsion Energy =   123.1804522952 hartrees
 There are       20 alpha and       20 beta electrons
 Applying Cartesian multipole field
    Component          Value
    ---------          -----
     (2,0,0)        1.00000E-11
     (0,2,0)        2.00000E-11
     (0,0,2)       -3.00000E-11
 Nucleus-field energy     =     0.0000000034 hartrees
 Requested basis set is 6-311++G(d,p)
 There are 42 shells and 96 basis functions
 A cutoff of  1.0D-11 yielded    858 shell pairs
 There are      4633 function pairs (      4942 Cartesian)
 Smallest overlap matrix eigenvalue = 3.83E-04
 Guess MOs from SCF MO coefficient file

 -----------------------------------------------------------------------
  General SCF calculation program by
  Eric Jon Sundstrom, Paul Horn, Yuezhi Mao, Dmitri Zuev, Alec White,
  David Stuck, Shaama M.S., Shane Yost, Joonho Lee, David Small,
  Daniel Levine, Susi Lehtola, Hugh Burton, Evgeny Epifanovsky
 -----------------------------------------------------------------------
 Exchange:     0.2000 Hartree-Fock + 0.0800 Slater + 0.7200 B88
 Correlation:  0.1900 VWN1RPA + 0.8100 LYP
 Using SG-1 standard quadrature grid
 A restricted SCF calculation will be
 performed using DIIS
 SCF converges when DIIS error is below 1.0e-08
 ---------------------------------------
  Cycle       Energy         DIIS error
 ---------------------------------------
    1    -840.8763032743      1.74e-03  
    2    -840.8805469201      6.42e-04  
    3    -840.8802666702      8.10e-04  
    4    -840.8810255868      1.92e-04  
    5    -840.8810730762      7.11e-05  
    6    -840.8810800594      8.30e-06  
    7    -840.8810801432      1.70e-06  
    8    -840.8810801469      3.00e-07  
    9    -840.8810801471      7.45e-08  
   10    -840.8810801471      1.60e-08  
   11    -840.8810801471      2.68e-09  Convergence criterion met
 ---------------------------------------
 SCF time:   CPU 5.79s  wall 6.00s 
 SCF   energy in the final basis set =     -840.8810801471
 Total energy in the final basis set =     -840.8810801471

 --------------------------------------------------------------
             Orbital Energies (a.u.) and Symmetries
 --------------------------------------------------------------

 Alpha MOs, Restricted
 -- Occupied --                  
-101.57  -77.06  -10.26   -9.48   -7.25   -7.24   -7.24   -6.56
  1 A'    2 A'    3 A'    4 A'    5 A'    1 A"    6 A'    7 A'                 
 -4.723  -4.723  -4.719  -0.870  -0.732  -0.580  -0.461  -0.429
  2 A"    8 A'    9 A'   10 A'   11 A'   12 A'   13 A'   14 A'                 
 -0.372  -0.333  -0.296  -0.278
  3 A"   15 A'   16 A'    4 A"                                                 
 -- Virtual --                   
 -0.085  -0.032  -0.003   0.008   0.031   0.044   0.048   0.052
  5 A"   17 A'   18 A'   19 A'   20 A'    6 A"   21 A'   22 A'                 
  0.078   0.087   0.103   0.108   0.113   0.125   0.125   0.138
 23 A'    7 A"   24 A'    8 A"   25 A'   26 A'   27 A'   28 A'                 
  0.163   0.168   0.208   0.278   0.289   0.340   0.407   0.432
 29 A'   30 A'   31 A'   32 A'    9 A"   33 A'   34 A'   35 A'                 
  0.450   0.466   0.484   0.509   0.545   0.583   0.610   0.624
 36 A'   10 A"   37 A'   38 A'   11 A"   39 A'   12 A"   40 A'                 
  0.649   0.767   0.813   0.826   0.832   0.857   0.879   0.886
 13 A"   41 A'   42 A'   14 A"   43 A'   15 A"   44 A'   45 A'                 
  1.020   1.039   1.124   1.205   1.405   1.412   1.504   1.537
 46 A'   47 A'   48 A'   16 A"   49 A'   17 A"   18 A"   50 A'                 
  1.565   1.589   1.636   1.732   1.842   1.862   2.036   2.079
 51 A'   19 A"   52 A'   53 A'   20 A"   54 A'   55 A'   56 A'                 
  2.248   2.315   2.393   2.464   2.610   2.619   2.705   3.133
 21 A"   57 A'   58 A'   59 A'   60 A'   61 A'   22 A"   62 A'                 
  3.466   7.007   9.694  13.820  13.902  14.040  23.572  25.796
 63 A'   64 A'   65 A'   23 A"   66 A'   67 A'   68 A'   24 A"                 
 25.886  26.261 163.159 215.674
 69 A'   70 A'   71 A'   72 A'                                                 

 Beta MOs, Restricted
 -- Occupied --                  
-101.57  -77.06  -10.26   -9.48   -7.25   -7.24   -7.24   -6.56
  1 A'    2 A'    3 A'    4 A'    5 A'    1 A"    6 A'    7 A'                 
 -4.723  -4.723  -4.719  -0.870  -0.732  -0.580  -0.461  -0.429
  2 A"    8 A'    9 A'   10 A'   11 A'   12 A'   13 A'   14 A'                 
 -0.372  -0.333  -0.296  -0.278
  3 A"   15 A'   16 A'    4 A"                                                 
 -- Virtual --                   
 -0.085  -0.032  -0.003   0.008   0.031   0.044   0.048   0.052
  5 A"   17 A'   18 A'   19 A'   20 A'    6 A"   21 A'   22 A'                 
  0.078   0.087   0.103   0.108   0.113   0.125   0.125   0.138
 23 A'    7 A"   24 A'    8 A"   25 A'   26 A'   27 A'   28 A'                 
  0.163   0.168   0.208   0.278   0.289   0.340   0.407   0.432
 29 A'   30 A'   31 A'   32 A'    9 A"   33 A'   34 A'   35 A'                 
  0.450   0.466   0.484   0.509   0.545   0.583   0.610   0.624
 36 A'   10 A"   37 A'   38 A'   11 A"   39 A'   12 A"   40 A'                 
  0.649   0.767   0.813   0.826   0.832   0.857   0.879   0.886
 13 A"   41 A'   42 A'   14 A"   43 A'   15 A"   44 A'   45 A'                 
  1.020   1.039   1.124   1.205   1.405   1.412   1.504   1.537
 46 A'   47 A'   48 A'   16 A"   49 A'   17 A"   18 A"   50 A'                 
  1.565   1.589   1.636   1.732   1.842   1.862   2.036   2.079
 51 A'   19 A"   52 A'   53 A'   20 A"   54 A'   55 A'   56 A'                 
  2.248   2.315   2.393   2.464   2.610   2.619   2.705   3.133
 21 A"   57 A'   58 A'   59 A'   60 A'   61 A'   22 A"   62 A'                 
  3.466   7.007   9.694  13.820  13.902  14.040  23.572  25.796
 63 A'   64 A'   65 A'   23 A"   66 A'   67 A'   68 A'   24 A"                 
 25.886  26.261 163.159 215.674
 69 A'   70 A'   71 A'   72 A'                                                 
 --------------------------------------------------------------

          Ground-State Mulliken Net Atomic Charges

     Atom                 Charge (a.u.)
  ----------------------------------------
      1 C                    -0.372347
      2 P                     0.058073
      3 H                    -0.037426
      4 H                     0.251358
      5 Cl                    0.100342
  ----------------------------------------
  Sum of atomic charges =     0.000000

 -----------------------------------------------------------------
                    Cartesian Multipole Moments
 -----------------------------------------------------------------
    Charge (ESU x 10^10)
                 0.0000
    Dipole Moment (Debye)
         X      -0.6014      Y      -0.1719      Z      -0.0000
       Tot       0.6255
    Quadrupole Moments (Debye-Ang)
        XX     -34.9298     XY      -0.9514     YY     -29.7041
        XZ       0.0000     YZ      -0.0000     ZZ     -33.5650
    Octopole Moments (Debye-Ang^2)
       XXX      28.4981    XXY       7.9344    XYY       4.4489
       YYY       3.9952    XXZ      -0.0000    XYZ       0.0000
       YYZ      -0.0000    XZZ       6.6415    YZZ       3.7169
       ZZZ      -0.0000
    Hexadecapole Moments (Debye-Ang^3)
      XXXX    -435.0122   XXXY       4.1038   XXYY     -81.8608
      XYYY       7.9524   YYYY     -73.0074   XXXZ       0.0000
      XXYZ      -0.0000   XYYZ       0.0000   YYYZ      -0.0000
      XXZZ     -79.3339   XYZZ       1.5521   YYZZ     -21.9542
      XZZZ       0.0000   YZZZ      -0.0000   ZZZZ     -45.0282
 -----------------------------------------------------------------
 Calculating analytic gradient of the SCF energy
 Gradient of SCF Energy
            1           2           3           4           5
    1  -0.0473141   0.0398842  -0.0052512  -0.0024251   0.0151061
    2   0.0063864  -0.0139039   0.0030686  -0.0062649   0.0107137
    3   0.0000000   0.0000000   0.0000000  -0.0000000   0.0000000
 Max gradient component =       4.731E-02
 RMS gradient           =       1.730E-02
 Gradient time:  CPU 1.43 s  wall 1.43 s
 Geometry Optimization Parameters
   NAtoms,    NIC,     NZ,  NCons,   NDum,   NFix, NCnnct, MaxDiis
        5      20       5       0       0       0       0       0

 Cartesian Hessian Update
 Hessian Updated using BFGS Update


** GEOMETRY OPTIMIZATION IN DELOCALIZED INTERNAL COORDINATES **
   Searching for a Minimum

   Optimization Cycle:   4

                       Coordinates (Angstroms)
     ATOM                X               Y               Z
      1  C        -0.2825643499   -0.7152085756    0.0000000000
      2  P        -1.6773692217    0.1159316581    0.0000000000
      3  H        -1.2305255973    1.4719219435    0.0000000000
      4  H        -0.2698833034   -1.8076577021    0.0000000000
      5  Cl        1.3849959594   -0.0181142377    0.0000000000
   Point Group: cs    Number of degrees of freedom:     7


   Energy is   -840.881080147

 Hessian Updated using BFGS Update

  7 Hessian modes will be used to form the next step
  Hessian Eigenvalues:
     0.115305    0.159176    0.167441    0.198012    0.217188    0.247774
     0.746913

 Minimum Search - Taking Simple RFO Step
 Searching for Lamda that Minimizes Along All modes
 Value Taken    Lamda =  -0.00844594
 Step Taken.  Stepsize is  0.236609

                             Maximum     Tolerance    Cnvgd?
         Gradient           0.027896      0.000300      NO
         Displacement       0.170167      0.001200      NO
         Energy change     -0.018578      0.000001      NO


 New Cartesian Coordinates Obtained by Inverse Iteration

 Displacement from previous Coordinates is:  0.252942
 ----------------------------------------------------------------
             Standard Nuclear Orientation (Angstroms)
    I     Atom           X                Y                Z
 ----------------------------------------------------------------
    1      C      -0.2708994641    -0.6837444576     0.0000000000
    2      P      -1.7266737509     0.1172552077     0.0000000000
    3      H      -1.1703670870     1.4278037562     0.0000000000
    4      H      -0.2250513400    -1.7689640319     0.0000000000
    5      Cl      1.3176451291    -0.0454773882     0.0000000000
 ----------------------------------------------------------------
 Molecular Point Group                 Cs    NOp =  2
 Largest Abelian Subgroup              Cs    NOp =  2
 Nuclear Repulsion Energy =   124.7867047267 hartrees
 There are       20 alpha and       20 beta electrons
 Applying Cartesian multipole field
    Component          Value
    ---------          -----
     (2,0,0)        1.00000E-11
     (0,2,0)        2.00000E-11
     (0,0,2)       -3.00000E-11
 Nucleus-field energy     =     0.0000000033 hartrees
 Requested basis set is 6-311++G(d,p)
 There are 42 shells and 96 basis functions
 A cutoff of  1.0D-11 yielded    859 shell pairs
 There are      4634 function pairs (      4943 Cartesian)
 Smallest overlap matrix eigenvalue = 3.46E-04
 Guess MOs from SCF MO coefficient file

 -----------------------------------------------------------------------
  General SCF calculation program by
  Eric Jon Sundstrom, Paul Horn, Yuezhi Mao, Dmitri Zuev, Alec White,
  David Stuck, Shaama M.S., Shane Yost, Joonho Lee, David Small,
  Daniel Levine, Susi Lehtola, Hugh Burton, Evgeny Epifanovsky
 -----------------------------------------------------------------------
 Exchange:     0.2000 Hartree-Fock + 0.0800 Slater + 0.7200 B88
 Correlation:  0.1900 VWN1RPA + 0.8100 LYP
 Using SG-1 standard quadrature grid
 A restricted SCF calculation will be
 performed using DIIS
 SCF converges when DIIS error is below 1.0e-08
 ---------------------------------------
  Cycle       Energy         DIIS error
 ---------------------------------------
    1    -840.8803315056      1.48e-03  
    2    -840.8840268011      3.94e-04  
    3    -840.8840105836      3.92e-04  
    4    -840.8842110527      1.91e-04  
    5    -840.8842563847      4.93e-05  
    6    -840.8842591616      8.90e-06  
    7    -840.8842592541      1.32e-06  
    8    -840.8842592566      2.87e-07  
    9    -840.8842592567      6.34e-08  
   10    -840.8842592567      9.13e-09  Convergence criterion met
 ---------------------------------------
 SCF time:   CPU 5.31s  wall 5.00s 
 SCF   energy in the final basis set =     -840.8842592567
 Total energy in the final basis set =     -840.8842592567

 --------------------------------------------------------------
             Orbital Energies (a.u.) and Symmetries
 --------------------------------------------------------------

 Alpha MOs, Restricted
 -- Occupied --                  
-101.57  -77.06  -10.26   -9.49   -7.25   -7.24   -7.24   -6.56
  1 A'    2 A'    3 A'    4 A'    5 A'    1 A"    6 A'    7 A'                 
 -4.719  -4.719  -4.715  -0.895  -0.720  -0.582  -0.471  -0.421
  8 A'    2 A"    9 A'   10 A'   11 A'   12 A'   13 A'   14 A'                 
 -0.385  -0.335  -0.300  -0.269
  3 A"   15 A'   16 A'    4 A"                                                 
 -- Virtual --                   
 -0.084  -0.018   0.000   0.011   0.031   0.044   0.048   0.052
  5 A"   17 A'   18 A'   19 A'   20 A'    6 A"   21 A'   22 A'                 
  0.083   0.085   0.105   0.110   0.114   0.124   0.129   0.138
 23 A'    7 A"   24 A'    8 A"   25 A'   26 A'   27 A'   28 A'                 
  0.164   0.175   0.208   0.277   0.292   0.338   0.405   0.432
 29 A'   30 A'   31 A'   32 A'    9 A"   33 A'   34 A'   35 A'                 
  0.450   0.460   0.479   0.506   0.547   0.587   0.614   0.626
 36 A'   10 A"   37 A'   38 A'   11 A"   39 A'   12 A"   40 A'                 
  0.646   0.764   0.803   0.814   0.835   0.848   0.884   0.908
 13 A"   41 A'   42 A'   14 A"   43 A'   15 A"   44 A'   45 A'                 
  0.988   1.060   1.149   1.211   1.421   1.438   1.515   1.537
 46 A'   47 A'   48 A'   16 A"   17 A"   49 A'   18 A"   50 A'                 
  1.573   1.603   1.634   1.738   1.847   1.896   2.060   2.074
 51 A'   19 A"   52 A'   53 A'   20 A"   54 A'   55 A'   56 A'                 
  2.246   2.328   2.411   2.480   2.617   2.626   2.710   3.182
 21 A"   57 A'   58 A'   59 A'   60 A'   61 A'   22 A"   62 A'                 
  3.454   7.005   9.718  13.825  13.906  14.018  23.576  25.799
 63 A'   64 A'   65 A'   23 A"   66 A'   67 A'   68 A'   24 A"                 
 25.903  26.262 163.150 215.701
 69 A'   70 A'   71 A'   72 A'                                                 

 Beta MOs, Restricted
 -- Occupied --                  
-101.57  -77.06  -10.26   -9.49   -7.25   -7.24   -7.24   -6.56
  1 A'    2 A'    3 A'    4 A'    5 A'    1 A"    6 A'    7 A'                 
 -4.719  -4.719  -4.715  -0.895  -0.720  -0.582  -0.471  -0.421
  8 A'    2 A"    9 A'   10 A'   11 A'   12 A'   13 A'   14 A'                 
 -0.385  -0.335  -0.300  -0.269
  3 A"   15 A'   16 A'    4 A"                                                 
 -- Virtual --                   
 -0.084  -0.018   0.000   0.011   0.031   0.044   0.048   0.052
  5 A"   17 A'   18 A'   19 A'   20 A'    6 A"   21 A'   22 A'                 
  0.083   0.085   0.105   0.110   0.114   0.124   0.129   0.138
 23 A'    7 A"   24 A'    8 A"   25 A'   26 A'   27 A'   28 A'                 
  0.164   0.175   0.208   0.277   0.292   0.338   0.405   0.432
 29 A'   30 A'   31 A'   32 A'    9 A"   33 A'   34 A'   35 A'                 
  0.450   0.460   0.479   0.506   0.547   0.587   0.614   0.626
 36 A'   10 A"   37 A'   38 A'   11 A"   39 A'   12 A"   40 A'                 
  0.646   0.764   0.803   0.814   0.835   0.848   0.884   0.908
 13 A"   41 A'   42 A'   14 A"   43 A'   15 A"   44 A'   45 A'                 
  0.988   1.060   1.149   1.211   1.421   1.438   1.515   1.537
 46 A'   47 A'   48 A'   16 A"   17 A"   49 A'   18 A"   50 A'                 
  1.573   1.603   1.634   1.738   1.847   1.896   2.060   2.074
 51 A'   19 A"   52 A'   53 A'   20 A"   54 A'   55 A'   56 A'                 
  2.246   2.328   2.411   2.480   2.617   2.626   2.710   3.182
 21 A"   57 A'   58 A'   59 A'   60 A'   61 A'   22 A"   62 A'                 
  3.454   7.005   9.718  13.825  13.906  14.018  23.576  25.799
 63 A'   64 A'   65 A'   23 A"   66 A'   67 A'   68 A'   24 A"                 
 25.903  26.262 163.150 215.701
 69 A'   70 A'   71 A'   72 A'                                                 
 --------------------------------------------------------------

          Ground-State Mulliken Net Atomic Charges

     Atom                 Charge (a.u.)
  ----------------------------------------
      1 C                    -0.404938
      2 P                     0.049148
      3 H                    -0.055873
      4 H                     0.243710
      5 Cl                    0.167953
  ----------------------------------------
  Sum of atomic charges =     0.000000

 -----------------------------------------------------------------
                    Cartesian Multipole Moments
 -----------------------------------------------------------------
    Charge (ESU x 10^10)
                 0.0000
    Dipole Moment (Debye)
         X      -0.1701      Y      -0.2266      Z      -0.0000
       Tot       0.2833
    Quadrupole Moments (Debye-Ang)
        XX     -34.5048     XY      -0.8662     YY     -30.0997
        XZ      -0.0000     YZ      -0.0000     ZZ     -33.5874
    Octopole Moments (Debye-Ang^2)
       XXX      33.2488    XXY       7.3776    XYY       6.5268
       YYY       4.7065    XXZ      -0.0000    XYZ       0.0000
       YYZ      -0.0000    XZZ       8.7647    YZZ       3.7574
       ZZZ      -0.0000
    Hexadecapole Moments (Debye-Ang^3)
      XXXX    -430.0285   XXXY       5.9241   XXYY     -81.3741
      XYYY       9.7211   YYYY     -72.9681   XXXZ      -0.0000
      XXYZ      -0.0000   XYYZ      -0.0000   YYYZ      -0.0000
      XXZZ     -79.2152   XYZZ       2.2328   YYZZ     -21.6284
      XZZZ      -0.0000   YZZZ      -0.0000   ZZZZ     -45.4135
 -----------------------------------------------------------------
 Calculating analytic gradient of the SCF energy
 Gradient of SCF Energy
            1           2           3           4           5
    1  -0.0006638   0.0093091   0.0011633   0.0039296  -0.0137381
    2   0.0131496  -0.0042165  -0.0015855  -0.0003862  -0.0069613
    3   0.0000000   0.0000000  -0.0000000  -0.0000000  -0.0000000
 Max gradient component =       1.374E-02
 RMS gradient           =       5.969E-03
 Gradient time:  CPU 1.45 s  wall 1.45 s
 Geometry Optimization Parameters
   NAtoms,    NIC,     NZ,  NCons,   NDum,   NFix, NCnnct, MaxDiis
        5      20       5       0       0       0       0       0

 Cartesian Hessian Update
 Hessian Updated using BFGS Update


** GEOMETRY OPTIMIZATION IN DELOCALIZED INTERNAL COORDINATES **
   Searching for a Minimum

   Optimization Cycle:   5

                       Coordinates (Angstroms)
     ATOM                X               Y               Z
      1  C        -0.2708994641   -0.6837444576    0.0000000000
      2  P        -1.7266737509    0.1172552077    0.0000000000
      3  H        -1.1703670870    1.4278037562    0.0000000000
      4  H        -0.2250513400   -1.7689640319    0.0000000000
      5  Cl        1.3176451291   -0.0454773882    0.0000000000
   Point Group: cs    Number of degrees of freedom:     7


   Energy is   -840.884259257

 Hessian Updated using BFGS Update

  7 Hessian modes will be used to form the next step
  Hessian Eigenvalues:
     0.154261    0.164608    0.192963    0.199449    0.211589    0.249144
     0.657622

 Minimum Search - Taking Simple RFO Step
 Searching for Lamda that Minimizes Along All modes
 Value Taken    Lamda =  -0.00137624
 Step Taken.  Stepsize is  0.075619

                             Maximum     Tolerance    Cnvgd?
         Gradient           0.014375      0.000300      NO
         Displacement       0.043739      0.001200      NO
         Energy change     -0.003179      0.000001      NO


 New Cartesian Coordinates Obtained by Inverse Iteration

 Displacement from previous Coordinates is:  0.091547
 ----------------------------------------------------------------
             Standard Nuclear Orientation (Angstroms)
    I     Atom           X                Y                Z
 ----------------------------------------------------------------
    1      C      -0.2681645398    -0.6906011860     0.0000000000
    2      P      -1.7269682390     0.1149110217     0.0000000000
    3      H      -1.1915202267     1.4363563451     0.0000000000
    4      H      -0.2438246592    -1.7706841354     0.0000000000
    5      Cl      1.3551311518    -0.0431089593     0.0000000000
 ----------------------------------------------------------------
 Molecular Point Group                 Cs    NOp =  2
 Largest Abelian Subgroup              Cs    NOp =  2
 Nuclear Repulsion Energy =   123.4073534872 hartrees
 There are       20 alpha and       20 beta electrons
 Applying Cartesian multipole field
    Component          Value
    ---------          -----
     (2,0,0)        1.00000E-11
     (0,2,0)        2.00000E-11
     (0,0,2)       -3.00000E-11
 Nucleus-field energy     =     0.0000000034 hartrees
 Requested basis set is 6-311++G(d,p)
 There are 42 shells and 96 basis functions
 A cutoff of  1.0D-11 yielded    859 shell pairs
 There are      4634 function pairs (      4943 Cartesian)
 Smallest overlap matrix eigenvalue = 3.70E-04
 Guess MOs from SCF MO coefficient file

 -----------------------------------------------------------------------
  General SCF calculation program by
  Eric Jon Sundstrom, Paul Horn, Yuezhi Mao, Dmitri Zuev, Alec White,
  David Stuck, Shaama M.S., Shane Yost, Joonho Lee, David Small,
  Daniel Levine, Susi Lehtola, Hugh Burton, Evgeny Epifanovsky
 -----------------------------------------------------------------------
 Exchange:     0.2000 Hartree-Fock + 0.0800 Slater + 0.7200 B88
 Correlation:  0.1900 VWN1RPA + 0.8100 LYP
 Using SG-1 standard quadrature grid
 A restricted SCF calculation will be
 performed using DIIS
 SCF converges when DIIS error is below 1.0e-08
 ---------------------------------------
  Cycle       Energy         DIIS error
 ---------------------------------------
    1    -840.8844954134      5.11e-04  
    2    -840.8848342113      2.65e-04  
    3    -840.8847841977      3.26e-04  
    4    -840.8849110915      6.46e-05  
    5    -840.8849178510      1.45e-05  
    6    -840.8849180919      2.42e-06  
    7    -840.8849180992      5.72e-07  
    8    -840.8849180997      8.51e-08  
    9    -840.8849180997      2.11e-08  
   10    -840.8849180997      2.06e-09  Convergence criterion met
 ---------------------------------------
 SCF time:   CPU 5.29s  wall 5.00s 
 SCF   energy in the final basis set =     -840.8849180997
 Total energy in the final basis set =     -840.8849180997

 --------------------------------------------------------------
             Orbital Energies (a.u.) and Symmetries
 --------------------------------------------------------------

 Alpha MOs, Restricted
 -- Occupied --                  
-101.57  -77.06  -10.26   -9.49   -7.25   -7.24   -7.24   -6.56
  1 A'    2 A'    3 A'    4 A'    5 A'    1 A"    6 A'    7 A'                 
 -4.722  -4.721  -4.718  -0.885  -0.723  -0.581  -0.468  -0.421
  8 A'    2 A"    9 A'   10 A'   11 A'   12 A'   13 A'   14 A'                 
 -0.379  -0.335  -0.301  -0.271
  3 A"   15 A'   16 A'    4 A"                                                 
 -- Virtual --                   
 -0.086  -0.023  -0.001   0.011   0.031   0.044   0.047   0.052
  5 A"   17 A'   18 A'   19 A'   20 A'    6 A"   21 A'   22 A'                 
  0.081   0.085   0.104   0.110   0.112   0.123   0.129   0.136
 23 A'    7 A"   24 A'    8 A"   25 A'   26 A'   27 A'   28 A'                 
  0.165   0.173   0.208   0.277   0.292   0.336   0.406   0.432
 29 A'   30 A'   31 A'   32 A'    9 A"   33 A'   34 A'   35 A'                 
  0.448   0.462   0.480   0.506   0.546   0.589   0.613   0.622
 36 A'   10 A"   37 A'   38 A'   11 A"   39 A'   12 A"   40 A'                 
  0.646   0.767   0.802   0.819   0.835   0.851   0.882   0.897
 13 A"   41 A'   42 A'   14 A"   43 A'   15 A"   44 A'   45 A'                 
  0.987   1.048   1.137   1.205   1.419   1.430   1.503   1.539
 46 A'   47 A'   48 A'   16 A"   17 A"   49 A'   18 A"   50 A'                 
  1.571   1.600   1.630   1.738   1.849   1.881   2.051   2.069
 51 A'   19 A"   52 A'   53 A'   20 A"   54 A'   55 A'   56 A'                 
  2.246   2.322   2.405   2.477   2.616   2.625   2.708   3.158
 21 A"   57 A'   58 A'   59 A'   60 A'   61 A'   22 A"   62 A'                 
  3.450   6.997   9.707  13.822  13.902  14.010  23.578  25.797
 63 A'   64 A'   65 A'   23 A"   66 A'   67 A'   68 A'   24 A"                 
 25.894  26.260 163.140 215.688
 69 A'   70 A'   71 A'   72 A'                                                 

 Beta MOs, Restricted
 -- Occupied --                  
-101.57  -77.06  -10.26   -9.49   -7.25   -7.24   -7.24   -6.56
  1 A'    2 A'    3 A'    4 A'    5 A'    1 A"    6 A'    7 A'                 
 -4.722  -4.721  -4.718  -0.885  -0.723  -0.581  -0.468  -0.421
  8 A'    2 A"    9 A'   10 A'   11 A'   12 A'   13 A'   14 A'                 
 -0.379  -0.335  -0.301  -0.271
  3 A"   15 A'   16 A'    4 A"                                                 
 -- Virtual --                   
 -0.086  -0.023  -0.001   0.011   0.031   0.044   0.047   0.052
  5 A"   17 A'   18 A'   19 A'   20 A'    6 A"   21 A'   22 A'                 
  0.081   0.085   0.104   0.110   0.112   0.123   0.129   0.136
 23 A'    7 A"   24 A'    8 A"   25 A'   26 A'   27 A'   28 A'                 
  0.165   0.173   0.208   0.277   0.292   0.336   0.406   0.432
 29 A'   30 A'   31 A'   32 A'    9 A"   33 A'   34 A'   35 A'                 
  0.448   0.462   0.480   0.506   0.546   0.589   0.613   0.622
 36 A'   10 A"   37 A'   38 A'   11 A"   39 A'   12 A"   40 A'                 
  0.646   0.767   0.802   0.819   0.835   0.851   0.882   0.897
 13 A"   41 A'   42 A'   14 A"   43 A'   15 A"   44 A'   45 A'                 
  0.987   1.048   1.137   1.205   1.419   1.430   1.503   1.539
 46 A'   47 A'   48 A'   16 A"   17 A"   49 A'   18 A"   50 A'                 
  1.571   1.600   1.630   1.738   1.849   1.881   2.051   2.069
 51 A'   19 A"   52 A'   53 A'   20 A"   54 A'   55 A'   56 A'                 
  2.246   2.322   2.405   2.477   2.616   2.625   2.708   3.158
 21 A"   57 A'   58 A'   59 A'   60 A'   61 A'   22 A"   62 A'                 
  3.450   6.997   9.707  13.822  13.902  14.010  23.578  25.797
 63 A'   64 A'   65 A'   23 A"   66 A'   67 A'   68 A'   24 A"                 
 25.894  26.260 163.140 215.688
 69 A'   70 A'   71 A'   72 A'                                                 
 --------------------------------------------------------------

          Ground-State Mulliken Net Atomic Charges

     Atom                 Charge (a.u.)
  ----------------------------------------
      1 C                    -0.400746
      2 P                     0.059118
      3 H                    -0.052507
      4 H                     0.242721
      5 Cl                    0.151415
  ----------------------------------------
  Sum of atomic charges =     0.000000

 -----------------------------------------------------------------
                    Cartesian Multipole Moments
 -----------------------------------------------------------------
    Charge (ESU x 10^10)
                 0.0000
    Dipole Moment (Debye)
         X      -0.3374      Y      -0.2137      Z      -0.0000
       Tot       0.3994
    Quadrupole Moments (Debye-Ang)
        XX     -34.4473     XY      -0.8553     YY     -30.0668
        XZ       0.0000     YZ       0.0000     ZZ     -33.6510
    Octopole Moments (Debye-Ang^2)
       XXX      31.3015    XXY       7.6067    XYY       5.8307
       YYY       4.8003    XXZ      -0.0000    XYZ      -0.0000
       YYZ       0.0000    XZZ       8.1162    YZZ       3.8190
       ZZZ      -0.0000
    Hexadecapole Moments (Debye-Ang^3)
      XXXX    -436.7135   XXXY       5.6474   XXYY     -82.7212
      XYYY       9.7019   YYYY     -72.9806   XXXZ       0.0000
      XXYZ      -0.0000   XYYZ       0.0000   YYYZ       0.0000
      XXZZ     -80.4902   XYZZ       2.1657   YYZZ     -21.7149
      XZZZ       0.0000   YZZZ       0.0000   ZZZZ     -45.5468
 -----------------------------------------------------------------
 Calculating analytic gradient of the SCF energy
 Gradient of SCF Energy
            1           2           3           4           5
    1  -0.0069589   0.0047525   0.0005524   0.0002504   0.0014036
    2   0.0006913  -0.0034245  -0.0002375   0.0030421  -0.0000715
    3   0.0000000  -0.0000000   0.0000000  -0.0000000  -0.0000000
 Max gradient component =       6.959E-03
 RMS gradient           =       2.515E-03
 Gradient time:  CPU 1.44 s  wall 1.44 s
 Geometry Optimization Parameters
   NAtoms,    NIC,     NZ,  NCons,   NDum,   NFix, NCnnct, MaxDiis
        5      20       5       0       0       0       0       0

 Cartesian Hessian Update
 Hessian Updated using BFGS Update


** GEOMETRY OPTIMIZATION IN DELOCALIZED INTERNAL COORDINATES **
   Searching for a Minimum

   Optimization Cycle:   6

                       Coordinates (Angstroms)
     ATOM                X               Y               Z
      1  C        -0.2681645398   -0.6906011860    0.0000000000
      2  P        -1.7269682390    0.1149110217    0.0000000000
      3  H        -1.1915202267    1.4363563451    0.0000000000
      4  H        -0.2438246592   -1.7706841354    0.0000000000
      5  Cl        1.3551311518   -0.0431089593    0.0000000000
   Point Group: cs    Number of degrees of freedom:     7


   Energy is   -840.884918100

 Hessian Updated using BFGS Update

  7 Hessian modes will be used to form the next step
  Hessian Eigenvalues:
     0.154823    0.161463    0.197698    0.204245    0.233170    0.264470
     0.556711

 Minimum Search - Taking Simple RFO Step
 Searching for Lamda that Minimizes Along All modes
 Value Taken    Lamda =  -0.00012965
 Step Taken.  Stepsize is  0.019373

                             Maximum     Tolerance    Cnvgd?
         Gradient           0.003773      0.000300      NO
         Displacement       0.013370      0.001200      NO
         Energy change     -0.000659      0.000001      NO


 New Cartesian Coordinates Obtained by Inverse Iteration

 Displacement from previous Coordinates is:  0.027532
 ----------------------------------------------------------------
             Standard Nuclear Orientation (Angstroms)
    I     Atom           X                Y                Z
 ----------------------------------------------------------------
    1      C      -0.2633300063    -0.6924664638     0.0000000000
    2      P      -1.7259640279     0.1184624169     0.0000000000
    3      H      -1.1991364115     1.4437403140     0.0000000000
    4      H      -0.2434206613    -1.7780543838     0.0000000000
    5      Cl      1.3565045941    -0.0448087972     0.0000000000
 ----------------------------------------------------------------
 Molecular Point Group                 Cs    NOp =  2
 Largest Abelian Subgroup              Cs    NOp =  2
 Nuclear Repulsion Energy =   123.2954534249 hartrees
 There are       20 alpha and       20 beta electrons
 Applying Cartesian multipole field
    Component          Value
    ---------          -----
     (2,0,0)        1.00000E-11
     (0,2,0)        2.00000E-11
     (0,0,2)       -3.00000E-11
 Nucleus-field energy     =     0.0000000034 hartrees
 Requested basis set is 6-311++G(d,p)
 There are 42 shells and 96 basis functions
 A cutoff of  1.0D-11 yielded    859 shell pairs
 There are      4634 function pairs (      4943 Cartesian)
 Smallest overlap matrix eigenvalue = 3.70E-04
 Guess MOs from SCF MO coefficient file

 -----------------------------------------------------------------------
  General SCF calculation program by
  Eric Jon Sundstrom, Paul Horn, Yuezhi Mao, Dmitri Zuev, Alec White,
  David Stuck, Shaama M.S., Shane Yost, Joonho Lee, David Small,
  Daniel Levine, Susi Lehtola, Hugh Burton, Evgeny Epifanovsky
 -----------------------------------------------------------------------
 Exchange:     0.2000 Hartree-Fock + 0.0800 Slater + 0.7200 B88
 Correlation:  0.1900 VWN1RPA + 0.8100 LYP
 Using SG-1 standard quadrature grid
 A restricted SCF calculation will be
 performed using DIIS
 SCF converges when DIIS error is below 1.0e-08
 ---------------------------------------
  Cycle       Energy         DIIS error
 ---------------------------------------
    1    -840.8849701616      1.22e-04  
    2    -840.8849825180      8.24e-05  
    3    -840.8849796412      9.45e-05  
    4    -840.8849914789      1.04e-05  
    5    -840.8849916001      3.01e-06  
    6    -840.8849916116      7.47e-07  
    7    -840.8849916124      9.93e-08  
    8    -840.8849916124      2.45e-08  
    9    -840.8849916124      4.29e-09  Convergence criterion met
 ---------------------------------------
 SCF time:   CPU 4.76s  wall 4.00s 
 SCF   energy in the final basis set =     -840.8849916124
 Total energy in the final basis set =     -840.8849916124

 --------------------------------------------------------------
             Orbital Energies (a.u.) and Symmetries
 --------------------------------------------------------------

 Alpha MOs, Restricted
 -- Occupied --                  
-101.57  -77.06  -10.26   -9.49   -7.25   -7.24   -7.24   -6.56
  1 A'    2 A'    3 A'    4 A'    5 A'    1 A"    6 A'    7 A'                 
 -4.722  -4.722  -4.718  -0.886  -0.721  -0.581  -0.468  -0.421
  8 A'    2 A"    9 A'   10 A'   11 A'   12 A'   13 A'   14 A'                 
 -0.380  -0.335  -0.301  -0.270
  3 A"   15 A'   16 A'    4 A"                                                 
 -- Virtual --                   
 -0.086  -0.023  -0.001   0.011   0.031   0.044   0.048   0.052
  5 A"   17 A'   18 A'   19 A'   20 A'    6 A"   21 A'   22 A'                 
  0.081   0.085   0.104   0.110   0.112   0.123   0.128   0.136
 23 A'    7 A"   24 A'    8 A"   25 A'   26 A'   27 A'   28 A'                 
  0.165   0.172   0.207   0.277   0.292   0.335   0.406   0.432
 29 A'   30 A'   31 A'   32 A'    9 A"   33 A'   34 A'   35 A'                 
  0.448   0.462   0.480   0.506   0.545   0.588   0.614   0.620
 36 A'   10 A"   37 A'   38 A'   11 A"   39 A'   12 A"   40 A'                 
  0.646   0.768   0.802   0.818   0.835   0.850   0.882   0.898
 13 A"   41 A'   42 A'   14 A"   43 A'   15 A"   44 A'   45 A'                 
  0.984   1.047   1.137   1.205   1.418   1.427   1.502   1.537
 46 A'   47 A'   48 A'   16 A"   17 A"   49 A'   18 A"   50 A'                 
  1.569   1.600   1.630   1.739   1.845   1.880   2.047   2.067
 51 A'   19 A"   52 A'   53 A'   20 A"   54 A'   55 A'   56 A'                 
  2.246   2.320   2.403   2.471   2.616   2.623   2.707   3.156
 21 A"   57 A'   58 A'   59 A'   60 A'   61 A'   22 A"   62 A'                 
  3.440   6.993   9.707  13.822  13.902  14.006  23.569  25.797
 63 A'   64 A'   65 A'   23 A"   66 A'   67 A'   68 A'   24 A"                 
 25.893  26.259 163.136 215.689
 69 A'   70 A'   71 A'   72 A'                                                 

 Beta MOs, Restricted
 -- Occupied --                  
-101.57  -77.06  -10.26   -9.49   -7.25   -7.24   -7.24   -6.56
  1 A'    2 A'    3 A'    4 A'    5 A'    1 A"    6 A'    7 A'                 
 -4.722  -4.722  -4.718  -0.886  -0.721  -0.581  -0.468  -0.421
  8 A'    2 A"    9 A'   10 A'   11 A'   12 A'   13 A'   14 A'                 
 -0.380  -0.335  -0.301  -0.270
  3 A"   15 A'   16 A'    4 A"                                                 
 -- Virtual --                   
 -0.086  -0.023  -0.001   0.011   0.031   0.044   0.048   0.052
  5 A"   17 A'   18 A'   19 A'   20 A'    6 A"   21 A'   22 A'                 
  0.081   0.085   0.104   0.110   0.112   0.123   0.128   0.136
 23 A'    7 A"   24 A'    8 A"   25 A'   26 A'   27 A'   28 A'                 
  0.165   0.172   0.207   0.277   0.292   0.335   0.406   0.432
 29 A'   30 A'   31 A'   32 A'    9 A"   33 A'   34 A'   35 A'                 
  0.448   0.462   0.480   0.506   0.545   0.588   0.614   0.620
 36 A'   10 A"   37 A'   38 A'   11 A"   39 A'   12 A"   40 A'                 
  0.646   0.768   0.802   0.818   0.835   0.850   0.882   0.898
 13 A"   41 A'   42 A'   14 A"   43 A'   15 A"   44 A'   45 A'                 
  0.984   1.047   1.137   1.205   1.418   1.427   1.502   1.537
 46 A'   47 A'   48 A'   16 A"   17 A"   49 A'   18 A"   50 A'                 
  1.569   1.600   1.630   1.739   1.845   1.880   2.047   2.067
 51 A'   19 A"   52 A'   53 A'   20 A"   54 A'   55 A'   56 A'                 
  2.246   2.320   2.403   2.471   2.616   2.623   2.707   3.156
 21 A"   57 A'   58 A'   59 A'   60 A'   61 A'   22 A"   62 A'                 
  3.440   6.993   9.707  13.822  13.902  14.006  23.569  25.797
 63 A'   64 A'   65 A'   23 A"   66 A'   67 A'   68 A'   24 A"                 
 25.893  26.259 163.136 215.689
 69 A'   70 A'   71 A'   72 A'                                                 
 --------------------------------------------------------------

          Ground-State Mulliken Net Atomic Charges

     Atom                 Charge (a.u.)
  ----------------------------------------
      1 C                    -0.402864
      2 P                     0.059071
      3 H                    -0.052233
      4 H                     0.242539
      5 Cl                    0.153487
  ----------------------------------------
  Sum of atomic charges =     0.000000

 -----------------------------------------------------------------
                    Cartesian Multipole Moments
 -----------------------------------------------------------------
    Charge (ESU x 10^10)
                 0.0000
    Dipole Moment (Debye)
         X      -0.3061      Y      -0.2075      Z      -0.0000
       Tot       0.3698
    Quadrupole Moments (Debye-Ang)
        XX     -34.4901     XY      -0.8760     YY     -30.0480
        XZ       0.0000     YZ      -0.0000     ZZ     -33.6766
    Octopole Moments (Debye-Ang^2)
       XXX      31.3555    XXY       7.6530    XYY       5.7864
       YYY       4.7536    XXZ      -0.0000    XYZ      -0.0000
       YYZ      -0.0000    XZZ       8.1291    YZZ       3.8226
       ZZZ      -0.0000
    Hexadecapole Moments (Debye-Ang^3)
      XXXX    -437.1514   XXXY       5.9648   XXYY     -82.7826
      XYYY      10.0560   YYYY     -73.2595   XXXZ       0.0000
      XXYZ      -0.0000   XYYZ      -0.0000   YYYZ      -0.0000
      XXZZ     -80.5784   XYZZ       2.2930   YYZZ     -21.8140
      XZZZ       0.0000   YZZZ      -0.0000   ZZZZ     -45.6400
 -----------------------------------------------------------------
 Calculating analytic gradient of the SCF energy
 Gradient of SCF Energy
            1           2           3           4           5
    1  -0.0028642   0.0022091  -0.0001296   0.0002894   0.0004953
    2   0.0015933  -0.0010291   0.0002445  -0.0006752  -0.0001335
    3   0.0000000  -0.0000000   0.0000000  -0.0000000   0.0000000
 Max gradient component =       2.864E-03
 RMS gradient           =       1.082E-03
 Gradient time:  CPU 1.44 s  wall 1.44 s
 Geometry Optimization Parameters
   NAtoms,    NIC,     NZ,  NCons,   NDum,   NFix, NCnnct, MaxDiis
        5      20       5       0       0       0       0       0

 Cartesian Hessian Update
 Hessian Updated using BFGS Update


** GEOMETRY OPTIMIZATION IN DELOCALIZED INTERNAL COORDINATES **
   Searching for a Minimum

   Optimization Cycle:   7

                       Coordinates (Angstroms)
     ATOM                X               Y               Z
      1  C        -0.2633300063   -0.6924664638    0.0000000000
      2  P        -1.7259640279    0.1184624169    0.0000000000
      3  H        -1.1991364115    1.4437403140    0.0000000000
      4  H        -0.2434206613   -1.7780543838    0.0000000000
      5  Cl        1.3565045941   -0.0448087972    0.0000000000
   Point Group: cs    Number of degrees of freedom:     7


   Energy is   -840.884991612

 Hessian Updated using BFGS Update

  7 Hessian modes will be used to form the next step
  Hessian Eigenvalues:
     0.138524    0.171353    0.197812    0.204913    0.230925    0.322673
     0.416760

 Minimum Search - Taking Simple RFO Step
 Searching for Lamda that Minimizes Along All modes
 Value Taken    Lamda =  -0.00002386
 Step Taken.  Stepsize is  0.010656

                             Maximum     Tolerance    Cnvgd?
         Gradient           0.002124      0.000300      NO
         Displacement       0.007916      0.001200      NO
         Energy change     -0.000074      0.000001      NO


 New Cartesian Coordinates Obtained by Inverse Iteration

 Displacement from previous Coordinates is:  0.008282
 ----------------------------------------------------------------
             Standard Nuclear Orientation (Angstroms)
    I     Atom           X                Y                Z
 ----------------------------------------------------------------
    1      C      -0.2614221403    -0.6930262833     0.0000000000
    2      P      -1.7277421143     0.1187064226     0.0000000000
    3      H      -1.1969888934     1.4421508174     0.0000000000
    4      H      -0.2444551457    -1.7775836757     0.0000000000
    5      Cl      1.3552617809    -0.0433741949     0.0000000000
 ----------------------------------------------------------------
 Molecular Point Group                 Cs    NOp =  2
 Largest Abelian Subgroup              Cs    NOp =  2
 Nuclear Repulsion Energy =   123.2740311026 hartrees
 There are       20 alpha and       20 beta electrons
 Applying Cartesian multipole field
    Component          Value
    ---------          -----
     (2,0,0)        1.00000E-11
     (0,2,0)        2.00000E-11
     (0,0,2)       -3.00000E-11
 Nucleus-field energy     =     0.0000000034 hartrees
 Requested basis set is 6-311++G(d,p)
 There are 42 shells and 96 basis functions
 A cutoff of  1.0D-11 yielded    859 shell pairs
 There are      4634 function pairs (      4943 Cartesian)
 Smallest overlap matrix eigenvalue = 3.70E-04
 Guess MOs from SCF MO coefficient file

 -----------------------------------------------------------------------
  General SCF calculation program by
  Eric Jon Sundstrom, Paul Horn, Yuezhi Mao, Dmitri Zuev, Alec White,
  David Stuck, Shaama M.S., Shane Yost, Joonho Lee, David Small,
  Daniel Levine, Susi Lehtola, Hugh Burton, Evgeny Epifanovsky
 -----------------------------------------------------------------------
 Exchange:     0.2000 Hartree-Fock + 0.0800 Slater + 0.7200 B88
 Correlation:  0.1900 VWN1RPA + 0.8100 LYP
 Using SG-1 standard quadrature grid
 A restricted SCF calculation will be
 performed using DIIS
 SCF converges when DIIS error is below 1.0e-08
 ---------------------------------------
  Cycle       Energy         DIIS error
 ---------------------------------------
    1    -840.8849965990      6.32e-05  
    2    -840.8850019550      3.46e-05  
    3    -840.8850001067      5.04e-05  
    4    -840.8850035916      4.11e-06  
    5    -840.8850036112      5.61e-07  
    6    -840.8850036117      1.40e-07  
    7    -840.8850036117      6.21e-08  
    8    -840.8850036117      1.64e-08  
    9    -840.8850036117      2.76e-09  Convergence criterion met
 ---------------------------------------
 SCF time:   CPU 4.76s  wall 5.00s 
 SCF   energy in the final basis set =     -840.8850036117
 Total energy in the final basis set =     -840.8850036117

 --------------------------------------------------------------
             Orbital Energies (a.u.) and Symmetries
 --------------------------------------------------------------

 Alpha MOs, Restricted
 -- Occupied --                  
-101.57  -77.06  -10.26   -9.49   -7.25   -7.24   -7.24   -6.56
  1 A'    2 A'    3 A'    4 A'    5 A'    1 A"    6 A'    7 A'                 
 -4.722  -4.721  -4.718  -0.886  -0.720  -0.581  -0.468  -0.421
  8 A'    2 A"    9 A'   10 A'   11 A'   12 A'   13 A'   14 A'                 
 -0.380  -0.335  -0.301  -0.270
  3 A"   15 A'   16 A'    4 A"                                                 
 -- Virtual --                   
 -0.086  -0.022  -0.001   0.011   0.031   0.044   0.048   0.052
  5 A"   17 A'   18 A'   19 A'   20 A'    6 A"   21 A'   22 A'                 
  0.081   0.085   0.104   0.110   0.112   0.122   0.128   0.135
 23 A'    7 A"   24 A'    8 A"   25 A'   26 A'   27 A'   28 A'                 
  0.165   0.172   0.207   0.277   0.292   0.334   0.405   0.432
 29 A'   30 A'   31 A'   32 A'    9 A"   33 A'   34 A'   35 A'                 
  0.447   0.461   0.480   0.506   0.545   0.588   0.614   0.620
 36 A'   10 A"   37 A'   38 A'   11 A"   39 A'   12 A"   40 A'                 
  0.646   0.768   0.801   0.818   0.835   0.850   0.882   0.898
 13 A"   41 A'   42 A'   14 A"   43 A'   15 A"   44 A'   45 A'                 
  0.981   1.046   1.138   1.205   1.419   1.428   1.501   1.537
 46 A'   47 A'   48 A'   16 A"   17 A"   49 A'   18 A"   50 A'                 
  1.569   1.601   1.630   1.740   1.845   1.880   2.047   2.068
 51 A'   19 A"   52 A'   53 A'   20 A"   54 A'   55 A'   56 A'                 
  2.246   2.320   2.403   2.472   2.616   2.623   2.707   3.156
 21 A"   57 A'   58 A'   59 A'   60 A'   61 A'   22 A"   62 A'                 
  3.439   6.992   9.708  13.822  13.902  14.004  23.570  25.797
 63 A'   64 A'   65 A'   23 A"   66 A'   67 A'   68 A'   24 A"                 
 25.893  26.258 163.133 215.689
 69 A'   70 A'   71 A'   72 A'                                                 

 Beta MOs, Restricted
 -- Occupied --                  
-101.57  -77.06  -10.26   -9.49   -7.25   -7.24   -7.24   -6.56
  1 A'    2 A'    3 A'    4 A'    5 A'    1 A"    6 A'    7 A'                 
 -4.722  -4.721  -4.718  -0.886  -0.720  -0.581  -0.468  -0.421
  8 A'    2 A"    9 A'   10 A'   11 A'   12 A'   13 A'   14 A'                 
 -0.380  -0.335  -0.301  -0.270
  3 A"   15 A'   16 A'    4 A"                                                 
 -- Virtual --                   
 -0.086  -0.022  -0.001   0.011   0.031   0.044   0.048   0.052
  5 A"   17 A'   18 A'   19 A'   20 A'    6 A"   21 A'   22 A'                 
  0.081   0.085   0.104   0.110   0.112   0.122   0.128   0.135
 23 A'    7 A"   24 A'    8 A"   25 A'   26 A'   27 A'   28 A'                 
  0.165   0.172   0.207   0.277   0.292   0.334   0.405   0.432
 29 A'   30 A'   31 A'   32 A'    9 A"   33 A'   34 A'   35 A'                 
  0.447   0.461   0.480   0.506   0.545   0.588   0.614   0.620
 36 A'   10 A"   37 A'   38 A'   11 A"   39 A'   12 A"   40 A'                 
  0.646   0.768   0.801   0.818   0.835   0.850   0.882   0.898
 13 A"   41 A'   42 A'   14 A"   43 A'   15 A"   44 A'   45 A'                 
  0.981   1.046   1.138   1.205   1.419   1.428   1.501   1.537
 46 A'   47 A'   48 A'   16 A"   17 A"   49 A'   18 A"   50 A'                 
  1.569   1.601   1.630   1.740   1.845   1.880   2.047   2.068
 51 A'   19 A"   52 A'   53 A'   20 A"   54 A'   55 A'   56 A'                 
  2.246   2.320   2.403   2.472   2.616   2.623   2.707   3.156
 21 A"   57 A'   58 A'   59 A'   60 A'   61 A'   22 A"   62 A'                 
  3.439   6.992   9.708  13.822  13.902  14.004  23.570  25.797
 63 A'   64 A'   65 A'   23 A"   66 A'   67 A'   68 A'   24 A"                 
 25.893  26.258 163.133 215.689
 69 A'   70 A'   71 A'   72 A'                                                 
 --------------------------------------------------------------

          Ground-State Mulliken Net Atomic Charges

     Atom                 Charge (a.u.)
  ----------------------------------------
      1 C                    -0.404311
      2 P                     0.059491
      3 H                    -0.052715
      4 H                     0.242406
      5 Cl                    0.155129
  ----------------------------------------
  Sum of atomic charges =     0.000000

 -----------------------------------------------------------------
                    Cartesian Multipole Moments
 -----------------------------------------------------------------
    Charge (ESU x 10^10)
                 0.0000
    Dipole Moment (Debye)
         X      -0.2918      Y      -0.2098      Z       0.0000
       Tot       0.3594
    Quadrupole Moments (Debye-Ang)
        XX     -34.4807     XY      -0.8649     YY     -30.0548
        XZ      -0.0000     YZ      -0.0000     ZZ     -33.6867
    Octopole Moments (Debye-Ang^2)
       XXX      31.4682    XXY       7.6255    XYY       5.8318
       YYY       4.7001    XXZ       0.0000    XYZ      -0.0000
       YYZ       0.0000    XZZ       8.1921    YZZ       3.8035
       ZZZ       0.0000
    Hexadecapole Moments (Debye-Ang^3)
      XXXX    -437.2817   XXXY       5.9502   XXYY     -82.7917
      XYYY      10.0406   YYYY     -73.2853   XXXZ      -0.0000
      XXYZ      -0.0000   XYYZ      -0.0000   YYYZ       0.0000
      XXZZ     -80.6360   XYZZ       2.2791   YYZZ     -21.8207
      XZZZ      -0.0000   YZZZ       0.0000   ZZZZ     -45.6882
 -----------------------------------------------------------------
 Calculating analytic gradient of the SCF energy
 Gradient of SCF Energy
            1           2           3           4           5
    1   0.0000382   0.0000368   0.0000453  -0.0000851  -0.0000353
    2   0.0000566  -0.0000312   0.0000607   0.0000771  -0.0001633
    3  -0.0000000   0.0000000   0.0000000   0.0000000   0.0000000
 Max gradient component =       1.633E-04
 RMS gradient           =       5.991E-05
 Gradient time:  CPU 1.45 s  wall 1.45 s
 Geometry Optimization Parameters
   NAtoms,    NIC,     NZ,  NCons,   NDum,   NFix, NCnnct, MaxDiis
        5      20       5       0       0       0       0       0

 Cartesian Hessian Update
 Hessian Updated using BFGS Update


** GEOMETRY OPTIMIZATION IN DELOCALIZED INTERNAL COORDINATES **
   Searching for a Minimum

   Optimization Cycle:   8

                       Coordinates (Angstroms)
     ATOM                X               Y               Z
      1  C        -0.2614221403   -0.6930262833    0.0000000000
      2  P        -1.7277421143    0.1187064226    0.0000000000
      3  H        -1.1969888934    1.4421508174    0.0000000000
      4  H        -0.2444551457   -1.7775836757    0.0000000000
      5  Cl        1.3552617809   -0.0433741949    0.0000000000
   Point Group: cs    Number of degrees of freedom:     7


   Energy is   -840.885003612

 Hessian Updated using BFGS Update

  7 Hessian modes will be used to form the next step
  Hessian Eigenvalues:
     0.140450    0.167886    0.197609    0.206242    0.229892    0.326528
     0.411066

 Minimum Search - Taking Simple RFO Step
 Searching for Lamda that Minimizes Along All modes
 Value Taken    Lamda =   0.00000000
 Step Taken.  Stepsize is  0.001223

                             Maximum     Tolerance    Cnvgd?
         Gradient           0.000185      0.000300     YES
         Displacement       0.001023      0.001200     YES
         Energy change     -0.000012      0.000001      NO


                       Distance Matrix (Angstroms)
             C (  1)   P (  2)   H (  3)   H (  4)
   P (  2)  1.676008
   H (  3)  2.331151  1.425905
   H (  4)  1.084690  2.407500  3.357679
   Cl(  5)  1.742330  3.087261  2.953095  2.359359

 Final energy is   -840.88500361169133     


 ******************************
 **  OPTIMIZATION CONVERGED  **
 ******************************

                       Coordinates (Angstroms)
     ATOM                X               Y               Z
      1  C        -0.2614221403   -0.6930262833    0.0000000000
      2  P        -1.7277421143    0.1187064226    0.0000000000
      3  H        -1.1969888934    1.4421508174    0.0000000000
      4  H        -0.2444551457   -1.7775836757    0.0000000000
      5  Cl        1.3552617809   -0.0433741949    0.0000000000

Z-matrix Print:
$molecule
0 1
Cl
C  1 1.742330
H  2 1.084690 1 110.996080
P  2 1.676008 1 129.139394 3 -180.000000 0
H  4 1.425905 2 97.115529 1 -0.000000 0
$end


 --------------------------------------------------------------
             Orbital Energies (a.u.) and Symmetries
 --------------------------------------------------------------

 Alpha MOs, Restricted
 -- Occupied --                  
-101.57  -77.06  -10.26   -9.49   -7.25   -7.24   -7.24   -6.56
  1 A'    2 A'    3 A'    4 A'    5 A'    1 A"    6 A'    7 A'                 
 -4.722  -4.721  -4.718  -0.886  -0.720  -0.581  -0.468  -0.421
  8 A'    2 A"    9 A'   10 A'   11 A'   12 A'   13 A'   14 A'                 
 -0.380  -0.335  -0.301  -0.270
  3 A"   15 A'   16 A'    4 A"                                                 
 -- Virtual --                   
 -0.086  -0.022  -0.001   0.011   0.031   0.044   0.048   0.052
  5 A"   17 A'   18 A'   19 A'   20 A'    6 A"   21 A'   22 A'                 
  0.081   0.085   0.104   0.110   0.112   0.122   0.128   0.135
 23 A'    7 A"   24 A'    8 A"   25 A'   26 A'   27 A'   28 A'                 
  0.165   0.172   0.207   0.277   0.292   0.334   0.405   0.432
 29 A'   30 A'   31 A'   32 A'    9 A"   33 A'   34 A'   35 A'                 
  0.447   0.461   0.480   0.506   0.545   0.588   0.614   0.620
 36 A'   10 A"   37 A'   38 A'   11 A"   39 A'   12 A"   40 A'                 
  0.646   0.768   0.801   0.818   0.835   0.850   0.882   0.898
 13 A"   41 A'   42 A'   14 A"   43 A'   15 A"   44 A'   45 A'                 
  0.981   1.046   1.138   1.205   1.419   1.428   1.501   1.537
 46 A'   47 A'   48 A'   16 A"   17 A"   49 A'   18 A"   50 A'                 
  1.569   1.601   1.630   1.740   1.845   1.880   2.047   2.068
 51 A'   19 A"   52 A'   53 A'   20 A"   54 A'   55 A'   56 A'                 
  2.246   2.320   2.403   2.472   2.616   2.623   2.707   3.156
 21 A"   57 A'   58 A'   59 A'   60 A'   61 A'   22 A"   62 A'                 
  3.439   6.992   9.708  13.822  13.902  14.004  23.570  25.797
 63 A'   64 A'   65 A'   23 A"   66 A'   67 A'   68 A'   24 A"                 
 25.893  26.258 163.133 215.689
 69 A'   70 A'   71 A'   72 A'                                                 

 Beta MOs, Restricted
 -- Occupied --                  
-101.57  -77.06  -10.26   -9.49   -7.25   -7.24   -7.24   -6.56
  1 A'    2 A'    3 A'    4 A'    5 A'    1 A"    6 A'    7 A'                 
 -4.722  -4.721  -4.718  -0.886  -0.720  -0.581  -0.468  -0.421
  8 A'    2 A"    9 A'   10 A'   11 A'   12 A'   13 A'   14 A'                 
 -0.380  -0.335  -0.301  -0.270
  3 A"   15 A'   16 A'    4 A"                                                 
 -- Virtual --                   
 -0.086  -0.022  -0.001   0.011   0.031   0.044   0.048   0.052
  5 A"   17 A'   18 A'   19 A'   20 A'    6 A"   21 A'   22 A'                 
  0.081   0.085   0.104   0.110   0.112   0.122   0.128   0.135
 23 A'    7 A"   24 A'    8 A"   25 A'   26 A'   27 A'   28 A'                 
  0.165   0.172   0.207   0.277   0.292   0.334   0.405   0.432
 29 A'   30 A'   31 A'   32 A'    9 A"   33 A'   34 A'   35 A'                 
  0.447   0.461   0.480   0.506   0.545   0.588   0.614   0.620
 36 A'   10 A"   37 A'   38 A'   11 A"   39 A'   12 A"   40 A'                 
  0.646   0.768   0.801   0.818   0.835   0.850   0.882   0.898
 13 A"   41 A'   42 A'   14 A"   43 A'   15 A"   44 A'   45 A'                 
  0.981   1.046   1.138   1.205   1.419   1.428   1.501   1.537
 46 A'   47 A'   48 A'   16 A"   17 A"   49 A'   18 A"   50 A'                 
  1.569   1.601   1.630   1.740   1.845   1.880   2.047   2.068
 51 A'   19 A"   52 A'   53 A'   20 A"   54 A'   55 A'   56 A'                 
  2.246   2.320   2.403   2.472   2.616   2.623   2.707   3.156
 21 A"   57 A'   58 A'   59 A'   60 A'   61 A'   22 A"   62 A'                 
  3.439   6.992   9.708  13.822  13.902  14.004  23.570  25.797
 63 A'   64 A'   65 A'   23 A"   66 A'   67 A'   68 A'   24 A"                 
 25.893  26.258 163.133 215.689
 69 A'   70 A'   71 A'   72 A'                                                 
 --------------------------------------------------------------

          Ground-State Mulliken Net Atomic Charges

     Atom                 Charge (a.u.)
  ----------------------------------------
      1 C                    -0.404311
      2 P                     0.059491
      3 H                    -0.052715
      4 H                     0.242406
      5 Cl                    0.155129
  ----------------------------------------
  Sum of atomic charges =     0.000000

 -----------------------------------------------------------------
                    Cartesian Multipole Moments
 -----------------------------------------------------------------
    Charge (ESU x 10^10)
                 0.0000
    Dipole Moment (Debye)
         X      -0.2918      Y      -0.2098      Z       0.0000
       Tot       0.3594
    Quadrupole Moments (Debye-Ang)
        XX     -34.4807     XY      -0.8649     YY     -30.0548
        XZ      -0.0000     YZ      -0.0000     ZZ     -33.6867
    Octopole Moments (Debye-Ang^2)
       XXX      31.4682    XXY       7.6255    XYY       5.8318
       YYY       4.7001    XXZ       0.0000    XYZ      -0.0000
       YYZ       0.0000    XZZ       8.1921    YZZ       3.8035
       ZZZ       0.0000
    Hexadecapole Moments (Debye-Ang^3)
      XXXX    -437.2817   XXXY       5.9502   XXYY     -82.7917
      XYYY      10.0406   YYYY     -73.2853   XXXZ      -0.0000
      XXYZ      -0.0000   XYYZ      -0.0000   YYYZ       0.0000
      XXZZ     -80.6360   XYZZ       2.2791   YYZZ     -21.8207
      XZZZ      -0.0000   YZZZ       0.0000   ZZZZ     -45.6882
 -----------------------------------------------------------------
Archival summary:
1\1\TWL02\OPT\ProcedureUnspecified\BasisUnspecified\l1112\taweetha\MonNov2618:11:552018MonNov2618:11:552018\0\\#,OPT,ProcedureUnspecified,BasisUnspecified,\\0,1\Cl\C,1,1.74233\H,2,1.08469,1,110.996\P,2,1.67601,1,129.139,3,-180,0\H,4,1.4259,2,97.1155,1,-0,0\\\@

 Total job time:  55.76s(wall), 55.63s(cpu) 
 Mon Nov 26 18:11:55 2018

        *************************************************************
        *                                                           *
        *  Thank you very much for using Q-Chem.  Have a nice day.  *
        *                                                           *
        *************************************************************


 
User input: 2 of 2 
 
Q-Chem Developer Version!
                  Welcome to Q-Chem
     A Quantum Leap Into The Future Of Chemistry


 Q-Chem 5.1, Q-Chem, Inc., Pleasanton, CA (2018)

 Yihan Shao,  Zhengting Gan,  E. Epifanovsky,  A. T. B. Gilbert,  M. Wormit,  
 J. Kussmann,  A. W. Lange,  A. Behn,  Jia Deng,  Xintian Feng,  D. Ghosh,  
 M. Goldey,  P. R. Horn,  L. D. Jacobson,  I. Kaliman,  T. Kus,  A. Landau,  
 Jie Liu,  E. I. Proynov,  R. M. Richard,  R. P. Steele,  E. J. Sundstrom,  
 H. L. Woodcock III,  P. M. Zimmerman,  D. Zuev,  B. Albrecht,  E. Alguire,  
 S. A. Baeppler,  D. Barton,  Z. Benda,  Y. A. Bernard,  E. J. Berquist,  
 K. B. Bravaya,  H. Burton,  D. Casanova,  Chun-Min Chang,  Yunqing Chen,  
 A. Chien,  K. D. Closser,  M. P. Coons,  S. Coriani,  S. Dasgupta,  
 A. L. Dempwolff,  M. Diedenhofen,  Hainam Do,  R. G. Edgar,  Po-Tung Fang,  
 S. Faraji,  S. Fatehi,  Qingguo Feng,  K. D. Fenk,  J. Fosso-Tande,  
 Qinghui Ge,  A. Ghysels,  G. Gidofalvi,  J. Gomes,  J. Gonthier,  A. Gunina,  
 D. Hait,  M. W. D. Hanson-Heine,  P. H. P. Harbach,  A. W. Hauser,  
 J. E. Herr,  E. G. Hohenstein,  Z. C. Holden,  Kerwin Hui,  B. C. Huynh,  
 T.-C. Jagau,  Hyunjun Ji,  B. Kaduk,  K. Khistyaev,  Jaehoon Kim,  
 P. Klunzinger,  K. Koh,  D. Kosenkov,  L. Koulias,  T. Kowalczyk,  
 C. M. Krauter,  A. Kunitsa,  Ka Un Lao,  A. Laurent,  K. V. Lawler,  
 Joonho Lee,  D. Lefrancois,  S. Lehtola,  D. S. Levine,  Yi-Pei Li,  
 You-Sheng Lin,  Fenglai Liu,  E. Livshits,  A. Luenser,  P. Manohar,  
 E. Mansoor,  S. F. Manzer,  Shan-Ping Mao,  Yuezhi Mao,  N. Mardirossian,  
 A. V. Marenich,  T. Markovich,  L. A. Martinez-Martinez,  S. A. Maurer,  
 N. J. Mayhall,  S. C. McKenzie,  J.-M. Mewes,  A. F. Morrison,  
 J. W. Mullinax,  K. Nanda,  T. S. Nguyen-Beck,  R. Olivares-Amaya,  
 J. A. Parkhill,  T. M. Perrine,  F. Plasser,  P. Pokhilko,  S. Prager,  
 A. Prociuk,  E. Ramos,  D. R. Rehn,  F. Rob,  M. Schneider,  N. Sergueev,  
 S. M. Sharada,  S. Sharma,  D. W. Small,  T. Stauch,  T. Stein,  
 Yu-Chuan Su,  A. J. W. Thom,  A. Tkatchenko,  T. Tsuchimochi,  N. M. Tubman,  
 L. Vogt,  M. L. Vidal,  O. Vydrov,  M. A. Watson,  J. Wenzel,  
 M. de Wergifosse,  T. A. Wesolowski,  A. White,  J. Witte,  A. Yamada,  
 Jun Yang,  K. Yao,  S. Yeganeh,  S. R. Yost,  Zhi-Qiang You,  A. Zech,  
 Igor Ying Zhang,  Xing Zhang,  Yan Zhao,  Ying Zhu,  B. R. Brooks,  
 G. K. L. Chan,  C. J. Cramer,  M. S. Gordon,  W. J. Hehre,  A. Klamt,  
 M. W. Schmidt,  C. D. Sherrill,  D. G. Truhlar,  A. Aspuru-Guzik,  R. Baer,  
 A. T. Bell,  N. A. Besley,  Jeng-Da Chai,  A. E. DePrince, III,  
 R. A. DiStasio Jr.,  A. Dreuw,  B. D. Dunietz,  T. R. Furlani,  
 Chao-Ping Hsu,  Yousung Jung,  Jing Kong,  D. S. Lambrecht,  WanZhen Liang,  
 C. Ochsenfeld,  V. A. Rassolov,  L. V. Slipchenko,  J. E. Subotnik,  
 T. Van Voorhis,  J. M. Herbert,  A. I. Krylov,  P. M. W. Gill,  M. Head-Gordon

 Contributors to earlier versions of Q-Chem not listed above: 
 R. D. Adamson,  B. Austin,  J. Baker,  G. J. O. Beran,  K. Brandhorst,  
 S. T. Brown,  E. F. C. Byrd,  A. K. Chakraborty,  C.-L. Cheng,  
 Siu Hung Chien,  D. M. Chipman,  D. L. Crittenden,  H. Dachsel,  
 R. J. Doerksen,  A. D. Dutoi,  L. Fusti-Molnar,  W. A. Goddard III,  
 A. Golubeva-Zadorozhnaya,  S. R. Gwaltney,  G. Hawkins,  A. Heyden,  
 S. Hirata,  G. Kedziora,  F. J. Keil,  C. Kelley,  Jihan Kim,  R. A. King,  
 R. Z. Khaliullin,  P. P. Korambath,  W. Kurlancheek,  A. M. Lee,  M. S. Lee,  
 S. V. Levchenko,  Ching Yeh Lin,  D. Liotard,  R. C. Lochan,  I. Lotan,  
 P. E. Maslen,  N. Nair,  D. P. O'Neill,  D. Neuhauser,  E. Neuscamman,  
 C. M. Oana,  R. Olson,  B. Peters,  R. Peverati,  P. A. Pieniazek,  
 Y. M. Rhee,  J. Ritchie,  M. A. Rohrdanz,  E. Rosta,  N. J. Russ,  
 H. F. Schaefer III,  N. E. Schultz,  N. Shenvi,  A. C. Simmonett,  A. Sodt,  
 D. Stuck,  K. S. Thanthiriwatte,  V. Vanovschi,  Tao Wang,  A. Warshel,  
 C. F. Williams,  Q. Wu,  X. Xu,  W. Zhang

 Please cite Q-Chem as follows:
 Y. Shao et al., Mol. Phys. 113, 184-215 (2015)
 DOI: 10.1080/00268976.2014.952696

 Q-Chem 5.1.2 for Intel X86 EM64T Linux

 Parts of Q-Chem use Armadillo 8.300.2 (Tropical Shenanigans).
 http://arma.sourceforge.net/

 Q-Chem begins on Mon Nov 26 18:11:55 2018  

Host: 
0

     Scratch files written to /scratch/taweetham/qchem53086//
The previous job contains 0 fragments, simply inherited here
Input Ideriv = 2
Curr. Ideriv = -1
Max.  Ideriv = 2

Checking the input file for inconsistencies... 	...done.

--------------------------------------------------------------
User input:
--------------------------------------------------------------

$molecule
read
$end

$rem
   job_type 	frequency
   basis 	6-311++g**
   method	b3lyp	
$end


--------------------------------------------------------------
 ----------------------------------------------------------------
             Standard Nuclear Orientation (Angstroms)
    I     Atom           X                Y                Z
 ----------------------------------------------------------------
    1      C      -0.0721606139    -0.6131997051     0.0000000000
    2      P      -1.5909443327     0.0955317441    -0.0000000000
    3      H      -1.1526759524     1.4524123117    -0.0000000000
    4      H       0.0195225119    -1.6940081159     0.0000000000
    5      Cl      1.4958989479     0.1463422278     0.0000000000
 ----------------------------------------------------------------
 Molecular Point Group                 Cs    NOp =  2
 Largest Abelian Subgroup              Cs    NOp =  2
 Nuclear Repulsion Energy =   123.2740311026 hartrees
 There are       20 alpha and       20 beta electrons
 Requested basis set is 6-311++G(d,p)
 There are 42 shells and 96 basis functions

 Total QAlloc Memory Limit   2000 MB
 Mega-Array Size       188 MB
 MEM_STATIC part       192 MB

                       Distance Matrix (Angstroms)
             C (  1)   P (  2)   H (  3)   H (  4)
   P (  2)  1.676008
   H (  3)  2.331151  1.425905
   H (  4)  1.084690  2.407500  3.357679
   Cl(  5)  1.742330  3.087261  2.953095  2.359359

 A cutoff of  1.0D-11 yielded    859 shell pairs
 There are      4634 function pairs (      4943 Cartesian)
 Smallest overlap matrix eigenvalue = 3.70E-04
 Guess from superposition of atomic densities
 Warning:  Energy on first SCF cycle will be non-variational
 SAD guess density has 40.000000 electrons

 -----------------------------------------------------------------------
  General SCF calculation program by
  Eric Jon Sundstrom, Paul Horn, Yuezhi Mao, Dmitri Zuev, Alec White,
  David Stuck, Shaama M.S., Shane Yost, Joonho Lee, David Small,
  Daniel Levine, Susi Lehtola, Hugh Burton, Evgeny Epifanovsky
 -----------------------------------------------------------------------
 Exchange:     0.2000 Hartree-Fock + 0.0800 Slater + 0.7200 B88
 Correlation:  0.1900 VWN1RPA + 0.8100 LYP
 Using SG-1 standard quadrature grid
 A restricted SCF calculation will be
 performed using DIIS
 SCF converges when DIIS error is below 1.0e-08
 ---------------------------------------
  Cycle       Energy         DIIS error
 ---------------------------------------
    1    -841.2098569854      4.98e-02  
    2    -840.8607094906      4.35e-03  
    3    -840.7941822140      7.96e-03  
    4    -840.8829587720      1.26e-03  
    5    -840.8850384784      2.14e-04  
    6    -840.8850786451      1.00e-04  
    7    -840.8850910190      2.22e-05  
    8    -840.8850917041      3.29e-06  
    9    -840.8850917175      6.10e-07  
   10    -840.8850917180      1.50e-07  
   11    -840.8850917181      2.75e-08  
   12    -840.8850917181      4.08e-09  Convergence criterion met
 ---------------------------------------
 SCF time:   CPU 6.27s  wall 6.00s 
 SCF   energy in the final basis set =     -840.8850917181
 Total energy in the final basis set =     -840.8850917181

 --------------------------------------------------------------
             Orbital Energies (a.u.) and Symmetries
 --------------------------------------------------------------

 Alpha MOs, Restricted
 -- Occupied --                  
-101.57  -77.06  -10.26   -9.49   -7.25   -7.24   -7.24   -6.56
  1 A'    2 A'    3 A'    4 A'    5 A'    1 A"    6 A'    7 A'                 
 -4.722  -4.721  -4.718  -0.886  -0.720  -0.581  -0.468  -0.421
  8 A'    2 A"    9 A'   10 A'   11 A'   12 A'   13 A'   14 A'                 
 -0.380  -0.335  -0.301  -0.270
  3 A"   15 A'   16 A'    4 A"                                                 
 -- Virtual --                   
 -0.086  -0.022  -0.001   0.011   0.031   0.044   0.048   0.052
  5 A"   17 A'   18 A'   19 A'   20 A'    6 A"   21 A'   22 A'                 
  0.081   0.085   0.104   0.110   0.112   0.122   0.128   0.135
 23 A'    7 A"   24 A'    8 A"   25 A'   26 A'   27 A'   28 A'                 
  0.165   0.172   0.207   0.277   0.292   0.334   0.405   0.432
 29 A'   30 A'   31 A'   32 A'    9 A"   33 A'   34 A'   35 A'                 
  0.447   0.462   0.480   0.506   0.545   0.588   0.614   0.620
 36 A'   10 A"   37 A'   38 A'   11 A"   39 A'   12 A"   40 A'                 
  0.646   0.768   0.801   0.818   0.835   0.850   0.882   0.898
 13 A"   41 A'   42 A'   14 A"   43 A'   15 A"   44 A'   45 A'                 
  0.981   1.046   1.138   1.205   1.419   1.428   1.501   1.537
 46 A'   47 A'   48 A'   16 A"   17 A"   49 A'   18 A"   50 A'                 
  1.569   1.601   1.630   1.740   1.845   1.880   2.047   2.068
 51 A'   19 A"   52 A'   53 A'   20 A"   54 A'   55 A'   56 A'                 
  2.246   2.320   2.403   2.472   2.616   2.623   2.707   3.156
 21 A"   57 A'   58 A'   59 A'   60 A'   61 A'   22 A"   62 A'                 
  3.439   6.991   9.708  13.822  13.902  14.004  23.570  25.797
 63 A'   64 A'   65 A'   23 A"   66 A'   67 A'   68 A'   24 A"                 
 25.893  26.258 163.133 215.689
 69 A'   70 A'   71 A'   72 A'                                                 

 Beta MOs, Restricted
 -- Occupied --                  
-101.57  -77.06  -10.26   -9.49   -7.25   -7.24   -7.24   -6.56
  1 A'    2 A'    3 A'    4 A'    5 A'    1 A"    6 A'    7 A'                 
 -4.722  -4.721  -4.718  -0.886  -0.720  -0.581  -0.468  -0.421
  8 A'    2 A"    9 A'   10 A'   11 A'   12 A'   13 A'   14 A'                 
 -0.380  -0.335  -0.301  -0.270
  3 A"   15 A'   16 A'    4 A"                                                 
 -- Virtual --                   
 -0.086  -0.022  -0.001   0.011   0.031   0.044   0.048   0.052
  5 A"   17 A'   18 A'   19 A'   20 A'    6 A"   21 A'   22 A'                 
  0.081   0.085   0.104   0.110   0.112   0.122   0.128   0.135
 23 A'    7 A"   24 A'    8 A"   25 A'   26 A'   27 A'   28 A'                 
  0.165   0.172   0.207   0.277   0.292   0.334   0.405   0.432
 29 A'   30 A'   31 A'   32 A'    9 A"   33 A'   34 A'   35 A'                 
  0.447   0.462   0.480   0.506   0.545   0.588   0.614   0.620
 36 A'   10 A"   37 A'   38 A'   11 A"   39 A'   12 A"   40 A'                 
  0.646   0.768   0.801   0.818   0.835   0.850   0.882   0.898
 13 A"   41 A'   42 A'   14 A"   43 A'   15 A"   44 A'   45 A'                 
  0.981   1.046   1.138   1.205   1.419   1.428   1.501   1.537
 46 A'   47 A'   48 A'   16 A"   17 A"   49 A'   18 A"   50 A'                 
  1.569   1.601   1.630   1.740   1.845   1.880   2.047   2.068
 51 A'   19 A"   52 A'   53 A'   20 A"   54 A'   55 A'   56 A'                 
  2.246   2.320   2.403   2.472   2.616   2.623   2.707   3.156
 21 A"   57 A'   58 A'   59 A'   60 A'   61 A'   22 A"   62 A'                 
  3.439   6.991   9.708  13.822  13.902  14.004  23.570  25.797
 63 A'   64 A'   65 A'   23 A"   66 A'   67 A'   68 A'   24 A"                 
 25.893  26.258 163.133 215.689
 69 A'   70 A'   71 A'   72 A'                                                 
 --------------------------------------------------------------

          Ground-State Mulliken Net Atomic Charges

     Atom                 Charge (a.u.)
  ----------------------------------------
      1 C                    -0.404517
      2 P                     0.059403
      3 H                    -0.052668
      4 H                     0.242338
      5 Cl                    0.155443
  ----------------------------------------
  Sum of atomic charges =    -0.000000

 -----------------------------------------------------------------
                    Cartesian Multipole Moments
 -----------------------------------------------------------------
    Charge (ESU x 10^10)
                 0.0000
    Dipole Moment (Debye)
         X      -0.2762      Y      -0.2293      Z       0.0000
       Tot       0.3590
    Quadrupole Moments (Debye-Ang)
        XX     -34.4188     XY      -1.2202     YY     -30.2384
        XZ       0.0000     YZ      -0.0000     ZZ     -33.6862
    Octopole Moments (Debye-Ang^2)
       XXX      15.2316    XXY       5.2396    XYY       2.1206
       YYY      -2.7346    XXZ      -0.0000    XYZ      -0.0000
       YYZ      -0.0000    XZZ       3.1651    YZZ       1.1185
       ZZZ      -0.0000
    Hexadecapole Moments (Debye-Ang^3)
      XXXX    -424.4528   XXXY      -1.8872   XXYY     -80.8248
      XYYY      -0.6679   YYYY     -71.5636   XXXZ       0.0000
      XXYZ      -0.0000   XYYZ      -0.0000   YYYZ      -0.0000
      XXZZ     -79.1086   XYZZ      -0.8680   YYZZ     -21.2586
      XZZZ       0.0000   YZZZ      -0.0000   ZZZZ     -45.6851
 -----------------------------------------------------------------
 Calculating MO derivatives via CPSCF
   1         3          15      0.204137    0.083370
   2         3          15      0.020911    0.008510
   3         3          15      0.001870    0.000941
   4         4          14      0.000149    0.000088
   5        17           1      0.000004    0.000004
   6        18           0      0.000000    0.000000    Roots Converged
 Time for AOints: 1.5 s (CPU) 1.5 s (wall)
 ------------------------------------------------------------------------------
                     AOints        : Timing summary (seconds)
 ------------------------------------------------------------------------------
     job step          cpu (% of tot)      sys (% of tot)     wall (% of tot)
 ------------------------------------------------------------------------------
  cpscf_lag         0.2093E+02 (50.8)   0.4600E-04 (17.9)   0.2094E+02 (50.8)
  iterzp            0.1876E+02 (45.6)   0.2110E-03 (82.1)   0.1877E+02 (45.5)
  make_fx           0.0000E+00 ( 0.0)   0.0000E+00 ( 0.0)   0.0000E+00 ( 0.0)
  AOints            0.1465E+01 ( 3.6)   0.0000E+00 ( 0.0)   0.1466E+01 ( 3.6)
 ------------------------------------------------------------------------------
   Grand Totals     0.4119E+02          0.2570E-03          0.4120E+02
 ------------------------------------------------------------------------------
 Calculating analytic Hessian of the SCF energy
 Polarizability Matrix (a.u.)
            1           2           3
    1 -76.2286378   3.5149359  -0.0000000
    2   3.5149359 -43.3090717  -0.0000000
    3  -0.0000000  -0.0000000 -32.3935264

 Direct stationary perturbation theory relativistic correction:

 rels  =       1.236863474475
 relv  =      -4.443720078325
 rel2e =       0.989494864384
 E_rel =      -2.217361739466

 Hessian of the SCF Energy
            1           2           3           4           5           6
    1   0.4456814  -0.0967162  -0.0000000  -0.2683992   0.1123486   0.0000000
    2  -0.0967162   0.5287594  -0.0000000   0.0941529  -0.1009565   0.0000000
    3  -0.0000000  -0.0000000   0.0797876   0.0000000   0.0000000  -0.0238864
    4  -0.2683992   0.0941529   0.0000000   0.3491688  -0.0416994  -0.0000000
    5   0.1123486  -0.1009565   0.0000000  -0.0416994   0.2699868  -0.0000000
    6   0.0000000   0.0000000  -0.0238864  -0.0000000  -0.0000000   0.0236523
    7   0.0030554   0.0256383  -0.0000000  -0.0466875  -0.0789984   0.0000000
    8  -0.0029190  -0.0169380  -0.0000000  -0.0501280  -0.1695168   0.0000000
    9  -0.0000000  -0.0000000  -0.0011087   0.0000000   0.0000000  -0.0131599
   10  -0.0458898   0.0371951  -0.0000000   0.0045785   0.0185017   0.0000000
   11   0.0330113  -0.3423141   0.0000000  -0.0014469  -0.0053429   0.0000000
   12   0.0000000  -0.0000000  -0.0330058   0.0000000   0.0000000  -0.0008310
   13  -0.1344478  -0.0602701   0.0000000  -0.0386606  -0.0101524  -0.0000000
   14  -0.0457247  -0.0685508   0.0000000  -0.0008786   0.0058293   0.0000000
   15   0.0000000   0.0000000  -0.0217866  -0.0000000  -0.0000000   0.0142250
            7           8           9          10          11          12
    1   0.0030554  -0.0029190  -0.0000000  -0.0458898   0.0330113   0.0000000
    2   0.0256383  -0.0169380  -0.0000000   0.0371951  -0.3423141  -0.0000000
    3  -0.0000000  -0.0000000  -0.0011087  -0.0000000   0.0000000  -0.0330058
    4  -0.0466875  -0.0501280   0.0000000   0.0045785  -0.0014469   0.0000000
    5  -0.0789984  -0.1695168   0.0000000   0.0185017  -0.0053429   0.0000000
    6   0.0000000   0.0000000  -0.0131599   0.0000000   0.0000000  -0.0008310
    7   0.0450564   0.0500423  -0.0000000  -0.0050623   0.0016256   0.0000000
    8   0.0500423   0.1841179  -0.0000000   0.0033915   0.0006065  -0.0000000
    9  -0.0000000  -0.0000000   0.0110216  -0.0000000   0.0000000   0.0092631
   10  -0.0050623   0.0033915  -0.0000000   0.0599048  -0.0287045  -0.0000000
   11   0.0016256   0.0006065   0.0000000  -0.0287045   0.3534894  -0.0000000
   12   0.0000000  -0.0000000   0.0092631  -0.0000000  -0.0000000   0.0202964
   13   0.0036379  -0.0003868   0.0000000  -0.0135312  -0.0044855  -0.0000000
   14   0.0016922   0.0017304   0.0000000  -0.0303838  -0.0064389   0.0000000
   15   0.0000000   0.0000000  -0.0060160   0.0000000  -0.0000000   0.0042773
           13          14          15
    1  -0.1344478  -0.0457247   0.0000000
    2  -0.0602701  -0.0685508   0.0000000
    3   0.0000000   0.0000000  -0.0217866
    4  -0.0386606  -0.0008786  -0.0000000
    5  -0.0101524   0.0058293  -0.0000000
    6  -0.0000000   0.0000000   0.0142250
    7   0.0036379   0.0016922   0.0000000
    8  -0.0003868   0.0017304   0.0000000
    9   0.0000000   0.0000000  -0.0060160
   10  -0.0135312  -0.0303838   0.0000000
   11  -0.0044855  -0.0064389  -0.0000000
   12  -0.0000000   0.0000000   0.0042773
   13   0.1830018   0.0752948  -0.0000000
   14   0.0752948   0.0674300  -0.0000000
   15  -0.0000000  -0.0000000   0.0093003
 Gradient time:  CPU 52.41 s  wall 52.43 s
 **********************************************************************
 **                                                                  **
 **                       VIBRATIONAL ANALYSIS                       **
 **                       --------------------                       **
 **                                                                  **
 **        VIBRATIONAL FREQUENCIES (CM**-1) AND NORMAL MODES         **
 **     FORCE CONSTANTS (mDYN/ANGSTROM) AND REDUCED MASSES (AMU)     **
 **                  INFRARED INTENSITIES (KM/MOL)                   **
 **                                                                  **
 **********************************************************************


 Mode:                 1                      2                      3
 Frequency:       303.51                 510.32                 646.55
 Force Cnst:      0.3501                 0.2398                 1.2698
 Red. Mass:       6.4502                 1.5631                 5.1554
 IR Active:          YES                    YES                    YES
 IR Intens:        2.511                  5.244                 50.714
 Raman Active:       YES                    YES                    YES
               X      Y      Z        X      Y      Z        X      Y      Z
 C         -0.018  0.329 -0.000    0.000  0.000  0.192    0.172  0.397 -0.000
 P         -0.247 -0.070 -0.000    0.000 -0.000 -0.061    0.151 -0.064  0.000
 H         -0.797  0.119  0.000   -0.000  0.000  0.955   -0.731  0.243 -0.000
 H         -0.079  0.321  0.000   -0.000  0.000 -0.215   -0.123  0.374  0.000
 Cl         0.250 -0.064 -0.000   -0.000 -0.000 -0.033   -0.168 -0.097  0.000
 TransDip  -0.046  0.020  0.000    0.000  0.000 -0.073    0.223  0.050  0.000

 Mode:                 4                      5                      6
 Frequency:       875.63                 930.80                1042.69
 Force Cnst:      0.5178                 0.6673                 2.1851
 Red. Mass:       1.1462                 1.3072                 3.4112
 IR Active:          YES                    YES                    YES
 IR Intens:       35.435                  9.533                 82.144
 Raman Active:       YES                    YES                    YES
               X      Y      Z        X      Y      Z        X      Y      Z
 C          0.000  0.000 -0.112    0.068  0.119  0.000    0.377 -0.141 -0.000
 P         -0.000 -0.000 -0.005   -0.044 -0.017  0.000   -0.109  0.079  0.000
 H          0.000 -0.000  0.461    0.877 -0.317 -0.000   -0.454  0.189 -0.000
 H          0.000  0.000  0.880    0.296  0.141 -0.000    0.748 -0.124 -0.000
 Cl        -0.000 -0.000  0.004   -0.018 -0.020  0.000   -0.041 -0.024  0.000
 TransDip  -0.000 -0.000  0.191    0.042 -0.089 -0.000    0.287  0.041 -0.000

 Mode:                 7                      8                      9
 Frequency:      1308.42                2327.16                3181.11
 Force Cnst:      1.3013                 3.3149                 6.4870
 Red. Mass:       1.2902                 1.0389                 1.0880
 IR Active:          YES                    YES                    YES
 IR Intens:       22.599                 58.718                  2.956
 Raman Active:       YES                    YES                    YES
               X      Y      Z        X      Y      Z        X      Y      Z
 C         -0.150  0.015  0.000   -0.002 -0.001 -0.000    0.011 -0.085  0.000
 P          0.031  0.001 -0.000   -0.010 -0.031  0.000   -0.001  0.000 -0.000
 H         -0.170  0.056 -0.000    0.311  0.950 -0.000    0.001  0.009  0.000
 H          0.963  0.131 -0.000    0.009 -0.009 -0.000   -0.098  0.991  0.000
 Cl         0.001 -0.011 -0.000    0.000  0.000  0.000    0.000  0.000 -0.000
 TransDip  -0.152  0.006 -0.000   -0.044 -0.242 -0.000   -0.053 -0.013  0.000

 STANDARD THERMODYNAMIC QUANTITIES AT   298.15 K  AND     1.00 ATM

   This Molecule has  0 Imaginary Frequencies
   Zero point vibrational energy:       15.906 kcal/mol

   Atom    1 Element C  Has Mass   12.00000
   Atom    2 Element P  Has Mass   30.97376
   Atom    3 Element H  Has Mass    1.00783
   Atom    4 Element H  Has Mass    1.00783
   Atom    5 Element Cl Has Mass   34.96885
   Molecular Mass:    79.958270 amu
   Principal axes and moments of inertia in amu*Bohr^2:
                             1           2           3
    Eigenvalues --       37.63283   564.43428   602.06711
          X               0.99993    -0.01188    -0.00000
          Y               0.01188     0.99993     0.00000
          Z               0.00000    -0.00000     1.00000
   Rotational Symmetry Number is   1
   The Molecule is an Asymmetric Top
   Translational Enthalpy:        0.889 kcal/mol
   Rotational Enthalpy:           0.889 kcal/mol
   Vibrational Enthalpy:         16.482 kcal/mol
   gas constant (RT):             0.592 kcal/mol
   Translational Entropy:        39.051  cal/mol.K
   Rotational Entropy:           24.062  cal/mol.K
   Vibrational Entropy:           2.789  cal/mol.K

   Total Enthalpy:               18.852 kcal/mol
   Total Entropy:                65.902  cal/mol.K
Archival summary:
1\1\TWL02\FREQ\ProcedureUnspecified\BasisUnspecified\l1112\taweetha\MonNov2618:12:542018MonNov2618:12:542018\0\\#,FREQ,ProcedureUnspecified,BasisUnspecified,\\0,1\Cl\C,1,1.74233\H,2,1.08469,1,110.996\P,2,1.67601,1,129.139,3,180,0\H,4,1.4259,2,97.1155,1,0,0\\\@

 Total job time:  58.76s(wall), 58.72s(cpu) 
 Mon Nov 26 18:12:54 2018

        *************************************************************
        *                                                           *
        *  Thank you very much for using Q-Chem.  Have a nice day.  *
        *                                                           *
        *************************************************************
