# Supplementary material for: Geometric and energetic data from ab initio calculations of haloethene, haloimine, halomethylenephosphine, haloiminophosphine, halodiazene, halodiphosphene and halocyclopropane
Source: Data Brief. 2019 Nov 2;27:104738. doi: 10.1016/j.dib.2019.104738 (PMC6861602; doi:10.1016/j.dib.2019.104738)
Supplement: Multimedia component 5 [file mmc5.zip › CP/B3LYP/ClHCPIE.out]

Q-Chem Developer Version!
                  Welcome to Q-Chem
     A Quantum Leap Into The Future Of Chemistry


 Q-Chem 5.1, Q-Chem, Inc., Pleasanton, CA (2018)

 Yihan Shao,  Zhengting Gan,  E. Epifanovsky,  A. T. B. Gilbert,  M. Wormit,  
 J. Kussmann,  A. W. Lange,  A. Behn,  Jia Deng,  Xintian Feng,  D. Ghosh,  
 M. Goldey,  P. R. Horn,  L. D. Jacobson,  I. Kaliman,  T. Kus,  A. Landau,  
 Jie Liu,  E. I. Proynov,  R. M. Richard,  R. P. Steele,  E. J. Sundstrom,  
 H. L. Woodcock III,  P. M. Zimmerman,  D. Zuev,  B. Albrecht,  E. Alguire,  
 S. A. Baeppler,  D. Barton,  Z. Benda,  Y. A. Bernard,  E. J. Berquist,  
 K. B. Bravaya,  H. Burton,  D. Casanova,  Chun-Min Chang,  Yunqing Chen,  
 A. Chien,  K. D. Closser,  M. P. Coons,  S. Coriani,  S. Dasgupta,  
 A. L. Dempwolff,  M. Diedenhofen,  Hainam Do,  R. G. Edgar,  Po-Tung Fang,  
 S. Faraji,  S. Fatehi,  Qingguo Feng,  K. D. Fenk,  J. Fosso-Tande,  
 Qinghui Ge,  A. Ghysels,  G. Gidofalvi,  J. Gomes,  J. Gonthier,  A. Gunina,  
 D. Hait,  M. W. D. Hanson-Heine,  P. H. P. Harbach,  A. W. Hauser,  
 J. E. Herr,  E. G. Hohenstein,  Z. C. Holden,  Kerwin Hui,  B. C. Huynh,  
 T.-C. Jagau,  Hyunjun Ji,  B. Kaduk,  K. Khistyaev,  Jaehoon Kim,  
 P. Klunzinger,  K. Koh,  D. Kosenkov,  L. Koulias,  T. Kowalczyk,  
 C. M. Krauter,  A. Kunitsa,  Ka Un Lao,  A. Laurent,  K. V. Lawler,  
 Joonho Lee,  D. Lefrancois,  S. Lehtola,  D. S. Levine,  Yi-Pei Li,  
 You-Sheng Lin,  Fenglai Liu,  E. Livshits,  A. Luenser,  P. Manohar,  
 E. Mansoor,  S. F. Manzer,  Shan-Ping Mao,  Yuezhi Mao,  N. Mardirossian,  
 A. V. Marenich,  T. Markovich,  L. A. Martinez-Martinez,  S. A. Maurer,  
 N. J. Mayhall,  S. C. McKenzie,  J.-M. Mewes,  A. F. Morrison,  
 J. W. Mullinax,  K. Nanda,  T. S. Nguyen-Beck,  R. Olivares-Amaya,  
 J. A. Parkhill,  T. M. Perrine,  F. Plasser,  P. Pokhilko,  S. Prager,  
 A. Prociuk,  E. Ramos,  D. R. Rehn,  F. Rob,  M. Schneider,  N. Sergueev,  
 S. M. Sharada,  S. Sharma,  D. W. Small,  T. Stauch,  T. Stein,  
 Yu-Chuan Su,  A. J. W. Thom,  A. Tkatchenko,  T. Tsuchimochi,  N. M. Tubman,  
 L. Vogt,  M. L. Vidal,  O. Vydrov,  M. A. Watson,  J. Wenzel,  
 M. de Wergifosse,  T. A. Wesolowski,  A. White,  J. Witte,  A. Yamada,  
 Jun Yang,  K. Yao,  S. Yeganeh,  S. R. Yost,  Zhi-Qiang You,  A. Zech,  
 Igor Ying Zhang,  Xing Zhang,  Yan Zhao,  Ying Zhu,  B. R. Brooks,  
 G. K. L. Chan,  C. J. Cramer,  M. S. Gordon,  W. J. Hehre,  A. Klamt,  
 M. W. Schmidt,  C. D. Sherrill,  D. G. Truhlar,  A. Aspuru-Guzik,  R. Baer,  
 A. T. Bell,  N. A. Besley,  Jeng-Da Chai,  A. E. DePrince, III,  
 R. A. DiStasio Jr.,  A. Dreuw,  B. D. Dunietz,  T. R. Furlani,  
 Chao-Ping Hsu,  Yousung Jung,  Jing Kong,  D. S. Lambrecht,  WanZhen Liang,  
 C. Ochsenfeld,  V. A. Rassolov,  L. V. Slipchenko,  J. E. Subotnik,  
 T. Van Voorhis,  J. M. Herbert,  A. I. Krylov,  P. M. W. Gill,  M. Head-Gordon

 Contributors to earlier versions of Q-Chem not listed above: 
 R. D. Adamson,  B. Austin,  J. Baker,  G. J. O. Beran,  K. Brandhorst,  
 S. T. Brown,  E. F. C. Byrd,  A. K. Chakraborty,  C.-L. Cheng,  
 Siu Hung Chien,  D. M. Chipman,  D. L. Crittenden,  H. Dachsel,  
 R. J. Doerksen,  A. D. Dutoi,  L. Fusti-Molnar,  W. A. Goddard III,  
 A. Golubeva-Zadorozhnaya,  S. R. Gwaltney,  G. Hawkins,  A. Heyden,  
 S. Hirata,  G. Kedziora,  F. J. Keil,  C. Kelley,  Jihan Kim,  R. A. King,  
 R. Z. Khaliullin,  P. P. Korambath,  W. Kurlancheek,  A. M. Lee,  M. S. Lee,  
 S. V. Levchenko,  Ching Yeh Lin,  D. Liotard,  R. C. Lochan,  I. Lotan,  
 P. E. Maslen,  N. Nair,  D. P. O'Neill,  D. Neuhauser,  E. Neuscamman,  
 C. M. Oana,  R. Olson,  B. Peters,  R. Peverati,  P. A. Pieniazek,  
 Y. M. Rhee,  J. Ritchie,  M. A. Rohrdanz,  E. Rosta,  N. J. Russ,  
 H. F. Schaefer III,  N. E. Schultz,  N. Shenvi,  A. C. Simmonett,  A. Sodt,  
 D. Stuck,  K. S. Thanthiriwatte,  V. Vanovschi,  Tao Wang,  A. Warshel,  
 C. F. Williams,  Q. Wu,  X. Xu,  W. Zhang

 Please cite Q-Chem as follows:
 Y. Shao et al., Mol. Phys. 113, 184-215 (2015)
 DOI: 10.1080/00268976.2014.952696

 Q-Chem 5.1.2 for Intel X86 EM64T Linux

 Parts of Q-Chem use Armadillo 8.300.2 (Tropical Shenanigans).
 http://arma.sourceforge.net/

 Q-Chem begins on Mon Nov 26 18:23:49 2018  

Host: 
0

     Scratch files written to /scratch/taweetham/qchem53243//
Input Ideriv = 2
Curr. Ideriv = -1
Max.  Ideriv = 2

Checking the input file for inconsistencies... 	...done.

--------------------------------------------------------------
User input:
--------------------------------------------------------------
$molecule
0 1
C 
P 1 1.5 
I 2 PI 1 120. 
H 1 PH 2 120.  3 180.0
Cl 1 PCl 2 120.  3 0.0

PH=1.44
PF=1.54
PCl=2.03
PBr=2.5
PI=2.6
$end

$rem
   job_type	optimization
   basis	6-311++g**
   method	b3lyp
$end

--------------------------------------------------------------
 ----------------------------------------------------------------
             Standard Nuclear Orientation (Angstroms)
    I     Atom           X                Y                Z
 ----------------------------------------------------------------
    1      C       2.1319774548     0.8971058688     0.0000000000
    2      P       0.7338461183     1.4404554487     0.0000000000
    3      I      -1.2934955748    -0.1873914911    -0.0000000000
    4      H       3.2548128540     1.7986826355     0.0000000000
    5      Cl      2.4412291826    -1.1092000323    -0.0000000000
 ----------------------------------------------------------------
 Molecular Point Group                 Cs    NOp =  2
 Largest Abelian Subgroup              Cs    NOp =  2
 Nuclear Repulsion Energy =   448.8524950571 hartrees
 There are       46 alpha and       46 beta electrons
 Requested basis set is 6-311++G(d,p)
 There are 61 shells and 151 basis functions

 Total QAlloc Memory Limit   2000 MB
 Mega-Array Size       188 MB
 MEM_STATIC part       192 MB
 A cutoff of  1.0D-11 yielded   1517 shell pairs
 There are      9894 function pairs (     11001 Cartesian)
 Smallest overlap matrix eigenvalue = 7.42E-04

 Scale SEOQF with 1.000000e-01/1.000000e-01/1.000000e-01

 Standard Electronic Orientation quadrupole field applied
 Nucleus-field energy     =     0.0000000129 hartrees
 Guess from superposition of atomic densities
 Warning:  Energy on first SCF cycle will be non-variational
 SAD guess density has 92.000000 electrons

 -----------------------------------------------------------------------
  General SCF calculation program by
  Eric Jon Sundstrom, Paul Horn, Yuezhi Mao, Dmitri Zuev, Alec White,
  David Stuck, Shaama M.S., Shane Yost, Joonho Lee, David Small,
  Daniel Levine, Susi Lehtola, Hugh Burton, Evgeny Epifanovsky
 -----------------------------------------------------------------------
 Exchange:     0.2000 Hartree-Fock + 0.0800 Slater + 0.7200 B88
 Correlation:  0.1900 VWN1RPA + 0.8100 LYP
 Using SG-1 standard quadrature grid
 A restricted SCF calculation will be
 performed using DIIS
 SCF converges when DIIS error is below 1.0e-08
 ---------------------------------------
  Cycle       Energy         DIIS error
 ---------------------------------------
    1   -7760.0253229230      3.72e-02  
    2   -7759.6922194406      3.48e-03  
    3   -7759.6147829376      5.82e-03  
    4   -7759.7287999144      1.15e-03  
    5   -7759.7325513899      4.77e-04  
    6   -7759.7332229927      1.76e-04  
    7   -7759.7333248431      3.51e-05  
    8   -7759.7333293315      1.28e-05  
    9   -7759.7333299736      4.05e-06  
   10   -7759.7333300059      6.49e-07  
   11   -7759.7333300076      2.50e-07  
   12   -7759.7333300079      3.37e-08  
   13   -7759.7333300079      8.82e-09  Convergence criterion met
 ---------------------------------------
 SCF time:   CPU 17.94s  wall 18.00s 
 SCF   energy in the final basis set =    -7759.7333300079
 Total energy in the final basis set =    -7759.7333300079

 --------------------------------------------------------------
             Orbital Energies (a.u.) and Symmetries
 --------------------------------------------------------------

 Alpha MOs, Restricted
 -- Occupied --                  
******* -176.31 -165.72 -165.71 -165.71 -101.57  -77.10  -35.81
  1 A'    2 A'    3 A'    1 A"    4 A'    5 A'    6 A'    7 A'                 
-31.302 -31.296 -31.296 -22.952 -22.951 -22.951 -22.947 -22.947
  8 A'    2 A"    9 A'   10 A'    3 A"   11 A'    4 A"   12 A'                 
-10.290  -9.479  -7.244  -7.233  -7.233  -6.603  -6.357  -4.769
 13 A'   14 A'   15 A'    5 A"   16 A'   17 A'   18 A'   19 A'                 
 -4.765  -4.762  -4.760  -4.756  -4.755  -2.035  -2.031  -2.030
 20 A'    6 A"   21 A'    7 A"   22 A'   23 A'    8 A"   24 A'                 
 -2.019  -2.018  -0.842  -0.771  -0.658  -0.518  -0.443  -0.411
  9 A"   25 A'   26 A'   27 A'   28 A'   29 A'   30 A'   31 A'                 
 -0.371  -0.332  -0.313  -0.300  -0.280  -0.275
 10 A"   32 A'   11 A"   33 A'   12 A"   34 A'                                 
 -- Virtual --                   
 -0.136  -0.085  -0.083  -0.020   0.018   0.033   0.039   0.044
 35 A'   13 A"   36 A'   37 A'   38 A'   39 A'   14 A"   40 A'                 
  0.067   0.072   0.086   0.088   0.101   0.107   0.118   0.146
 41 A'   42 A'   15 A"   43 A'   16 A"   44 A'   45 A'   46 A'                 
  0.152   0.159   0.211   0.224   0.250   0.270   0.280   0.342
 47 A'   48 A'   49 A'   17 A"   50 A'   18 A"   51 A'   52 A'                 
  0.371   0.390   0.398   0.400   0.409   0.425   0.439   0.468
 53 A'   19 A"   20 A"   54 A'   55 A'   56 A'   57 A'   21 A"                 
  0.476   0.487   0.537   0.544   0.586   0.626   0.646   0.659
 58 A'   59 A'   22 A"   60 A'   61 A'   62 A'   23 A"   24 A"                 
  0.761   0.778   0.845   0.851   0.865   0.877   0.902   0.956
 63 A'   64 A'   65 A'   25 A"   26 A"   66 A'   67 A'   68 A'                 
  1.048   1.148   1.178   1.292   1.315   1.343   1.385   1.470
 69 A'   70 A'   27 A"   28 A"   71 A'   72 A'   73 A'   74 A'                 
  1.489   1.536   1.575   1.635   1.669   1.735   2.014   2.059
 29 A"   30 A"   75 A'   31 A"   76 A'   77 A'   78 A'   79 A'                 
  2.246   2.281   2.357   2.571   2.683   2.995   3.302   3.955
 32 A"   80 A'   81 A'   82 A'   33 A"   83 A'   84 A'   34 A"                 
  3.965   3.967   3.996   4.092   4.297   5.982   6.006   6.021
 35 A"   85 A'   86 A'   87 A'   88 A'   36 A"   89 A'   90 A'                 
  6.967   9.658  13.780  13.880  14.090  23.437  25.783  25.845
 91 A'   92 A'   37 A"   93 A'   94 A'   95 A'   38 A"   96 A'                 
 26.143  27.754  28.328  28.346  28.359  28.530  28.534  28.535
 97 A'   98 A'   39 A"   99 A'  100 A'   40 A"   41 A"  101 A'                 
 28.547  28.607 127.874 127.888 127.904 151.567 163.147 215.635
102 A'  103 A'   42 A"  104 A'  105 A'  106 A'  107 A'  108 A'                 
*******
109 A'                                                                         

 Beta MOs, Restricted
 -- Occupied --                  
******* -176.31 -165.72 -165.71 -165.71 -101.57  -77.10  -35.81
  1 A'    2 A'    3 A'    1 A"    4 A'    5 A'    6 A'    7 A'                 
-31.302 -31.296 -31.296 -22.952 -22.951 -22.951 -22.947 -22.947
  8 A'    2 A"    9 A'   10 A'    3 A"   11 A'    4 A"   12 A'                 
-10.290  -9.479  -7.244  -7.233  -7.233  -6.603  -6.357  -4.769
 13 A'   14 A'   15 A'    5 A"   16 A'   17 A'   18 A'   19 A'                 
 -4.765  -4.762  -4.760  -4.756  -4.755  -2.035  -2.031  -2.030
 20 A'    6 A"   21 A'    7 A"   22 A'   23 A'    8 A"   24 A'                 
 -2.019  -2.018  -0.842  -0.771  -0.658  -0.518  -0.443  -0.411
  9 A"   25 A'   26 A'   27 A'   28 A'   29 A'   30 A'   31 A'                 
 -0.371  -0.332  -0.313  -0.300  -0.280  -0.275
 10 A"   32 A'   11 A"   33 A'   12 A"   34 A'                                 
 -- Virtual --                   
 -0.136  -0.085  -0.083  -0.020   0.018   0.033   0.039   0.044
 35 A'   13 A"   36 A'   37 A'   38 A'   39 A'   14 A"   40 A'                 
  0.067   0.072   0.086   0.088   0.101   0.107   0.118   0.146
 41 A'   42 A'   15 A"   43 A'   16 A"   44 A'   45 A'   46 A'                 
  0.152   0.159   0.211   0.224   0.250   0.270   0.280   0.342
 47 A'   48 A'   49 A'   17 A"   50 A'   18 A"   51 A'   52 A'                 
  0.371   0.390   0.398   0.400   0.409   0.425   0.439   0.468
 53 A'   19 A"   20 A"   54 A'   55 A'   56 A'   57 A'   21 A"                 
  0.476   0.487   0.537   0.544   0.586   0.626   0.646   0.659
 58 A'   59 A'   22 A"   60 A'   61 A'   62 A'   23 A"   24 A"                 
  0.761   0.778   0.845   0.851   0.865   0.877   0.902   0.956
 63 A'   64 A'   65 A'   25 A"   26 A"   66 A'   67 A'   68 A'                 
  1.048   1.148   1.178   1.292   1.315   1.343   1.385   1.470
 69 A'   70 A'   27 A"   28 A"   71 A'   72 A'   73 A'   74 A'                 
  1.489   1.536   1.575   1.635   1.669   1.735   2.014   2.059
 29 A"   30 A"   75 A'   31 A"   76 A'   77 A'   78 A'   79 A'                 
  2.246   2.281   2.357   2.571   2.683   2.995   3.302   3.955
 32 A"   80 A'   81 A'   82 A'   33 A"   83 A'   84 A'   34 A"                 
  3.965   3.967   3.996   4.092   4.297   5.982   6.006   6.021
 35 A"   85 A'   86 A'   87 A'   88 A'   36 A"   89 A'   90 A'                 
  6.967   9.658  13.780  13.880  14.090  23.437  25.783  25.845
 91 A'   92 A'   37 A"   93 A'   94 A'   95 A'   38 A"   96 A'                 
 26.143  27.754  28.328  28.346  28.359  28.530  28.534  28.535
 97 A'   98 A'   39 A"   99 A'  100 A'   40 A"   41 A"  101 A'                 
 28.547  28.607 127.874 127.888 127.904 151.567 163.147 215.635
102 A'  103 A'   42 A"  104 A'  105 A'  106 A'  107 A'  108 A'                 
*******
109 A'                                                                         
 --------------------------------------------------------------

          Ground-State Mulliken Net Atomic Charges

     Atom                 Charge (a.u.)
  ----------------------------------------
      1 C                    -0.206518
      2 P                     0.076756
      3 I                    -0.121021
      4 H                     0.238543
      5 Cl                    0.012240
  ----------------------------------------
  Sum of atomic charges =     0.000000

 -----------------------------------------------------------------
                    Cartesian Multipole Moments
 -----------------------------------------------------------------
    Charge (ESU x 10^10)
                 0.0000
    Dipole Moment (Debye)
         X       0.7722      Y       1.9943      Z      -0.0000
       Tot       2.1386
    Quadrupole Moments (Debye-Ang)
        XX     -57.2183     XY       7.5446     YY     -58.3579
        XZ      -0.0000     YZ       0.0000     ZZ     -61.9189
    Octopole Moments (Debye-Ang^2)
       XXX     -48.0295    XXY      11.6955    XYY      -9.2063
       YYY     -16.6981    XXZ      -0.0000    XYZ       0.0000
       YYZ      -0.0000    XZZ     -20.0289    YZZ      -4.6682
       ZZZ      -0.0000
    Hexadecapole Moments (Debye-Ang^3)
      XXXX   -1011.6449   XXXY      80.7924   XXYY    -204.8548
      XYYY      10.1607   YYYY    -375.3311   XXXZ      -0.0000
      XXYZ       0.0000   XYYZ      -0.0000   YYYZ      -0.0000
      XXZZ    -201.5623   XYZZ      -0.4984   YYZZ     -79.8507
      XZZZ      -0.0000   YZZZ       0.0000   ZZZZ     -85.4133
 -----------------------------------------------------------------
 Calculating analytic gradient of the SCF energy
 Gradient of SCF Energy
            1           2           3           4           5
    1  -0.2096417   0.1609839  -0.0153418   0.0704254  -0.0064257
    2   0.0684075  -0.0781417  -0.0044229   0.0645925  -0.0504355
    3   0.0000000   0.0000000  -0.0000000   0.0000000  -0.0000000
 Max gradient component =       2.096E-01
 RMS gradient           =       7.858E-02
 Gradient time:  CPU 4.68 s  wall 4.69 s
 Geometry Optimization Parameters
   NAtoms,    NIC,     NZ,  NCons,   NDum,   NFix, NCnnct, MaxDiis
        5      20       5       0       0       0       0       0


** GEOMETRY OPTIMIZATION IN DELOCALIZED INTERNAL COORDINATES **
   Searching for a Minimum

   Optimization Cycle:   1

                       Coordinates (Angstroms)
     ATOM                X               Y               Z
      1  C         2.1319774548    0.8971058688    0.0000000000
      2  P         0.7338461183    1.4404554487    0.0000000000
      3  I        -1.2934955748   -0.1873914911    0.0000000000
      4  H         3.2548128540    1.7986826355    0.0000000000
      5  Cl        2.4412291826   -1.1092000323    0.0000000000
   Point Group: cs    Number of degrees of freedom:     7


   Energy is  -7759.733330008


 Attempting to Generate Delocalized Internal Coordinates

  7 Hessian modes will be used to form the next step
  Hessian Eigenvalues:
     0.075278    0.130389    0.139919    0.160000    0.220000    0.250000
     0.766766

 Minimum Search - Taking Simple RFO Step
 Searching for Lamda that Minimizes Along All modes
 Value Taken    Lamda =  -0.09217387
 Calculated Step too Large.  Step scaled by  0.550074
 Step Taken.  Stepsize is  0.300000

                             Maximum     Tolerance    Cnvgd?
         Gradient           0.164165      0.000300      NO
         Displacement       0.192244      0.001200      NO
         Energy change     *********      0.000001      NO


 New Cartesian Coordinates Obtained by Inverse Iteration

 Displacement from previous Coordinates is:  0.313927
 ----------------------------------------------------------------
             Standard Nuclear Orientation (Angstroms)
    I     Atom           X                Y                Z
 ----------------------------------------------------------------
    1      C       2.1429468896     0.8852344807     0.0000000000
    2      P       0.7078154400     1.4868285580     0.0000000000
    3      I      -1.2615523287    -0.1713448255     0.0000000000
    4      H       3.1829846947     1.6904214461     0.0000000000
    5      Cl      2.4961753394    -1.0514872297     0.0000000000
 ----------------------------------------------------------------
 Molecular Point Group                 Cs    NOp =  2
 Largest Abelian Subgroup              Cs    NOp =  2
 Nuclear Repulsion Energy =   450.2503289943 hartrees
 There are       46 alpha and       46 beta electrons
 Applying Cartesian multipole field
    Component          Value
    ---------          -----
     (2,0,0)        1.00000E-11
     (0,2,0)        2.00000E-11
     (0,0,2)       -3.00000E-11
 Nucleus-field energy     =     0.0000000128 hartrees
 Requested basis set is 6-311++G(d,p)
 There are 61 shells and 151 basis functions
 A cutoff of  1.0D-11 yielded   1531 shell pairs
 There are      9956 function pairs (     11068 Cartesian)
 Smallest overlap matrix eigenvalue = 7.32E-04
 Guess MOs from SCF MO coefficient file

 -----------------------------------------------------------------------
  General SCF calculation program by
  Eric Jon Sundstrom, Paul Horn, Yuezhi Mao, Dmitri Zuev, Alec White,
  David Stuck, Shaama M.S., Shane Yost, Joonho Lee, David Small,
  Daniel Levine, Susi Lehtola, Hugh Burton, Evgeny Epifanovsky
 -----------------------------------------------------------------------
 Exchange:     0.2000 Hartree-Fock + 0.0800 Slater + 0.7200 B88
 Correlation:  0.1900 VWN1RPA + 0.8100 LYP
 Using SG-1 standard quadrature grid
 A restricted SCF calculation will be
 performed using DIIS
 SCF converges when DIIS error is below 1.0e-08
 ---------------------------------------
  Cycle       Energy         DIIS error
 ---------------------------------------
    1   -7759.7749287712      9.69e-04  
    2   -7759.7784637900      2.94e-04  
    3   -7759.7783595948      3.40e-04  
    4   -7759.7787032198      1.28e-04  
    5   -7759.7787532592      3.58e-05  
    6   -7759.7787572759      9.88e-06  
    7   -7759.7787575879      3.09e-06  
    8   -7759.7787576164      1.12e-06  
    9   -7759.7787576209      2.16e-07  
   10   -7759.7787576210      6.32e-08  
   11   -7759.7787576210      1.35e-08  
   12   -7759.7787576210      2.95e-09  Convergence criterion met
 ---------------------------------------
 SCF time:   CPU 16.69s  wall 16.00s 
 SCF   energy in the final basis set =    -7759.7787576210
 Total energy in the final basis set =    -7759.7787576210

 --------------------------------------------------------------
             Orbital Energies (a.u.) and Symmetries
 --------------------------------------------------------------

 Alpha MOs, Restricted
 -- Occupied --                  
******* -176.31 -165.72 -165.71 -165.71 -101.57  -77.11  -35.81
  1 A'    2 A'    3 A'    1 A"    4 A'    5 A'    6 A'    7 A'                 
-31.301 -31.296 -31.295 -22.952 -22.951 -22.950 -22.947 -22.947
  8 A'    2 A"    9 A'   10 A'    3 A"   11 A'    4 A"   12 A'                 
-10.288  -9.483  -7.248  -7.238  -7.237  -6.604  -6.357  -4.769
 13 A'   14 A'   15 A'    5 A"   16 A'   17 A'   18 A'   19 A'                 
 -4.767  -4.763  -4.761  -4.756  -4.755  -2.035  -2.031  -2.030
 20 A'    6 A"   21 A'    7 A"   22 A'   23 A'    8 A"   24 A'                 
 -2.019  -2.018  -0.848  -0.763  -0.660  -0.533  -0.450  -0.414
  9 A"   25 A'   26 A'   27 A'   28 A'   29 A'   30 A'   31 A'                 
 -0.371  -0.335  -0.312  -0.304  -0.277  -0.276
 10 A"   32 A'   11 A"   33 A'   12 A"   34 A'                                 
 -- Virtual --                   
 -0.123  -0.091  -0.059  -0.016   0.020   0.032   0.040   0.046
 35 A'   13 A"   36 A'   37 A'   38 A'   39 A'   14 A"   40 A'                 
  0.072   0.079   0.084   0.092   0.103   0.105   0.115   0.147
 41 A'   42 A'   15 A"   43 A'   16 A"   44 A'   45 A'   46 A'                 
  0.150   0.157   0.213   0.223   0.253   0.272   0.277   0.333
 47 A'   48 A'   49 A'   17 A"   50 A'   18 A"   51 A'   52 A'                 
  0.370   0.387   0.397   0.407   0.411   0.424   0.436   0.467
 53 A'   19 A"   20 A"   54 A'   55 A'   56 A'   57 A'   21 A"                 
  0.479   0.487   0.537   0.553   0.575   0.613   0.637   0.663
 58 A'   59 A'   22 A"   60 A'   61 A'   62 A'   23 A"   24 A"                 
  0.762   0.792   0.841   0.856   0.861   0.871   0.889   0.974
 63 A'   64 A'   25 A"   65 A'   26 A"   66 A'   67 A'   68 A'                 
  1.059   1.085   1.172   1.292   1.318   1.354   1.436   1.481
 69 A'   70 A'   27 A"   28 A"   71 A'   72 A'   73 A'   29 A"                 
  1.503   1.547   1.594   1.669   1.681   1.785   1.985   2.145
 74 A'   30 A"   75 A'   76 A'   31 A"   77 A'   78 A'   79 A'                 
  2.244   2.284   2.367   2.615   2.682   3.030   3.334   3.955
 32 A"   80 A'   81 A'   82 A'   33 A"   83 A'   84 A'   34 A"                 
  3.966   3.967   3.998   4.098   4.293   5.982   6.007   6.022
 35 A"   85 A'   86 A'   87 A'   88 A'   36 A"   89 A'   90 A'                 
  6.945   9.662  13.779  13.878  14.043  23.411  25.782  25.849
 91 A'   92 A'   37 A"   93 A'   94 A'   95 A'   38 A"   96 A'                 
 26.175  27.753  28.328  28.347  28.359  28.530  28.534  28.535
 97 A'   98 A'   39 A"   99 A'  100 A'   40 A"   41 A"  101 A'                 
 28.548  28.610 127.874 127.888 127.904 151.565 163.106 215.640
102 A'  103 A'   42 A"  104 A'  105 A'  106 A'  107 A'  108 A'                 
*******
109 A'                                                                         

 Beta MOs, Restricted
 -- Occupied --                  
******* -176.31 -165.72 -165.71 -165.71 -101.57  -77.11  -35.81
  1 A'    2 A'    3 A'    1 A"    4 A'    5 A'    6 A'    7 A'                 
-31.301 -31.296 -31.295 -22.952 -22.951 -22.950 -22.947 -22.947
  8 A'    2 A"    9 A'   10 A'    3 A"   11 A'    4 A"   12 A'                 
-10.288  -9.483  -7.248  -7.238  -7.237  -6.604  -6.357  -4.769
 13 A'   14 A'   15 A'    5 A"   16 A'   17 A'   18 A'   19 A'                 
 -4.767  -4.763  -4.761  -4.756  -4.755  -2.035  -2.031  -2.030
 20 A'    6 A"   21 A'    7 A"   22 A'   23 A'    8 A"   24 A'                 
 -2.019  -2.018  -0.848  -0.763  -0.660  -0.533  -0.450  -0.414
  9 A"   25 A'   26 A'   27 A'   28 A'   29 A'   30 A'   31 A'                 
 -0.371  -0.335  -0.312  -0.304  -0.277  -0.276
 10 A"   32 A'   11 A"   33 A'   12 A"   34 A'                                 
 -- Virtual --                   
 -0.123  -0.091  -0.059  -0.016   0.020   0.032   0.040   0.046
 35 A'   13 A"   36 A'   37 A'   38 A'   39 A'   14 A"   40 A'                 
  0.072   0.079   0.084   0.092   0.103   0.105   0.115   0.147
 41 A'   42 A'   15 A"   43 A'   16 A"   44 A'   45 A'   46 A'                 
  0.150   0.157   0.213   0.223   0.253   0.272   0.277   0.333
 47 A'   48 A'   49 A'   17 A"   50 A'   18 A"   51 A'   52 A'                 
  0.370   0.387   0.397   0.407   0.411   0.424   0.436   0.467
 53 A'   19 A"   20 A"   54 A'   55 A'   56 A'   57 A'   21 A"                 
  0.479   0.487   0.537   0.553   0.575   0.613   0.637   0.663
 58 A'   59 A'   22 A"   60 A'   61 A'   62 A'   23 A"   24 A"                 
  0.762   0.792   0.841   0.856   0.861   0.871   0.889   0.974
 63 A'   64 A'   25 A"   65 A'   26 A"   66 A'   67 A'   68 A'                 
  1.059   1.085   1.172   1.292   1.318   1.354   1.436   1.481
 69 A'   70 A'   27 A"   28 A"   71 A'   72 A'   73 A'   29 A"                 
  1.503   1.547   1.594   1.669   1.681   1.785   1.985   2.145
 74 A'   30 A"   75 A'   76 A'   31 A"   77 A'   78 A'   79 A'                 
  2.244   2.284   2.367   2.615   2.682   3.030   3.334   3.955
 32 A"   80 A'   81 A'   82 A'   33 A"   83 A'   84 A'   34 A"                 
  3.966   3.967   3.998   4.098   4.293   5.982   6.007   6.022
 35 A"   85 A'   86 A'   87 A'   88 A'   36 A"   89 A'   90 A'                 
  6.945   9.662  13.779  13.878  14.043  23.411  25.782  25.849
 91 A'   92 A'   37 A"   93 A'   94 A'   95 A'   38 A"   96 A'                 
 26.175  27.753  28.328  28.347  28.359  28.530  28.534  28.535
 97 A'   98 A'   39 A"   99 A'  100 A'   40 A"   41 A"  101 A'                 
 28.548  28.610 127.874 127.888 127.904 151.565 163.106 215.640
102 A'  103 A'   42 A"  104 A'  105 A'  106 A'  107 A'  108 A'                 
*******
109 A'                                                                         
 --------------------------------------------------------------

          Ground-State Mulliken Net Atomic Charges

     Atom                 Charge (a.u.)
  ----------------------------------------
      1 C                    -0.252452
      2 P                     0.080271
      3 I                    -0.123665
      4 H                     0.242863
      5 Cl                    0.052983
  ----------------------------------------
  Sum of atomic charges =    -0.000000

 -----------------------------------------------------------------
                    Cartesian Multipole Moments
 -----------------------------------------------------------------
    Charge (ESU x 10^10)
                 0.0000
    Dipole Moment (Debye)
         X       0.7623      Y       1.7210      Z      -0.0000
       Tot       1.8823
    Quadrupole Moments (Debye-Ang)
        XX     -57.4257     XY       6.5884     YY     -58.5020
        XZ      -0.0000     YZ       0.0000     ZZ     -61.9258
    Octopole Moments (Debye-Ang^2)
       XXX     -52.3708    XXY       6.7242    XYY     -11.5396
       YYY     -22.9274    XXZ      -0.0000    XYZ       0.0000
       YYZ      -0.0000    XZZ     -21.1166    YZZ      -6.5900
       ZZZ      -0.0000
    Hexadecapole Moments (Debye-Ang^3)
      XXXX   -1020.6748   XXXY      68.5698   XXYY    -208.4875
      XYYY       6.0360   YYYY    -375.0260   XXXZ      -0.0000
      XXYZ       0.0000   XYYZ      -0.0000   YYYZ       0.0000
      XXZZ    -200.9860   XYZZ      -0.5159   YYZZ     -79.3236
      XZZZ      -0.0000   YZZZ       0.0000   ZZZZ     -85.6694
 -----------------------------------------------------------------
 Calculating analytic gradient of the SCF energy
 Gradient of SCF Energy
            1           2           3           4           5
    1  -0.1404191   0.0949972  -0.0154003   0.0629724  -0.0021502
    2   0.0484900  -0.0498240  -0.0046942   0.0560659  -0.0500378
    3   0.0000000  -0.0000000   0.0000000  -0.0000000  -0.0000000
 Max gradient component =       1.404E-01
 RMS gradient           =       5.382E-02
 Gradient time:  CPU 4.71 s  wall 4.72 s
 Geometry Optimization Parameters
   NAtoms,    NIC,     NZ,  NCons,   NDum,   NFix, NCnnct, MaxDiis
        5      20       5       0       0       0       0       0

 Cartesian Hessian Update
 Hessian Updated using BFGS Update


** GEOMETRY OPTIMIZATION IN DELOCALIZED INTERNAL COORDINATES **
   Searching for a Minimum

   Optimization Cycle:   2

                       Coordinates (Angstroms)
     ATOM                X               Y               Z
      1  C         2.1429468896    0.8852344807    0.0000000000
      2  P         0.7078154400    1.4868285580    0.0000000000
      3  I        -1.2615523287   -0.1713448255    0.0000000000
      4  H         3.1829846947    1.6904214461    0.0000000000
      5  Cl        2.4961753394   -1.0514872297    0.0000000000
   Point Group: cs    Number of degrees of freedom:     7


   Energy is  -7759.778757621

 Hessian Updated using BFGS Update

  7 Hessian modes will be used to form the next step
  Hessian Eigenvalues:
     0.059990    0.079674    0.138913    0.159822    0.218599    0.244329
     0.907263

 Minimum Search - Taking Simple RFO Step
 Searching for Lamda that Minimizes Along All modes
 Value Taken    Lamda =  -0.09276880
 Calculated Step too Large.  Step scaled by  0.402701
 Step Taken.  Stepsize is  0.300000

                             Maximum     Tolerance    Cnvgd?
         Gradient           0.110345      0.000300      NO
         Displacement       0.174431      0.001200      NO
         Energy change     -0.045428      0.000001      NO


 New Cartesian Coordinates Obtained by Inverse Iteration

 Displacement from previous Coordinates is:  0.331284
 ----------------------------------------------------------------
             Standard Nuclear Orientation (Angstroms)
    I     Atom           X                Y                Z
 ----------------------------------------------------------------
    1      C       2.1452701277     0.8760429624     0.0000000000
    2      P       0.6981536292     1.5364632648     0.0000000000
    3      I      -1.1900933785    -0.1708300055     0.0000000000
    4      H       3.1075740039     1.5795920545     0.0000000000
    5      Cl      2.5074656526    -0.9816158466     0.0000000000
 ----------------------------------------------------------------
 Molecular Point Group                 Cs    NOp =  2
 Largest Abelian Subgroup              Cs    NOp =  2
 Nuclear Repulsion Energy =   456.7521811155 hartrees
 There are       46 alpha and       46 beta electrons
 Applying Cartesian multipole field
    Component          Value
    ---------          -----
     (2,0,0)        1.00000E-11
     (0,2,0)        2.00000E-11
     (0,0,2)       -3.00000E-11
 Nucleus-field energy     =     0.0000000124 hartrees
 Requested basis set is 6-311++G(d,p)
 There are 61 shells and 151 basis functions
 A cutoff of  1.0D-11 yielded   1543 shell pairs
 There are      9986 function pairs (     11101 Cartesian)
 Smallest overlap matrix eigenvalue = 6.82E-04
 Guess MOs from SCF MO coefficient file

 -----------------------------------------------------------------------
  General SCF calculation program by
  Eric Jon Sundstrom, Paul Horn, Yuezhi Mao, Dmitri Zuev, Alec White,
  David Stuck, Shaama M.S., Shane Yost, Joonho Lee, David Small,
  Daniel Levine, Susi Lehtola, Hugh Burton, Evgeny Epifanovsky
 -----------------------------------------------------------------------
 Exchange:     0.2000 Hartree-Fock + 0.0800 Slater + 0.7200 B88
 Correlation:  0.1900 VWN1RPA + 0.8100 LYP
 Using SG-1 standard quadrature grid
 A restricted SCF calculation will be
 performed using DIIS
 SCF converges when DIIS error is below 1.0e-08
 ---------------------------------------
  Cycle       Energy         DIIS error
 ---------------------------------------
    1   -7759.8070491312      1.00e-03  
    2   -7759.8106353072      3.38e-04  
    3   -7759.8102776313      4.79e-04  
    4   -7759.8110138227      9.49e-05  
    5   -7759.8110379220      4.01e-05  
    6   -7759.8110432813      1.02e-05  
    7   -7759.8110435974      3.45e-06  
    8   -7759.8110436272      7.75e-07  
    9   -7759.8110436293      1.59e-07  
   10   -7759.8110436293      2.87e-08  
   11   -7759.8110436294      7.09e-09  Convergence criterion met
 ---------------------------------------
 SCF time:   CPU 15.50s  wall 16.00s 
 SCF   energy in the final basis set =    -7759.8110436294
 Total energy in the final basis set =    -7759.8110436294

 --------------------------------------------------------------
             Orbital Energies (a.u.) and Symmetries
 --------------------------------------------------------------

 Alpha MOs, Restricted
 -- Occupied --                  
******* -176.31 -165.71 -165.71 -165.71 -101.58  -77.11  -35.81
  1 A'    2 A'    3 A'    1 A"    4 A'    5 A'    6 A'    7 A'                 
-31.300 -31.295 -31.294 -22.950 -22.949 -22.949 -22.945 -22.945
  8 A'    2 A"    9 A'   10 A'    3 A"   11 A'    4 A"   12 A'                 
-10.280  -9.487  -7.253  -7.242  -7.242  -6.603  -6.356  -4.768
 13 A'   14 A'   15 A'    5 A"   16 A'   17 A'   18 A'   19 A'                 
 -4.765  -4.762  -4.759  -4.755  -4.753  -2.034  -2.029  -2.029
 20 A'    6 A"   21 A'    7 A"   22 A'   23 A'    8 A"   24 A'                 
 -2.017  -2.017  -0.861  -0.757  -0.661  -0.548  -0.460  -0.416
  9 A"   25 A'   26 A'   27 A'   28 A'   29 A'   30 A'   31 A'                 
 -0.375  -0.338  -0.311  -0.307  -0.276  -0.274
 10 A"   32 A'   11 A"   33 A'   34 A'   12 A"                                 
 -- Virtual --                   
 -0.111  -0.092  -0.035  -0.012   0.022   0.033   0.041   0.048
 35 A'   13 A"   36 A'   37 A'   38 A'   39 A'   14 A"   40 A'                 
  0.074   0.082   0.084   0.098   0.105   0.111   0.116   0.147
 41 A'   15 A"   42 A'   43 A'   16 A"   44 A'   45 A'   46 A'                 
  0.155   0.158   0.215   0.223   0.256   0.272   0.274   0.328
 47 A'   48 A'   49 A'   17 A"   50 A'   51 A'   18 A"   52 A'                 
  0.369   0.384   0.398   0.407   0.417   0.423   0.437   0.465
 53 A'   19 A"   20 A"   54 A'   55 A'   56 A'   57 A'   21 A"                 
  0.473   0.501   0.538   0.553   0.593   0.610   0.631   0.671
 58 A'   59 A'   22 A"   60 A'   61 A'   62 A'   23 A"   24 A"                 
  0.760   0.806   0.830   0.855   0.864   0.869   0.880   0.996
 63 A'   64 A'   25 A"   26 A"   65 A'   66 A'   67 A'   68 A'                 
  1.041   1.086   1.178   1.293   1.322   1.362   1.477   1.497
 69 A'   70 A'   27 A"   28 A"   71 A'   72 A'   29 A"   73 A'                 
  1.536   1.551   1.618   1.670   1.756   1.832   1.999   2.242
 74 A'   30 A"   75 A'   76 A'   31 A"   77 A'   78 A'   32 A"                 
  2.264   2.305   2.384   2.624   2.688   3.071   3.386   3.956
 79 A'   80 A'   81 A'   82 A'   33 A"   83 A'   84 A'   34 A"                 
  3.968   3.970   4.003   4.107   4.294   5.983   6.010   6.025
 35 A"   85 A'   86 A'   87 A'   88 A'   36 A"   89 A'   90 A'                 
  6.934   9.671  13.781  13.884  14.020  23.465  25.784  25.867
 91 A'   92 A'   37 A"   93 A'   94 A'   95 A'   38 A"   96 A'                 
 26.211  27.754  28.329  28.350  28.362  28.532  28.536  28.537
 97 A'   98 A'   39 A"   99 A'  100 A'   40 A"   41 A"  101 A'                 
 28.551  28.614 127.876 127.891 127.907 151.567 163.085 215.650
102 A'  103 A'   42 A"  104 A'  105 A'  106 A'  107 A'  108 A'                 
*******
109 A'                                                                         

 Beta MOs, Restricted
 -- Occupied --                  
******* -176.31 -165.71 -165.71 -165.71 -101.58  -77.11  -35.81
  1 A'    2 A'    3 A'    1 A"    4 A'    5 A'    6 A'    7 A'                 
-31.300 -31.295 -31.294 -22.950 -22.949 -22.949 -22.945 -22.945
  8 A'    2 A"    9 A'   10 A'    3 A"   11 A'    4 A"   12 A'                 
-10.280  -9.487  -7.253  -7.242  -7.242  -6.603  -6.356  -4.768
 13 A'   14 A'   15 A'    5 A"   16 A'   17 A'   18 A'   19 A'                 
 -4.765  -4.762  -4.759  -4.755  -4.753  -2.034  -2.029  -2.029
 20 A'    6 A"   21 A'    7 A"   22 A'   23 A'    8 A"   24 A'                 
 -2.017  -2.017  -0.861  -0.757  -0.661  -0.548  -0.460  -0.416
  9 A"   25 A'   26 A'   27 A'   28 A'   29 A'   30 A'   31 A'                 
 -0.375  -0.338  -0.311  -0.307  -0.276  -0.274
 10 A"   32 A'   11 A"   33 A'   34 A'   12 A"                                 
 -- Virtual --                   
 -0.111  -0.092  -0.035  -0.012   0.022   0.033   0.041   0.048
 35 A'   13 A"   36 A'   37 A'   38 A'   39 A'   14 A"   40 A'                 
  0.074   0.082   0.084   0.098   0.105   0.111   0.116   0.147
 41 A'   15 A"   42 A'   43 A'   16 A"   44 A'   45 A'   46 A'                 
  0.155   0.158   0.215   0.223   0.256   0.272   0.274   0.328
 47 A'   48 A'   49 A'   17 A"   50 A'   51 A'   18 A"   52 A'                 
  0.369   0.384   0.398   0.407   0.417   0.423   0.437   0.465
 53 A'   19 A"   20 A"   54 A'   55 A'   56 A'   57 A'   21 A"                 
  0.473   0.501   0.538   0.553   0.593   0.610   0.631   0.671
 58 A'   59 A'   22 A"   60 A'   61 A'   62 A'   23 A"   24 A"                 
  0.760   0.806   0.830   0.855   0.864   0.869   0.880   0.996
 63 A'   64 A'   25 A"   26 A"   65 A'   66 A'   67 A'   68 A'                 
  1.041   1.086   1.178   1.293   1.322   1.362   1.477   1.497
 69 A'   70 A'   27 A"   28 A"   71 A'   72 A'   29 A"   73 A'                 
  1.536   1.551   1.618   1.670   1.756   1.832   1.999   2.242
 74 A'   30 A"   75 A'   76 A'   31 A"   77 A'   78 A'   32 A"                 
  2.264   2.305   2.384   2.624   2.688   3.071   3.386   3.956
 79 A'   80 A'   81 A'   82 A'   33 A"   83 A'   84 A'   34 A"                 
  3.968   3.970   4.003   4.107   4.294   5.983   6.010   6.025
 35 A"   85 A'   86 A'   87 A'   88 A'   36 A"   89 A'   90 A'                 
  6.934   9.671  13.781  13.884  14.020  23.465  25.784  25.867
 91 A'   92 A'   37 A"   93 A'   94 A'   95 A'   38 A"   96 A'                 
 26.211  27.754  28.329  28.350  28.362  28.532  28.536  28.537
 97 A'   98 A'   39 A"   99 A'  100 A'   40 A"   41 A"  101 A'                 
 28.551  28.614 127.876 127.891 127.907 151.567 163.085 215.650
102 A'  103 A'   42 A"  104 A'  105 A'  106 A'  107 A'  108 A'                 
*******
109 A'                                                                         
 --------------------------------------------------------------

          Ground-State Mulliken Net Atomic Charges

     Atom                 Charge (a.u.)
  ----------------------------------------
      1 C                    -0.303337
      2 P                     0.078116
      3 I                    -0.128696
      4 H                     0.250190
      5 Cl                    0.103727
  ----------------------------------------
  Sum of atomic charges =    -0.000000

 -----------------------------------------------------------------
                    Cartesian Multipole Moments
 -----------------------------------------------------------------
    Charge (ESU x 10^10)
                 0.0000
    Dipole Moment (Debye)
         X       0.8464      Y       1.4395      Z      -0.0000
       Tot       1.6700
    Quadrupole Moments (Debye-Ang)
        XX     -57.4214     XY       5.6804     YY     -58.5262
        XZ      -0.0000     YZ      -0.0000     ZZ     -61.8073
    Octopole Moments (Debye-Ang^2)
       XXX     -57.1336    XXY       2.3624    XYY     -14.4812
       YYY     -28.1509    XXZ       0.0000    XYZ       0.0000
       YYZ      -0.0000    XZZ     -22.6361    YZZ      -8.1813
       ZZZ       0.0000
    Hexadecapole Moments (Debye-Ang^3)
      XXXX    -994.0784   XXXY      52.0923   XXYY    -206.3400
      XYYY      -1.5747   YYYY    -375.0564   XXXZ      -0.0000
      XXYZ       0.0000   XYYZ      -0.0000   YYYZ      -0.0000
      XXZZ    -194.3908   XYZZ      -2.1535   YYZZ     -78.8283
      XZZZ       0.0000   YZZZ      -0.0000   ZZZZ     -85.6103
 -----------------------------------------------------------------
 Calculating analytic gradient of the SCF energy
 Gradient of SCF Energy
            1           2           3           4           5
    1  -0.0897869   0.0621212  -0.0121716   0.0407396  -0.0009023
    2   0.0456019  -0.0342851  -0.0044546   0.0355533  -0.0424155
    3  -0.0000000   0.0000000  -0.0000000   0.0000000   0.0000000
 Max gradient component =       8.979E-02
 RMS gradient           =       3.658E-02
 Gradient time:  CPU 4.80 s  wall 4.80 s
 Geometry Optimization Parameters
   NAtoms,    NIC,     NZ,  NCons,   NDum,   NFix, NCnnct, MaxDiis
        5      20       5       0       0       0       0       0

 Cartesian Hessian Update
 Hessian Updated using BFGS Update


** GEOMETRY OPTIMIZATION IN DELOCALIZED INTERNAL COORDINATES **
   Searching for a Minimum

   Optimization Cycle:   3

                       Coordinates (Angstroms)
     ATOM                X               Y               Z
      1  C         2.1452701277    0.8760429624    0.0000000000
      2  P         0.6981536292    1.5364632648    0.0000000000
      3  I        -1.1900933785   -0.1708300055    0.0000000000
      4  H         3.1075740039    1.5795920545    0.0000000000
      5  Cl        2.5074656526   -0.9816158466    0.0000000000
   Point Group: cs    Number of degrees of freedom:     7


   Energy is  -7759.811043629

 Hessian Updated using BFGS Update

  7 Hessian modes will be used to form the next step
  Hessian Eigenvalues:
     0.074360    0.102511    0.159376    0.160604    0.215393    0.242964
     0.851236

 Minimum Search - Taking Simple RFO Step
 Searching for Lamda that Minimizes Along All modes
 Value Taken    Lamda =  -0.04692167
 Calculated Step too Large.  Step scaled by  0.555725
 Step Taken.  Stepsize is  0.300000

                             Maximum     Tolerance    Cnvgd?
         Gradient           0.074424      0.000300      NO
         Displacement       0.174041      0.001200      NO
         Energy change     -0.032286      0.000001      NO


 New Cartesian Coordinates Obtained by Inverse Iteration

 Displacement from previous Coordinates is:  0.334096
 ----------------------------------------------------------------
             Standard Nuclear Orientation (Angstroms)
    I     Atom           X                Y                Z
 ----------------------------------------------------------------
    1      C       2.1392267388     0.8522214190     0.0000000000
    2      P       0.6859594557     1.5817503131     0.0000000000
    3      I      -1.1133080956    -0.1683678716     0.0000000000
    4      H       3.0423574905     1.4728460536     0.0000000000
    5      Cl      2.5141344456    -0.8987974845     0.0000000000
 ----------------------------------------------------------------
 Molecular Point Group                 Cs    NOp =  2
 Largest Abelian Subgroup              Cs    NOp =  2
 Nuclear Repulsion Energy =   465.2869571421 hartrees
 There are       46 alpha and       46 beta electrons
 Applying Cartesian multipole field
    Component          Value
    ---------          -----
     (2,0,0)        1.00000E-11
     (0,2,0)        2.00000E-11
     (0,0,2)       -3.00000E-11
 Nucleus-field energy     =     0.0000000120 hartrees
 Requested basis set is 6-311++G(d,p)
 There are 61 shells and 151 basis functions
 A cutoff of  1.0D-11 yielded   1551 shell pairs
 There are     10027 function pairs (     11149 Cartesian)
 Smallest overlap matrix eigenvalue = 5.94E-04
 Guess MOs from SCF MO coefficient file

 -----------------------------------------------------------------------
  General SCF calculation program by
  Eric Jon Sundstrom, Paul Horn, Yuezhi Mao, Dmitri Zuev, Alec White,
  David Stuck, Shaama M.S., Shane Yost, Joonho Lee, David Small,
  Daniel Levine, Susi Lehtola, Hugh Burton, Evgeny Epifanovsky
 -----------------------------------------------------------------------
 Exchange:     0.2000 Hartree-Fock + 0.0800 Slater + 0.7200 B88
 Correlation:  0.1900 VWN1RPA + 0.8100 LYP
 Using SG-1 standard quadrature grid
 A restricted SCF calculation will be
 performed using DIIS
 SCF converges when DIIS error is below 1.0e-08
 ---------------------------------------
  Cycle       Energy         DIIS error
 ---------------------------------------
    1   -7759.8241333446      1.14e-03  
    2   -7759.8287308170      4.25e-04  
    3   -7759.8282975388      5.66e-04  
    4   -7759.8292900128      1.16e-04  
    5   -7759.8293287460      4.78e-05  
    6   -7759.8293363993      1.24e-05  
    7   -7759.8293368735      3.90e-06  
    8   -7759.8293369071      7.10e-07  
    9   -7759.8293369086      1.56e-07  
   10   -7759.8293369088      3.68e-08  
   11   -7759.8293369088      1.10e-08  
   12   -7759.8293369087      2.44e-09  Convergence criterion met
 ---------------------------------------
 SCF time:   CPU 17.18s  wall 17.00s 
 SCF   energy in the final basis set =    -7759.8293369087
 Total energy in the final basis set =    -7759.8293369087

 --------------------------------------------------------------
             Orbital Energies (a.u.) and Symmetries
 --------------------------------------------------------------

 Alpha MOs, Restricted
 -- Occupied --                  
******* -176.31 -165.71 -165.71 -165.71 -101.58  -77.10  -35.80
  1 A'    2 A'    3 A'    1 A"    4 A'    5 A'    6 A'    7 A'                 
-31.298 -31.293 -31.292 -22.948 -22.947 -22.947 -22.943 -22.943
  8 A'    2 A"    9 A'   10 A'    3 A"   11 A'    4 A"   12 A'                 
-10.270  -9.493  -7.258  -7.248  -7.247  -6.599  -6.354  -4.766
 13 A'   14 A'   15 A'    5 A"   16 A'   17 A'   18 A'   19 A'                 
 -4.762  -4.758  -4.756  -4.753  -4.752  -2.032  -2.027  -2.026
 20 A'    6 A"   21 A'    7 A"   22 A'   23 A'    8 A"   24 A'                 
 -2.016  -2.016  -0.883  -0.750  -0.663  -0.560  -0.474  -0.419
  9 A"   25 A'   26 A'   27 A'   28 A'   29 A'   30 A'   31 A'                 
 -0.385  -0.340  -0.310  -0.309  -0.275  -0.268
 10 A"   32 A'   33 A'   11 A"   34 A'   12 A"                                 
 -- Virtual --                   
 -0.095  -0.093  -0.013  -0.009   0.025   0.033   0.041   0.049
 35 A'   13 A"   36 A'   37 A'   38 A'   39 A'   14 A"   40 A'                 
  0.078   0.080   0.085   0.098   0.107   0.114   0.123   0.148
 41 A'   15 A"   42 A'   43 A'   16 A"   44 A'   45 A'   46 A'                 
  0.157   0.168   0.217   0.224   0.258   0.271   0.277   0.324
 47 A'   48 A'   49 A'   17 A"   50 A'   51 A'   18 A"   52 A'                 
  0.368   0.380   0.399   0.407   0.411   0.424   0.442   0.460
 53 A'   19 A"   20 A"   54 A'   55 A'   56 A'   57 A'   21 A"                 
  0.472   0.521   0.540   0.550   0.598   0.626   0.635   0.682
 58 A'   59 A'   22 A"   60 A'   61 A'   23 A"   62 A'   24 A"                 
  0.757   0.814   0.817   0.847   0.858   0.883   0.886   1.005
 63 A'   64 A'   25 A"   26 A"   65 A'   66 A'   67 A'   68 A'                 
  1.026   1.116   1.193   1.296   1.327   1.370   1.483   1.532
 69 A'   70 A'   27 A"   28 A"   71 A'   72 A'   29 A"   73 A'                 
  1.559   1.565   1.649   1.672   1.822   1.873   2.032   2.241
 30 A"   74 A'   75 A'   76 A'   31 A"   77 A'   78 A'   32 A"                 
  2.310   2.389   2.436   2.600   2.698   3.130   3.431   3.958
 79 A'   80 A'   81 A'   82 A'   33 A"   83 A'   84 A'   34 A"                 
  3.971   3.973   4.013   4.117   4.298   5.986   6.014   6.029
 35 A"   85 A'   86 A'   87 A'   88 A'   36 A"   89 A'   90 A'                 
  6.923   9.689  13.785  13.891  14.000  23.558  25.789  25.894
 91 A'   92 A'   37 A"   93 A'   94 A'   95 A'   38 A"   96 A'                 
 26.237  27.759  28.331  28.354  28.366  28.534  28.539  28.540
 97 A'   98 A'   39 A"   99 A'  100 A'   40 A"   41 A"  101 A'                 
 28.556  28.620 127.878 127.895 127.910 151.572 163.066 215.670
102 A'  103 A'   42 A"  104 A'  105 A'  106 A'  107 A'  108 A'                 
*******
109 A'                                                                         

 Beta MOs, Restricted
 -- Occupied --                  
******* -176.31 -165.71 -165.71 -165.71 -101.58  -77.10  -35.80
  1 A'    2 A'    3 A'    1 A"    4 A'    5 A'    6 A'    7 A'                 
-31.298 -31.293 -31.292 -22.948 -22.947 -22.947 -22.943 -22.943
  8 A'    2 A"    9 A'   10 A'    3 A"   11 A'    4 A"   12 A'                 
-10.270  -9.493  -7.258  -7.248  -7.247  -6.599  -6.354  -4.766
 13 A'   14 A'   15 A'    5 A"   16 A'   17 A'   18 A'   19 A'                 
 -4.762  -4.758  -4.756  -4.753  -4.752  -2.032  -2.027  -2.026
 20 A'    6 A"   21 A'    7 A"   22 A'   23 A'    8 A"   24 A'                 
 -2.016  -2.016  -0.883  -0.750  -0.663  -0.560  -0.474  -0.419
  9 A"   25 A'   26 A'   27 A'   28 A'   29 A'   30 A'   31 A'                 
 -0.385  -0.340  -0.310  -0.309  -0.275  -0.268
 10 A"   32 A'   33 A'   11 A"   34 A'   12 A"                                 
 -- Virtual --                   
 -0.095  -0.093  -0.013  -0.009   0.025   0.033   0.041   0.049
 35 A'   13 A"   36 A'   37 A'   38 A'   39 A'   14 A"   40 A'                 
  0.078   0.080   0.085   0.098   0.107   0.114   0.123   0.148
 41 A'   15 A"   42 A'   43 A'   16 A"   44 A'   45 A'   46 A'                 
  0.157   0.168   0.217   0.224   0.258   0.271   0.277   0.324
 47 A'   48 A'   49 A'   17 A"   50 A'   51 A'   18 A"   52 A'                 
  0.368   0.380   0.399   0.407   0.411   0.424   0.442   0.460
 53 A'   19 A"   20 A"   54 A'   55 A'   56 A'   57 A'   21 A"                 
  0.472   0.521   0.540   0.550   0.598   0.626   0.635   0.682
 58 A'   59 A'   22 A"   60 A'   61 A'   23 A"   62 A'   24 A"                 
  0.757   0.814   0.817   0.847   0.858   0.883   0.886   1.005
 63 A'   64 A'   25 A"   26 A"   65 A'   66 A'   67 A'   68 A'                 
  1.026   1.116   1.193   1.296   1.327   1.370   1.483   1.532
 69 A'   70 A'   27 A"   28 A"   71 A'   72 A'   29 A"   73 A'                 
  1.559   1.565   1.649   1.672   1.822   1.873   2.032   2.241
 30 A"   74 A'   75 A'   76 A'   31 A"   77 A'   78 A'   32 A"                 
  2.310   2.389   2.436   2.600   2.698   3.130   3.431   3.958
 79 A'   80 A'   81 A'   82 A'   33 A"   83 A'   84 A'   34 A"                 
  3.971   3.973   4.013   4.117   4.298   5.986   6.014   6.029
 35 A"   85 A'   86 A'   87 A'   88 A'   36 A"   89 A'   90 A'                 
  6.923   9.689  13.785  13.891  14.000  23.558  25.789  25.894
 91 A'   92 A'   37 A"   93 A'   94 A'   95 A'   38 A"   96 A'                 
 26.237  27.759  28.331  28.354  28.366  28.534  28.539  28.540
 97 A'   98 A'   39 A"   99 A'  100 A'   40 A"   41 A"  101 A'                 
 28.556  28.620 127.878 127.895 127.910 151.572 163.066 215.670
102 A'  103 A'   42 A"  104 A'  105 A'  106 A'  107 A'  108 A'                 
*******
109 A'                                                                         
 --------------------------------------------------------------

          Ground-State Mulliken Net Atomic Charges

     Atom                 Charge (a.u.)
  ----------------------------------------
      1 C                    -0.361405
      2 P                     0.068385
      3 I                    -0.136051
      4 H                     0.256289
      5 Cl                    0.172782
  ----------------------------------------
  Sum of atomic charges =     0.000000

 -----------------------------------------------------------------
                    Cartesian Multipole Moments
 -----------------------------------------------------------------
    Charge (ESU x 10^10)
                 0.0000
    Dipole Moment (Debye)
         X       1.0225      Y       1.1000      Z       0.0000
       Tot       1.5018
    Quadrupole Moments (Debye-Ang)
        XX     -57.1060     XY       4.6468     YY     -58.6057
        XZ      -0.0000     YZ       0.0000     ZZ     -61.6608
    Octopole Moments (Debye-Ang^2)
       XXX     -60.5262    XXY      -2.0464    XYY     -17.3336
       YYY     -33.5713    XXZ      -0.0000    XYZ       0.0000
       YYZ      -0.0000    XZZ     -24.0186    YZZ      -9.9921
       ZZZ      -0.0000
    Hexadecapole Moments (Debye-Ang^3)
      XXXX    -958.8725   XXXY      35.2569   XXYY    -202.6355
      XYYY      -9.1797   YYYY    -373.0621   XXXZ      -0.0000
      XXYZ       0.0000   XYYZ      -0.0000   YYYZ       0.0000
      XXZZ    -186.9174   XYZZ      -4.1978   YYZZ     -78.1559
      XZZZ      -0.0000   YZZZ       0.0000   ZZZZ     -85.5238
 -----------------------------------------------------------------
 Calculating analytic gradient of the SCF energy
 Gradient of SCF Energy
            1           2           3           4           5
    1  -0.0308490   0.0313460  -0.0047007   0.0053214  -0.0011177
    2   0.0386327  -0.0216134  -0.0016402   0.0040982  -0.0194775
    3  -0.0000000   0.0000000  -0.0000000   0.0000000   0.0000000
 Max gradient component =       3.863E-02
 RMS gradient           =       1.702E-02
 Gradient time:  CPU 4.91 s  wall 4.91 s
 Geometry Optimization Parameters
   NAtoms,    NIC,     NZ,  NCons,   NDum,   NFix, NCnnct, MaxDiis
        5      20       5       0       0       0       0       0

 Cartesian Hessian Update
 Hessian Updated using BFGS Update


** GEOMETRY OPTIMIZATION IN DELOCALIZED INTERNAL COORDINATES **
   Searching for a Minimum

   Optimization Cycle:   4

                       Coordinates (Angstroms)
     ATOM                X               Y               Z
      1  C         2.1392267388    0.8522214190    0.0000000000
      2  P         0.6859594557    1.5817503131    0.0000000000
      3  I        -1.1133080956   -0.1683678716    0.0000000000
      4  H         3.0423574905    1.4728460536    0.0000000000
      5  Cl        2.5141344456   -0.8987974845    0.0000000000
   Point Group: cs    Number of degrees of freedom:     7


   Energy is  -7759.829336909

 Hessian Updated using BFGS Update

  7 Hessian modes will be used to form the next step
  Hessian Eigenvalues:
     0.076021    0.118383    0.159636    0.207779    0.238299    0.249930
     0.805827

 Minimum Search - Taking Simple RFO Step
 Searching for Lamda that Minimizes Along All modes
 Value Taken    Lamda =  -0.00808347
 Step Taken.  Stepsize is  0.229964

                             Maximum     Tolerance    Cnvgd?
         Gradient           0.031857      0.000300      NO
         Displacement       0.147540      0.001200      NO
         Energy change     -0.018293      0.000001      NO


 New Cartesian Coordinates Obtained by Inverse Iteration

 Displacement from previous Coordinates is:  0.217398
 ----------------------------------------------------------------
             Standard Nuclear Orientation (Angstroms)
    I     Atom           X                Y                Z
 ----------------------------------------------------------------
    1      C       2.1208992391     0.8071127069     0.0000000000
    2      P       0.6664970118     1.6144236559     0.0000000000
    3      I      -1.0678281606    -0.1609040799     0.0000000000
    4      H       3.0205277154     1.4178656572     0.0000000000
    5      Cl      2.5282742294    -0.8388455104     0.0000000000
 ----------------------------------------------------------------
 Molecular Point Group                 Cs    NOp =  2
 Largest Abelian Subgroup              Cs    NOp =  2
 Nuclear Repulsion Energy =   471.1484480610 hartrees
 There are       46 alpha and       46 beta electrons
 Applying Cartesian multipole field
    Component          Value
    ---------          -----
     (2,0,0)        1.00000E-11
     (0,2,0)        2.00000E-11
     (0,0,2)       -3.00000E-11
 Nucleus-field energy     =     0.0000000117 hartrees
 Requested basis set is 6-311++G(d,p)
 There are 61 shells and 151 basis functions
 A cutoff of  1.0D-11 yielded   1554 shell pairs
 There are     10032 function pairs (     11154 Cartesian)
 Smallest overlap matrix eigenvalue = 4.93E-04
 Guess MOs from SCF MO coefficient file

 -----------------------------------------------------------------------
  General SCF calculation program by
  Eric Jon Sundstrom, Paul Horn, Yuezhi Mao, Dmitri Zuev, Alec White,
  David Stuck, Shaama M.S., Shane Yost, Joonho Lee, David Small,
  Daniel Levine, Susi Lehtola, Hugh Burton, Evgeny Epifanovsky
 -----------------------------------------------------------------------
 Exchange:     0.2000 Hartree-Fock + 0.0800 Slater + 0.7200 B88
 Correlation:  0.1900 VWN1RPA + 0.8100 LYP
 Using SG-1 standard quadrature grid
 A restricted SCF calculation will be
 performed using DIIS
 SCF converges when DIIS error is below 1.0e-08
 ---------------------------------------
  Cycle       Energy         DIIS error
 ---------------------------------------
    1   -7759.8281381499      9.92e-04  
    2   -7759.8321882155      2.64e-04  
    3   -7759.8321441830      2.78e-04  
    4   -7759.8324100544      9.79e-05  
    5   -7759.8324398519      3.15e-05  
    6   -7759.8324424081      1.12e-05  
    7   -7759.8324427972      3.61e-06  
    8   -7759.8324428294      5.05e-07  
    9   -7759.8324428302      1.02e-07  
   10   -7759.8324428302      2.52e-08  
   11   -7759.8324428302      6.32e-09  Convergence criterion met
 ---------------------------------------
 SCF time:   CPU 15.89s  wall 16.00s 
 SCF   energy in the final basis set =    -7759.8324428302
 Total energy in the final basis set =    -7759.8324428302

 --------------------------------------------------------------
             Orbital Energies (a.u.) and Symmetries
 --------------------------------------------------------------

 Alpha MOs, Restricted
 -- Occupied --                  
******* -176.31 -165.71 -165.71 -165.71 -101.59  -77.10  -35.80
  1 A'    2 A'    3 A'    1 A"    4 A'    5 A'    6 A'    7 A'                 
-31.295 -31.290 -31.289 -22.945 -22.944 -22.944 -22.941 -22.941
  8 A'    2 A"    9 A'   10 A'    3 A"   11 A'    4 A"   12 A'                 
-10.266  -9.501  -7.265  -7.256  -7.255  -6.596  -6.351  -4.763
 13 A'   14 A'   15 A'    5 A"   16 A'   17 A'   18 A'   19 A'                 
 -4.758  -4.755  -4.752  -4.750  -4.749  -2.029  -2.025  -2.024
 20 A'    6 A"   21 A'    7 A"   22 A'   23 A'    8 A"   24 A'                 
 -2.013  -2.013  -0.908  -0.742  -0.661  -0.561  -0.484  -0.421
  9 A"   25 A'   26 A'   27 A'   28 A'   29 A'   30 A'   31 A'                 
 -0.398  -0.337  -0.314  -0.307  -0.273  -0.260
 10 A"   32 A'   33 A'   11 A"   34 A'   12 A"                                 
 -- Virtual --                   
 -0.092  -0.083  -0.009   0.000   0.028   0.033   0.041   0.051
 13 A"   35 A'   36 A'   37 A'   38 A'   39 A'   14 A"   40 A'                 
  0.078   0.084   0.085   0.097   0.109   0.115   0.124   0.148
 15 A"   41 A'   42 A'   43 A'   16 A"   44 A'   45 A'   46 A'                 
  0.158   0.175   0.214   0.224   0.257   0.272   0.280   0.320
 47 A'   48 A'   49 A'   17 A"   50 A'   51 A'   18 A"   52 A'                 
  0.368   0.378   0.401   0.404   0.407   0.428   0.442   0.454
 53 A'   19 A"   20 A"   54 A'   55 A'   56 A'   57 A'   21 A"                 
  0.479   0.527   0.541   0.547   0.598   0.621   0.647   0.692
 58 A'   59 A'   22 A"   60 A'   61 A'   23 A"   62 A'   24 A"                 
  0.755   0.806   0.808   0.839   0.848   0.898   0.907   0.975
 63 A'   25 A"   64 A'   26 A"   65 A'   66 A'   67 A'   68 A'                 
  1.041   1.147   1.194   1.298   1.332   1.378   1.495   1.533
 69 A'   70 A'   27 A"   28 A"   71 A'   72 A'   29 A"   73 A'                 
  1.571   1.575   1.663   1.671   1.827   1.928   2.033   2.238
 74 A'   30 A"   75 A'   76 A'   31 A"   77 A'   78 A'   32 A"                 
  2.319   2.406   2.449   2.603   2.702   3.178   3.421   3.961
 79 A'   80 A'   81 A'   82 A'   33 A"   83 A'   84 A'   34 A"                 
  3.975   3.976   4.022   4.126   4.302   5.988   6.017   6.033
 35 A"   85 A'   86 A'   87 A'   88 A'   36 A"   89 A'   90 A'                 
  6.909   9.717  13.789  13.896  13.976  23.566  25.792  25.906
 91 A'   92 A'   37 A"   93 A'   94 A'   95 A'   38 A"   96 A'                 
 26.235  27.764  28.334  28.357  28.370  28.536  28.542  28.543
 97 A'   98 A'   39 A"   99 A'  100 A'   40 A"   41 A"  101 A'                 
 28.562  28.626 127.881 127.898 127.914 151.577 163.045 215.700
102 A'  103 A'   42 A"  104 A'  105 A'  106 A'  107 A'  108 A'                 
*******
109 A'                                                                         

 Beta MOs, Restricted
 -- Occupied --                  
******* -176.31 -165.71 -165.71 -165.71 -101.59  -77.10  -35.80
  1 A'    2 A'    3 A'    1 A"    4 A'    5 A'    6 A'    7 A'                 
-31.295 -31.290 -31.289 -22.945 -22.944 -22.944 -22.941 -22.941
  8 A'    2 A"    9 A'   10 A'    3 A"   11 A'    4 A"   12 A'                 
-10.266  -9.501  -7.265  -7.256  -7.255  -6.596  -6.351  -4.763
 13 A'   14 A'   15 A'    5 A"   16 A'   17 A'   18 A'   19 A'                 
 -4.758  -4.755  -4.752  -4.750  -4.749  -2.029  -2.025  -2.024
 20 A'    6 A"   21 A'    7 A"   22 A'   23 A'    8 A"   24 A'                 
 -2.013  -2.013  -0.908  -0.742  -0.661  -0.561  -0.484  -0.421
  9 A"   25 A'   26 A'   27 A'   28 A'   29 A'   30 A'   31 A'                 
 -0.398  -0.337  -0.314  -0.307  -0.273  -0.260
 10 A"   32 A'   33 A'   11 A"   34 A'   12 A"                                 
 -- Virtual --                   
 -0.092  -0.083  -0.009   0.000   0.028   0.033   0.041   0.051
 13 A"   35 A'   36 A'   37 A'   38 A'   39 A'   14 A"   40 A'                 
  0.078   0.084   0.085   0.097   0.109   0.115   0.124   0.148
 15 A"   41 A'   42 A'   43 A'   16 A"   44 A'   45 A'   46 A'                 
  0.158   0.175   0.214   0.224   0.257   0.272   0.280   0.320
 47 A'   48 A'   49 A'   17 A"   50 A'   51 A'   18 A"   52 A'                 
  0.368   0.378   0.401   0.404   0.407   0.428   0.442   0.454
 53 A'   19 A"   20 A"   54 A'   55 A'   56 A'   57 A'   21 A"                 
  0.479   0.527   0.541   0.547   0.598   0.621   0.647   0.692
 58 A'   59 A'   22 A"   60 A'   61 A'   23 A"   62 A'   24 A"                 
  0.755   0.806   0.808   0.839   0.848   0.898   0.907   0.975
 63 A'   25 A"   64 A'   26 A"   65 A'   66 A'   67 A'   68 A'                 
  1.041   1.147   1.194   1.298   1.332   1.378   1.495   1.533
 69 A'   70 A'   27 A"   28 A"   71 A'   72 A'   29 A"   73 A'                 
  1.571   1.575   1.663   1.671   1.827   1.928   2.033   2.238
 74 A'   30 A"   75 A'   76 A'   31 A"   77 A'   78 A'   32 A"                 
  2.319   2.406   2.449   2.603   2.702   3.178   3.421   3.961
 79 A'   80 A'   81 A'   82 A'   33 A"   83 A'   84 A'   34 A"                 
  3.975   3.976   4.022   4.126   4.302   5.988   6.017   6.033
 35 A"   85 A'   86 A'   87 A'   88 A'   36 A"   89 A'   90 A'                 
  6.909   9.717  13.789  13.896  13.976  23.566  25.792  25.906
 91 A'   92 A'   37 A"   93 A'   94 A'   95 A'   38 A"   96 A'                 
 26.235  27.764  28.334  28.357  28.370  28.536  28.542  28.543
 97 A'   98 A'   39 A"   99 A'  100 A'   40 A"   41 A"  101 A'                 
 28.562  28.626 127.881 127.898 127.914 151.577 163.045 215.700
102 A'  103 A'   42 A"  104 A'  105 A'  106 A'  107 A'  108 A'                 
*******
109 A'                                                                         
 --------------------------------------------------------------

          Ground-State Mulliken Net Atomic Charges

     Atom                 Charge (a.u.)
  ----------------------------------------
      1 C                    -0.405389
      2 P                     0.056760
      3 I                    -0.146100
      4 H                     0.249766
      5 Cl                    0.244964
  ----------------------------------------
  Sum of atomic charges =     0.000000

 -----------------------------------------------------------------
                    Cartesian Multipole Moments
 -----------------------------------------------------------------
    Charge (ESU x 10^10)
                 0.0000
    Dipole Moment (Debye)
         X       1.2796      Y       0.8074      Z       0.0000
       Tot       1.5131
    Quadrupole Moments (Debye-Ang)
        XX     -56.5584     XY       3.6849     YY     -58.6888
        XZ      -0.0000     YZ       0.0000     ZZ     -61.6293
    Octopole Moments (Debye-Ang^2)
       XXX     -60.4208    XXY      -5.6015    XYY     -19.0243
       YYY     -37.4949    XXZ      -0.0000    XYZ       0.0000
       YYZ       0.0000    XZZ     -24.6091    YZZ     -11.5663
       ZZZ       0.0000
    Hexadecapole Moments (Debye-Ang^3)
      XXXX    -934.9529   XXXY      24.0756   XXYY    -200.4576
      XYYY     -13.0815   YYYY    -371.1590   XXXZ      -0.0000
      XXYZ       0.0000   XYYZ       0.0000   YYYZ       0.0000
      XXZZ    -182.5936   XYZZ      -5.4600   YYZZ     -77.9456
      XZZZ       0.0000   YZZZ       0.0000   ZZZZ     -85.7112
 -----------------------------------------------------------------
 Calculating analytic gradient of the SCF energy
 Gradient of SCF Energy
            1           2           3           4           5
    1  -0.0069847   0.0052209   0.0022285   0.0024902  -0.0029550
    2  -0.0058317  -0.0083201   0.0020346  -0.0043373   0.0164544
    3  -0.0000000   0.0000000   0.0000000  -0.0000000  -0.0000000
 Max gradient component =       1.645E-02
 RMS gradient           =       5.732E-03
 Gradient time:  CPU 4.98 s  wall 4.98 s
 Geometry Optimization Parameters
   NAtoms,    NIC,     NZ,  NCons,   NDum,   NFix, NCnnct, MaxDiis
        5      20       5       0       0       0       0       0

 Cartesian Hessian Update
 Hessian Updated using BFGS Update


** GEOMETRY OPTIMIZATION IN DELOCALIZED INTERNAL COORDINATES **
   Searching for a Minimum

   Optimization Cycle:   5

                       Coordinates (Angstroms)
     ATOM                X               Y               Z
      1  C         2.1208992391    0.8071127069    0.0000000000
      2  P         0.6664970118    1.6144236559    0.0000000000
      3  I        -1.0678281606   -0.1609040799    0.0000000000
      4  H         3.0205277154    1.4178656572    0.0000000000
      5  Cl        2.5282742294   -0.8388455104    0.0000000000
   Point Group: cs    Number of degrees of freedom:     7


   Energy is  -7759.832442830

 Hessian Updated using BFGS Update

  7 Hessian modes will be used to form the next step
  Hessian Eigenvalues:
     0.076878    0.145331    0.189926    0.200793    0.240143    0.263872
     0.728832

 Minimum Search - Taking Simple RFO Step
 Searching for Lamda that Minimizes Along All modes
 Value Taken    Lamda =  -0.00153210
 Step Taken.  Stepsize is  0.080614

                             Maximum     Tolerance    Cnvgd?
         Gradient           0.017392      0.000300      NO
         Displacement       0.053432      0.001200      NO
         Energy change     -0.003106      0.000001      NO


 New Cartesian Coordinates Obtained by Inverse Iteration

 Displacement from previous Coordinates is:  0.087297
 ----------------------------------------------------------------
             Standard Nuclear Orientation (Angstroms)
    I     Atom           X                Y                Z
 ----------------------------------------------------------------
    1      C       2.1236412677     0.8078950589     0.0000000000
    2      P       0.6693970204     1.6242910913     0.0000000000
    3      I      -1.0741415202    -0.1557946007     0.0000000000
    4      H       3.0047125366     1.4355599713     0.0000000000
    5      Cl      2.5447607304    -0.8722990911     0.0000000000
 ----------------------------------------------------------------
 Molecular Point Group                 Cs    NOp =  2
 Largest Abelian Subgroup              Cs    NOp =  2
 Nuclear Repulsion Energy =   467.9494862140 hartrees
 There are       46 alpha and       46 beta electrons
 Applying Cartesian multipole field
    Component          Value
    ---------          -----
     (2,0,0)        1.00000E-11
     (0,2,0)        2.00000E-11
     (0,0,2)       -3.00000E-11
 Nucleus-field energy     =     0.0000000119 hartrees
 Requested basis set is 6-311++G(d,p)
 There are 61 shells and 151 basis functions
 A cutoff of  1.0D-11 yielded   1554 shell pairs
 There are     10032 function pairs (     11154 Cartesian)
 Smallest overlap matrix eigenvalue = 5.35E-04
 Guess MOs from SCF MO coefficient file

 -----------------------------------------------------------------------
  General SCF calculation program by
  Eric Jon Sundstrom, Paul Horn, Yuezhi Mao, Dmitri Zuev, Alec White,
  David Stuck, Shaama M.S., Shane Yost, Joonho Lee, David Small,
  Daniel Levine, Susi Lehtola, Hugh Burton, Evgeny Epifanovsky
 -----------------------------------------------------------------------
 Exchange:     0.2000 Hartree-Fock + 0.0800 Slater + 0.7200 B88
 Correlation:  0.1900 VWN1RPA + 0.8100 LYP
 Using SG-1 standard quadrature grid
 A restricted SCF calculation will be
 performed using DIIS
 SCF converges when DIIS error is below 1.0e-08
 ---------------------------------------
  Cycle       Energy         DIIS error
 ---------------------------------------
    1   -7759.8326621229      3.48e-04  
    2   -7759.8329971063      1.99e-04  
    3   -7759.8329457649      2.30e-04  
    4   -7759.8331043846      4.63e-05  
    5   -7759.8331125711      1.06e-05  
    6   -7759.8331128714      3.27e-06  
    7   -7759.8331129075      1.29e-06  
    8   -7759.8331129113      1.69e-07  
    9   -7759.8331129113      5.44e-08  
   10   -7759.8331129113      1.33e-08  
   11   -7759.8331129113      2.32e-09  Convergence criterion met
 ---------------------------------------
 SCF time:   CPU 15.85s  wall 16.00s 
 SCF   energy in the final basis set =    -7759.8331129113
 Total energy in the final basis set =    -7759.8331129113

 --------------------------------------------------------------
             Orbital Energies (a.u.) and Symmetries
 --------------------------------------------------------------

 Alpha MOs, Restricted
 -- Occupied --                  
******* -176.31 -165.71 -165.71 -165.71 -101.59  -77.10  -35.80
  1 A'    2 A'    3 A'    1 A"    4 A'    5 A'    6 A'    7 A'                 
-31.295 -31.290 -31.290 -22.946 -22.945 -22.944 -22.941 -22.941
  8 A'    2 A"    9 A'   10 A'    3 A"   11 A'    4 A"   12 A'                 
-10.268  -9.499  -7.264  -7.255  -7.253  -6.598  -6.352  -4.763
 13 A'   14 A'   15 A'    5 A"   16 A'   17 A'   18 A'   19 A'                 
 -4.761  -4.757  -4.755  -4.750  -4.749  -2.029  -2.025  -2.024
 20 A'    6 A"   21 A'    7 A"   22 A'   23 A'    8 A"   24 A'                 
 -2.013  -2.013  -0.898  -0.744  -0.662  -0.559  -0.481  -0.419
  9 A"   25 A'   26 A'   27 A'   28 A'   29 A'   30 A'   31 A'                 
 -0.392  -0.338  -0.315  -0.308  -0.274  -0.262
 10 A"   32 A'   33 A'   11 A"   34 A'   12 A"                                 
 -- Virtual --                   
 -0.094  -0.086  -0.009  -0.005   0.026   0.032   0.041   0.050
 13 A"   35 A'   36 A'   37 A'   38 A'   39 A'   14 A"   40 A'                 
  0.079   0.080   0.086   0.096   0.109   0.114   0.124   0.149
 15 A"   41 A'   42 A'   43 A'   16 A"   44 A'   45 A'   46 A'                 
  0.157   0.175   0.213   0.224   0.256   0.272   0.279   0.319
 47 A'   48 A'   49 A'   17 A"   50 A'   51 A'   18 A"   52 A'                 
  0.368   0.379   0.401   0.404   0.407   0.427   0.443   0.456
 53 A'   19 A"   20 A"   54 A'   55 A'   56 A'   57 A'   21 A"                 
  0.477   0.524   0.539   0.546   0.596   0.622   0.648   0.689
 58 A'   59 A'   22 A"   60 A'   61 A'   23 A"   62 A'   24 A"                 
  0.757   0.807   0.811   0.841   0.850   0.892   0.897   0.974
 63 A'   64 A'   25 A"   26 A"   65 A'   66 A'   67 A'   68 A'                 
  1.030   1.133   1.187   1.297   1.330   1.375   1.485   1.533
 69 A'   70 A'   27 A"   28 A"   71 A'   72 A'   29 A"   73 A'                 
  1.570   1.572   1.656   1.666   1.829   1.915   2.022   2.239
 30 A"   74 A'   75 A'   76 A'   31 A"   77 A'   78 A'   32 A"                 
  2.313   2.403   2.447   2.602   2.700   3.155   3.414   3.960
 79 A'   80 A'   81 A'   82 A'   33 A"   83 A'   84 A'   34 A"                 
  3.974   3.975   4.021   4.123   4.300   5.987   6.017   6.032
 35 A"   85 A'   86 A'   87 A'   88 A'   36 A"   89 A'   90 A'                 
  6.903   9.704  13.786  13.892  13.968  23.567  25.789  25.895
 91 A'   92 A'   37 A"   93 A'   94 A'   95 A'   38 A"   96 A'                 
 26.235  27.762  28.333  28.357  28.369  28.536  28.542  28.543
 97 A'   98 A'   39 A"   99 A'  100 A'   40 A"   41 A"  101 A'                 
 28.561  28.624 127.880 127.898 127.913 151.575 163.037 215.686
102 A'  103 A'   42 A"  104 A'  105 A'  106 A'  107 A'  108 A'                 
*******
109 A'                                                                         

 Beta MOs, Restricted
 -- Occupied --                  
******* -176.31 -165.71 -165.71 -165.71 -101.59  -77.10  -35.80
  1 A'    2 A'    3 A'    1 A"    4 A'    5 A'    6 A'    7 A'                 
-31.295 -31.290 -31.290 -22.946 -22.945 -22.944 -22.941 -22.941
  8 A'    2 A"    9 A'   10 A'    3 A"   11 A'    4 A"   12 A'                 
-10.268  -9.499  -7.264  -7.255  -7.253  -6.598  -6.352  -4.763
 13 A'   14 A'   15 A'    5 A"   16 A'   17 A'   18 A'   19 A'                 
 -4.761  -4.757  -4.755  -4.750  -4.749  -2.029  -2.025  -2.024
 20 A'    6 A"   21 A'    7 A"   22 A'   23 A'    8 A"   24 A'                 
 -2.013  -2.013  -0.898  -0.744  -0.662  -0.559  -0.481  -0.419
  9 A"   25 A'   26 A'   27 A'   28 A'   29 A'   30 A'   31 A'                 
 -0.392  -0.338  -0.315  -0.308  -0.274  -0.262
 10 A"   32 A'   33 A'   11 A"   34 A'   12 A"                                 
 -- Virtual --                   
 -0.094  -0.086  -0.009  -0.005   0.026   0.032   0.041   0.050
 13 A"   35 A'   36 A'   37 A'   38 A'   39 A'   14 A"   40 A'                 
  0.079   0.080   0.086   0.096   0.109   0.114   0.124   0.149
 15 A"   41 A'   42 A'   43 A'   16 A"   44 A'   45 A'   46 A'                 
  0.157   0.175   0.213   0.224   0.256   0.272   0.279   0.319
 47 A'   48 A'   49 A'   17 A"   50 A'   51 A'   18 A"   52 A'                 
  0.368   0.379   0.401   0.404   0.407   0.427   0.443   0.456
 53 A'   19 A"   20 A"   54 A'   55 A'   56 A'   57 A'   21 A"                 
  0.477   0.524   0.539   0.546   0.596   0.622   0.648   0.689
 58 A'   59 A'   22 A"   60 A'   61 A'   23 A"   62 A'   24 A"                 
  0.757   0.807   0.811   0.841   0.850   0.892   0.897   0.974
 63 A'   64 A'   25 A"   26 A"   65 A'   66 A'   67 A'   68 A'                 
  1.030   1.133   1.187   1.297   1.330   1.375   1.485   1.533
 69 A'   70 A'   27 A"   28 A"   71 A'   72 A'   29 A"   73 A'                 
  1.570   1.572   1.656   1.666   1.829   1.915   2.022   2.239
 30 A"   74 A'   75 A'   76 A'   31 A"   77 A'   78 A'   32 A"                 
  2.313   2.403   2.447   2.602   2.700   3.155   3.414   3.960
 79 A'   80 A'   81 A'   82 A'   33 A"   83 A'   84 A'   34 A"                 
  3.974   3.975   4.021   4.123   4.300   5.987   6.017   6.032
 35 A"   85 A'   86 A'   87 A'   88 A'   36 A"   89 A'   90 A'                 
  6.903   9.704  13.786  13.892  13.968  23.567  25.789  25.895
 91 A'   92 A'   37 A"   93 A'   94 A'   95 A'   38 A"   96 A'                 
 26.235  27.762  28.333  28.357  28.369  28.536  28.542  28.543
 97 A'   98 A'   39 A"   99 A'  100 A'   40 A"   41 A"  101 A'                 
 28.561  28.624 127.880 127.898 127.913 151.575 163.037 215.686
102 A'  103 A'   42 A"  104 A'  105 A'  106 A'  107 A'  108 A'                 
*******
109 A'                                                                         
 --------------------------------------------------------------

          Ground-State Mulliken Net Atomic Charges

     Atom                 Charge (a.u.)
  ----------------------------------------
      1 C                    -0.400226
      2 P                     0.066821
      3 I                    -0.144492
      4 H                     0.245295
      5 Cl                    0.232602
  ----------------------------------------
  Sum of atomic charges =     0.000000

 -----------------------------------------------------------------
                    Cartesian Multipole Moments
 -----------------------------------------------------------------
    Charge (ESU x 10^10)
                 0.0000
    Dipole Moment (Debye)
         X       1.1925      Y       0.9422      Z      -0.0000
       Tot       1.5198
    Quadrupole Moments (Debye-Ang)
        XX     -56.9508     XY       3.8769     YY     -58.4011
        XZ      -0.0000     YZ       0.0000     ZZ     -61.7068
    Octopole Moments (Debye-Ang^2)
       XXX     -62.1348    XXY      -5.1891    XYY     -18.8399
       YYY     -36.4238    XXZ      -0.0000    XYZ       0.0000
       YYZ      -0.0000    XZZ     -24.8929    YZZ     -11.3184
       ZZZ      -0.0000
    Hexadecapole Moments (Debye-Ang^3)
      XXXX    -950.1268   XXXY      28.4300   XXYY    -202.3471
      XYYY      -9.0209   YYYY    -375.6006   XXXZ      -0.0000
      XXYZ       0.0000   XYYZ      -0.0000   YYYZ       0.0000
      XXZZ    -184.7483   XYZZ      -4.0896   YYZZ     -78.9148
      XZZZ      -0.0000   YZZZ       0.0000   ZZZZ     -85.8977
 -----------------------------------------------------------------
 Calculating analytic gradient of the SCF energy
 Gradient of SCF Energy
            1           2           3           4           5
    1  -0.0027386   0.0039566   0.0007043  -0.0029897   0.0010674
    2   0.0064903  -0.0014618  -0.0000681  -0.0027953  -0.0021651
    3  -0.0000000   0.0000000   0.0000000  -0.0000000   0.0000000
 Max gradient component =       6.490E-03
 RMS gradient           =       2.456E-03
 Gradient time:  CPU 4.95 s  wall 4.96 s
 Geometry Optimization Parameters
   NAtoms,    NIC,     NZ,  NCons,   NDum,   NFix, NCnnct, MaxDiis
        5      20       5       0       0       0       0       0

 Cartesian Hessian Update
 Hessian Updated using BFGS Update


** GEOMETRY OPTIMIZATION IN DELOCALIZED INTERNAL COORDINATES **
   Searching for a Minimum

   Optimization Cycle:   6

                       Coordinates (Angstroms)
     ATOM                X               Y               Z
      1  C         2.1236412677    0.8078950589    0.0000000000
      2  P         0.6693970204    1.6242910913    0.0000000000
      3  I        -1.0741415202   -0.1557946007    0.0000000000
      4  H         3.0047125366    1.4355599713    0.0000000000
      5  Cl        2.5447607304   -0.8722990911    0.0000000000
   Point Group: cs    Number of degrees of freedom:     7


   Energy is  -7759.833112911

 Hessian Updated using BFGS Update

  7 Hessian modes will be used to form the next step
  Hessian Eigenvalues:
     0.076413    0.143432    0.187088    0.235651    0.237049    0.282219
     0.672434

 Minimum Search - Taking Simple RFO Step
 Searching for Lamda that Minimizes Along All modes
 Value Taken    Lamda =  -0.00014463
 Step Taken.  Stepsize is  0.022480

                             Maximum     Tolerance    Cnvgd?
         Gradient           0.003605      0.000300      NO
         Displacement       0.015405      0.001200      NO
         Energy change     -0.000670      0.000001      NO


 New Cartesian Coordinates Obtained by Inverse Iteration

 Displacement from previous Coordinates is:  0.032950
 ----------------------------------------------------------------
             Standard Nuclear Orientation (Angstroms)
    I     Atom           X                Y                Z
 ----------------------------------------------------------------
    1      C       2.1275821577     0.8040278479     0.0000000000
    2      P       0.6683571934     1.6190176892     0.0000000000
    3      I      -1.0863668357    -0.1543133851     0.0000000000
    4      H       3.0107648418     1.4422476089     0.0000000000
    5      Cl      2.5480326778    -0.8713273312     0.0000000000
 ----------------------------------------------------------------
 Molecular Point Group                 Cs    NOp =  2
 Largest Abelian Subgroup              Cs    NOp =  2
 Nuclear Repulsion Energy =   466.9914416621 hartrees
 There are       46 alpha and       46 beta electrons
 Applying Cartesian multipole field
    Component          Value
    ---------          -----
     (2,0,0)        1.00000E-11
     (0,2,0)        2.00000E-11
     (0,0,2)       -3.00000E-11
 Nucleus-field energy     =     0.0000000120 hartrees
 Requested basis set is 6-311++G(d,p)
 There are 61 shells and 151 basis functions
 A cutoff of  1.0D-11 yielded   1552 shell pairs
 There are     10030 function pairs (     11152 Cartesian)
 Smallest overlap matrix eigenvalue = 5.30E-04
 Guess MOs from SCF MO coefficient file

 -----------------------------------------------------------------------
  General SCF calculation program by
  Eric Jon Sundstrom, Paul Horn, Yuezhi Mao, Dmitri Zuev, Alec White,
  David Stuck, Shaama M.S., Shane Yost, Joonho Lee, David Small,
  Daniel Levine, Susi Lehtola, Hugh Burton, Evgeny Epifanovsky
 -----------------------------------------------------------------------
 Exchange:     0.2000 Hartree-Fock + 0.0800 Slater + 0.7200 B88
 Correlation:  0.1900 VWN1RPA + 0.8100 LYP
 Using SG-1 standard quadrature grid
 A restricted SCF calculation will be
 performed using DIIS
 SCF converges when DIIS error is below 1.0e-08
 ---------------------------------------
  Cycle       Energy         DIIS error
 ---------------------------------------
    1   -7759.8331562642      9.40e-05  
    2   -7759.8331850191      3.72e-05  
    3   -7759.8331775690      6.06e-05  
    4   -7759.8331897226      7.61e-06  
    5   -7759.8331898522      3.70e-06  
    6   -7759.8331899025      7.51e-07  
    7   -7759.8331899041      1.04e-07  
    8   -7759.8331899042      4.41e-08  
    9   -7759.8331899042      1.57e-08  
   10   -7759.8331899043      2.16e-09  Convergence criterion met
 ---------------------------------------
 SCF time:   CPU 14.38s  wall 14.00s 
 SCF   energy in the final basis set =    -7759.8331899043
 Total energy in the final basis set =    -7759.8331899043

 --------------------------------------------------------------
             Orbital Energies (a.u.) and Symmetries
 --------------------------------------------------------------

 Alpha MOs, Restricted
 -- Occupied --                  
******* -176.31 -165.71 -165.71 -165.71 -101.59  -77.10  -35.80
  1 A'    2 A'    3 A'    1 A"    4 A'    5 A'    6 A'    7 A'                 
-31.295 -31.290 -31.290 -22.946 -22.944 -22.944 -22.941 -22.941
  8 A'    2 A"    9 A'   10 A'    3 A"   11 A'    4 A"   12 A'                 
-10.269  -9.500  -7.265  -7.255  -7.254  -6.598  -6.352  -4.763
 13 A'   14 A'   15 A'    5 A"   16 A'   17 A'   18 A'   19 A'                 
 -4.761  -4.757  -4.755  -4.750  -4.749  -2.029  -2.025  -2.024
 20 A'    6 A"   21 A'    7 A"   22 A'   23 A'    8 A"   24 A'                 
 -2.013  -2.013  -0.899  -0.743  -0.661  -0.559  -0.481  -0.419
  9 A"   25 A'   26 A'   27 A'   28 A'   29 A'   30 A'   31 A'                 
 -0.393  -0.338  -0.315  -0.307  -0.274  -0.261
 10 A"   32 A'   33 A'   11 A"   34 A'   12 A"                                 
 -- Virtual --                   
 -0.094  -0.086  -0.009  -0.005   0.026   0.032   0.041   0.050
 13 A"   35 A'   36 A'   37 A'   38 A'   39 A'   14 A"   40 A'                 
  0.078   0.081   0.085   0.096   0.109   0.114   0.123   0.149
 15 A"   41 A'   42 A'   43 A'   16 A"   44 A'   45 A'   46 A'                 
  0.156   0.174   0.213   0.224   0.256   0.272   0.280   0.318
 47 A'   48 A'   49 A'   17 A"   50 A'   51 A'   18 A"   52 A'                 
  0.368   0.379   0.401   0.404   0.407   0.427   0.443   0.456
 53 A'   19 A"   20 A"   54 A'   55 A'   56 A'   57 A'   21 A"                 
  0.476   0.522   0.539   0.546   0.596   0.622   0.644   0.689
 58 A'   59 A'   22 A"   60 A'   61 A'   23 A"   62 A'   24 A"                 
  0.757   0.806   0.810   0.840   0.849   0.892   0.898   0.971
 63 A'   64 A'   25 A"   26 A"   65 A'   66 A'   67 A'   68 A'                 
  1.029   1.134   1.187   1.297   1.330   1.375   1.485   1.530
 69 A'   70 A'   27 A"   28 A"   71 A'   72 A'   29 A"   73 A'                 
  1.571   1.572   1.657   1.666   1.824   1.916   2.018   2.238
 30 A"   74 A'   75 A'   76 A'   31 A"   77 A'   78 A'   32 A"                 
  2.310   2.400   2.440   2.604   2.699   3.155   3.405   3.960
 79 A'   80 A'   81 A'   82 A'   33 A"   83 A'   84 A'   34 A"                 
  3.974   3.975   4.020   4.122   4.300   5.987   6.016   6.032
 35 A"   85 A'   86 A'   87 A'   88 A'   36 A"   89 A'   90 A'                 
  6.901   9.706  13.786  13.891  13.966  23.556  25.789  25.893
 91 A'   92 A'   37 A"   93 A'   94 A'   95 A'   38 A"   96 A'                 
 26.233  27.762  28.333  28.356  28.369  28.536  28.542  28.543
 97 A'   98 A'   39 A"   99 A'  100 A'   40 A"   41 A"  101 A'                 
 28.561  28.624 127.880 127.898 127.913 151.575 163.035 215.687
102 A'  103 A'   42 A"  104 A'  105 A'  106 A'  107 A'  108 A'                 
*******
109 A'                                                                         

 Beta MOs, Restricted
 -- Occupied --                  
******* -176.31 -165.71 -165.71 -165.71 -101.59  -77.10  -35.80
  1 A'    2 A'    3 A'    1 A"    4 A'    5 A'    6 A'    7 A'                 
-31.295 -31.290 -31.290 -22.946 -22.944 -22.944 -22.941 -22.941
  8 A'    2 A"    9 A'   10 A'    3 A"   11 A'    4 A"   12 A'                 
-10.269  -9.500  -7.265  -7.255  -7.254  -6.598  -6.352  -4.763
 13 A'   14 A'   15 A'    5 A"   16 A'   17 A'   18 A'   19 A'                 
 -4.761  -4.757  -4.755  -4.750  -4.749  -2.029  -2.025  -2.024
 20 A'    6 A"   21 A'    7 A"   22 A'   23 A'    8 A"   24 A'                 
 -2.013  -2.013  -0.899  -0.743  -0.661  -0.559  -0.481  -0.419
  9 A"   25 A'   26 A'   27 A'   28 A'   29 A'   30 A'   31 A'                 
 -0.393  -0.338  -0.315  -0.307  -0.274  -0.261
 10 A"   32 A'   33 A'   11 A"   34 A'   12 A"                                 
 -- Virtual --                   
 -0.094  -0.086  -0.009  -0.005   0.026   0.032   0.041   0.050
 13 A"   35 A'   36 A'   37 A'   38 A'   39 A'   14 A"   40 A'                 
  0.078   0.081   0.085   0.096   0.109   0.114   0.123   0.149
 15 A"   41 A'   42 A'   43 A'   16 A"   44 A'   45 A'   46 A'                 
  0.156   0.174   0.213   0.224   0.256   0.272   0.280   0.318
 47 A'   48 A'   49 A'   17 A"   50 A'   51 A'   18 A"   52 A'                 
  0.368   0.379   0.401   0.404   0.407   0.427   0.443   0.456
 53 A'   19 A"   20 A"   54 A'   55 A'   56 A'   57 A'   21 A"                 
  0.476   0.522   0.539   0.546   0.596   0.622   0.644   0.689
 58 A'   59 A'   22 A"   60 A'   61 A'   23 A"   62 A'   24 A"                 
  0.757   0.806   0.810   0.840   0.849   0.892   0.898   0.971
 63 A'   64 A'   25 A"   26 A"   65 A'   66 A'   67 A'   68 A'                 
  1.029   1.134   1.187   1.297   1.330   1.375   1.485   1.530
 69 A'   70 A'   27 A"   28 A"   71 A'   72 A'   29 A"   73 A'                 
  1.571   1.572   1.657   1.666   1.824   1.916   2.018   2.238
 30 A"   74 A'   75 A'   76 A'   31 A"   77 A'   78 A'   32 A"                 
  2.310   2.400   2.440   2.604   2.699   3.155   3.405   3.960
 79 A'   80 A'   81 A'   82 A'   33 A"   83 A'   84 A'   34 A"                 
  3.974   3.975   4.020   4.122   4.300   5.987   6.016   6.032
 35 A"   85 A'   86 A'   87 A'   88 A'   36 A"   89 A'   90 A'                 
  6.901   9.706  13.786  13.891  13.966  23.556  25.789  25.893
 91 A'   92 A'   37 A"   93 A'   94 A'   95 A'   38 A"   96 A'                 
 26.233  27.762  28.333  28.356  28.369  28.536  28.542  28.543
 97 A'   98 A'   39 A"   99 A'  100 A'   40 A"   41 A"  101 A'                 
 28.561  28.624 127.880 127.898 127.913 151.575 163.035 215.687
102 A'  103 A'   42 A"  104 A'  105 A'  106 A'  107 A'  108 A'                 
*******
109 A'                                                                         
 --------------------------------------------------------------

          Ground-State Mulliken Net Atomic Charges

     Atom                 Charge (a.u.)
  ----------------------------------------
      1 C                    -0.400196
      2 P                     0.066962
      3 I                    -0.145105
      4 H                     0.244358
      5 Cl                    0.233981
  ----------------------------------------
  Sum of atomic charges =     0.000000

 -----------------------------------------------------------------
                    Cartesian Multipole Moments
 -----------------------------------------------------------------
    Charge (ESU x 10^10)
                 0.0000
    Dipole Moment (Debye)
         X       1.2163      Y       0.9212      Z       0.0000
       Tot       1.5258
    Quadrupole Moments (Debye-Ang)
        XX     -56.8672     XY       3.8515     YY     -58.4596
        XZ       0.0000     YZ       0.0000     ZZ     -61.7280
    Octopole Moments (Debye-Ang^2)
       XXX     -61.1039    XXY      -5.2217    XYY     -18.4932
       YYY     -36.4466    XXZ       0.0000    XYZ      -0.0000
       YYZ       0.0000    XZZ     -24.5980    YZZ     -11.3473
       ZZZ       0.0000
    Hexadecapole Moments (Debye-Ang^3)
      XXXX    -955.3577   XXXY      28.6987   XXYY    -203.0257
      XYYY      -8.9648   YYYY    -374.3616   XXXZ       0.0000
      XXYZ      -0.0000   XYYZ       0.0000   YYYZ       0.0000
      XXZZ    -185.8428   XYZZ      -4.1145   YYZZ     -78.7387
      XZZZ      -0.0000   YZZZ       0.0000   ZZZZ     -85.9683
 -----------------------------------------------------------------
 Calculating analytic gradient of the SCF energy
 Gradient of SCF Energy
            1           2           3           4           5
    1  -0.0037092   0.0023087  -0.0002126   0.0011377   0.0004755
    2   0.0012249  -0.0007240  -0.0003231   0.0003966  -0.0005744
    3   0.0000000  -0.0000000  -0.0000000  -0.0000000  -0.0000000
 Max gradient component =       3.709E-03
 RMS gradient           =       1.246E-03
 Gradient time:  CPU 4.91 s  wall 4.91 s
 Geometry Optimization Parameters
   NAtoms,    NIC,     NZ,  NCons,   NDum,   NFix, NCnnct, MaxDiis
        5      20       5       0       0       0       0       0

 Cartesian Hessian Update
 Hessian Updated using BFGS Update


** GEOMETRY OPTIMIZATION IN DELOCALIZED INTERNAL COORDINATES **
   Searching for a Minimum

   Optimization Cycle:   7

                       Coordinates (Angstroms)
     ATOM                X               Y               Z
      1  C         2.1275821577    0.8040278479    0.0000000000
      2  P         0.6683571934    1.6190176892    0.0000000000
      3  I        -1.0863668357   -0.1543133851    0.0000000000
      4  H         3.0107648418    1.4422476089    0.0000000000
      5  Cl        2.5480326778   -0.8713273312    0.0000000000
   Point Group: cs    Number of degrees of freedom:     7


   Energy is  -7759.833189904

 Hessian Updated using BFGS Update

  7 Hessian modes will be used to form the next step
  Hessian Eigenvalues:
     0.077487    0.125483    0.183947    0.235178    0.243232    0.348448
     0.567503

 Minimum Search - Taking Simple RFO Step
 Searching for Lamda that Minimizes Along All modes
 Value Taken    Lamda =  -0.00002545
 Step Taken.  Stepsize is  0.011156

                             Maximum     Tolerance    Cnvgd?
         Gradient           0.002677      0.000300      NO
         Displacement       0.009703      0.001200      NO
         Energy change     -0.000077      0.000001      NO


 New Cartesian Coordinates Obtained by Inverse Iteration

 Displacement from previous Coordinates is:  0.007819
 ----------------------------------------------------------------
             Standard Nuclear Orientation (Angstroms)
    I     Atom           X                Y                Z
 ----------------------------------------------------------------
    1      C       2.1299632978     0.8020771138     0.0000000000
    2      P       0.6679356661     1.6180640410     0.0000000000
    3      I      -1.0869629609    -0.1530474161     0.0000000000
    4      H       3.0090348510     1.4433235883     0.0000000000
    5      Cl      2.5483991811    -0.8707648974     0.0000000000
 ----------------------------------------------------------------
 Molecular Point Group                 Cs    NOp =  2
 Largest Abelian Subgroup              Cs    NOp =  2
 Nuclear Repulsion Energy =   467.0443696106 hartrees
 There are       46 alpha and       46 beta electrons
 Applying Cartesian multipole field
    Component          Value
    ---------          -----
     (2,0,0)        1.00000E-11
     (0,2,0)        2.00000E-11
     (0,0,2)       -3.00000E-11
 Nucleus-field energy     =     0.0000000120 hartrees
 Requested basis set is 6-311++G(d,p)
 There are 61 shells and 151 basis functions
 A cutoff of  1.0D-11 yielded   1552 shell pairs
 There are     10030 function pairs (     11152 Cartesian)
 Smallest overlap matrix eigenvalue = 5.27E-04
 Guess MOs from SCF MO coefficient file

 -----------------------------------------------------------------------
  General SCF calculation program by
  Eric Jon Sundstrom, Paul Horn, Yuezhi Mao, Dmitri Zuev, Alec White,
  David Stuck, Shaama M.S., Shane Yost, Joonho Lee, David Small,
  Daniel Levine, Susi Lehtola, Hugh Burton, Evgeny Epifanovsky
 -----------------------------------------------------------------------
 Exchange:     0.2000 Hartree-Fock + 0.0800 Slater + 0.7200 B88
 Correlation:  0.1900 VWN1RPA + 0.8100 LYP
 Using SG-1 standard quadrature grid
 A restricted SCF calculation will be
 performed using DIIS
 SCF converges when DIIS error is below 1.0e-08
 ---------------------------------------
  Cycle       Energy         DIIS error
 ---------------------------------------
    1   -7759.8331965640      4.19e-05  
    2   -7759.8332035045      1.08e-05  
    3   -7759.8332028335      1.76e-05  
    4   -7759.8332038883      4.38e-06  
    5   -7759.8332039449      7.90e-07  
    6   -7759.8332039463      2.44e-07  
    7   -7759.8332039465      1.07e-07  
    8   -7759.8332039464      2.65e-08  
    9   -7759.8332039465      5.12e-09  Convergence criterion met
 ---------------------------------------
 SCF time:   CPU 12.95s  wall 13.00s 
 SCF   energy in the final basis set =    -7759.8332039465
 Total energy in the final basis set =    -7759.8332039465

 --------------------------------------------------------------
             Orbital Energies (a.u.) and Symmetries
 --------------------------------------------------------------

 Alpha MOs, Restricted
 -- Occupied --                  
******* -176.31 -165.71 -165.71 -165.71 -101.59  -77.10  -35.80
  1 A'    2 A'    3 A'    1 A"    4 A'    5 A'    6 A'    7 A'                 
-31.295 -31.290 -31.290 -22.946 -22.944 -22.944 -22.941 -22.941
  8 A'    2 A"    9 A'   10 A'    3 A"   11 A'    4 A"   12 A'                 
-10.269  -9.500  -7.265  -7.256  -7.254  -6.598  -6.352  -4.763
 13 A'   14 A'   15 A'    5 A"   16 A'   17 A'   18 A'   19 A'                 
 -4.761  -4.757  -4.755  -4.750  -4.749  -2.029  -2.025  -2.024
 20 A'    6 A"   21 A'    7 A"   22 A'   23 A'    8 A"   24 A'                 
 -2.013  -2.013  -0.900  -0.742  -0.661  -0.559  -0.482  -0.419
  9 A"   25 A'   26 A'   27 A'   28 A'   29 A'   30 A'   31 A'                 
 -0.393  -0.338  -0.315  -0.307  -0.274  -0.261
 10 A"   32 A'   33 A'   11 A"   34 A'   12 A"                                 
 -- Virtual --                   
 -0.095  -0.086  -0.009  -0.005   0.026   0.032   0.041   0.050
 13 A"   35 A'   36 A'   37 A'   38 A'   39 A'   14 A"   40 A'                 
  0.078   0.081   0.085   0.096   0.109   0.114   0.123   0.149
 15 A"   41 A'   42 A'   43 A'   16 A"   44 A'   45 A'   46 A'                 
  0.156   0.174   0.213   0.224   0.257   0.272   0.280   0.318
 47 A'   48 A'   49 A'   17 A"   50 A'   51 A'   18 A"   52 A'                 
  0.368   0.379   0.401   0.404   0.407   0.427   0.443   0.456
 53 A'   19 A"   20 A"   54 A'   55 A'   56 A'   57 A'   21 A"                 
  0.477   0.522   0.539   0.546   0.596   0.622   0.644   0.690
 58 A'   59 A'   22 A"   60 A'   61 A'   23 A"   62 A'   24 A"                 
  0.758   0.806   0.810   0.840   0.849   0.893   0.899   0.969
 63 A'   64 A'   25 A"   26 A"   65 A'   66 A'   67 A'   68 A'                 
  1.029   1.135   1.187   1.297   1.330   1.375   1.485   1.530
 69 A'   70 A'   27 A"   28 A"   71 A'   72 A'   29 A"   73 A'                 
  1.571   1.573   1.657   1.666   1.824   1.916   2.018   2.238
 30 A"   74 A'   75 A'   76 A'   31 A"   77 A'   78 A'   32 A"                 
  2.310   2.400   2.442   2.603   2.699   3.155   3.405   3.960
 79 A'   80 A'   81 A'   82 A'   33 A"   83 A'   84 A'   34 A"                 
  3.974   3.975   4.020   4.123   4.300   5.987   6.016   6.032
 35 A"   85 A'   86 A'   87 A'   88 A'   36 A"   89 A'   90 A'                 
  6.900   9.707  13.786  13.891  13.964  23.558  25.789  25.893
 91 A'   92 A'   37 A"   93 A'   94 A'   95 A'   38 A"   96 A'                 
 26.232  27.762  28.333  28.356  28.369  28.536  28.542  28.543
 97 A'   98 A'   39 A"   99 A'  100 A'   40 A"   41 A"  101 A'                 
 28.561  28.624 127.880 127.898 127.913 151.575 163.032 215.688
102 A'  103 A'   42 A"  104 A'  105 A'  106 A'  107 A'  108 A'                 
*******
109 A'                                                                         

 Beta MOs, Restricted
 -- Occupied --                  
******* -176.31 -165.71 -165.71 -165.71 -101.59  -77.10  -35.80
  1 A'    2 A'    3 A'    1 A"    4 A'    5 A'    6 A'    7 A'                 
-31.295 -31.290 -31.290 -22.946 -22.944 -22.944 -22.941 -22.941
  8 A'    2 A"    9 A'   10 A'    3 A"   11 A'    4 A"   12 A'                 
-10.269  -9.500  -7.265  -7.256  -7.254  -6.598  -6.352  -4.763
 13 A'   14 A'   15 A'    5 A"   16 A'   17 A'   18 A'   19 A'                 
 -4.761  -4.757  -4.755  -4.750  -4.749  -2.029  -2.025  -2.024
 20 A'    6 A"   21 A'    7 A"   22 A'   23 A'    8 A"   24 A'                 
 -2.013  -2.013  -0.900  -0.742  -0.661  -0.559  -0.482  -0.419
  9 A"   25 A'   26 A'   27 A'   28 A'   29 A'   30 A'   31 A'                 
 -0.393  -0.338  -0.315  -0.307  -0.274  -0.261
 10 A"   32 A'   33 A'   11 A"   34 A'   12 A"                                 
 -- Virtual --                   
 -0.095  -0.086  -0.009  -0.005   0.026   0.032   0.041   0.050
 13 A"   35 A'   36 A'   37 A'   38 A'   39 A'   14 A"   40 A'                 
  0.078   0.081   0.085   0.096   0.109   0.114   0.123   0.149
 15 A"   41 A'   42 A'   43 A'   16 A"   44 A'   45 A'   46 A'                 
  0.156   0.174   0.213   0.224   0.257   0.272   0.280   0.318
 47 A'   48 A'   49 A'   17 A"   50 A'   51 A'   18 A"   52 A'                 
  0.368   0.379   0.401   0.404   0.407   0.427   0.443   0.456
 53 A'   19 A"   20 A"   54 A'   55 A'   56 A'   57 A'   21 A"                 
  0.477   0.522   0.539   0.546   0.596   0.622   0.644   0.690
 58 A'   59 A'   22 A"   60 A'   61 A'   23 A"   62 A'   24 A"                 
  0.758   0.806   0.810   0.840   0.849   0.893   0.899   0.969
 63 A'   64 A'   25 A"   26 A"   65 A'   66 A'   67 A'   68 A'                 
  1.029   1.135   1.187   1.297   1.330   1.375   1.485   1.530
 69 A'   70 A'   27 A"   28 A"   71 A'   72 A'   29 A"   73 A'                 
  1.571   1.573   1.657   1.666   1.824   1.916   2.018   2.238
 30 A"   74 A'   75 A'   76 A'   31 A"   77 A'   78 A'   32 A"                 
  2.310   2.400   2.442   2.603   2.699   3.155   3.405   3.960
 79 A'   80 A'   81 A'   82 A'   33 A"   83 A'   84 A'   34 A"                 
  3.974   3.975   4.020   4.123   4.300   5.987   6.016   6.032
 35 A"   85 A'   86 A'   87 A'   88 A'   36 A"   89 A'   90 A'                 
  6.900   9.707  13.786  13.891  13.964  23.558  25.789  25.893
 91 A'   92 A'   37 A"   93 A'   94 A'   95 A'   38 A"   96 A'                 
 26.232  27.762  28.333  28.356  28.369  28.536  28.542  28.543
 97 A'   98 A'   39 A"   99 A'  100 A'   40 A"   41 A"  101 A'                 
 28.561  28.624 127.880 127.898 127.913 151.575 163.032 215.688
102 A'  103 A'   42 A"  104 A'  105 A'  106 A'  107 A'  108 A'                 
*******
109 A'                                                                         
 --------------------------------------------------------------

          Ground-State Mulliken Net Atomic Charges

     Atom                 Charge (a.u.)
  ----------------------------------------
      1 C                    -0.401960
      2 P                     0.067319
      3 I                    -0.144897
      4 H                     0.244157
      5 Cl                    0.235381
  ----------------------------------------
  Sum of atomic charges =     0.000000

 -----------------------------------------------------------------
                    Cartesian Multipole Moments
 -----------------------------------------------------------------
    Charge (ESU x 10^10)
                 0.0000
    Dipole Moment (Debye)
         X       1.2209      Y       0.9057      Z       0.0000
       Tot       1.5202
    Quadrupole Moments (Debye-Ang)
        XX     -56.8456     XY       3.8261     YY     -58.4777
        XZ       0.0000     YZ      -0.0000     ZZ     -61.7301
    Octopole Moments (Debye-Ang^2)
       XXX     -61.0551    XXY      -5.2938    XYY     -18.4791
       YYY     -36.5722    XXZ       0.0000    XYZ      -0.0000
       YYZ       0.0000    XZZ     -24.5861    YZZ     -11.3971
       ZZZ       0.0000
    Hexadecapole Moments (Debye-Ang^3)
      XXXX    -955.7831   XXXY      28.6824   XXYY    -203.0456
      XYYY      -8.8736   YYYY    -374.0425   XXXZ       0.0000
      XXYZ      -0.0000   XYYZ       0.0000   YYYZ      -0.0000
      XXZZ    -185.9004   XYZZ      -4.0991   YYZZ     -78.7001
      XZZZ       0.0000   YZZZ      -0.0000   ZZZZ     -85.9878
 -----------------------------------------------------------------
 Calculating analytic gradient of the SCF energy
 Gradient of SCF Energy
            1           2           3           4           5
    1  -0.0007301   0.0006365  -0.0000487   0.0000717   0.0000706
    2  -0.0001564  -0.0001899  -0.0000662   0.0000888   0.0003237
    3   0.0000000  -0.0000000  -0.0000000  -0.0000000   0.0000000
 Max gradient component =       7.301E-04
 RMS gradient           =       2.742E-04
 Gradient time:  CPU 4.90 s  wall 4.90 s
 Geometry Optimization Parameters
   NAtoms,    NIC,     NZ,  NCons,   NDum,   NFix, NCnnct, MaxDiis
        5      20       5       0       0       0       0       0

 Cartesian Hessian Update
 Hessian Updated using BFGS Update


** GEOMETRY OPTIMIZATION IN DELOCALIZED INTERNAL COORDINATES **
   Searching for a Minimum

   Optimization Cycle:   8

                       Coordinates (Angstroms)
     ATOM                X               Y               Z
      1  C         2.1299632978    0.8020771138    0.0000000000
      2  P         0.6679356661    1.6180640410    0.0000000000
      3  I        -1.0869629609   -0.1530474161    0.0000000000
      4  H         3.0090348510    1.4433235883    0.0000000000
      5  Cl        2.5483991811   -0.8707648974    0.0000000000
   Point Group: cs    Number of degrees of freedom:     7


   Energy is  -7759.833203946

 Hessian Updated using BFGS Update

  7 Hessian modes will be used to form the next step
  Hessian Eigenvalues:
     0.076474    0.129171    0.180179    0.231204    0.267653    0.339570
     0.484909

 Minimum Search - Taking Simple RFO Step
 Searching for Lamda that Minimizes Along All modes
 Value Taken    Lamda =  -0.00000179
 Step Taken.  Stepsize is  0.002696

                             Maximum     Tolerance    Cnvgd?
         Gradient           0.000496      0.000300      NO
         Displacement       0.001778      0.001200      NO
         Energy change     -0.000014      0.000001      NO


 New Cartesian Coordinates Obtained by Inverse Iteration

 Displacement from previous Coordinates is:  0.003744
 ----------------------------------------------------------------
             Standard Nuclear Orientation (Angstroms)
    I     Atom           X                Y                Z
 ----------------------------------------------------------------
    1      C       2.1303899398     0.8024494276     0.0000000000
    2      P       0.6674409513     1.6182947854     0.0000000000
    3      I      -1.0859524336    -0.1534559282     0.0000000000
    4      H       3.0093888172     1.4436089190     0.0000000000
    5      Cl      2.5471027604    -0.8712447741     0.0000000000
 ----------------------------------------------------------------
 Molecular Point Group                 Cs    NOp =  2
 Largest Abelian Subgroup              Cs    NOp =  2
 Nuclear Repulsion Energy =   467.1452944490 hartrees
 There are       46 alpha and       46 beta electrons
 Applying Cartesian multipole field
    Component          Value
    ---------          -----
     (2,0,0)        1.00000E-11
     (0,2,0)        2.00000E-11
     (0,0,2)       -3.00000E-11
 Nucleus-field energy     =     0.0000000119 hartrees
 Requested basis set is 6-311++G(d,p)
 There are 61 shells and 151 basis functions
 A cutoff of  1.0D-11 yielded   1552 shell pairs
 There are     10030 function pairs (     11152 Cartesian)
 Smallest overlap matrix eigenvalue = 5.28E-04
 Guess MOs from SCF MO coefficient file

 -----------------------------------------------------------------------
  General SCF calculation program by
  Eric Jon Sundstrom, Paul Horn, Yuezhi Mao, Dmitri Zuev, Alec White,
  David Stuck, Shaama M.S., Shane Yost, Joonho Lee, David Small,
  Daniel Levine, Susi Lehtola, Hugh Burton, Evgeny Epifanovsky
 -----------------------------------------------------------------------
 Exchange:     0.2000 Hartree-Fock + 0.0800 Slater + 0.7200 B88
 Correlation:  0.1900 VWN1RPA + 0.8100 LYP
 Using SG-1 standard quadrature grid
 A restricted SCF calculation will be
 performed using DIIS
 SCF converges when DIIS error is below 1.0e-08
 ---------------------------------------
  Cycle       Energy         DIIS error
 ---------------------------------------
    1   -7759.8332042003      1.33e-05  
    2   -7759.8332047986      8.64e-06  
    3   -7759.8332046723      1.05e-05  
    4   -7759.8332050316      1.18e-06  
    5   -7759.8332050363      3.26e-07  
    6   -7759.8332050366      1.43e-07  
    7   -7759.8332050366      3.04e-08  
    8   -7759.8332050367      6.46e-09  Convergence criterion met
 ---------------------------------------
 SCF time:   CPU 11.52s  wall 12.00s 
 SCF   energy in the final basis set =    -7759.8332050367
 Total energy in the final basis set =    -7759.8332050367

 --------------------------------------------------------------
             Orbital Energies (a.u.) and Symmetries
 --------------------------------------------------------------

 Alpha MOs, Restricted
 -- Occupied --                  
******* -176.31 -165.71 -165.71 -165.71 -101.59  -77.10  -35.80
  1 A'    2 A'    3 A'    1 A"    4 A'    5 A'    6 A'    7 A'                 
-31.295 -31.290 -31.290 -22.946 -22.945 -22.944 -22.941 -22.941
  8 A'    2 A"    9 A'   10 A'    3 A"   11 A'    4 A"   12 A'                 
-10.269  -9.500  -7.265  -7.256  -7.254  -6.598  -6.352  -4.763
 13 A'   14 A'   15 A'    5 A"   16 A'   17 A'   18 A'   19 A'                 
 -4.761  -4.757  -4.755  -4.750  -4.749  -2.029  -2.025  -2.024
 20 A'    6 A"   21 A'    7 A"   22 A'   23 A'    8 A"   24 A'                 
 -2.013  -2.013  -0.900  -0.742  -0.661  -0.559  -0.482  -0.419
  9 A"   25 A'   26 A'   27 A'   28 A'   29 A'   30 A'   31 A'                 
 -0.393  -0.338  -0.315  -0.307  -0.274  -0.261
 10 A"   32 A'   33 A'   11 A"   34 A'   12 A"                                 
 -- Virtual --                   
 -0.095  -0.085  -0.009  -0.005   0.026   0.032   0.041   0.050
 13 A"   35 A'   36 A'   37 A'   38 A'   39 A'   14 A"   40 A'                 
  0.078   0.081   0.085   0.096   0.109   0.114   0.123   0.149
 15 A"   41 A'   42 A'   43 A'   16 A"   44 A'   45 A'   46 A'                 
  0.156   0.174   0.213   0.224   0.257   0.272   0.280   0.318
 47 A'   48 A'   49 A'   17 A"   50 A'   51 A'   18 A"   52 A'                 
  0.367   0.379   0.401   0.404   0.407   0.427   0.443   0.456
 53 A'   19 A"   20 A"   54 A'   55 A'   56 A'   57 A'   21 A"                 
  0.477   0.522   0.539   0.546   0.595   0.622   0.644   0.690
 58 A'   59 A'   22 A"   60 A'   61 A'   23 A"   62 A'   24 A"                 
  0.758   0.806   0.810   0.840   0.849   0.893   0.899   0.969
 63 A'   64 A'   25 A"   26 A"   65 A'   66 A'   67 A'   68 A'                 
  1.029   1.135   1.187   1.297   1.330   1.375   1.484   1.530
 69 A'   70 A'   27 A"   28 A"   71 A'   72 A'   29 A"   73 A'                 
  1.571   1.573   1.657   1.666   1.825   1.915   2.018   2.238
 30 A"   74 A'   75 A'   76 A'   31 A"   77 A'   78 A'   32 A"                 
  2.310   2.400   2.442   2.603   2.699   3.154   3.405   3.960
 79 A'   80 A'   81 A'   82 A'   33 A"   83 A'   84 A'   34 A"                 
  3.974   3.975   4.020   4.123   4.300   5.987   6.016   6.032
 35 A"   85 A'   86 A'   87 A'   88 A'   36 A"   89 A'   90 A'                 
  6.899   9.706  13.786  13.891  13.963  23.558  25.789  25.893
 91 A'   92 A'   37 A"   93 A'   94 A'   95 A'   38 A"   96 A'                 
 26.232  27.762  28.333  28.356  28.368  28.536  28.542  28.542
 97 A'   98 A'   39 A"   99 A'  100 A'   40 A"   41 A"  101 A'                 
 28.561  28.624 127.880 127.898 127.913 151.575 163.032 215.688
102 A'  103 A'   42 A"  104 A'  105 A'  106 A'  107 A'  108 A'                 
*******
109 A'                                                                         

 Beta MOs, Restricted
 -- Occupied --                  
******* -176.31 -165.71 -165.71 -165.71 -101.59  -77.10  -35.80
  1 A'    2 A'    3 A'    1 A"    4 A'    5 A'    6 A'    7 A'                 
-31.295 -31.290 -31.290 -22.946 -22.945 -22.944 -22.941 -22.941
  8 A'    2 A"    9 A'   10 A'    3 A"   11 A'    4 A"   12 A'                 
-10.269  -9.500  -7.265  -7.256  -7.254  -6.598  -6.352  -4.763
 13 A'   14 A'   15 A'    5 A"   16 A'   17 A'   18 A'   19 A'                 
 -4.761  -4.757  -4.755  -4.750  -4.749  -2.029  -2.025  -2.024
 20 A'    6 A"   21 A'    7 A"   22 A'   23 A'    8 A"   24 A'                 
 -2.013  -2.013  -0.900  -0.742  -0.661  -0.559  -0.482  -0.419
  9 A"   25 A'   26 A'   27 A'   28 A'   29 A'   30 A'   31 A'                 
 -0.393  -0.338  -0.315  -0.307  -0.274  -0.261
 10 A"   32 A'   33 A'   11 A"   34 A'   12 A"                                 
 -- Virtual --                   
 -0.095  -0.085  -0.009  -0.005   0.026   0.032   0.041   0.050
 13 A"   35 A'   36 A'   37 A'   38 A'   39 A'   14 A"   40 A'                 
  0.078   0.081   0.085   0.096   0.109   0.114   0.123   0.149
 15 A"   41 A'   42 A'   43 A'   16 A"   44 A'   45 A'   46 A'                 
  0.156   0.174   0.213   0.224   0.257   0.272   0.280   0.318
 47 A'   48 A'   49 A'   17 A"   50 A'   51 A'   18 A"   52 A'                 
  0.367   0.379   0.401   0.404   0.407   0.427   0.443   0.456
 53 A'   19 A"   20 A"   54 A'   55 A'   56 A'   57 A'   21 A"                 
  0.477   0.522   0.539   0.546   0.595   0.622   0.644   0.690
 58 A'   59 A'   22 A"   60 A'   61 A'   23 A"   62 A'   24 A"                 
  0.758   0.806   0.810   0.840   0.849   0.893   0.899   0.969
 63 A'   64 A'   25 A"   26 A"   65 A'   66 A'   67 A'   68 A'                 
  1.029   1.135   1.187   1.297   1.330   1.375   1.484   1.530
 69 A'   70 A'   27 A"   28 A"   71 A'   72 A'   29 A"   73 A'                 
  1.571   1.573   1.657   1.666   1.825   1.915   2.018   2.238
 30 A"   74 A'   75 A'   76 A'   31 A"   77 A'   78 A'   32 A"                 
  2.310   2.400   2.442   2.603   2.699   3.154   3.405   3.960
 79 A'   80 A'   81 A'   82 A'   33 A"   83 A'   84 A'   34 A"                 
  3.974   3.975   4.020   4.123   4.300   5.987   6.016   6.032
 35 A"   85 A'   86 A'   87 A'   88 A'   36 A"   89 A'   90 A'                 
  6.899   9.706  13.786  13.891  13.963  23.558  25.789  25.893
 91 A'   92 A'   37 A"   93 A'   94 A'   95 A'   38 A"   96 A'                 
 26.232  27.762  28.333  28.356  28.368  28.536  28.542  28.542
 97 A'   98 A'   39 A"   99 A'  100 A'   40 A"   41 A"  101 A'                 
 28.561  28.624 127.880 127.898 127.913 151.575 163.032 215.688
102 A'  103 A'   42 A"  104 A'  105 A'  106 A'  107 A'  108 A'                 
*******
109 A'                                                                         
 --------------------------------------------------------------

          Ground-State Mulliken Net Atomic Charges

     Atom                 Charge (a.u.)
  ----------------------------------------
      1 C                    -0.402113
      2 P                     0.067534
      3 I                    -0.144604
      4 H                     0.244219
      5 Cl                    0.234963
  ----------------------------------------
  Sum of atomic charges =     0.000000

 -----------------------------------------------------------------
                    Cartesian Multipole Moments
 -----------------------------------------------------------------
    Charge (ESU x 10^10)
                 0.0000
    Dipole Moment (Debye)
         X       1.2176      Y       0.9049      Z       0.0000
       Tot       1.5170
    Quadrupole Moments (Debye-Ang)
        XX     -56.8509     XY       3.8292     YY     -58.4764
        XZ      -0.0000     YZ       0.0000     ZZ     -61.7320
    Octopole Moments (Debye-Ang^2)
       XXX     -61.1003    XXY      -5.2631    XYY     -18.4936
       YYY     -36.5467    XXZ       0.0000    XYZ       0.0000
       YYZ       0.0000    XZZ     -24.6040    YZZ     -11.3883
       ZZZ       0.0000
    Hexadecapole Moments (Debye-Ang^3)
      XXXX    -955.0195   XXXY      28.7219   XXYY    -202.9410
      XYYY      -8.8764   YYYY    -374.1992   XXXZ       0.0000
      XXYZ       0.0000   XYYZ      -0.0000   YYYZ       0.0000
      XXZZ    -185.7687   XYZZ      -4.1091   YYZZ     -78.7350
      XZZZ      -0.0000   YZZZ       0.0000   ZZZZ     -85.9930
 -----------------------------------------------------------------
 Calculating analytic gradient of the SCF energy
 Gradient of SCF Energy
            1           2           3           4           5
    1  -0.0002075   0.0001510   0.0000570  -0.0000101   0.0000095
    2  -0.0001407  -0.0000875   0.0000085   0.0001254   0.0000943
    3   0.0000000   0.0000000   0.0000000   0.0000000  -0.0000000
 Max gradient component =       2.075E-04
 RMS gradient           =       8.997E-05
 Gradient time:  CPU 4.90 s  wall 4.92 s
 Geometry Optimization Parameters
   NAtoms,    NIC,     NZ,  NCons,   NDum,   NFix, NCnnct, MaxDiis
        5      20       5       0       0       0       0       0

 Cartesian Hessian Update
 Hessian Updated using BFGS Update


** GEOMETRY OPTIMIZATION IN DELOCALIZED INTERNAL COORDINATES **
   Searching for a Minimum

   Optimization Cycle:   9

                       Coordinates (Angstroms)
     ATOM                X               Y               Z
      1  C         2.1303899398    0.8024494276    0.0000000000
      2  P         0.6674409513    1.6182947854    0.0000000000
      3  I        -1.0859524336   -0.1534559282    0.0000000000
      4  H         3.0093888172    1.4436089190    0.0000000000
      5  Cl        2.5471027604   -0.8712447741    0.0000000000
   Point Group: cs    Number of degrees of freedom:     7


   Energy is  -7759.833205037

 Hessian Updated using BFGS Update

  7 Hessian modes will be used to form the next step
  Hessian Eigenvalues:
     0.084472    0.131802    0.158654    0.226958    0.273814    0.322568
     0.400222

 Minimum Search - Taking Simple RFO Step
 Searching for Lamda that Minimizes Along All modes
 Value Taken    Lamda =   0.00000000
 Step Taken.  Stepsize is  0.001705

                             Maximum     Tolerance    Cnvgd?
         Gradient           0.000180      0.000300     YES
         Displacement       0.001085      0.001200     YES
         Energy change     -0.000001      0.000001      NO


                       Distance Matrix (Angstroms)
             C (  1)   P (  2)   I (  3)   H (  4)
   P (  2)  1.675059
   I (  3)  3.355386  2.492687
   H (  4)  1.087991  2.348454  4.395729
   Cl(  5)  1.724790  3.119445  3.703284  2.360563

 Final energy is   -7759.8332050367062     


 ******************************
 **  OPTIMIZATION CONVERGED  **
 ******************************

                       Coordinates (Angstroms)
     ATOM                X               Y               Z
      1  C         2.1303899398    0.8024494276    0.0000000000
      2  P         0.6674409513    1.6182947854    0.0000000000
      3  I        -1.0859524336   -0.1534559282    0.0000000000
      4  H         3.0093888172    1.4436089190    0.0000000000
      5  Cl        2.5471027604   -0.8712447741    0.0000000000

Z-matrix Print:
$molecule
0 1
I 
P  1 2.492687
C  2 1.675059 1 105.554458
H  3 1.087991 2 114.745061 1 -180.000000 0
Cl 3 1.724790 2 133.128286 1 -0.000000 0
$end


 --------------------------------------------------------------
             Orbital Energies (a.u.) and Symmetries
 --------------------------------------------------------------

 Alpha MOs, Restricted
 -- Occupied --                  
******* -176.31 -165.71 -165.71 -165.71 -101.59  -77.10  -35.80
  1 A'    2 A'    3 A'    1 A"    4 A'    5 A'    6 A'    7 A'                 
-31.295 -31.290 -31.290 -22.946 -22.945 -22.944 -22.941 -22.941
  8 A'    2 A"    9 A'   10 A'    3 A"   11 A'    4 A"   12 A'                 
-10.269  -9.500  -7.265  -7.256  -7.254  -6.598  -6.352  -4.763
 13 A'   14 A'   15 A'    5 A"   16 A'   17 A'   18 A'   19 A'                 
 -4.761  -4.757  -4.755  -4.750  -4.749  -2.029  -2.025  -2.024
 20 A'    6 A"   21 A'    7 A"   22 A'   23 A'    8 A"   24 A'                 
 -2.013  -2.013  -0.900  -0.742  -0.661  -0.559  -0.482  -0.419
  9 A"   25 A'   26 A'   27 A'   28 A'   29 A'   30 A'   31 A'                 
 -0.393  -0.338  -0.315  -0.307  -0.274  -0.261
 10 A"   32 A'   33 A'   11 A"   34 A'   12 A"                                 
 -- Virtual --                   
 -0.095  -0.085  -0.009  -0.005   0.026   0.032   0.041   0.050
 13 A"   35 A'   36 A'   37 A'   38 A'   39 A'   14 A"   40 A'                 
  0.078   0.081   0.085   0.096   0.109   0.114   0.123   0.149
 15 A"   41 A'   42 A'   43 A'   16 A"   44 A'   45 A'   46 A'                 
  0.156   0.174   0.213   0.224   0.257   0.272   0.280   0.318
 47 A'   48 A'   49 A'   17 A"   50 A'   51 A'   18 A"   52 A'                 
  0.367   0.379   0.401   0.404   0.407   0.427   0.443   0.456
 53 A'   19 A"   20 A"   54 A'   55 A'   56 A'   57 A'   21 A"                 
  0.477   0.522   0.539   0.546   0.595   0.622   0.644   0.690
 58 A'   59 A'   22 A"   60 A'   61 A'   23 A"   62 A'   24 A"                 
  0.758   0.806   0.810   0.840   0.849   0.893   0.899   0.969
 63 A'   64 A'   25 A"   26 A"   65 A'   66 A'   67 A'   68 A'                 
  1.029   1.135   1.187   1.297   1.330   1.375   1.484   1.530
 69 A'   70 A'   27 A"   28 A"   71 A'   72 A'   29 A"   73 A'                 
  1.571   1.573   1.657   1.666   1.825   1.915   2.018   2.238
 30 A"   74 A'   75 A'   76 A'   31 A"   77 A'   78 A'   32 A"                 
  2.310   2.400   2.442   2.603   2.699   3.154   3.405   3.960
 79 A'   80 A'   81 A'   82 A'   33 A"   83 A'   84 A'   34 A"                 
  3.974   3.975   4.020   4.123   4.300   5.987   6.016   6.032
 35 A"   85 A'   86 A'   87 A'   88 A'   36 A"   89 A'   90 A'                 
  6.899   9.706  13.786  13.891  13.963  23.558  25.789  25.893
 91 A'   92 A'   37 A"   93 A'   94 A'   95 A'   38 A"   96 A'                 
 26.232  27.762  28.333  28.356  28.368  28.536  28.542  28.542
 97 A'   98 A'   39 A"   99 A'  100 A'   40 A"   41 A"  101 A'                 
 28.561  28.624 127.880 127.898 127.913 151.575 163.032 215.688
102 A'  103 A'   42 A"  104 A'  105 A'  106 A'  107 A'  108 A'                 
*******
109 A'                                                                         

 Beta MOs, Restricted
 -- Occupied --                  
******* -176.31 -165.71 -165.71 -165.71 -101.59  -77.10  -35.80
  1 A'    2 A'    3 A'    1 A"    4 A'    5 A'    6 A'    7 A'                 
-31.295 -31.290 -31.290 -22.946 -22.945 -22.944 -22.941 -22.941
  8 A'    2 A"    9 A'   10 A'    3 A"   11 A'    4 A"   12 A'                 
-10.269  -9.500  -7.265  -7.256  -7.254  -6.598  -6.352  -4.763
 13 A'   14 A'   15 A'    5 A"   16 A'   17 A'   18 A'   19 A'                 
 -4.761  -4.757  -4.755  -4.750  -4.749  -2.029  -2.025  -2.024
 20 A'    6 A"   21 A'    7 A"   22 A'   23 A'    8 A"   24 A'                 
 -2.013  -2.013  -0.900  -0.742  -0.661  -0.559  -0.482  -0.419
  9 A"   25 A'   26 A'   27 A'   28 A'   29 A'   30 A'   31 A'                 
 -0.393  -0.338  -0.315  -0.307  -0.274  -0.261
 10 A"   32 A'   33 A'   11 A"   34 A'   12 A"                                 
 -- Virtual --                   
 -0.095  -0.085  -0.009  -0.005   0.026   0.032   0.041   0.050
 13 A"   35 A'   36 A'   37 A'   38 A'   39 A'   14 A"   40 A'                 
  0.078   0.081   0.085   0.096   0.109   0.114   0.123   0.149
 15 A"   41 A'   42 A'   43 A'   16 A"   44 A'   45 A'   46 A'                 
  0.156   0.174   0.213   0.224   0.257   0.272   0.280   0.318
 47 A'   48 A'   49 A'   17 A"   50 A'   51 A'   18 A"   52 A'                 
  0.367   0.379   0.401   0.404   0.407   0.427   0.443   0.456
 53 A'   19 A"   20 A"   54 A'   55 A'   56 A'   57 A'   21 A"                 
  0.477   0.522   0.539   0.546   0.595   0.622   0.644   0.690
 58 A'   59 A'   22 A"   60 A'   61 A'   23 A"   62 A'   24 A"                 
  0.758   0.806   0.810   0.840   0.849   0.893   0.899   0.969
 63 A'   64 A'   25 A"   26 A"   65 A'   66 A'   67 A'   68 A'                 
  1.029   1.135   1.187   1.297   1.330   1.375   1.484   1.530
 69 A'   70 A'   27 A"   28 A"   71 A'   72 A'   29 A"   73 A'                 
  1.571   1.573   1.657   1.666   1.825   1.915   2.018   2.238
 30 A"   74 A'   75 A'   76 A'   31 A"   77 A'   78 A'   32 A"                 
  2.310   2.400   2.442   2.603   2.699   3.154   3.405   3.960
 79 A'   80 A'   81 A'   82 A'   33 A"   83 A'   84 A'   34 A"                 
  3.974   3.975   4.020   4.123   4.300   5.987   6.016   6.032
 35 A"   85 A'   86 A'   87 A'   88 A'   36 A"   89 A'   90 A'                 
  6.899   9.706  13.786  13.891  13.963  23.558  25.789  25.893
 91 A'   92 A'   37 A"   93 A'   94 A'   95 A'   38 A"   96 A'                 
 26.232  27.762  28.333  28.356  28.368  28.536  28.542  28.542
 97 A'   98 A'   39 A"   99 A'  100 A'   40 A"   41 A"  101 A'                 
 28.561  28.624 127.880 127.898 127.913 151.575 163.032 215.688
102 A'  103 A'   42 A"  104 A'  105 A'  106 A'  107 A'  108 A'                 
*******
109 A'                                                                         
 --------------------------------------------------------------

          Ground-State Mulliken Net Atomic Charges

     Atom                 Charge (a.u.)
  ----------------------------------------
      1 C                    -0.402113
      2 P                     0.067534
      3 I                    -0.144604
      4 H                     0.244219
      5 Cl                    0.234963
  ----------------------------------------
  Sum of atomic charges =     0.000000

 -----------------------------------------------------------------
                    Cartesian Multipole Moments
 -----------------------------------------------------------------
    Charge (ESU x 10^10)
                 0.0000
    Dipole Moment (Debye)
         X       1.2176      Y       0.9049      Z       0.0000
       Tot       1.5170
    Quadrupole Moments (Debye-Ang)
        XX     -56.8509     XY       3.8292     YY     -58.4764
        XZ      -0.0000     YZ       0.0000     ZZ     -61.7320
    Octopole Moments (Debye-Ang^2)
       XXX     -61.1003    XXY      -5.2631    XYY     -18.4936
       YYY     -36.5467    XXZ       0.0000    XYZ       0.0000
       YYZ       0.0000    XZZ     -24.6040    YZZ     -11.3883
       ZZZ       0.0000
    Hexadecapole Moments (Debye-Ang^3)
      XXXX    -955.0195   XXXY      28.7219   XXYY    -202.9410
      XYYY      -8.8764   YYYY    -374.1992   XXXZ       0.0000
      XXYZ       0.0000   XYYZ      -0.0000   YYYZ       0.0000
      XXZZ    -185.7687   XYZZ      -4.1091   YYZZ     -78.7350
      XZZZ      -0.0000   YZZZ       0.0000   ZZZZ     -85.9930
 -----------------------------------------------------------------
Archival summary:
1\1\TWL02\OPT\ProcedureUnspecified\BasisUnspecified\1l1111\taweetha\MonNov2618:26:512018MonNov2618:26:512018\0\\#,OPT,ProcedureUnspecified,BasisUnspecified,\\0,1\I\P,1,2.49269\C,2,1.67506,1,105.554\H,3,1.08799,2,114.745,1,-180,0\Cl,3,1.72479,2,133.128,1,-0,0\\\@

 Total job time:  182.49s(wall), 182.25s(cpu) 
 Mon Nov 26 18:26:51 2018

        *************************************************************
        *                                                           *
        *  Thank you very much for using Q-Chem.  Have a nice day.  *
        *                                                           *
        *************************************************************


 
User input: 2 of 2 
 
Q-Chem Developer Version!
                  Welcome to Q-Chem
     A Quantum Leap Into The Future Of Chemistry


 Q-Chem 5.1, Q-Chem, Inc., Pleasanton, CA (2018)

 Yihan Shao,  Zhengting Gan,  E. Epifanovsky,  A. T. B. Gilbert,  M. Wormit,  
 J. Kussmann,  A. W. Lange,  A. Behn,  Jia Deng,  Xintian Feng,  D. Ghosh,  
 M. Goldey,  P. R. Horn,  L. D. Jacobson,  I. Kaliman,  T. Kus,  A. Landau,  
 Jie Liu,  E. I. Proynov,  R. M. Richard,  R. P. Steele,  E. J. Sundstrom,  
 H. L. Woodcock III,  P. M. Zimmerman,  D. Zuev,  B. Albrecht,  E. Alguire,  
 S. A. Baeppler,  D. Barton,  Z. Benda,  Y. A. Bernard,  E. J. Berquist,  
 K. B. Bravaya,  H. Burton,  D. Casanova,  Chun-Min Chang,  Yunqing Chen,  
 A. Chien,  K. D. Closser,  M. P. Coons,  S. Coriani,  S. Dasgupta,  
 A. L. Dempwolff,  M. Diedenhofen,  Hainam Do,  R. G. Edgar,  Po-Tung Fang,  
 S. Faraji,  S. Fatehi,  Qingguo Feng,  K. D. Fenk,  J. Fosso-Tande,  
 Qinghui Ge,  A. Ghysels,  G. Gidofalvi,  J. Gomes,  J. Gonthier,  A. Gunina,  
 D. Hait,  M. W. D. Hanson-Heine,  P. H. P. Harbach,  A. W. Hauser,  
 J. E. Herr,  E. G. Hohenstein,  Z. C. Holden,  Kerwin Hui,  B. C. Huynh,  
 T.-C. Jagau,  Hyunjun Ji,  B. Kaduk,  K. Khistyaev,  Jaehoon Kim,  
 P. Klunzinger,  K. Koh,  D. Kosenkov,  L. Koulias,  T. Kowalczyk,  
 C. M. Krauter,  A. Kunitsa,  Ka Un Lao,  A. Laurent,  K. V. Lawler,  
 Joonho Lee,  D. Lefrancois,  S. Lehtola,  D. S. Levine,  Yi-Pei Li,  
 You-Sheng Lin,  Fenglai Liu,  E. Livshits,  A. Luenser,  P. Manohar,  
 E. Mansoor,  S. F. Manzer,  Shan-Ping Mao,  Yuezhi Mao,  N. Mardirossian,  
 A. V. Marenich,  T. Markovich,  L. A. Martinez-Martinez,  S. A. Maurer,  
 N. J. Mayhall,  S. C. McKenzie,  J.-M. Mewes,  A. F. Morrison,  
 J. W. Mullinax,  K. Nanda,  T. S. Nguyen-Beck,  R. Olivares-Amaya,  
 J. A. Parkhill,  T. M. Perrine,  F. Plasser,  P. Pokhilko,  S. Prager,  
 A. Prociuk,  E. Ramos,  D. R. Rehn,  F. Rob,  M. Schneider,  N. Sergueev,  
 S. M. Sharada,  S. Sharma,  D. W. Small,  T. Stauch,  T. Stein,  
 Yu-Chuan Su,  A. J. W. Thom,  A. Tkatchenko,  T. Tsuchimochi,  N. M. Tubman,  
 L. Vogt,  M. L. Vidal,  O. Vydrov,  M. A. Watson,  J. Wenzel,  
 M. de Wergifosse,  T. A. Wesolowski,  A. White,  J. Witte,  A. Yamada,  
 Jun Yang,  K. Yao,  S. Yeganeh,  S. R. Yost,  Zhi-Qiang You,  A. Zech,  
 Igor Ying Zhang,  Xing Zhang,  Yan Zhao,  Ying Zhu,  B. R. Brooks,  
 G. K. L. Chan,  C. J. Cramer,  M. S. Gordon,  W. J. Hehre,  A. Klamt,  
 M. W. Schmidt,  C. D. Sherrill,  D. G. Truhlar,  A. Aspuru-Guzik,  R. Baer,  
 A. T. Bell,  N. A. Besley,  Jeng-Da Chai,  A. E. DePrince, III,  
 R. A. DiStasio Jr.,  A. Dreuw,  B. D. Dunietz,  T. R. Furlani,  
 Chao-Ping Hsu,  Yousung Jung,  Jing Kong,  D. S. Lambrecht,  WanZhen Liang,  
 C. Ochsenfeld,  V. A. Rassolov,  L. V. Slipchenko,  J. E. Subotnik,  
 T. Van Voorhis,  J. M. Herbert,  A. I. Krylov,  P. M. W. Gill,  M. Head-Gordon

 Contributors to earlier versions of Q-Chem not listed above: 
 R. D. Adamson,  B. Austin,  J. Baker,  G. J. O. Beran,  K. Brandhorst,  
 S. T. Brown,  E. F. C. Byrd,  A. K. Chakraborty,  C.-L. Cheng,  
 Siu Hung Chien,  D. M. Chipman,  D. L. Crittenden,  H. Dachsel,  
 R. J. Doerksen,  A. D. Dutoi,  L. Fusti-Molnar,  W. A. Goddard III,  
 A. Golubeva-Zadorozhnaya,  S. R. Gwaltney,  G. Hawkins,  A. Heyden,  
 S. Hirata,  G. Kedziora,  F. J. Keil,  C. Kelley,  Jihan Kim,  R. A. King,  
 R. Z. Khaliullin,  P. P. Korambath,  W. Kurlancheek,  A. M. Lee,  M. S. Lee,  
 S. V. Levchenko,  Ching Yeh Lin,  D. Liotard,  R. C. Lochan,  I. Lotan,  
 P. E. Maslen,  N. Nair,  D. P. O'Neill,  D. Neuhauser,  E. Neuscamman,  
 C. M. Oana,  R. Olson,  B. Peters,  R. Peverati,  P. A. Pieniazek,  
 Y. M. Rhee,  J. Ritchie,  M. A. Rohrdanz,  E. Rosta,  N. J. Russ,  
 H. F. Schaefer III,  N. E. Schultz,  N. Shenvi,  A. C. Simmonett,  A. Sodt,  
 D. Stuck,  K. S. Thanthiriwatte,  V. Vanovschi,  Tao Wang,  A. Warshel,  
 C. F. Williams,  Q. Wu,  X. Xu,  W. Zhang

 Please cite Q-Chem as follows:
 Y. Shao et al., Mol. Phys. 113, 184-215 (2015)
 DOI: 10.1080/00268976.2014.952696

 Q-Chem 5.1.2 for Intel X86 EM64T Linux

 Parts of Q-Chem use Armadillo 8.300.2 (Tropical Shenanigans).
 http://arma.sourceforge.net/

 Q-Chem begins on Mon Nov 26 18:26:52 2018  

Host: 
0

     Scratch files written to /scratch/taweetham/qchem53243//
The previous job contains 0 fragments, simply inherited here
Input Ideriv = 2
Curr. Ideriv = -1
Max.  Ideriv = 2

Checking the input file for inconsistencies... 	...done.

--------------------------------------------------------------
User input:
--------------------------------------------------------------

$molecule
read
$end

$rem
   job_type 	frequency
   basis 	6-311++g**
   method	b3lyp	
$end


--------------------------------------------------------------
 ----------------------------------------------------------------
             Standard Nuclear Orientation (Angstroms)
    I     Atom           X                Y                Z
 ----------------------------------------------------------------
    1      C       2.0092546005     0.7076143209    -0.0000000000
    2      P       0.5513544069     1.5324478897    -0.0000000000
    3      I      -1.2129099410    -0.2284780781     0.0000000000
    4      H       2.8921828216     1.3433519054    -0.0000000000
    5      Cl      2.4156588438    -0.9686128256     0.0000000000
 ----------------------------------------------------------------
 Molecular Point Group                 Cs    NOp =  2
 Largest Abelian Subgroup              Cs    NOp =  2
 Nuclear Repulsion Energy =   467.1452944490 hartrees
 There are       46 alpha and       46 beta electrons
 Requested basis set is 6-311++G(d,p)
 There are 61 shells and 151 basis functions

 Total QAlloc Memory Limit   2000 MB
 Mega-Array Size       188 MB
 MEM_STATIC part       192 MB

                       Distance Matrix (Angstroms)
             C (  1)   P (  2)   I (  3)   H (  4)
   P (  2)  1.675059
   I (  3)  3.355386  2.492687
   H (  4)  1.087991  2.348454  4.395729
   Cl(  5)  1.724790  3.119445  3.703284  2.360563

 A cutoff of  1.0D-11 yielded   1552 shell pairs
 There are     10030 function pairs (     11152 Cartesian)
 Smallest overlap matrix eigenvalue = 5.28E-04
 Guess from superposition of atomic densities
 Warning:  Energy on first SCF cycle will be non-variational
 SAD guess density has 92.000000 electrons

 -----------------------------------------------------------------------
  General SCF calculation program by
  Eric Jon Sundstrom, Paul Horn, Yuezhi Mao, Dmitri Zuev, Alec White,
  David Stuck, Shaama M.S., Shane Yost, Joonho Lee, David Small,
  Daniel Levine, Susi Lehtola, Hugh Burton, Evgeny Epifanovsky
 -----------------------------------------------------------------------
 Exchange:     0.2000 Hartree-Fock + 0.0800 Slater + 0.7200 B88
 Correlation:  0.1900 VWN1RPA + 0.8100 LYP
 Using SG-1 standard quadrature grid
 A restricted SCF calculation will be
 performed using DIIS
 SCF converges when DIIS error is below 1.0e-08
 ---------------------------------------
  Cycle       Energy         DIIS error
 ---------------------------------------
    1   -7760.2304024037      3.95e-02  
    2   -7759.7960656985      3.47e-03  
    3   -7759.6722756946      6.71e-03  
    4   -7759.8313157272      7.59e-04  
    5   -7759.8331221607      1.51e-04  
    6   -7759.8331474242      1.34e-04  
    7   -7759.8332071330      1.55e-05  
    8   -7759.8332078491      5.37e-06  
    9   -7759.8332079299      1.01e-06  
   10   -7759.8332079327      4.37e-07  
   11   -7759.8332079333      1.31e-07  
   12   -7759.8332079334      2.90e-08  
   13   -7759.8332079335      4.14e-09  Convergence criterion met
 ---------------------------------------
 SCF time:   CPU 18.67s  wall 18.00s 
 SCF   energy in the final basis set =    -7759.8332079335
 Total energy in the final basis set =    -7759.8332079335

 --------------------------------------------------------------
             Orbital Energies (a.u.) and Symmetries
 --------------------------------------------------------------

 Alpha MOs, Restricted
 -- Occupied --                  
******* -176.31 -165.71 -165.71 -165.71 -101.59  -77.10  -35.80
  1 A'    2 A'    3 A'    1 A"    4 A'    5 A'    6 A'    7 A'                 
-31.295 -31.290 -31.290 -22.946 -22.945 -22.944 -22.941 -22.941
  8 A'    2 A"    9 A'   10 A'    3 A"   11 A'    4 A"   12 A'                 
-10.269  -9.500  -7.265  -7.256  -7.254  -6.598  -6.352  -4.763
 13 A'   14 A'   15 A'    5 A"   16 A'   17 A'   18 A'   19 A'                 
 -4.761  -4.757  -4.755  -4.750  -4.749  -2.029  -2.025  -2.024
 20 A'    6 A"   21 A'    7 A"   22 A'   23 A'    8 A"   24 A'                 
 -2.013  -2.013  -0.900  -0.742  -0.661  -0.559  -0.482  -0.419
  9 A"   25 A'   26 A'   27 A'   28 A'   29 A'   30 A'   31 A'                 
 -0.393  -0.338  -0.315  -0.307  -0.274  -0.261
 10 A"   32 A'   33 A'   11 A"   34 A'   12 A"                                 
 -- Virtual --                   
 -0.095  -0.085  -0.009  -0.005   0.026   0.032   0.041   0.050
 13 A"   35 A'   36 A'   37 A'   38 A'   39 A'   14 A"   40 A'                 
  0.078   0.081   0.085   0.096   0.109   0.114   0.123   0.149
 15 A"   41 A'   42 A'   43 A'   16 A"   44 A'   45 A'   46 A'                 
  0.156   0.174   0.213   0.224   0.257   0.272   0.280   0.318
 47 A'   48 A'   49 A'   17 A"   50 A'   51 A'   18 A"   52 A'                 
  0.367   0.379   0.401   0.404   0.407   0.427   0.443   0.456
 53 A'   19 A"   20 A"   54 A'   55 A'   56 A'   57 A'   21 A"                 
  0.477   0.522   0.539   0.546   0.595   0.622   0.644   0.690
 58 A'   59 A'   22 A"   60 A'   61 A'   23 A"   62 A'   24 A"                 
  0.758   0.806   0.810   0.840   0.849   0.893   0.899   0.969
 63 A'   64 A'   25 A"   26 A"   65 A'   66 A'   67 A'   68 A'                 
  1.029   1.135   1.187   1.297   1.330   1.375   1.484   1.530
 69 A'   70 A'   27 A"   28 A"   71 A'   72 A'   29 A"   73 A'                 
  1.571   1.573   1.657   1.666   1.825   1.915   2.018   2.238
 30 A"   74 A'   75 A'   76 A'   31 A"   77 A'   78 A'   32 A"                 
  2.310   2.400   2.442   2.603   2.699   3.154   3.405   3.960
 79 A'   80 A'   81 A'   82 A'   33 A"   83 A'   84 A'   34 A"                 
  3.974   3.975   4.020   4.123   4.300   5.987   6.016   6.032
 35 A"   85 A'   86 A'   87 A'   88 A'   36 A"   89 A'   90 A'                 
  6.899   9.706  13.786  13.891  13.963  23.558  25.789  25.893
 91 A'   92 A'   37 A"   93 A'   94 A'   95 A'   38 A"   96 A'                 
 26.232  27.762  28.333  28.356  28.369  28.536  28.542  28.542
 97 A'   98 A'   39 A"   99 A'  100 A'   40 A"   41 A"  101 A'                 
 28.561  28.624 127.880 127.898 127.913 151.575 163.032 215.688
102 A'  103 A'   42 A"  104 A'  105 A'  106 A'  107 A'  108 A'                 
*******
109 A'                                                                         

 Beta MOs, Restricted
 -- Occupied --                  
******* -176.31 -165.71 -165.71 -165.71 -101.59  -77.10  -35.80
  1 A'    2 A'    3 A'    1 A"    4 A'    5 A'    6 A'    7 A'                 
-31.295 -31.290 -31.290 -22.946 -22.945 -22.944 -22.941 -22.941
  8 A'    2 A"    9 A'   10 A'    3 A"   11 A'    4 A"   12 A'                 
-10.269  -9.500  -7.265  -7.256  -7.254  -6.598  -6.352  -4.763
 13 A'   14 A'   15 A'    5 A"   16 A'   17 A'   18 A'   19 A'                 
 -4.761  -4.757  -4.755  -4.750  -4.749  -2.029  -2.025  -2.024
 20 A'    6 A"   21 A'    7 A"   22 A'   23 A'    8 A"   24 A'                 
 -2.013  -2.013  -0.900  -0.742  -0.661  -0.559  -0.482  -0.419
  9 A"   25 A'   26 A'   27 A'   28 A'   29 A'   30 A'   31 A'                 
 -0.393  -0.338  -0.315  -0.307  -0.274  -0.261
 10 A"   32 A'   33 A'   11 A"   34 A'   12 A"                                 
 -- Virtual --                   
 -0.095  -0.085  -0.009  -0.005   0.026   0.032   0.041   0.050
 13 A"   35 A'   36 A'   37 A'   38 A'   39 A'   14 A"   40 A'                 
  0.078   0.081   0.085   0.096   0.109   0.114   0.123   0.149
 15 A"   41 A'   42 A'   43 A'   16 A"   44 A'   45 A'   46 A'                 
  0.156   0.174   0.213   0.224   0.257   0.272   0.280   0.318
 47 A'   48 A'   49 A'   17 A"   50 A'   51 A'   18 A"   52 A'                 
  0.367   0.379   0.401   0.404   0.407   0.427   0.443   0.456
 53 A'   19 A"   20 A"   54 A'   55 A'   56 A'   57 A'   21 A"                 
  0.477   0.522   0.539   0.546   0.595   0.622   0.644   0.690
 58 A'   59 A'   22 A"   60 A'   61 A'   23 A"   62 A'   24 A"                 
  0.758   0.806   0.810   0.840   0.849   0.893   0.899   0.969
 63 A'   64 A'   25 A"   26 A"   65 A'   66 A'   67 A'   68 A'                 
  1.029   1.135   1.187   1.297   1.330   1.375   1.484   1.530
 69 A'   70 A'   27 A"   28 A"   71 A'   72 A'   29 A"   73 A'                 
  1.571   1.573   1.657   1.666   1.825   1.915   2.018   2.238
 30 A"   74 A'   75 A'   76 A'   31 A"   77 A'   78 A'   32 A"                 
  2.310   2.400   2.442   2.603   2.699   3.154   3.405   3.960
 79 A'   80 A'   81 A'   82 A'   33 A"   83 A'   84 A'   34 A"                 
  3.974   3.975   4.020   4.123   4.300   5.987   6.016   6.032
 35 A"   85 A'   86 A'   87 A'   88 A'   36 A"   89 A'   90 A'                 
  6.899   9.706  13.786  13.891  13.963  23.558  25.789  25.893
 91 A'   92 A'   37 A"   93 A'   94 A'   95 A'   38 A"   96 A'                 
 26.232  27.762  28.333  28.356  28.369  28.536  28.542  28.542
 97 A'   98 A'   39 A"   99 A'  100 A'   40 A"   41 A"  101 A'                 
 28.561  28.624 127.880 127.898 127.913 151.575 163.032 215.688
102 A'  103 A'   42 A"  104 A'  105 A'  106 A'  107 A'  108 A'                 
*******
109 A'                                                                         
 --------------------------------------------------------------

          Ground-State Mulliken Net Atomic Charges

     Atom                 Charge (a.u.)
  ----------------------------------------
      1 C                    -0.402091
      2 P                     0.067521
      3 I                    -0.144598
      4 H                     0.244221
      5 Cl                    0.234946
  ----------------------------------------
  Sum of atomic charges =     0.000000

 -----------------------------------------------------------------
                    Cartesian Multipole Moments
 -----------------------------------------------------------------
    Charge (ESU x 10^10)
                 0.0000
    Dipole Moment (Debye)
         X       1.2231      Y       0.8973      Z       0.0000
       Tot       1.5170
    Quadrupole Moments (Debye-Ang)
        XX     -57.1121     XY       3.6059     YY     -58.6699
        XZ      -0.0000     YZ      -0.0000     ZZ     -61.7319
    Octopole Moments (Debye-Ang^2)
       XXX     -39.6601    XXY      -1.3975    XYY     -11.8754
       YYY     -21.8404    XXZ      -0.0000    XYZ      -0.0000
       YYZ       0.0000    XZZ     -16.8934    YZZ      -6.1927
       ZZZ       0.0000
    Hexadecapole Moments (Debye-Ang^3)
      XXXX    -928.8587   XXXY      36.2013   XXYY    -199.0258
      XYYY      -0.0256   YYYY    -364.5094   XXXZ      -0.0000
      XXYZ       0.0000   XYYZ      -0.0000   YYYZ      -0.0000
      XXZZ    -180.5765   XYZZ      -0.6534   YYZZ     -77.2640
      XZZZ      -0.0000   YZZZ      -0.0000   ZZZZ     -85.9928
 -----------------------------------------------------------------
 Calculating MO derivatives via CPSCF
   1         3          15      0.152759    0.058565
   2         3          15      0.017781    0.007124
   3         3          15      0.002515    0.000970
   4         4          14      0.000215    0.000089
   5        15           3      0.000017    0.000010
   6        18           0      0.000000    0.000000    Roots Converged
 Time for AOints: 5.9 s (CPU) 5.9 s (wall)
 ------------------------------------------------------------------------------
                     AOints        : Timing summary (seconds)
 ------------------------------------------------------------------------------
     job step          cpu (% of tot)      sys (% of tot)     wall (% of tot)
 ------------------------------------------------------------------------------
  cpscf_lag         0.4342E+02 (46.9)   0.6700E-04 (17.1)   0.4343E+02 (46.9)
  iterzp            0.4306E+02 (46.6)   0.3230E-03 (82.6)   0.4308E+02 (46.6)
  make_fx           0.0000E+00 ( 0.0)   0.0000E+00 ( 0.0)   0.0000E+00 ( 0.0)
  AOints            0.5901E+01 ( 6.4)   0.1000E-05 ( 0.3)   0.5902E+01 ( 6.4)
 ------------------------------------------------------------------------------
   Grand Totals     0.9250E+02          0.3910E-03          0.9253E+02
 ------------------------------------------------------------------------------
 Calculating analytic Hessian of the SCF energy
 Polarizability Matrix (a.u.)
            1           2           3
    1-110.3415434  -2.3263836  -0.0000000
    2  -2.3263836 -84.3675579  -0.0000000
    3  -0.0000000  -0.0000000 -49.4086315

 Direct stationary perturbation theory relativistic correction:

 rels  =      98.186532282048
 relv  =    -325.678476131292
 rel2e =      42.574188694955
 E_rel =    -184.917755154290

 Hessian of the SCF Energy
            1           2           3           4           5           6
    1   0.5397075  -0.0003016   0.0000000  -0.2372911   0.1120852  -0.0000000
    2  -0.0003016   0.4135955   0.0000000   0.1216522  -0.1093207  -0.0000000
    3   0.0000000   0.0000000   0.0723055   0.0000000  -0.0000000  -0.0233865
    4  -0.2372911   0.1216522   0.0000000   0.3112338  -0.0772346  -0.0000000
    5   0.1120852  -0.1093207  -0.0000000  -0.0772346   0.2004039   0.0000000
    6  -0.0000000  -0.0000000  -0.0233865  -0.0000000   0.0000000   0.0170221
    7  -0.0154836  -0.0126431  -0.0000000  -0.0537225  -0.0467158   0.0000000
    8  -0.0007859   0.0017229   0.0000000  -0.0591682  -0.0706661   0.0000000
    9   0.0000000  -0.0000000   0.0002794  -0.0000000   0.0000000  -0.0062290
   10  -0.2469479  -0.1411006   0.0000000  -0.0130481  -0.0118016  -0.0000000
   11  -0.1320678  -0.1307575  -0.0000000   0.0043312   0.0074762  -0.0000000
   12  -0.0000000   0.0000000  -0.0273014  -0.0000000  -0.0000000   0.0007730
   13  -0.0399850   0.0323930  -0.0000000  -0.0071721   0.0236668   0.0000000
   14   0.0210701  -0.1752403   0.0000000   0.0104194  -0.0278932  -0.0000000
   15  -0.0000000  -0.0000000  -0.0218970   0.0000000   0.0000000   0.0118205
            7           8           9          10          11          12
    1  -0.0154836  -0.0007859   0.0000000  -0.2469479  -0.1320678  -0.0000000
    2  -0.0126431   0.0017229  -0.0000000  -0.1411006  -0.1307575   0.0000000
    3  -0.0000000   0.0000000   0.0002794   0.0000000  -0.0000000  -0.0273014
    4  -0.0537225  -0.0591682  -0.0000000  -0.0130481   0.0043312  -0.0000000
    5  -0.0467158  -0.0706661   0.0000000  -0.0118016   0.0074762  -0.0000000
    6   0.0000000   0.0000000  -0.0062290  -0.0000000  -0.0000000   0.0007730
    7   0.0721322   0.0562952  -0.0000000  -0.0007555   0.0030970   0.0000000
    8   0.0562952   0.0637553   0.0000000   0.0020759   0.0000782  -0.0000000
    9  -0.0000000   0.0000000   0.0040812  -0.0000000   0.0000000   0.0049611
   10  -0.0007555   0.0020759  -0.0000000   0.2530370   0.1378665   0.0000000
   11   0.0030970   0.0000782   0.0000000   0.1378665   0.1506650   0.0000000
   12   0.0000000  -0.0000000   0.0049611   0.0000000   0.0000000   0.0173399
   13  -0.0021706   0.0015830   0.0000000   0.0077145  -0.0132269  -0.0000000
   14  -0.0000334   0.0051097   0.0000000   0.0129599  -0.0274619  -0.0000000
   15   0.0000000  -0.0000000  -0.0030927  -0.0000000  -0.0000000   0.0042274
           13          14          15
    1  -0.0399850   0.0210701  -0.0000000
    2   0.0323930  -0.1752403  -0.0000000
    3  -0.0000000   0.0000000  -0.0218970
    4  -0.0071721   0.0104194   0.0000000
    5   0.0236668  -0.0278932   0.0000000
    6   0.0000000  -0.0000000   0.0118205
    7  -0.0021706  -0.0000334   0.0000000
    8   0.0015830   0.0051097  -0.0000000
    9   0.0000000   0.0000000  -0.0030927
   10   0.0077145   0.0129599  -0.0000000
   11  -0.0132269  -0.0274619  -0.0000000
   12  -0.0000000  -0.0000000   0.0042274
   13   0.0416132  -0.0444160   0.0000000
   14  -0.0444160   0.2254857   0.0000000
   15   0.0000000   0.0000000   0.0089418
 Gradient time:  CPU 123.96 s  wall 124.00 s
 **********************************************************************
 **                                                                  **
 **                       VIBRATIONAL ANALYSIS                       **
 **                       --------------------                       **
 **                                                                  **
 **        VIBRATIONAL FREQUENCIES (CM**-1) AND NORMAL MODES         **
 **     FORCE CONSTANTS (mDYN/ANGSTROM) AND REDUCED MASSES (AMU)     **
 **                  INFRARED INTENSITIES (KM/MOL)                   **
 **                                                                  **
 **********************************************************************


 Mode:                 1                      2                      3
 Frequency:        99.53                 267.97                 315.25
 Force Cnst:      0.2319                 0.1853                 0.9530
 Red. Mass:      39.7225                 4.3804                16.2766
 IR Active:          YES                    YES                    YES
 IR Intens:        0.069                  0.043                 12.077
 Raman Active:       YES                    YES                    YES
               X      Y      Z        X      Y      Z        X      Y      Z
 C          0.229 -0.098  0.000   -0.000 -0.000  0.450    0.500  0.236  0.000
 P          0.124 -0.292 -0.000   -0.000  0.000 -0.163    0.468  0.112 -0.000
 I         -0.285  0.065  0.000    0.000  0.000  0.017   -0.114 -0.097  0.000
 H          0.028  0.191  0.000   -0.000 -0.000  0.872    0.609  0.085  0.000
 Cl         0.844  0.051 -0.000    0.000 -0.000 -0.095   -0.188  0.168 -0.000
 TransDip  -0.008 -0.002  0.000   -0.000  0.000  0.007    0.110  0.017  0.000

 Mode:                 4                      5                      6
 Frequency:       414.26                 679.44                 750.99
 Force Cnst:      2.6310                 2.4961                 0.4176
 Red. Mass:      26.0209                 9.1773                 1.2568
 IR Active:          YES                    YES                    YES
 IR Intens:       20.251                 53.178                 45.840
 Raman Active:       YES                    YES                    YES
               X      Y      Z        X      Y      Z        X      Y      Z
 C         -0.283 -0.156 -0.000    0.426  0.532  0.000    0.000 -0.000 -0.149
 P          0.075  0.764  0.000   -0.206  0.021 -0.000   -0.000  0.000  0.007
 I         -0.053 -0.084 -0.000   -0.001  0.005  0.000    0.000  0.000  0.002
 H         -0.116 -0.369 -0.000    0.600  0.284  0.000   -0.000 -0.000  0.989
 Cl         0.225 -0.309  0.000    0.023 -0.228 -0.000    0.000 -0.000  0.010
 TransDip   0.083  0.118 -0.000   -0.225  0.062 -0.000    0.000 -0.000  0.217

 Mode:                 7                      8                      9
 Frequency:      1032.90                1283.30                3145.60
 Force Cnst:      1.9459                 1.3589                 6.3295
 Red. Mass:       3.0956                 1.4005                 1.0857
 IR Active:          YES                    YES                    YES
 IR Intens:       55.001                 29.378                 11.099
 Raman Active:       YES                    YES                    YES
               X      Y      Z        X      Y      Z        X      Y      Z
 C         -0.255  0.264 -0.000    0.132 -0.122  0.000   -0.070 -0.046 -0.000
 P          0.113 -0.050  0.000   -0.023  0.024 -0.000    0.000 -0.001 -0.000
 I         -0.000 -0.001 -0.000    0.000 -0.000 -0.000    0.000  0.000  0.000
 H         -0.578  0.715  0.000   -0.522  0.833 -0.000    0.820  0.566  0.000
 Cl         0.004 -0.064  0.000   -0.011 -0.003 -0.000    0.000  0.000 -0.000
 TransDip  -0.117  0.207  0.000    0.147 -0.092 -0.000    0.104 -0.023 -0.000

 STANDARD THERMODYNAMIC QUANTITIES AT   298.15 K  AND     1.00 ATM

   This Molecule has  0 Imaginary Frequencies
   Zero point vibrational energy:       11.421 kcal/mol

   Atom    1 Element C  Has Mass   12.00000
   Atom    2 Element P  Has Mass   30.97376
   Atom    3 Element I  Has Mass  126.90440
   Atom    4 Element H  Has Mass    1.00783
   Atom    5 Element Cl Has Mass   34.96885
   Molecular Mass:   205.854840 amu
   Principal axes and moments of inertia in amu*Bohr^2:
                             1           2           3
    Eigenvalues --      427.98796  1620.98926  2048.97722
          X               1.00000     0.00057    -0.00000
          Y              -0.00057     1.00000     0.00000
          Z               0.00000    -0.00000     1.00000
   Rotational Symmetry Number is   1
   The Molecule is an Asymmetric Top
   Translational Enthalpy:        0.889 kcal/mol
   Rotational Enthalpy:           0.889 kcal/mol
   Vibrational Enthalpy:         12.773 kcal/mol
   gas constant (RT):             0.592 kcal/mol
   Translational Entropy:        41.870  cal/mol.K
   Rotational Entropy:           28.743  cal/mol.K
   Vibrational Entropy:           8.013  cal/mol.K

   Total Enthalpy:               15.143 kcal/mol
   Total Entropy:                78.625  cal/mol.K
Archival summary:
1\1\TWL02\FREQ\ProcedureUnspecified\BasisUnspecified\1l1111\taweetha\MonNov2618:29:142018MonNov2618:29:142018\0\\#,FREQ,ProcedureUnspecified,BasisUnspecified,\\0,1\I\P,1,2.49269\C,2,1.67506,1,105.554\H,3,1.08799,2,114.745,1,-180,0\Cl,3,1.72479,2,133.128,1,0,0\\\@

 Total job time:  142.76s(wall), 142.71s(cpu) 
 Mon Nov 26 18:29:14 2018

        *************************************************************
        *                                                           *
        *  Thank you very much for using Q-Chem.  Have a nice day.  *
        *                                                           *
        *************************************************************
