# Supplementary material for: Geometric and energetic data from ab initio calculations of haloethene, haloimine, halomethylenephosphine, haloiminophosphine, halodiazene, halodiphosphene and halocyclopropane
Source: Data Brief. 2019 Nov 2;27:104738. doi: 10.1016/j.dib.2019.104738 (PMC6861602; doi:10.1016/j.dib.2019.104738)
Supplement: Multimedia component 5 [file mmc5.zip › CP/B3LYP/ClICPBrE.out]

Q-Chem Developer Version!
                  Welcome to Q-Chem
     A Quantum Leap Into The Future Of Chemistry


 Q-Chem 5.1, Q-Chem, Inc., Pleasanton, CA (2018)

 Yihan Shao,  Zhengting Gan,  E. Epifanovsky,  A. T. B. Gilbert,  M. Wormit,  
 J. Kussmann,  A. W. Lange,  A. Behn,  Jia Deng,  Xintian Feng,  D. Ghosh,  
 M. Goldey,  P. R. Horn,  L. D. Jacobson,  I. Kaliman,  T. Kus,  A. Landau,  
 Jie Liu,  E. I. Proynov,  R. M. Richard,  R. P. Steele,  E. J. Sundstrom,  
 H. L. Woodcock III,  P. M. Zimmerman,  D. Zuev,  B. Albrecht,  E. Alguire,  
 S. A. Baeppler,  D. Barton,  Z. Benda,  Y. A. Bernard,  E. J. Berquist,  
 K. B. Bravaya,  H. Burton,  D. Casanova,  Chun-Min Chang,  Yunqing Chen,  
 A. Chien,  K. D. Closser,  M. P. Coons,  S. Coriani,  S. Dasgupta,  
 A. L. Dempwolff,  M. Diedenhofen,  Hainam Do,  R. G. Edgar,  Po-Tung Fang,  
 S. Faraji,  S. Fatehi,  Qingguo Feng,  K. D. Fenk,  J. Fosso-Tande,  
 Qinghui Ge,  A. Ghysels,  G. Gidofalvi,  J. Gomes,  J. Gonthier,  A. Gunina,  
 D. Hait,  M. W. D. Hanson-Heine,  P. H. P. Harbach,  A. W. Hauser,  
 J. E. Herr,  E. G. Hohenstein,  Z. C. Holden,  Kerwin Hui,  B. C. Huynh,  
 T.-C. Jagau,  Hyunjun Ji,  B. Kaduk,  K. Khistyaev,  Jaehoon Kim,  
 P. Klunzinger,  K. Koh,  D. Kosenkov,  L. Koulias,  T. Kowalczyk,  
 C. M. Krauter,  A. Kunitsa,  Ka Un Lao,  A. Laurent,  K. V. Lawler,  
 Joonho Lee,  D. Lefrancois,  S. Lehtola,  D. S. Levine,  Yi-Pei Li,  
 You-Sheng Lin,  Fenglai Liu,  E. Livshits,  A. Luenser,  P. Manohar,  
 E. Mansoor,  S. F. Manzer,  Shan-Ping Mao,  Yuezhi Mao,  N. Mardirossian,  
 A. V. Marenich,  T. Markovich,  L. A. Martinez-Martinez,  S. A. Maurer,  
 N. J. Mayhall,  S. C. McKenzie,  J.-M. Mewes,  A. F. Morrison,  
 J. W. Mullinax,  K. Nanda,  T. S. Nguyen-Beck,  R. Olivares-Amaya,  
 J. A. Parkhill,  T. M. Perrine,  F. Plasser,  P. Pokhilko,  S. Prager,  
 A. Prociuk,  E. Ramos,  D. R. Rehn,  F. Rob,  M. Schneider,  N. Sergueev,  
 S. M. Sharada,  S. Sharma,  D. W. Small,  T. Stauch,  T. Stein,  
 Yu-Chuan Su,  A. J. W. Thom,  A. Tkatchenko,  T. Tsuchimochi,  N. M. Tubman,  
 L. Vogt,  M. L. Vidal,  O. Vydrov,  M. A. Watson,  J. Wenzel,  
 M. de Wergifosse,  T. A. Wesolowski,  A. White,  J. Witte,  A. Yamada,  
 Jun Yang,  K. Yao,  S. Yeganeh,  S. R. Yost,  Zhi-Qiang You,  A. Zech,  
 Igor Ying Zhang,  Xing Zhang,  Yan Zhao,  Ying Zhu,  B. R. Brooks,  
 G. K. L. Chan,  C. J. Cramer,  M. S. Gordon,  W. J. Hehre,  A. Klamt,  
 M. W. Schmidt,  C. D. Sherrill,  D. G. Truhlar,  A. Aspuru-Guzik,  R. Baer,  
 A. T. Bell,  N. A. Besley,  Jeng-Da Chai,  A. E. DePrince, III,  
 R. A. DiStasio Jr.,  A. Dreuw,  B. D. Dunietz,  T. R. Furlani,  
 Chao-Ping Hsu,  Yousung Jung,  Jing Kong,  D. S. Lambrecht,  WanZhen Liang,  
 C. Ochsenfeld,  V. A. Rassolov,  L. V. Slipchenko,  J. E. Subotnik,  
 T. Van Voorhis,  J. M. Herbert,  A. I. Krylov,  P. M. W. Gill,  M. Head-Gordon

 Contributors to earlier versions of Q-Chem not listed above: 
 R. D. Adamson,  B. Austin,  J. Baker,  G. J. O. Beran,  K. Brandhorst,  
 S. T. Brown,  E. F. C. Byrd,  A. K. Chakraborty,  C.-L. Cheng,  
 Siu Hung Chien,  D. M. Chipman,  D. L. Crittenden,  H. Dachsel,  
 R. J. Doerksen,  A. D. Dutoi,  L. Fusti-Molnar,  W. A. Goddard III,  
 A. Golubeva-Zadorozhnaya,  S. R. Gwaltney,  G. Hawkins,  A. Heyden,  
 S. Hirata,  G. Kedziora,  F. J. Keil,  C. Kelley,  Jihan Kim,  R. A. King,  
 R. Z. Khaliullin,  P. P. Korambath,  W. Kurlancheek,  A. M. Lee,  M. S. Lee,  
 S. V. Levchenko,  Ching Yeh Lin,  D. Liotard,  R. C. Lochan,  I. Lotan,  
 P. E. Maslen,  N. Nair,  D. P. O'Neill,  D. Neuhauser,  E. Neuscamman,  
 C. M. Oana,  R. Olson,  B. Peters,  R. Peverati,  P. A. Pieniazek,  
 Y. M. Rhee,  J. Ritchie,  M. A. Rohrdanz,  E. Rosta,  N. J. Russ,  
 H. F. Schaefer III,  N. E. Schultz,  N. Shenvi,  A. C. Simmonett,  A. Sodt,  
 D. Stuck,  K. S. Thanthiriwatte,  V. Vanovschi,  Tao Wang,  A. Warshel,  
 C. F. Williams,  Q. Wu,  X. Xu,  W. Zhang

 Please cite Q-Chem as follows:
 Y. Shao et al., Mol. Phys. 113, 184-215 (2015)
 DOI: 10.1080/00268976.2014.952696

 Q-Chem 5.1.2 for Intel X86 EM64T Linux

 Parts of Q-Chem use Armadillo 8.300.2 (Tropical Shenanigans).
 http://arma.sourceforge.net/

 Q-Chem begins on Mon Nov 26 12:26:11 2018  

Host: 
0

     Scratch files written to /scratch/taweetham/qchem45372//
Input Ideriv = 2
Curr. Ideriv = -1
Max.  Ideriv = 2

Checking the input file for inconsistencies... 	...done.

--------------------------------------------------------------
User input:
--------------------------------------------------------------
$molecule
0 1
C 
P 1 1.5 
Br 2 PBr 1 120. 
I 1 PI 2 120.  3 180.0
Cl 1 PCl 2 120.  3 0.0

PH=1.44
PF=1.54
PCl=2.03
PBr=2.5
PI=2.6
$end

$rem
   job_type	optimization
   basis	6-311++g**
   method	b3lyp
$end

--------------------------------------------------------------
 ----------------------------------------------------------------
             Standard Nuclear Orientation (Angstroms)
    I     Atom           X                Y                Z
 ----------------------------------------------------------------
    1      C       0.0893439680    -0.2659262440     0.0000000000
    2      P      -0.9012562466     0.8604445719     0.0000000000
    3      Br     -3.3525326598     0.3692786672    -0.0000000000
    4      I       2.6386714377     0.2448862969     0.0000000000
    5      Cl     -0.5604801892    -2.1891081295    -0.0000000000
 ----------------------------------------------------------------
 Molecular Point Group                 Cs    NOp =  2
 Largest Abelian Subgroup              Cs    NOp =  2
 Nuclear Repulsion Energy =   792.5639283709 hartrees
 There are       63 alpha and       63 beta electrons
 Requested basis set is 6-311++G(d,p)
 There are 75 shells and 192 basis functions

 Total QAlloc Memory Limit   2000 MB
 Mega-Array Size       188 MB
 MEM_STATIC part       192 MB
 A cutoff of  1.0D-11 yielded   1975 shell pairs
 There are     14053 function pairs (     15666 Cartesian)

 -------------------------------------------------------
 OpenMP Integral Computing Module                       
 Release: version 1.0, May 2013, Q-Chem Inc. Pittsburgh 
 -------------------------------------------------------
 Integral Job Info:
 Integral job number is                      11
 Integral operator is                         1
 short-range coefficients                     0
 long-range coefficients              100000000
 Omega coefficients                           0
 if combine SR and LR in K                    0
 Integral screening is                        0
 Integral computing path is                   2
 max size of driver memory is            800000
 size of driver memory is                593474
 size of scratch memory is             29634545
 max col of scratch BK array               1296
 max len of scratch array in speh3          155
 max len of scratch index in speh4           18
 max int batch size is                      520
 min int batch size is                       52
 fixed nKL is                                45
 max L of basis functions is                  2
 order of int derivative is                   0
 number of shells is                         75
 number of basis is                         203
 number of cartesian basis is               203
 number of contracted shell pairs          1975
 number of primitive shell pairs           4565
 maxK2 (contraction) of shell pair           36
 max number of K2 of shell pair               1
 max number of CS2 of shell pair            303
 max number of PS2 of shell pair            303
 mem total for path MDJ                  531564
 -------------------------------------------------------
 Smallest overlap matrix eigenvalue = 4.56E-04

 Scale SEOQF with 1.000000e-01/1.000000e-01/1.000000e-01

 Standard Electronic Orientation quadrupole field applied
 Nucleus-field energy     =     0.0000000351 hartrees
 Guess from superposition of atomic densities
 Warning:  Energy on first SCF cycle will be non-variational
 SAD guess density has 126.000000 electrons

 -----------------------------------------------------------------------
  General SCF calculation program by
  Eric Jon Sundstrom, Paul Horn, Yuezhi Mao, Dmitri Zuev, Alec White,
  David Stuck, Shaama M.S., Shane Yost, Joonho Lee, David Small,
  Daniel Levine, Susi Lehtola, Hugh Burton, Evgeny Epifanovsky
 -----------------------------------------------------------------------
 Exchange:     0.2000 Hartree-Fock + 0.0800 Slater + 0.7200 B88
 Correlation:  0.1900 VWN1RPA + 0.8100 LYP
 Using SG-1 standard quadrature grid
 using 4 threads for integral computing
 -------------------------------------------------------
 OpenMP Integral computing Module                
 Release: version 2.0, May 2017, Q-Chem Inc. Pleasanton 
 -------------------------------------------------------
 -------------------------------------------------------
 OpenMP BLAS3 based DFT computing Module                
 Release: version 1.0, May 2013, Q-Chem Inc. Pittsburgh 
 -------------------------------------------------------
 A restricted SCF calculation will be
 performed using DIIS
 SCF converges when DIIS error is below 1.0e-08
 ---------------------------------------
  Cycle       Energy         DIIS error
 ---------------------------------------
    1  -10333.5279645295      3.04e-02  
    2  -10333.2354313755      2.75e-03  
    3  -10333.1558539072      4.40e-03  
    4  -10333.2623808837      1.30e-03  
    5  -10333.2684249773      5.38e-04  
    6  -10333.2697642176      2.44e-04  
    7  -10333.2700556776      3.27e-05  
    8  -10333.2700593659      1.52e-05  
    9  -10333.2700608102      3.20e-06  
   10  -10333.2700608721      7.72e-07  
   11  -10333.2700608765      3.96e-07  
   12  -10333.2700608775      1.95e-07  
   13  -10333.2700608777      1.62e-08  
   14  -10333.2700608777      4.05e-09  Convergence criterion met
 ---------------------------------------
 SCF time:   CPU 41.93s  wall 16.00s 
 SCF   energy in the final basis set =   -10333.2700608777
 Total energy in the final basis set =   -10333.2700608777

 --------------------------------------------------------------
             Orbital Energies (a.u.) and Symmetries
 --------------------------------------------------------------

 Alpha MOs, Restricted
 -- Occupied --                  
******* -482.84 -176.35 -165.76 -165.75 -165.75 -101.59  -77.12
  1 A'    2 A'    3 A'    4 A'    5 A'    1 A"    6 A'    7 A'                 
-62.494 -56.314 -56.310 -56.310 -35.846 -31.341 -31.333 -31.332
  8 A'    9 A'    2 A"   10 A'   11 A'   12 A'   13 A'    3 A"                 
-22.991 -22.989 -22.989 -22.983 -22.983 -10.314  -9.497  -8.701
 14 A'   15 A'    4 A"   16 A'    5 A"   17 A'   18 A'   19 A'                 
 -7.263  -7.252  -7.251  -6.621  -6.532  -6.520  -6.519  -6.394
 20 A'   21 A'    6 A"   22 A'   23 A'    7 A"   24 A'   25 A'                 
 -4.809  -4.790  -4.790  -4.783  -4.779  -4.778  -2.643  -2.640
 26 A'   27 A'    8 A"   28 A'    9 A"   29 A'   30 A'   10 A"                 
 -2.639  -2.630  -2.630  -2.073  -2.068  -2.068  -2.052  -2.051
 31 A'   11 A"   32 A'   33 A'   34 A'   12 A"   35 A'   13 A"                 
 -0.857  -0.793  -0.763  -0.671  -0.514  -0.444  -0.405  -0.386
 36 A'   37 A'   38 A'   39 A'   40 A'   41 A'   42 A'   14 A"                 
 -0.340  -0.328  -0.319  -0.310  -0.305  -0.298  -0.295
 43 A'   15 A"   44 A'   16 A"   45 A'   46 A'   17 A"                         
 -- Virtual --                   
 -0.198  -0.143  -0.093  -0.032   0.002   0.025   0.036   0.042
 47 A'   48 A'   18 A"   49 A'   50 A'   51 A'   52 A'   19 A"                 
  0.060   0.065   0.075   0.078   0.084   0.085   0.108   0.117
 53 A'   54 A'   20 A"   55 A'   21 A"   56 A'   57 A'   58 A'                 
  0.123   0.124   0.138   0.157   0.181   0.187   0.207   0.228
 59 A'   22 A"   60 A'   61 A'   62 A'   63 A'   23 A"   64 A'                 
  0.276   0.277   0.315   0.372   0.372   0.376   0.378   0.395
 24 A"   65 A'   66 A'   67 A'   25 A"   68 A'   26 A"   69 A'                 
  0.417   0.424   0.424   0.432   0.466   0.480   0.511   0.517
 70 A'   27 A"   71 A'   72 A'   28 A"   73 A'   74 A'   29 A"                 
  0.521   0.539   0.556   0.566   0.568   0.594   0.614   0.644
 75 A'   76 A'   30 A"   31 A"   77 A'   78 A'   79 A'   32 A"                 
  0.646   0.683   0.701   0.774   0.828   0.849   0.860   0.866
 80 A'   33 A"   81 A'   82 A'   83 A'   34 A"   84 A'   35 A"                 
  0.917   0.943   0.979   1.072   1.139   1.255   1.262   1.299
 85 A'   86 A'   87 A'   88 A'   89 A'   36 A"   90 A'   91 A'                 
  1.329   1.498   1.536   1.579   1.604   1.636   1.665   1.995
 37 A"   38 A"   92 A'   39 A"   93 A'   94 A'   95 A'   40 A"                 
  1.995   2.012   2.068   2.233   2.266   2.355   2.678   2.808
 96 A'   97 A'   98 A'   41 A"   99 A'  100 A'   42 A"  101 A'                 
  3.151   3.924   3.930   3.933   3.983   3.995   3.999   4.006
102 A'   43 A"  103 A'   44 A"  104 A'   45 A"   46 A"  105 A'                 
  4.021   4.058   4.144   4.312   5.951   5.970   5.988   6.586
106 A'  107 A'  108 A'  109 A'   47 A"  110 A'  111 A'  112 A'                 
  6.958   7.551   7.563   7.591   9.656  13.767  13.876  14.067
113 A'   48 A"  114 A'  115 A'  116 A'   49 A"  117 A'  118 A'                 
 23.420  25.769  25.835  26.155  27.760  28.293  28.308  28.317
119 A'   50 A"  120 A'  121 A'  122 A'   51 A"  123 A'  124 A'                 
 28.495  28.497  28.498  28.519  28.566  47.880 127.837 127.849
 52 A"   53 A"  125 A'  126 A'  127 A'  128 A'   54 A"  129 A'                 
127.863 151.567 163.132 215.634 289.747 289.758 289.8011020.662
130 A'  131 A'  132 A'  133 A'   55 A"  134 A'  135 A'  136 A'                 
*******
137 A'                                                                         

 Beta MOs, Restricted
 -- Occupied --                  
******* -482.84 -176.35 -165.76 -165.75 -165.75 -101.59  -77.12
  1 A'    2 A'    3 A'    4 A'    5 A'    1 A"    6 A'    7 A'                 
-62.494 -56.314 -56.310 -56.310 -35.846 -31.341 -31.333 -31.332
  8 A'    9 A'    2 A"   10 A'   11 A'   12 A'   13 A'    3 A"                 
-22.991 -22.989 -22.989 -22.983 -22.983 -10.314  -9.497  -8.701
 14 A'   15 A'    4 A"   16 A'    5 A"   17 A'   18 A'   19 A'                 
 -7.263  -7.252  -7.251  -6.621  -6.532  -6.520  -6.519  -6.394
 20 A'   21 A'    6 A"   22 A'   23 A'    7 A"   24 A'   25 A'                 
 -4.809  -4.790  -4.790  -4.783  -4.779  -4.778  -2.643  -2.640
 26 A'   27 A'    8 A"   28 A'    9 A"   29 A'   30 A'   10 A"                 
 -2.639  -2.630  -2.630  -2.073  -2.068  -2.068  -2.052  -2.051
 31 A'   11 A"   32 A'   33 A'   34 A'   12 A"   35 A'   13 A"                 
 -0.857  -0.793  -0.763  -0.671  -0.514  -0.444  -0.405  -0.386
 36 A'   37 A'   38 A'   39 A'   40 A'   41 A'   42 A'   14 A"                 
 -0.340  -0.328  -0.319  -0.310  -0.305  -0.298  -0.295
 43 A'   15 A"   44 A'   16 A"   45 A'   46 A'   17 A"                         
 -- Virtual --                   
 -0.198  -0.143  -0.093  -0.032   0.002   0.025   0.036   0.042
 47 A'   48 A'   18 A"   49 A'   50 A'   51 A'   52 A'   19 A"                 
  0.060   0.065   0.075   0.078   0.084   0.085   0.108   0.117
 53 A'   54 A'   20 A"   55 A'   21 A"   56 A'   57 A'   58 A'                 
  0.123   0.124   0.138   0.157   0.181   0.187   0.207   0.228
 59 A'   22 A"   60 A'   61 A'   62 A'   63 A'   23 A"   64 A'                 
  0.276   0.277   0.315   0.372   0.372   0.376   0.378   0.395
 24 A"   65 A'   66 A'   67 A'   25 A"   68 A'   26 A"   69 A'                 
  0.417   0.424   0.424   0.432   0.466   0.480   0.511   0.517
 70 A'   27 A"   71 A'   72 A'   28 A"   73 A'   74 A'   29 A"                 
  0.521   0.539   0.556   0.566   0.568   0.594   0.614   0.644
 75 A'   76 A'   30 A"   31 A"   77 A'   78 A'   79 A'   32 A"                 
  0.646   0.683   0.701   0.774   0.828   0.849   0.860   0.866
 80 A'   33 A"   81 A'   82 A'   83 A'   34 A"   84 A'   35 A"                 
  0.917   0.943   0.979   1.072   1.139   1.255   1.262   1.299
 85 A'   86 A'   87 A'   88 A'   89 A'   36 A"   90 A'   91 A'                 
  1.329   1.498   1.536   1.579   1.604   1.636   1.665   1.995
 37 A"   38 A"   92 A'   39 A"   93 A'   94 A'   95 A'   40 A"                 
  1.995   2.012   2.068   2.233   2.266   2.355   2.678   2.808
 96 A'   97 A'   98 A'   41 A"   99 A'  100 A'   42 A"  101 A'                 
  3.151   3.924   3.930   3.933   3.983   3.995   3.999   4.006
102 A'   43 A"  103 A'   44 A"  104 A'   45 A"   46 A"  105 A'                 
  4.021   4.058   4.144   4.312   5.951   5.970   5.988   6.586
106 A'  107 A'  108 A'  109 A'   47 A"  110 A'  111 A'  112 A'                 
  6.958   7.551   7.563   7.591   9.656  13.767  13.876  14.067
113 A'   48 A"  114 A'  115 A'  116 A'   49 A"  117 A'  118 A'                 
 23.420  25.769  25.835  26.155  27.760  28.293  28.308  28.317
119 A'   50 A"  120 A'  121 A'  122 A'   51 A"  123 A'  124 A'                 
 28.495  28.497  28.498  28.519  28.566  47.880 127.837 127.849
 52 A"   53 A"  125 A'  126 A'  127 A'  128 A'   54 A"  129 A'                 
127.863 151.567 163.132 215.634 289.747 289.758 289.8011020.662
130 A'  131 A'  132 A'  133 A'   55 A"  134 A'  135 A'  136 A'                 
*******
137 A'                                                                         
 --------------------------------------------------------------

          Ground-State Mulliken Net Atomic Charges

     Atom                 Charge (a.u.)
  ----------------------------------------
      1 C                    -0.166626
      2 P                     0.058556
      3 Br                   -0.170715
      4 I                     0.138064
      5 Cl                    0.140722
  ----------------------------------------
  Sum of atomic charges =     0.000000

 -----------------------------------------------------------------
                    Cartesian Multipole Moments
 -----------------------------------------------------------------
    Charge (ESU x 10^10)
                 0.0000
    Dipole Moment (Debye)
         X       2.3734      Y       1.0875      Z       0.0000
       Tot       2.6107
    Quadrupole Moments (Debye-Ang)
        XX     -75.5152     XY       1.5409     YY     -79.8577
        XZ      -0.0000     YZ       0.0000     ZZ     -79.5016
    Octopole Moments (Debye-Ang^2)
       XXX      60.7806    XXY       7.2671    XYY       4.8617
       YYY       9.9583    XXZ       0.0000    XYZ       0.0000
       YYZ       0.0000    XZZ       5.4328    YZZ       5.9542
       ZZZ       0.0000
    Hexadecapole Moments (Debye-Ang^3)
      XXXX   -2428.9637   XXXY      30.6613   XXYY    -534.8531
      XYYY      11.2621   YYYY    -538.6255   XXXZ      -0.0000
      XXYZ       0.0000   XYYZ      -0.0000   YYYZ      -0.0000
      XXZZ    -465.6389   XYZZ      -1.3591   YYZZ    -112.9418
      XZZZ      -0.0000   YZZZ       0.0000   ZZZZ    -106.8323
 -----------------------------------------------------------------
 Calculating analytic gradient of the SCF energy
 Gradient of SCF Energy
            1           2           3           4           5
    1  -0.1072696   0.1152577  -0.0291373   0.0510641  -0.0299148
    2   0.1795483  -0.1448175   0.0024329   0.0109456  -0.0481092
    3   0.0000000  -0.0000000   0.0000000  -0.0000000  -0.0000000
 Max gradient component =       1.795E-01
 RMS gradient           =       7.519E-02
 Gradient time:  CPU 10.05 s  wall 3.35 s
 Geometry Optimization Parameters
   NAtoms,    NIC,     NZ,  NCons,   NDum,   NFix, NCnnct, MaxDiis
        5      20       5       0       0       0       0       0


** GEOMETRY OPTIMIZATION IN DELOCALIZED INTERNAL COORDINATES **
   Searching for a Minimum

   Optimization Cycle:   1

                       Coordinates (Angstroms)
     ATOM                X               Y               Z
      1  C         0.0893439680   -0.2659262440    0.0000000000
      2  P        -0.9012562466    0.8604445719    0.0000000000
      3  Br       -3.3525326598    0.3692786672    0.0000000000
      4  I         2.6386714377    0.2448862969    0.0000000000
      5  Cl       -0.5604801892   -2.1891081295    0.0000000000
   Point Group: cs    Number of degrees of freedom:     7


   Energy is -10333.270060878


 Attempting to Generate Delocalized Internal Coordinates

  7 Hessian modes will be used to form the next step
  Hessian Eigenvalues:
     0.044459    0.092515    0.139919    0.250000    0.250000    0.250000
     0.766766

 Minimum Search - Taking Simple RFO Step
 Searching for Lamda that Minimizes Along All modes
 Value Taken    Lamda =  -0.08072762
 Calculated Step too Large.  Step scaled by  0.524473
 Step Taken.  Stepsize is  0.300000

                             Maximum     Tolerance    Cnvgd?
         Gradient           0.155676      0.000300      NO
         Displacement       0.173483      0.001200      NO
         Energy change     *********      0.000001      NO


 New Cartesian Coordinates Obtained by Inverse Iteration

 Displacement from previous Coordinates is:  0.311211
 ----------------------------------------------------------------
             Standard Nuclear Orientation (Angstroms)
    I     Atom           X                Y                Z
 ----------------------------------------------------------------
    1      C       0.0875506241    -0.2824512506     0.0000000000
    2      P      -0.9059456036     0.9120373057     0.0000000000
    3      Br     -3.2960380552     0.3514887407     0.0000000000
    4      I       2.5260088659     0.1921683023     0.0000000000
    5      Cl     -0.4978295210    -2.1536679356     0.0000000000
 ----------------------------------------------------------------
 Molecular Point Group                 Cs    NOp =  2
 Largest Abelian Subgroup              Cs    NOp =  2
 Nuclear Repulsion Energy =   811.9314611297 hartrees
 There are       63 alpha and       63 beta electrons
 Applying Cartesian multipole field
    Component          Value
    ---------          -----
     (2,0,0)        1.00000E-11
     (0,2,0)        2.00000E-11
     (0,0,2)       -3.00000E-11
 Nucleus-field energy     =     0.0000000333 hartrees
 Requested basis set is 6-311++G(d,p)
 There are 75 shells and 192 basis functions
 A cutoff of  1.0D-11 yielded   2013 shell pairs
 There are     14333 function pairs (     15983 Cartesian)
 Smallest overlap matrix eigenvalue = 4.18E-04
 Guess MOs from SCF MO coefficient file

 -----------------------------------------------------------------------
  General SCF calculation program by
  Eric Jon Sundstrom, Paul Horn, Yuezhi Mao, Dmitri Zuev, Alec White,
  David Stuck, Shaama M.S., Shane Yost, Joonho Lee, David Small,
  Daniel Levine, Susi Lehtola, Hugh Burton, Evgeny Epifanovsky
 -----------------------------------------------------------------------
 Exchange:     0.2000 Hartree-Fock + 0.0800 Slater + 0.7200 B88
 Correlation:  0.1900 VWN1RPA + 0.8100 LYP
 Using SG-1 standard quadrature grid
 using 4 threads for integral computing
 -------------------------------------------------------
 OpenMP Integral computing Module                
 Release: version 2.0, May 2017, Q-Chem Inc. Pleasanton 
 -------------------------------------------------------
 -------------------------------------------------------
 OpenMP BLAS3 based DFT computing Module                
 Release: version 1.0, May 2013, Q-Chem Inc. Pittsburgh 
 -------------------------------------------------------
 A restricted SCF calculation will be
 performed using DIIS
 SCF converges when DIIS error is below 1.0e-08
 ---------------------------------------
  Cycle       Energy         DIIS error
 ---------------------------------------
    1  -10333.3044019848      7.12e-04  
    2  -10333.3078335926      2.43e-04  
    3  -10333.3075452116      3.36e-04  
    4  -10333.3080543755      1.37e-04  
    5  -10333.3081461016      3.25e-05  
    6  -10333.3081517262      9.33e-06  
    7  -10333.3081521930      3.30e-06  
    8  -10333.3081522368      1.28e-06  
    9  -10333.3081522444      2.12e-07  
   10  -10333.3081522445      6.13e-08  
   11  -10333.3081522445      9.70e-09  Convergence criterion met
 ---------------------------------------
 SCF time:   CPU 33.77s  wall 13.00s 
 SCF   energy in the final basis set =   -10333.3081522445
 Total energy in the final basis set =   -10333.3081522445

 --------------------------------------------------------------
             Orbital Energies (a.u.) and Symmetries
 --------------------------------------------------------------

 Alpha MOs, Restricted
 -- Occupied --                  
******* -482.84 -176.35 -165.75 -165.75 -165.75 -101.59  -77.12
  1 A'    2 A'    3 A'    4 A'    5 A'    1 A"    6 A'    7 A'                 
-62.494 -56.315 -56.311 -56.311 -35.842 -31.337 -31.328 -31.328
  8 A'    9 A'    2 A"   10 A'   11 A'   12 A'   13 A'    3 A"                 
-22.987 -22.985 -22.985 -22.979 -22.979 -10.318  -9.500  -8.702
 14 A'   15 A'    4 A"   16 A'    5 A"   17 A'   18 A'   19 A'                 
 -7.266  -7.254  -7.254  -6.622  -6.533  -6.521  -6.520  -6.390
 20 A'   21 A'    6 A"   22 A'   23 A'    7 A"   24 A'   25 A'                 
 -4.805  -4.786  -4.786  -4.784  -4.781  -4.779  -2.644  -2.640
 26 A'   27 A'    8 A"   28 A'    9 A"   29 A'   30 A'   10 A"                 
 -2.640  -2.631  -2.631  -2.069  -2.064  -2.064  -2.048  -2.048
 31 A'   11 A"   32 A'   33 A'   34 A'   12 A"   35 A'   13 A"                 
 -0.864  -0.792  -0.758  -0.670  -0.524  -0.448  -0.410  -0.388
 36 A'   37 A'   38 A'   39 A'   40 A'   41 A'   42 A'   14 A"                 
 -0.343  -0.328  -0.324  -0.310  -0.303  -0.299  -0.288
 43 A'   15 A"   44 A'   16 A"   45 A'   46 A'   17 A"                         
 -- Virtual --                   
 -0.176  -0.127  -0.098  -0.028   0.003   0.025   0.036   0.043
 47 A'   48 A'   18 A"   49 A'   50 A'   51 A'   52 A'   19 A"                 
  0.059   0.064   0.075   0.079   0.082   0.084   0.109   0.116
 53 A'   54 A'   20 A"   55 A'   21 A"   56 A'   57 A'   58 A'                 
  0.122   0.126   0.136   0.153   0.184   0.190   0.209   0.221
 59 A'   22 A"   60 A'   61 A'   62 A'   63 A'   23 A"   64 A'                 
  0.276   0.278   0.308   0.371   0.375   0.379   0.379   0.398
 65 A'   24 A"   66 A'   67 A'   25 A"   26 A"   68 A'   69 A'                 
  0.420   0.422   0.422   0.430   0.465   0.481   0.503   0.510
 70 A'   71 A'   27 A"   72 A'   28 A"   73 A'   74 A'   29 A"                 
  0.533   0.541   0.553   0.565   0.571   0.597   0.618   0.636
 75 A'   76 A'   30 A"   31 A"   77 A'   78 A'   79 A'   32 A"                 
  0.649   0.695   0.698   0.794   0.833   0.845   0.858   0.868
 80 A'   33 A"   81 A'   82 A'   83 A'   34 A"   84 A'   35 A"                 
  0.904   0.962   1.001   1.070   1.098   1.255   1.268   1.312
 85 A'   86 A'   87 A'   88 A'   89 A'   36 A"   90 A'   91 A'                 
  1.345   1.485   1.561   1.563   1.619   1.652   1.690   1.949
 37 A"   38 A"   39 A"   92 A'   93 A'   94 A'   95 A'   96 A'                 
  1.994   2.010   2.076   2.231   2.267   2.369   2.673   2.805
 40 A"   97 A'   98 A'   41 A"   99 A'  100 A'   42 A"  101 A'                 
  3.121   3.928   3.936   3.944   3.994   3.996   3.999   4.010
102 A'   43 A"  103 A'   44 A"   45 A"  104 A'   46 A"  105 A'                 
  4.025   4.097   4.155   4.324   5.958   5.979   6.000   6.586
106 A'  107 A'  108 A'  109 A'   47 A"  110 A'  111 A'  112 A'                 
  6.939   7.550   7.563   7.596   9.662  13.767  13.879  14.019
113 A'   48 A"  114 A'  115 A'  116 A'   49 A"  117 A'  118 A'                 
 23.366  25.771  25.840  26.198  27.773  28.299  28.317  28.326
119 A'   50 A"  120 A'  121 A'  122 A'   51 A"  123 A'  124 A'                 
 28.499  28.503  28.504  28.530  28.587  47.880 127.843 127.857
 52 A"  125 A'   53 A"  126 A'  127 A'  128 A'   54 A"  129 A'                 
127.873 151.578 163.098 215.641 289.747 289.758 289.8071020.663
130 A'  131 A'  132 A'  133 A'   55 A"  134 A'  135 A'  136 A'                 
*******
137 A'                                                                         

 Beta MOs, Restricted
 -- Occupied --                  
******* -482.84 -176.35 -165.75 -165.75 -165.75 -101.59  -77.12
  1 A'    2 A'    3 A'    4 A'    5 A'    1 A"    6 A'    7 A'                 
-62.494 -56.315 -56.311 -56.311 -35.842 -31.337 -31.328 -31.328
  8 A'    9 A'    2 A"   10 A'   11 A'   12 A'   13 A'    3 A"                 
-22.987 -22.985 -22.985 -22.979 -22.979 -10.318  -9.500  -8.702
 14 A'   15 A'    4 A"   16 A'    5 A"   17 A'   18 A'   19 A'                 
 -7.266  -7.254  -7.254  -6.622  -6.533  -6.521  -6.520  -6.390
 20 A'   21 A'    6 A"   22 A'   23 A'    7 A"   24 A'   25 A'                 
 -4.805  -4.786  -4.786  -4.784  -4.781  -4.779  -2.644  -2.640
 26 A'   27 A'    8 A"   28 A'    9 A"   29 A'   30 A'   10 A"                 
 -2.640  -2.631  -2.631  -2.069  -2.064  -2.064  -2.048  -2.048
 31 A'   11 A"   32 A'   33 A'   34 A'   12 A"   35 A'   13 A"                 
 -0.864  -0.792  -0.758  -0.670  -0.524  -0.448  -0.410  -0.388
 36 A'   37 A'   38 A'   39 A'   40 A'   41 A'   42 A'   14 A"                 
 -0.343  -0.328  -0.324  -0.310  -0.303  -0.299  -0.288
 43 A'   15 A"   44 A'   16 A"   45 A'   46 A'   17 A"                         
 -- Virtual --                   
 -0.176  -0.127  -0.098  -0.028   0.003   0.025   0.036   0.043
 47 A'   48 A'   18 A"   49 A'   50 A'   51 A'   52 A'   19 A"                 
  0.059   0.064   0.075   0.079   0.082   0.084   0.109   0.116
 53 A'   54 A'   20 A"   55 A'   21 A"   56 A'   57 A'   58 A'                 
  0.122   0.126   0.136   0.153   0.184   0.190   0.209   0.221
 59 A'   22 A"   60 A'   61 A'   62 A'   63 A'   23 A"   64 A'                 
  0.276   0.278   0.308   0.371   0.375   0.379   0.379   0.398
 65 A'   24 A"   66 A'   67 A'   25 A"   26 A"   68 A'   69 A'                 
  0.420   0.422   0.422   0.430   0.465   0.481   0.503   0.510
 70 A'   71 A'   27 A"   72 A'   28 A"   73 A'   74 A'   29 A"                 
  0.533   0.541   0.553   0.565   0.571   0.597   0.618   0.636
 75 A'   76 A'   30 A"   31 A"   77 A'   78 A'   79 A'   32 A"                 
  0.649   0.695   0.698   0.794   0.833   0.845   0.858   0.868
 80 A'   33 A"   81 A'   82 A'   83 A'   34 A"   84 A'   35 A"                 
  0.904   0.962   1.001   1.070   1.098   1.255   1.268   1.312
 85 A'   86 A'   87 A'   88 A'   89 A'   36 A"   90 A'   91 A'                 
  1.345   1.485   1.561   1.563   1.619   1.652   1.690   1.949
 37 A"   38 A"   39 A"   92 A'   93 A'   94 A'   95 A'   96 A'                 
  1.994   2.010   2.076   2.231   2.267   2.369   2.673   2.805
 40 A"   97 A'   98 A'   41 A"   99 A'  100 A'   42 A"  101 A'                 
  3.121   3.928   3.936   3.944   3.994   3.996   3.999   4.010
102 A'   43 A"  103 A'   44 A"   45 A"  104 A'   46 A"  105 A'                 
  4.025   4.097   4.155   4.324   5.958   5.979   6.000   6.586
106 A'  107 A'  108 A'  109 A'   47 A"  110 A'  111 A'  112 A'                 
  6.939   7.550   7.563   7.596   9.662  13.767  13.879  14.019
113 A'   48 A"  114 A'  115 A'  116 A'   49 A"  117 A'  118 A'                 
 23.366  25.771  25.840  26.198  27.773  28.299  28.317  28.326
119 A'   50 A"  120 A'  121 A'  122 A'   51 A"  123 A'  124 A'                 
 28.499  28.503  28.504  28.530  28.587  47.880 127.843 127.857
 52 A"  125 A'   53 A"  126 A'  127 A'  128 A'   54 A"  129 A'                 
127.873 151.578 163.098 215.641 289.747 289.758 289.8071020.663
130 A'  131 A'  132 A'  133 A'   55 A"  134 A'  135 A'  136 A'                 
*******
137 A'                                                                         
 --------------------------------------------------------------

          Ground-State Mulliken Net Atomic Charges

     Atom                 Charge (a.u.)
  ----------------------------------------
      1 C                    -0.227665
      2 P                     0.064657
      3 Br                   -0.174887
      4 I                     0.137579
      5 Cl                    0.200316
  ----------------------------------------
  Sum of atomic charges =     0.000000

 -----------------------------------------------------------------
                    Cartesian Multipole Moments
 -----------------------------------------------------------------
    Charge (ESU x 10^10)
                 0.0000
    Dipole Moment (Debye)
         X       2.0867      Y       0.8947      Z      -0.0000
       Tot       2.2704
    Quadrupole Moments (Debye-Ang)
        XX     -76.0467     XY       1.3350     YY     -79.2946
        XZ      -0.0000     YZ       0.0000     ZZ     -79.5200
    Octopole Moments (Debye-Ang^2)
       XXX      59.2005    XXY       6.8909    XYY       5.8106
       YYY      11.0509    XXZ      -0.0000    XYZ      -0.0000
       YYZ      -0.0000    XZZ       6.7327    YZZ       6.4879
       ZZZ      -0.0000
    Hexadecapole Moments (Debye-Ang^3)
      XXXX   -2304.3955   XXXY      44.3033   XXYY    -508.9797
      XYYY      27.1227   YYYY    -524.2257   XXXZ      -0.0000
      XXYZ       0.0000   XYYZ       0.0000   YYYZ       0.0000
      XXZZ    -440.6406   XYZZ       4.4732   YYZZ    -110.7527
      XZZZ      -0.0000   YZZZ       0.0000   ZZZZ    -106.9959
 -----------------------------------------------------------------
 Calculating analytic gradient of the SCF energy
 Gradient of SCF Energy
            1           2           3           4           5
    1  -0.0642946   0.0721380  -0.0286443   0.0471530  -0.0263522
    2   0.1298096  -0.0921979   0.0012805   0.0094399  -0.0483321
    3   0.0000000  -0.0000000   0.0000000  -0.0000000   0.0000000
 Max gradient component =       1.298E-01
 RMS gradient           =       5.219E-02
 Gradient time:  CPU 10.38 s  wall 3.66 s
 Geometry Optimization Parameters
   NAtoms,    NIC,     NZ,  NCons,   NDum,   NFix, NCnnct, MaxDiis
        5      20       5       0       0       0       0       0

 Cartesian Hessian Update
 Hessian Updated using BFGS Update


** GEOMETRY OPTIMIZATION IN DELOCALIZED INTERNAL COORDINATES **
   Searching for a Minimum

   Optimization Cycle:   2

                       Coordinates (Angstroms)
     ATOM                X               Y               Z
      1  C         0.0875506241   -0.2824512506    0.0000000000
      2  P        -0.9059456036    0.9120373057    0.0000000000
      3  Br       -3.2960380552    0.3514887407    0.0000000000
      4  I         2.5260088659    0.1921683023    0.0000000000
      5  Cl       -0.4978295210   -2.1536679356    0.0000000000
   Point Group: cs    Number of degrees of freedom:     7


   Energy is -10333.308152245

 Hessian Updated using BFGS Update

  6 Hessian modes will be used to form the next step
  Hessian Eigenvalues:
     0.033628    0.079498    0.112161    0.229077    0.251278    0.898434

 Minimum Search - Taking Simple RFO Step
 Searching for Lamda that Minimizes Along All modes
 Value Taken    Lamda =  -0.08189503
 Calculated Step too Large.  Step scaled by  0.396821
 Step Taken.  Stepsize is  0.300000

                             Maximum     Tolerance    Cnvgd?
         Gradient           0.110340      0.000300      NO
         Displacement       0.181495      0.001200      NO
         Energy change     -0.038091      0.000001      NO


 New Cartesian Coordinates Obtained by Inverse Iteration

 Displacement from previous Coordinates is:  0.338050
 ----------------------------------------------------------------
             Standard Nuclear Orientation (Angstroms)
    I     Atom           X                Y                Z
 ----------------------------------------------------------------
    1      C       0.0727525662    -0.2957698339     0.0000000000
    2      P      -0.9026168599     0.9599938508     0.0000000000
    3      Br     -3.2146489499     0.3101631445     0.0000000000
    4      I       2.4141056864     0.1378302654     0.0000000000
    5      Cl     -0.4558461326    -2.0926422644     0.0000000000
 ----------------------------------------------------------------
 Molecular Point Group                 Cs    NOp =  2
 Largest Abelian Subgroup              Cs    NOp =  2
 Nuclear Repulsion Energy =   836.7674731807 hartrees
 There are       63 alpha and       63 beta electrons
 Applying Cartesian multipole field
    Component          Value
    ---------          -----
     (2,0,0)        1.00000E-11
     (0,2,0)        2.00000E-11
     (0,0,2)       -3.00000E-11
 Nucleus-field energy     =     0.0000000312 hartrees
 Requested basis set is 6-311++G(d,p)
 There are 75 shells and 192 basis functions
 A cutoff of  1.0D-11 yielded   2036 shell pairs
 There are     14422 function pairs (     16075 Cartesian)
 Smallest overlap matrix eigenvalue = 3.61E-04
 Guess MOs from SCF MO coefficient file

 -----------------------------------------------------------------------
  General SCF calculation program by
  Eric Jon Sundstrom, Paul Horn, Yuezhi Mao, Dmitri Zuev, Alec White,
  David Stuck, Shaama M.S., Shane Yost, Joonho Lee, David Small,
  Daniel Levine, Susi Lehtola, Hugh Burton, Evgeny Epifanovsky
 -----------------------------------------------------------------------
 Exchange:     0.2000 Hartree-Fock + 0.0800 Slater + 0.7200 B88
 Correlation:  0.1900 VWN1RPA + 0.8100 LYP
 Using SG-1 standard quadrature grid
 using 4 threads for integral computing
 -------------------------------------------------------
 OpenMP Integral computing Module                
 Release: version 2.0, May 2017, Q-Chem Inc. Pleasanton 
 -------------------------------------------------------
 -------------------------------------------------------
 OpenMP BLAS3 based DFT computing Module                
 Release: version 1.0, May 2013, Q-Chem Inc. Pittsburgh 
 -------------------------------------------------------
 A restricted SCF calculation will be
 performed using DIIS
 SCF converges when DIIS error is below 1.0e-08
 ---------------------------------------
  Cycle       Energy         DIIS error
 ---------------------------------------
    1  -10333.3335908111      7.39e-04  
    2  -10333.3373955257      2.46e-04  
    3  -10333.3369761457      3.82e-04  
    4  -10333.3376841942      1.07e-04  
    5  -10333.3377382861      3.64e-05  
    6  -10333.3377452295      8.73e-06  
    7  -10333.3377455963      3.75e-06  
    8  -10333.3377456449      8.10e-07  
    9  -10333.3377456478      2.39e-07  
   10  -10333.3377456480      6.40e-08  
   11  -10333.3377456481      2.07e-08  
   12  -10333.3377456481      6.96e-09  Convergence criterion met
 ---------------------------------------
 SCF time:   CPU 38.18s  wall 14.00s 
 SCF   energy in the final basis set =   -10333.3377456481
 Total energy in the final basis set =   -10333.3377456481

 --------------------------------------------------------------
             Orbital Energies (a.u.) and Symmetries
 --------------------------------------------------------------

 Alpha MOs, Restricted
 -- Occupied --                  
******* -482.84 -176.34 -165.75 -165.74 -165.74 -101.59  -77.12
  1 A'    2 A'    3 A'    4 A'    5 A'    1 A"    6 A'    7 A'                 
-62.494 -56.315 -56.311 -56.311 -35.837 -31.331 -31.323 -31.323
  8 A'    9 A'    2 A"   10 A'   11 A'   12 A'   13 A'    3 A"                 
-22.981 -22.980 -22.979 -22.974 -22.974 -10.316  -9.504  -8.702
 14 A'   15 A'    4 A"   16 A'    5 A"   17 A'   18 A'   19 A'                 
 -7.270  -7.259  -7.259  -6.619  -6.533  -6.521  -6.521  -6.385
 20 A'    6 A"   21 A'   22 A'   23 A'    7 A"   24 A'   25 A'                 
 -4.799  -4.782  -4.782  -4.781  -4.778  -4.776  -2.644  -2.641
 26 A'   27 A'   28 A'    8 A"    9 A"   29 A'   30 A'   10 A"                 
 -2.640  -2.631  -2.631  -2.064  -2.059  -2.058  -2.044  -2.044
 31 A'   11 A"   32 A'   33 A'   34 A'   12 A"   35 A'   13 A"                 
 -0.879  -0.794  -0.753  -0.668  -0.533  -0.454  -0.417  -0.395
 36 A'   37 A'   38 A'   39 A'   40 A'   41 A'   42 A'   14 A"                 
 -0.345  -0.330  -0.328  -0.310  -0.302  -0.298  -0.280
 43 A'   15 A"   44 A'   16 A"   45 A'   46 A'   17 A"                         
 -- Virtual --                   
 -0.153  -0.107  -0.100  -0.019   0.004   0.026   0.036   0.043
 47 A'   48 A'   18 A"   49 A'   50 A'   51 A'   52 A'   19 A"                 
  0.059   0.063   0.075   0.079   0.081   0.085   0.110   0.117
 53 A'   54 A'   20 A"   55 A'   21 A"   56 A'   57 A'   58 A'                 
  0.121   0.127   0.135   0.152   0.187   0.194   0.211   0.212
 59 A'   22 A"   60 A'   61 A'   62 A'   63 A'   23 A"   64 A'                 
  0.274   0.280   0.306   0.369   0.377   0.378   0.380   0.402
 65 A'   24 A"   66 A'   67 A'   68 A'   25 A"   26 A"   69 A'                 
  0.414   0.421   0.428   0.437   0.463   0.476   0.487   0.501
 70 A'   27 A"   71 A'   72 A'   28 A"   73 A'   74 A'   29 A"                 
  0.541   0.549   0.557   0.565   0.579   0.603   0.631   0.631
 75 A'   30 A"   76 A'   31 A"   77 A'   78 A'   79 A'   32 A"                 
  0.659   0.699   0.711   0.813   0.838   0.839   0.856   0.869
 80 A'   81 A'   33 A"   82 A'   34 A"   83 A'   84 A'   35 A"                 
  0.890   0.986   1.022   1.039   1.119   1.259   1.290   1.324
 85 A'   86 A'   87 A'   88 A'   89 A'   36 A"   90 A'   91 A'                 
  1.365   1.477   1.557   1.585   1.634   1.670   1.737   1.918
 37 A"   38 A"   39 A"   92 A'   93 A'   94 A'   95 A'   96 A'                 
  1.993   2.012   2.084   2.230   2.273   2.392   2.671   2.806
 40 A"   97 A'   98 A'   41 A"   99 A'  100 A'   42 A"  101 A'                 
  3.120   3.932   3.943   3.956   3.994   4.001   4.003   4.023
102 A'   43 A"  103 A'   44 A"   45 A"   46 A"  104 A'  105 A'                 
  4.031   4.140   4.169   4.336   5.965   5.989   6.010   6.588
106 A'  107 A'  108 A'  109 A'   47 A"  110 A'  111 A'  112 A'                 
  6.929   7.550   7.565   7.605   9.672  13.770  13.889  13.995
113 A'   48 A"  114 A'  115 A'  116 A'   49 A"  117 A'  118 A'                 
 23.340  25.774  25.857  26.241  27.788  28.306  28.326  28.335
119 A'   50 A"  120 A'  121 A'  122 A'   51 A"  123 A'  124 A'                 
 28.504  28.509  28.512  28.543  28.610  47.882 127.850 127.866
 52 A"  125 A'   53 A"  126 A'  127 A'  128 A'   54 A"  129 A'                 
127.883 151.592 163.080 215.654 289.747 289.761 289.8151020.666
130 A'  131 A'  132 A'  133 A'   55 A"  134 A'  135 A'  136 A'                 
*******
137 A'                                                                         

 Beta MOs, Restricted
 -- Occupied --                  
******* -482.84 -176.34 -165.75 -165.74 -165.74 -101.59  -77.12
  1 A'    2 A'    3 A'    4 A'    5 A'    1 A"    6 A'    7 A'                 
-62.494 -56.315 -56.311 -56.311 -35.837 -31.331 -31.323 -31.323
  8 A'    9 A'    2 A"   10 A'   11 A'   12 A'   13 A'    3 A"                 
-22.981 -22.980 -22.979 -22.974 -22.974 -10.316  -9.504  -8.702
 14 A'   15 A'    4 A"   16 A'    5 A"   17 A'   18 A'   19 A'                 
 -7.270  -7.259  -7.259  -6.619  -6.533  -6.521  -6.521  -6.385
 20 A'    6 A"   21 A'   22 A'   23 A'    7 A"   24 A'   25 A'                 
 -4.799  -4.782  -4.782  -4.781  -4.778  -4.776  -2.644  -2.641
 26 A'   27 A'   28 A'    8 A"    9 A"   29 A'   30 A'   10 A"                 
 -2.640  -2.631  -2.631  -2.064  -2.059  -2.058  -2.044  -2.044
 31 A'   11 A"   32 A'   33 A'   34 A'   12 A"   35 A'   13 A"                 
 -0.879  -0.794  -0.753  -0.668  -0.533  -0.454  -0.417  -0.395
 36 A'   37 A'   38 A'   39 A'   40 A'   41 A'   42 A'   14 A"                 
 -0.345  -0.330  -0.328  -0.310  -0.302  -0.298  -0.280
 43 A'   15 A"   44 A'   16 A"   45 A'   46 A'   17 A"                         
 -- Virtual --                   
 -0.153  -0.107  -0.100  -0.019   0.004   0.026   0.036   0.043
 47 A'   48 A'   18 A"   49 A'   50 A'   51 A'   52 A'   19 A"                 
  0.059   0.063   0.075   0.079   0.081   0.085   0.110   0.117
 53 A'   54 A'   20 A"   55 A'   21 A"   56 A'   57 A'   58 A'                 
  0.121   0.127   0.135   0.152   0.187   0.194   0.211   0.212
 59 A'   22 A"   60 A'   61 A'   62 A'   63 A'   23 A"   64 A'                 
  0.274   0.280   0.306   0.369   0.377   0.378   0.380   0.402
 65 A'   24 A"   66 A'   67 A'   68 A'   25 A"   26 A"   69 A'                 
  0.414   0.421   0.428   0.437   0.463   0.476   0.487   0.501
 70 A'   27 A"   71 A'   72 A'   28 A"   73 A'   74 A'   29 A"                 
  0.541   0.549   0.557   0.565   0.579   0.603   0.631   0.631
 75 A'   30 A"   76 A'   31 A"   77 A'   78 A'   79 A'   32 A"                 
  0.659   0.699   0.711   0.813   0.838   0.839   0.856   0.869
 80 A'   81 A'   33 A"   82 A'   34 A"   83 A'   84 A'   35 A"                 
  0.890   0.986   1.022   1.039   1.119   1.259   1.290   1.324
 85 A'   86 A'   87 A'   88 A'   89 A'   36 A"   90 A'   91 A'                 
  1.365   1.477   1.557   1.585   1.634   1.670   1.737   1.918
 37 A"   38 A"   39 A"   92 A'   93 A'   94 A'   95 A'   96 A'                 
  1.993   2.012   2.084   2.230   2.273   2.392   2.671   2.806
 40 A"   97 A'   98 A'   41 A"   99 A'  100 A'   42 A"  101 A'                 
  3.120   3.932   3.943   3.956   3.994   4.001   4.003   4.023
102 A'   43 A"  103 A'   44 A"   45 A"   46 A"  104 A'  105 A'                 
  4.031   4.140   4.169   4.336   5.965   5.989   6.010   6.588
106 A'  107 A'  108 A'  109 A'   47 A"  110 A'  111 A'  112 A'                 
  6.929   7.550   7.565   7.605   9.672  13.770  13.889  13.995
113 A'   48 A"  114 A'  115 A'  116 A'   49 A"  117 A'  118 A'                 
 23.340  25.774  25.857  26.241  27.788  28.306  28.326  28.335
119 A'   50 A"  120 A'  121 A'  122 A'   51 A"  123 A'  124 A'                 
 28.504  28.509  28.512  28.543  28.610  47.882 127.850 127.866
 52 A"  125 A'   53 A"  126 A'  127 A'  128 A'   54 A"  129 A'                 
127.883 151.592 163.080 215.654 289.747 289.761 289.8151020.666
130 A'  131 A'  132 A'  133 A'   55 A"  134 A'  135 A'  136 A'                 
*******
137 A'                                                                         
 --------------------------------------------------------------

          Ground-State Mulliken Net Atomic Charges

     Atom                 Charge (a.u.)
  ----------------------------------------
      1 C                    -0.301520
      2 P                     0.071580
      3 Br                   -0.178268
      4 I                     0.133653
      5 Cl                    0.274555
  ----------------------------------------
  Sum of atomic charges =     0.000000

 -----------------------------------------------------------------
                    Cartesian Multipole Moments
 -----------------------------------------------------------------
    Charge (ESU x 10^10)
                 0.0000
    Dipole Moment (Debye)
         X       1.7795      Y       0.6205      Z       0.0000
       Tot       1.8846
    Quadrupole Moments (Debye-Ang)
        XX     -76.6109     XY       1.1640     YY     -78.5670
        XZ      -0.0000     YZ      -0.0000     ZZ     -79.4177
    Octopole Moments (Debye-Ang^2)
       XXX      56.9344    XXY       6.5242    XYY       6.4071
       YYY      12.5548    XXZ      -0.0000    XYZ       0.0000
       YYZ       0.0000    XZZ       7.7244    YZZ       7.1128
       ZZZ       0.0000
    Hexadecapole Moments (Debye-Ang^3)
      XXXX   -2170.2817   XXXY      52.2336   XXYY    -479.0683
      XYYY      35.5466   YYYY    -501.3680   XXXZ      -0.0000
      XXYZ      -0.0000   XYYZ      -0.0000   YYYZ      -0.0000
      XXZZ    -413.7316   XYZZ       7.9086   YYZZ    -106.8604
      XZZZ       0.0000   YZZZ      -0.0000   ZZZZ    -106.8563
 -----------------------------------------------------------------
 Calculating analytic gradient of the SCF energy
 Gradient of SCF Energy
            1           2           3           4           5
    1  -0.0471885   0.0482561  -0.0241933   0.0436785  -0.0205528
    2   0.0938469  -0.0611438  -0.0004411   0.0078279  -0.0400898
    3   0.0000000   0.0000000  -0.0000000   0.0000000  -0.0000000
 Max gradient component =       9.385E-02
 RMS gradient           =       3.802E-02
 Gradient time:  CPU 11.16 s  wall 3.83 s
 Geometry Optimization Parameters
   NAtoms,    NIC,     NZ,  NCons,   NDum,   NFix, NCnnct, MaxDiis
        5      20       5       0       0       0       0       0

 Cartesian Hessian Update
 Hessian Updated using BFGS Update


** GEOMETRY OPTIMIZATION IN DELOCALIZED INTERNAL COORDINATES **
   Searching for a Minimum

   Optimization Cycle:   3

                       Coordinates (Angstroms)
     ATOM                X               Y               Z
      1  C         0.0727525662   -0.2957698339    0.0000000000
      2  P        -0.9026168599    0.9599938508    0.0000000000
      3  Br       -3.2146489499    0.3101631445    0.0000000000
      4  I         2.4141056864    0.1378302654    0.0000000000
      5  Cl       -0.4558461326   -2.0926422644    0.0000000000
   Point Group: cs    Number of degrees of freedom:     7


   Energy is -10333.337745648

 Hessian Updated using BFGS Update

  7 Hessian modes will be used to form the next step
  Hessian Eigenvalues:
     0.036018    0.084195    0.113573    0.226447    0.250480    0.251255
     0.887693

 Minimum Search - Taking Simple RFO Step
 Searching for Lamda that Minimizes Along All modes
 Value Taken    Lamda =  -0.06068299
 Calculated Step too Large.  Step scaled by  0.415481
 Step Taken.  Stepsize is  0.300000

                             Maximum     Tolerance    Cnvgd?
         Gradient           0.079276      0.000300      NO
         Displacement       0.167215      0.001200      NO
         Energy change     -0.029593      0.000001      NO


 New Cartesian Coordinates Obtained by Inverse Iteration

 Displacement from previous Coordinates is:  0.335636
 ----------------------------------------------------------------
             Standard Nuclear Orientation (Angstroms)
    I     Atom           X                Y                Z
 ----------------------------------------------------------------
    1      C       0.0618974762    -0.3100456032     0.0000000000
    2      P      -0.8921103959     0.9976233852     0.0000000000
    3      Br     -3.1310312740     0.2768320184     0.0000000000
    4      I       2.2913317221     0.0932666587     0.0000000000
    5      Cl     -0.4163412183    -2.0381012967     0.0000000000
 ----------------------------------------------------------------
 Molecular Point Group                 Cs    NOp =  2
 Largest Abelian Subgroup              Cs    NOp =  2
 Nuclear Repulsion Energy =   864.7293462069 hartrees
 There are       63 alpha and       63 beta electrons
 Applying Cartesian multipole field
    Component          Value
    ---------          -----
     (2,0,0)        1.00000E-11
     (0,2,0)        2.00000E-11
     (0,0,2)       -3.00000E-11
 Nucleus-field energy     =     0.0000000291 hartrees
 Requested basis set is 6-311++G(d,p)
 There are 75 shells and 192 basis functions
 A cutoff of  1.0D-11 yielded   2058 shell pairs
 There are     14604 function pairs (     16303 Cartesian)
 Smallest overlap matrix eigenvalue = 3.12E-04
 Guess MOs from SCF MO coefficient file

 -----------------------------------------------------------------------
  General SCF calculation program by
  Eric Jon Sundstrom, Paul Horn, Yuezhi Mao, Dmitri Zuev, Alec White,
  David Stuck, Shaama M.S., Shane Yost, Joonho Lee, David Small,
  Daniel Levine, Susi Lehtola, Hugh Burton, Evgeny Epifanovsky
 -----------------------------------------------------------------------
 Exchange:     0.2000 Hartree-Fock + 0.0800 Slater + 0.7200 B88
 Correlation:  0.1900 VWN1RPA + 0.8100 LYP
 Using SG-1 standard quadrature grid
 using 4 threads for integral computing
 -------------------------------------------------------
 OpenMP Integral computing Module                
 Release: version 2.0, May 2017, Q-Chem Inc. Pleasanton 
 -------------------------------------------------------
 -------------------------------------------------------
 OpenMP BLAS3 based DFT computing Module                
 Release: version 1.0, May 2013, Q-Chem Inc. Pittsburgh 
 -------------------------------------------------------
 A restricted SCF calculation will be
 performed using DIIS
 SCF converges when DIIS error is below 1.0e-08
 ---------------------------------------
  Cycle       Energy         DIIS error
 ---------------------------------------
    1  -10333.3546386094      7.67e-04  
    2  -10333.3579600434      3.99e-04  
    3  -10333.3570191749      5.90e-04  
    4  -10333.3587255514      9.54e-05  
    5  -10333.3587714824      3.46e-05  
    6  -10333.3587778444      8.45e-06  
    7  -10333.3587781678      3.53e-06  
    8  -10333.3587782079      6.79e-07  
    9  -10333.3587782099      2.04e-07  
   10  -10333.3587782101      5.57e-08  
   11  -10333.3587782100      1.47e-08  
   12  -10333.3587782102      4.32e-09  Convergence criterion met
 ---------------------------------------
 SCF time:   CPU 39.39s  wall 14.00s 
 SCF   energy in the final basis set =   -10333.3587782102
 Total energy in the final basis set =   -10333.3587782102

 --------------------------------------------------------------
             Orbital Energies (a.u.) and Symmetries
 --------------------------------------------------------------

 Alpha MOs, Restricted
 -- Occupied --                  
******* -482.84 -176.34 -165.74 -165.74 -165.74 -101.60  -77.12
  1 A'    2 A'    3 A'    4 A'    5 A'    1 A"    6 A'    7 A'                 
-62.494 -56.314 -56.311 -56.310 -35.833 -31.326 -31.319 -31.319
  8 A'    9 A'    2 A"   10 A'   11 A'   12 A'   13 A'    3 A"                 
-22.977 -22.975 -22.975 -22.970 -22.970 -10.312  -9.508  -8.702
 14 A'   15 A'    4 A"   16 A'    5 A"   17 A'   18 A'   19 A'                 
 -7.273  -7.263  -7.262  -6.615  -6.532  -6.521  -6.520  -6.381
 20 A'    6 A"   21 A'   22 A'   23 A'    7 A"   24 A'   25 A'                 
 -4.795  -4.778  -4.778  -4.778  -4.774  -4.772  -2.643  -2.640
 26 A'   27 A'   28 A'    8 A"    9 A"   29 A'   30 A'   10 A"                 
 -2.640  -2.631  -2.631  -2.060  -2.055  -2.055  -2.041  -2.040
 31 A'   11 A"   32 A'   33 A'   34 A'   12 A"   35 A'   13 A"                 
 -0.897  -0.798  -0.750  -0.667  -0.541  -0.460  -0.425  -0.404
 36 A'   37 A'   38 A'   39 A'   40 A'   41 A'   42 A'   14 A"                 
 -0.347  -0.332  -0.331  -0.311  -0.301  -0.296  -0.272
 43 A'   44 A'   15 A"   16 A"   45 A'   46 A'   17 A"                         
 -- Virtual --                   
 -0.127  -0.101  -0.089  -0.012   0.008   0.026   0.037   0.043
 47 A'   18 A"   48 A'   49 A'   50 A'   51 A'   52 A'   19 A"                 
  0.059   0.062   0.075   0.079   0.081   0.087   0.110   0.118
 53 A'   54 A'   20 A"   55 A'   21 A"   56 A'   57 A'   58 A'                 
  0.119   0.128   0.135   0.154   0.190   0.196   0.208   0.212
 59 A'   22 A"   60 A'   61 A'   62 A'   63 A'   64 A'   23 A"                 
  0.273   0.283   0.306   0.367   0.376   0.380   0.381   0.401
 65 A'   24 A"   66 A'   67 A'   68 A'   25 A"   26 A"   69 A'                 
  0.412   0.422   0.441   0.442   0.461   0.465   0.480   0.493
 70 A'   27 A"   71 A'   72 A'   28 A"   73 A'   74 A'   29 A"                 
  0.545   0.553   0.567   0.573   0.593   0.614   0.627   0.643
 30 A"   75 A'   31 A"   76 A'   77 A'   78 A'   32 A"   79 A'                 
  0.673   0.705   0.727   0.810   0.831   0.854   0.858   0.874
 80 A'   81 A'   33 A"   82 A'   34 A"   83 A'   84 A'   35 A"                 
  0.892   0.998   1.014   1.054   1.145   1.263   1.323   1.336
 85 A'   86 A'   87 A'   88 A'   89 A'   36 A"   90 A'   91 A'                 
  1.385   1.475   1.559   1.600   1.650   1.684   1.774   1.906
 37 A"   38 A"   39 A"   92 A'   93 A'   94 A'   95 A'   96 A'                 
  1.993   2.015   2.092   2.230   2.282   2.416   2.670   2.805
 40 A"   97 A'   98 A'   41 A"   99 A'  100 A'   42 A"  101 A'                 
  3.132   3.936   3.950   3.970   3.994   4.004   4.007   4.041
102 A'   43 A"  103 A'   44 A"   45 A"   46 A"  104 A'  105 A'                 
  4.042   4.178   4.189   4.354   5.972   5.998   6.019   6.592
106 A'  107 A'  108 A'  109 A'   47 A"  110 A'  111 A'  112 A'                 
  6.924   7.551   7.568   7.615   9.687  13.775  13.897  13.982
113 A'   48 A"  114 A'  115 A'  116 A'   49 A"  117 A'  118 A'                 
 23.327  25.780  25.882  26.266  27.808  28.313  28.334  28.343
119 A'   50 A"  120 A'  121 A'  122 A'   51 A"  123 A'  124 A'                 
 28.508  28.515  28.521  28.557  28.633  47.886 127.856 127.874
 52 A"  125 A'   53 A"  126 A'  127 A'  128 A'   54 A"  129 A'                 
127.891 151.609 163.071 215.671 289.748 289.764 289.8241020.671
130 A'  131 A'  132 A'  133 A'   55 A"  134 A'  135 A'  136 A'                 
*******
137 A'                                                                         

 Beta MOs, Restricted
 -- Occupied --                  
******* -482.84 -176.34 -165.74 -165.74 -165.74 -101.60  -77.12
  1 A'    2 A'    3 A'    4 A'    5 A'    1 A"    6 A'    7 A'                 
-62.494 -56.314 -56.311 -56.310 -35.833 -31.326 -31.319 -31.319
  8 A'    9 A'    2 A"   10 A'   11 A'   12 A'   13 A'    3 A"                 
-22.977 -22.975 -22.975 -22.970 -22.970 -10.312  -9.508  -8.702
 14 A'   15 A'    4 A"   16 A'    5 A"   17 A'   18 A'   19 A'                 
 -7.273  -7.263  -7.262  -6.615  -6.532  -6.521  -6.520  -6.381
 20 A'    6 A"   21 A'   22 A'   23 A'    7 A"   24 A'   25 A'                 
 -4.795  -4.778  -4.778  -4.778  -4.774  -4.772  -2.643  -2.640
 26 A'   27 A'   28 A'    8 A"    9 A"   29 A'   30 A'   10 A"                 
 -2.640  -2.631  -2.631  -2.060  -2.055  -2.055  -2.041  -2.040
 31 A'   11 A"   32 A'   33 A'   34 A'   12 A"   35 A'   13 A"                 
 -0.897  -0.798  -0.750  -0.667  -0.541  -0.460  -0.425  -0.404
 36 A'   37 A'   38 A'   39 A'   40 A'   41 A'   42 A'   14 A"                 
 -0.347  -0.332  -0.331  -0.311  -0.301  -0.296  -0.272
 43 A'   44 A'   15 A"   16 A"   45 A'   46 A'   17 A"                         
 -- Virtual --                   
 -0.127  -0.101  -0.089  -0.012   0.008   0.026   0.037   0.043
 47 A'   18 A"   48 A'   49 A'   50 A'   51 A'   52 A'   19 A"                 
  0.059   0.062   0.075   0.079   0.081   0.087   0.110   0.118
 53 A'   54 A'   20 A"   55 A'   21 A"   56 A'   57 A'   58 A'                 
  0.119   0.128   0.135   0.154   0.190   0.196   0.208   0.212
 59 A'   22 A"   60 A'   61 A'   62 A'   63 A'   64 A'   23 A"                 
  0.273   0.283   0.306   0.367   0.376   0.380   0.381   0.401
 65 A'   24 A"   66 A'   67 A'   68 A'   25 A"   26 A"   69 A'                 
  0.412   0.422   0.441   0.442   0.461   0.465   0.480   0.493
 70 A'   27 A"   71 A'   72 A'   28 A"   73 A'   74 A'   29 A"                 
  0.545   0.553   0.567   0.573   0.593   0.614   0.627   0.643
 30 A"   75 A'   31 A"   76 A'   77 A'   78 A'   32 A"   79 A'                 
  0.673   0.705   0.727   0.810   0.831   0.854   0.858   0.874
 80 A'   81 A'   33 A"   82 A'   34 A"   83 A'   84 A'   35 A"                 
  0.892   0.998   1.014   1.054   1.145   1.263   1.323   1.336
 85 A'   86 A'   87 A'   88 A'   89 A'   36 A"   90 A'   91 A'                 
  1.385   1.475   1.559   1.600   1.650   1.684   1.774   1.906
 37 A"   38 A"   39 A"   92 A'   93 A'   94 A'   95 A'   96 A'                 
  1.993   2.015   2.092   2.230   2.282   2.416   2.670   2.805
 40 A"   97 A'   98 A'   41 A"   99 A'  100 A'   42 A"  101 A'                 
  3.132   3.936   3.950   3.970   3.994   4.004   4.007   4.041
102 A'   43 A"  103 A'   44 A"   45 A"   46 A"  104 A'  105 A'                 
  4.042   4.178   4.189   4.354   5.972   5.998   6.019   6.592
106 A'  107 A'  108 A'  109 A'   47 A"  110 A'  111 A'  112 A'                 
  6.924   7.551   7.568   7.615   9.687  13.775  13.897  13.982
113 A'   48 A"  114 A'  115 A'  116 A'   49 A"  117 A'  118 A'                 
 23.327  25.780  25.882  26.266  27.808  28.313  28.334  28.343
119 A'   50 A"  120 A'  121 A'  122 A'   51 A"  123 A'  124 A'                 
 28.508  28.515  28.521  28.557  28.633  47.886 127.856 127.874
 52 A"  125 A'   53 A"  126 A'  127 A'  128 A'   54 A"  129 A'                 
127.891 151.609 163.071 215.671 289.748 289.764 289.8241020.671
130 A'  131 A'  132 A'  133 A'   55 A"  134 A'  135 A'  136 A'                 
*******
137 A'                                                                         
 --------------------------------------------------------------

          Ground-State Mulliken Net Atomic Charges

     Atom                 Charge (a.u.)
  ----------------------------------------
      1 C                    -0.373136
      2 P                     0.075551
      3 Br                   -0.180820
      4 I                     0.137186
      5 Cl                    0.341219
  ----------------------------------------
  Sum of atomic charges =    -0.000000

 -----------------------------------------------------------------
                    Cartesian Multipole Moments
 -----------------------------------------------------------------
    Charge (ESU x 10^10)
                -0.0000
    Dipole Moment (Debye)
         X       1.5958      Y       0.3721      Z       0.0000
       Tot       1.6386
    Quadrupole Moments (Debye-Ang)
        XX     -77.1590     XY       1.0459     YY     -77.9349
        XZ      -0.0000     YZ      -0.0000     ZZ     -79.2379
    Octopole Moments (Debye-Ang^2)
       XXX      56.5381    XXY       6.3236    XYY       7.4911
       YYY      13.8406    XXZ       0.0000    XYZ       0.0000
       YYZ       0.0000    XZZ       9.0703    YZZ       7.5218
       ZZZ       0.0000
    Hexadecapole Moments (Debye-Ang^3)
      XXXX   -2032.0973   XXXY      58.5853   XXYY    -448.6094
      XYYY      41.6465   YYYY    -483.4661   XXXZ      -0.0000
      XXYZ      -0.0000   XYYZ      -0.0000   YYYZ      -0.0000
      XXZZ    -385.9854   XYZZ      10.6259   YYZZ    -103.6512
      XZZZ      -0.0000   YZZZ      -0.0000   ZZZZ    -106.4853
 -----------------------------------------------------------------
 Calculating analytic gradient of the SCF energy
 Gradient of SCF Energy
            1           2           3           4           5
    1  -0.0328490   0.0321835  -0.0163412   0.0284932  -0.0114865
    2   0.0597776  -0.0390783  -0.0016617   0.0041507  -0.0231883
    3   0.0000000  -0.0000000  -0.0000000  -0.0000000   0.0000000
 Max gradient component =       5.978E-02
 RMS gradient           =       2.447E-02
 Gradient time:  CPU 11.27 s  wall 3.87 s
 Geometry Optimization Parameters
   NAtoms,    NIC,     NZ,  NCons,   NDum,   NFix, NCnnct, MaxDiis
        5      20       5       0       0       0       0       0

 Cartesian Hessian Update
 Hessian Updated using BFGS Update


** GEOMETRY OPTIMIZATION IN DELOCALIZED INTERNAL COORDINATES **
   Searching for a Minimum

   Optimization Cycle:   4

                       Coordinates (Angstroms)
     ATOM                X               Y               Z
      1  C         0.0618974762   -0.3100456032    0.0000000000
      2  P        -0.8921103959    0.9976233852    0.0000000000
      3  Br       -3.1310312740    0.2768320184    0.0000000000
      4  I         2.2913317221    0.0932666587    0.0000000000
      5  Cl       -0.4163412183   -2.0381012967    0.0000000000
   Point Group: cs    Number of degrees of freedom:     7


   Energy is -10333.358778210

 Hessian Updated using BFGS Update

  7 Hessian modes will be used to form the next step
  Hessian Eigenvalues:
     0.058288    0.090516    0.130945    0.224610    0.251241    0.252773
     0.832948

 Minimum Search - Taking Simple RFO Step
 Searching for Lamda that Minimizes Along All modes
 Value Taken    Lamda =  -0.02226814
 Calculated Step too Large.  Step scaled by  0.712701
 Step Taken.  Stepsize is  0.300000

                             Maximum     Tolerance    Cnvgd?
         Gradient           0.050582      0.000300      NO
         Displacement       0.171005      0.001200      NO
         Energy change     -0.021033      0.000001      NO


 New Cartesian Coordinates Obtained by Inverse Iteration

 Displacement from previous Coordinates is:  0.324212
 ----------------------------------------------------------------
             Standard Nuclear Orientation (Angstroms)
    I     Atom           X                Y                Z
 ----------------------------------------------------------------
    1      C       0.0530693497    -0.3335475725     0.0000000000
    2      P      -0.8826152463     1.0270572814     0.0000000000
    3      Br     -3.0433084213     0.2625000704     0.0000000000
    4      I       2.1629579866     0.0671894011     0.0000000000
    5      Cl     -0.3763573585    -2.0036240179     0.0000000000
 ----------------------------------------------------------------
 Molecular Point Group                 Cs    NOp =  2
 Largest Abelian Subgroup              Cs    NOp =  2
 Nuclear Repulsion Energy =   894.5095505781 hartrees
 There are       63 alpha and       63 beta electrons
 Applying Cartesian multipole field
    Component          Value
    ---------          -----
     (2,0,0)        1.00000E-11
     (0,2,0)        2.00000E-11
     (0,0,2)       -3.00000E-11
 Nucleus-field energy     =     0.0000000272 hartrees
 Requested basis set is 6-311++G(d,p)
 There are 75 shells and 192 basis functions
 A cutoff of  1.0D-11 yielded   2089 shell pairs
 There are     14868 function pairs (     16620 Cartesian)
 Smallest overlap matrix eigenvalue = 2.77E-04
 Guess MOs from SCF MO coefficient file

 -----------------------------------------------------------------------
  General SCF calculation program by
  Eric Jon Sundstrom, Paul Horn, Yuezhi Mao, Dmitri Zuev, Alec White,
  David Stuck, Shaama M.S., Shane Yost, Joonho Lee, David Small,
  Daniel Levine, Susi Lehtola, Hugh Burton, Evgeny Epifanovsky
 -----------------------------------------------------------------------
 Exchange:     0.2000 Hartree-Fock + 0.0800 Slater + 0.7200 B88
 Correlation:  0.1900 VWN1RPA + 0.8100 LYP
 Using SG-1 standard quadrature grid
 using 4 threads for integral computing
 -------------------------------------------------------
 OpenMP Integral computing Module                
 Release: version 2.0, May 2017, Q-Chem Inc. Pleasanton 
 -------------------------------------------------------
 -------------------------------------------------------
 OpenMP BLAS3 based DFT computing Module                
 Release: version 1.0, May 2013, Q-Chem Inc. Pittsburgh 
 -------------------------------------------------------
 A restricted SCF calculation will be
 performed using DIIS
 SCF converges when DIIS error is below 1.0e-08
 ---------------------------------------
  Cycle       Energy         DIIS error
 ---------------------------------------
    1  -10333.3632561421      8.25e-04  
    2  -10333.3667430465      4.48e-04  
    3  -10333.3659260998      6.04e-04  
    4  -10333.3676626636      1.12e-04  
    5  -10333.3677281805      3.93e-05  
    6  -10333.3677364858      8.81e-06  
    7  -10333.3677368022      3.41e-06  
    8  -10333.3677368375      6.65e-07  
    9  -10333.3677368393      1.83e-07  
   10  -10333.3677368395      4.53e-08  
   11  -10333.3677368396      1.23e-08  
   12  -10333.3677368395      3.05e-09  Convergence criterion met
 ---------------------------------------
 SCF time:   CPU 40.80s  wall 14.00s 
 SCF   energy in the final basis set =   -10333.3677368395
 Total energy in the final basis set =   -10333.3677368395

 --------------------------------------------------------------
             Orbital Energies (a.u.) and Symmetries
 --------------------------------------------------------------

 Alpha MOs, Restricted
 -- Occupied --                  
******* -482.84 -176.33 -165.74 -165.73 -165.73 -101.60  -77.12
  1 A'    2 A'    3 A'    4 A'    5 A'    1 A"    6 A'    7 A'                 
-62.493 -56.313 -56.310 -56.310 -35.829 -31.322 -31.316 -31.316
  8 A'    9 A'    2 A"   10 A'   11 A'   12 A'   13 A'    3 A"                 
-22.973 -22.971 -22.971 -22.967 -22.967 -10.305  -9.511  -8.702
 14 A'   15 A'    4 A"   16 A'    5 A"   17 A'   18 A'   19 A'                 
 -7.276  -7.266  -7.265  -6.610  -6.532  -6.521  -6.520  -6.378
 20 A'    6 A"   21 A'   22 A'   23 A'    7 A"   24 A'   25 A'                 
 -4.791  -4.776  -4.775  -4.773  -4.769  -4.767  -2.643  -2.640
 26 A'   27 A'    8 A"   28 A'    9 A"   29 A'   30 A'   10 A"                 
 -2.639  -2.631  -2.631  -2.057  -2.052  -2.052  -2.038  -2.038
 31 A'   11 A"   32 A'   33 A'   34 A'   12 A"   35 A'   13 A"                 
 -0.914  -0.803  -0.751  -0.664  -0.548  -0.464  -0.433  -0.414
 36 A'   37 A'   38 A'   39 A'   40 A'   41 A'   42 A'   14 A"                 
 -0.348  -0.335  -0.333  -0.312  -0.301  -0.294  -0.262
 43 A'   44 A'   15 A"   16 A"   45 A'   46 A'   17 A"                         
 -- Virtual --                   
 -0.101  -0.097  -0.074  -0.008   0.014   0.027   0.037   0.044
 18 A"   47 A'   48 A'   49 A'   50 A'   51 A'   52 A'   19 A"                 
  0.059   0.064   0.074   0.079   0.080   0.090   0.110   0.117
 53 A'   54 A'   20 A"   55 A'   21 A"   56 A'   57 A'   58 A'                 
  0.118   0.129   0.137   0.156   0.188   0.195   0.214   0.217
 59 A'   22 A"   60 A'   61 A'   62 A'   63 A'   23 A"   64 A'                 
  0.272   0.285   0.308   0.362   0.376   0.378   0.384   0.398
 65 A'   24 A"   66 A'   67 A'   68 A'   25 A"   26 A"   69 A'                 
  0.414   0.425   0.436   0.456   0.458   0.459   0.481   0.484
 70 A'   27 A"   71 A'   72 A'   73 A'   28 A"   74 A'   29 A"                 
  0.538   0.562   0.569   0.589   0.609   0.624   0.633   0.652
 30 A"   75 A'   31 A"   76 A'   77 A'   32 A"   78 A'   79 A'                 
  0.685   0.720   0.747   0.798   0.825   0.853   0.867   0.882
 80 A'   81 A'   33 A"   82 A'   34 A"   83 A'   84 A'   35 A"                 
  0.913   0.978   1.030   1.074   1.170   1.268   1.346   1.354
 85 A'   86 A'   87 A'   88 A'   89 A'   36 A"   90 A'   91 A'                 
  1.399   1.478   1.565   1.609   1.670   1.699   1.783   1.916
 37 A"   38 A"   39 A"   92 A'   93 A'   94 A'   95 A'   96 A'                 
  1.994   2.018   2.103   2.230   2.289   2.434   2.670   2.808
 40 A"   97 A'   98 A'   41 A"   99 A'  100 A'   42 A"  101 A'                 
  3.142   3.939   3.957   3.982   3.996   4.009   4.009   4.051
102 A'   43 A"  103 A'   44 A"   45 A"   46 A"  104 A'  105 A'                 
  4.061   4.193   4.215   4.385   5.978   6.007   6.031   6.599
106 A'  107 A'  108 A'  109 A'   47 A"  110 A'  111 A'  112 A'                 
  6.919   7.552   7.571   7.626   9.707  13.782  13.903  13.971
113 A'   48 A"  114 A'  115 A'  116 A'   49 A"  117 A'  118 A'                 
 23.324  25.784  25.905  26.280  27.834  28.319  28.343  28.352
119 A'   50 A"  120 A'  121 A'  122 A'   51 A"  123 A'  124 A'                 
 28.511  28.520  28.530  28.571  28.650  47.892 127.862 127.883
 52 A"  125 A'   53 A"  126 A'  127 A'  128 A'   54 A"  129 A'                 
127.900 151.631 163.063 215.693 289.750 289.768 289.8351020.679
130 A'  131 A'  132 A'  133 A'   55 A"  134 A'  135 A'  136 A'                 
*******
137 A'                                                                         

 Beta MOs, Restricted
 -- Occupied --                  
******* -482.84 -176.33 -165.74 -165.73 -165.73 -101.60  -77.12
  1 A'    2 A'    3 A'    4 A'    5 A'    1 A"    6 A'    7 A'                 
-62.493 -56.313 -56.310 -56.310 -35.829 -31.322 -31.316 -31.316
  8 A'    9 A'    2 A"   10 A'   11 A'   12 A'   13 A'    3 A"                 
-22.973 -22.971 -22.971 -22.967 -22.967 -10.305  -9.511  -8.702
 14 A'   15 A'    4 A"   16 A'    5 A"   17 A'   18 A'   19 A'                 
 -7.276  -7.266  -7.265  -6.610  -6.532  -6.521  -6.520  -6.378
 20 A'    6 A"   21 A'   22 A'   23 A'    7 A"   24 A'   25 A'                 
 -4.791  -4.776  -4.775  -4.773  -4.769  -4.767  -2.643  -2.640
 26 A'   27 A'    8 A"   28 A'    9 A"   29 A'   30 A'   10 A"                 
 -2.639  -2.631  -2.631  -2.057  -2.052  -2.052  -2.038  -2.038
 31 A'   11 A"   32 A'   33 A'   34 A'   12 A"   35 A'   13 A"                 
 -0.914  -0.803  -0.751  -0.664  -0.548  -0.464  -0.433  -0.414
 36 A'   37 A'   38 A'   39 A'   40 A'   41 A'   42 A'   14 A"                 
 -0.348  -0.335  -0.333  -0.312  -0.301  -0.294  -0.262
 43 A'   44 A'   15 A"   16 A"   45 A'   46 A'   17 A"                         
 -- Virtual --                   
 -0.101  -0.097  -0.074  -0.008   0.014   0.027   0.037   0.044
 18 A"   47 A'   48 A'   49 A'   50 A'   51 A'   52 A'   19 A"                 
  0.059   0.064   0.074   0.079   0.080   0.090   0.110   0.117
 53 A'   54 A'   20 A"   55 A'   21 A"   56 A'   57 A'   58 A'                 
  0.118   0.129   0.137   0.156   0.188   0.195   0.214   0.217
 59 A'   22 A"   60 A'   61 A'   62 A'   63 A'   23 A"   64 A'                 
  0.272   0.285   0.308   0.362   0.376   0.378   0.384   0.398
 65 A'   24 A"   66 A'   67 A'   68 A'   25 A"   26 A"   69 A'                 
  0.414   0.425   0.436   0.456   0.458   0.459   0.481   0.484
 70 A'   27 A"   71 A'   72 A'   73 A'   28 A"   74 A'   29 A"                 
  0.538   0.562   0.569   0.589   0.609   0.624   0.633   0.652
 30 A"   75 A'   31 A"   76 A'   77 A'   32 A"   78 A'   79 A'                 
  0.685   0.720   0.747   0.798   0.825   0.853   0.867   0.882
 80 A'   81 A'   33 A"   82 A'   34 A"   83 A'   84 A'   35 A"                 
  0.913   0.978   1.030   1.074   1.170   1.268   1.346   1.354
 85 A'   86 A'   87 A'   88 A'   89 A'   36 A"   90 A'   91 A'                 
  1.399   1.478   1.565   1.609   1.670   1.699   1.783   1.916
 37 A"   38 A"   39 A"   92 A'   93 A'   94 A'   95 A'   96 A'                 
  1.994   2.018   2.103   2.230   2.289   2.434   2.670   2.808
 40 A"   97 A'   98 A'   41 A"   99 A'  100 A'   42 A"  101 A'                 
  3.142   3.939   3.957   3.982   3.996   4.009   4.009   4.051
102 A'   43 A"  103 A'   44 A"   45 A"   46 A"  104 A'  105 A'                 
  4.061   4.193   4.215   4.385   5.978   6.007   6.031   6.599
106 A'  107 A'  108 A'  109 A'   47 A"  110 A'  111 A'  112 A'                 
  6.919   7.552   7.571   7.626   9.707  13.782  13.903  13.971
113 A'   48 A"  114 A'  115 A'  116 A'   49 A"  117 A'  118 A'                 
 23.324  25.784  25.905  26.280  27.834  28.319  28.343  28.352
119 A'   50 A"  120 A'  121 A'  122 A'   51 A"  123 A'  124 A'                 
 28.511  28.520  28.530  28.571  28.650  47.892 127.862 127.883
 52 A"  125 A'   53 A"  126 A'  127 A'  128 A'   54 A"  129 A'                 
127.900 151.631 163.063 215.693 289.750 289.768 289.8351020.679
130 A'  131 A'  132 A'  133 A'   55 A"  134 A'  135 A'  136 A'                 
*******
137 A'                                                                         
 --------------------------------------------------------------

          Ground-State Mulliken Net Atomic Charges

     Atom                 Charge (a.u.)
  ----------------------------------------
      1 C                    -0.439618
      2 P                     0.076124
      3 Br                   -0.178622
      4 I                     0.146443
      5 Cl                    0.395673
  ----------------------------------------
  Sum of atomic charges =    -0.000000

 -----------------------------------------------------------------
                    Cartesian Multipole Moments
 -----------------------------------------------------------------
    Charge (ESU x 10^10)
                -0.0000
    Dipole Moment (Debye)
         X       1.4338      Y       0.1503      Z      -0.0000
       Tot       1.4417
    Quadrupole Moments (Debye-Ang)
        XX     -77.5202     XY       0.9747     YY     -77.4024
        XZ      -0.0000     YZ      -0.0000     ZZ     -79.0075
    Octopole Moments (Debye-Ang^2)
       XXX      56.4385    XXY       6.3265    XYY       8.8433
       YYY      13.9802    XXZ      -0.0000    XYZ      -0.0000
       YYZ      -0.0000    XZZ      10.5309    YZZ       7.4568
       ZZZ      -0.0000
    Hexadecapole Moments (Debye-Ang^3)
      XXXX   -1891.2908   XXXY      63.9957   XXYY    -419.1652
      XYYY      46.1495   YYYY    -474.2435   XXXZ      -0.0000
      XXYZ      -0.0000   XYYZ      -0.0000   YYYZ      -0.0000
      XXZZ    -358.0352   XYZZ      12.8333   YYZZ    -101.9039
      XZZZ      -0.0000   YZZZ      -0.0000   ZZZZ    -105.9495
 -----------------------------------------------------------------
 Calculating analytic gradient of the SCF energy
 Gradient of SCF Energy
            1           2           3           4           5
    1  -0.0103943   0.0159020  -0.0041149  -0.0019558   0.0005630
    2   0.0209368  -0.0180248  -0.0010310  -0.0015972  -0.0002837
    3   0.0000000  -0.0000000   0.0000000   0.0000000  -0.0000000
 Max gradient component =       2.094E-02
 RMS gradient           =       8.752E-03
 Gradient time:  CPU 11.84 s  wall 4.07 s
 Geometry Optimization Parameters
   NAtoms,    NIC,     NZ,  NCons,   NDum,   NFix, NCnnct, MaxDiis
        5      20       5       0       0       0       0       0

 Cartesian Hessian Update
 Hessian Updated using BFGS Update


** GEOMETRY OPTIMIZATION IN DELOCALIZED INTERNAL COORDINATES **
   Searching for a Minimum

   Optimization Cycle:   5

                       Coordinates (Angstroms)
     ATOM                X               Y               Z
      1  C         0.0530693497   -0.3335475725    0.0000000000
      2  P        -0.8826152463    1.0270572814    0.0000000000
      3  Br       -3.0433084213    0.2625000704    0.0000000000
      4  I         2.1629579866    0.0671894011    0.0000000000
      5  Cl       -0.3763573585   -2.0036240179    0.0000000000
   Point Group: cs    Number of degrees of freedom:     7


   Energy is -10333.367736840

 Hessian Updated using BFGS Update

  7 Hessian modes will be used to form the next step
  Hessian Eigenvalues:
     0.067829    0.097139    0.167812    0.225002    0.251615    0.257883
     0.783401

 Minimum Search - Taking Simple RFO Step
 Searching for Lamda that Minimizes Along All modes
 Value Taken    Lamda =  -0.00139544
 Step Taken.  Stepsize is  0.102004

                             Maximum     Tolerance    Cnvgd?
         Gradient           0.017468      0.000300      NO
         Displacement       0.077043      0.001200      NO
         Energy change     -0.008959      0.000001      NO


 New Cartesian Coordinates Obtained by Inverse Iteration

 Displacement from previous Coordinates is:  0.080905
 ----------------------------------------------------------------
             Standard Nuclear Orientation (Angstroms)
    I     Atom           X                Y                Z
 ----------------------------------------------------------------
    1      C       0.0390371684    -0.3488640859     0.0000000000
    2      P      -0.8963515503     1.0379026271     0.0000000000
    3      Br     -3.0127984496     0.2589797502     0.0000000000
    4      I       2.1685117050     0.0743730209     0.0000000000
    5      Cl     -0.3846525633    -2.0028161498     0.0000000000
 ----------------------------------------------------------------
 Molecular Point Group                 Cs    NOp =  2
 Largest Abelian Subgroup              Cs    NOp =  2
 Nuclear Repulsion Energy =   896.2001017671 hartrees
 There are       63 alpha and       63 beta electrons
 Applying Cartesian multipole field
    Component          Value
    ---------          -----
     (2,0,0)        1.00000E-11
     (0,2,0)        2.00000E-11
     (0,0,2)       -3.00000E-11
 Nucleus-field energy     =     0.0000000270 hartrees
 Requested basis set is 6-311++G(d,p)
 There are 75 shells and 192 basis functions
 A cutoff of  1.0D-11 yielded   2097 shell pairs
 There are     14955 function pairs (     16724 Cartesian)
 Smallest overlap matrix eigenvalue = 2.72E-04
 Guess MOs from SCF MO coefficient file

 -----------------------------------------------------------------------
  General SCF calculation program by
  Eric Jon Sundstrom, Paul Horn, Yuezhi Mao, Dmitri Zuev, Alec White,
  David Stuck, Shaama M.S., Shane Yost, Joonho Lee, David Small,
  Daniel Levine, Susi Lehtola, Hugh Burton, Evgeny Epifanovsky
 -----------------------------------------------------------------------
 Exchange:     0.2000 Hartree-Fock + 0.0800 Slater + 0.7200 B88
 Correlation:  0.1900 VWN1RPA + 0.8100 LYP
 Using SG-1 standard quadrature grid
 using 4 threads for integral computing
 -------------------------------------------------------
 OpenMP Integral computing Module                
 Release: version 2.0, May 2017, Q-Chem Inc. Pleasanton 
 -------------------------------------------------------
 -------------------------------------------------------
 OpenMP BLAS3 based DFT computing Module                
 Release: version 1.0, May 2013, Q-Chem Inc. Pittsburgh 
 -------------------------------------------------------
 A restricted SCF calculation will be
 performed using DIIS
 SCF converges when DIIS error is below 1.0e-08
 ---------------------------------------
  Cycle       Energy         DIIS error
 ---------------------------------------
    1  -10333.3677155203      2.97e-04  
    2  -10333.3679481271      2.72e-04  
    3  -10333.3679962241      2.54e-04  
    4  -10333.3683241994      2.57e-05  
    5  -10333.3683275558      5.85e-06  
    6  -10333.3683276522      2.25e-06  
    7  -10333.3683276658      8.42e-07  
    8  -10333.3683276682      1.69e-07  
    9  -10333.3683276683      1.03e-07  
   10  -10333.3683276682      9.59e-09  Convergence criterion met
 ---------------------------------------
 SCF time:   CPU 34.00s  wall 12.00s 
 SCF   energy in the final basis set =   -10333.3683276682
 Total energy in the final basis set =   -10333.3683276682

 --------------------------------------------------------------
             Orbital Energies (a.u.) and Symmetries
 --------------------------------------------------------------

 Alpha MOs, Restricted
 -- Occupied --                  
******* -482.84 -176.33 -165.73 -165.73 -165.73 -101.60  -77.12
  1 A'    2 A'    3 A'    4 A'    5 A'    1 A"    6 A'    7 A'                 
-62.495 -56.315 -56.312 -56.312 -35.826 -31.319 -31.313 -31.313
  8 A'    9 A'    2 A"   10 A'   11 A'   12 A'   13 A'    3 A"                 
-22.970 -22.968 -22.968 -22.964 -22.964 -10.306  -9.513  -8.704
 14 A'   15 A'    4 A"   16 A'    5 A"   17 A'   18 A'   19 A'                 
 -7.278  -7.268  -7.267  -6.609  -6.534  -6.523  -6.523  -6.375
 20 A'    6 A"   21 A'   22 A'   23 A'    7 A"   24 A'   25 A'                 
 -4.788  -4.773  -4.772  -4.772  -4.768  -4.767  -2.645  -2.642
 26 A'   27 A'   28 A'    8 A"    9 A"   29 A'   30 A'   10 A"                 
 -2.642  -2.633  -2.633  -2.053  -2.049  -2.048  -2.035  -2.035
 31 A'   11 A"   32 A'   33 A'   34 A'   12 A"   35 A'   13 A"                 
 -0.919  -0.808  -0.745  -0.659  -0.550  -0.465  -0.434  -0.414
 36 A'   37 A'   38 A'   39 A'   40 A'   41 A'   42 A'   14 A"                 
 -0.349  -0.336  -0.335  -0.310  -0.302  -0.292  -0.259
 43 A'   15 A"   44 A'   16 A"   45 A'   46 A'   17 A"                         
 -- Virtual --                   
 -0.101  -0.095  -0.070  -0.007   0.014   0.026   0.038   0.043
 18 A"   47 A'   48 A'   49 A'   50 A'   51 A'   52 A'   19 A"                 
  0.058   0.065   0.074   0.078   0.080   0.090   0.110   0.117
 53 A'   54 A'   20 A"   55 A'   21 A"   56 A'   57 A'   58 A'                 
  0.119   0.129   0.137   0.156   0.188   0.195   0.215   0.217
 59 A'   22 A"   60 A'   61 A'   62 A'   63 A'   23 A"   64 A'                 
  0.270   0.286   0.306   0.358   0.377   0.381   0.384   0.397
 65 A'   24 A"   66 A'   67 A'   68 A'   25 A"   26 A"   69 A'                 
  0.414   0.424   0.433   0.457   0.458   0.459   0.476   0.480
 70 A'   27 A"   71 A'   72 A'   28 A"   73 A'   29 A"   74 A'                 
  0.536   0.560   0.569   0.592   0.610   0.624   0.629   0.651
 30 A"   75 A'   31 A"   76 A'   77 A'   32 A"   78 A'   79 A'                 
  0.689   0.725   0.757   0.802   0.822   0.850   0.866   0.879
 80 A'   81 A'   33 A"   82 A'   34 A"   83 A'   84 A'   35 A"                 
  0.919   0.964   1.037   1.080   1.172   1.268   1.347   1.350
 85 A'   86 A'   87 A'   88 A'   89 A'   36 A"   90 A'   91 A'                 
  1.398   1.477   1.568   1.607   1.675   1.706   1.784   1.917
 37 A"   38 A"   39 A"   92 A'   93 A'   94 A'   95 A'   96 A'                 
  1.992   2.018   2.107   2.229   2.289   2.435   2.671   2.805
 40 A"   97 A'   98 A'   41 A"   99 A'  100 A'   42 A"  101 A'                 
  3.136   3.941   3.959   3.982   3.994   4.008   4.009   4.054
102 A'   43 A"  103 A'   44 A"   45 A"  104 A'   46 A"  105 A'                 
  4.062   4.197   4.222   4.382   5.980   6.009   6.032   6.601
106 A'  107 A'  108 A'  109 A'   47 A"  110 A'  111 A'  112 A'                 
  6.909   7.550   7.570   7.629   9.710  13.783  13.903  13.959
113 A'   48 A"  114 A'  115 A'  116 A'   49 A"  117 A'  118 A'                 
 23.319  25.784  25.906  26.273  27.832  28.321  28.345  28.354
119 A'   50 A"  120 A'  121 A'  122 A'   51 A"  123 A'  124 A'                 
 28.514  28.522  28.532  28.572  28.651  47.893 127.865 127.885
 52 A"  125 A'   53 A"  126 A'  127 A'  128 A'   54 A"  129 A'                 
127.902 151.631 163.050 215.696 289.749 289.768 289.8391020.681
130 A'  131 A'  132 A'  133 A'   55 A"  134 A'  135 A'  136 A'                 
*******
137 A'                                                                         

 Beta MOs, Restricted
 -- Occupied --                  
******* -482.84 -176.33 -165.73 -165.73 -165.73 -101.60  -77.12
  1 A'    2 A'    3 A'    4 A'    5 A'    1 A"    6 A'    7 A'                 
-62.495 -56.315 -56.312 -56.312 -35.826 -31.319 -31.313 -31.313
  8 A'    9 A'    2 A"   10 A'   11 A'   12 A'   13 A'    3 A"                 
-22.970 -22.968 -22.968 -22.964 -22.964 -10.306  -9.513  -8.704
 14 A'   15 A'    4 A"   16 A'    5 A"   17 A'   18 A'   19 A'                 
 -7.278  -7.268  -7.267  -6.609  -6.534  -6.523  -6.523  -6.375
 20 A'    6 A"   21 A'   22 A'   23 A'    7 A"   24 A'   25 A'                 
 -4.788  -4.773  -4.772  -4.772  -4.768  -4.767  -2.645  -2.642
 26 A'   27 A'   28 A'    8 A"    9 A"   29 A'   30 A'   10 A"                 
 -2.642  -2.633  -2.633  -2.053  -2.049  -2.048  -2.035  -2.035
 31 A'   11 A"   32 A'   33 A'   34 A'   12 A"   35 A'   13 A"                 
 -0.919  -0.808  -0.745  -0.659  -0.550  -0.465  -0.434  -0.414
 36 A'   37 A'   38 A'   39 A'   40 A'   41 A'   42 A'   14 A"                 
 -0.349  -0.336  -0.335  -0.310  -0.302  -0.292  -0.259
 43 A'   15 A"   44 A'   16 A"   45 A'   46 A'   17 A"                         
 -- Virtual --                   
 -0.101  -0.095  -0.070  -0.007   0.014   0.026   0.038   0.043
 18 A"   47 A'   48 A'   49 A'   50 A'   51 A'   52 A'   19 A"                 
  0.058   0.065   0.074   0.078   0.080   0.090   0.110   0.117
 53 A'   54 A'   20 A"   55 A'   21 A"   56 A'   57 A'   58 A'                 
  0.119   0.129   0.137   0.156   0.188   0.195   0.215   0.217
 59 A'   22 A"   60 A'   61 A'   62 A'   63 A'   23 A"   64 A'                 
  0.270   0.286   0.306   0.358   0.377   0.381   0.384   0.397
 65 A'   24 A"   66 A'   67 A'   68 A'   25 A"   26 A"   69 A'                 
  0.414   0.424   0.433   0.457   0.458   0.459   0.476   0.480
 70 A'   27 A"   71 A'   72 A'   28 A"   73 A'   29 A"   74 A'                 
  0.536   0.560   0.569   0.592   0.610   0.624   0.629   0.651
 30 A"   75 A'   31 A"   76 A'   77 A'   32 A"   78 A'   79 A'                 
  0.689   0.725   0.757   0.802   0.822   0.850   0.866   0.879
 80 A'   81 A'   33 A"   82 A'   34 A"   83 A'   84 A'   35 A"                 
  0.919   0.964   1.037   1.080   1.172   1.268   1.347   1.350
 85 A'   86 A'   87 A'   88 A'   89 A'   36 A"   90 A'   91 A'                 
  1.398   1.477   1.568   1.607   1.675   1.706   1.784   1.917
 37 A"   38 A"   39 A"   92 A'   93 A'   94 A'   95 A'   96 A'                 
  1.992   2.018   2.107   2.229   2.289   2.435   2.671   2.805
 40 A"   97 A'   98 A'   41 A"   99 A'  100 A'   42 A"  101 A'                 
  3.136   3.941   3.959   3.982   3.994   4.008   4.009   4.054
102 A'   43 A"  103 A'   44 A"   45 A"  104 A'   46 A"  105 A'                 
  4.062   4.197   4.222   4.382   5.980   6.009   6.032   6.601
106 A'  107 A'  108 A'  109 A'   47 A"  110 A'  111 A'  112 A'                 
  6.909   7.550   7.570   7.629   9.710  13.783  13.903  13.959
113 A'   48 A"  114 A'  115 A'  116 A'   49 A"  117 A'  118 A'                 
 23.319  25.784  25.906  26.273  27.832  28.321  28.345  28.354
119 A'   50 A"  120 A'  121 A'  122 A'   51 A"  123 A'  124 A'                 
 28.514  28.522  28.532  28.572  28.651  47.893 127.865 127.885
 52 A"  125 A'   53 A"  126 A'  127 A'  128 A'   54 A"  129 A'                 
127.902 151.631 163.050 215.696 289.749 289.768 289.8391020.681
130 A'  131 A'  132 A'  133 A'   55 A"  134 A'  135 A'  136 A'                 
*******
137 A'                                                                         
 --------------------------------------------------------------

          Ground-State Mulliken Net Atomic Charges

     Atom                 Charge (a.u.)
  ----------------------------------------
      1 C                    -0.452393
      2 P                     0.078386
      3 Br                   -0.169624
      4 I                     0.131504
      5 Cl                    0.412127
  ----------------------------------------
  Sum of atomic charges =    -0.000000

 -----------------------------------------------------------------
                    Cartesian Multipole Moments
 -----------------------------------------------------------------
    Charge (ESU x 10^10)
                -0.0000
    Dipole Moment (Debye)
         X       1.1379      Y       0.0740      Z       0.0000
       Tot       1.1403
    Quadrupole Moments (Debye-Ang)
        XX     -77.3195     XY       0.9939     YY     -77.1690
        XZ      -0.0000     YZ       0.0000     ZZ     -79.0463
    Octopole Moments (Debye-Ang^2)
       XXX      52.5482    XXY       6.4343    XYY       7.9413
       YYY      13.0170    XXZ       0.0000    XYZ      -0.0000
       YYZ       0.0000    XZZ       9.7686    YZZ       7.1311
       ZZZ       0.0000
    Hexadecapole Moments (Debye-Ang^3)
      XXXX   -1875.8584   XXXY      62.3846   XXYY    -416.0451
      XYYY      43.7514   YYYY    -474.6155   XXXZ      -0.0000
      XXYZ       0.0000   XYYZ      -0.0000   YYYZ       0.0000
      XXZZ    -355.3076   XYZZ      12.0781   YYZZ    -102.0569
      XZZZ      -0.0000   YZZZ       0.0000   ZZZZ    -106.1337
 -----------------------------------------------------------------
 Calculating analytic gradient of the SCF energy
 Gradient of SCF Energy
            1           2           3           4           5
    1  -0.0096362   0.0023330   0.0034826   0.0023580   0.0014626
    2   0.0017999  -0.0067216   0.0003800   0.0001427   0.0043991
    3  -0.0000000   0.0000000  -0.0000000  -0.0000000  -0.0000000
 Max gradient component =       9.636E-03
 RMS gradient           =       3.522E-03
 Gradient time:  CPU 11.99 s  wall 4.10 s
 Geometry Optimization Parameters
   NAtoms,    NIC,     NZ,  NCons,   NDum,   NFix, NCnnct, MaxDiis
        5      20       5       0       0       0       0       0

 Cartesian Hessian Update
 Hessian Updated using BFGS Update


** GEOMETRY OPTIMIZATION IN DELOCALIZED INTERNAL COORDINATES **
   Searching for a Minimum

   Optimization Cycle:   6

                       Coordinates (Angstroms)
     ATOM                X               Y               Z
      1  C         0.0390371684   -0.3488640859    0.0000000000
      2  P        -0.8963515503    1.0379026271    0.0000000000
      3  Br       -3.0127984496    0.2589797502    0.0000000000
      4  I         2.1685117050    0.0743730209    0.0000000000
      5  Cl       -0.3846525633   -2.0028161498    0.0000000000
   Point Group: cs    Number of degrees of freedom:     7


   Energy is -10333.368327668

 Hessian Updated using BFGS Update

  7 Hessian modes will be used to form the next step
  Hessian Eigenvalues:
     0.092151    0.112000    0.177010    0.219661    0.254705    0.263244
     0.548211

 Minimum Search - Taking Simple RFO Step
 Searching for Lamda that Minimizes Along All modes
 Value Taken    Lamda =  -0.00038898
 Step Taken.  Stepsize is  0.044705

                             Maximum     Tolerance    Cnvgd?
         Gradient           0.006155      0.000300      NO
         Displacement       0.028612      0.001200      NO
         Energy change     -0.000591      0.000001      NO


 New Cartesian Coordinates Obtained by Inverse Iteration

 Displacement from previous Coordinates is:  0.054582
 ----------------------------------------------------------------
             Standard Nuclear Orientation (Angstroms)
    I     Atom           X                Y                Z
 ----------------------------------------------------------------
    1      C       0.0485284725    -0.3526007860     0.0000000000
    2      P      -0.8938045087     1.0380600404     0.0000000000
    3      Br     -3.0238775617     0.2720599733     0.0000000000
    4      I       2.1598751171     0.0808292741     0.0000000000
    5      Cl     -0.3769752090    -2.0187733394     0.0000000000
 ----------------------------------------------------------------
 Molecular Point Group                 Cs    NOp =  2
 Largest Abelian Subgroup              Cs    NOp =  2
 Nuclear Repulsion Energy =   894.9445169131 hartrees
 There are       63 alpha and       63 beta electrons
 Applying Cartesian multipole field
    Component          Value
    ---------          -----
     (2,0,0)        1.00000E-11
     (0,2,0)        2.00000E-11
     (0,0,2)       -3.00000E-11
 Nucleus-field energy     =     0.0000000271 hartrees
 Requested basis set is 6-311++G(d,p)
 There are 75 shells and 192 basis functions
 A cutoff of  1.0D-11 yielded   2095 shell pairs
 There are     14903 function pairs (     16655 Cartesian)
 Smallest overlap matrix eigenvalue = 2.82E-04
 Guess MOs from SCF MO coefficient file

 -----------------------------------------------------------------------
  General SCF calculation program by
  Eric Jon Sundstrom, Paul Horn, Yuezhi Mao, Dmitri Zuev, Alec White,
  David Stuck, Shaama M.S., Shane Yost, Joonho Lee, David Small,
  Daniel Levine, Susi Lehtola, Hugh Burton, Evgeny Epifanovsky
 -----------------------------------------------------------------------
 Exchange:     0.2000 Hartree-Fock + 0.0800 Slater + 0.7200 B88
 Correlation:  0.1900 VWN1RPA + 0.8100 LYP
 Using SG-1 standard quadrature grid
 using 4 threads for integral computing
 -------------------------------------------------------
 OpenMP Integral computing Module                
 Release: version 2.0, May 2017, Q-Chem Inc. Pleasanton 
 -------------------------------------------------------
 -------------------------------------------------------
 OpenMP BLAS3 based DFT computing Module                
 Release: version 1.0, May 2013, Q-Chem Inc. Pittsburgh 
 -------------------------------------------------------
 A restricted SCF calculation will be
 performed using DIIS
 SCF converges when DIIS error is below 1.0e-08
 ---------------------------------------
  Cycle       Energy         DIIS error
 ---------------------------------------
    1  -10333.3683928678      1.40e-04  
    2  -10333.3685284893      4.68e-05  
    3  -10333.3685210174      6.24e-05  
    4  -10333.3685367953      2.47e-05  
    5  -10333.3685400076      3.55e-06  
    6  -10333.3685400481      1.30e-06  
    7  -10333.3685400559      5.66e-07  
    8  -10333.3685400574      1.22e-07  
    9  -10333.3685400575      2.70e-08  
   10  -10333.3685400575      8.23e-09  Convergence criterion met
 ---------------------------------------
 SCF time:   CPU 34.15s  wall 12.00s 
 SCF   energy in the final basis set =   -10333.3685400575
 Total energy in the final basis set =   -10333.3685400575

 --------------------------------------------------------------
             Orbital Energies (a.u.) and Symmetries
 --------------------------------------------------------------

 Alpha MOs, Restricted
 -- Occupied --                  
******* -482.84 -176.33 -165.73 -165.73 -165.73 -101.60  -77.12
  1 A'    2 A'    3 A'    4 A'    5 A'    1 A"    6 A'    7 A'                 
-62.495 -56.315 -56.312 -56.312 -35.827 -31.321 -31.314 -31.314
  8 A'    9 A'    2 A"   10 A'   11 A'   12 A'   13 A'    3 A"                 
-22.971 -22.970 -22.969 -22.965 -22.965 -10.307  -9.512  -8.703
 14 A'   15 A'    4 A"   16 A'    5 A"   17 A'   18 A'   19 A'                 
 -7.277  -7.267  -7.266  -6.610  -6.534  -6.523  -6.522  -6.376
 20 A'    6 A"   21 A'   22 A'   23 A'    7 A"   24 A'   25 A'                 
 -4.789  -4.774  -4.773  -4.773  -4.769  -4.767  -2.645  -2.642
 26 A'   27 A'    8 A"   28 A'    9 A"   29 A'   30 A'   10 A"                 
 -2.641  -2.633  -2.633  -2.055  -2.050  -2.050  -2.036  -2.036
 31 A'   11 A"   32 A'   33 A'   34 A'   12 A"   35 A'   13 A"                 
 -0.915  -0.806  -0.747  -0.659  -0.550  -0.464  -0.433  -0.413
 36 A'   37 A'   38 A'   39 A'   40 A'   41 A'   42 A'   14 A"                 
 -0.349  -0.335  -0.335  -0.311  -0.302  -0.293  -0.259
 43 A'   44 A'   15 A"   16 A"   45 A'   46 A'   17 A"                         
 -- Virtual --                   
 -0.102  -0.093  -0.072  -0.008   0.013   0.026   0.038   0.043
 18 A"   47 A'   48 A'   49 A'   50 A'   51 A'   52 A'   19 A"                 
  0.058   0.064   0.074   0.078   0.080   0.089   0.110   0.116
 53 A'   54 A'   20 A"   55 A'   21 A"   56 A'   57 A'   58 A'                 
  0.118   0.129   0.136   0.156   0.189   0.195   0.215   0.218
 59 A'   22 A"   60 A'   61 A'   62 A'   63 A'   23 A"   64 A'                 
  0.271   0.286   0.306   0.359   0.377   0.380   0.384   0.397
 65 A'   24 A"   66 A'   67 A'   68 A'   25 A"   26 A"   69 A'                 
  0.415   0.425   0.434   0.457   0.458   0.460   0.478   0.478
 70 A'   27 A"   71 A'   72 A'   28 A"   73 A'   29 A"   74 A'                 
  0.535   0.560   0.568   0.592   0.610   0.625   0.632   0.651
 30 A"   75 A'   31 A"   76 A'   77 A'   32 A"   78 A'   79 A'                 
  0.688   0.721   0.755   0.802   0.824   0.851   0.865   0.880
 80 A'   81 A'   33 A"   82 A'   34 A"   83 A'   84 A'   35 A"                 
  0.914   0.959   1.035   1.075   1.170   1.267   1.347   1.351
 85 A'   86 A'   87 A'   88 A'   89 A'   36 A"   90 A'   91 A'                 
  1.398   1.471   1.567   1.608   1.674   1.704   1.776   1.909
 37 A"   38 A"   39 A"   92 A'   93 A'   94 A'   95 A'   96 A'                 
  1.993   2.018   2.105   2.229   2.286   2.433   2.669   2.802
 40 A"   97 A'   98 A'   41 A"   99 A'  100 A'   42 A"  101 A'                 
  3.124   3.940   3.958   3.983   3.995   4.008   4.009   4.052
102 A'   43 A"  103 A'   44 A"   45 A"  104 A'   46 A"  105 A'                 
  4.061   4.196   4.220   4.385   5.979   6.008   6.032   6.600
106 A'  107 A'  108 A'  109 A'   47 A"  110 A'  111 A'  112 A'                 
  6.905   7.550   7.570   7.628   9.707  13.782  13.900  13.955
113 A'   48 A"  114 A'  115 A'  116 A'   49 A"  117 A'  118 A'                 
 23.314  25.783  25.900  26.274  27.834  28.320  28.345  28.353
119 A'   50 A"  120 A'  121 A'  122 A'   51 A"  123 A'  124 A'                 
 28.513  28.521  28.531  28.571  28.651  47.892 127.864 127.884
 52 A"  125 A'   53 A"  126 A'  127 A'  128 A'   54 A"  129 A'                 
127.901 151.632 163.045 215.693 289.749 289.767 289.8381020.680
130 A'  131 A'  132 A'  133 A'   55 A"  134 A'  135 A'  136 A'                 
*******
137 A'                                                                         

 Beta MOs, Restricted
 -- Occupied --                  
******* -482.84 -176.33 -165.73 -165.73 -165.73 -101.60  -77.12
  1 A'    2 A'    3 A'    4 A'    5 A'    1 A"    6 A'    7 A'                 
-62.495 -56.315 -56.312 -56.312 -35.827 -31.321 -31.314 -31.314
  8 A'    9 A'    2 A"   10 A'   11 A'   12 A'   13 A'    3 A"                 
-22.971 -22.970 -22.969 -22.965 -22.965 -10.307  -9.512  -8.703
 14 A'   15 A'    4 A"   16 A'    5 A"   17 A'   18 A'   19 A'                 
 -7.277  -7.267  -7.266  -6.610  -6.534  -6.523  -6.522  -6.376
 20 A'    6 A"   21 A'   22 A'   23 A'    7 A"   24 A'   25 A'                 
 -4.789  -4.774  -4.773  -4.773  -4.769  -4.767  -2.645  -2.642
 26 A'   27 A'    8 A"   28 A'    9 A"   29 A'   30 A'   10 A"                 
 -2.641  -2.633  -2.633  -2.055  -2.050  -2.050  -2.036  -2.036
 31 A'   11 A"   32 A'   33 A'   34 A'   12 A"   35 A'   13 A"                 
 -0.915  -0.806  -0.747  -0.659  -0.550  -0.464  -0.433  -0.413
 36 A'   37 A'   38 A'   39 A'   40 A'   41 A'   42 A'   14 A"                 
 -0.349  -0.335  -0.335  -0.311  -0.302  -0.293  -0.259
 43 A'   44 A'   15 A"   16 A"   45 A'   46 A'   17 A"                         
 -- Virtual --                   
 -0.102  -0.093  -0.072  -0.008   0.013   0.026   0.038   0.043
 18 A"   47 A'   48 A'   49 A'   50 A'   51 A'   52 A'   19 A"                 
  0.058   0.064   0.074   0.078   0.080   0.089   0.110   0.116
 53 A'   54 A'   20 A"   55 A'   21 A"   56 A'   57 A'   58 A'                 
  0.118   0.129   0.136   0.156   0.189   0.195   0.215   0.218
 59 A'   22 A"   60 A'   61 A'   62 A'   63 A'   23 A"   64 A'                 
  0.271   0.286   0.306   0.359   0.377   0.380   0.384   0.397
 65 A'   24 A"   66 A'   67 A'   68 A'   25 A"   26 A"   69 A'                 
  0.415   0.425   0.434   0.457   0.458   0.460   0.478   0.478
 70 A'   27 A"   71 A'   72 A'   28 A"   73 A'   29 A"   74 A'                 
  0.535   0.560   0.568   0.592   0.610   0.625   0.632   0.651
 30 A"   75 A'   31 A"   76 A'   77 A'   32 A"   78 A'   79 A'                 
  0.688   0.721   0.755   0.802   0.824   0.851   0.865   0.880
 80 A'   81 A'   33 A"   82 A'   34 A"   83 A'   84 A'   35 A"                 
  0.914   0.959   1.035   1.075   1.170   1.267   1.347   1.351
 85 A'   86 A'   87 A'   88 A'   89 A'   36 A"   90 A'   91 A'                 
  1.398   1.471   1.567   1.608   1.674   1.704   1.776   1.909
 37 A"   38 A"   39 A"   92 A'   93 A'   94 A'   95 A'   96 A'                 
  1.993   2.018   2.105   2.229   2.286   2.433   2.669   2.802
 40 A"   97 A'   98 A'   41 A"   99 A'  100 A'   42 A"  101 A'                 
  3.124   3.940   3.958   3.983   3.995   4.008   4.009   4.052
102 A'   43 A"  103 A'   44 A"   45 A"  104 A'   46 A"  105 A'                 
  4.061   4.196   4.220   4.385   5.979   6.008   6.032   6.600
106 A'  107 A'  108 A'  109 A'   47 A"  110 A'  111 A'  112 A'                 
  6.905   7.550   7.570   7.628   9.707  13.782  13.900  13.955
113 A'   48 A"  114 A'  115 A'  116 A'   49 A"  117 A'  118 A'                 
 23.314  25.783  25.900  26.274  27.834  28.320  28.345  28.353
119 A'   50 A"  120 A'  121 A'  122 A'   51 A"  123 A'  124 A'                 
 28.513  28.521  28.531  28.571  28.651  47.892 127.864 127.884
 52 A"  125 A'   53 A"  126 A'  127 A'  128 A'   54 A"  129 A'                 
127.901 151.632 163.045 215.693 289.749 289.767 289.8381020.680
130 A'  131 A'  132 A'  133 A'   55 A"  134 A'  135 A'  136 A'                 
*******
137 A'                                                                         
 --------------------------------------------------------------

          Ground-State Mulliken Net Atomic Charges

     Atom                 Charge (a.u.)
  ----------------------------------------
      1 C                    -0.450218
      2 P                     0.075958
      3 Br                   -0.170798
      4 I                     0.139401
      5 Cl                    0.405658
  ----------------------------------------
  Sum of atomic charges =    -0.000000

 -----------------------------------------------------------------
                    Cartesian Multipole Moments
 -----------------------------------------------------------------
    Charge (ESU x 10^10)
                -0.0000
    Dipole Moment (Debye)
         X       1.2357      Y       0.1230      Z       0.0000
       Tot       1.2418
    Quadrupole Moments (Debye-Ang)
        XX     -77.3291     XY       1.0139     YY     -77.2360
        XZ       0.0000     YZ      -0.0000     ZZ     -79.0684
    Octopole Moments (Debye-Ang^2)
       XXX      53.9172    XXY       6.4119    XYY       8.4562
       YYY      12.5858    XXZ       0.0000    XYZ       0.0000
       YYZ       0.0000    XZZ      10.2131    YZZ       6.9647
       ZZZ       0.0000
    Hexadecapole Moments (Debye-Ang^3)
      XXXX   -1876.4591   XXXY      64.2516   XXYY    -417.2160
      XYYY      45.3585   YYYY    -480.5104   XXXZ       0.0000
      XXYZ      -0.0000   XYYZ      -0.0000   YYYZ      -0.0000
      XXZZ    -355.3494   XYZZ      12.6282   YYZZ    -103.1467
      XZZZ       0.0000   YZZZ      -0.0000   ZZZZ    -106.1636
 -----------------------------------------------------------------
 Calculating analytic gradient of the SCF energy
 Gradient of SCF Energy
            1           2           3           4           5
    1  -0.0030754   0.0018690   0.0013023  -0.0006542   0.0005583
    2   0.0023612  -0.0023107   0.0002780   0.0003702  -0.0006986
    3   0.0000000  -0.0000000   0.0000000  -0.0000000  -0.0000000
 Max gradient component =       3.075E-03
 RMS gradient           =       1.342E-03
 Gradient time:  CPU 11.73 s  wall 4.23 s
 Geometry Optimization Parameters
   NAtoms,    NIC,     NZ,  NCons,   NDum,   NFix, NCnnct, MaxDiis
        5      20       5       0       0       0       0       0

 Cartesian Hessian Update
 Hessian Updated using BFGS Update


** GEOMETRY OPTIMIZATION IN DELOCALIZED INTERNAL COORDINATES **
   Searching for a Minimum

   Optimization Cycle:   7

                       Coordinates (Angstroms)
     ATOM                X               Y               Z
      1  C         0.0485284725   -0.3526007860    0.0000000000
      2  P        -0.8938045087    1.0380600404    0.0000000000
      3  Br       -3.0238775617    0.2720599733    0.0000000000
      4  I         2.1598751171    0.0808292741    0.0000000000
      5  Cl       -0.3769752090   -2.0187733394    0.0000000000
   Point Group: cs    Number of degrees of freedom:     7


   Energy is -10333.368540058

 Hessian Updated using BFGS Update

  7 Hessian modes will be used to form the next step
  Hessian Eigenvalues:
     0.094798    0.106396    0.179385    0.228919    0.248071    0.314849
     0.410437

 Minimum Search - Taking Simple RFO Step
 Searching for Lamda that Minimizes Along All modes
 Value Taken    Lamda =  -0.00008799
 Step Taken.  Stepsize is  0.021863

                             Maximum     Tolerance    Cnvgd?
         Gradient           0.003292      0.000300      NO
         Displacement       0.015383      0.001200      NO
         Energy change     -0.000212      0.000001      NO


 New Cartesian Coordinates Obtained by Inverse Iteration

 Displacement from previous Coordinates is:  0.029976
 ----------------------------------------------------------------
             Standard Nuclear Orientation (Angstroms)
    I     Atom           X                Y                Z
 ----------------------------------------------------------------
    1      C       0.0546611911    -0.3510347531     0.0000000000
    2      P      -0.8961165276     1.0392876239     0.0000000000
    3      Br     -3.0334173946     0.2688592393     0.0000000000
    4      I       2.1669701782     0.0759765910     0.0000000000
    5      Cl     -0.3783511370    -2.0135135387     0.0000000000
 ----------------------------------------------------------------
 Molecular Point Group                 Cs    NOp =  2
 Largest Abelian Subgroup              Cs    NOp =  2
 Nuclear Repulsion Energy =   893.2854287283 hartrees
 There are       63 alpha and       63 beta electrons
 Applying Cartesian multipole field
    Component          Value
    ---------          -----
     (2,0,0)        1.00000E-11
     (0,2,0)        2.00000E-11
     (0,0,2)       -3.00000E-11
 Nucleus-field energy     =     0.0000000272 hartrees
 Requested basis set is 6-311++G(d,p)
 There are 75 shells and 192 basis functions
 A cutoff of  1.0D-11 yielded   2091 shell pairs
 There are     14878 function pairs (     16630 Cartesian)
 Smallest overlap matrix eigenvalue = 2.81E-04
 Guess MOs from SCF MO coefficient file

 -----------------------------------------------------------------------
  General SCF calculation program by
  Eric Jon Sundstrom, Paul Horn, Yuezhi Mao, Dmitri Zuev, Alec White,
  David Stuck, Shaama M.S., Shane Yost, Joonho Lee, David Small,
  Daniel Levine, Susi Lehtola, Hugh Burton, Evgeny Epifanovsky
 -----------------------------------------------------------------------
 Exchange:     0.2000 Hartree-Fock + 0.0800 Slater + 0.7200 B88
 Correlation:  0.1900 VWN1RPA + 0.8100 LYP
 Using SG-1 standard quadrature grid
 using 4 threads for integral computing
 -------------------------------------------------------
 OpenMP Integral computing Module                
 Release: version 2.0, May 2017, Q-Chem Inc. Pleasanton 
 -------------------------------------------------------
 -------------------------------------------------------
 OpenMP BLAS3 based DFT computing Module                
 Release: version 1.0, May 2013, Q-Chem Inc. Pittsburgh 
 -------------------------------------------------------
 A restricted SCF calculation will be
 performed using DIIS
 SCF converges when DIIS error is below 1.0e-08
 ---------------------------------------
  Cycle       Energy         DIIS error
 ---------------------------------------
    1  -10333.3685522668      6.69e-05  
    2  -10333.3685837883      2.44e-05  
    3  -10333.3685775594      4.28e-05  
    4  -10333.3685867981      8.23e-06  
    5  -10333.3685870945      3.04e-06  
    6  -10333.3685871434      6.37e-07  
    7  -10333.3685871452      1.90e-07  
    8  -10333.3685871453      9.06e-08  
    9  -10333.3685871453      1.36e-08  
   10  -10333.3685871453      3.50e-09  Convergence criterion met
 ---------------------------------------
 SCF time:   CPU 33.48s  wall 17.00s 
 SCF   energy in the final basis set =   -10333.3685871453
 Total energy in the final basis set =   -10333.3685871453

 --------------------------------------------------------------
             Orbital Energies (a.u.) and Symmetries
 --------------------------------------------------------------

 Alpha MOs, Restricted
 -- Occupied --                  
******* -482.84 -176.33 -165.74 -165.73 -165.73 -101.60  -77.12
  1 A'    2 A'    3 A'    4 A'    5 A'    1 A"    6 A'    7 A'                 
-62.495 -56.315 -56.311 -56.311 -35.828 -31.321 -31.315 -31.315
  8 A'    9 A'    2 A"   10 A'   11 A'   12 A'   13 A'    3 A"                 
-22.971 -22.970 -22.970 -22.965 -22.965 -10.308  -9.512  -8.703
 14 A'   15 A'    4 A"   16 A'    5 A"   17 A'   18 A'   19 A'                 
 -7.277  -7.267  -7.266  -6.611  -6.533  -6.522  -6.522  -6.377
 20 A'    6 A"   21 A'   22 A'   23 A'    7 A"   24 A'   25 A'                 
 -4.790  -4.774  -4.774  -4.773  -4.769  -4.768  -2.644  -2.641
 26 A'   27 A'    8 A"   28 A'    9 A"   29 A'   30 A'   10 A"                 
 -2.641  -2.632  -2.632  -2.055  -2.051  -2.050  -2.037  -2.037
 31 A'   11 A"   32 A'   33 A'   34 A'   12 A"   35 A'   13 A"                 
 -0.915  -0.805  -0.746  -0.660  -0.550  -0.464  -0.433  -0.413
 36 A'   37 A'   38 A'   39 A'   40 A'   41 A'   42 A'   14 A"                 
 -0.349  -0.334  -0.334  -0.311  -0.302  -0.293  -0.259
 43 A'   44 A'   15 A"   16 A"   45 A'   46 A'   17 A"                         
 -- Virtual --                   
 -0.103  -0.094  -0.072  -0.008   0.014   0.026   0.038   0.043
 18 A"   47 A'   48 A'   49 A'   50 A'   51 A'   52 A'   19 A"                 
  0.058   0.064   0.074   0.078   0.080   0.088   0.110   0.116
 53 A'   54 A'   20 A"   55 A'   21 A"   56 A'   57 A'   58 A'                 
  0.118   0.128   0.136   0.156   0.188   0.195   0.215   0.217
 59 A'   22 A"   60 A'   61 A'   62 A'   63 A'   23 A"   64 A'                 
  0.271   0.286   0.305   0.359   0.377   0.380   0.385   0.397
 65 A'   24 A"   66 A'   67 A'   68 A'   25 A"   26 A"   69 A'                 
  0.415   0.424   0.435   0.457   0.458   0.459   0.479   0.479
 70 A'   27 A"   71 A'   72 A'   28 A"   73 A'   74 A'   29 A"                 
  0.535   0.560   0.568   0.591   0.608   0.625   0.631   0.651
 30 A"   75 A'   31 A"   76 A'   77 A'   32 A"   78 A'   79 A'                 
  0.686   0.719   0.753   0.802   0.824   0.851   0.865   0.879
 80 A'   81 A'   33 A"   82 A'   34 A"   83 A'   84 A'   35 A"                 
  0.915   0.955   1.034   1.073   1.169   1.267   1.347   1.352
 85 A'   86 A'   87 A'   88 A'   89 A'   36 A"   90 A'   91 A'                 
  1.398   1.470   1.566   1.608   1.675   1.702   1.778   1.904
 37 A"   38 A"   39 A"   92 A'   93 A'   94 A'   95 A'   96 A'                 
  1.993   2.017   2.104   2.229   2.286   2.433   2.669   2.802
 40 A"   97 A'   98 A'   41 A"   99 A'  100 A'   42 A"  101 A'                 
  3.121   3.940   3.958   3.982   3.995   4.008   4.009   4.051
102 A'   43 A"  103 A'   44 A"   45 A"  104 A'   46 A"  105 A'                 
  4.061   4.195   4.218   4.384   5.979   6.008   6.031   6.600
106 A'  107 A'  108 A'  109 A'   47 A"  110 A'  111 A'  112 A'                 
  6.902   7.550   7.570   7.627   9.707  13.782  13.900  13.952
113 A'   48 A"  114 A'  115 A'  116 A'   49 A"  117 A'  118 A'                 
 23.313  25.783  25.901  26.273  27.833  28.320  28.344  28.353
119 A'   50 A"  120 A'  121 A'  122 A'   51 A"  123 A'  124 A'                 
 28.513  28.521  28.531  28.571  28.651  47.892 127.864 127.884
 52 A"  125 A'   53 A"  126 A'  127 A'  128 A'   54 A"  129 A'                 
127.901 151.631 163.040 215.693 289.749 289.768 289.8371020.679
130 A'  131 A'  132 A'  133 A'   55 A"  134 A'  135 A'  136 A'                 
*******
137 A'                                                                         

 Beta MOs, Restricted
 -- Occupied --                  
******* -482.84 -176.33 -165.74 -165.73 -165.73 -101.60  -77.12
  1 A'    2 A'    3 A'    4 A'    5 A'    1 A"    6 A'    7 A'                 
-62.495 -56.315 -56.311 -56.311 -35.828 -31.321 -31.315 -31.315
  8 A'    9 A'    2 A"   10 A'   11 A'   12 A'   13 A'    3 A"                 
-22.971 -22.970 -22.970 -22.965 -22.965 -10.308  -9.512  -8.703
 14 A'   15 A'    4 A"   16 A'    5 A"   17 A'   18 A'   19 A'                 
 -7.277  -7.267  -7.266  -6.611  -6.533  -6.522  -6.522  -6.377
 20 A'    6 A"   21 A'   22 A'   23 A'    7 A"   24 A'   25 A'                 
 -4.790  -4.774  -4.774  -4.773  -4.769  -4.768  -2.644  -2.641
 26 A'   27 A'    8 A"   28 A'    9 A"   29 A'   30 A'   10 A"                 
 -2.641  -2.632  -2.632  -2.055  -2.051  -2.050  -2.037  -2.037
 31 A'   11 A"   32 A'   33 A'   34 A'   12 A"   35 A'   13 A"                 
 -0.915  -0.805  -0.746  -0.660  -0.550  -0.464  -0.433  -0.413
 36 A'   37 A'   38 A'   39 A'   40 A'   41 A'   42 A'   14 A"                 
 -0.349  -0.334  -0.334  -0.311  -0.302  -0.293  -0.259
 43 A'   44 A'   15 A"   16 A"   45 A'   46 A'   17 A"                         
 -- Virtual --                   
 -0.103  -0.094  -0.072  -0.008   0.014   0.026   0.038   0.043
 18 A"   47 A'   48 A'   49 A'   50 A'   51 A'   52 A'   19 A"                 
  0.058   0.064   0.074   0.078   0.080   0.088   0.110   0.116
 53 A'   54 A'   20 A"   55 A'   21 A"   56 A'   57 A'   58 A'                 
  0.118   0.128   0.136   0.156   0.188   0.195   0.215   0.217
 59 A'   22 A"   60 A'   61 A'   62 A'   63 A'   23 A"   64 A'                 
  0.271   0.286   0.305   0.359   0.377   0.380   0.385   0.397
 65 A'   24 A"   66 A'   67 A'   68 A'   25 A"   26 A"   69 A'                 
  0.415   0.424   0.435   0.457   0.458   0.459   0.479   0.479
 70 A'   27 A"   71 A'   72 A'   28 A"   73 A'   74 A'   29 A"                 
  0.535   0.560   0.568   0.591   0.608   0.625   0.631   0.651
 30 A"   75 A'   31 A"   76 A'   77 A'   32 A"   78 A'   79 A'                 
  0.686   0.719   0.753   0.802   0.824   0.851   0.865   0.879
 80 A'   81 A'   33 A"   82 A'   34 A"   83 A'   84 A'   35 A"                 
  0.915   0.955   1.034   1.073   1.169   1.267   1.347   1.352
 85 A'   86 A'   87 A'   88 A'   89 A'   36 A"   90 A'   91 A'                 
  1.398   1.470   1.566   1.608   1.675   1.702   1.778   1.904
 37 A"   38 A"   39 A"   92 A'   93 A'   94 A'   95 A'   96 A'                 
  1.993   2.017   2.104   2.229   2.286   2.433   2.669   2.802
 40 A"   97 A'   98 A'   41 A"   99 A'  100 A'   42 A"  101 A'                 
  3.121   3.940   3.958   3.982   3.995   4.008   4.009   4.051
102 A'   43 A"  103 A'   44 A"   45 A"  104 A'   46 A"  105 A'                 
  4.061   4.195   4.218   4.384   5.979   6.008   6.031   6.600
106 A'  107 A'  108 A'  109 A'   47 A"  110 A'  111 A'  112 A'                 
  6.902   7.550   7.570   7.627   9.707  13.782  13.900  13.952
113 A'   48 A"  114 A'  115 A'  116 A'   49 A"  117 A'  118 A'                 
 23.313  25.783  25.901  26.273  27.833  28.320  28.344  28.353
119 A'   50 A"  120 A'  121 A'  122 A'   51 A"  123 A'  124 A'                 
 28.513  28.521  28.531  28.571  28.651  47.892 127.864 127.884
 52 A"  125 A'   53 A"  126 A'  127 A'  128 A'   54 A"  129 A'                 
127.901 151.631 163.040 215.693 289.749 289.768 289.8371020.679
130 A'  131 A'  132 A'  133 A'   55 A"  134 A'  135 A'  136 A'                 
*******
137 A'                                                                         
 --------------------------------------------------------------

          Ground-State Mulliken Net Atomic Charges

     Atom                 Charge (a.u.)
  ----------------------------------------
      1 C                    -0.450782
      2 P                     0.074530
      3 Br                   -0.171996
      4 I                     0.141777
      5 Cl                    0.406470
  ----------------------------------------
  Sum of atomic charges =    -0.000000

 -----------------------------------------------------------------
                    Cartesian Multipole Moments
 -----------------------------------------------------------------
    Charge (ESU x 10^10)
                -0.0000
    Dipole Moment (Debye)
         X       1.2857      Y       0.1137      Z       0.0000
       Tot       1.2908
    Quadrupole Moments (Debye-Ang)
        XX     -77.3656     XY       1.0264     YY     -77.2553
        XZ       0.0000     YZ       0.0000     ZZ     -79.0954
    Octopole Moments (Debye-Ang^2)
       XXX      54.5211    XXY       6.4067    XYY       8.4668
       YYY      12.8961    XXZ       0.0000    XYZ      -0.0000
       YYZ       0.0000    XZZ      10.2925    YZZ       7.0360
       ZZZ      -0.0000
    Hexadecapole Moments (Debye-Ang^3)
      XXXX   -1888.2424   XXXY      64.8667   XXYY    -419.0639
      XYYY      46.1333   YYYY    -479.0830   XXXZ       0.0000
      XXYZ       0.0000   XYYZ       0.0000   YYYZ      -0.0000
      XXZZ    -357.4958   XYZZ      12.8675   YYZZ    -102.8838
      XZZZ       0.0000   YZZZ      -0.0000   ZZZZ    -106.2562
 -----------------------------------------------------------------
 Calculating analytic gradient of the SCF energy
 Gradient of SCF Energy
            1           2           3           4           5
    1  -0.0009413   0.0012563  -0.0005836  -0.0000912   0.0003599
    2   0.0001429  -0.0004460  -0.0000777   0.0001114   0.0002693
    3  -0.0000000   0.0000000  -0.0000000   0.0000000   0.0000000
 Max gradient component =       1.256E-03
 RMS gradient           =       4.657E-04
 Gradient time:  CPU 11.52 s  wall 5.64 s
 Geometry Optimization Parameters
   NAtoms,    NIC,     NZ,  NCons,   NDum,   NFix, NCnnct, MaxDiis
        5      20       5       0       0       0       0       0

 Cartesian Hessian Update
 Hessian Updated using BFGS Update


** GEOMETRY OPTIMIZATION IN DELOCALIZED INTERNAL COORDINATES **
   Searching for a Minimum

   Optimization Cycle:   8

                       Coordinates (Angstroms)
     ATOM                X               Y               Z
      1  C         0.0546611911   -0.3510347531    0.0000000000
      2  P        -0.8961165276    1.0392876239    0.0000000000
      3  Br       -3.0334173946    0.2688592393    0.0000000000
      4  I         2.1669701782    0.0759765910    0.0000000000
      5  Cl       -0.3783511370   -2.0135135387    0.0000000000
   Point Group: cs    Number of degrees of freedom:     7


   Energy is -10333.368587145

 Hessian Updated using BFGS Update

  7 Hessian modes will be used to form the next step
  Hessian Eigenvalues:
     0.099269    0.121824    0.174620    0.223552    0.245594    0.277203
     0.382814

 Minimum Search - Taking Simple RFO Step
 Searching for Lamda that Minimizes Along All modes
 Value Taken    Lamda =  -0.00001234
 Step Taken.  Stepsize is  0.008395

                             Maximum     Tolerance    Cnvgd?
         Gradient           0.000928      0.000300      NO
         Displacement       0.006323      0.001200      NO
         Energy change     -0.000047      0.000001      NO


 New Cartesian Coordinates Obtained by Inverse Iteration

 Displacement from previous Coordinates is:  0.014719
 ----------------------------------------------------------------
             Standard Nuclear Orientation (Angstroms)
    I     Atom           X                Y                Z
 ----------------------------------------------------------------
    1      C       0.0560467461    -0.3489501207     0.0000000000
    2      P      -0.8978568152     1.0412949114     0.0000000000
    3      Br     -3.0307425902     0.2647412831     0.0000000000
    4      I       2.1684392507     0.0741569316     0.0000000000
    5      Cl     -0.3821402812    -2.0116678429     0.0000000000
 ----------------------------------------------------------------
 Molecular Point Group                 Cs    NOp =  2
 Largest Abelian Subgroup              Cs    NOp =  2
 Nuclear Repulsion Energy =   893.4200783238 hartrees
 There are       63 alpha and       63 beta electrons
 Applying Cartesian multipole field
    Component          Value
    ---------          -----
     (2,0,0)        1.00000E-11
     (0,2,0)        2.00000E-11
     (0,0,2)       -3.00000E-11
 Nucleus-field energy     =     0.0000000272 hartrees
 Requested basis set is 6-311++G(d,p)
 There are 75 shells and 192 basis functions
 A cutoff of  1.0D-11 yielded   2092 shell pairs
 There are     14903 function pairs (     16666 Cartesian)
 Smallest overlap matrix eigenvalue = 2.81E-04
 Guess MOs from SCF MO coefficient file

 -----------------------------------------------------------------------
  General SCF calculation program by
  Eric Jon Sundstrom, Paul Horn, Yuezhi Mao, Dmitri Zuev, Alec White,
  David Stuck, Shaama M.S., Shane Yost, Joonho Lee, David Small,
  Daniel Levine, Susi Lehtola, Hugh Burton, Evgeny Epifanovsky
 -----------------------------------------------------------------------
 Exchange:     0.2000 Hartree-Fock + 0.0800 Slater + 0.7200 B88
 Correlation:  0.1900 VWN1RPA + 0.8100 LYP
 Using SG-1 standard quadrature grid
 using 4 threads for integral computing
 -------------------------------------------------------
 OpenMP Integral computing Module                
 Release: version 2.0, May 2017, Q-Chem Inc. Pleasanton 
 -------------------------------------------------------
 -------------------------------------------------------
 OpenMP BLAS3 based DFT computing Module                
 Release: version 1.0, May 2013, Q-Chem Inc. Pittsburgh 
 -------------------------------------------------------
 A restricted SCF calculation will be
 performed using DIIS
 SCF converges when DIIS error is below 1.0e-08
 ---------------------------------------
  Cycle       Energy         DIIS error
 ---------------------------------------
    1  -10333.3685831197      3.62e-05  
    2  -10333.3685914430      2.27e-05  
    3  -10333.3685885359      3.29e-05  
    4  -10333.3685940059      3.51e-06  
    5  -10333.3685940749      1.04e-06  
    6  -10333.3685940793      3.63e-07  
    7  -10333.3685940798      1.18e-07  
    8  -10333.3685940797      2.98e-08  
    9  -10333.3685940798      4.95e-09  Convergence criterion met
 ---------------------------------------
 SCF time:   CPU 30.36s  wall 14.00s 
 SCF   energy in the final basis set =   -10333.3685940798
 Total energy in the final basis set =   -10333.3685940798

 --------------------------------------------------------------
             Orbital Energies (a.u.) and Symmetries
 --------------------------------------------------------------

 Alpha MOs, Restricted
 -- Occupied --                  
******* -482.84 -176.33 -165.74 -165.73 -165.73 -101.60  -77.12
  1 A'    2 A'    3 A'    4 A'    5 A'    1 A"    6 A'    7 A'                 
-62.495 -56.315 -56.312 -56.311 -35.828 -31.321 -31.315 -31.315
  8 A'    9 A'    2 A"   10 A'   11 A'   12 A'   13 A'    3 A"                 
-22.971 -22.970 -22.970 -22.965 -22.965 -10.308  -9.512  -8.703
 14 A'   15 A'    4 A"   16 A'    5 A"   17 A'   18 A'   19 A'                 
 -7.277  -7.267  -7.266  -6.611  -6.533  -6.523  -6.522  -6.377
 20 A'    6 A"   21 A'   22 A'   23 A'    7 A"   24 A'   25 A'                 
 -4.790  -4.774  -4.774  -4.773  -4.769  -4.768  -2.645  -2.641
 26 A'   27 A'    8 A"   28 A'    9 A"   29 A'   30 A'   10 A"                 
 -2.641  -2.632  -2.632  -2.055  -2.051  -2.050  -2.037  -2.037
 31 A'   11 A"   32 A'   33 A'   34 A'   12 A"   35 A'   13 A"                 
 -0.915  -0.805  -0.746  -0.660  -0.549  -0.464  -0.433  -0.412
 36 A'   37 A'   38 A'   39 A'   40 A'   41 A'   42 A'   14 A"                 
 -0.350  -0.334  -0.334  -0.311  -0.302  -0.293  -0.259
 43 A'   15 A"   44 A'   16 A"   45 A'   46 A'   17 A"                         
 -- Virtual --                   
 -0.103  -0.094  -0.072  -0.008   0.014   0.026   0.038   0.043
 18 A"   47 A'   48 A'   49 A'   50 A'   51 A'   52 A'   19 A"                 
  0.058   0.063   0.074   0.078   0.080   0.088   0.110   0.117
 53 A'   54 A'   20 A"   55 A'   21 A"   56 A'   57 A'   58 A'                 
  0.118   0.128   0.136   0.156   0.188   0.195   0.215   0.217
 59 A'   22 A"   60 A'   61 A'   62 A'   63 A'   23 A"   64 A'                 
  0.271   0.286   0.305   0.359   0.376   0.380   0.385   0.397
 65 A'   24 A"   66 A'   67 A'   68 A'   25 A"   26 A"   69 A'                 
  0.415   0.424   0.435   0.457   0.458   0.459   0.479   0.479
 70 A'   27 A"   71 A'   72 A'   28 A"   73 A'   74 A'   29 A"                 
  0.535   0.560   0.568   0.592   0.608   0.626   0.631   0.650
 30 A"   75 A'   31 A"   76 A'   77 A'   32 A"   78 A'   79 A'                 
  0.687   0.720   0.754   0.802   0.824   0.851   0.865   0.879
 80 A'   81 A'   33 A"   82 A'   34 A"   83 A'   84 A'   35 A"                 
  0.915   0.954   1.035   1.074   1.168   1.268   1.347   1.352
 85 A'   86 A'   87 A'   88 A'   89 A'   36 A"   90 A'   91 A'                 
  1.398   1.469   1.566   1.608   1.676   1.703   1.778   1.901
 37 A"   38 A"   39 A"   92 A'   93 A'   94 A'   95 A'   96 A'                 
  1.993   2.017   2.104   2.229   2.287   2.433   2.669   2.803
 40 A"   97 A'   98 A'   41 A"   99 A'  100 A'   42 A"  101 A'                 
  3.119   3.940   3.958   3.982   3.995   4.008   4.009   4.052
102 A'   43 A"  103 A'   44 A"   45 A"  104 A'   46 A"  105 A'                 
  4.061   4.196   4.218   4.384   5.979   6.008   6.031   6.600
106 A'  107 A'  108 A'  109 A'   47 A"  110 A'  111 A'  112 A'                 
  6.900   7.550   7.570   7.628   9.706  13.782  13.900  13.951
113 A'   48 A"  114 A'  115 A'  116 A'   49 A"  117 A'  118 A'                 
 23.312  25.784  25.902  26.274  27.833  28.320  28.344  28.353
119 A'   50 A"  120 A'  121 A'  122 A'   51 A"  123 A'  124 A'                 
 28.513  28.521  28.531  28.571  28.651  47.892 127.864 127.884
 52 A"  125 A'   53 A"  126 A'  127 A'  128 A'   54 A"  129 A'                 
127.901 151.631 163.039 215.692 289.749 289.768 289.8371020.679
130 A'  131 A'  132 A'  133 A'   55 A"  134 A'  135 A'  136 A'                 
*******
137 A'                                                                         

 Beta MOs, Restricted
 -- Occupied --                  
******* -482.84 -176.33 -165.74 -165.73 -165.73 -101.60  -77.12
  1 A'    2 A'    3 A'    4 A'    5 A'    1 A"    6 A'    7 A'                 
-62.495 -56.315 -56.312 -56.311 -35.828 -31.321 -31.315 -31.315
  8 A'    9 A'    2 A"   10 A'   11 A'   12 A'   13 A'    3 A"                 
-22.971 -22.970 -22.970 -22.965 -22.965 -10.308  -9.512  -8.703
 14 A'   15 A'    4 A"   16 A'    5 A"   17 A'   18 A'   19 A'                 
 -7.277  -7.267  -7.266  -6.611  -6.533  -6.523  -6.522  -6.377
 20 A'    6 A"   21 A'   22 A'   23 A'    7 A"   24 A'   25 A'                 
 -4.790  -4.774  -4.774  -4.773  -4.769  -4.768  -2.645  -2.641
 26 A'   27 A'    8 A"   28 A'    9 A"   29 A'   30 A'   10 A"                 
 -2.641  -2.632  -2.632  -2.055  -2.051  -2.050  -2.037  -2.037
 31 A'   11 A"   32 A'   33 A'   34 A'   12 A"   35 A'   13 A"                 
 -0.915  -0.805  -0.746  -0.660  -0.549  -0.464  -0.433  -0.412
 36 A'   37 A'   38 A'   39 A'   40 A'   41 A'   42 A'   14 A"                 
 -0.350  -0.334  -0.334  -0.311  -0.302  -0.293  -0.259
 43 A'   15 A"   44 A'   16 A"   45 A'   46 A'   17 A"                         
 -- Virtual --                   
 -0.103  -0.094  -0.072  -0.008   0.014   0.026   0.038   0.043
 18 A"   47 A'   48 A'   49 A'   50 A'   51 A'   52 A'   19 A"                 
  0.058   0.063   0.074   0.078   0.080   0.088   0.110   0.117
 53 A'   54 A'   20 A"   55 A'   21 A"   56 A'   57 A'   58 A'                 
  0.118   0.128   0.136   0.156   0.188   0.195   0.215   0.217
 59 A'   22 A"   60 A'   61 A'   62 A'   63 A'   23 A"   64 A'                 
  0.271   0.286   0.305   0.359   0.376   0.380   0.385   0.397
 65 A'   24 A"   66 A'   67 A'   68 A'   25 A"   26 A"   69 A'                 
  0.415   0.424   0.435   0.457   0.458   0.459   0.479   0.479
 70 A'   27 A"   71 A'   72 A'   28 A"   73 A'   74 A'   29 A"                 
  0.535   0.560   0.568   0.592   0.608   0.626   0.631   0.650
 30 A"   75 A'   31 A"   76 A'   77 A'   32 A"   78 A'   79 A'                 
  0.687   0.720   0.754   0.802   0.824   0.851   0.865   0.879
 80 A'   81 A'   33 A"   82 A'   34 A"   83 A'   84 A'   35 A"                 
  0.915   0.954   1.035   1.074   1.168   1.268   1.347   1.352
 85 A'   86 A'   87 A'   88 A'   89 A'   36 A"   90 A'   91 A'                 
  1.398   1.469   1.566   1.608   1.676   1.703   1.778   1.901
 37 A"   38 A"   39 A"   92 A'   93 A'   94 A'   95 A'   96 A'                 
  1.993   2.017   2.104   2.229   2.287   2.433   2.669   2.803
 40 A"   97 A'   98 A'   41 A"   99 A'  100 A'   42 A"  101 A'                 
  3.119   3.940   3.958   3.982   3.995   4.008   4.009   4.052
102 A'   43 A"  103 A'   44 A"   45 A"  104 A'   46 A"  105 A'                 
  4.061   4.196   4.218   4.384   5.979   6.008   6.031   6.600
106 A'  107 A'  108 A'  109 A'   47 A"  110 A'  111 A'  112 A'                 
  6.900   7.550   7.570   7.628   9.706  13.782  13.900  13.951
113 A'   48 A"  114 A'  115 A'  116 A'   49 A"  117 A'  118 A'                 
 23.312  25.784  25.902  26.274  27.833  28.320  28.344  28.353
119 A'   50 A"  120 A'  121 A'  122 A'   51 A"  123 A'  124 A'                 
 28.513  28.521  28.531  28.571  28.651  47.892 127.864 127.884
 52 A"  125 A'   53 A"  126 A'  127 A'  128 A'   54 A"  129 A'                 
127.901 151.631 163.039 215.692 289.749 289.768 289.8371020.679
130 A'  131 A'  132 A'  133 A'   55 A"  134 A'  135 A'  136 A'                 
*******
137 A'                                                                         
 --------------------------------------------------------------

          Ground-State Mulliken Net Atomic Charges

     Atom                 Charge (a.u.)
  ----------------------------------------
      1 C                    -0.451558
      2 P                     0.074489
      3 Br                   -0.170942
      4 I                     0.142787
      5 Cl                    0.405224
  ----------------------------------------
  Sum of atomic charges =    -0.000000

 -----------------------------------------------------------------
                    Cartesian Multipole Moments
 -----------------------------------------------------------------
    Charge (ESU x 10^10)
                -0.0000
    Dipole Moment (Debye)
         X       1.2765      Y       0.1231      Z      -0.0000
       Tot       1.2824
    Quadrupole Moments (Debye-Ang)
        XX     -77.3009     XY       1.0259     YY     -77.2764
        XZ       0.0000     YZ      -0.0000     ZZ     -79.0990
    Octopole Moments (Debye-Ang^2)
       XXX      54.3417    XXY       6.4420    XYY       8.3859
       YYY      13.1773    XXZ      -0.0000    XYZ       0.0000
       YYZ      -0.0000    XZZ      10.2564    YZZ       7.1109
       ZZZ      -0.0000
    Hexadecapole Moments (Debye-Ang^3)
      XXXX   -1887.2646   XXXY      64.3817   XXYY    -418.7974
      XYYY      45.6617   YYYY    -478.8161   XXXZ       0.0000
      XXYZ       0.0000   XYYZ       0.0000   YYYZ      -0.0000
      XXZZ    -357.3773   XYZZ      12.6866   YYZZ    -102.8127
      XZZZ       0.0000   YZZZ       0.0000   ZZZZ    -106.2649
 -----------------------------------------------------------------
 Calculating analytic gradient of the SCF energy
 Gradient of SCF Energy
            1           2           3           4           5
    1  -0.0001679   0.0003481  -0.0002051   0.0000902  -0.0000654
    2  -0.0000220   0.0001863  -0.0000880   0.0000948  -0.0001711
    3   0.0000000  -0.0000000  -0.0000000  -0.0000000  -0.0000000
 Max gradient component =       3.481E-04
 RMS gradient           =       1.379E-04
 Gradient time:  CPU 12.05 s  wall 4.12 s
 Geometry Optimization Parameters
   NAtoms,    NIC,     NZ,  NCons,   NDum,   NFix, NCnnct, MaxDiis
        5      20       5       0       0       0       0       0

 Cartesian Hessian Update
 Hessian Updated using BFGS Update


** GEOMETRY OPTIMIZATION IN DELOCALIZED INTERNAL COORDINATES **
   Searching for a Minimum

   Optimization Cycle:   9

                       Coordinates (Angstroms)
     ATOM                X               Y               Z
      1  C         0.0560467461   -0.3489501207    0.0000000000
      2  P        -0.8978568152    1.0412949114    0.0000000000
      3  Br       -3.0307425902    0.2647412831    0.0000000000
      4  I         2.1684392507    0.0741569316    0.0000000000
      5  Cl       -0.3821402812   -2.0116678429    0.0000000000
   Point Group: cs    Number of degrees of freedom:     7


   Energy is -10333.368594080

 Hessian Updated using BFGS Update

  7 Hessian modes will be used to form the next step
  Hessian Eigenvalues:
     0.090443    0.104820    0.178866    0.215467    0.260253    0.293368
     0.386409

 Minimum Search - Taking Simple RFO Step
 Searching for Lamda that Minimizes Along All modes
 Value Taken    Lamda =  -0.00000141
 Step Taken.  Stepsize is  0.003483

                             Maximum     Tolerance    Cnvgd?
         Gradient           0.000257      0.000300     YES
         Displacement       0.002535      0.001200      NO
         Energy change     -0.000007      0.000001      NO


 New Cartesian Coordinates Obtained by Inverse Iteration

 Displacement from previous Coordinates is:  0.003239
 ----------------------------------------------------------------
             Standard Nuclear Orientation (Angstroms)
    I     Atom           X                Y                Z
 ----------------------------------------------------------------
    1      C       0.0564747452    -0.3484709224     0.0000000000
    2      P      -0.8988497797     1.0411154087     0.0000000000
    3      Br     -3.0303511616     0.2645617646     0.0000000000
    4      I       2.1684434888     0.0732951765     0.0000000000
    5      Cl     -0.3819709824    -2.0109262650     0.0000000000
 ----------------------------------------------------------------
 Molecular Point Group                 Cs    NOp =  2
 Largest Abelian Subgroup              Cs    NOp =  2
 Nuclear Repulsion Energy =   893.5611472597 hartrees
 There are       63 alpha and       63 beta electrons
 Applying Cartesian multipole field
    Component          Value
    ---------          -----
     (2,0,0)        1.00000E-11
     (0,2,0)        2.00000E-11
     (0,0,2)       -3.00000E-11
 Nucleus-field energy     =     0.0000000272 hartrees
 Requested basis set is 6-311++G(d,p)
 There are 75 shells and 192 basis functions
 A cutoff of  1.0D-11 yielded   2092 shell pairs
 There are     14903 function pairs (     16666 Cartesian)
 Smallest overlap matrix eigenvalue = 2.81E-04
 Guess MOs from SCF MO coefficient file

 -----------------------------------------------------------------------
  General SCF calculation program by
  Eric Jon Sundstrom, Paul Horn, Yuezhi Mao, Dmitri Zuev, Alec White,
  David Stuck, Shaama M.S., Shane Yost, Joonho Lee, David Small,
  Daniel Levine, Susi Lehtola, Hugh Burton, Evgeny Epifanovsky
 -----------------------------------------------------------------------
 Exchange:     0.2000 Hartree-Fock + 0.0800 Slater + 0.7200 B88
 Correlation:  0.1900 VWN1RPA + 0.8100 LYP
 Using SG-1 standard quadrature grid
 using 4 threads for integral computing
 -------------------------------------------------------
 OpenMP Integral computing Module                
 Release: version 2.0, May 2017, Q-Chem Inc. Pleasanton 
 -------------------------------------------------------
 -------------------------------------------------------
 OpenMP BLAS3 based DFT computing Module                
 Release: version 1.0, May 2013, Q-Chem Inc. Pittsburgh 
 -------------------------------------------------------
 A restricted SCF calculation will be
 performed using DIIS
 SCF converges when DIIS error is below 1.0e-08
 ---------------------------------------
  Cycle       Energy         DIIS error
 ---------------------------------------
    1  -10333.3685939903      1.02e-05  
    2  -10333.3685947485      3.68e-06  
    3  -10333.3685947569      3.69e-06  
    4  -10333.3685948073      1.58e-06  
    5  -10333.3685948190      4.79e-07  
    6  -10333.3685948200      7.57e-08  
    7  -10333.3685948200      1.56e-08  
    8  -10333.3685948200      7.70e-09  Convergence criterion met
 ---------------------------------------
 SCF time:   CPU 27.59s  wall 10.00s 
 SCF   energy in the final basis set =   -10333.3685948200
 Total energy in the final basis set =   -10333.3685948200

 --------------------------------------------------------------
             Orbital Energies (a.u.) and Symmetries
 --------------------------------------------------------------

 Alpha MOs, Restricted
 -- Occupied --                  
******* -482.84 -176.33 -165.74 -165.73 -165.73 -101.60  -77.12
  1 A'    2 A'    3 A'    4 A'    5 A'    1 A"    6 A'    7 A'                 
-62.495 -56.315 -56.312 -56.311 -35.828 -31.321 -31.315 -31.315
  8 A'    9 A'    2 A"   10 A'   11 A'   12 A'   13 A'    3 A"                 
-22.971 -22.970 -22.970 -22.965 -22.965 -10.308  -9.512  -8.703
 14 A'   15 A'    4 A"   16 A'    5 A"   17 A'   18 A'   19 A'                 
 -7.277  -7.267  -7.266  -6.610  -6.533  -6.523  -6.522  -6.377
 20 A'    6 A"   21 A'   22 A'   23 A'    7 A"   24 A'   25 A'                 
 -4.790  -4.774  -4.774  -4.773  -4.769  -4.768  -2.645  -2.642
 26 A'   27 A'    8 A"   28 A'    9 A"   29 A'   30 A'   10 A"                 
 -2.641  -2.633  -2.633  -2.055  -2.051  -2.050  -2.037  -2.037
 31 A'   11 A"   32 A'   33 A'   34 A'   12 A"   35 A'   13 A"                 
 -0.915  -0.805  -0.746  -0.660  -0.549  -0.464  -0.433  -0.412
 36 A'   37 A'   38 A'   39 A'   40 A'   41 A'   42 A'   14 A"                 
 -0.350  -0.334  -0.334  -0.311  -0.302  -0.293  -0.259
 43 A'   15 A"   44 A'   16 A"   45 A'   46 A'   17 A"                         
 -- Virtual --                   
 -0.103  -0.094  -0.072  -0.007   0.014   0.026   0.038   0.043
 18 A"   47 A'   48 A'   49 A'   50 A'   51 A'   52 A'   19 A"                 
  0.058   0.063   0.074   0.078   0.080   0.088   0.110   0.117
 53 A'   54 A'   20 A"   55 A'   21 A"   56 A'   57 A'   58 A'                 
  0.118   0.129   0.136   0.156   0.188   0.195   0.215   0.217
 59 A'   22 A"   60 A'   61 A'   62 A'   63 A'   23 A"   64 A'                 
  0.271   0.286   0.305   0.359   0.376   0.380   0.385   0.397
 65 A'   24 A"   66 A'   67 A'   68 A'   25 A"   26 A"   69 A'                 
  0.415   0.424   0.435   0.458   0.458   0.459   0.479   0.479
 70 A'   27 A"   71 A'   72 A'   28 A"   73 A'   29 A"   74 A'                 
  0.535   0.560   0.568   0.592   0.608   0.626   0.631   0.650
 30 A"   75 A'   31 A"   76 A'   77 A'   32 A"   78 A'   79 A'                 
  0.687   0.720   0.754   0.802   0.824   0.851   0.865   0.879
 80 A'   81 A'   33 A"   82 A'   34 A"   83 A'   84 A'   35 A"                 
  0.915   0.954   1.036   1.074   1.168   1.268   1.347   1.353
 85 A'   86 A'   87 A'   88 A'   89 A'   36 A"   90 A'   91 A'                 
  1.398   1.469   1.566   1.608   1.676   1.703   1.779   1.901
 37 A"   38 A"   39 A"   92 A'   93 A'   94 A'   95 A'   96 A'                 
  1.993   2.017   2.103   2.229   2.287   2.433   2.669   2.803
 40 A"   97 A'   98 A'   41 A"   99 A'  100 A'   42 A"  101 A'                 
  3.118   3.940   3.958   3.983   3.995   4.008   4.009   4.052
102 A'   43 A"  103 A'   44 A"   45 A"  104 A'   46 A"  105 A'                 
  4.061   4.196   4.218   4.384   5.979   6.008   6.031   6.600
106 A'  107 A'  108 A'  109 A'   47 A"  110 A'  111 A'  112 A'                 
  6.900   7.550   7.570   7.628   9.706  13.782  13.900  13.951
113 A'   48 A"  114 A'  115 A'  116 A'   49 A"  117 A'  118 A'                 
 23.312  25.784  25.902  26.274  27.833  28.320  28.344  28.353
119 A'   50 A"  120 A'  121 A'  122 A'   51 A"  123 A'  124 A'                 
 28.513  28.521  28.531  28.571  28.651  47.892 127.864 127.884
 52 A"  125 A'   53 A"  126 A'  127 A'  128 A'   54 A"  129 A'                 
127.901 151.631 163.039 215.692 289.749 289.768 289.8371020.679
130 A'  131 A'  132 A'  133 A'   55 A"  134 A'  135 A'  136 A'                 
*******
137 A'                                                                         

 Beta MOs, Restricted
 -- Occupied --                  
******* -482.84 -176.33 -165.74 -165.73 -165.73 -101.60  -77.12
  1 A'    2 A'    3 A'    4 A'    5 A'    1 A"    6 A'    7 A'                 
-62.495 -56.315 -56.312 -56.311 -35.828 -31.321 -31.315 -31.315
  8 A'    9 A'    2 A"   10 A'   11 A'   12 A'   13 A'    3 A"                 
-22.971 -22.970 -22.970 -22.965 -22.965 -10.308  -9.512  -8.703
 14 A'   15 A'    4 A"   16 A'    5 A"   17 A'   18 A'   19 A'                 
 -7.277  -7.267  -7.266  -6.610  -6.533  -6.523  -6.522  -6.377
 20 A'    6 A"   21 A'   22 A'   23 A'    7 A"   24 A'   25 A'                 
 -4.790  -4.774  -4.774  -4.773  -4.769  -4.768  -2.645  -2.642
 26 A'   27 A'    8 A"   28 A'    9 A"   29 A'   30 A'   10 A"                 
 -2.641  -2.633  -2.633  -2.055  -2.051  -2.050  -2.037  -2.037
 31 A'   11 A"   32 A'   33 A'   34 A'   12 A"   35 A'   13 A"                 
 -0.915  -0.805  -0.746  -0.660  -0.549  -0.464  -0.433  -0.412
 36 A'   37 A'   38 A'   39 A'   40 A'   41 A'   42 A'   14 A"                 
 -0.350  -0.334  -0.334  -0.311  -0.302  -0.293  -0.259
 43 A'   15 A"   44 A'   16 A"   45 A'   46 A'   17 A"                         
 -- Virtual --                   
 -0.103  -0.094  -0.072  -0.007   0.014   0.026   0.038   0.043
 18 A"   47 A'   48 A'   49 A'   50 A'   51 A'   52 A'   19 A"                 
  0.058   0.063   0.074   0.078   0.080   0.088   0.110   0.117
 53 A'   54 A'   20 A"   55 A'   21 A"   56 A'   57 A'   58 A'                 
  0.118   0.129   0.136   0.156   0.188   0.195   0.215   0.217
 59 A'   22 A"   60 A'   61 A'   62 A'   63 A'   23 A"   64 A'                 
  0.271   0.286   0.305   0.359   0.376   0.380   0.385   0.397
 65 A'   24 A"   66 A'   67 A'   68 A'   25 A"   26 A"   69 A'                 
  0.415   0.424   0.435   0.458   0.458   0.459   0.479   0.479
 70 A'   27 A"   71 A'   72 A'   28 A"   73 A'   29 A"   74 A'                 
  0.535   0.560   0.568   0.592   0.608   0.626   0.631   0.650
 30 A"   75 A'   31 A"   76 A'   77 A'   32 A"   78 A'   79 A'                 
  0.687   0.720   0.754   0.802   0.824   0.851   0.865   0.879
 80 A'   81 A'   33 A"   82 A'   34 A"   83 A'   84 A'   35 A"                 
  0.915   0.954   1.036   1.074   1.168   1.268   1.347   1.353
 85 A'   86 A'   87 A'   88 A'   89 A'   36 A"   90 A'   91 A'                 
  1.398   1.469   1.566   1.608   1.676   1.703   1.779   1.901
 37 A"   38 A"   39 A"   92 A'   93 A'   94 A'   95 A'   96 A'                 
  1.993   2.017   2.103   2.229   2.287   2.433   2.669   2.803
 40 A"   97 A'   98 A'   41 A"   99 A'  100 A'   42 A"  101 A'                 
  3.118   3.940   3.958   3.983   3.995   4.008   4.009   4.052
102 A'   43 A"  103 A'   44 A"   45 A"  104 A'   46 A"  105 A'                 
  4.061   4.196   4.218   4.384   5.979   6.008   6.031   6.600
106 A'  107 A'  108 A'  109 A'   47 A"  110 A'  111 A'  112 A'                 
  6.900   7.550   7.570   7.628   9.706  13.782  13.900  13.951
113 A'   48 A"  114 A'  115 A'  116 A'   49 A"  117 A'  118 A'                 
 23.312  25.784  25.902  26.274  27.833  28.320  28.344  28.353
119 A'   50 A"  120 A'  121 A'  122 A'   51 A"  123 A'  124 A'                 
 28.513  28.521  28.531  28.571  28.651  47.892 127.864 127.884
 52 A"  125 A'   53 A"  126 A'  127 A'  128 A'   54 A"  129 A'                 
127.901 151.631 163.039 215.692 289.749 289.768 289.8371020.679
130 A'  131 A'  132 A'  133 A'   55 A"  134 A'  135 A'  136 A'                 
*******
137 A'                                                                         
 --------------------------------------------------------------

          Ground-State Mulliken Net Atomic Charges

     Atom                 Charge (a.u.)
  ----------------------------------------
      1 C                    -0.452117
      2 P                     0.074483
      3 Br                   -0.170415
      4 I                     0.143132
      5 Cl                    0.404917
  ----------------------------------------
  Sum of atomic charges =    -0.000000

 -----------------------------------------------------------------
                    Cartesian Multipole Moments
 -----------------------------------------------------------------
    Charge (ESU x 10^10)
                -0.0000
    Dipole Moment (Debye)
         X       1.2699      Y       0.1222      Z      -0.0000
       Tot       1.2758
    Quadrupole Moments (Debye-Ang)
        XX     -77.2698     XY       1.0209     YY     -77.2890
        XZ       0.0000     YZ       0.0000     ZZ     -79.0964
    Octopole Moments (Debye-Ang^2)
       XXX      54.2495    XXY       6.4607    XYY       8.3828
       YYY      13.2374    XXZ      -0.0000    XYZ       0.0000
       YYZ      -0.0000    XZZ      10.2490    YZZ       7.1281
       ZZZ      -0.0000
    Hexadecapole Moments (Debye-Ang^3)
      XXXX   -1886.7019   XXXY      64.4554   XXYY    -418.7139
      XYYY      45.8329   YYYY    -478.6380   XXXZ       0.0000
      XXYZ      -0.0000   XYYZ       0.0000   YYYZ       0.0000
      XXZZ    -357.3122   XYZZ      12.7442   YYZZ    -102.7700
      XZZZ       0.0000   YZZZ       0.0000   ZZZZ    -106.2576
 -----------------------------------------------------------------
 Calculating analytic gradient of the SCF energy
 Gradient of SCF Energy
            1           2           3           4           5
    1   0.0000230  -0.0000154  -0.0000066   0.0000177  -0.0000187
    2  -0.0001122   0.0000778   0.0000230  -0.0000037   0.0000151
    3  -0.0000000  -0.0000000   0.0000000   0.0000000   0.0000000
 Max gradient component =       1.122E-04
 RMS gradient           =       3.732E-05
 Gradient time:  CPU 12.14 s  wall 4.15 s
 Geometry Optimization Parameters
   NAtoms,    NIC,     NZ,  NCons,   NDum,   NFix, NCnnct, MaxDiis
        5      20       5       0       0       0       0       0

 Cartesian Hessian Update
 Hessian Updated using BFGS Update


** GEOMETRY OPTIMIZATION IN DELOCALIZED INTERNAL COORDINATES **
   Searching for a Minimum

   Optimization Cycle:  10

                       Coordinates (Angstroms)
     ATOM                X               Y               Z
      1  C         0.0564747452   -0.3484709224    0.0000000000
      2  P        -0.8988497797    1.0411154087    0.0000000000
      3  Br       -3.0303511616    0.2645617646    0.0000000000
      4  I         2.1684434888    0.0732951765    0.0000000000
      5  Cl       -0.3819709824   -2.0109262650    0.0000000000
   Point Group: cs    Number of degrees of freedom:     7


   Energy is -10333.368594820

 Hessian Updated using BFGS Update

  7 Hessian modes will be used to form the next step
  Hessian Eigenvalues:
     0.084596    0.105627    0.178174    0.226347    0.253674    0.289104
     0.387023

 Minimum Search - Taking Simple RFO Step
 Searching for Lamda that Minimizes Along All modes
 Value Taken    Lamda =   0.00000000
 Step Taken.  Stepsize is  0.000463

                             Maximum     Tolerance    Cnvgd?
         Gradient           0.000070      0.000300     YES
         Displacement       0.000274      0.001200     YES
         Energy change     -0.000001      0.000001     YES


                       Distance Matrix (Angstroms)
             C (  1)   P (  2)   Br(  3)   I (  4)
   P (  2)  1.686296
   Br(  3)  3.147110  2.268553
   I (  4)  2.153671  3.216359  5.202312
   Cl(  5)  1.719300  3.095500  3.491671  3.293720

 Final energy is   -10333.368594819980     


 ******************************
 **  OPTIMIZATION CONVERGED  **
 ******************************

                       Coordinates (Angstroms)
     ATOM                X               Y               Z
      1  C         0.0564747452   -0.3484709224    0.0000000000
      2  P        -0.8988497797    1.0411154087    0.0000000000
      3  Br       -3.0303511616    0.2645617646    0.0000000000
      4  I         2.1684434888    0.0732951765    0.0000000000
      5  Cl       -0.3819709824   -2.0109262650    0.0000000000

Z-matrix Print:
$molecule
0 1
I 
C  1 2.153671
P  2 1.686296 1 113.214514
Cl 2 1.719300 1 116.067979 3 -180.000000 0
Br 3 2.268553 2 104.490259 1 -180.000000 0
$end


 --------------------------------------------------------------
             Orbital Energies (a.u.) and Symmetries
 --------------------------------------------------------------

 Alpha MOs, Restricted
 -- Occupied --                  
******* -482.84 -176.33 -165.74 -165.73 -165.73 -101.60  -77.12
  1 A'    2 A'    3 A'    4 A'    5 A'    1 A"    6 A'    7 A'                 
-62.495 -56.315 -56.312 -56.311 -35.828 -31.321 -31.315 -31.315
  8 A'    9 A'    2 A"   10 A'   11 A'   12 A'   13 A'    3 A"                 
-22.971 -22.970 -22.970 -22.965 -22.965 -10.308  -9.512  -8.703
 14 A'   15 A'    4 A"   16 A'    5 A"   17 A'   18 A'   19 A'                 
 -7.277  -7.267  -7.266  -6.610  -6.533  -6.523  -6.522  -6.377
 20 A'    6 A"   21 A'   22 A'   23 A'    7 A"   24 A'   25 A'                 
 -4.790  -4.774  -4.774  -4.773  -4.769  -4.768  -2.645  -2.642
 26 A'   27 A'    8 A"   28 A'    9 A"   29 A'   30 A'   10 A"                 
 -2.641  -2.633  -2.633  -2.055  -2.051  -2.050  -2.037  -2.037
 31 A'   11 A"   32 A'   33 A'   34 A'   12 A"   35 A'   13 A"                 
 -0.915  -0.805  -0.746  -0.660  -0.549  -0.464  -0.433  -0.412
 36 A'   37 A'   38 A'   39 A'   40 A'   41 A'   42 A'   14 A"                 
 -0.350  -0.334  -0.334  -0.311  -0.302  -0.293  -0.259
 43 A'   15 A"   44 A'   16 A"   45 A'   46 A'   17 A"                         
 -- Virtual --                   
 -0.103  -0.094  -0.072  -0.007   0.014   0.026   0.038   0.043
 18 A"   47 A'   48 A'   49 A'   50 A'   51 A'   52 A'   19 A"                 
  0.058   0.063   0.074   0.078   0.080   0.088   0.110   0.117
 53 A'   54 A'   20 A"   55 A'   21 A"   56 A'   57 A'   58 A'                 
  0.118   0.129   0.136   0.156   0.188   0.195   0.215   0.217
 59 A'   22 A"   60 A'   61 A'   62 A'   63 A'   23 A"   64 A'                 
  0.271   0.286   0.305   0.359   0.376   0.380   0.385   0.397
 65 A'   24 A"   66 A'   67 A'   68 A'   25 A"   26 A"   69 A'                 
  0.415   0.424   0.435   0.458   0.458   0.459   0.479   0.479
 70 A'   27 A"   71 A'   72 A'   28 A"   73 A'   29 A"   74 A'                 
  0.535   0.560   0.568   0.592   0.608   0.626   0.631   0.650
 30 A"   75 A'   31 A"   76 A'   77 A'   32 A"   78 A'   79 A'                 
  0.687   0.720   0.754   0.802   0.824   0.851   0.865   0.879
 80 A'   81 A'   33 A"   82 A'   34 A"   83 A'   84 A'   35 A"                 
  0.915   0.954   1.036   1.074   1.168   1.268   1.347   1.353
 85 A'   86 A'   87 A'   88 A'   89 A'   36 A"   90 A'   91 A'                 
  1.398   1.469   1.566   1.608   1.676   1.703   1.779   1.901
 37 A"   38 A"   39 A"   92 A'   93 A'   94 A'   95 A'   96 A'                 
  1.993   2.017   2.103   2.229   2.287   2.433   2.669   2.803
 40 A"   97 A'   98 A'   41 A"   99 A'  100 A'   42 A"  101 A'                 
  3.118   3.940   3.958   3.983   3.995   4.008   4.009   4.052
102 A'   43 A"  103 A'   44 A"   45 A"  104 A'   46 A"  105 A'                 
  4.061   4.196   4.218   4.384   5.979   6.008   6.031   6.600
106 A'  107 A'  108 A'  109 A'   47 A"  110 A'  111 A'  112 A'                 
  6.900   7.550   7.570   7.628   9.706  13.782  13.900  13.951
113 A'   48 A"  114 A'  115 A'  116 A'   49 A"  117 A'  118 A'                 
 23.312  25.784  25.902  26.274  27.833  28.320  28.344  28.353
119 A'   50 A"  120 A'  121 A'  122 A'   51 A"  123 A'  124 A'                 
 28.513  28.521  28.531  28.571  28.651  47.892 127.864 127.884
 52 A"  125 A'   53 A"  126 A'  127 A'  128 A'   54 A"  129 A'                 
127.901 151.631 163.039 215.692 289.749 289.768 289.8371020.679
130 A'  131 A'  132 A'  133 A'   55 A"  134 A'  135 A'  136 A'                 
*******
137 A'                                                                         

 Beta MOs, Restricted
 -- Occupied --                  
******* -482.84 -176.33 -165.74 -165.73 -165.73 -101.60  -77.12
  1 A'    2 A'    3 A'    4 A'    5 A'    1 A"    6 A'    7 A'                 
-62.495 -56.315 -56.312 -56.311 -35.828 -31.321 -31.315 -31.315
  8 A'    9 A'    2 A"   10 A'   11 A'   12 A'   13 A'    3 A"                 
-22.971 -22.970 -22.970 -22.965 -22.965 -10.308  -9.512  -8.703
 14 A'   15 A'    4 A"   16 A'    5 A"   17 A'   18 A'   19 A'                 
 -7.277  -7.267  -7.266  -6.610  -6.533  -6.523  -6.522  -6.377
 20 A'    6 A"   21 A'   22 A'   23 A'    7 A"   24 A'   25 A'                 
 -4.790  -4.774  -4.774  -4.773  -4.769  -4.768  -2.645  -2.642
 26 A'   27 A'    8 A"   28 A'    9 A"   29 A'   30 A'   10 A"                 
 -2.641  -2.633  -2.633  -2.055  -2.051  -2.050  -2.037  -2.037
 31 A'   11 A"   32 A'   33 A'   34 A'   12 A"   35 A'   13 A"                 
 -0.915  -0.805  -0.746  -0.660  -0.549  -0.464  -0.433  -0.412
 36 A'   37 A'   38 A'   39 A'   40 A'   41 A'   42 A'   14 A"                 
 -0.350  -0.334  -0.334  -0.311  -0.302  -0.293  -0.259
 43 A'   15 A"   44 A'   16 A"   45 A'   46 A'   17 A"                         
 -- Virtual --                   
 -0.103  -0.094  -0.072  -0.007   0.014   0.026   0.038   0.043
 18 A"   47 A'   48 A'   49 A'   50 A'   51 A'   52 A'   19 A"                 
  0.058   0.063   0.074   0.078   0.080   0.088   0.110   0.117
 53 A'   54 A'   20 A"   55 A'   21 A"   56 A'   57 A'   58 A'                 
  0.118   0.129   0.136   0.156   0.188   0.195   0.215   0.217
 59 A'   22 A"   60 A'   61 A'   62 A'   63 A'   23 A"   64 A'                 
  0.271   0.286   0.305   0.359   0.376   0.380   0.385   0.397
 65 A'   24 A"   66 A'   67 A'   68 A'   25 A"   26 A"   69 A'                 
  0.415   0.424   0.435   0.458   0.458   0.459   0.479   0.479
 70 A'   27 A"   71 A'   72 A'   28 A"   73 A'   29 A"   74 A'                 
  0.535   0.560   0.568   0.592   0.608   0.626   0.631   0.650
 30 A"   75 A'   31 A"   76 A'   77 A'   32 A"   78 A'   79 A'                 
  0.687   0.720   0.754   0.802   0.824   0.851   0.865   0.879
 80 A'   81 A'   33 A"   82 A'   34 A"   83 A'   84 A'   35 A"                 
  0.915   0.954   1.036   1.074   1.168   1.268   1.347   1.353
 85 A'   86 A'   87 A'   88 A'   89 A'   36 A"   90 A'   91 A'                 
  1.398   1.469   1.566   1.608   1.676   1.703   1.779   1.901
 37 A"   38 A"   39 A"   92 A'   93 A'   94 A'   95 A'   96 A'                 
  1.993   2.017   2.103   2.229   2.287   2.433   2.669   2.803
 40 A"   97 A'   98 A'   41 A"   99 A'  100 A'   42 A"  101 A'                 
  3.118   3.940   3.958   3.983   3.995   4.008   4.009   4.052
102 A'   43 A"  103 A'   44 A"   45 A"  104 A'   46 A"  105 A'                 
  4.061   4.196   4.218   4.384   5.979   6.008   6.031   6.600
106 A'  107 A'  108 A'  109 A'   47 A"  110 A'  111 A'  112 A'                 
  6.900   7.550   7.570   7.628   9.706  13.782  13.900  13.951
113 A'   48 A"  114 A'  115 A'  116 A'   49 A"  117 A'  118 A'                 
 23.312  25.784  25.902  26.274  27.833  28.320  28.344  28.353
119 A'   50 A"  120 A'  121 A'  122 A'   51 A"  123 A'  124 A'                 
 28.513  28.521  28.531  28.571  28.651  47.892 127.864 127.884
 52 A"  125 A'   53 A"  126 A'  127 A'  128 A'   54 A"  129 A'                 
127.901 151.631 163.039 215.692 289.749 289.768 289.8371020.679
130 A'  131 A'  132 A'  133 A'   55 A"  134 A'  135 A'  136 A'                 
*******
137 A'                                                                         
 --------------------------------------------------------------

          Ground-State Mulliken Net Atomic Charges

     Atom                 Charge (a.u.)
  ----------------------------------------
      1 C                    -0.452117
      2 P                     0.074483
      3 Br                   -0.170415
      4 I                     0.143132
      5 Cl                    0.404917
  ----------------------------------------
  Sum of atomic charges =    -0.000000

 -----------------------------------------------------------------
                    Cartesian Multipole Moments
 -----------------------------------------------------------------
    Charge (ESU x 10^10)
                -0.0000
    Dipole Moment (Debye)
         X       1.2699      Y       0.1222      Z      -0.0000
       Tot       1.2758
    Quadrupole Moments (Debye-Ang)
        XX     -77.2698     XY       1.0209     YY     -77.2890
        XZ       0.0000     YZ       0.0000     ZZ     -79.0964
    Octopole Moments (Debye-Ang^2)
       XXX      54.2495    XXY       6.4607    XYY       8.3828
       YYY      13.2374    XXZ      -0.0000    XYZ       0.0000
       YYZ      -0.0000    XZZ      10.2490    YZZ       7.1281
       ZZZ      -0.0000
    Hexadecapole Moments (Debye-Ang^3)
      XXXX   -1886.7019   XXXY      64.4554   XXYY    -418.7139
      XYYY      45.8329   YYYY    -478.6380   XXXZ       0.0000
      XXYZ      -0.0000   XYYZ       0.0000   YYYZ       0.0000
      XXZZ    -357.3122   XYZZ      12.7442   YYZZ    -102.7700
      XZZZ       0.0000   YZZZ       0.0000   ZZZZ    -106.2576
 -----------------------------------------------------------------
Archival summary:
1\1\TWL02\OPT\ProcedureUnspecified\BasisUnspecified\1r1l111\taweetha\MonNov2612:29:092018MonNov2612:29:092018\0\\#,OPT,ProcedureUnspecified,BasisUnspecified,\\0,1\I\C,1,2.15367\P,2,1.6863,1,113.215\Cl,2,1.7193,1,116.068,3,-180,0\Br,3,2.26855,2,104.49,1,-180,0\\\@

 Total job time:  177.48s(wall), 469.77s(cpu) 
 Mon Nov 26 12:29:09 2018

        *************************************************************
        *                                                           *
        *  Thank you very much for using Q-Chem.  Have a nice day.  *
        *                                                           *
        *************************************************************


 
User input: 2 of 2 
 
Q-Chem Developer Version!
                  Welcome to Q-Chem
     A Quantum Leap Into The Future Of Chemistry


 Q-Chem 5.1, Q-Chem, Inc., Pleasanton, CA (2018)

 Yihan Shao,  Zhengting Gan,  E. Epifanovsky,  A. T. B. Gilbert,  M. Wormit,  
 J. Kussmann,  A. W. Lange,  A. Behn,  Jia Deng,  Xintian Feng,  D. Ghosh,  
 M. Goldey,  P. R. Horn,  L. D. Jacobson,  I. Kaliman,  T. Kus,  A. Landau,  
 Jie Liu,  E. I. Proynov,  R. M. Richard,  R. P. Steele,  E. J. Sundstrom,  
 H. L. Woodcock III,  P. M. Zimmerman,  D. Zuev,  B. Albrecht,  E. Alguire,  
 S. A. Baeppler,  D. Barton,  Z. Benda,  Y. A. Bernard,  E. J. Berquist,  
 K. B. Bravaya,  H. Burton,  D. Casanova,  Chun-Min Chang,  Yunqing Chen,  
 A. Chien,  K. D. Closser,  M. P. Coons,  S. Coriani,  S. Dasgupta,  
 A. L. Dempwolff,  M. Diedenhofen,  Hainam Do,  R. G. Edgar,  Po-Tung Fang,  
 S. Faraji,  S. Fatehi,  Qingguo Feng,  K. D. Fenk,  J. Fosso-Tande,  
 Qinghui Ge,  A. Ghysels,  G. Gidofalvi,  J. Gomes,  J. Gonthier,  A. Gunina,  
 D. Hait,  M. W. D. Hanson-Heine,  P. H. P. Harbach,  A. W. Hauser,  
 J. E. Herr,  E. G. Hohenstein,  Z. C. Holden,  Kerwin Hui,  B. C. Huynh,  
 T.-C. Jagau,  Hyunjun Ji,  B. Kaduk,  K. Khistyaev,  Jaehoon Kim,  
 P. Klunzinger,  K. Koh,  D. Kosenkov,  L. Koulias,  T. Kowalczyk,  
 C. M. Krauter,  A. Kunitsa,  Ka Un Lao,  A. Laurent,  K. V. Lawler,  
 Joonho Lee,  D. Lefrancois,  S. Lehtola,  D. S. Levine,  Yi-Pei Li,  
 You-Sheng Lin,  Fenglai Liu,  E. Livshits,  A. Luenser,  P. Manohar,  
 E. Mansoor,  S. F. Manzer,  Shan-Ping Mao,  Yuezhi Mao,  N. Mardirossian,  
 A. V. Marenich,  T. Markovich,  L. A. Martinez-Martinez,  S. A. Maurer,  
 N. J. Mayhall,  S. C. McKenzie,  J.-M. Mewes,  A. F. Morrison,  
 J. W. Mullinax,  K. Nanda,  T. S. Nguyen-Beck,  R. Olivares-Amaya,  
 J. A. Parkhill,  T. M. Perrine,  F. Plasser,  P. Pokhilko,  S. Prager,  
 A. Prociuk,  E. Ramos,  D. R. Rehn,  F. Rob,  M. Schneider,  N. Sergueev,  
 S. M. Sharada,  S. Sharma,  D. W. Small,  T. Stauch,  T. Stein,  
 Yu-Chuan Su,  A. J. W. Thom,  A. Tkatchenko,  T. Tsuchimochi,  N. M. Tubman,  
 L. Vogt,  M. L. Vidal,  O. Vydrov,  M. A. Watson,  J. Wenzel,  
 M. de Wergifosse,  T. A. Wesolowski,  A. White,  J. Witte,  A. Yamada,  
 Jun Yang,  K. Yao,  S. Yeganeh,  S. R. Yost,  Zhi-Qiang You,  A. Zech,  
 Igor Ying Zhang,  Xing Zhang,  Yan Zhao,  Ying Zhu,  B. R. Brooks,  
 G. K. L. Chan,  C. J. Cramer,  M. S. Gordon,  W. J. Hehre,  A. Klamt,  
 M. W. Schmidt,  C. D. Sherrill,  D. G. Truhlar,  A. Aspuru-Guzik,  R. Baer,  
 A. T. Bell,  N. A. Besley,  Jeng-Da Chai,  A. E. DePrince, III,  
 R. A. DiStasio Jr.,  A. Dreuw,  B. D. Dunietz,  T. R. Furlani,  
 Chao-Ping Hsu,  Yousung Jung,  Jing Kong,  D. S. Lambrecht,  WanZhen Liang,  
 C. Ochsenfeld,  V. A. Rassolov,  L. V. Slipchenko,  J. E. Subotnik,  
 T. Van Voorhis,  J. M. Herbert,  A. I. Krylov,  P. M. W. Gill,  M. Head-Gordon

 Contributors to earlier versions of Q-Chem not listed above: 
 R. D. Adamson,  B. Austin,  J. Baker,  G. J. O. Beran,  K. Brandhorst,  
 S. T. Brown,  E. F. C. Byrd,  A. K. Chakraborty,  C.-L. Cheng,  
 Siu Hung Chien,  D. M. Chipman,  D. L. Crittenden,  H. Dachsel,  
 R. J. Doerksen,  A. D. Dutoi,  L. Fusti-Molnar,  W. A. Goddard III,  
 A. Golubeva-Zadorozhnaya,  S. R. Gwaltney,  G. Hawkins,  A. Heyden,  
 S. Hirata,  G. Kedziora,  F. J. Keil,  C. Kelley,  Jihan Kim,  R. A. King,  
 R. Z. Khaliullin,  P. P. Korambath,  W. Kurlancheek,  A. M. Lee,  M. S. Lee,  
 S. V. Levchenko,  Ching Yeh Lin,  D. Liotard,  R. C. Lochan,  I. Lotan,  
 P. E. Maslen,  N. Nair,  D. P. O'Neill,  D. Neuhauser,  E. Neuscamman,  
 C. M. Oana,  R. Olson,  B. Peters,  R. Peverati,  P. A. Pieniazek,  
 Y. M. Rhee,  J. Ritchie,  M. A. Rohrdanz,  E. Rosta,  N. J. Russ,  
 H. F. Schaefer III,  N. E. Schultz,  N. Shenvi,  A. C. Simmonett,  A. Sodt,  
 D. Stuck,  K. S. Thanthiriwatte,  V. Vanovschi,  Tao Wang,  A. Warshel,  
 C. F. Williams,  Q. Wu,  X. Xu,  W. Zhang

 Please cite Q-Chem as follows:
 Y. Shao et al., Mol. Phys. 113, 184-215 (2015)
 DOI: 10.1080/00268976.2014.952696

 Q-Chem 5.1.2 for Intel X86 EM64T Linux

 Parts of Q-Chem use Armadillo 8.300.2 (Tropical Shenanigans).
 http://arma.sourceforge.net/

 Q-Chem begins on Mon Nov 26 12:29:09 2018  

Host: 
0

     Scratch files written to /scratch/taweetham/qchem45372//
The previous job contains 0 fragments, simply inherited here
Input Ideriv = 2
Curr. Ideriv = -1
Max.  Ideriv = 2

Checking the input file for inconsistencies... 	...done.

--------------------------------------------------------------
User input:
--------------------------------------------------------------

$molecule
read
$end

$rem
   job_type 	frequency
   basis 	6-311++g**
   method	b3lyp	
$end


--------------------------------------------------------------
 ----------------------------------------------------------------
             Standard Nuclear Orientation (Angstroms)
    I     Atom           X                Y                Z
 ----------------------------------------------------------------
    1      C       0.1542428183    -0.2824594784    -0.0000000000
    2      P      -0.8598853604     1.0648115249     0.0000000000
    3      Br     -2.9560652711     0.1974226356     0.0000000000
    4      I       2.2461468921     0.2296303209    -0.0000000000
    5      Cl     -0.2123927821    -1.9622126623    -0.0000000000
 ----------------------------------------------------------------
 Molecular Point Group                 Cs    NOp =  2
 Largest Abelian Subgroup              Cs    NOp =  2
 Nuclear Repulsion Energy =   893.5611472597 hartrees
 There are       63 alpha and       63 beta electrons
 Requested basis set is 6-311++G(d,p)
 There are 75 shells and 192 basis functions

 Total QAlloc Memory Limit   2000 MB
 Mega-Array Size       188 MB
 MEM_STATIC part       192 MB

                       Distance Matrix (Angstroms)
             C (  1)   P (  2)   Br(  3)   I (  4)
   P (  2)  1.686296
   Br(  3)  3.147110  2.268553
   I (  4)  2.153671  3.216359  5.202312
   Cl(  5)  1.719300  3.095500  3.491671  3.293720

 A cutoff of  1.0D-11 yielded   2092 shell pairs
 There are     14903 function pairs (     16666 Cartesian)

 -------------------------------------------------------
 OpenMP Integral Computing Module                       
 Release: version 1.0, May 2013, Q-Chem Inc. Pittsburgh 
 -------------------------------------------------------
 Integral Job Info:
 Integral job number is                      11
 Integral operator is                         1
 short-range coefficients                     0
 long-range coefficients              100000000
 Omega coefficients                           0
 if combine SR and LR in K                    0
 Integral screening is                        0
 Integral computing path is                   2
 max size of driver memory is            800000
 size of driver memory is                593474
 size of scratch memory is             29634545
 max col of scratch BK array               1296
 max len of scratch array in speh3          155
 max len of scratch index in speh4           18
 max int batch size is                      520
 min int batch size is                       52
 fixed nKL is                                45
 max L of basis functions is                  2
 order of int derivative is                   0
 number of shells is                         75
 number of basis is                         203
 number of cartesian basis is               203
 number of contracted shell pairs          2092
 number of primitive shell pairs           4818
 maxK2 (contraction) of shell pair           36
 max number of K2 of shell pair               1
 max number of CS2 of shell pair            320
 max number of PS2 of shell pair            320
 mem total for path MDJ                  534268
 -------------------------------------------------------
 Smallest overlap matrix eigenvalue = 2.81E-04
 Guess from superposition of atomic densities
 Warning:  Energy on first SCF cycle will be non-variational
 SAD guess density has 126.000000 electrons

 -----------------------------------------------------------------------
  General SCF calculation program by
  Eric Jon Sundstrom, Paul Horn, Yuezhi Mao, Dmitri Zuev, Alec White,
  David Stuck, Shaama M.S., Shane Yost, Joonho Lee, David Small,
  Daniel Levine, Susi Lehtola, Hugh Burton, Evgeny Epifanovsky
 -----------------------------------------------------------------------
 Exchange:     0.2000 Hartree-Fock + 0.0800 Slater + 0.7200 B88
 Correlation:  0.1900 VWN1RPA + 0.8100 LYP
 Using SG-1 standard quadrature grid
 using 4 threads for integral computing
 -------------------------------------------------------
 OpenMP Integral computing Module                
 Release: version 2.0, May 2017, Q-Chem Inc. Pleasanton 
 -------------------------------------------------------
 -------------------------------------------------------
 OpenMP BLAS3 based DFT computing Module                
 Release: version 1.0, May 2013, Q-Chem Inc. Pittsburgh 
 -------------------------------------------------------
 A restricted SCF calculation will be
 performed using DIIS
 SCF converges when DIIS error is below 1.0e-08
 ---------------------------------------
  Cycle       Energy         DIIS error
 ---------------------------------------
    1  -10333.8961484292      3.56e-02  
    2  -10333.3519158647      2.23e-03  
    3  -10333.3226442021      3.02e-03  
    4  -10333.3598801931      1.32e-03  
    5  -10333.3680909515      2.96e-04  
    6  -10333.3684525279      1.38e-04  
    7  -10333.3685358088      2.10e-05  
    8  -10333.3685372340      6.20e-06  
    9  -10333.3685373554      1.59e-06  
   10  -10333.3685373660      3.10e-07  
   11  -10333.3685373664      9.83e-08  
   12  -10333.3685373665      3.12e-08  
   13  -10333.3685373666      5.97e-09  Convergence criterion met
 ---------------------------------------
 SCF time:   CPU 44.51s  wall 16.00s 
 SCF   energy in the final basis set =   -10333.3685373666
 Total energy in the final basis set =   -10333.3685373666

 --------------------------------------------------------------
             Orbital Energies (a.u.) and Symmetries
 --------------------------------------------------------------

 Alpha MOs, Restricted
 -- Occupied --                  
******* -482.84 -176.33 -165.74 -165.73 -165.73 -101.60  -77.12
  1 A'    2 A'    3 A'    4 A'    5 A'    1 A"    6 A'    7 A'                 
-62.495 -56.315 -56.312 -56.311 -35.828 -31.321 -31.315 -31.315
  8 A'    9 A'    2 A"   10 A'   11 A'   12 A'   13 A'    3 A"                 
-22.971 -22.970 -22.970 -22.965 -22.965 -10.308  -9.512  -8.703
 14 A'   15 A'    4 A"   16 A'    5 A"   17 A'   18 A'   19 A'                 
 -7.277  -7.267  -7.266  -6.610  -6.533  -6.523  -6.522  -6.377
 20 A'    6 A"   21 A'   22 A'   23 A'    7 A"   24 A'   25 A'                 
 -4.790  -4.774  -4.774  -4.773  -4.769  -4.768  -2.645  -2.642
 26 A'   27 A'    8 A"   28 A'    9 A"   29 A'   30 A'   10 A"                 
 -2.641  -2.633  -2.632  -2.055  -2.051  -2.050  -2.037  -2.037
 31 A'   11 A"   32 A'   33 A'   34 A'   12 A"   35 A'   13 A"                 
 -0.915  -0.805  -0.746  -0.660  -0.549  -0.464  -0.433  -0.412
 36 A'   37 A'   38 A'   39 A'   40 A'   41 A'   42 A'   14 A"                 
 -0.350  -0.334  -0.334  -0.311  -0.302  -0.293  -0.259
 43 A'   15 A"   44 A'   16 A"   45 A'   46 A'   17 A"                         
 -- Virtual --                   
 -0.103  -0.094  -0.072  -0.007   0.014   0.026   0.038   0.043
 18 A"   47 A'   48 A'   49 A'   50 A'   51 A'   52 A'   19 A"                 
  0.058   0.063   0.074   0.078   0.080   0.088   0.110   0.117
 53 A'   54 A'   20 A"   55 A'   21 A"   56 A'   57 A'   58 A'                 
  0.118   0.129   0.136   0.156   0.188   0.195   0.215   0.217
 59 A'   22 A"   60 A'   61 A'   62 A'   63 A'   23 A"   64 A'                 
  0.271   0.286   0.305   0.359   0.376   0.380   0.385   0.396
 65 A'   24 A"   66 A'   67 A'   68 A'   25 A"   26 A"   69 A'                 
  0.415   0.424   0.435   0.457   0.458   0.459   0.479   0.479
 70 A'   27 A"   71 A'   72 A'   28 A"   73 A'   29 A"   74 A'                 
  0.535   0.560   0.568   0.592   0.608   0.626   0.631   0.650
 30 A"   75 A'   31 A"   76 A'   77 A'   32 A"   78 A'   79 A'                 
  0.687   0.720   0.754   0.802   0.824   0.851   0.865   0.879
 80 A'   81 A'   33 A"   82 A'   34 A"   83 A'   84 A'   35 A"                 
  0.915   0.954   1.036   1.074   1.168   1.268   1.347   1.353
 85 A'   86 A'   87 A'   88 A'   89 A'   36 A"   90 A'   91 A'                 
  1.398   1.469   1.566   1.608   1.676   1.703   1.779   1.901
 37 A"   38 A"   39 A"   92 A'   93 A'   94 A'   95 A'   96 A'                 
  1.993   2.017   2.104   2.229   2.287   2.433   2.669   2.803
 40 A"   97 A'   98 A'   41 A"   99 A'  100 A'   42 A"  101 A'                 
  3.119   3.940   3.958   3.983   3.995   4.008   4.009   4.052
102 A'   43 A"  103 A'   44 A"   45 A"  104 A'   46 A"  105 A'                 
  4.061   4.196   4.218   4.384   5.978   6.008   6.031   6.600
106 A'  107 A'  108 A'  109 A'   47 A"  110 A'  111 A'  112 A'                 
  6.900   7.550   7.570   7.628   9.706  13.782  13.900  13.951
113 A'   48 A"  114 A'  115 A'  116 A'   49 A"  117 A'  118 A'                 
 23.312  25.784  25.902  26.274  27.833  28.320  28.344  28.353
119 A'   50 A"  120 A'  121 A'  122 A'   51 A"  123 A'  124 A'                 
 28.513  28.521  28.531  28.571  28.651  47.892 127.864 127.884
 52 A"  125 A'   53 A"  126 A'  127 A'  128 A'   54 A"  129 A'                 
127.901 151.631 163.039 215.692 289.749 289.768 289.8371020.679
130 A'  131 A'  132 A'  133 A'   55 A"  134 A'  135 A'  136 A'                 
*******
137 A'                                                                         

 Beta MOs, Restricted
 -- Occupied --                  
******* -482.84 -176.33 -165.74 -165.73 -165.73 -101.60  -77.12
  1 A'    2 A'    3 A'    4 A'    5 A'    1 A"    6 A'    7 A'                 
-62.495 -56.315 -56.312 -56.311 -35.828 -31.321 -31.315 -31.315
  8 A'    9 A'    2 A"   10 A'   11 A'   12 A'   13 A'    3 A"                 
-22.971 -22.970 -22.970 -22.965 -22.965 -10.308  -9.512  -8.703
 14 A'   15 A'    4 A"   16 A'    5 A"   17 A'   18 A'   19 A'                 
 -7.277  -7.267  -7.266  -6.610  -6.533  -6.523  -6.522  -6.377
 20 A'    6 A"   21 A'   22 A'   23 A'    7 A"   24 A'   25 A'                 
 -4.790  -4.774  -4.774  -4.773  -4.769  -4.768  -2.645  -2.642
 26 A'   27 A'    8 A"   28 A'    9 A"   29 A'   30 A'   10 A"                 
 -2.641  -2.633  -2.632  -2.055  -2.051  -2.050  -2.037  -2.037
 31 A'   11 A"   32 A'   33 A'   34 A'   12 A"   35 A'   13 A"                 
 -0.915  -0.805  -0.746  -0.660  -0.549  -0.464  -0.433  -0.412
 36 A'   37 A'   38 A'   39 A'   40 A'   41 A'   42 A'   14 A"                 
 -0.350  -0.334  -0.334  -0.311  -0.302  -0.293  -0.259
 43 A'   15 A"   44 A'   16 A"   45 A'   46 A'   17 A"                         
 -- Virtual --                   
 -0.103  -0.094  -0.072  -0.007   0.014   0.026   0.038   0.043
 18 A"   47 A'   48 A'   49 A'   50 A'   51 A'   52 A'   19 A"                 
  0.058   0.063   0.074   0.078   0.080   0.088   0.110   0.117
 53 A'   54 A'   20 A"   55 A'   21 A"   56 A'   57 A'   58 A'                 
  0.118   0.129   0.136   0.156   0.188   0.195   0.215   0.217
 59 A'   22 A"   60 A'   61 A'   62 A'   63 A'   23 A"   64 A'                 
  0.271   0.286   0.305   0.359   0.376   0.380   0.385   0.396
 65 A'   24 A"   66 A'   67 A'   68 A'   25 A"   26 A"   69 A'                 
  0.415   0.424   0.435   0.457   0.458   0.459   0.479   0.479
 70 A'   27 A"   71 A'   72 A'   28 A"   73 A'   29 A"   74 A'                 
  0.535   0.560   0.568   0.592   0.608   0.626   0.631   0.650
 30 A"   75 A'   31 A"   76 A'   77 A'   32 A"   78 A'   79 A'                 
  0.687   0.720   0.754   0.802   0.824   0.851   0.865   0.879
 80 A'   81 A'   33 A"   82 A'   34 A"   83 A'   84 A'   35 A"                 
  0.915   0.954   1.036   1.074   1.168   1.268   1.347   1.353
 85 A'   86 A'   87 A'   88 A'   89 A'   36 A"   90 A'   91 A'                 
  1.398   1.469   1.566   1.608   1.676   1.703   1.779   1.901
 37 A"   38 A"   39 A"   92 A'   93 A'   94 A'   95 A'   96 A'                 
  1.993   2.017   2.104   2.229   2.287   2.433   2.669   2.803
 40 A"   97 A'   98 A'   41 A"   99 A'  100 A'   42 A"  101 A'                 
  3.119   3.940   3.958   3.983   3.995   4.008   4.009   4.052
102 A'   43 A"  103 A'   44 A"   45 A"  104 A'   46 A"  105 A'                 
  4.061   4.196   4.218   4.384   5.978   6.008   6.031   6.600
106 A'  107 A'  108 A'  109 A'   47 A"  110 A'  111 A'  112 A'                 
  6.900   7.550   7.570   7.628   9.706  13.782  13.900  13.951
113 A'   48 A"  114 A'  115 A'  116 A'   49 A"  117 A'  118 A'                 
 23.312  25.784  25.902  26.274  27.833  28.320  28.344  28.353
119 A'   50 A"  120 A'  121 A'  122 A'   51 A"  123 A'  124 A'                 
 28.513  28.521  28.531  28.571  28.651  47.892 127.864 127.884
 52 A"  125 A'   53 A"  126 A'  127 A'  128 A'   54 A"  129 A'                 
127.901 151.631 163.039 215.692 289.749 289.768 289.8371020.679
130 A'  131 A'  132 A'  133 A'   55 A"  134 A'  135 A'  136 A'                 
*******
137 A'                                                                         
 --------------------------------------------------------------

          Ground-State Mulliken Net Atomic Charges

     Atom                 Charge (a.u.)
  ----------------------------------------
      1 C                    -0.452548
      2 P                     0.074497
      3 Br                   -0.170382
      4 I                     0.143180
      5 Cl                    0.405252
  ----------------------------------------
  Sum of atomic charges =    -0.000000

 -----------------------------------------------------------------
                    Cartesian Multipole Moments
 -----------------------------------------------------------------
    Charge (ESU x 10^10)
                -0.0000
    Dipole Moment (Debye)
         X       1.2632      Y       0.1760      Z      -0.0000
       Tot       1.2754
    Quadrupole Moments (Debye-Ang)
        XX     -77.1424     XY       1.1120     YY     -77.1778
        XZ       0.0000     YZ       0.0000     ZZ     -79.0960
    Octopole Moments (Debye-Ang^2)
       XXX      34.1097    XXY       3.3374    XYY       2.1553
       YYY      -0.3331    XXZ      -0.0000    XYZ      -0.0000
       YYZ      -0.0000    XZZ       3.3810    YZZ       2.5566
       ZZZ      -0.0000
    Hexadecapole Moments (Debye-Ang^3)
      XXXX   -1880.8566   XXXY      41.2140   XXYY    -415.2370
      XYYY      13.9937   YYYY    -471.8575   XXXZ      -0.0000
      XXYZ       0.0000   XYYZ       0.0000   YYYZ       0.0000
      XXZZ    -356.8273   XYZZ       2.6129   YYZZ    -101.5046
      XZZZ      -0.0000   YZZZ       0.0000   ZZZZ    -106.2564
 -----------------------------------------------------------------
 Calculating MO derivatives via CPSCF
 D1JvT checksum  = 296700 18894.1149191854
 D1KAT checksum  = 753600 714.9247340890
   1         3          15      0.130198    0.043785
   2         3          15      0.018432    0.007079
   3         3          15      0.002812    0.001178
   4         3          15      0.000396    0.000194
   5        13           5      0.000039    0.000026
   6        17           1      0.000002    0.000002
   7        18           0      0.000000    0.000000    Roots Converged
 Time for AOints: 13.7 s (CPU) 4.6 s (wall)
 ------------------------------------------------------------------------------
                     AOints        : Timing summary (seconds)
 ------------------------------------------------------------------------------
     job step          cpu (% of tot)      sys (% of tot)     wall (% of tot)
 ------------------------------------------------------------------------------
  cpscf_lag         0.6739E+02 (33.4)   0.9000E-05 (17.6)   0.2295E+02 (32.9)
  iterzp            0.1207E+03 (59.7)   0.4000E-04 (78.4)   0.4187E+02 (60.1)
  make_fx           0.0000E+00 ( 0.0)   0.0000E+00 ( 0.0)   0.0000E+00 ( 0.0)
  AOints            0.1372E+02 ( 6.8)   0.2000E-05 ( 3.9)   0.4612E+01 ( 6.6)
 ------------------------------------------------------------------------------
   Grand Totals     0.2021E+03          0.5100E-04          0.6968E+02
 ------------------------------------------------------------------------------
 Calculating analytic Hessian of the SCF energy
 Polarizability Matrix (a.u.)
            1           2           3
    1-161.3948852   2.6644323  -0.0000000
    2   2.6644323 -94.9751156   0.0000000
    3  -0.0000000   0.0000000 -59.5415333

 Direct stationary perturbation theory relativistic correction:

 rels  =     114.983999486216
 relv  =    -383.563819209895
 rel2e =      52.579191123830
 E_rel =    -216.000628599849

 Hessian of the SCF Energy
            1           2           3           4           5           6
    1   0.2256087  -0.0905220   0.0000000  -0.1077136   0.1099893  -0.0000000
    2  -0.0905220   0.4000327  -0.0000000   0.1346156  -0.2056090   0.0000000
    3   0.0000000  -0.0000000   0.0542285  -0.0000000   0.0000000  -0.0224056
    4  -0.1077136   0.1346156  -0.0000000   0.2067545  -0.0858520   0.0000000
    5   0.1099893  -0.2056090   0.0000000  -0.0858520   0.2689992  -0.0000000
    6  -0.0000000   0.0000000  -0.0224056   0.0000000  -0.0000000   0.0145008
    7  -0.0176298  -0.0064325   0.0000000  -0.0761819  -0.0306926   0.0000000
    8   0.0069274   0.0029531  -0.0000000  -0.0439265  -0.0332239   0.0000000
    9   0.0000000  -0.0000000   0.0015630  -0.0000000   0.0000000  -0.0044439
   10  -0.0679832  -0.0054416  -0.0000000  -0.0239372  -0.0027100   0.0000000
   11  -0.0067392  -0.0235870  -0.0000000   0.0022618   0.0043887  -0.0000000
   12  -0.0000000   0.0000000  -0.0121650   0.0000000  -0.0000000   0.0010138
   13  -0.0322822  -0.0322194  -0.0000000   0.0010782   0.0092653   0.0000000
   14  -0.0196555  -0.1737898   0.0000000  -0.0070990  -0.0345551  -0.0000000
   15  -0.0000000  -0.0000000  -0.0212209  -0.0000000  -0.0000000   0.0113348
            7           8           9          10          11          12
    1  -0.0176298   0.0069274   0.0000000  -0.0679832  -0.0067392  -0.0000000
    2  -0.0064325   0.0029531  -0.0000000  -0.0054416  -0.0235870   0.0000000
    3   0.0000000  -0.0000000   0.0015630  -0.0000000  -0.0000000  -0.0121650
    4  -0.0761819  -0.0439265  -0.0000000  -0.0239372   0.0022618   0.0000000
    5  -0.0306926  -0.0332239   0.0000000  -0.0027100   0.0043887  -0.0000000
    6   0.0000000   0.0000000  -0.0044439   0.0000000  -0.0000000   0.0010138
    7   0.0969338   0.0306451  -0.0000000  -0.0020297   0.0028898   0.0000000
    8   0.0306451   0.0272599  -0.0000000   0.0012452   0.0001438  -0.0000000
    9  -0.0000000  -0.0000000   0.0027308  -0.0000000   0.0000000   0.0027742
   10  -0.0020297   0.0012452  -0.0000000   0.1079052   0.0232395   0.0000000
   11   0.0028898   0.0001438   0.0000000   0.0232395   0.0318746  -0.0000000
   12   0.0000000  -0.0000000   0.0027742   0.0000000  -0.0000000   0.0051269
   13  -0.0010925   0.0051088  -0.0000000  -0.0139551  -0.0216520   0.0000000
   14   0.0035901   0.0028671   0.0000000  -0.0163330  -0.0128201  -0.0000000
   15  -0.0000000   0.0000000  -0.0026241  -0.0000000   0.0000000   0.0032501
           13          14          15
    1  -0.0322822  -0.0196555  -0.0000000
    2  -0.0322194  -0.1737898  -0.0000000
    3  -0.0000000   0.0000000  -0.0212209
    4   0.0010782  -0.0070990  -0.0000000
    5   0.0092653  -0.0345551  -0.0000000
    6   0.0000000  -0.0000000   0.0113348
    7  -0.0010925   0.0035901  -0.0000000
    8   0.0051088   0.0028671   0.0000000
    9  -0.0000000   0.0000000  -0.0026241
   10  -0.0139551  -0.0163330  -0.0000000
   11  -0.0216520  -0.0128201   0.0000000
   12   0.0000000  -0.0000000   0.0032501
   13   0.0462515   0.0394973   0.0000000
   14   0.0394973   0.2182978   0.0000000
   15   0.0000000   0.0000000   0.0092601
 Gradient time:  CPU 289.87 s  wall 112.14 s
 **********************************************************************
 **                                                                  **
 **                       VIBRATIONAL ANALYSIS                       **
 **                       --------------------                       **
 **                                                                  **
 **        VIBRATIONAL FREQUENCIES (CM**-1) AND NORMAL MODES         **
 **     FORCE CONSTANTS (mDYN/ANGSTROM) AND REDUCED MASSES (AMU)     **
 **                  INFRARED INTENSITIES (KM/MOL)                   **
 **                                                                  **
 **********************************************************************


 Mode:                 1                      2                      3
 Frequency:        80.03                 112.78                 143.85
 Force Cnst:      0.1246                 0.2766                 0.8451
 Red. Mass:      33.0238                36.9048                69.3185
 IR Active:          YES                    YES                    YES
 IR Intens:        0.058                  0.173                  0.273
 Raman Active:       YES                    YES                    YES
               X      Y      Z        X      Y      Z        X      Y      Z
 C         -0.000  0.000  0.433   -0.076  0.434 -0.000   -0.042 -0.322 -0.000
 P         -0.000  0.000  0.812   -0.117  0.420 -0.000    0.386 -0.074  0.000
 Br         0.000 -0.000 -0.269    0.220 -0.308  0.000    0.639  0.054 -0.000
 I          0.000 -0.000 -0.140    0.021 -0.095  0.000   -0.447  0.101 -0.000
 Cl        -0.000  0.000  0.248   -0.442  0.518 -0.000   -0.147 -0.311  0.000
 TransDip   0.000  0.000  0.008   -0.004  0.013  0.000   -0.016  0.006  0.000

 Mode:                 4                      5                      6
 Frequency:       203.67                 366.95                 372.09
 Force Cnst:      0.9290                 1.0288                 2.6040
 Red. Mass:      38.0088                12.9678                31.9219
 IR Active:          YES                    YES                    YES
 IR Intens:        0.161                  8.580                 85.676
 Raman Active:       YES                    YES                    YES
               X      Y      Z        X      Y      Z        X      Y      Z
 C         -0.002  0.372  0.000   -0.000  0.000  0.977    0.420 -0.054  0.000
 P         -0.158  0.297 -0.000   -0.000 -0.000 -0.164    0.828  0.094 -0.000
 Br         0.030  0.018  0.000    0.000  0.000  0.007   -0.239 -0.112  0.000
 I         -0.198 -0.181 -0.000    0.000  0.000 -0.020   -0.093 -0.008 -0.000
 Cl         0.790  0.226 -0.000   -0.000 -0.000 -0.134   -0.003  0.218 -0.000
 TransDip  -0.012  0.004 -0.000   -0.000  0.000 -0.094    0.296 -0.005 -0.000

 Mode:                 7                      8                      9
 Frequency:       426.34                 696.69                1083.22
 Force Cnst:      2.9952                 3.9459                 9.3618
 Red. Mass:      27.9677                13.7981                13.5416
 IR Active:          YES                    YES                    YES
 IR Intens:        6.747                 64.749                 54.095
 Raman Active:       YES                    YES                    YES
               X      Y      Z        X      Y      Z        X      Y      Z
 C         -0.495 -0.026 -0.000    0.868  0.409  0.000   -0.381  0.881 -0.000
 P          0.127  0.686  0.000   -0.122  0.096 -0.000    0.152 -0.210  0.000
 Br        -0.058 -0.067 -0.000   -0.009  0.004  0.000   -0.001 -0.001 -0.000
 I          0.049  0.017  0.000   -0.024 -0.004 -0.000    0.004 -0.003  0.000
 Cl         0.009 -0.507  0.000   -0.081 -0.220 -0.000   -0.014 -0.105  0.000
 TransDip   0.032  0.077  0.000    0.145  0.213 -0.000    0.004  0.236  0.000

 STANDARD THERMODYNAMIC QUANTITIES AT   298.15 K  AND     1.00 ATM

   This Molecule has  0 Imaginary Frequencies
   Zero point vibrational energy:        4.983 kcal/mol

   Atom    1 Element C  Has Mass   12.00000
   Atom    2 Element P  Has Mass   30.97376
   Atom    3 Element Br Has Mass   78.91830
   Atom    4 Element I  Has Mass  126.90440
   Atom    5 Element Cl Has Mass   34.96885
   Molecular Mass:   283.765310 amu
   Principal axes and moments of inertia in amu*Bohr^2:
                             1           2           3
    Eigenvalues --      644.04294  4832.74251  5476.78545
          X               0.99999    -0.00400     0.00000
          Y               0.00400     0.99999    -0.00000
          Z              -0.00000     0.00000     1.00000
   Rotational Symmetry Number is   1
   The Molecule is an Asymmetric Top
   Translational Enthalpy:        0.889 kcal/mol
   Rotational Enthalpy:           0.889 kcal/mol
   Vibrational Enthalpy:          7.367 kcal/mol
   gas constant (RT):             0.592 kcal/mol
   Translational Entropy:        42.827  cal/mol.K
   Rotational Entropy:           31.211  cal/mol.K
   Vibrational Entropy:          15.373  cal/mol.K

   Total Enthalpy:                9.737 kcal/mol
   Total Entropy:                89.411  cal/mol.K
Archival summary:
1\1\TWL02\FREQ\ProcedureUnspecified\BasisUnspecified\1r1l111\taweetha\MonNov2612:31:172018MonNov2612:31:172018\0\\#,FREQ,ProcedureUnspecified,BasisUnspecified,\\0,1\I\C,1,2.15367\P,2,1.6863,1,113.215\Cl,2,1.7193,1,116.068,3,-180,0\Br,3,2.26855,2,104.49,1,180,0\\\@

 Total job time:  127.81s(wall), 334.62s(cpu) 
 Mon Nov 26 12:31:17 2018

        *************************************************************
        *                                                           *
        *  Thank you very much for using Q-Chem.  Have a nice day.  *
        *                                                           *
        *************************************************************
