# Supplementary material for: Geometric and energetic data from ab initio calculations of haloethene, haloimine, halomethylenephosphine, haloiminophosphine, halodiazene, halodiphosphene and halocyclopropane
Source: Data Brief. 2019 Nov 2;27:104738. doi: 10.1016/j.dib.2019.104738 (PMC6861602; doi:10.1016/j.dib.2019.104738)
Supplement: Multimedia component 5 [file mmc5.zip › CP/B3LYP/ClICPClE.out]

Q-Chem Developer Version!
                  Welcome to Q-Chem
     A Quantum Leap Into The Future Of Chemistry


 Q-Chem 5.1, Q-Chem, Inc., Pleasanton, CA (2018)

 Yihan Shao,  Zhengting Gan,  E. Epifanovsky,  A. T. B. Gilbert,  M. Wormit,  
 J. Kussmann,  A. W. Lange,  A. Behn,  Jia Deng,  Xintian Feng,  D. Ghosh,  
 M. Goldey,  P. R. Horn,  L. D. Jacobson,  I. Kaliman,  T. Kus,  A. Landau,  
 Jie Liu,  E. I. Proynov,  R. M. Richard,  R. P. Steele,  E. J. Sundstrom,  
 H. L. Woodcock III,  P. M. Zimmerman,  D. Zuev,  B. Albrecht,  E. Alguire,  
 S. A. Baeppler,  D. Barton,  Z. Benda,  Y. A. Bernard,  E. J. Berquist,  
 K. B. Bravaya,  H. Burton,  D. Casanova,  Chun-Min Chang,  Yunqing Chen,  
 A. Chien,  K. D. Closser,  M. P. Coons,  S. Coriani,  S. Dasgupta,  
 A. L. Dempwolff,  M. Diedenhofen,  Hainam Do,  R. G. Edgar,  Po-Tung Fang,  
 S. Faraji,  S. Fatehi,  Qingguo Feng,  K. D. Fenk,  J. Fosso-Tande,  
 Qinghui Ge,  A. Ghysels,  G. Gidofalvi,  J. Gomes,  J. Gonthier,  A. Gunina,  
 D. Hait,  M. W. D. Hanson-Heine,  P. H. P. Harbach,  A. W. Hauser,  
 J. E. Herr,  E. G. Hohenstein,  Z. C. Holden,  Kerwin Hui,  B. C. Huynh,  
 T.-C. Jagau,  Hyunjun Ji,  B. Kaduk,  K. Khistyaev,  Jaehoon Kim,  
 P. Klunzinger,  K. Koh,  D. Kosenkov,  L. Koulias,  T. Kowalczyk,  
 C. M. Krauter,  A. Kunitsa,  Ka Un Lao,  A. Laurent,  K. V. Lawler,  
 Joonho Lee,  D. Lefrancois,  S. Lehtola,  D. S. Levine,  Yi-Pei Li,  
 You-Sheng Lin,  Fenglai Liu,  E. Livshits,  A. Luenser,  P. Manohar,  
 E. Mansoor,  S. F. Manzer,  Shan-Ping Mao,  Yuezhi Mao,  N. Mardirossian,  
 A. V. Marenich,  T. Markovich,  L. A. Martinez-Martinez,  S. A. Maurer,  
 N. J. Mayhall,  S. C. McKenzie,  J.-M. Mewes,  A. F. Morrison,  
 J. W. Mullinax,  K. Nanda,  T. S. Nguyen-Beck,  R. Olivares-Amaya,  
 J. A. Parkhill,  T. M. Perrine,  F. Plasser,  P. Pokhilko,  S. Prager,  
 A. Prociuk,  E. Ramos,  D. R. Rehn,  F. Rob,  M. Schneider,  N. Sergueev,  
 S. M. Sharada,  S. Sharma,  D. W. Small,  T. Stauch,  T. Stein,  
 Yu-Chuan Su,  A. J. W. Thom,  A. Tkatchenko,  T. Tsuchimochi,  N. M. Tubman,  
 L. Vogt,  M. L. Vidal,  O. Vydrov,  M. A. Watson,  J. Wenzel,  
 M. de Wergifosse,  T. A. Wesolowski,  A. White,  J. Witte,  A. Yamada,  
 Jun Yang,  K. Yao,  S. Yeganeh,  S. R. Yost,  Zhi-Qiang You,  A. Zech,  
 Igor Ying Zhang,  Xing Zhang,  Yan Zhao,  Ying Zhu,  B. R. Brooks,  
 G. K. L. Chan,  C. J. Cramer,  M. S. Gordon,  W. J. Hehre,  A. Klamt,  
 M. W. Schmidt,  C. D. Sherrill,  D. G. Truhlar,  A. Aspuru-Guzik,  R. Baer,  
 A. T. Bell,  N. A. Besley,  Jeng-Da Chai,  A. E. DePrince, III,  
 R. A. DiStasio Jr.,  A. Dreuw,  B. D. Dunietz,  T. R. Furlani,  
 Chao-Ping Hsu,  Yousung Jung,  Jing Kong,  D. S. Lambrecht,  WanZhen Liang,  
 C. Ochsenfeld,  V. A. Rassolov,  L. V. Slipchenko,  J. E. Subotnik,  
 T. Van Voorhis,  J. M. Herbert,  A. I. Krylov,  P. M. W. Gill,  M. Head-Gordon

 Contributors to earlier versions of Q-Chem not listed above: 
 R. D. Adamson,  B. Austin,  J. Baker,  G. J. O. Beran,  K. Brandhorst,  
 S. T. Brown,  E. F. C. Byrd,  A. K. Chakraborty,  C.-L. Cheng,  
 Siu Hung Chien,  D. M. Chipman,  D. L. Crittenden,  H. Dachsel,  
 R. J. Doerksen,  A. D. Dutoi,  L. Fusti-Molnar,  W. A. Goddard III,  
 A. Golubeva-Zadorozhnaya,  S. R. Gwaltney,  G. Hawkins,  A. Heyden,  
 S. Hirata,  G. Kedziora,  F. J. Keil,  C. Kelley,  Jihan Kim,  R. A. King,  
 R. Z. Khaliullin,  P. P. Korambath,  W. Kurlancheek,  A. M. Lee,  M. S. Lee,  
 S. V. Levchenko,  Ching Yeh Lin,  D. Liotard,  R. C. Lochan,  I. Lotan,  
 P. E. Maslen,  N. Nair,  D. P. O'Neill,  D. Neuhauser,  E. Neuscamman,  
 C. M. Oana,  R. Olson,  B. Peters,  R. Peverati,  P. A. Pieniazek,  
 Y. M. Rhee,  J. Ritchie,  M. A. Rohrdanz,  E. Rosta,  N. J. Russ,  
 H. F. Schaefer III,  N. E. Schultz,  N. Shenvi,  A. C. Simmonett,  A. Sodt,  
 D. Stuck,  K. S. Thanthiriwatte,  V. Vanovschi,  Tao Wang,  A. Warshel,  
 C. F. Williams,  Q. Wu,  X. Xu,  W. Zhang

 Please cite Q-Chem as follows:
 Y. Shao et al., Mol. Phys. 113, 184-215 (2015)
 DOI: 10.1080/00268976.2014.952696

 Q-Chem 5.1.2 for Intel X86 EM64T Linux

 Parts of Q-Chem use Armadillo 8.300.2 (Tropical Shenanigans).
 http://arma.sourceforge.net/

 Q-Chem begins on Mon Nov 26 13:42:10 2018  

Host: 
0

     Scratch files written to /scratch/taweetham/qchem47076//
Input Ideriv = 2
Curr. Ideriv = -1
Max.  Ideriv = 2

Checking the input file for inconsistencies... 	...done.

--------------------------------------------------------------
User input:
--------------------------------------------------------------
$molecule
0 1
C 
P 1 1.5 
Cl 2 PCl 1 120. 
I 1 PI 2 120.  3 180.0
Cl 1 PCl 2 120.  3 0.0

PH=1.44
PF=1.54
PCl=2.03
PBr=2.5
PI=2.6
$end

$rem
   job_type	optimization
   basis	6-311++g**
   method	b3lyp
$end

--------------------------------------------------------------
 ----------------------------------------------------------------
             Standard Nuclear Orientation (Angstroms)
    I     Atom           X                Y                Z
 ----------------------------------------------------------------
    1      C       0.5543695789    -0.1852268822    -0.0000000000
    2      P       1.4739438391     0.9998398585    -0.0000000000
    3      Cl      3.4851122501     0.7239746329    -0.0000000000
    4      I      -2.0215111445     0.1680980372     0.0000000000
    5      Cl      1.3210474911    -2.0648824302     0.0000000000
 ----------------------------------------------------------------
 Molecular Point Group                 Cs    NOp =  2
 Largest Abelian Subgroup              Cs    NOp =  2
 Nuclear Repulsion Energy =   616.2669515308 hartrees
 There are       54 alpha and       54 beta electrons
 Requested basis set is 6-311++G(d,p)
 There are 69 shells and 174 basis functions

 Total QAlloc Memory Limit   2000 MB
 Mega-Array Size       188 MB
 MEM_STATIC part       192 MB
 A cutoff of  1.0D-11 yielded   1773 shell pairs
 There are     12279 function pairs (     13588 Cartesian)

 -------------------------------------------------------
 OpenMP Integral Computing Module                       
 Release: version 1.0, May 2013, Q-Chem Inc. Pittsburgh 
 -------------------------------------------------------
 Integral Job Info:
 Integral job number is                      11
 Integral operator is                         1
 short-range coefficients                     0
 long-range coefficients              100000000
 Omega coefficients                           0
 if combine SR and LR in K                    0
 Integral screening is                        0
 Integral computing path is                   2
 max size of driver memory is            800000
 size of driver memory is                593474
 size of scratch memory is             11933652
 max col of scratch BK array               1296
 max len of scratch array in speh3          155
 max len of scratch index in speh4           18
 max int batch size is                      520
 min int batch size is                       52
 fixed nKL is                                52
 max L of basis functions is                  2
 order of int derivative is                   0
 number of shells is                         69
 number of basis is                         183
 number of cartesian basis is               183
 number of contracted shell pairs          1773
 number of primitive shell pairs           4111
 maxK2 (contraction) of shell pair           36
 max number of K2 of shell pair               1
 max number of CS2 of shell pair            274
 max number of PS2 of shell pair            276
 mem total for path MDJ                  528860
 -------------------------------------------------------
 Smallest overlap matrix eigenvalue = 6.06E-04

 Scale SEOQF with 1.000000e-01/1.000000e-01/1.000000e-01

 Standard Electronic Orientation quadrupole field applied
 Nucleus-field energy     =     0.0000000244 hartrees
 Guess from superposition of atomic densities
 Warning:  Energy on first SCF cycle will be non-variational
 SAD guess density has 108.000000 electrons

 -----------------------------------------------------------------------
  General SCF calculation program by
  Eric Jon Sundstrom, Paul Horn, Yuezhi Mao, Dmitri Zuev, Alec White,
  David Stuck, Shaama M.S., Shane Yost, Joonho Lee, David Small,
  Daniel Levine, Susi Lehtola, Hugh Burton, Evgeny Epifanovsky
 -----------------------------------------------------------------------
 Exchange:     0.2000 Hartree-Fock + 0.0800 Slater + 0.7200 B88
 Correlation:  0.1900 VWN1RPA + 0.8100 LYP
 Using SG-1 standard quadrature grid
 using 4 threads for integral computing
 -------------------------------------------------------
 OpenMP Integral computing Module                
 Release: version 2.0, May 2017, Q-Chem Inc. Pleasanton 
 -------------------------------------------------------
 -------------------------------------------------------
 OpenMP BLAS3 based DFT computing Module                
 Release: version 1.0, May 2013, Q-Chem Inc. Pittsburgh 
 -------------------------------------------------------
 A restricted SCF calculation will be
 performed using DIIS
 SCF converges when DIIS error is below 1.0e-08
 ---------------------------------------
  Cycle       Energy         DIIS error
 ---------------------------------------
    1   -8219.8394166813      3.39e-02  
    2   -8219.3214415498      2.77e-03  
    3   -8219.2434115176      4.87e-03  
    4   -8219.3434592274      1.42e-03  
    5   -8219.3512366348      5.58e-04  
    6   -8219.3524958157      1.50e-04  
    7   -8219.3525922545      3.41e-05  
    8   -8219.3525970449      1.08e-05  
    9   -8219.3525975907      2.06e-06  
   10   -8219.3525976126      5.71e-07  
   11   -8219.3525976145      2.41e-07  
   12   -8219.3525976148      1.27e-07  
   13   -8219.3525976150      1.76e-08  
   14   -8219.3525976150      2.67e-09  Convergence criterion met
 ---------------------------------------
 SCF time:   CPU 30.93s  wall 12.00s 
 SCF   energy in the final basis set =    -8219.3525976150
 Total energy in the final basis set =    -8219.3525976150

 --------------------------------------------------------------
             Orbital Energies (a.u.) and Symmetries
 --------------------------------------------------------------

 Alpha MOs, Restricted
 -- Occupied --                  
******* -176.34 -165.75 -165.74 -165.74 -101.59 -101.58  -77.11
  1 A'    2 A'    3 A'    4 A'    1 A"    5 A'    6 A'    7 A'                 
-35.839 -31.334 -31.325 -31.325 -22.984 -22.982 -22.982 -22.976
  8 A'    9 A'   10 A'    2 A"   11 A'   12 A'    3 A"   13 A'                 
-22.976 -10.305  -9.503  -9.488  -7.267  -7.259  -7.258  -7.254
  4 A"   14 A'   15 A'   16 A'   17 A'    5 A"   18 A'   19 A'                 
 -7.243  -7.243  -6.615  -6.387  -4.802  -4.782  -4.782  -4.777
 20 A'    6 A"   21 A'   22 A'   23 A'   24 A'    7 A"   25 A'                 
 -4.774  -4.772  -2.066  -2.061  -2.060  -2.044  -2.044  -0.893
  8 A"   26 A'   27 A'   28 A'    9 A"   29 A'   10 A"   30 A'                 
 -0.841  -0.768  -0.663  -0.533  -0.458  -0.416  -0.402  -0.367
 31 A'   32 A'   33 A'   34 A'   35 A'   36 A'   11 A"   37 A'                 
 -0.357  -0.329  -0.313  -0.306  -0.297  -0.290
 12 A"   38 A'   13 A"   39 A'   40 A'   14 A"                                 
 -- Virtual --                   
 -0.184  -0.115  -0.082   0.001   0.005   0.029   0.040   0.043
 41 A'   42 A'   15 A"   43 A'   44 A'   45 A'   16 A"   46 A'                 
  0.064   0.076   0.084   0.089   0.089   0.096   0.117   0.129
 47 A'   48 A'   17 A"   49 A'   18 A"   50 A'   51 A'   19 A"                 
  0.129   0.131   0.152   0.157   0.192   0.197   0.213   0.224
 52 A'   53 A'   54 A'   55 A'   56 A'   57 A'   20 A"   58 A'                 
  0.277   0.279   0.316   0.375   0.379   0.383   0.384   0.399
 59 A'   21 A"   60 A'   61 A'   22 A"   62 A'   23 A"   63 A'                 
  0.429   0.433   0.439   0.449   0.474   0.511   0.522   0.536
 64 A'   65 A'   24 A"   66 A'   25 A"   67 A'   68 A'   69 A'                 
  0.559   0.575   0.605   0.616   0.646   0.702   0.761   0.831
 26 A"   27 A"   70 A'   71 A'   28 A"   72 A'   73 A'   74 A'                 
  0.832   0.841   0.855   0.855   0.870   0.877   0.904   0.909
 29 A"   75 A'   30 A"   76 A'   31 A"   77 A'   32 A"   78 A'                 
  0.961   0.985   1.059   1.151   1.229   1.262   1.272   1.313
 79 A'   80 A'   81 A'   82 A'   83 A'   33 A"   84 A'   85 A'                 
  1.339   1.511   1.545   1.587   1.629   1.662   1.770   2.003
 34 A"   35 A"   86 A'   36 A"   87 A'   88 A'   89 A'   90 A'                 
  2.224   2.244   2.248   2.273   2.343   2.391   2.686   2.821
 37 A"   38 A"   91 A'   92 A'   93 A'   94 A'   39 A"   95 A'                 
  3.166   3.932   3.940   3.941   3.993   4.068   4.322   5.959
 96 A'   40 A"   97 A'   41 A"   98 A'   99 A'  100 A'   42 A"                 
  5.977   5.996   6.963   9.643   9.662  13.776  13.896  14.083
101 A'  102 A'  103 A'  104 A'  105 A'   43 A"  106 A'  107 A'                 
 23.430  25.760  25.813  25.817  25.872  26.131  26.208  27.771
108 A'   44 A"   45 A"  109 A'  110 A'  111 A'  112 A'  113 A'                 
 28.300  28.316  28.324  28.502  28.504  28.506  28.527  28.575
 46 A"  114 A'  115 A'   47 A"   48 A"  116 A'  117 A'  118 A'                 
127.845 127.856 127.871 151.577 163.144 215.628 215.6401901.737
 49 A"  119 A'  120 A'  121 A'  122 A'  123 A'  124 A'  125 A'                 

 Beta MOs, Restricted
 -- Occupied --                  
******* -176.34 -165.75 -165.74 -165.74 -101.59 -101.58  -77.11
  1 A'    2 A'    3 A'    4 A'    1 A"    5 A'    6 A'    7 A'                 
-35.839 -31.334 -31.325 -31.325 -22.984 -22.982 -22.982 -22.976
  8 A'    9 A'   10 A'    2 A"   11 A'   12 A'    3 A"   13 A'                 
-22.976 -10.305  -9.503  -9.488  -7.267  -7.259  -7.258  -7.254
  4 A"   14 A'   15 A'   16 A'   17 A'    5 A"   18 A'   19 A'                 
 -7.243  -7.243  -6.615  -6.387  -4.802  -4.782  -4.782  -4.777
 20 A'    6 A"   21 A'   22 A'   23 A'   24 A'    7 A"   25 A'                 
 -4.774  -4.772  -2.066  -2.061  -2.060  -2.044  -2.044  -0.893
  8 A"   26 A'   27 A'   28 A'    9 A"   29 A'   10 A"   30 A'                 
 -0.841  -0.768  -0.663  -0.533  -0.458  -0.416  -0.402  -0.367
 31 A'   32 A'   33 A'   34 A'   35 A'   36 A'   11 A"   37 A'                 
 -0.357  -0.329  -0.313  -0.306  -0.297  -0.290
 12 A"   38 A'   13 A"   39 A'   40 A'   14 A"                                 
 -- Virtual --                   
 -0.184  -0.115  -0.082   0.001   0.005   0.029   0.040   0.043
 41 A'   42 A'   15 A"   43 A'   44 A'   45 A'   16 A"   46 A'                 
  0.064   0.076   0.084   0.089   0.089   0.096   0.117   0.129
 47 A'   48 A'   17 A"   49 A'   18 A"   50 A'   51 A'   19 A"                 
  0.129   0.131   0.152   0.157   0.192   0.197   0.213   0.224
 52 A'   53 A'   54 A'   55 A'   56 A'   57 A'   20 A"   58 A'                 
  0.277   0.279   0.316   0.375   0.379   0.383   0.384   0.399
 59 A'   21 A"   60 A'   61 A'   22 A"   62 A'   23 A"   63 A'                 
  0.429   0.433   0.439   0.449   0.474   0.511   0.522   0.536
 64 A'   65 A'   24 A"   66 A'   25 A"   67 A'   68 A'   69 A'                 
  0.559   0.575   0.605   0.616   0.646   0.702   0.761   0.831
 26 A"   27 A"   70 A'   71 A'   28 A"   72 A'   73 A'   74 A'                 
  0.832   0.841   0.855   0.855   0.870   0.877   0.904   0.909
 29 A"   75 A'   30 A"   76 A'   31 A"   77 A'   32 A"   78 A'                 
  0.961   0.985   1.059   1.151   1.229   1.262   1.272   1.313
 79 A'   80 A'   81 A'   82 A'   83 A'   33 A"   84 A'   85 A'                 
  1.339   1.511   1.545   1.587   1.629   1.662   1.770   2.003
 34 A"   35 A"   86 A'   36 A"   87 A'   88 A'   89 A'   90 A'                 
  2.224   2.244   2.248   2.273   2.343   2.391   2.686   2.821
 37 A"   38 A"   91 A'   92 A'   93 A'   94 A'   39 A"   95 A'                 
  3.166   3.932   3.940   3.941   3.993   4.068   4.322   5.959
 96 A'   40 A"   97 A'   41 A"   98 A'   99 A'  100 A'   42 A"                 
  5.977   5.996   6.963   9.643   9.662  13.776  13.896  14.083
101 A'  102 A'  103 A'  104 A'  105 A'   43 A"  106 A'  107 A'                 
 23.430  25.760  25.813  25.817  25.872  26.131  26.208  27.771
108 A'   44 A"   45 A"  109 A'  110 A'  111 A'  112 A'  113 A'                 
 28.300  28.316  28.324  28.502  28.504  28.506  28.527  28.575
 46 A"  114 A'  115 A'   47 A"   48 A"  116 A'  117 A'  118 A'                 
127.845 127.856 127.871 151.577 163.144 215.628 215.6401901.737
 49 A"  119 A'  120 A'  121 A'  122 A'  123 A'  124 A'  125 A'                 
 --------------------------------------------------------------

          Ground-State Mulliken Net Atomic Charges

     Atom                 Charge (a.u.)
  ----------------------------------------
      1 C                    -0.240719
      2 P                     0.013258
      3 Cl                   -0.004371
      4 I                     0.124659
      5 Cl                    0.107173
  ----------------------------------------
  Sum of atomic charges =    -0.000000

 -----------------------------------------------------------------
                    Cartesian Multipole Moments
 -----------------------------------------------------------------
    Charge (ESU x 10^10)
                 0.0000
    Dipole Moment (Debye)
         X      -1.0460      Y       1.1423      Z      -0.0000
       Tot       1.5489
    Quadrupole Moments (Debye-Ang)
        XX     -67.7873     XY       0.4655     YY     -74.9224
        XZ       0.0000     YZ       0.0000     ZZ     -73.1790
    Octopole Moments (Debye-Ang^2)
       XXX    -100.9587    XXY       4.4617    XYY     -24.5784
       YYY      -0.6487    XXZ       0.0000    XYZ      -0.0000
       YYZ      -0.0000    XZZ     -23.7658    YZZ       2.3456
       ZZZ       0.0000
    Hexadecapole Moments (Debye-Ang^3)
      XXXX   -1899.7068   XXXY     -25.7584   XXYY    -425.0648
      XYYY     -28.0886   YYYY    -541.4511   XXXZ       0.0000
      XXYZ      -0.0000   XYYZ       0.0000   YYYZ       0.0000
      XXZZ    -354.8596   XYZZ      -3.0046   YYZZ    -109.7797
      XZZZ       0.0000   YZZZ       0.0000   ZZZZ     -97.4185
 -----------------------------------------------------------------
 Calculating analytic gradient of the SCF energy
 Gradient of SCF Energy
            1           2           3           4           5
    1   0.1009890  -0.0630985  -0.0148860  -0.0535804   0.0305759
    2   0.1914871  -0.1713553   0.0157465   0.0078649  -0.0437432
    3  -0.0000000   0.0000000  -0.0000000  -0.0000000  -0.0000000
 Max gradient component =       1.915E-01
 RMS gradient           =       7.592E-02
 Gradient time:  CPU 7.54 s  wall 2.86 s
 Geometry Optimization Parameters
   NAtoms,    NIC,     NZ,  NCons,   NDum,   NFix, NCnnct, MaxDiis
        5      20       5       0       0       0       0       0


** GEOMETRY OPTIMIZATION IN DELOCALIZED INTERNAL COORDINATES **
   Searching for a Minimum

   Optimization Cycle:   1

                       Coordinates (Angstroms)
     ATOM                X               Y               Z
      1  C         0.5543695789   -0.1852268822    0.0000000000
      2  P         1.4739438391    0.9998398585    0.0000000000
      3  Cl        3.4851122501    0.7239746329    0.0000000000
      4  I        -2.0215111445    0.1680980372    0.0000000000
      5  Cl        1.3210474911   -2.0648824302    0.0000000000
   Point Group: cs    Number of degrees of freedom:     7


   Energy is  -8219.352597615


 Attempting to Generate Delocalized Internal Coordinates

  7 Hessian modes will be used to form the next step
  Hessian Eigenvalues:
     0.044459    0.139919    0.250000    0.250000    0.250000    0.313687
     0.766766

 Minimum Search - Taking Simple RFO Step
 Searching for Lamda that Minimizes Along All modes
 Value Taken    Lamda =  -0.08249466
 Calculated Step too Large.  Step scaled by  0.534054
 Step Taken.  Stepsize is  0.300000

                             Maximum     Tolerance    Cnvgd?
         Gradient           0.149201      0.000300      NO
         Displacement       0.177857      0.001200      NO
         Energy change     *********      0.000001      NO


 New Cartesian Coordinates Obtained by Inverse Iteration

 Displacement from previous Coordinates is:  0.305913
 ----------------------------------------------------------------
             Standard Nuclear Orientation (Angstroms)
    I     Atom           X                Y                Z
 ----------------------------------------------------------------
    1      C       0.5449469578    -0.1960867667     0.0000000000
    2      P       1.4582226655     1.0647001339     0.0000000000
    3      Cl      3.4645733035     0.6844519099     0.0000000000
    4      I      -1.9150791516     0.1137519566     0.0000000000
    5      Cl      1.2602982395    -2.0250140175     0.0000000000
 ----------------------------------------------------------------
 Molecular Point Group                 Cs    NOp =  2
 Largest Abelian Subgroup              Cs    NOp =  2
 Nuclear Repulsion Energy =   629.8004157229 hartrees
 There are       54 alpha and       54 beta electrons
 Applying Cartesian multipole field
    Component          Value
    ---------          -----
     (2,0,0)        1.00000E-11
     (0,2,0)        2.00000E-11
     (0,0,2)       -3.00000E-11
 Nucleus-field energy     =     0.0000000232 hartrees
 Requested basis set is 6-311++G(d,p)
 There are 69 shells and 174 basis functions
 A cutoff of  1.0D-11 yielded   1804 shell pairs
 There are     12517 function pairs (     13858 Cartesian)
 Smallest overlap matrix eigenvalue = 5.32E-04
 Guess MOs from SCF MO coefficient file

 -----------------------------------------------------------------------
  General SCF calculation program by
  Eric Jon Sundstrom, Paul Horn, Yuezhi Mao, Dmitri Zuev, Alec White,
  David Stuck, Shaama M.S., Shane Yost, Joonho Lee, David Small,
  Daniel Levine, Susi Lehtola, Hugh Burton, Evgeny Epifanovsky
 -----------------------------------------------------------------------
 Exchange:     0.2000 Hartree-Fock + 0.0800 Slater + 0.7200 B88
 Correlation:  0.1900 VWN1RPA + 0.8100 LYP
 Using SG-1 standard quadrature grid
 using 4 threads for integral computing
 -------------------------------------------------------
 OpenMP Integral computing Module                
 Release: version 2.0, May 2017, Q-Chem Inc. Pleasanton 
 -------------------------------------------------------
 -------------------------------------------------------
 OpenMP BLAS3 based DFT computing Module                
 Release: version 1.0, May 2013, Q-Chem Inc. Pittsburgh 
 -------------------------------------------------------
 A restricted SCF calculation will be
 performed using DIIS
 SCF converges when DIIS error is below 1.0e-08
 ---------------------------------------
  Cycle       Energy         DIIS error
 ---------------------------------------
    1   -8219.3870516237      8.39e-04  
    2   -8219.3911244959      2.61e-04  
    3   -8219.3908311667      3.64e-04  
    4   -8219.3913252437      1.56e-04  
    5   -8219.3914223247      3.76e-05  
    6   -8219.3914283582      8.83e-06  
    7   -8219.3914287007      1.86e-06  
    8   -8219.3914287130      9.27e-07  
    9   -8219.3914287169      2.07e-07  
   10   -8219.3914287171      6.21e-08  
   11   -8219.3914287171      1.62e-08  
   12   -8219.3914287170      7.29e-09  Convergence criterion met
 ---------------------------------------
 SCF time:   CPU 27.17s  wall 11.00s 
 SCF   energy in the final basis set =    -8219.3914287170
 Total energy in the final basis set =    -8219.3914287170

 --------------------------------------------------------------
             Orbital Energies (a.u.) and Symmetries
 --------------------------------------------------------------

 Alpha MOs, Restricted
 -- Occupied --                  
******* -176.34 -165.74 -165.74 -165.74 -101.58 -101.58  -77.12
  1 A'    2 A'    3 A'    4 A'    1 A"    5 A'    6 A'    7 A'                 
-35.835 -31.330 -31.322 -31.321 -22.980 -22.978 -22.978 -22.972
  8 A'    9 A'   10 A'    2 A"   11 A'   12 A'    3 A"   13 A'                 
-22.972 -10.310  -9.499  -9.494  -7.262  -7.259  -7.254  -7.254
  4 A"   14 A'   15 A'   16 A'   17 A'   18 A'    5 A"   19 A'                 
 -7.248  -7.248  -6.617  -6.383  -4.798  -4.780  -4.779  -4.779
  6 A"   20 A'   21 A'   22 A'   23 A'   24 A'   25 A'    7 A"                 
 -4.776  -4.774  -2.062  -2.057  -2.057  -2.041  -2.041  -0.888
  8 A"   26 A'   27 A'   28 A'    9 A"   29 A'   10 A"   30 A'                 
 -0.849  -0.759  -0.663  -0.535  -0.464  -0.420  -0.399  -0.367
 31 A'   32 A'   33 A'   34 A'   35 A'   36 A'   11 A"   37 A'                 
 -0.359  -0.332  -0.312  -0.312  -0.297  -0.284
 12 A"   38 A'   39 A'   13 A"   40 A'   14 A"                                 
 -- Virtual --                   
 -0.162  -0.102  -0.090  -0.002   0.006   0.028   0.041   0.043
 41 A'   42 A'   15 A"   43 A'   44 A'   45 A'   16 A"   46 A'                 
  0.064   0.073   0.082   0.088   0.090   0.094   0.117   0.127
 47 A'   48 A'   17 A"   49 A'   18 A"   50 A'   51 A'   52 A'                 
  0.130   0.132   0.147   0.153   0.194   0.201   0.214   0.218
 19 A"   53 A'   54 A'   55 A'   56 A'   57 A'   20 A"   58 A'                 
  0.278   0.279   0.308   0.377   0.381   0.383   0.384   0.416
 59 A'   21 A"   60 A'   61 A'   22 A"   62 A'   23 A"   63 A'                 
  0.426   0.436   0.438   0.440   0.473   0.497   0.528   0.556
 64 A'   65 A'   24 A"   66 A'   25 A"   67 A'   68 A'   69 A'                 
  0.556   0.578   0.590   0.611   0.641   0.707   0.779   0.836
 26 A"   27 A"   70 A'   71 A'   28 A"   72 A'   73 A'   29 A"                 
  0.837   0.844   0.849   0.856   0.870   0.874   0.904   0.909
 74 A'   75 A'   30 A"   76 A'   31 A"   77 A'   32 A"   78 A'                 
  0.950   1.007   1.065   1.093   1.230   1.261   1.275   1.323
 79 A'   80 A'   81 A'   82 A'   83 A'   33 A"   84 A'   85 A'                 
  1.352   1.494   1.568   1.570   1.641   1.690   1.769   1.953
 34 A"   35 A"   36 A"   86 A'   87 A'   88 A'   89 A'   90 A'                 
  2.225   2.243   2.255   2.271   2.359   2.384   2.679   2.816
 37 A"   38 A"   91 A'   92 A'   93 A'   94 A'   39 A"   95 A'                 
  3.131   3.935   3.945   3.951   4.010   4.107   4.334   5.965
 96 A'   40 A"   97 A'   41 A"   98 A'   99 A'  100 A'   42 A"                 
  5.986   6.007   6.943   9.643   9.666  13.773  13.895  14.028
101 A'  102 A'  103 A'  104 A'  105 A'   43 A"  106 A'  107 A'                 
 23.372  25.758  25.816  25.829  25.869  26.150  26.221  27.784
108 A'   44 A"   45 A"  109 A'  110 A'  111 A'  112 A'  113 A'                 
 28.306  28.324  28.333  28.506  28.510  28.511  28.537  28.596
 46 A"  114 A'  115 A'   47 A"  116 A'   48 A"  117 A'  118 A'                 
127.850 127.863 127.881 151.589 163.107 215.629 215.6451901.749
 49 A"  119 A'  120 A'  121 A'  122 A'  123 A'  124 A'  125 A'                 

 Beta MOs, Restricted
 -- Occupied --                  
******* -176.34 -165.74 -165.74 -165.74 -101.58 -101.58  -77.12
  1 A'    2 A'    3 A'    4 A'    1 A"    5 A'    6 A'    7 A'                 
-35.835 -31.330 -31.322 -31.321 -22.980 -22.978 -22.978 -22.972
  8 A'    9 A'   10 A'    2 A"   11 A'   12 A'    3 A"   13 A'                 
-22.972 -10.310  -9.499  -9.494  -7.262  -7.259  -7.254  -7.254
  4 A"   14 A'   15 A'   16 A'   17 A'   18 A'    5 A"   19 A'                 
 -7.248  -7.248  -6.617  -6.383  -4.798  -4.780  -4.779  -4.779
  6 A"   20 A'   21 A'   22 A'   23 A'   24 A'   25 A'    7 A"                 
 -4.776  -4.774  -2.062  -2.057  -2.057  -2.041  -2.041  -0.888
  8 A"   26 A'   27 A'   28 A'    9 A"   29 A'   10 A"   30 A'                 
 -0.849  -0.759  -0.663  -0.535  -0.464  -0.420  -0.399  -0.367
 31 A'   32 A'   33 A'   34 A'   35 A'   36 A'   11 A"   37 A'                 
 -0.359  -0.332  -0.312  -0.312  -0.297  -0.284
 12 A"   38 A'   39 A'   13 A"   40 A'   14 A"                                 
 -- Virtual --                   
 -0.162  -0.102  -0.090  -0.002   0.006   0.028   0.041   0.043
 41 A'   42 A'   15 A"   43 A'   44 A'   45 A'   16 A"   46 A'                 
  0.064   0.073   0.082   0.088   0.090   0.094   0.117   0.127
 47 A'   48 A'   17 A"   49 A'   18 A"   50 A'   51 A'   52 A'                 
  0.130   0.132   0.147   0.153   0.194   0.201   0.214   0.218
 19 A"   53 A'   54 A'   55 A'   56 A'   57 A'   20 A"   58 A'                 
  0.278   0.279   0.308   0.377   0.381   0.383   0.384   0.416
 59 A'   21 A"   60 A'   61 A'   22 A"   62 A'   23 A"   63 A'                 
  0.426   0.436   0.438   0.440   0.473   0.497   0.528   0.556
 64 A'   65 A'   24 A"   66 A'   25 A"   67 A'   68 A'   69 A'                 
  0.556   0.578   0.590   0.611   0.641   0.707   0.779   0.836
 26 A"   27 A"   70 A'   71 A'   28 A"   72 A'   73 A'   29 A"                 
  0.837   0.844   0.849   0.856   0.870   0.874   0.904   0.909
 74 A'   75 A'   30 A"   76 A'   31 A"   77 A'   32 A"   78 A'                 
  0.950   1.007   1.065   1.093   1.230   1.261   1.275   1.323
 79 A'   80 A'   81 A'   82 A'   83 A'   33 A"   84 A'   85 A'                 
  1.352   1.494   1.568   1.570   1.641   1.690   1.769   1.953
 34 A"   35 A"   36 A"   86 A'   87 A'   88 A'   89 A'   90 A'                 
  2.225   2.243   2.255   2.271   2.359   2.384   2.679   2.816
 37 A"   38 A"   91 A'   92 A'   93 A'   94 A'   39 A"   95 A'                 
  3.131   3.935   3.945   3.951   4.010   4.107   4.334   5.965
 96 A'   40 A"   97 A'   41 A"   98 A'   99 A'  100 A'   42 A"                 
  5.986   6.007   6.943   9.643   9.666  13.773  13.895  14.028
101 A'  102 A'  103 A'  104 A'  105 A'   43 A"  106 A'  107 A'                 
 23.372  25.758  25.816  25.829  25.869  26.150  26.221  27.784
108 A'   44 A"   45 A"  109 A'  110 A'  111 A'  112 A'  113 A'                 
 28.306  28.324  28.333  28.506  28.510  28.511  28.537  28.596
 46 A"  114 A'  115 A'   47 A"  116 A'   48 A"  117 A'  118 A'                 
127.850 127.863 127.881 151.589 163.107 215.629 215.6451901.749
 49 A"  119 A'  120 A'  121 A'  122 A'  123 A'  124 A'  125 A'                 
 --------------------------------------------------------------

          Ground-State Mulliken Net Atomic Charges

     Atom                 Charge (a.u.)
  ----------------------------------------
      1 C                    -0.285630
      2 P                     0.015940
      3 Cl                   -0.027016
      4 I                     0.124514
      5 Cl                    0.172193
  ----------------------------------------
  Sum of atomic charges =     0.000000

 -----------------------------------------------------------------
                    Cartesian Multipole Moments
 -----------------------------------------------------------------
    Charge (ESU x 10^10)
                 0.0000
    Dipole Moment (Debye)
         X      -1.0253      Y       0.9298      Z       0.0000
       Tot       1.3841
    Quadrupole Moments (Debye-Ang)
        XX     -69.3082     XY       0.2324     YY     -74.0115
        XZ      -0.0000     YZ       0.0000     ZZ     -73.2761
    Octopole Moments (Debye-Ang^2)
       XXX    -107.1301    XXY       3.1620    XYY     -25.3551
       YYY       0.0848    XXZ      -0.0000    XYZ       0.0000
       YYZ      -0.0000    XZZ     -25.8148    YZZ       2.7858
       ZZZ      -0.0000
    Hexadecapole Moments (Debye-Ang^3)
      XXXX   -1832.1979   XXXY     -42.8402   XXYY    -407.3749
      XYYY     -43.8482   YYYY    -525.5372   XXXZ      -0.0000
      XXYZ       0.0000   XYYZ      -0.0000   YYYZ       0.0000
      XXZZ    -339.4803   XYZZ      -8.4020   YYZZ    -107.6380
      XZZZ      -0.0000   YZZZ       0.0000   ZZZZ     -97.7858
 -----------------------------------------------------------------
 Calculating analytic gradient of the SCF energy
 Gradient of SCF Energy
            1           2           3           4           5
    1   0.0589400  -0.0275585  -0.0103748  -0.0492766   0.0282699
    2   0.1344337  -0.1078720   0.0123583   0.0063758  -0.0452958
    3   0.0000000  -0.0000000   0.0000000   0.0000000  -0.0000000
 Max gradient component =       1.344E-01
 RMS gradient           =       5.133E-02
 Gradient time:  CPU 7.68 s  wall 3.10 s
 Geometry Optimization Parameters
   NAtoms,    NIC,     NZ,  NCons,   NDum,   NFix, NCnnct, MaxDiis
        5      20       5       0       0       0       0       0

 Cartesian Hessian Update
 Hessian Updated using BFGS Update


** GEOMETRY OPTIMIZATION IN DELOCALIZED INTERNAL COORDINATES **
   Searching for a Minimum

   Optimization Cycle:   2

                       Coordinates (Angstroms)
     ATOM                X               Y               Z
      1  C         0.5449469578   -0.1960867667    0.0000000000
      2  P         1.4582226655    1.0647001339    0.0000000000
      3  Cl        3.4645733035    0.6844519099    0.0000000000
      4  I        -1.9150791516    0.1137519566    0.0000000000
      5  Cl        1.2602982395   -2.0250140175    0.0000000000
   Point Group: cs    Number of degrees of freedom:     7


   Energy is  -8219.391428717

 Hessian Updated using BFGS Update

  6 Hessian modes will be used to form the next step
  Hessian Eigenvalues:
     0.035519    0.104867    0.237035    0.250623    0.312971    0.854973

 Minimum Search - Taking Simple RFO Step
 Searching for Lamda that Minimizes Along All modes
 Value Taken    Lamda =  -0.07603198
 Calculated Step too Large.  Step scaled by  0.415639
 Step Taken.  Stepsize is  0.300000

                             Maximum     Tolerance    Cnvgd?
         Gradient           0.100532      0.000300      NO
         Displacement       0.164866      0.001200      NO
         Energy change     -0.038831      0.000001      NO


 New Cartesian Coordinates Obtained by Inverse Iteration

 Displacement from previous Coordinates is:  0.311121
 ----------------------------------------------------------------
             Standard Nuclear Orientation (Angstroms)
    I     Atom           X                Y                Z
 ----------------------------------------------------------------
    1      C       0.5448820671    -0.2104419635     0.0000000000
    2      P       1.4366146409     1.1107893652     0.0000000000
    3      Cl      3.4357491229     0.6439686380     0.0000000000
    4      I      -1.8047594648     0.0631202646     0.0000000000
    5      Cl      1.2004756485    -1.9656330881     0.0000000000
 ----------------------------------------------------------------
 Molecular Point Group                 Cs    NOp =  2
 Largest Abelian Subgroup              Cs    NOp =  2
 Nuclear Repulsion Energy =   647.1243081681 hartrees
 There are       54 alpha and       54 beta electrons
 Applying Cartesian multipole field
    Component          Value
    ---------          -----
     (2,0,0)        1.00000E-11
     (0,2,0)        2.00000E-11
     (0,0,2)       -3.00000E-11
 Nucleus-field energy     =     0.0000000219 hartrees
 Requested basis set is 6-311++G(d,p)
 There are 69 shells and 174 basis functions
 A cutoff of  1.0D-11 yielded   1823 shell pairs
 There are     12597 function pairs (     13944 Cartesian)
 Smallest overlap matrix eigenvalue = 4.36E-04
 Guess MOs from SCF MO coefficient file

 -----------------------------------------------------------------------
  General SCF calculation program by
  Eric Jon Sundstrom, Paul Horn, Yuezhi Mao, Dmitri Zuev, Alec White,
  David Stuck, Shaama M.S., Shane Yost, Joonho Lee, David Small,
  Daniel Levine, Susi Lehtola, Hugh Burton, Evgeny Epifanovsky
 -----------------------------------------------------------------------
 Exchange:     0.2000 Hartree-Fock + 0.0800 Slater + 0.7200 B88
 Correlation:  0.1900 VWN1RPA + 0.8100 LYP
 Using SG-1 standard quadrature grid
 using 4 threads for integral computing
 -------------------------------------------------------
 OpenMP Integral computing Module                
 Release: version 2.0, May 2017, Q-Chem Inc. Pleasanton 
 -------------------------------------------------------
 -------------------------------------------------------
 OpenMP BLAS3 based DFT computing Module                
 Release: version 1.0, May 2013, Q-Chem Inc. Pittsburgh 
 -------------------------------------------------------
 A restricted SCF calculation will be
 performed using DIIS
 SCF converges when DIIS error is below 1.0e-08
 ---------------------------------------
  Cycle       Energy         DIIS error
 ---------------------------------------
    1   -8219.4156804345      8.40e-04  
    2   -8219.4195125308      3.30e-04  
    3   -8219.4186854670      5.61e-04  
    4   -8219.4199385082      1.07e-04  
    5   -8219.4199857309      3.61e-05  
    6   -8219.4199914311      6.48e-06  
    7   -8219.4199916048      2.12e-06  
    8   -8219.4199916208      7.25e-07  
    9   -8219.4199916231      1.21e-07  
   10   -8219.4199916231      4.33e-08  
   11   -8219.4199916230      1.24e-08  
   12   -8219.4199916230      4.39e-09  Convergence criterion met
 ---------------------------------------
 SCF time:   CPU 27.58s  wall 11.00s 
 SCF   energy in the final basis set =    -8219.4199916230
 Total energy in the final basis set =    -8219.4199916230

 --------------------------------------------------------------
             Orbital Energies (a.u.) and Symmetries
 --------------------------------------------------------------

 Alpha MOs, Restricted
 -- Occupied --                  
******* -176.34 -165.74 -165.74 -165.74 -101.59 -101.58  -77.12
  1 A'    2 A'    3 A'    4 A'    1 A"    5 A'    6 A'    7 A'                 
-35.831 -31.326 -31.318 -31.318 -22.976 -22.974 -22.974 -22.969
  8 A'    9 A'   10 A'    2 A"   11 A'   12 A'    3 A"   13 A'                 
-22.969 -10.309  -9.500  -9.493  -7.266  -7.257  -7.255  -7.255
  4 A"   14 A'   15 A'   16 A'   17 A'   18 A'    5 A"   19 A'                 
 -7.249  -7.248  -6.617  -6.380  -4.794  -4.779  -4.776  -4.776
  6 A"   20 A'   21 A'   22 A'   23 A'   24 A'   25 A'    7 A"                 
 -4.775  -4.773  -2.058  -2.054  -2.053  -2.038  -2.038  -0.889
  8 A"   26 A'   27 A'   28 A'    9 A"   29 A'   10 A"   30 A'                 
 -0.860  -0.753  -0.663  -0.539  -0.470  -0.426  -0.401  -0.367
 31 A'   32 A'   33 A'   34 A'   35 A'   36 A'   11 A"   37 A'                 
 -0.363  -0.336  -0.316  -0.312  -0.295  -0.276
 12 A"   38 A'   39 A'   13 A"   40 A'   14 A"                                 
 -- Virtual --                   
 -0.138  -0.094  -0.085  -0.004   0.009   0.027   0.041   0.043
 41 A'   15 A"   42 A'   43 A'   44 A'   45 A'   16 A"   46 A'                 
  0.064   0.072   0.080   0.088   0.091   0.095   0.118   0.126
 47 A'   48 A'   17 A"   49 A'   18 A"   50 A'   51 A'   52 A'                 
  0.130   0.133   0.144   0.152   0.197   0.205   0.212   0.215
 19 A"   53 A'   54 A'   55 A'   56 A'   57 A'   58 A'   20 A"                 
  0.278   0.280   0.306   0.376   0.383   0.385   0.385   0.420
 59 A'   21 A"   60 A'   61 A'   22 A"   62 A'   23 A"   63 A'                 
  0.432   0.437   0.439   0.444   0.472   0.480   0.530   0.552
 64 A'   24 A"   65 A'   66 A'   25 A"   67 A'   68 A'   26 A"                 
  0.576   0.581   0.591   0.611   0.637   0.713   0.799   0.836
 69 A'   27 A"   70 A'   71 A'   28 A"   72 A'   73 A'   74 A'                 
  0.841   0.841   0.846   0.859   0.870   0.874   0.906   0.913
 29 A"   30 A"   75 A'   76 A'   31 A"   77 A'   32 A"   78 A'                 
  0.941   1.029   1.037   1.108   1.233   1.263   1.298   1.333
 79 A'   80 A'   81 A'   82 A'   83 A'   33 A"   84 A'   85 A'                 
  1.372   1.482   1.564   1.590   1.655   1.740   1.767   1.922
 34 A"   35 A"   36 A"   86 A'   87 A'   88 A'   89 A'   90 A'                 
  2.226   2.242   2.261   2.273   2.367   2.399   2.675   2.816
 37 A"   38 A"   91 A'   92 A'   93 A'   94 A'   39 A"   95 A'                 
  3.128   3.938   3.950   3.963   4.028   4.151   4.346   5.971
 96 A'   40 A"   97 A'   41 A"   98 A'   99 A'  100 A'   42 A"                 
  5.996   6.016   6.933   9.645   9.676  13.774  13.898  14.001
101 A'  102 A'  103 A'  104 A'  105 A'   43 A"  106 A'  107 A'                 
 23.343  25.761  25.819  25.850  25.867  26.158  26.254  27.799
108 A'   44 A"   45 A"  109 A'  110 A'  111 A'  112 A'  113 A'                 
 28.312  28.333  28.341  28.509  28.515  28.518  28.550  28.619
 46 A"  114 A'  115 A'   47 A"  116 A'   48 A"  117 A'  118 A'                 
127.856 127.871 127.890 151.602 163.087 215.631 215.6561901.763
 49 A"  119 A'  120 A'  121 A'  122 A'  123 A'  124 A'  125 A'                 

 Beta MOs, Restricted
 -- Occupied --                  
******* -176.34 -165.74 -165.74 -165.74 -101.59 -101.58  -77.12
  1 A'    2 A'    3 A'    4 A'    1 A"    5 A'    6 A'    7 A'                 
-35.831 -31.326 -31.318 -31.318 -22.976 -22.974 -22.974 -22.969
  8 A'    9 A'   10 A'    2 A"   11 A'   12 A'    3 A"   13 A'                 
-22.969 -10.309  -9.500  -9.493  -7.266  -7.257  -7.255  -7.255
  4 A"   14 A'   15 A'   16 A'   17 A'   18 A'    5 A"   19 A'                 
 -7.249  -7.248  -6.617  -6.380  -4.794  -4.779  -4.776  -4.776
  6 A"   20 A'   21 A'   22 A'   23 A'   24 A'   25 A'    7 A"                 
 -4.775  -4.773  -2.058  -2.054  -2.053  -2.038  -2.038  -0.889
  8 A"   26 A'   27 A'   28 A'    9 A"   29 A'   10 A"   30 A'                 
 -0.860  -0.753  -0.663  -0.539  -0.470  -0.426  -0.401  -0.367
 31 A'   32 A'   33 A'   34 A'   35 A'   36 A'   11 A"   37 A'                 
 -0.363  -0.336  -0.316  -0.312  -0.295  -0.276
 12 A"   38 A'   39 A'   13 A"   40 A'   14 A"                                 
 -- Virtual --                   
 -0.138  -0.094  -0.085  -0.004   0.009   0.027   0.041   0.043
 41 A'   15 A"   42 A'   43 A'   44 A'   45 A'   16 A"   46 A'                 
  0.064   0.072   0.080   0.088   0.091   0.095   0.118   0.126
 47 A'   48 A'   17 A"   49 A'   18 A"   50 A'   51 A'   52 A'                 
  0.130   0.133   0.144   0.152   0.197   0.205   0.212   0.215
 19 A"   53 A'   54 A'   55 A'   56 A'   57 A'   58 A'   20 A"                 
  0.278   0.280   0.306   0.376   0.383   0.385   0.385   0.420
 59 A'   21 A"   60 A'   61 A'   22 A"   62 A'   23 A"   63 A'                 
  0.432   0.437   0.439   0.444   0.472   0.480   0.530   0.552
 64 A'   24 A"   65 A'   66 A'   25 A"   67 A'   68 A'   26 A"                 
  0.576   0.581   0.591   0.611   0.637   0.713   0.799   0.836
 69 A'   27 A"   70 A'   71 A'   28 A"   72 A'   73 A'   74 A'                 
  0.841   0.841   0.846   0.859   0.870   0.874   0.906   0.913
 29 A"   30 A"   75 A'   76 A'   31 A"   77 A'   32 A"   78 A'                 
  0.941   1.029   1.037   1.108   1.233   1.263   1.298   1.333
 79 A'   80 A'   81 A'   82 A'   83 A'   33 A"   84 A'   85 A'                 
  1.372   1.482   1.564   1.590   1.655   1.740   1.767   1.922
 34 A"   35 A"   36 A"   86 A'   87 A'   88 A'   89 A'   90 A'                 
  2.226   2.242   2.261   2.273   2.367   2.399   2.675   2.816
 37 A"   38 A"   91 A'   92 A'   93 A'   94 A'   39 A"   95 A'                 
  3.128   3.938   3.950   3.963   4.028   4.151   4.346   5.971
 96 A'   40 A"   97 A'   41 A"   98 A'   99 A'  100 A'   42 A"                 
  5.996   6.016   6.933   9.645   9.676  13.774  13.898  14.001
101 A'  102 A'  103 A'  104 A'  105 A'   43 A"  106 A'  107 A'                 
 23.343  25.761  25.819  25.850  25.867  26.158  26.254  27.799
108 A'   44 A"   45 A"  109 A'  110 A'  111 A'  112 A'  113 A'                 
 28.312  28.333  28.341  28.509  28.515  28.518  28.550  28.619
 46 A"  114 A'  115 A'   47 A"  116 A'   48 A"  117 A'  118 A'                 
127.856 127.871 127.890 151.602 163.087 215.631 215.6561901.763
 49 A"  119 A'  120 A'  121 A'  122 A'  123 A'  124 A'  125 A'                 
 --------------------------------------------------------------

          Ground-State Mulliken Net Atomic Charges

     Atom                 Charge (a.u.)
  ----------------------------------------
      1 C                    -0.346824
      2 P                     0.019873
      3 Cl                   -0.049399
      4 I                     0.125493
      5 Cl                    0.250857
  ----------------------------------------
  Sum of atomic charges =     0.000000

 -----------------------------------------------------------------
                    Cartesian Multipole Moments
 -----------------------------------------------------------------
    Charge (ESU x 10^10)
                 0.0000
    Dipole Moment (Debye)
         X      -1.0397      Y       0.6276      Z       0.0000
       Tot       1.2145
    Quadrupole Moments (Debye-Ang)
        XX     -70.8742     XY      -0.0905     YY     -73.0745
        XZ       0.0000     YZ      -0.0000     ZZ     -73.2390
    Octopole Moments (Debye-Ang^2)
       XXX    -113.5919    XXY       1.8846    XYY     -26.3345
       YYY       0.5053    XXZ       0.0000    XYZ       0.0000
       YYZ       0.0000    XZZ     -27.8012    YZZ       3.0220
       ZZZ       0.0000
    Hexadecapole Moments (Debye-Ang^3)
      XXXX   -1762.5494   XXXY     -57.6165   XXYY    -388.1216
      XYYY     -56.4179   YYYY    -503.7318   XXXZ       0.0000
      XXYZ       0.0000   XYYZ       0.0000   YYYZ      -0.0000
      XXZZ    -323.5482   XYZZ     -13.0536   YYZZ    -104.2445
      XZZZ       0.0000   YZZZ      -0.0000   ZZZZ     -97.8179
 -----------------------------------------------------------------
 Calculating analytic gradient of the SCF energy
 Gradient of SCF Energy
            1           2           3           4           5
    1   0.0441673  -0.0131143  -0.0080238  -0.0451303   0.0221011
    2   0.0946365  -0.0712347   0.0086551   0.0054119  -0.0374688
    3  -0.0000000   0.0000000  -0.0000000   0.0000000   0.0000000
 Max gradient component =       9.464E-02
 RMS gradient           =       3.674E-02
 Gradient time:  CPU 7.87 s  wall 3.33 s
 Geometry Optimization Parameters
   NAtoms,    NIC,     NZ,  NCons,   NDum,   NFix, NCnnct, MaxDiis
        5      20       5       0       0       0       0       0

 Cartesian Hessian Update
 Hessian Updated using BFGS Update


** GEOMETRY OPTIMIZATION IN DELOCALIZED INTERNAL COORDINATES **
   Searching for a Minimum

   Optimization Cycle:   3

                       Coordinates (Angstroms)
     ATOM                X               Y               Z
      1  C         0.5448820671   -0.2104419635    0.0000000000
      2  P         1.4366146409    1.1107893652    0.0000000000
      3  Cl        3.4357491229    0.6439686380    0.0000000000
      4  I        -1.8047594648    0.0631202646    0.0000000000
      5  Cl        1.2004756485   -1.9656330881    0.0000000000
   Point Group: cs    Number of degrees of freedom:     7


   Energy is  -8219.419991623

 Hessian Updated using BFGS Update

  7 Hessian modes will be used to form the next step
  Hessian Eigenvalues:
     0.035628    0.108323    0.239906    0.250008    0.253896    0.312210
     0.844600

 Minimum Search - Taking Simple RFO Step
 Searching for Lamda that Minimizes Along All modes
 Value Taken    Lamda =  -0.05589156
 Calculated Step too Large.  Step scaled by  0.423402
 Step Taken.  Stepsize is  0.300000

                             Maximum     Tolerance    Cnvgd?
         Gradient           0.069199      0.000300      NO
         Displacement       0.168680      0.001200      NO
         Energy change     -0.028563      0.000001      NO


 New Cartesian Coordinates Obtained by Inverse Iteration

 Displacement from previous Coordinates is:  0.301400
 ----------------------------------------------------------------
             Standard Nuclear Orientation (Angstroms)
    I     Atom           X                Y                Z
 ----------------------------------------------------------------
    1      C       0.5395183836    -0.2265628719     0.0000000000
    2      P       1.4120787556     1.1416664313     0.0000000000
    3      Cl      3.4086221698     0.6194655793     0.0000000000
    4      I      -1.6856840208     0.0222687694     0.0000000000
    5      Cl      1.1384267266    -1.9150346919     0.0000000000
 ----------------------------------------------------------------
 Molecular Point Group                 Cs    NOp =  2
 Largest Abelian Subgroup              Cs    NOp =  2
 Nuclear Repulsion Energy =   666.8786343566 hartrees
 There are       54 alpha and       54 beta electrons
 Applying Cartesian multipole field
    Component          Value
    ---------          -----
     (2,0,0)        1.00000E-11
     (0,2,0)        2.00000E-11
     (0,0,2)       -3.00000E-11
 Nucleus-field energy     =     0.0000000207 hartrees
 Requested basis set is 6-311++G(d,p)
 There are 69 shells and 174 basis functions
 A cutoff of  1.0D-11 yielded   1840 shell pairs
 There are     12740 function pairs (     14128 Cartesian)
 Smallest overlap matrix eigenvalue = 3.63E-04
 Guess MOs from SCF MO coefficient file

 -----------------------------------------------------------------------
  General SCF calculation program by
  Eric Jon Sundstrom, Paul Horn, Yuezhi Mao, Dmitri Zuev, Alec White,
  David Stuck, Shaama M.S., Shane Yost, Joonho Lee, David Small,
  Daniel Levine, Susi Lehtola, Hugh Burton, Evgeny Epifanovsky
 -----------------------------------------------------------------------
 Exchange:     0.2000 Hartree-Fock + 0.0800 Slater + 0.7200 B88
 Correlation:  0.1900 VWN1RPA + 0.8100 LYP
 Using SG-1 standard quadrature grid
 using 4 threads for integral computing
 -------------------------------------------------------
 OpenMP Integral computing Module                
 Release: version 2.0, May 2017, Q-Chem Inc. Pleasanton 
 -------------------------------------------------------
 -------------------------------------------------------
 OpenMP BLAS3 based DFT computing Module                
 Release: version 1.0, May 2013, Q-Chem Inc. Pittsburgh 
 -------------------------------------------------------
 A restricted SCF calculation will be
 performed using DIIS
 SCF converges when DIIS error is below 1.0e-08
 ---------------------------------------
  Cycle       Energy         DIIS error
 ---------------------------------------
    1   -8219.4347879456      8.66e-04  
    2   -8219.4377102699      5.43e-04  
    3   -8219.4368214640      7.14e-04  
    4   -8219.4388589879      1.01e-04  
    5   -8219.4389039156      3.46e-05  
    6   -8219.4389090751      6.44e-06  
    7   -8219.4389092370      2.34e-06  
    8   -8219.4389092568      6.76e-07  
    9   -8219.4389092588      1.28e-07  
   10   -8219.4389092589      4.94e-08  
   11   -8219.4389092590      8.87e-09  Convergence criterion met
 ---------------------------------------
 SCF time:   CPU 25.79s  wall 10.00s 
 SCF   energy in the final basis set =    -8219.4389092590
 Total energy in the final basis set =    -8219.4389092590

 --------------------------------------------------------------
             Orbital Energies (a.u.) and Symmetries
 --------------------------------------------------------------

 Alpha MOs, Restricted
 -- Occupied --                  
******* -176.33 -165.74 -165.73 -165.73 -101.59 -101.57  -77.12
  1 A'    2 A'    3 A'    4 A'    1 A"    5 A'    6 A'    7 A'                 
-35.829 -31.323 -31.316 -31.316 -22.973 -22.972 -22.972 -22.967
  8 A'    9 A'   10 A'    2 A"   11 A'   12 A'    3 A"   13 A'                 
-22.967 -10.306  -9.505  -9.488  -7.271  -7.260  -7.260  -7.251
  4 A"   14 A'   15 A'   16 A'   17 A'    5 A"   18 A'   19 A'                 
 -7.244  -7.243  -6.614  -6.378  -4.791  -4.777  -4.775  -4.775
  6 A"   20 A'   21 A'   22 A'   23 A'   24 A'   25 A'    7 A"                 
 -4.773  -4.771  -2.056  -2.052  -2.051  -2.037  -2.037  -0.899
  8 A"   26 A'   27 A'   28 A'    9 A"   29 A'   10 A"   30 A'                 
 -0.863  -0.752  -0.665  -0.544  -0.474  -0.434  -0.407  -0.367
 31 A'   32 A'   33 A'   34 A'   35 A'   36 A'   11 A"   37 A'                 
 -0.363  -0.339  -0.317  -0.313  -0.294  -0.269
 12 A"   38 A'   39 A'   13 A"   40 A'   14 A"                                 
 -- Virtual --                   
 -0.111  -0.096  -0.071  -0.004   0.013   0.028   0.042   0.042
 41 A'   15 A"   42 A'   43 A'   44 A'   45 A'   16 A"   46 A'                 
  0.065   0.070   0.078   0.089   0.092   0.096   0.118   0.124
 47 A'   48 A'   17 A"   49 A'   18 A"   50 A'   51 A'   52 A'                 
  0.131   0.134   0.141   0.155   0.195   0.205   0.215   0.216
 19 A"   53 A'   54 A'   55 A'   56 A'   57 A'   58 A'   20 A"                 
  0.278   0.281   0.307   0.372   0.384   0.386   0.387   0.417
 59 A'   21 A"   60 A'   61 A'   22 A"   23 A"   62 A'   63 A'                 
  0.433   0.438   0.450   0.458   0.468   0.470   0.528   0.548
 64 A'   24 A"   65 A'   66 A'   67 A'   25 A"   68 A'   26 A"                 
  0.586   0.598   0.604   0.619   0.635   0.717   0.800   0.833
 27 A"   69 A'   70 A'   71 A'   28 A"   72 A'   73 A'   29 A"                 
  0.837   0.846   0.847   0.863   0.875   0.887   0.908   0.920
 74 A'   30 A"   75 A'   76 A'   31 A"   77 A'   32 A"   78 A'                 
  0.937   1.008   1.051   1.135   1.235   1.266   1.335   1.343
 79 A'   80 A'   81 A'   82 A'   83 A'   33 A"   84 A'   85 A'                 
  1.391   1.479   1.565   1.604   1.668   1.762   1.778   1.911
 34 A"   35 A"   36 A"   86 A'   87 A'   88 A'   89 A'   90 A'                 
  2.227   2.244   2.263   2.282   2.367   2.422   2.673   2.814
 37 A"   38 A"   91 A'   92 A'   93 A'   94 A'   39 A"   95 A'                 
  3.138   3.939   3.956   3.976   4.048   4.190   4.364   5.976
 96 A'   40 A"   97 A'   41 A"   98 A'   99 A'  100 A'   42 A"                 
  6.004   6.024   6.928   9.650   9.691  13.777  13.900  13.986
101 A'  102 A'  103 A'  104 A'  105 A'   43 A"  106 A'  107 A'                 
 23.330  25.765  25.822  25.864  25.879  26.157  26.277  27.818
108 A'   44 A"   45 A"  109 A'  110 A'  111 A'  112 A'  113 A'                 
 28.317  28.340  28.347  28.511  28.518  28.525  28.563  28.641
 46 A"  114 A'  115 A'   47 A"  116 A'   48 A"  117 A'  118 A'                 
127.860 127.879 127.896 151.618 163.076 215.635 215.6731901.779
 49 A"  119 A'  120 A'  121 A'  122 A'  123 A'  124 A'  125 A'                 

 Beta MOs, Restricted
 -- Occupied --                  
******* -176.33 -165.74 -165.73 -165.73 -101.59 -101.57  -77.12
  1 A'    2 A'    3 A'    4 A'    1 A"    5 A'    6 A'    7 A'                 
-35.829 -31.323 -31.316 -31.316 -22.973 -22.972 -22.972 -22.967
  8 A'    9 A'   10 A'    2 A"   11 A'   12 A'    3 A"   13 A'                 
-22.967 -10.306  -9.505  -9.488  -7.271  -7.260  -7.260  -7.251
  4 A"   14 A'   15 A'   16 A'   17 A'    5 A"   18 A'   19 A'                 
 -7.244  -7.243  -6.614  -6.378  -4.791  -4.777  -4.775  -4.775
  6 A"   20 A'   21 A'   22 A'   23 A'   24 A'   25 A'    7 A"                 
 -4.773  -4.771  -2.056  -2.052  -2.051  -2.037  -2.037  -0.899
  8 A"   26 A'   27 A'   28 A'    9 A"   29 A'   10 A"   30 A'                 
 -0.863  -0.752  -0.665  -0.544  -0.474  -0.434  -0.407  -0.367
 31 A'   32 A'   33 A'   34 A'   35 A'   36 A'   11 A"   37 A'                 
 -0.363  -0.339  -0.317  -0.313  -0.294  -0.269
 12 A"   38 A'   39 A'   13 A"   40 A'   14 A"                                 
 -- Virtual --                   
 -0.111  -0.096  -0.071  -0.004   0.013   0.028   0.042   0.042
 41 A'   15 A"   42 A'   43 A'   44 A'   45 A'   16 A"   46 A'                 
  0.065   0.070   0.078   0.089   0.092   0.096   0.118   0.124
 47 A'   48 A'   17 A"   49 A'   18 A"   50 A'   51 A'   52 A'                 
  0.131   0.134   0.141   0.155   0.195   0.205   0.215   0.216
 19 A"   53 A'   54 A'   55 A'   56 A'   57 A'   58 A'   20 A"                 
  0.278   0.281   0.307   0.372   0.384   0.386   0.387   0.417
 59 A'   21 A"   60 A'   61 A'   22 A"   23 A"   62 A'   63 A'                 
  0.433   0.438   0.450   0.458   0.468   0.470   0.528   0.548
 64 A'   24 A"   65 A'   66 A'   67 A'   25 A"   68 A'   26 A"                 
  0.586   0.598   0.604   0.619   0.635   0.717   0.800   0.833
 27 A"   69 A'   70 A'   71 A'   28 A"   72 A'   73 A'   29 A"                 
  0.837   0.846   0.847   0.863   0.875   0.887   0.908   0.920
 74 A'   30 A"   75 A'   76 A'   31 A"   77 A'   32 A"   78 A'                 
  0.937   1.008   1.051   1.135   1.235   1.266   1.335   1.343
 79 A'   80 A'   81 A'   82 A'   83 A'   33 A"   84 A'   85 A'                 
  1.391   1.479   1.565   1.604   1.668   1.762   1.778   1.911
 34 A"   35 A"   36 A"   86 A'   87 A'   88 A'   89 A'   90 A'                 
  2.227   2.244   2.263   2.282   2.367   2.422   2.673   2.814
 37 A"   38 A"   91 A'   92 A'   93 A'   94 A'   39 A"   95 A'                 
  3.138   3.939   3.956   3.976   4.048   4.190   4.364   5.976
 96 A'   40 A"   97 A'   41 A"   98 A'   99 A'  100 A'   42 A"                 
  6.004   6.024   6.928   9.650   9.691  13.777  13.900  13.986
101 A'  102 A'  103 A'  104 A'  105 A'   43 A"  106 A'  107 A'                 
 23.330  25.765  25.822  25.864  25.879  26.157  26.277  27.818
108 A'   44 A"   45 A"  109 A'  110 A'  111 A'  112 A'  113 A'                 
 28.317  28.340  28.347  28.511  28.518  28.525  28.563  28.641
 46 A"  114 A'  115 A'   47 A"  116 A'   48 A"  117 A'  118 A'                 
127.860 127.879 127.896 151.618 163.076 215.635 215.6731901.779
 49 A"  119 A'  120 A'  121 A'  122 A'  123 A'  124 A'  125 A'                 
 --------------------------------------------------------------

          Ground-State Mulliken Net Atomic Charges

     Atom                 Charge (a.u.)
  ----------------------------------------
      1 C                    -0.405217
      2 P                     0.019413
      3 Cl                   -0.068583
      4 I                     0.136714
      5 Cl                    0.317673
  ----------------------------------------
  Sum of atomic charges =    -0.000000

 -----------------------------------------------------------------
                    Cartesian Multipole Moments
 -----------------------------------------------------------------
    Charge (ESU x 10^10)
                -0.0000
    Dipole Moment (Debye)
         X      -1.1723      Y       0.3545      Z      -0.0000
       Tot       1.2247
    Quadrupole Moments (Debye-Ang)
        XX     -72.3159     XY      -0.3620     YY     -72.3779
        XZ      -0.0000     YZ       0.0000     ZZ     -73.1135
    Octopole Moments (Debye-Ang^2)
       XXX    -120.9265    XXY       0.9785    XYY     -28.0648
       YYY       0.8793    XXZ      -0.0000    XYZ       0.0000
       YYZ      -0.0000    XZZ     -30.0769    YZZ       3.0812
       ZZZ      -0.0000
    Hexadecapole Moments (Debye-Ang^3)
      XXXX   -1689.7764   XXXY     -69.9310   XXYY    -369.7843
      XYYY     -66.4881   YYYY    -487.5804   XXXZ      -0.0000
      XXYZ       0.0000   XYYZ      -0.0000   YYYZ       0.0000
      XXZZ    -307.3904   XYZZ     -17.1202   YYZZ    -101.6028
      XZZZ      -0.0000   YZZZ       0.0000   ZZZZ     -97.5815
 -----------------------------------------------------------------
 Calculating analytic gradient of the SCF energy
 Gradient of SCF Energy
            1           2           3           4           5
    1   0.0261837  -0.0074449  -0.0063662  -0.0234470   0.0110744
    2   0.0588715  -0.0459746   0.0056897   0.0018826  -0.0204692
    3  -0.0000000   0.0000000  -0.0000000  -0.0000000   0.0000000
 Max gradient component =       5.887E-02
 RMS gradient           =       2.234E-02
 Gradient time:  CPU 8.09 s  wall 2.87 s
 Geometry Optimization Parameters
   NAtoms,    NIC,     NZ,  NCons,   NDum,   NFix, NCnnct, MaxDiis
        5      20       5       0       0       0       0       0

 Cartesian Hessian Update
 Hessian Updated using BFGS Update


** GEOMETRY OPTIMIZATION IN DELOCALIZED INTERNAL COORDINATES **
   Searching for a Minimum

   Optimization Cycle:   4

                       Coordinates (Angstroms)
     ATOM                X               Y               Z
      1  C         0.5395183836   -0.2265628719    0.0000000000
      2  P         1.4120787556    1.1416664313    0.0000000000
      3  Cl        3.4086221698    0.6194655793    0.0000000000
      4  I        -1.6856840208    0.0222687694    0.0000000000
      5  Cl        1.1384267266   -1.9150346919    0.0000000000
   Point Group: cs    Number of degrees of freedom:     7


   Energy is  -8219.438909259

 Hessian Updated using BFGS Update

  7 Hessian modes will be used to form the next step
  Hessian Eigenvalues:
     0.070574    0.128379    0.236505    0.251459    0.253122    0.311574
     0.781107

 Minimum Search - Taking Simple RFO Step
 Searching for Lamda that Minimizes Along All modes
 Value Taken    Lamda =  -0.01480452
 Calculated Step too Large.  Step scaled by  0.962988
 Step Taken.  Stepsize is  0.300000

                             Maximum     Tolerance    Cnvgd?
         Gradient           0.042101      0.000300      NO
         Displacement       0.179222      0.001200      NO
         Energy change     -0.018918      0.000001      NO


 New Cartesian Coordinates Obtained by Inverse Iteration

 Displacement from previous Coordinates is:  0.290035
 ----------------------------------------------------------------
             Standard Nuclear Orientation (Angstroms)
    I     Atom           X                Y                Z
 ----------------------------------------------------------------
    1      C       0.5386937224    -0.2527317602     0.0000000000
    2      P       1.3839827994     1.1818010384     0.0000000000
    3      Cl      3.3804170603     0.5847870054     0.0000000000
    4      I      -1.5784699018    -0.0134947274     0.0000000000
    5      Cl      1.0883383343    -1.8585583400     0.0000000000
 ----------------------------------------------------------------
 Molecular Point Group                 Cs    NOp =  2
 Largest Abelian Subgroup              Cs    NOp =  2
 Nuclear Repulsion Energy =   686.3623060313 hartrees
 There are       54 alpha and       54 beta electrons
 Applying Cartesian multipole field
    Component          Value
    ---------          -----
     (2,0,0)        1.00000E-11
     (0,2,0)        2.00000E-11
     (0,0,2)       -3.00000E-11
 Nucleus-field energy     =     0.0000000196 hartrees
 Requested basis set is 6-311++G(d,p)
 There are 69 shells and 174 basis functions
 A cutoff of  1.0D-11 yielded   1862 shell pairs
 There are     12918 function pairs (     14339 Cartesian)
 Smallest overlap matrix eigenvalue = 2.96E-04
 Guess MOs from SCF MO coefficient file

 -----------------------------------------------------------------------
  General SCF calculation program by
  Eric Jon Sundstrom, Paul Horn, Yuezhi Mao, Dmitri Zuev, Alec White,
  David Stuck, Shaama M.S., Shane Yost, Joonho Lee, David Small,
  Daniel Levine, Susi Lehtola, Hugh Burton, Evgeny Epifanovsky
 -----------------------------------------------------------------------
 Exchange:     0.2000 Hartree-Fock + 0.0800 Slater + 0.7200 B88
 Correlation:  0.1900 VWN1RPA + 0.8100 LYP
 Using SG-1 standard quadrature grid
 using 4 threads for integral computing
 -------------------------------------------------------
 OpenMP Integral computing Module                
 Release: version 2.0, May 2017, Q-Chem Inc. Pleasanton 
 -------------------------------------------------------
 -------------------------------------------------------
 OpenMP BLAS3 based DFT computing Module                
 Release: version 1.0, May 2013, Q-Chem Inc. Pittsburgh 
 -------------------------------------------------------
 A restricted SCF calculation will be
 performed using DIIS
 SCF converges when DIIS error is below 1.0e-08
 ---------------------------------------
  Cycle       Energy         DIIS error
 ---------------------------------------
    1   -8219.4395066585      1.04e-03  
    2   -8219.4440130306      5.59e-04  
    3   -8219.4429540689      7.55e-04  
    4   -8219.4451430570      1.40e-04  
    5   -8219.4452317751      4.66e-05  
    6   -8219.4452413153      7.57e-06  
    7   -8219.4452415296      2.92e-06  
    8   -8219.4452415605      7.80e-07  
    9   -8219.4452415632      1.75e-07  
   10   -8219.4452415633      6.10e-08  
   11   -8219.4452415633      1.11e-08  
   12   -8219.4452415634      2.46e-09  Convergence criterion met
 ---------------------------------------
 SCF time:   CPU 28.75s  wall 12.00s 
 SCF   energy in the final basis set =    -8219.4452415634
 Total energy in the final basis set =    -8219.4452415634

 --------------------------------------------------------------
             Orbital Energies (a.u.) and Symmetries
 --------------------------------------------------------------

 Alpha MOs, Restricted
 -- Occupied --                  
******* -176.33 -165.73 -165.73 -165.73 -101.60 -101.57  -77.12
  1 A'    2 A'    3 A'    4 A'    1 A"    5 A'    6 A'    7 A'                 
-35.827 -31.321 -31.314 -31.314 -22.971 -22.969 -22.969 -22.965
  8 A'    9 A'   10 A'    2 A"   11 A'   12 A'    3 A"   13 A'                 
-22.965 -10.302  -9.512  -9.481  -7.277  -7.267  -7.266  -7.244
  4 A"   14 A'   15 A'   16 A'   17 A'    5 A"   18 A'   19 A'                 
 -7.236  -7.236  -6.612  -6.376  -4.789  -4.775  -4.774  -4.773
  6 A"   20 A'   21 A'   22 A'   23 A'   24 A'   25 A'    7 A"                 
 -4.770  -4.769  -2.055  -2.050  -2.050  -2.037  -2.037  -0.923
  8 A"   26 A'   27 A'   28 A'    9 A"   29 A'   10 A"   30 A'                 
 -0.857  -0.752  -0.663  -0.553  -0.475  -0.443  -0.419  -0.366
 31 A'   32 A'   33 A'   34 A'   35 A'   36 A'   11 A"   37 A'                 
 -0.360  -0.341  -0.317  -0.314  -0.294  -0.260
 12 A"   38 A'   39 A'   13 A"   40 A'   14 A"                                 
 -- Virtual --                   
 -0.099  -0.086  -0.060  -0.004   0.019   0.027   0.042   0.043
 15 A"   41 A'   42 A'   43 A'   44 A'   45 A'   46 A'   16 A"                 
  0.067   0.069   0.075   0.090   0.094   0.097   0.117   0.123
 47 A'   48 A'   17 A"   49 A'   18 A"   50 A'   51 A'   52 A'                 
  0.130   0.135   0.141   0.157   0.190   0.208   0.217   0.224
 19 A"   53 A'   54 A'   55 A'   56 A'   57 A'   20 A"   58 A'                 
  0.277   0.283   0.311   0.364   0.381   0.388   0.390   0.419
 59 A'   21 A"   60 A'   61 A'   22 A"   62 A'   23 A"   63 A'                 
  0.433   0.438   0.447   0.468   0.468   0.474   0.525   0.541
 64 A'   24 A"   65 A'   66 A'   25 A"   67 A'   68 A'   26 A"                 
  0.593   0.608   0.621   0.633   0.636   0.718   0.787   0.822
 27 A"   69 A'   70 A'   28 A"   71 A'   72 A'   73 A'   29 A"                 
  0.838   0.847   0.853   0.867   0.880   0.908   0.909   0.927
 74 A'   75 A'   30 A"   76 A'   31 A"   32 A"   77 A'   78 A'                 
  0.946   0.974   1.065   1.168   1.230   1.271   1.348   1.363
 79 A'   80 A'   81 A'   82 A'   83 A'   33 A"   84 A'   85 A'                 
  1.403   1.483   1.570   1.609   1.687   1.753   1.791   1.930
 34 A"   35 A"   36 A"   86 A'   87 A'   88 A'   89 A'   90 A'                 
  2.227   2.248   2.264   2.293   2.368   2.440   2.671   2.815
 37 A"   38 A"   91 A'   92 A'   93 A'   94 A'   39 A"   95 A'                 
  3.151   3.941   3.960   3.988   4.065   4.203   4.392   5.980
 96 A'   40 A"   97 A'   41 A"   98 A'   99 A'  100 A'   42 A"                 
  6.010   6.035   6.917   9.656   9.715  13.780  13.900  13.965
101 A'  102 A'  103 A'  104 A'  105 A'   43 A"  106 A'  107 A'                 
 23.325  25.769  25.825  25.862  25.909  26.149  26.285  27.840
108 A'   44 A"   45 A"  109 A'  110 A'  111 A'  112 A'  113 A'                 
 28.321  28.347  28.355  28.513  28.522  28.533  28.575  28.654
 46 A"  114 A'  115 A'   47 A"  116 A'   48 A"  117 A'  118 A'                 
127.865 127.885 127.904 151.637 163.056 215.641 215.7021901.799
 49 A"  119 A'  120 A'  121 A'  122 A'  123 A'  124 A'  125 A'                 

 Beta MOs, Restricted
 -- Occupied --                  
******* -176.33 -165.73 -165.73 -165.73 -101.60 -101.57  -77.12
  1 A'    2 A'    3 A'    4 A'    1 A"    5 A'    6 A'    7 A'                 
-35.827 -31.321 -31.314 -31.314 -22.971 -22.969 -22.969 -22.965
  8 A'    9 A'   10 A'    2 A"   11 A'   12 A'    3 A"   13 A'                 
-22.965 -10.302  -9.512  -9.481  -7.277  -7.267  -7.266  -7.244
  4 A"   14 A'   15 A'   16 A'   17 A'    5 A"   18 A'   19 A'                 
 -7.236  -7.236  -6.612  -6.376  -4.789  -4.775  -4.774  -4.773
  6 A"   20 A'   21 A'   22 A'   23 A'   24 A'   25 A'    7 A"                 
 -4.770  -4.769  -2.055  -2.050  -2.050  -2.037  -2.037  -0.923
  8 A"   26 A'   27 A'   28 A'    9 A"   29 A'   10 A"   30 A'                 
 -0.857  -0.752  -0.663  -0.553  -0.475  -0.443  -0.419  -0.366
 31 A'   32 A'   33 A'   34 A'   35 A'   36 A'   11 A"   37 A'                 
 -0.360  -0.341  -0.317  -0.314  -0.294  -0.260
 12 A"   38 A'   39 A'   13 A"   40 A'   14 A"                                 
 -- Virtual --                   
 -0.099  -0.086  -0.060  -0.004   0.019   0.027   0.042   0.043
 15 A"   41 A'   42 A'   43 A'   44 A'   45 A'   46 A'   16 A"                 
  0.067   0.069   0.075   0.090   0.094   0.097   0.117   0.123
 47 A'   48 A'   17 A"   49 A'   18 A"   50 A'   51 A'   52 A'                 
  0.130   0.135   0.141   0.157   0.190   0.208   0.217   0.224
 19 A"   53 A'   54 A'   55 A'   56 A'   57 A'   20 A"   58 A'                 
  0.277   0.283   0.311   0.364   0.381   0.388   0.390   0.419
 59 A'   21 A"   60 A'   61 A'   22 A"   62 A'   23 A"   63 A'                 
  0.433   0.438   0.447   0.468   0.468   0.474   0.525   0.541
 64 A'   24 A"   65 A'   66 A'   25 A"   67 A'   68 A'   26 A"                 
  0.593   0.608   0.621   0.633   0.636   0.718   0.787   0.822
 27 A"   69 A'   70 A'   28 A"   71 A'   72 A'   73 A'   29 A"                 
  0.838   0.847   0.853   0.867   0.880   0.908   0.909   0.927
 74 A'   75 A'   30 A"   76 A'   31 A"   32 A"   77 A'   78 A'                 
  0.946   0.974   1.065   1.168   1.230   1.271   1.348   1.363
 79 A'   80 A'   81 A'   82 A'   83 A'   33 A"   84 A'   85 A'                 
  1.403   1.483   1.570   1.609   1.687   1.753   1.791   1.930
 34 A"   35 A"   36 A"   86 A'   87 A'   88 A'   89 A'   90 A'                 
  2.227   2.248   2.264   2.293   2.368   2.440   2.671   2.815
 37 A"   38 A"   91 A'   92 A'   93 A'   94 A'   39 A"   95 A'                 
  3.151   3.941   3.960   3.988   4.065   4.203   4.392   5.980
 96 A'   40 A"   97 A'   41 A"   98 A'   99 A'  100 A'   42 A"                 
  6.010   6.035   6.917   9.656   9.715  13.780  13.900  13.965
101 A'  102 A'  103 A'  104 A'  105 A'   43 A"  106 A'  107 A'                 
 23.325  25.769  25.825  25.862  25.909  26.149  26.285  27.840
108 A'   44 A"   45 A"  109 A'  110 A'  111 A'  112 A'  113 A'                 
 28.321  28.347  28.355  28.513  28.522  28.533  28.575  28.654
 46 A"  114 A'  115 A'   47 A"  116 A'   48 A"  117 A'  118 A'                 
127.865 127.885 127.904 151.637 163.056 215.641 215.7021901.799
 49 A"  119 A'  120 A'  121 A'  122 A'  123 A'  124 A'  125 A'                 
 --------------------------------------------------------------

          Ground-State Mulliken Net Atomic Charges

     Atom                 Charge (a.u.)
  ----------------------------------------
      1 C                    -0.460215
      2 P                     0.014516
      3 Cl                   -0.092841
      4 I                     0.144856
      5 Cl                    0.393684
  ----------------------------------------
  Sum of atomic charges =    -0.000000

 -----------------------------------------------------------------
                    Cartesian Multipole Moments
 -----------------------------------------------------------------
    Charge (ESU x 10^10)
                -0.0000
    Dipole Moment (Debye)
         X      -1.3795      Y       0.0288      Z      -0.0000
       Tot       1.3798
    Quadrupole Moments (Debye-Ang)
        XX     -74.1162     XY      -0.7563     YY     -71.5016
        XZ      -0.0000     YZ       0.0000     ZZ     -73.0081
    Octopole Moments (Debye-Ang^2)
       XXX    -129.2008    XXY      -0.1817    XYY     -29.4241
       YYY       0.8396    XXZ      -0.0000    XYZ       0.0000
       YYZ      -0.0000    XZZ     -32.2879    YZZ       2.7833
       ZZZ      -0.0000
    Hexadecapole Moments (Debye-Ang^3)
      XXXX   -1634.6847   XXXY     -80.7482   XXYY    -353.4568
      XYYY     -72.9462   YYYY    -471.3963   XXXZ      -0.0000
      XXYZ       0.0000   XYYZ      -0.0000   YYYZ       0.0000
      XXZZ    -293.9576   XYZZ     -20.2703   YYZZ     -99.0017
      XZZZ      -0.0000   YZZZ       0.0000   ZZZZ     -97.4620
 -----------------------------------------------------------------
 Calculating analytic gradient of the SCF energy
 Gradient of SCF Energy
            1           2           3           4           5
    1   0.0079107  -0.0036675  -0.0037908   0.0054020  -0.0058545
    2   0.0040876  -0.0135246   0.0009284  -0.0022280   0.0107366
    3   0.0000000  -0.0000000  -0.0000000  -0.0000000   0.0000000
 Max gradient component =       1.352E-02
 RMS gradient           =       5.625E-03
 Gradient time:  CPU 8.39 s  wall 3.14 s
 Geometry Optimization Parameters
   NAtoms,    NIC,     NZ,  NCons,   NDum,   NFix, NCnnct, MaxDiis
        5      20       5       0       0       0       0       0

 Cartesian Hessian Update
 Hessian Updated using BFGS Update


** GEOMETRY OPTIMIZATION IN DELOCALIZED INTERNAL COORDINATES **
   Searching for a Minimum

   Optimization Cycle:   5

                       Coordinates (Angstroms)
     ATOM                X               Y               Z
      1  C         0.5386937224   -0.2527317602    0.0000000000
      2  P         1.3839827994    1.1818010384    0.0000000000
      3  Cl        3.3804170603    0.5847870054    0.0000000000
      4  I        -1.5784699018   -0.0134947274    0.0000000000
      5  Cl        1.0883383343   -1.8585583400    0.0000000000
   Point Group: cs    Number of degrees of freedom:     7


   Energy is  -8219.445241563

 Hessian Updated using BFGS Update

  7 Hessian modes will be used to form the next step
  Hessian Eigenvalues:
     0.072288    0.179675    0.229042    0.252196    0.260031    0.312932
     0.716393

 Minimum Search - Taking Simple RFO Step
 Searching for Lamda that Minimizes Along All modes
 Value Taken    Lamda =  -0.00106907
 Step Taken.  Stepsize is  0.060034

                             Maximum     Tolerance    Cnvgd?
         Gradient           0.018156      0.000300      NO
         Displacement       0.052130      0.001200      NO
         Energy change     -0.006332      0.000001      NO


 New Cartesian Coordinates Obtained by Inverse Iteration

 Displacement from previous Coordinates is:  0.068133
 ----------------------------------------------------------------
             Standard Nuclear Orientation (Angstroms)
    I     Atom           X                Y                Z
 ----------------------------------------------------------------
    1      C       0.5361967569    -0.2554535537     0.0000000000
    2      P       1.3820974605     1.1877405637     0.0000000000
    3      Cl      3.3848505076     0.5898286076     0.0000000000
    4      I      -1.5930042709     0.0017051914     0.0000000000
    5      Cl      1.1028215604    -1.8820175928     0.0000000000
 ----------------------------------------------------------------
 Molecular Point Group                 Cs    NOp =  2
 Largest Abelian Subgroup              Cs    NOp =  2
 Nuclear Repulsion Energy =   681.6822079413 hartrees
 There are       54 alpha and       54 beta electrons
 Applying Cartesian multipole field
    Component          Value
    ---------          -----
     (2,0,0)        1.00000E-11
     (0,2,0)        2.00000E-11
     (0,0,2)       -3.00000E-11
 Nucleus-field energy     =     0.0000000198 hartrees
 Requested basis set is 6-311++G(d,p)
 There are 69 shells and 174 basis functions
 A cutoff of  1.0D-11 yielded   1858 shell pairs
 There are     12898 function pairs (     14315 Cartesian)
 Smallest overlap matrix eigenvalue = 3.17E-04
 Guess MOs from SCF MO coefficient file

 -----------------------------------------------------------------------
  General SCF calculation program by
  Eric Jon Sundstrom, Paul Horn, Yuezhi Mao, Dmitri Zuev, Alec White,
  David Stuck, Shaama M.S., Shane Yost, Joonho Lee, David Small,
  Daniel Levine, Susi Lehtola, Hugh Burton, Evgeny Epifanovsky
 -----------------------------------------------------------------------
 Exchange:     0.2000 Hartree-Fock + 0.0800 Slater + 0.7200 B88
 Correlation:  0.1900 VWN1RPA + 0.8100 LYP
 Using SG-1 standard quadrature grid
 using 4 threads for integral computing
 -------------------------------------------------------
 OpenMP Integral computing Module                
 Release: version 2.0, May 2017, Q-Chem Inc. Pleasanton 
 -------------------------------------------------------
 -------------------------------------------------------
 OpenMP BLAS3 based DFT computing Module                
 Release: version 1.0, May 2013, Q-Chem Inc. Pittsburgh 
 -------------------------------------------------------
 A restricted SCF calculation will be
 performed using DIIS
 SCF converges when DIIS error is below 1.0e-08
 ---------------------------------------
  Cycle       Energy         DIIS error
 ---------------------------------------
    1   -8219.4455538511      2.47e-04  
    2   -8219.4455769542      2.64e-04  
    3   -8219.4457143358      1.80e-04  
    4   -8219.4458434127      3.67e-05  
    5   -8219.4458500784      6.75e-06  
    6   -8219.4458502507      2.38e-06  
    7   -8219.4458502744      7.73e-07  
    8   -8219.4458502768      1.78e-07  
    9   -8219.4458502769      5.24e-08  
   10   -8219.4458502769      1.56e-08  
   11   -8219.4458502769      2.78e-09  Convergence criterion met
 ---------------------------------------
 SCF time:   CPU 26.18s  wall 10.00s 
 SCF   energy in the final basis set =    -8219.4458502769
 Total energy in the final basis set =    -8219.4458502769

 --------------------------------------------------------------
             Orbital Energies (a.u.) and Symmetries
 --------------------------------------------------------------

 Alpha MOs, Restricted
 -- Occupied --                  
******* -176.33 -165.74 -165.73 -165.73 -101.60 -101.57  -77.12
  1 A'    2 A'    3 A'    4 A'    1 A"    5 A'    6 A'    7 A'                 
-35.828 -31.321 -31.315 -31.315 -22.972 -22.970 -22.970 -22.966
  8 A'    9 A'   10 A'    2 A"   11 A'   12 A'    3 A"   13 A'                 
-22.966 -10.305  -9.511  -9.481  -7.276  -7.266  -7.265  -7.244
  4 A"   14 A'   15 A'   16 A'   17 A'    5 A"   18 A'   19 A'                 
 -7.236  -7.236  -6.614  -6.377  -4.790  -4.777  -4.775  -4.774
  6 A"   20 A'   21 A'   22 A'   23 A'   24 A'   25 A'    7 A"                 
 -4.772  -4.771  -2.056  -2.051  -2.051  -2.037  -2.037  -0.916
  8 A"   26 A'   27 A'   28 A'    9 A"   29 A'   10 A"   30 A'                 
 -0.856  -0.752  -0.662  -0.551  -0.474  -0.439  -0.415  -0.366
 31 A'   32 A'   33 A'   34 A'   35 A'   36 A'   11 A"   37 A'                 
 -0.359  -0.340  -0.318  -0.315  -0.295  -0.261
 12 A"   38 A'   39 A'   13 A"   40 A'   14 A"                                 
 -- Virtual --                   
 -0.101  -0.089  -0.064  -0.005   0.016   0.027   0.041   0.043
 15 A"   41 A'   42 A'   43 A'   44 A'   45 A'   46 A'   16 A"                 
  0.065   0.068   0.076   0.089   0.094   0.096   0.117   0.123
 47 A'   48 A'   17 A"   49 A'   18 A"   50 A'   51 A'   52 A'                 
  0.130   0.135   0.140   0.157   0.190   0.208   0.216   0.222
 19 A"   53 A'   54 A'   55 A'   56 A'   57 A'   20 A"   58 A'                 
  0.276   0.282   0.310   0.364   0.381   0.388   0.389   0.419
 59 A'   21 A"   60 A'   61 A'   22 A"   62 A'   23 A"   63 A'                 
  0.433   0.438   0.448   0.466   0.469   0.472   0.525   0.540
 64 A'   24 A"   65 A'   66 A'   25 A"   67 A'   68 A'   26 A"                 
  0.594   0.606   0.618   0.632   0.633   0.715   0.792   0.825
 27 A"   69 A'   70 A'   71 A'   28 A"   72 A'   73 A'   29 A"                 
  0.837   0.847   0.853   0.865   0.879   0.903   0.907   0.926
 74 A'   75 A'   30 A"   76 A'   31 A"   77 A'   32 A"   78 A'                 
  0.940   0.969   1.059   1.160   1.226   1.269   1.347   1.357
 79 A'   80 A'   81 A'   82 A'   83 A'   33 A"   84 A'   85 A'                 
  1.400   1.473   1.567   1.608   1.684   1.750   1.781   1.915
 34 A"   35 A"   36 A"   86 A'   87 A'   88 A'   89 A'   90 A'                 
  2.227   2.248   2.263   2.290   2.366   2.436   2.669   2.810
 37 A"   38 A"   91 A'   92 A'   93 A'   94 A'   39 A"   95 A'                 
  3.131   3.940   3.959   3.986   4.061   4.201   4.387   5.979
 96 A'   40 A"   97 A'   41 A"   98 A'   99 A'  100 A'   42 A"                 
  6.009   6.032   6.910   9.656   9.707  13.777  13.896  13.956
101 A'  102 A'  103 A'  104 A'  105 A'   43 A"  106 A'  107 A'                 
 23.316  25.767  25.825  25.861  25.901  26.143  26.283  27.836
108 A'   44 A"   45 A"  109 A'  110 A'  111 A'  112 A'  113 A'                 
 28.320  28.346  28.353  28.512  28.521  28.531  28.572  28.652
 46 A"  114 A'  115 A'   47 A"  116 A'   48 A"  117 A'  118 A'                 
127.864 127.884 127.902 151.633 163.048 215.641 215.6921901.796
 49 A"  119 A'  120 A'  121 A'  122 A'  123 A'  124 A'  125 A'                 

 Beta MOs, Restricted
 -- Occupied --                  
******* -176.33 -165.74 -165.73 -165.73 -101.60 -101.57  -77.12
  1 A'    2 A'    3 A'    4 A'    1 A"    5 A'    6 A'    7 A'                 
-35.828 -31.321 -31.315 -31.315 -22.972 -22.970 -22.970 -22.966
  8 A'    9 A'   10 A'    2 A"   11 A'   12 A'    3 A"   13 A'                 
-22.966 -10.305  -9.511  -9.481  -7.276  -7.266  -7.265  -7.244
  4 A"   14 A'   15 A'   16 A'   17 A'    5 A"   18 A'   19 A'                 
 -7.236  -7.236  -6.614  -6.377  -4.790  -4.777  -4.775  -4.774
  6 A"   20 A'   21 A'   22 A'   23 A'   24 A'   25 A'    7 A"                 
 -4.772  -4.771  -2.056  -2.051  -2.051  -2.037  -2.037  -0.916
  8 A"   26 A'   27 A'   28 A'    9 A"   29 A'   10 A"   30 A'                 
 -0.856  -0.752  -0.662  -0.551  -0.474  -0.439  -0.415  -0.366
 31 A'   32 A'   33 A'   34 A'   35 A'   36 A'   11 A"   37 A'                 
 -0.359  -0.340  -0.318  -0.315  -0.295  -0.261
 12 A"   38 A'   39 A'   13 A"   40 A'   14 A"                                 
 -- Virtual --                   
 -0.101  -0.089  -0.064  -0.005   0.016   0.027   0.041   0.043
 15 A"   41 A'   42 A'   43 A'   44 A'   45 A'   46 A'   16 A"                 
  0.065   0.068   0.076   0.089   0.094   0.096   0.117   0.123
 47 A'   48 A'   17 A"   49 A'   18 A"   50 A'   51 A'   52 A'                 
  0.130   0.135   0.140   0.157   0.190   0.208   0.216   0.222
 19 A"   53 A'   54 A'   55 A'   56 A'   57 A'   20 A"   58 A'                 
  0.276   0.282   0.310   0.364   0.381   0.388   0.389   0.419
 59 A'   21 A"   60 A'   61 A'   22 A"   62 A'   23 A"   63 A'                 
  0.433   0.438   0.448   0.466   0.469   0.472   0.525   0.540
 64 A'   24 A"   65 A'   66 A'   25 A"   67 A'   68 A'   26 A"                 
  0.594   0.606   0.618   0.632   0.633   0.715   0.792   0.825
 27 A"   69 A'   70 A'   71 A'   28 A"   72 A'   73 A'   29 A"                 
  0.837   0.847   0.853   0.865   0.879   0.903   0.907   0.926
 74 A'   75 A'   30 A"   76 A'   31 A"   77 A'   32 A"   78 A'                 
  0.940   0.969   1.059   1.160   1.226   1.269   1.347   1.357
 79 A'   80 A'   81 A'   82 A'   83 A'   33 A"   84 A'   85 A'                 
  1.400   1.473   1.567   1.608   1.684   1.750   1.781   1.915
 34 A"   35 A"   36 A"   86 A'   87 A'   88 A'   89 A'   90 A'                 
  2.227   2.248   2.263   2.290   2.366   2.436   2.669   2.810
 37 A"   38 A"   91 A'   92 A'   93 A'   94 A'   39 A"   95 A'                 
  3.131   3.940   3.959   3.986   4.061   4.201   4.387   5.979
 96 A'   40 A"   97 A'   41 A"   98 A'   99 A'  100 A'   42 A"                 
  6.009   6.032   6.910   9.656   9.707  13.777  13.896  13.956
101 A'  102 A'  103 A'  104 A'  105 A'   43 A"  106 A'  107 A'                 
 23.316  25.767  25.825  25.861  25.901  26.143  26.283  27.836
108 A'   44 A"   45 A"  109 A'  110 A'  111 A'  112 A'  113 A'                 
 28.320  28.346  28.353  28.512  28.521  28.531  28.572  28.652
 46 A"  114 A'  115 A'   47 A"  116 A'   48 A"  117 A'  118 A'                 
127.864 127.884 127.902 151.633 163.048 215.641 215.6921901.796
 49 A"  119 A'  120 A'  121 A'  122 A'  123 A'  124 A'  125 A'                 
 --------------------------------------------------------------

          Ground-State Mulliken Net Atomic Charges

     Atom                 Charge (a.u.)
  ----------------------------------------
      1 C                    -0.450856
      2 P                     0.015562
      3 Cl                   -0.094268
      4 I                     0.144787
      5 Cl                    0.384776
  ----------------------------------------
  Sum of atomic charges =    -0.000000

 -----------------------------------------------------------------
                    Cartesian Multipole Moments
 -----------------------------------------------------------------
    Charge (ESU x 10^10)
                -0.0000
    Dipole Moment (Debye)
         X      -1.4182      Y       0.1315      Z      -0.0000
       Tot       1.4243
    Quadrupole Moments (Debye-Ang)
        XX     -74.1156     XY      -0.7508     YY     -71.5051
        XZ      -0.0000     YZ       0.0000     ZZ     -73.0966
    Octopole Moments (Debye-Ang^2)
       XXX    -129.1583    XXY      -0.2435    XYY     -29.1551
       YYY       0.4588    XXZ      -0.0000    XYZ       0.0000
       YYZ      -0.0000    XZZ     -32.1747    YZZ       2.6365
       ZZZ      -0.0000
    Hexadecapole Moments (Debye-Ang^3)
      XXXX   -1646.4942   XXXY     -78.8140   XXYY    -356.5711
      XYYY     -69.9485   YYYY    -479.0464   XXXZ       0.0000
      XXYZ       0.0000   XYYZ      -0.0000   YYYZ       0.0000
      XXZZ    -296.1488   XYZZ     -19.1557   YYZZ    -100.4727
      XZZZ      -0.0000   YZZZ       0.0000   ZZZZ     -97.6624
 -----------------------------------------------------------------
 Calculating analytic gradient of the SCF energy
 Gradient of SCF Energy
            1           2           3           4           5
    1   0.0041232  -0.0029738  -0.0019105   0.0012664  -0.0005053
    2   0.0080972  -0.0068516   0.0001814  -0.0005325  -0.0008945
    3   0.0000000  -0.0000000  -0.0000000  -0.0000000  -0.0000000
 Max gradient component =       8.097E-03
 RMS gradient           =       3.109E-03
 Gradient time:  CPU 8.32 s  wall 3.24 s
 Geometry Optimization Parameters
   NAtoms,    NIC,     NZ,  NCons,   NDum,   NFix, NCnnct, MaxDiis
        5      20       5       0       0       0       0       0

 Cartesian Hessian Update
 Hessian Updated using BFGS Update


** GEOMETRY OPTIMIZATION IN DELOCALIZED INTERNAL COORDINATES **
   Searching for a Minimum

   Optimization Cycle:   6

                       Coordinates (Angstroms)
     ATOM                X               Y               Z
      1  C         0.5361967569   -0.2554535537    0.0000000000
      2  P         1.3820974605    1.1877405637    0.0000000000
      3  Cl        3.3848505076    0.5898286076    0.0000000000
      4  I        -1.5930042709    0.0017051914    0.0000000000
      5  Cl        1.1028215604   -1.8820175928    0.0000000000
   Point Group: cs    Number of degrees of freedom:     7


   Energy is  -8219.445850277

 Hessian Updated using BFGS Update

  7 Hessian modes will be used to form the next step
  Hessian Eigenvalues:
     0.070224    0.206770    0.237583    0.246534    0.262635    0.292917
     0.566703

 Minimum Search - Taking Simple RFO Step
 Searching for Lamda that Minimizes Along All modes
 Value Taken    Lamda =  -0.00024507
 Step Taken.  Stepsize is  0.037554

                             Maximum     Tolerance    Cnvgd?
         Gradient           0.005533      0.000300      NO
         Displacement       0.022099      0.001200      NO
         Energy change     -0.000609      0.000001      NO


 New Cartesian Coordinates Obtained by Inverse Iteration

 Displacement from previous Coordinates is:  0.039794
 ----------------------------------------------------------------
             Standard Nuclear Orientation (Angstroms)
    I     Atom           X                Y                Z
 ----------------------------------------------------------------
    1      C       0.5345458281    -0.2638264949     0.0000000000
    2      P       1.3851825263     1.1887160615     0.0000000000
    3      Cl      3.3958018098     0.5951394483     0.0000000000
    4      I      -1.6069607195     0.0052555473     0.0000000000
    5      Cl      1.1043925700    -1.8834813461     0.0000000000
 ----------------------------------------------------------------
 Molecular Point Group                 Cs    NOp =  2
 Largest Abelian Subgroup              Cs    NOp =  2
 Nuclear Repulsion Energy =   678.8639231133 hartrees
 There are       54 alpha and       54 beta electrons
 Applying Cartesian multipole field
    Component          Value
    ---------          -----
     (2,0,0)        1.00000E-11
     (0,2,0)        2.00000E-11
     (0,0,2)       -3.00000E-11
 Nucleus-field energy     =     0.0000000200 hartrees
 Requested basis set is 6-311++G(d,p)
 There are 69 shells and 174 basis functions
 A cutoff of  1.0D-11 yielded   1856 shell pairs
 There are     12892 function pairs (     14309 Cartesian)
 Smallest overlap matrix eigenvalue = 3.13E-04
 Guess MOs from SCF MO coefficient file

 -----------------------------------------------------------------------
  General SCF calculation program by
  Eric Jon Sundstrom, Paul Horn, Yuezhi Mao, Dmitri Zuev, Alec White,
  David Stuck, Shaama M.S., Shane Yost, Joonho Lee, David Small,
  Daniel Levine, Susi Lehtola, Hugh Burton, Evgeny Epifanovsky
 -----------------------------------------------------------------------
 Exchange:     0.2000 Hartree-Fock + 0.0800 Slater + 0.7200 B88
 Correlation:  0.1900 VWN1RPA + 0.8100 LYP
 Using SG-1 standard quadrature grid
 using 4 threads for integral computing
 -------------------------------------------------------
 OpenMP Integral computing Module                
 Release: version 2.0, May 2017, Q-Chem Inc. Pleasanton 
 -------------------------------------------------------
 -------------------------------------------------------
 OpenMP BLAS3 based DFT computing Module                
 Release: version 1.0, May 2013, Q-Chem Inc. Pittsburgh 
 -------------------------------------------------------
 A restricted SCF calculation will be
 performed using DIIS
 SCF converges when DIIS error is below 1.0e-08
 ---------------------------------------
  Cycle       Energy         DIIS error
 ---------------------------------------
    1   -8219.4458716565      1.31e-04  
    2   -8219.4458929047      1.31e-04  
    3   -8219.4459169781      1.06e-04  
    4   -8219.4459630290      1.44e-05  
    5   -8219.4459638366      4.95e-06  
    6   -8219.4459639468      9.61e-07  
    7   -8219.4459639503      4.66e-07  
    8   -8219.4459639512      7.37e-08  
    9   -8219.4459639513      1.44e-08  
   10   -8219.4459639512      4.36e-09  Convergence criterion met
 ---------------------------------------
 SCF time:   CPU 23.80s  wall 10.00s 
 SCF   energy in the final basis set =    -8219.4459639512
 Total energy in the final basis set =    -8219.4459639512

 --------------------------------------------------------------
             Orbital Energies (a.u.) and Symmetries
 --------------------------------------------------------------

 Alpha MOs, Restricted
 -- Occupied --                  
******* -176.33 -165.74 -165.73 -165.73 -101.60 -101.57  -77.12
  1 A'    2 A'    3 A'    4 A'    1 A"    5 A'    6 A'    7 A'                 
-35.828 -31.321 -31.315 -31.315 -22.972 -22.970 -22.970 -22.966
  8 A'    9 A'   10 A'    2 A"   11 A'   12 A'    3 A"   13 A'                 
-22.966 -10.307  -9.513  -9.480  -7.278  -7.268  -7.267  -7.244
  4 A"   14 A'   15 A'   16 A'   17 A'    5 A"   18 A'   19 A'                 
 -7.236  -7.235  -6.614  -6.377  -4.790  -4.777  -4.774  -4.774
  6 A"   20 A'   21 A'   22 A'   23 A'   24 A'   25 A'    7 A"                 
 -4.773  -4.771  -2.055  -2.051  -2.050  -2.037  -2.037  -0.917
  8 A"   26 A'   27 A'   28 A'    9 A"   29 A'   10 A"   30 A'                 
 -0.854  -0.749  -0.661  -0.552  -0.473  -0.439  -0.415  -0.366
 31 A'   32 A'   33 A'   34 A'   35 A'   36 A'   11 A"   37 A'                 
 -0.359  -0.340  -0.318  -0.314  -0.295  -0.261
 12 A"   38 A'   39 A'   13 A"   40 A'   14 A"                                 
 -- Virtual --                   
 -0.102  -0.092  -0.064  -0.005   0.016   0.027   0.041   0.043
 15 A"   41 A'   42 A'   43 A'   44 A'   45 A'   46 A'   16 A"                 
  0.065   0.069   0.076   0.089   0.094   0.095   0.116   0.123
 47 A'   48 A'   17 A"   49 A'   18 A"   50 A'   51 A'   52 A'                 
  0.130   0.135   0.140   0.157   0.191   0.207   0.216   0.221
 19 A"   53 A'   54 A'   55 A'   56 A'   57 A'   20 A"   58 A'                 
  0.276   0.283   0.309   0.363   0.382   0.387   0.388   0.419
 59 A'   21 A"   60 A'   61 A'   22 A"   62 A'   23 A"   63 A'                 
  0.432   0.438   0.449   0.465   0.468   0.471   0.526   0.539
 64 A'   24 A"   65 A'   66 A'   25 A"   67 A'   68 A'   26 A"                 
  0.596   0.605   0.616   0.628   0.633   0.713   0.792   0.823
 27 A"   69 A'   70 A'   71 A'   28 A"   72 A'   73 A'   29 A"                 
  0.837   0.845   0.854   0.865   0.877   0.903   0.905   0.925
 74 A'   75 A'   30 A"   76 A'   31 A"   77 A'   32 A"   78 A'                 
  0.940   0.961   1.057   1.158   1.224   1.268   1.347   1.353
 79 A'   80 A'   81 A'   82 A'   83 A'   33 A"   84 A'   85 A'                 
  1.398   1.471   1.567   1.606   1.683   1.748   1.782   1.912
 34 A"   35 A"   36 A"   86 A'   87 A'   88 A'   89 A'   90 A'                 
  2.226   2.248   2.264   2.288   2.364   2.434   2.668   2.806
 37 A"   38 A"   91 A'   92 A'   93 A'   94 A'   39 A"   95 A'                 
  3.125   3.940   3.959   3.984   4.059   4.200   4.383   5.979
 96 A'   40 A"   97 A'   41 A"   98 A'   99 A'  100 A'   42 A"                 
  6.008   6.030   6.903   9.656   9.707  13.777  13.894  13.951
101 A'  102 A'  103 A'  104 A'  105 A'   43 A"  106 A'  107 A'                 
 23.312  25.767  25.825  25.863  25.897  26.138  26.278  27.833
108 A'   44 A"   45 A"  109 A'  110 A'  111 A'  112 A'  113 A'                 
 28.320  28.345  28.352  28.513  28.521  28.530  28.571  28.651
 46 A"  114 A'  115 A'   47 A"  116 A'   48 A"  117 A'  118 A'                 
127.863 127.884 127.901 151.631 163.039 215.640 215.6921901.793
 49 A"  119 A'  120 A'  121 A'  122 A'  123 A'  124 A'  125 A'                 

 Beta MOs, Restricted
 -- Occupied --                  
******* -176.33 -165.74 -165.73 -165.73 -101.60 -101.57  -77.12
  1 A'    2 A'    3 A'    4 A'    1 A"    5 A'    6 A'    7 A'                 
-35.828 -31.321 -31.315 -31.315 -22.972 -22.970 -22.970 -22.966
  8 A'    9 A'   10 A'    2 A"   11 A'   12 A'    3 A"   13 A'                 
-22.966 -10.307  -9.513  -9.480  -7.278  -7.268  -7.267  -7.244
  4 A"   14 A'   15 A'   16 A'   17 A'    5 A"   18 A'   19 A'                 
 -7.236  -7.235  -6.614  -6.377  -4.790  -4.777  -4.774  -4.774
  6 A"   20 A'   21 A'   22 A'   23 A'   24 A'   25 A'    7 A"                 
 -4.773  -4.771  -2.055  -2.051  -2.050  -2.037  -2.037  -0.917
  8 A"   26 A'   27 A'   28 A'    9 A"   29 A'   10 A"   30 A'                 
 -0.854  -0.749  -0.661  -0.552  -0.473  -0.439  -0.415  -0.366
 31 A'   32 A'   33 A'   34 A'   35 A'   36 A'   11 A"   37 A'                 
 -0.359  -0.340  -0.318  -0.314  -0.295  -0.261
 12 A"   38 A'   39 A'   13 A"   40 A'   14 A"                                 
 -- Virtual --                   
 -0.102  -0.092  -0.064  -0.005   0.016   0.027   0.041   0.043
 15 A"   41 A'   42 A'   43 A'   44 A'   45 A'   46 A'   16 A"                 
  0.065   0.069   0.076   0.089   0.094   0.095   0.116   0.123
 47 A'   48 A'   17 A"   49 A'   18 A"   50 A'   51 A'   52 A'                 
  0.130   0.135   0.140   0.157   0.191   0.207   0.216   0.221
 19 A"   53 A'   54 A'   55 A'   56 A'   57 A'   20 A"   58 A'                 
  0.276   0.283   0.309   0.363   0.382   0.387   0.388   0.419
 59 A'   21 A"   60 A'   61 A'   22 A"   62 A'   23 A"   63 A'                 
  0.432   0.438   0.449   0.465   0.468   0.471   0.526   0.539
 64 A'   24 A"   65 A'   66 A'   25 A"   67 A'   68 A'   26 A"                 
  0.596   0.605   0.616   0.628   0.633   0.713   0.792   0.823
 27 A"   69 A'   70 A'   71 A'   28 A"   72 A'   73 A'   29 A"                 
  0.837   0.845   0.854   0.865   0.877   0.903   0.905   0.925
 74 A'   75 A'   30 A"   76 A'   31 A"   77 A'   32 A"   78 A'                 
  0.940   0.961   1.057   1.158   1.224   1.268   1.347   1.353
 79 A'   80 A'   81 A'   82 A'   83 A'   33 A"   84 A'   85 A'                 
  1.398   1.471   1.567   1.606   1.683   1.748   1.782   1.912
 34 A"   35 A"   36 A"   86 A'   87 A'   88 A'   89 A'   90 A'                 
  2.226   2.248   2.264   2.288   2.364   2.434   2.668   2.806
 37 A"   38 A"   91 A'   92 A'   93 A'   94 A'   39 A"   95 A'                 
  3.125   3.940   3.959   3.984   4.059   4.200   4.383   5.979
 96 A'   40 A"   97 A'   41 A"   98 A'   99 A'  100 A'   42 A"                 
  6.008   6.030   6.903   9.656   9.707  13.777  13.894  13.951
101 A'  102 A'  103 A'  104 A'  105 A'   43 A"  106 A'  107 A'                 
 23.312  25.767  25.825  25.863  25.897  26.138  26.278  27.833
108 A'   44 A"   45 A"  109 A'  110 A'  111 A'  112 A'  113 A'                 
 28.320  28.345  28.352  28.513  28.521  28.530  28.571  28.651
 46 A"  114 A'  115 A'   47 A"  116 A'   48 A"  117 A'  118 A'                 
127.863 127.884 127.901 151.631 163.039 215.640 215.6921901.793
 49 A"  119 A'  120 A'  121 A'  122 A'  123 A'  124 A'  125 A'                 
 --------------------------------------------------------------

          Ground-State Mulliken Net Atomic Charges

     Atom                 Charge (a.u.)
  ----------------------------------------
      1 C                    -0.450449
      2 P                     0.014524
      3 Cl                   -0.095984
      4 I                     0.140965
      5 Cl                    0.390943
  ----------------------------------------
  Sum of atomic charges =    -0.000000

 -----------------------------------------------------------------
                    Cartesian Multipole Moments
 -----------------------------------------------------------------
    Charge (ESU x 10^10)
                -0.0000
    Dipole Moment (Debye)
         X      -1.4226      Y       0.0937      Z      -0.0000
       Tot       1.4257
    Quadrupole Moments (Debye-Ang)
        XX     -74.2279     XY      -0.8481     YY     -71.4403
        XZ      -0.0000     YZ       0.0000     ZZ     -73.1588
    Octopole Moments (Debye-Ang^2)
       XXX    -129.1859    XXY      -0.4557    XYY     -28.8622
       YYY      -0.0622    XXZ       0.0000    XYZ       0.0000
       YYZ      -0.0000    XZZ     -32.0141    YZZ       2.4380
       ZZZ       0.0000
    Hexadecapole Moments (Debye-Ang^3)
      XXXX   -1662.2333   XXXY     -80.0831   XXYY    -359.1136
      XYYY     -70.7430   YYYY    -479.7445   XXXZ       0.0000
      XXYZ       0.0000   XYYZ      -0.0000   YYYZ       0.0000
      XXZZ    -298.7698   XYZZ     -19.4186   YYZZ    -100.6758
      XZZZ       0.0000   YZZZ       0.0000   ZZZZ     -97.8697
 -----------------------------------------------------------------
 Calculating analytic gradient of the SCF energy
 Gradient of SCF Energy
            1           2           3           4           5
    1   0.0024963  -0.0005497  -0.0000071  -0.0017037  -0.0002358
    2   0.0009034  -0.0012642   0.0000980  -0.0000347   0.0002974
    3   0.0000000   0.0000000  -0.0000000  -0.0000000  -0.0000000
 Max gradient component =       2.496E-03
 RMS gradient           =       8.946E-04
 Gradient time:  CPU 8.29 s  wall 2.81 s
 Geometry Optimization Parameters
   NAtoms,    NIC,     NZ,  NCons,   NDum,   NFix, NCnnct, MaxDiis
        5      20       5       0       0       0       0       0

 Cartesian Hessian Update
 Hessian Updated using BFGS Update


** GEOMETRY OPTIMIZATION IN DELOCALIZED INTERNAL COORDINATES **
   Searching for a Minimum

   Optimization Cycle:   7

                       Coordinates (Angstroms)
     ATOM                X               Y               Z
      1  C         0.5345458281   -0.2638264949    0.0000000000
      2  P         1.3851825263    1.1887160615    0.0000000000
      3  Cl        3.3958018098    0.5951394483    0.0000000000
      4  I        -1.6069607195    0.0052555473    0.0000000000
      5  Cl        1.1043925700   -1.8834813461    0.0000000000
   Point Group: cs    Number of degrees of freedom:     7


   Energy is  -8219.445963951

 Hessian Updated using BFGS Update

  7 Hessian modes will be used to form the next step
  Hessian Eigenvalues:
     0.098615    0.181194    0.233204    0.246453    0.262561    0.293914
     0.499737

 Minimum Search - Taking Simple RFO Step
 Searching for Lamda that Minimizes Along All modes
 Value Taken    Lamda =  -0.00003738
 Step Taken.  Stepsize is  0.018170

                             Maximum     Tolerance    Cnvgd?
         Gradient           0.001545      0.000300      NO
         Displacement       0.013039      0.001200      NO
         Energy change     -0.000114      0.000001      NO


 New Cartesian Coordinates Obtained by Inverse Iteration

 Displacement from previous Coordinates is:  0.015577
 ----------------------------------------------------------------
             Standard Nuclear Orientation (Angstroms)
    I     Atom           X                Y                Z
 ----------------------------------------------------------------
    1      C       0.5314451051    -0.2652315608     0.0000000000
    2      P       1.3830889365     1.1893039456     0.0000000000
    3      Cl      3.3950009303     0.5964408498     0.0000000000
    4      I      -1.6007960325     0.0073737982     0.0000000000
    5      Cl      1.1042230752    -1.8860838167     0.0000000000
 ----------------------------------------------------------------
 Molecular Point Group                 Cs    NOp =  2
 Largest Abelian Subgroup              Cs    NOp =  2
 Nuclear Repulsion Energy =   679.5567880351 hartrees
 There are       54 alpha and       54 beta electrons
 Applying Cartesian multipole field
    Component          Value
    ---------          -----
     (2,0,0)        1.00000E-11
     (0,2,0)        2.00000E-11
     (0,0,2)       -3.00000E-11
 Nucleus-field energy     =     0.0000000200 hartrees
 Requested basis set is 6-311++G(d,p)
 There are 69 shells and 174 basis functions
 A cutoff of  1.0D-11 yielded   1858 shell pairs
 There are     12898 function pairs (     14315 Cartesian)
 Smallest overlap matrix eigenvalue = 3.15E-04
 Guess MOs from SCF MO coefficient file

 -----------------------------------------------------------------------
  General SCF calculation program by
  Eric Jon Sundstrom, Paul Horn, Yuezhi Mao, Dmitri Zuev, Alec White,
  David Stuck, Shaama M.S., Shane Yost, Joonho Lee, David Small,
  Daniel Levine, Susi Lehtola, Hugh Burton, Evgeny Epifanovsky
 -----------------------------------------------------------------------
 Exchange:     0.2000 Hartree-Fock + 0.0800 Slater + 0.7200 B88
 Correlation:  0.1900 VWN1RPA + 0.8100 LYP
 Using SG-1 standard quadrature grid
 using 4 threads for integral computing
 -------------------------------------------------------
 OpenMP Integral computing Module                
 Release: version 2.0, May 2017, Q-Chem Inc. Pleasanton 
 -------------------------------------------------------
 -------------------------------------------------------
 OpenMP BLAS3 based DFT computing Module                
 Release: version 1.0, May 2013, Q-Chem Inc. Pittsburgh 
 -------------------------------------------------------
 A restricted SCF calculation will be
 performed using DIIS
 SCF converges when DIIS error is below 1.0e-08
 ---------------------------------------
  Cycle       Energy         DIIS error
 ---------------------------------------
    1   -8219.4459639964      5.49e-05  
    2   -8219.4459798542      2.07e-05  
    3   -8219.4459778750      3.09e-05  
    4   -8219.4459814558      8.61e-06  
    5   -8219.4459817625      2.30e-06  
    6   -8219.4459817825      5.52e-07  
    7   -8219.4459817837      2.05e-07  
    8   -8219.4459817839      4.93e-08  
    9   -8219.4459817839      1.16e-08  
   10   -8219.4459817839      4.05e-09  Convergence criterion met
 ---------------------------------------
 SCF time:   CPU 23.71s  wall 8.00s 
 SCF   energy in the final basis set =    -8219.4459817839
 Total energy in the final basis set =    -8219.4459817839

 --------------------------------------------------------------
             Orbital Energies (a.u.) and Symmetries
 --------------------------------------------------------------

 Alpha MOs, Restricted
 -- Occupied --                  
******* -176.33 -165.74 -165.73 -165.73 -101.60 -101.57  -77.12
  1 A'    2 A'    3 A'    4 A'    1 A"    5 A'    6 A'    7 A'                 
-35.828 -31.322 -31.315 -31.315 -22.972 -22.971 -22.970 -22.966
  8 A'    9 A'   10 A'    2 A"   11 A'   12 A'    3 A"   13 A'                 
-22.966 -10.307  -9.512  -9.480  -7.277  -7.267  -7.266  -7.243
  4 A"   14 A'   15 A'   16 A'   17 A'    5 A"   18 A'   19 A'                 
 -7.236  -7.235  -6.614  -6.377  -4.790  -4.777  -4.775  -4.774
  6 A"   20 A'   21 A'   22 A'   23 A'   24 A'   25 A'    7 A"                 
 -4.773  -4.771  -2.056  -2.051  -2.051  -2.038  -2.037  -0.916
  8 A"   26 A'   27 A'   28 A'    9 A"   29 A'   10 A"   30 A'                 
 -0.854  -0.750  -0.661  -0.552  -0.473  -0.439  -0.414  -0.366
 31 A'   32 A'   33 A'   34 A'   35 A'   36 A'   11 A"   37 A'                 
 -0.359  -0.340  -0.318  -0.315  -0.295  -0.260
 12 A"   38 A'   39 A'   13 A"   40 A'   14 A"                                 
 -- Virtual --                   
 -0.102  -0.090  -0.065  -0.005   0.016   0.027   0.041   0.043
 15 A"   41 A'   42 A'   43 A'   44 A'   45 A'   46 A'   16 A"                 
  0.065   0.069   0.076   0.089   0.094   0.095   0.116   0.123
 47 A'   48 A'   17 A"   49 A'   18 A"   50 A'   51 A'   52 A'                 
  0.130   0.135   0.140   0.157   0.191   0.207   0.216   0.222
 19 A"   53 A'   54 A'   55 A'   56 A'   57 A'   20 A"   58 A'                 
  0.276   0.283   0.309   0.363   0.381   0.387   0.388   0.419
 59 A'   21 A"   60 A'   61 A'   22 A"   62 A'   23 A"   63 A'                 
  0.433   0.438   0.449   0.465   0.468   0.471   0.526   0.539
 64 A'   24 A"   65 A'   66 A'   25 A"   67 A'   68 A'   26 A"                 
  0.596   0.605   0.617   0.630   0.633   0.713   0.792   0.824
 27 A"   69 A'   70 A'   71 A'   28 A"   72 A'   73 A'   29 A"                 
  0.836   0.846   0.854   0.865   0.878   0.903   0.905   0.925
 74 A'   75 A'   30 A"   76 A'   31 A"   77 A'   32 A"   78 A'                 
  0.940   0.960   1.057   1.158   1.223   1.268   1.347   1.355
 79 A'   80 A'   81 A'   82 A'   83 A'   33 A"   84 A'   85 A'                 
  1.399   1.469   1.567   1.606   1.683   1.748   1.780   1.909
 34 A"   35 A"   36 A"   86 A'   87 A'   88 A'   89 A'   90 A'                 
  2.226   2.248   2.264   2.288   2.364   2.434   2.668   2.806
 37 A"   38 A"   91 A'   92 A'   93 A'   94 A'   39 A"   95 A'                 
  3.122   3.940   3.959   3.985   4.060   4.200   4.385   5.979
 96 A'   40 A"   97 A'   41 A"   98 A'   99 A'  100 A'   42 A"                 
  6.008   6.031   6.903   9.656   9.707  13.777  13.893  13.949
101 A'  102 A'  103 A'  104 A'  105 A'   43 A"  106 A'  107 A'                 
 23.311  25.767  25.825  25.863  25.896  26.137  26.279  27.835
108 A'   44 A"   45 A"  109 A'  110 A'  111 A'  112 A'  113 A'                 
 28.320  28.345  28.352  28.512  28.520  28.531  28.571  28.651
 46 A"  114 A'  115 A'   47 A"  116 A'   48 A"  117 A'  118 A'                 
127.863 127.883 127.901 151.632 163.038 215.641 215.6921901.794
 49 A"  119 A'  120 A'  121 A'  122 A'  123 A'  124 A'  125 A'                 

 Beta MOs, Restricted
 -- Occupied --                  
******* -176.33 -165.74 -165.73 -165.73 -101.60 -101.57  -77.12
  1 A'    2 A'    3 A'    4 A'    1 A"    5 A'    6 A'    7 A'                 
-35.828 -31.322 -31.315 -31.315 -22.972 -22.971 -22.970 -22.966
  8 A'    9 A'   10 A'    2 A"   11 A'   12 A'    3 A"   13 A'                 
-22.966 -10.307  -9.512  -9.480  -7.277  -7.267  -7.266  -7.243
  4 A"   14 A'   15 A'   16 A'   17 A'    5 A"   18 A'   19 A'                 
 -7.236  -7.235  -6.614  -6.377  -4.790  -4.777  -4.775  -4.774
  6 A"   20 A'   21 A'   22 A'   23 A'   24 A'   25 A'    7 A"                 
 -4.773  -4.771  -2.056  -2.051  -2.051  -2.038  -2.037  -0.916
  8 A"   26 A'   27 A'   28 A'    9 A"   29 A'   10 A"   30 A'                 
 -0.854  -0.750  -0.661  -0.552  -0.473  -0.439  -0.414  -0.366
 31 A'   32 A'   33 A'   34 A'   35 A'   36 A'   11 A"   37 A'                 
 -0.359  -0.340  -0.318  -0.315  -0.295  -0.260
 12 A"   38 A'   39 A'   13 A"   40 A'   14 A"                                 
 -- Virtual --                   
 -0.102  -0.090  -0.065  -0.005   0.016   0.027   0.041   0.043
 15 A"   41 A'   42 A'   43 A'   44 A'   45 A'   46 A'   16 A"                 
  0.065   0.069   0.076   0.089   0.094   0.095   0.116   0.123
 47 A'   48 A'   17 A"   49 A'   18 A"   50 A'   51 A'   52 A'                 
  0.130   0.135   0.140   0.157   0.191   0.207   0.216   0.222
 19 A"   53 A'   54 A'   55 A'   56 A'   57 A'   20 A"   58 A'                 
  0.276   0.283   0.309   0.363   0.381   0.387   0.388   0.419
 59 A'   21 A"   60 A'   61 A'   22 A"   62 A'   23 A"   63 A'                 
  0.433   0.438   0.449   0.465   0.468   0.471   0.526   0.539
 64 A'   24 A"   65 A'   66 A'   25 A"   67 A'   68 A'   26 A"                 
  0.596   0.605   0.617   0.630   0.633   0.713   0.792   0.824
 27 A"   69 A'   70 A'   71 A'   28 A"   72 A'   73 A'   29 A"                 
  0.836   0.846   0.854   0.865   0.878   0.903   0.905   0.925
 74 A'   75 A'   30 A"   76 A'   31 A"   77 A'   32 A"   78 A'                 
  0.940   0.960   1.057   1.158   1.223   1.268   1.347   1.355
 79 A'   80 A'   81 A'   82 A'   83 A'   33 A"   84 A'   85 A'                 
  1.399   1.469   1.567   1.606   1.683   1.748   1.780   1.909
 34 A"   35 A"   36 A"   86 A'   87 A'   88 A'   89 A'   90 A'                 
  2.226   2.248   2.264   2.288   2.364   2.434   2.668   2.806
 37 A"   38 A"   91 A'   92 A'   93 A'   94 A'   39 A"   95 A'                 
  3.122   3.940   3.959   3.985   4.060   4.200   4.385   5.979
 96 A'   40 A"   97 A'   41 A"   98 A'   99 A'  100 A'   42 A"                 
  6.008   6.031   6.903   9.656   9.707  13.777  13.893  13.949
101 A'  102 A'  103 A'  104 A'  105 A'   43 A"  106 A'  107 A'                 
 23.311  25.767  25.825  25.863  25.896  26.137  26.279  27.835
108 A'   44 A"   45 A"  109 A'  110 A'  111 A'  112 A'  113 A'                 
 28.320  28.345  28.352  28.512  28.520  28.531  28.571  28.651
 46 A"  114 A'  115 A'   47 A"  116 A'   48 A"  117 A'  118 A'                 
127.863 127.883 127.901 151.632 163.038 215.641 215.6921901.794
 49 A"  119 A'  120 A'  121 A'  122 A'  123 A'  124 A'  125 A'                 
 --------------------------------------------------------------

          Ground-State Mulliken Net Atomic Charges

     Atom                 Charge (a.u.)
  ----------------------------------------
      1 C                    -0.451405
      2 P                     0.013672
      3 Cl                   -0.096391
      4 I                     0.144172
      5 Cl                    0.389953
  ----------------------------------------
  Sum of atomic charges =    -0.000000

 -----------------------------------------------------------------
                    Cartesian Multipole Moments
 -----------------------------------------------------------------
    Charge (ESU x 10^10)
                -0.0000
    Dipole Moment (Debye)
         X      -1.4545      Y       0.1028      Z       0.0000
       Tot       1.4581
    Quadrupole Moments (Debye-Ang)
        XX     -74.2713     XY      -0.8617     YY     -71.4507
        XZ       0.0000     YZ      -0.0000     ZZ     -73.1540
    Octopole Moments (Debye-Ang^2)
       XXX    -129.6914    XXY      -0.4854    XYY     -29.0470
       YYY      -0.1444    XXZ      -0.0000    XYZ      -0.0000
       YYZ       0.0000    XZZ     -32.1888    YZZ       2.3959
       ZZZ       0.0000
    Hexadecapole Moments (Debye-Ang^3)
      XXXX   -1658.8119   XXXY     -80.0445   XXYY    -358.5756
      XYYY     -70.4676   YYYY    -480.8177   XXXZ      -0.0000
      XXYZ      -0.0000   XYYZ       0.0000   YYYZ      -0.0000
      XXZZ    -298.0655   XYZZ     -19.3351   YYZZ    -100.8604
      XZZZ       0.0000   YZZZ      -0.0000   ZZZZ     -97.8454
 -----------------------------------------------------------------
 Calculating analytic gradient of the SCF energy
 Gradient of SCF Energy
            1           2           3           4           5
    1   0.0002889  -0.0005773   0.0002824   0.0000099  -0.0000038
    2   0.0002638   0.0000502   0.0000156   0.0000428  -0.0003725
    3  -0.0000000  -0.0000000   0.0000000   0.0000000   0.0000000
 Max gradient component =       5.773E-04
 RMS gradient           =       2.175E-04
 Gradient time:  CPU 8.22 s  wall 3.03 s
 Geometry Optimization Parameters
   NAtoms,    NIC,     NZ,  NCons,   NDum,   NFix, NCnnct, MaxDiis
        5      20       5       0       0       0       0       0

 Cartesian Hessian Update
 Hessian Updated using BFGS Update


** GEOMETRY OPTIMIZATION IN DELOCALIZED INTERNAL COORDINATES **
   Searching for a Minimum

   Optimization Cycle:   8

                       Coordinates (Angstroms)
     ATOM                X               Y               Z
      1  C         0.5314451051   -0.2652315608    0.0000000000
      2  P         1.3830889365    1.1893039456    0.0000000000
      3  Cl        3.3950009303    0.5964408498    0.0000000000
      4  I        -1.6007960325    0.0073737982    0.0000000000
      5  Cl        1.1042230752   -1.8860838167    0.0000000000
   Point Group: cs    Number of degrees of freedom:     7


   Energy is  -8219.445981784

 Hessian Updated using BFGS Update

  7 Hessian modes will be used to form the next step
  Hessian Eigenvalues:
     0.094186    0.181357    0.232759    0.261262    0.276596    0.295448
     0.487603

 Minimum Search - Taking Simple RFO Step
 Searching for Lamda that Minimizes Along All modes
 Value Taken    Lamda =  -0.00000246
 Step Taken.  Stepsize is  0.003077

                             Maximum     Tolerance    Cnvgd?
         Gradient           0.000577      0.000300      NO
         Displacement       0.002242      0.001200      NO
         Energy change     -0.000018      0.000001      NO


 New Cartesian Coordinates Obtained by Inverse Iteration

 Displacement from previous Coordinates is:  0.007497
 ----------------------------------------------------------------
             Standard Nuclear Orientation (Angstroms)
    I     Atom           X                Y                Z
 ----------------------------------------------------------------
    1      C       0.5309381293    -0.2643693754     0.0000000000
    2      P       1.3835119396     1.1897301848     0.0000000000
    3      Cl      3.3941077620     0.5941297961     0.0000000000
    4      I      -1.6012085126     0.0062093231     0.0000000000
    5      Cl      1.1056126963    -1.8838967125     0.0000000000
 ----------------------------------------------------------------
 Molecular Point Group                 Cs    NOp =  2
 Largest Abelian Subgroup              Cs    NOp =  2
 Nuclear Repulsion Energy =   679.6683762055 hartrees
 There are       54 alpha and       54 beta electrons
 Applying Cartesian multipole field
    Component          Value
    ---------          -----
     (2,0,0)        1.00000E-11
     (0,2,0)        2.00000E-11
     (0,0,2)       -3.00000E-11
 Nucleus-field energy     =     0.0000000200 hartrees
 Requested basis set is 6-311++G(d,p)
 There are 69 shells and 174 basis functions
 A cutoff of  1.0D-11 yielded   1858 shell pairs
 There are     12898 function pairs (     14315 Cartesian)
 Smallest overlap matrix eigenvalue = 3.15E-04
 Guess MOs from SCF MO coefficient file

 -----------------------------------------------------------------------
  General SCF calculation program by
  Eric Jon Sundstrom, Paul Horn, Yuezhi Mao, Dmitri Zuev, Alec White,
  David Stuck, Shaama M.S., Shane Yost, Joonho Lee, David Small,
  Daniel Levine, Susi Lehtola, Hugh Burton, Evgeny Epifanovsky
 -----------------------------------------------------------------------
 Exchange:     0.2000 Hartree-Fock + 0.0800 Slater + 0.7200 B88
 Correlation:  0.1900 VWN1RPA + 0.8100 LYP
 Using SG-1 standard quadrature grid
 using 4 threads for integral computing
 -------------------------------------------------------
 OpenMP Integral computing Module                
 Release: version 2.0, May 2017, Q-Chem Inc. Pleasanton 
 -------------------------------------------------------
 -------------------------------------------------------
 OpenMP BLAS3 based DFT computing Module                
 Release: version 1.0, May 2013, Q-Chem Inc. Pittsburgh 
 -------------------------------------------------------
 A restricted SCF calculation will be
 performed using DIIS
 SCF converges when DIIS error is below 1.0e-08
 ---------------------------------------
  Cycle       Energy         DIIS error
 ---------------------------------------
    1   -8219.4459812917      1.69e-05  
    2   -8219.4459832628      4.59e-06  
    3   -8219.4459832190      5.94e-06  
    4   -8219.4459833368      2.34e-06  
    5   -8219.4459833591      4.94e-07  
    6   -8219.4459833601      1.54e-07  
    7   -8219.4459833603      3.89e-08  
    8   -8219.4459833602      1.20e-08  
    9   -8219.4459833603      2.18e-09  Convergence criterion met
 ---------------------------------------
 SCF time:   CPU 21.39s  wall 7.00s 
 SCF   energy in the final basis set =    -8219.4459833603
 Total energy in the final basis set =    -8219.4459833603

 --------------------------------------------------------------
             Orbital Energies (a.u.) and Symmetries
 --------------------------------------------------------------

 Alpha MOs, Restricted
 -- Occupied --                  
******* -176.33 -165.74 -165.73 -165.73 -101.60 -101.57  -77.12
  1 A'    2 A'    3 A'    4 A'    1 A"    5 A'    6 A'    7 A'                 
-35.828 -31.322 -31.315 -31.315 -22.972 -22.971 -22.970 -22.966
  8 A'    9 A'   10 A'    2 A"   11 A'   12 A'    3 A"   13 A'                 
-22.966 -10.307  -9.512  -9.480  -7.277  -7.267  -7.266  -7.243
  4 A"   14 A'   15 A'   16 A'   17 A'    5 A"   18 A'   19 A'                 
 -7.236  -7.235  -6.614  -6.377  -4.790  -4.777  -4.775  -4.774
  6 A"   20 A'   21 A'   22 A'   23 A'   24 A'   25 A'    7 A"                 
 -4.773  -4.771  -2.056  -2.051  -2.051  -2.038  -2.037  -0.917
  8 A"   26 A'   27 A'   28 A'    9 A"   29 A'   10 A"   30 A'                 
 -0.854  -0.750  -0.661  -0.552  -0.473  -0.439  -0.414  -0.366
 31 A'   32 A'   33 A'   34 A'   35 A'   36 A'   11 A"   37 A'                 
 -0.359  -0.340  -0.318  -0.315  -0.295  -0.260
 12 A"   38 A'   39 A'   13 A"   40 A'   14 A"                                 
 -- Virtual --                   
 -0.102  -0.090  -0.065  -0.005   0.016   0.027   0.041   0.043
 15 A"   41 A'   42 A'   43 A'   44 A'   45 A'   46 A'   16 A"                 
  0.065   0.069   0.076   0.089   0.094   0.095   0.116   0.123
 47 A'   48 A'   17 A"   49 A'   18 A"   50 A'   51 A'   52 A'                 
  0.130   0.135   0.140   0.157   0.191   0.207   0.216   0.222
 19 A"   53 A'   54 A'   55 A'   56 A'   57 A'   20 A"   58 A'                 
  0.276   0.283   0.309   0.363   0.381   0.387   0.388   0.419
 59 A'   21 A"   60 A'   61 A'   22 A"   62 A'   23 A"   63 A'                 
  0.432   0.438   0.449   0.465   0.468   0.471   0.526   0.539
 64 A'   24 A"   65 A'   66 A'   25 A"   67 A'   68 A'   26 A"                 
  0.596   0.605   0.617   0.630   0.633   0.713   0.792   0.824
 27 A"   69 A'   70 A'   71 A'   28 A"   72 A'   73 A'   29 A"                 
  0.837   0.846   0.854   0.866   0.878   0.903   0.905   0.925
 74 A'   75 A'   30 A"   76 A'   31 A"   77 A'   32 A"   78 A'                 
  0.940   0.960   1.057   1.158   1.223   1.268   1.347   1.355
 79 A'   80 A'   81 A'   82 A'   83 A'   33 A"   84 A'   85 A'                 
  1.399   1.469   1.567   1.606   1.684   1.748   1.781   1.909
 34 A"   35 A"   36 A"   86 A'   87 A'   88 A'   89 A'   90 A'                 
  2.226   2.248   2.264   2.289   2.364   2.434   2.668   2.807
 37 A"   38 A"   91 A'   92 A'   93 A'   94 A'   39 A"   95 A'                 
  3.122   3.940   3.959   3.985   4.060   4.200   4.385   5.979
 96 A'   40 A"   97 A'   41 A"   98 A'   99 A'  100 A'   42 A"                 
  6.009   6.031   6.902   9.656   9.707  13.777  13.893  13.949
101 A'  102 A'  103 A'  104 A'  105 A'   43 A"  106 A'  107 A'                 
 23.311  25.767  25.825  25.862  25.898  26.138  26.279  27.835
108 A'   44 A"   45 A"  109 A'  110 A'  111 A'  112 A'  113 A'                 
 28.320  28.345  28.352  28.512  28.520  28.531  28.571  28.651
 46 A"  114 A'  115 A'   47 A"  116 A'   48 A"  117 A'  118 A'                 
127.863 127.884 127.901 151.632 163.038 215.641 215.6921901.794
 49 A"  119 A'  120 A'  121 A'  122 A'  123 A'  124 A'  125 A'                 

 Beta MOs, Restricted
 -- Occupied --                  
******* -176.33 -165.74 -165.73 -165.73 -101.60 -101.57  -77.12
  1 A'    2 A'    3 A'    4 A'    1 A"    5 A'    6 A'    7 A'                 
-35.828 -31.322 -31.315 -31.315 -22.972 -22.971 -22.970 -22.966
  8 A'    9 A'   10 A'    2 A"   11 A'   12 A'    3 A"   13 A'                 
-22.966 -10.307  -9.512  -9.480  -7.277  -7.267  -7.266  -7.243
  4 A"   14 A'   15 A'   16 A'   17 A'    5 A"   18 A'   19 A'                 
 -7.236  -7.235  -6.614  -6.377  -4.790  -4.777  -4.775  -4.774
  6 A"   20 A'   21 A'   22 A'   23 A'   24 A'   25 A'    7 A"                 
 -4.773  -4.771  -2.056  -2.051  -2.051  -2.038  -2.037  -0.917
  8 A"   26 A'   27 A'   28 A'    9 A"   29 A'   10 A"   30 A'                 
 -0.854  -0.750  -0.661  -0.552  -0.473  -0.439  -0.414  -0.366
 31 A'   32 A'   33 A'   34 A'   35 A'   36 A'   11 A"   37 A'                 
 -0.359  -0.340  -0.318  -0.315  -0.295  -0.260
 12 A"   38 A'   39 A'   13 A"   40 A'   14 A"                                 
 -- Virtual --                   
 -0.102  -0.090  -0.065  -0.005   0.016   0.027   0.041   0.043
 15 A"   41 A'   42 A'   43 A'   44 A'   45 A'   46 A'   16 A"                 
  0.065   0.069   0.076   0.089   0.094   0.095   0.116   0.123
 47 A'   48 A'   17 A"   49 A'   18 A"   50 A'   51 A'   52 A'                 
  0.130   0.135   0.140   0.157   0.191   0.207   0.216   0.222
 19 A"   53 A'   54 A'   55 A'   56 A'   57 A'   20 A"   58 A'                 
  0.276   0.283   0.309   0.363   0.381   0.387   0.388   0.419
 59 A'   21 A"   60 A'   61 A'   22 A"   62 A'   23 A"   63 A'                 
  0.432   0.438   0.449   0.465   0.468   0.471   0.526   0.539
 64 A'   24 A"   65 A'   66 A'   25 A"   67 A'   68 A'   26 A"                 
  0.596   0.605   0.617   0.630   0.633   0.713   0.792   0.824
 27 A"   69 A'   70 A'   71 A'   28 A"   72 A'   73 A'   29 A"                 
  0.837   0.846   0.854   0.866   0.878   0.903   0.905   0.925
 74 A'   75 A'   30 A"   76 A'   31 A"   77 A'   32 A"   78 A'                 
  0.940   0.960   1.057   1.158   1.223   1.268   1.347   1.355
 79 A'   80 A'   81 A'   82 A'   83 A'   33 A"   84 A'   85 A'                 
  1.399   1.469   1.567   1.606   1.684   1.748   1.781   1.909
 34 A"   35 A"   36 A"   86 A'   87 A'   88 A'   89 A'   90 A'                 
  2.226   2.248   2.264   2.289   2.364   2.434   2.668   2.807
 37 A"   38 A"   91 A'   92 A'   93 A'   94 A'   39 A"   95 A'                 
  3.122   3.940   3.959   3.985   4.060   4.200   4.385   5.979
 96 A'   40 A"   97 A'   41 A"   98 A'   99 A'  100 A'   42 A"                 
  6.009   6.031   6.902   9.656   9.707  13.777  13.893  13.949
101 A'  102 A'  103 A'  104 A'  105 A'   43 A"  106 A'  107 A'                 
 23.311  25.767  25.825  25.862  25.898  26.138  26.279  27.835
108 A'   44 A"   45 A"  109 A'  110 A'  111 A'  112 A'  113 A'                 
 28.320  28.345  28.352  28.512  28.520  28.531  28.571  28.651
 46 A"  114 A'  115 A'   47 A"  116 A'   48 A"  117 A'  118 A'                 
127.863 127.884 127.901 151.632 163.038 215.641 215.6921901.794
 49 A"  119 A'  120 A'  121 A'  122 A'  123 A'  124 A'  125 A'                 
 --------------------------------------------------------------

          Ground-State Mulliken Net Atomic Charges

     Atom                 Charge (a.u.)
  ----------------------------------------
      1 C                    -0.451974
      2 P                     0.013558
      3 Cl                   -0.095984
      4 I                     0.144447
      5 Cl                    0.389953
  ----------------------------------------
  Sum of atomic charges =    -0.000000

 -----------------------------------------------------------------
                    Cartesian Multipole Moments
 -----------------------------------------------------------------
    Charge (ESU x 10^10)
                -0.0000
    Dipole Moment (Debye)
         X      -1.4523      Y       0.1023      Z      -0.0000
       Tot       1.4559
    Quadrupole Moments (Debye-Ang)
        XX     -74.2542     XY      -0.8589     YY     -71.4554
        XZ      -0.0000     YZ       0.0000     ZZ     -73.1526
    Octopole Moments (Debye-Ang^2)
       XXX    -129.6322    XXY      -0.4728    XYY     -29.0325
       YYY      -0.0563    XXZ      -0.0000    XYZ       0.0000
       YYZ      -0.0000    XZZ     -32.1835    YZZ       2.4178
       ZZZ      -0.0000
    Hexadecapole Moments (Debye-Ang^3)
      XXXX   -1658.6352   XXXY     -79.8885   XXYY    -358.4042
      XYYY     -70.3463   YYYY    -480.1838   XXXZ      -0.0000
      XXYZ       0.0000   XYYZ      -0.0000   YYYZ       0.0000
      XXZZ    -298.0601   XYZZ     -19.2960   YYZZ    -100.7342
      XZZZ      -0.0000   YZZZ       0.0000   ZZZZ     -97.8440
 -----------------------------------------------------------------
 Calculating analytic gradient of the SCF energy
 Gradient of SCF Energy
            1           2           3           4           5
    1   0.0002475  -0.0004096   0.0001411   0.0000063   0.0000147
    2   0.0000357  -0.0000240  -0.0000302   0.0000261  -0.0000076
    3   0.0000000  -0.0000000   0.0000000   0.0000000  -0.0000000
 Max gradient component =       4.096E-04
 RMS gradient           =       1.298E-04
 Gradient time:  CPU 8.25 s  wall 2.82 s
 Geometry Optimization Parameters
   NAtoms,    NIC,     NZ,  NCons,   NDum,   NFix, NCnnct, MaxDiis
        5      20       5       0       0       0       0       0

 Cartesian Hessian Update
 Hessian Updated using BFGS Update


** GEOMETRY OPTIMIZATION IN DELOCALIZED INTERNAL COORDINATES **
   Searching for a Minimum

   Optimization Cycle:   9

                       Coordinates (Angstroms)
     ATOM                X               Y               Z
      1  C         0.5309381293   -0.2643693754    0.0000000000
      2  P         1.3835119396    1.1897301848    0.0000000000
      3  Cl        3.3941077620    0.5941297961    0.0000000000
      4  I        -1.6012085126    0.0062093231    0.0000000000
      5  Cl        1.1056126963   -1.8838967125    0.0000000000
   Point Group: cs    Number of degrees of freedom:     7


   Energy is  -8219.445983360

 Hessian Updated using BFGS Update

  7 Hessian modes will be used to form the next step
  Hessian Eigenvalues:
     0.084444    0.165290    0.212020    0.247604    0.267432    0.300303
     0.506804

 Minimum Search - Taking Simple RFO Step
 Searching for Lamda that Minimizes Along All modes
 Value Taken    Lamda =   0.00000000
 Step Taken.  Stepsize is  0.002462

                             Maximum     Tolerance    Cnvgd?
         Gradient           0.000234      0.000300     YES
         Displacement       0.001820      0.001200      NO
         Energy change     -0.000002      0.000001      NO


 New Cartesian Coordinates Obtained by Inverse Iteration

 Displacement from previous Coordinates is:  0.003435
 ----------------------------------------------------------------
             Standard Nuclear Orientation (Angstroms)
    I     Atom           X                Y                Z
 ----------------------------------------------------------------
    1      C       0.5303412205    -0.2637835892     0.0000000000
    2      P       1.3842687544     1.1897669913     0.0000000000
    3      Cl      3.3941619141     0.5935584190     0.0000000000
    4      I      -1.6015653046     0.0053029929     0.0000000000
    5      Cl      1.1057554302    -1.8830415979     0.0000000000
 ----------------------------------------------------------------
 Molecular Point Group                 Cs    NOp =  2
 Largest Abelian Subgroup              Cs    NOp =  2
 Nuclear Repulsion Energy =   679.6810691899 hartrees
 There are       54 alpha and       54 beta electrons
 Applying Cartesian multipole field
    Component          Value
    ---------          -----
     (2,0,0)        1.00000E-11
     (0,2,0)        2.00000E-11
     (0,0,2)       -3.00000E-11
 Nucleus-field energy     =     0.0000000200 hartrees
 Requested basis set is 6-311++G(d,p)
 There are 69 shells and 174 basis functions
 A cutoff of  1.0D-11 yielded   1858 shell pairs
 There are     12898 function pairs (     14315 Cartesian)
 Smallest overlap matrix eigenvalue = 3.15E-04
 Guess MOs from SCF MO coefficient file

 -----------------------------------------------------------------------
  General SCF calculation program by
  Eric Jon Sundstrom, Paul Horn, Yuezhi Mao, Dmitri Zuev, Alec White,
  David Stuck, Shaama M.S., Shane Yost, Joonho Lee, David Small,
  Daniel Levine, Susi Lehtola, Hugh Burton, Evgeny Epifanovsky
 -----------------------------------------------------------------------
 Exchange:     0.2000 Hartree-Fock + 0.0800 Slater + 0.7200 B88
 Correlation:  0.1900 VWN1RPA + 0.8100 LYP
 Using SG-1 standard quadrature grid
 using 4 threads for integral computing
 -------------------------------------------------------
 OpenMP Integral computing Module                
 Release: version 2.0, May 2017, Q-Chem Inc. Pleasanton 
 -------------------------------------------------------
 -------------------------------------------------------
 OpenMP BLAS3 based DFT computing Module                
 Release: version 1.0, May 2013, Q-Chem Inc. Pittsburgh 
 -------------------------------------------------------
 A restricted SCF calculation will be
 performed using DIIS
 SCF converges when DIIS error is below 1.0e-08
 ---------------------------------------
  Cycle       Energy         DIIS error
 ---------------------------------------
    1   -8219.4459831772      9.91e-06  
    2   -8219.4459838142      3.11e-06  
    3   -8219.4459838223      2.85e-06  
    4   -8219.4459838578      6.52e-07  
    5   -8219.4459838595      1.28e-07  
    6   -8219.4459838595      9.04e-08  
    7   -8219.4459838594      2.54e-08  
    8   -8219.4459838595      1.33e-08  
    9   -8219.4459838595      1.35e-09  Convergence criterion met
 ---------------------------------------
 SCF time:   CPU 21.41s  wall 8.00s 
 SCF   energy in the final basis set =    -8219.4459838595
 Total energy in the final basis set =    -8219.4459838595

 --------------------------------------------------------------
             Orbital Energies (a.u.) and Symmetries
 --------------------------------------------------------------

 Alpha MOs, Restricted
 -- Occupied --                  
******* -176.33 -165.74 -165.73 -165.73 -101.60 -101.57  -77.12
  1 A'    2 A'    3 A'    4 A'    1 A"    5 A'    6 A'    7 A'                 
-35.828 -31.322 -31.315 -31.315 -22.972 -22.971 -22.970 -22.966
  8 A'    9 A'   10 A'    2 A"   11 A'   12 A'    3 A"   13 A'                 
-22.966 -10.307  -9.512  -9.480  -7.277  -7.267  -7.266  -7.244
  4 A"   14 A'   15 A'   16 A'   17 A'    5 A"   18 A'   19 A'                 
 -7.236  -7.235  -6.614  -6.377  -4.790  -4.777  -4.775  -4.774
  6 A"   20 A'   21 A'   22 A'   23 A'   24 A'   25 A'    7 A"                 
 -4.773  -4.771  -2.056  -2.051  -2.051  -2.038  -2.037  -0.917
  8 A"   26 A'   27 A'   28 A'    9 A"   29 A'   10 A"   30 A'                 
 -0.854  -0.750  -0.661  -0.552  -0.473  -0.439  -0.414  -0.366
 31 A'   32 A'   33 A'   34 A'   35 A'   36 A'   11 A"   37 A'                 
 -0.359  -0.340  -0.318  -0.315  -0.295  -0.260
 12 A"   38 A'   39 A'   13 A"   40 A'   14 A"                                 
 -- Virtual --                   
 -0.102  -0.090  -0.065  -0.005   0.016   0.027   0.041   0.043
 15 A"   41 A'   42 A'   43 A'   44 A'   45 A'   46 A'   16 A"                 
  0.065   0.069   0.076   0.089   0.094   0.095   0.116   0.123
 47 A'   48 A'   17 A"   49 A'   18 A"   50 A'   51 A'   52 A'                 
  0.130   0.135   0.140   0.157   0.191   0.207   0.216   0.222
 19 A"   53 A'   54 A'   55 A'   56 A'   57 A'   20 A"   58 A'                 
  0.276   0.283   0.309   0.363   0.381   0.387   0.388   0.419
 59 A'   21 A"   60 A'   61 A'   22 A"   62 A'   23 A"   63 A'                 
  0.432   0.438   0.449   0.465   0.468   0.471   0.526   0.539
 64 A'   24 A"   65 A'   66 A'   25 A"   67 A'   68 A'   26 A"                 
  0.596   0.605   0.617   0.630   0.633   0.713   0.792   0.824
 27 A"   69 A'   70 A'   71 A'   28 A"   72 A'   73 A'   29 A"                 
  0.837   0.846   0.854   0.866   0.878   0.903   0.905   0.925
 74 A'   75 A'   30 A"   76 A'   31 A"   77 A'   32 A"   78 A'                 
  0.940   0.960   1.058   1.158   1.224   1.268   1.347   1.356
 79 A'   80 A'   81 A'   82 A'   83 A'   33 A"   84 A'   85 A'                 
  1.399   1.469   1.567   1.606   1.684   1.748   1.781   1.908
 34 A"   35 A"   36 A"   86 A'   87 A'   88 A'   89 A'   90 A'                 
  2.226   2.248   2.263   2.289   2.364   2.434   2.668   2.807
 37 A"   38 A"   91 A'   92 A'   93 A'   94 A'   39 A"   95 A'                 
  3.122   3.940   3.959   3.985   4.060   4.200   4.385   5.979
 96 A'   40 A"   97 A'   41 A"   98 A'   99 A'  100 A'   42 A"                 
  6.009   6.031   6.902   9.656   9.707  13.777  13.894  13.949
101 A'  102 A'  103 A'  104 A'  105 A'   43 A"  106 A'  107 A'                 
 23.311  25.767  25.825  25.862  25.898  26.138  26.279  27.835
108 A'   44 A"   45 A"  109 A'  110 A'  111 A'  112 A'  113 A'                 
 28.320  28.345  28.352  28.512  28.520  28.531  28.571  28.651
 46 A"  114 A'  115 A'   47 A"  116 A'   48 A"  117 A'  118 A'                 
127.863 127.883 127.901 151.632 163.038 215.641 215.6921901.794
 49 A"  119 A'  120 A'  121 A'  122 A'  123 A'  124 A'  125 A'                 

 Beta MOs, Restricted
 -- Occupied --                  
******* -176.33 -165.74 -165.73 -165.73 -101.60 -101.57  -77.12
  1 A'    2 A'    3 A'    4 A'    1 A"    5 A'    6 A'    7 A'                 
-35.828 -31.322 -31.315 -31.315 -22.972 -22.971 -22.970 -22.966
  8 A'    9 A'   10 A'    2 A"   11 A'   12 A'    3 A"   13 A'                 
-22.966 -10.307  -9.512  -9.480  -7.277  -7.267  -7.266  -7.244
  4 A"   14 A'   15 A'   16 A'   17 A'    5 A"   18 A'   19 A'                 
 -7.236  -7.235  -6.614  -6.377  -4.790  -4.777  -4.775  -4.774
  6 A"   20 A'   21 A'   22 A'   23 A'   24 A'   25 A'    7 A"                 
 -4.773  -4.771  -2.056  -2.051  -2.051  -2.038  -2.037  -0.917
  8 A"   26 A'   27 A'   28 A'    9 A"   29 A'   10 A"   30 A'                 
 -0.854  -0.750  -0.661  -0.552  -0.473  -0.439  -0.414  -0.366
 31 A'   32 A'   33 A'   34 A'   35 A'   36 A'   11 A"   37 A'                 
 -0.359  -0.340  -0.318  -0.315  -0.295  -0.260
 12 A"   38 A'   39 A'   13 A"   40 A'   14 A"                                 
 -- Virtual --                   
 -0.102  -0.090  -0.065  -0.005   0.016   0.027   0.041   0.043
 15 A"   41 A'   42 A'   43 A'   44 A'   45 A'   46 A'   16 A"                 
  0.065   0.069   0.076   0.089   0.094   0.095   0.116   0.123
 47 A'   48 A'   17 A"   49 A'   18 A"   50 A'   51 A'   52 A'                 
  0.130   0.135   0.140   0.157   0.191   0.207   0.216   0.222
 19 A"   53 A'   54 A'   55 A'   56 A'   57 A'   20 A"   58 A'                 
  0.276   0.283   0.309   0.363   0.381   0.387   0.388   0.419
 59 A'   21 A"   60 A'   61 A'   22 A"   62 A'   23 A"   63 A'                 
  0.432   0.438   0.449   0.465   0.468   0.471   0.526   0.539
 64 A'   24 A"   65 A'   66 A'   25 A"   67 A'   68 A'   26 A"                 
  0.596   0.605   0.617   0.630   0.633   0.713   0.792   0.824
 27 A"   69 A'   70 A'   71 A'   28 A"   72 A'   73 A'   29 A"                 
  0.837   0.846   0.854   0.866   0.878   0.903   0.905   0.925
 74 A'   75 A'   30 A"   76 A'   31 A"   77 A'   32 A"   78 A'                 
  0.940   0.960   1.058   1.158   1.224   1.268   1.347   1.356
 79 A'   80 A'   81 A'   82 A'   83 A'   33 A"   84 A'   85 A'                 
  1.399   1.469   1.567   1.606   1.684   1.748   1.781   1.908
 34 A"   35 A"   36 A"   86 A'   87 A'   88 A'   89 A'   90 A'                 
  2.226   2.248   2.263   2.289   2.364   2.434   2.668   2.807
 37 A"   38 A"   91 A'   92 A'   93 A'   94 A'   39 A"   95 A'                 
  3.122   3.940   3.959   3.985   4.060   4.200   4.385   5.979
 96 A'   40 A"   97 A'   41 A"   98 A'   99 A'  100 A'   42 A"                 
  6.009   6.031   6.902   9.656   9.707  13.777  13.894  13.949
101 A'  102 A'  103 A'  104 A'  105 A'   43 A"  106 A'  107 A'                 
 23.311  25.767  25.825  25.862  25.898  26.138  26.279  27.835
108 A'   44 A"   45 A"  109 A'  110 A'  111 A'  112 A'  113 A'                 
 28.320  28.345  28.352  28.512  28.520  28.531  28.571  28.651
 46 A"  114 A'  115 A'   47 A"  116 A'   48 A"  117 A'  118 A'                 
127.863 127.883 127.901 151.632 163.038 215.641 215.6921901.794
 49 A"  119 A'  120 A'  121 A'  122 A'  123 A'  124 A'  125 A'                 
 --------------------------------------------------------------

          Ground-State Mulliken Net Atomic Charges

     Atom                 Charge (a.u.)
  ----------------------------------------
      1 C                    -0.452201
      2 P                     0.013363
      3 Cl                   -0.095481
      4 I                     0.144819
      5 Cl                    0.389500
  ----------------------------------------
  Sum of atomic charges =    -0.000000

 -----------------------------------------------------------------
                    Cartesian Multipole Moments
 -----------------------------------------------------------------
    Charge (ESU x 10^10)
                -0.0000
    Dipole Moment (Debye)
         X      -1.4502      Y       0.1026      Z       0.0000
       Tot       1.4538
    Quadrupole Moments (Debye-Ang)
        XX     -74.2319     XY      -0.8527     YY     -71.4660
        XZ      -0.0000     YZ      -0.0000     ZZ     -73.1521
    Octopole Moments (Debye-Ang^2)
       XXX    -129.5658    XXY      -0.4504    XYY     -29.0354
       YYY       0.0068    XXZ      -0.0000    XYZ       0.0000
       YYZ       0.0000    XZZ     -32.1808    YZZ       2.4360
       ZZZ       0.0000
    Hexadecapole Moments (Debye-Ang^3)
      XXXX   -1658.6516   XXXY     -79.9094   XXYY    -358.4066
      XYYY     -70.4559   YYYY    -479.9962   XXXZ      -0.0000
      XXYZ       0.0000   XYYZ       0.0000   YYYZ      -0.0000
      XXZZ    -298.1018   XYZZ     -19.3330   YYZZ    -100.6918
      XZZZ      -0.0000   YZZZ      -0.0000   ZZZZ     -97.8435
 -----------------------------------------------------------------
 Calculating analytic gradient of the SCF energy
 Gradient of SCF Energy
            1           2           3           4           5
    1   0.0000748  -0.0001591   0.0000599   0.0000045   0.0000199
    2  -0.0000170  -0.0000855   0.0000230  -0.0000191   0.0000986
    3  -0.0000000  -0.0000000   0.0000000   0.0000000   0.0000000
 Max gradient component =       1.591E-04
 RMS gradient           =       5.952E-05
 Gradient time:  CPU 8.22 s  wall 3.00 s
 Geometry Optimization Parameters
   NAtoms,    NIC,     NZ,  NCons,   NDum,   NFix, NCnnct, MaxDiis
        5      20       5       0       0       0       0       0

 Cartesian Hessian Update
 Hessian Updated using BFGS Update


** GEOMETRY OPTIMIZATION IN DELOCALIZED INTERNAL COORDINATES **
   Searching for a Minimum

   Optimization Cycle:  10

                       Coordinates (Angstroms)
     ATOM                X               Y               Z
      1  C         0.5303412205   -0.2637835892    0.0000000000
      2  P         1.3842687544    1.1897669913    0.0000000000
      3  Cl        3.3941619141    0.5935584190    0.0000000000
      4  I        -1.6015653046    0.0053029929    0.0000000000
      5  Cl        1.1057554302   -1.8830415979    0.0000000000
   Point Group: cs    Number of degrees of freedom:     7


   Energy is  -8219.445983860

 Hessian Updated using BFGS Update

  7 Hessian modes will be used to form the next step
  Hessian Eigenvalues:
     0.075620    0.144711    0.221456    0.251234    0.275820    0.312152
     0.459576

 Minimum Search - Taking Simple RFO Step
 Searching for Lamda that Minimizes Along All modes
 Value Taken    Lamda =   0.00000000
 Step Taken.  Stepsize is  0.000950

                             Maximum     Tolerance    Cnvgd?
         Gradient           0.000126      0.000300     YES
         Displacement       0.000745      0.001200     YES
         Energy change     -0.000000      0.000001     YES


                       Distance Matrix (Angstroms)
             C (  1)   P (  2)   Cl(  3)   I (  4)
   P (  2)  1.685824
   Cl(  3)  2.989399  2.096458
   I (  4)  2.148821  3.212189  5.030242
   Cl(  5)  1.718458  3.085405  3.371995  3.300823

 Final energy is   -8219.4459838595430     


 ******************************
 **  OPTIMIZATION CONVERGED  **
 ******************************

                       Coordinates (Angstroms)
     ATOM                X               Y               Z
      1  C         0.5303412205   -0.2637835892    0.0000000000
      2  P         1.3842687544    1.1897669913    0.0000000000
      3  Cl        3.3941619141    0.5935584190    0.0000000000
      4  I        -1.6015653046    0.0053029929    0.0000000000
      5  Cl        1.1057554302   -1.8830415979    0.0000000000

Z-matrix Print:
$molecule
0 1
I 
C  1 2.148821
P  2 1.685824 1 113.239495
Cl 2 1.718458 1 116.756772 3 -180.000000 0
Cl 3 2.096458 2 103.910954 1 -180.000000 0
$end


 --------------------------------------------------------------
             Orbital Energies (a.u.) and Symmetries
 --------------------------------------------------------------

 Alpha MOs, Restricted
 -- Occupied --                  
******* -176.33 -165.74 -165.73 -165.73 -101.60 -101.57  -77.12
  1 A'    2 A'    3 A'    4 A'    1 A"    5 A'    6 A'    7 A'                 
-35.828 -31.322 -31.315 -31.315 -22.972 -22.971 -22.970 -22.966
  8 A'    9 A'   10 A'    2 A"   11 A'   12 A'    3 A"   13 A'                 
-22.966 -10.307  -9.512  -9.480  -7.277  -7.267  -7.266  -7.244
  4 A"   14 A'   15 A'   16 A'   17 A'    5 A"   18 A'   19 A'                 
 -7.236  -7.235  -6.614  -6.377  -4.790  -4.777  -4.775  -4.774
  6 A"   20 A'   21 A'   22 A'   23 A'   24 A'   25 A'    7 A"                 
 -4.773  -4.771  -2.056  -2.051  -2.051  -2.038  -2.037  -0.917
  8 A"   26 A'   27 A'   28 A'    9 A"   29 A'   10 A"   30 A'                 
 -0.854  -0.750  -0.661  -0.552  -0.473  -0.439  -0.414  -0.366
 31 A'   32 A'   33 A'   34 A'   35 A'   36 A'   11 A"   37 A'                 
 -0.359  -0.340  -0.318  -0.315  -0.295  -0.260
 12 A"   38 A'   39 A'   13 A"   40 A'   14 A"                                 
 -- Virtual --                   
 -0.102  -0.090  -0.065  -0.005   0.016   0.027   0.041   0.043
 15 A"   41 A'   42 A'   43 A'   44 A'   45 A'   46 A'   16 A"                 
  0.065   0.069   0.076   0.089   0.094   0.095   0.116   0.123
 47 A'   48 A'   17 A"   49 A'   18 A"   50 A'   51 A'   52 A'                 
  0.130   0.135   0.140   0.157   0.191   0.207   0.216   0.222
 19 A"   53 A'   54 A'   55 A'   56 A'   57 A'   20 A"   58 A'                 
  0.276   0.283   0.309   0.363   0.381   0.387   0.388   0.419
 59 A'   21 A"   60 A'   61 A'   22 A"   62 A'   23 A"   63 A'                 
  0.432   0.438   0.449   0.465   0.468   0.471   0.526   0.539
 64 A'   24 A"   65 A'   66 A'   25 A"   67 A'   68 A'   26 A"                 
  0.596   0.605   0.617   0.630   0.633   0.713   0.792   0.824
 27 A"   69 A'   70 A'   71 A'   28 A"   72 A'   73 A'   29 A"                 
  0.837   0.846   0.854   0.866   0.878   0.903   0.905   0.925
 74 A'   75 A'   30 A"   76 A'   31 A"   77 A'   32 A"   78 A'                 
  0.940   0.960   1.058   1.158   1.224   1.268   1.347   1.356
 79 A'   80 A'   81 A'   82 A'   83 A'   33 A"   84 A'   85 A'                 
  1.399   1.469   1.567   1.606   1.684   1.748   1.781   1.908
 34 A"   35 A"   36 A"   86 A'   87 A'   88 A'   89 A'   90 A'                 
  2.226   2.248   2.263   2.289   2.364   2.434   2.668   2.807
 37 A"   38 A"   91 A'   92 A'   93 A'   94 A'   39 A"   95 A'                 
  3.122   3.940   3.959   3.985   4.060   4.200   4.385   5.979
 96 A'   40 A"   97 A'   41 A"   98 A'   99 A'  100 A'   42 A"                 
  6.009   6.031   6.902   9.656   9.707  13.777  13.894  13.949
101 A'  102 A'  103 A'  104 A'  105 A'   43 A"  106 A'  107 A'                 
 23.311  25.767  25.825  25.862  25.898  26.138  26.279  27.835
108 A'   44 A"   45 A"  109 A'  110 A'  111 A'  112 A'  113 A'                 
 28.320  28.345  28.352  28.512  28.520  28.531  28.571  28.651
 46 A"  114 A'  115 A'   47 A"  116 A'   48 A"  117 A'  118 A'                 
127.863 127.883 127.901 151.632 163.038 215.641 215.6921901.794
 49 A"  119 A'  120 A'  121 A'  122 A'  123 A'  124 A'  125 A'                 

 Beta MOs, Restricted
 -- Occupied --                  
******* -176.33 -165.74 -165.73 -165.73 -101.60 -101.57  -77.12
  1 A'    2 A'    3 A'    4 A'    1 A"    5 A'    6 A'    7 A'                 
-35.828 -31.322 -31.315 -31.315 -22.972 -22.971 -22.970 -22.966
  8 A'    9 A'   10 A'    2 A"   11 A'   12 A'    3 A"   13 A'                 
-22.966 -10.307  -9.512  -9.480  -7.277  -7.267  -7.266  -7.244
  4 A"   14 A'   15 A'   16 A'   17 A'    5 A"   18 A'   19 A'                 
 -7.236  -7.235  -6.614  -6.377  -4.790  -4.777  -4.775  -4.774
  6 A"   20 A'   21 A'   22 A'   23 A'   24 A'   25 A'    7 A"                 
 -4.773  -4.771  -2.056  -2.051  -2.051  -2.038  -2.037  -0.917
  8 A"   26 A'   27 A'   28 A'    9 A"   29 A'   10 A"   30 A'                 
 -0.854  -0.750  -0.661  -0.552  -0.473  -0.439  -0.414  -0.366
 31 A'   32 A'   33 A'   34 A'   35 A'   36 A'   11 A"   37 A'                 
 -0.359  -0.340  -0.318  -0.315  -0.295  -0.260
 12 A"   38 A'   39 A'   13 A"   40 A'   14 A"                                 
 -- Virtual --                   
 -0.102  -0.090  -0.065  -0.005   0.016   0.027   0.041   0.043
 15 A"   41 A'   42 A'   43 A'   44 A'   45 A'   46 A'   16 A"                 
  0.065   0.069   0.076   0.089   0.094   0.095   0.116   0.123
 47 A'   48 A'   17 A"   49 A'   18 A"   50 A'   51 A'   52 A'                 
  0.130   0.135   0.140   0.157   0.191   0.207   0.216   0.222
 19 A"   53 A'   54 A'   55 A'   56 A'   57 A'   20 A"   58 A'                 
  0.276   0.283   0.309   0.363   0.381   0.387   0.388   0.419
 59 A'   21 A"   60 A'   61 A'   22 A"   62 A'   23 A"   63 A'                 
  0.432   0.438   0.449   0.465   0.468   0.471   0.526   0.539
 64 A'   24 A"   65 A'   66 A'   25 A"   67 A'   68 A'   26 A"                 
  0.596   0.605   0.617   0.630   0.633   0.713   0.792   0.824
 27 A"   69 A'   70 A'   71 A'   28 A"   72 A'   73 A'   29 A"                 
  0.837   0.846   0.854   0.866   0.878   0.903   0.905   0.925
 74 A'   75 A'   30 A"   76 A'   31 A"   77 A'   32 A"   78 A'                 
  0.940   0.960   1.058   1.158   1.224   1.268   1.347   1.356
 79 A'   80 A'   81 A'   82 A'   83 A'   33 A"   84 A'   85 A'                 
  1.399   1.469   1.567   1.606   1.684   1.748   1.781   1.908
 34 A"   35 A"   36 A"   86 A'   87 A'   88 A'   89 A'   90 A'                 
  2.226   2.248   2.263   2.289   2.364   2.434   2.668   2.807
 37 A"   38 A"   91 A'   92 A'   93 A'   94 A'   39 A"   95 A'                 
  3.122   3.940   3.959   3.985   4.060   4.200   4.385   5.979
 96 A'   40 A"   97 A'   41 A"   98 A'   99 A'  100 A'   42 A"                 
  6.009   6.031   6.902   9.656   9.707  13.777  13.894  13.949
101 A'  102 A'  103 A'  104 A'  105 A'   43 A"  106 A'  107 A'                 
 23.311  25.767  25.825  25.862  25.898  26.138  26.279  27.835
108 A'   44 A"   45 A"  109 A'  110 A'  111 A'  112 A'  113 A'                 
 28.320  28.345  28.352  28.512  28.520  28.531  28.571  28.651
 46 A"  114 A'  115 A'   47 A"  116 A'   48 A"  117 A'  118 A'                 
127.863 127.883 127.901 151.632 163.038 215.641 215.6921901.794
 49 A"  119 A'  120 A'  121 A'  122 A'  123 A'  124 A'  125 A'                 
 --------------------------------------------------------------

          Ground-State Mulliken Net Atomic Charges

     Atom                 Charge (a.u.)
  ----------------------------------------
      1 C                    -0.452201
      2 P                     0.013363
      3 Cl                   -0.095481
      4 I                     0.144819
      5 Cl                    0.389500
  ----------------------------------------
  Sum of atomic charges =    -0.000000

 -----------------------------------------------------------------
                    Cartesian Multipole Moments
 -----------------------------------------------------------------
    Charge (ESU x 10^10)
                -0.0000
    Dipole Moment (Debye)
         X      -1.4502      Y       0.1026      Z       0.0000
       Tot       1.4538
    Quadrupole Moments (Debye-Ang)
        XX     -74.2319     XY      -0.8527     YY     -71.4660
        XZ      -0.0000     YZ      -0.0000     ZZ     -73.1521
    Octopole Moments (Debye-Ang^2)
       XXX    -129.5658    XXY      -0.4504    XYY     -29.0354
       YYY       0.0068    XXZ      -0.0000    XYZ       0.0000
       YYZ       0.0000    XZZ     -32.1808    YZZ       2.4360
       ZZZ       0.0000
    Hexadecapole Moments (Debye-Ang^3)
      XXXX   -1658.6516   XXXY     -79.9094   XXYY    -358.4066
      XYYY     -70.4559   YYYY    -479.9962   XXXZ      -0.0000
      XXYZ       0.0000   XYYZ       0.0000   YYYZ      -0.0000
      XXZZ    -298.1018   XYZZ     -19.3330   YYZZ    -100.6918
      XZZZ      -0.0000   YZZZ      -0.0000   ZZZZ     -97.8435
 -----------------------------------------------------------------
Archival summary:
1\1\TWL02\OPT\ProcedureUnspecified\BasisUnspecified\1l211\taweetha\MonNov2613:44:192018MonNov2613:44:192018\0\\#,OPT,ProcedureUnspecified,BasisUnspecified,\\0,1\I\C,1,2.14882\P,2,1.68582,1,113.239\Cl,2,1.71846,1,116.757,3,-180,0\Cl,3,2.09646,2,103.911,1,-180,0\\\@

 Total job time:  129.21s(wall), 339.02s(cpu) 
 Mon Nov 26 13:44:19 2018

        *************************************************************
        *                                                           *
        *  Thank you very much for using Q-Chem.  Have a nice day.  *
        *                                                           *
        *************************************************************


 
User input: 2 of 2 
 
Q-Chem Developer Version!
                  Welcome to Q-Chem
     A Quantum Leap Into The Future Of Chemistry


 Q-Chem 5.1, Q-Chem, Inc., Pleasanton, CA (2018)

 Yihan Shao,  Zhengting Gan,  E. Epifanovsky,  A. T. B. Gilbert,  M. Wormit,  
 J. Kussmann,  A. W. Lange,  A. Behn,  Jia Deng,  Xintian Feng,  D. Ghosh,  
 M. Goldey,  P. R. Horn,  L. D. Jacobson,  I. Kaliman,  T. Kus,  A. Landau,  
 Jie Liu,  E. I. Proynov,  R. M. Richard,  R. P. Steele,  E. J. Sundstrom,  
 H. L. Woodcock III,  P. M. Zimmerman,  D. Zuev,  B. Albrecht,  E. Alguire,  
 S. A. Baeppler,  D. Barton,  Z. Benda,  Y. A. Bernard,  E. J. Berquist,  
 K. B. Bravaya,  H. Burton,  D. Casanova,  Chun-Min Chang,  Yunqing Chen,  
 A. Chien,  K. D. Closser,  M. P. Coons,  S. Coriani,  S. Dasgupta,  
 A. L. Dempwolff,  M. Diedenhofen,  Hainam Do,  R. G. Edgar,  Po-Tung Fang,  
 S. Faraji,  S. Fatehi,  Qingguo Feng,  K. D. Fenk,  J. Fosso-Tande,  
 Qinghui Ge,  A. Ghysels,  G. Gidofalvi,  J. Gomes,  J. Gonthier,  A. Gunina,  
 D. Hait,  M. W. D. Hanson-Heine,  P. H. P. Harbach,  A. W. Hauser,  
 J. E. Herr,  E. G. Hohenstein,  Z. C. Holden,  Kerwin Hui,  B. C. Huynh,  
 T.-C. Jagau,  Hyunjun Ji,  B. Kaduk,  K. Khistyaev,  Jaehoon Kim,  
 P. Klunzinger,  K. Koh,  D. Kosenkov,  L. Koulias,  T. Kowalczyk,  
 C. M. Krauter,  A. Kunitsa,  Ka Un Lao,  A. Laurent,  K. V. Lawler,  
 Joonho Lee,  D. Lefrancois,  S. Lehtola,  D. S. Levine,  Yi-Pei Li,  
 You-Sheng Lin,  Fenglai Liu,  E. Livshits,  A. Luenser,  P. Manohar,  
 E. Mansoor,  S. F. Manzer,  Shan-Ping Mao,  Yuezhi Mao,  N. Mardirossian,  
 A. V. Marenich,  T. Markovich,  L. A. Martinez-Martinez,  S. A. Maurer,  
 N. J. Mayhall,  S. C. McKenzie,  J.-M. Mewes,  A. F. Morrison,  
 J. W. Mullinax,  K. Nanda,  T. S. Nguyen-Beck,  R. Olivares-Amaya,  
 J. A. Parkhill,  T. M. Perrine,  F. Plasser,  P. Pokhilko,  S. Prager,  
 A. Prociuk,  E. Ramos,  D. R. Rehn,  F. Rob,  M. Schneider,  N. Sergueev,  
 S. M. Sharada,  S. Sharma,  D. W. Small,  T. Stauch,  T. Stein,  
 Yu-Chuan Su,  A. J. W. Thom,  A. Tkatchenko,  T. Tsuchimochi,  N. M. Tubman,  
 L. Vogt,  M. L. Vidal,  O. Vydrov,  M. A. Watson,  J. Wenzel,  
 M. de Wergifosse,  T. A. Wesolowski,  A. White,  J. Witte,  A. Yamada,  
 Jun Yang,  K. Yao,  S. Yeganeh,  S. R. Yost,  Zhi-Qiang You,  A. Zech,  
 Igor Ying Zhang,  Xing Zhang,  Yan Zhao,  Ying Zhu,  B. R. Brooks,  
 G. K. L. Chan,  C. J. Cramer,  M. S. Gordon,  W. J. Hehre,  A. Klamt,  
 M. W. Schmidt,  C. D. Sherrill,  D. G. Truhlar,  A. Aspuru-Guzik,  R. Baer,  
 A. T. Bell,  N. A. Besley,  Jeng-Da Chai,  A. E. DePrince, III,  
 R. A. DiStasio Jr.,  A. Dreuw,  B. D. Dunietz,  T. R. Furlani,  
 Chao-Ping Hsu,  Yousung Jung,  Jing Kong,  D. S. Lambrecht,  WanZhen Liang,  
 C. Ochsenfeld,  V. A. Rassolov,  L. V. Slipchenko,  J. E. Subotnik,  
 T. Van Voorhis,  J. M. Herbert,  A. I. Krylov,  P. M. W. Gill,  M. Head-Gordon

 Contributors to earlier versions of Q-Chem not listed above: 
 R. D. Adamson,  B. Austin,  J. Baker,  G. J. O. Beran,  K. Brandhorst,  
 S. T. Brown,  E. F. C. Byrd,  A. K. Chakraborty,  C.-L. Cheng,  
 Siu Hung Chien,  D. M. Chipman,  D. L. Crittenden,  H. Dachsel,  
 R. J. Doerksen,  A. D. Dutoi,  L. Fusti-Molnar,  W. A. Goddard III,  
 A. Golubeva-Zadorozhnaya,  S. R. Gwaltney,  G. Hawkins,  A. Heyden,  
 S. Hirata,  G. Kedziora,  F. J. Keil,  C. Kelley,  Jihan Kim,  R. A. King,  
 R. Z. Khaliullin,  P. P. Korambath,  W. Kurlancheek,  A. M. Lee,  M. S. Lee,  
 S. V. Levchenko,  Ching Yeh Lin,  D. Liotard,  R. C. Lochan,  I. Lotan,  
 P. E. Maslen,  N. Nair,  D. P. O'Neill,  D. Neuhauser,  E. Neuscamman,  
 C. M. Oana,  R. Olson,  B. Peters,  R. Peverati,  P. A. Pieniazek,  
 Y. M. Rhee,  J. Ritchie,  M. A. Rohrdanz,  E. Rosta,  N. J. Russ,  
 H. F. Schaefer III,  N. E. Schultz,  N. Shenvi,  A. C. Simmonett,  A. Sodt,  
 D. Stuck,  K. S. Thanthiriwatte,  V. Vanovschi,  Tao Wang,  A. Warshel,  
 C. F. Williams,  Q. Wu,  X. Xu,  W. Zhang

 Please cite Q-Chem as follows:
 Y. Shao et al., Mol. Phys. 113, 184-215 (2015)
 DOI: 10.1080/00268976.2014.952696

 Q-Chem 5.1.2 for Intel X86 EM64T Linux

 Parts of Q-Chem use Armadillo 8.300.2 (Tropical Shenanigans).
 http://arma.sourceforge.net/

 Q-Chem begins on Mon Nov 26 13:44:19 2018  

Host: 
0

     Scratch files written to /scratch/taweetham/qchem47076//
The previous job contains 0 fragments, simply inherited here
Input Ideriv = 2
Curr. Ideriv = -1
Max.  Ideriv = 2

Checking the input file for inconsistencies... 	...done.

--------------------------------------------------------------
User input:
--------------------------------------------------------------

$molecule
read
$end

$rem
   job_type 	frequency
   basis 	6-311++g**
   method	b3lyp	
$end


--------------------------------------------------------------
 ----------------------------------------------------------------
             Standard Nuclear Orientation (Angstroms)
    I     Atom           X                Y                Z
 ----------------------------------------------------------------
    1      C       0.3684088117    -0.2434380815     0.0000000000
    2      P       1.3329612560     1.1391826566    -0.0000000000
    3      Cl      3.2903084396     0.3882318075    -0.0000000000
    4      I      -1.7360610736     0.1908884343     0.0000000000
    5      Cl      0.8159483363    -1.9025964179     0.0000000000
 ----------------------------------------------------------------
 Molecular Point Group                 Cs    NOp =  2
 Largest Abelian Subgroup              Cs    NOp =  2
 Nuclear Repulsion Energy =   679.6810691899 hartrees
 There are       54 alpha and       54 beta electrons
 Requested basis set is 6-311++G(d,p)
 There are 69 shells and 174 basis functions

 Total QAlloc Memory Limit   2000 MB
 Mega-Array Size       188 MB
 MEM_STATIC part       192 MB

                       Distance Matrix (Angstroms)
             C (  1)   P (  2)   Cl(  3)   I (  4)
   P (  2)  1.685824
   Cl(  3)  2.989399  2.096458
   I (  4)  2.148821  3.212189  5.030242
   Cl(  5)  1.718458  3.085405  3.371995  3.300823

 A cutoff of  1.0D-11 yielded   1858 shell pairs
 There are     12898 function pairs (     14315 Cartesian)

 -------------------------------------------------------
 OpenMP Integral Computing Module                       
 Release: version 1.0, May 2013, Q-Chem Inc. Pittsburgh 
 -------------------------------------------------------
 Integral Job Info:
 Integral job number is                      11
 Integral operator is                         1
 short-range coefficients                     0
 long-range coefficients              100000000
 Omega coefficients                           0
 if combine SR and LR in K                    0
 Integral screening is                        0
 Integral computing path is                   2
 max size of driver memory is            800000
 size of driver memory is                593474
 size of scratch memory is             11933652
 max col of scratch BK array               1296
 max len of scratch array in speh3          155
 max len of scratch index in speh4           18
 max int batch size is                      520
 min int batch size is                       52
 fixed nKL is                                52
 max L of basis functions is                  2
 order of int derivative is                   0
 number of shells is                         69
 number of basis is                         183
 number of cartesian basis is               183
 number of contracted shell pairs          1858
 number of primitive shell pairs           4280
 maxK2 (contraction) of shell pair           36
 max number of K2 of shell pair               1
 max number of CS2 of shell pair            288
 max number of PS2 of shell pair            288
 mem total for path MDJ                  530940
 -------------------------------------------------------
 Smallest overlap matrix eigenvalue = 3.15E-04
 Guess from superposition of atomic densities
 Warning:  Energy on first SCF cycle will be non-variational
 SAD guess density has 108.000000 electrons

 -----------------------------------------------------------------------
  General SCF calculation program by
  Eric Jon Sundstrom, Paul Horn, Yuezhi Mao, Dmitri Zuev, Alec White,
  David Stuck, Shaama M.S., Shane Yost, Joonho Lee, David Small,
  Daniel Levine, Susi Lehtola, Hugh Burton, Evgeny Epifanovsky
 -----------------------------------------------------------------------
 Exchange:     0.2000 Hartree-Fock + 0.0800 Slater + 0.7200 B88
 Correlation:  0.1900 VWN1RPA + 0.8100 LYP
 Using SG-1 standard quadrature grid
 using 4 threads for integral computing
 -------------------------------------------------------
 OpenMP Integral computing Module                
 Release: version 2.0, May 2017, Q-Chem Inc. Pleasanton 
 -------------------------------------------------------
 -------------------------------------------------------
 OpenMP BLAS3 based DFT computing Module                
 Release: version 1.0, May 2013, Q-Chem Inc. Pittsburgh 
 -------------------------------------------------------
 A restricted SCF calculation will be
 performed using DIIS
 SCF converges when DIIS error is below 1.0e-08
 ---------------------------------------
  Cycle       Energy         DIIS error
 ---------------------------------------
    1   -8220.0349949271      3.70e-02  
    2   -8219.4252852855      2.32e-03  
    3   -8219.3904285838      3.66e-03  
    4   -8219.4421090765      9.72e-04  
    5   -8219.4454020556      4.11e-04  
    6   -8219.4460611871      1.07e-04  
    7   -8219.4461038592      2.45e-05  
    8   -8219.4461061784      7.11e-06  
    9   -8219.4461064372      1.52e-06  
   10   -8219.4461064468      2.83e-07  
   11   -8219.4461064470      1.57e-07  
   12   -8219.4461064471      2.07e-08  
   13   -8219.4461064470      4.62e-09  Convergence criterion met
 ---------------------------------------
 SCF time:   CPU 31.06s  wall 12.00s 
 SCF   energy in the final basis set =    -8219.4461064470
 Total energy in the final basis set =    -8219.4461064470

 --------------------------------------------------------------
             Orbital Energies (a.u.) and Symmetries
 --------------------------------------------------------------

 Alpha MOs, Restricted
 -- Occupied --                  
******* -176.33 -165.74 -165.73 -165.73 -101.60 -101.57  -77.12
  1 A'    2 A'    3 A'    4 A'    1 A"    5 A'    6 A'    7 A'                 
-35.828 -31.322 -31.315 -31.315 -22.972 -22.970 -22.970 -22.966
  8 A'    9 A'   10 A'    2 A"   11 A'   12 A'    3 A"   13 A'                 
-22.966 -10.307  -9.512  -9.480  -7.277  -7.267  -7.266  -7.244
  4 A"   14 A'   15 A'   16 A'   17 A'    5 A"   18 A'   19 A'                 
 -7.236  -7.235  -6.614  -6.377  -4.790  -4.777  -4.775  -4.774
  6 A"   20 A'   21 A'   22 A'   23 A'   24 A'   25 A'    7 A"                 
 -4.773  -4.771  -2.056  -2.051  -2.051  -2.037  -2.037  -0.917
  8 A"   26 A'   27 A'   28 A'    9 A"   29 A'   10 A"   30 A'                 
 -0.854  -0.750  -0.661  -0.552  -0.473  -0.439  -0.414  -0.366
 31 A'   32 A'   33 A'   34 A'   35 A'   36 A'   11 A"   37 A'                 
 -0.359  -0.340  -0.318  -0.315  -0.295  -0.260
 12 A"   38 A'   39 A'   13 A"   40 A'   14 A"                                 
 -- Virtual --                   
 -0.102  -0.090  -0.065  -0.005   0.016   0.027   0.041   0.043
 15 A"   41 A'   42 A'   43 A'   44 A'   45 A'   46 A'   16 A"                 
  0.065   0.068   0.076   0.089   0.094   0.095   0.116   0.123
 47 A'   48 A'   17 A"   49 A'   18 A"   50 A'   51 A'   52 A'                 
  0.130   0.135   0.140   0.157   0.191   0.207   0.216   0.222
 19 A"   53 A'   54 A'   55 A'   56 A'   57 A'   20 A"   58 A'                 
  0.276   0.283   0.309   0.363   0.381   0.387   0.388   0.419
 59 A'   21 A"   60 A'   61 A'   22 A"   62 A'   23 A"   63 A'                 
  0.432   0.438   0.449   0.465   0.468   0.471   0.526   0.539
 64 A'   24 A"   65 A'   66 A'   25 A"   67 A'   68 A'   26 A"                 
  0.596   0.605   0.617   0.630   0.634   0.713   0.792   0.824
 27 A"   69 A'   70 A'   71 A'   28 A"   72 A'   73 A'   29 A"                 
  0.837   0.846   0.854   0.866   0.878   0.903   0.905   0.925
 74 A'   75 A'   30 A"   76 A'   31 A"   77 A'   32 A"   78 A'                 
  0.940   0.960   1.057   1.159   1.224   1.268   1.347   1.356
 79 A'   80 A'   81 A'   82 A'   83 A'   33 A"   84 A'   85 A'                 
  1.399   1.469   1.567   1.606   1.684   1.748   1.781   1.908
 34 A"   35 A"   36 A"   86 A'   87 A'   88 A'   89 A'   90 A'                 
  2.226   2.248   2.263   2.289   2.364   2.434   2.668   2.807
 37 A"   38 A"   91 A'   92 A'   93 A'   94 A'   39 A"   95 A'                 
  3.122   3.940   3.958   3.985   4.060   4.200   4.385   5.979
 96 A'   40 A"   97 A'   41 A"   98 A'   99 A'  100 A'   42 A"                 
  6.009   6.031   6.902   9.656   9.707  13.777  13.893  13.950
101 A'  102 A'  103 A'  104 A'  105 A'   43 A"  106 A'  107 A'                 
 23.311  25.767  25.825  25.862  25.898  26.138  26.278  27.835
108 A'   44 A"   45 A"  109 A'  110 A'  111 A'  112 A'  113 A'                 
 28.320  28.345  28.352  28.512  28.520  28.531  28.571  28.651
 46 A"  114 A'  115 A'   47 A"  116 A'   48 A"  117 A'  118 A'                 
127.863 127.884 127.901 151.632 163.038 215.641 215.6921901.794
 49 A"  119 A'  120 A'  121 A'  122 A'  123 A'  124 A'  125 A'                 

 Beta MOs, Restricted
 -- Occupied --                  
******* -176.33 -165.74 -165.73 -165.73 -101.60 -101.57  -77.12
  1 A'    2 A'    3 A'    4 A'    1 A"    5 A'    6 A'    7 A'                 
-35.828 -31.322 -31.315 -31.315 -22.972 -22.970 -22.970 -22.966
  8 A'    9 A'   10 A'    2 A"   11 A'   12 A'    3 A"   13 A'                 
-22.966 -10.307  -9.512  -9.480  -7.277  -7.267  -7.266  -7.244
  4 A"   14 A'   15 A'   16 A'   17 A'    5 A"   18 A'   19 A'                 
 -7.236  -7.235  -6.614  -6.377  -4.790  -4.777  -4.775  -4.774
  6 A"   20 A'   21 A'   22 A'   23 A'   24 A'   25 A'    7 A"                 
 -4.773  -4.771  -2.056  -2.051  -2.051  -2.037  -2.037  -0.917
  8 A"   26 A'   27 A'   28 A'    9 A"   29 A'   10 A"   30 A'                 
 -0.854  -0.750  -0.661  -0.552  -0.473  -0.439  -0.414  -0.366
 31 A'   32 A'   33 A'   34 A'   35 A'   36 A'   11 A"   37 A'                 
 -0.359  -0.340  -0.318  -0.315  -0.295  -0.260
 12 A"   38 A'   39 A'   13 A"   40 A'   14 A"                                 
 -- Virtual --                   
 -0.102  -0.090  -0.065  -0.005   0.016   0.027   0.041   0.043
 15 A"   41 A'   42 A'   43 A'   44 A'   45 A'   46 A'   16 A"                 
  0.065   0.068   0.076   0.089   0.094   0.095   0.116   0.123
 47 A'   48 A'   17 A"   49 A'   18 A"   50 A'   51 A'   52 A'                 
  0.130   0.135   0.140   0.157   0.191   0.207   0.216   0.222
 19 A"   53 A'   54 A'   55 A'   56 A'   57 A'   20 A"   58 A'                 
  0.276   0.283   0.309   0.363   0.381   0.387   0.388   0.419
 59 A'   21 A"   60 A'   61 A'   22 A"   62 A'   23 A"   63 A'                 
  0.432   0.438   0.449   0.465   0.468   0.471   0.526   0.539
 64 A'   24 A"   65 A'   66 A'   25 A"   67 A'   68 A'   26 A"                 
  0.596   0.605   0.617   0.630   0.634   0.713   0.792   0.824
 27 A"   69 A'   70 A'   71 A'   28 A"   72 A'   73 A'   29 A"                 
  0.837   0.846   0.854   0.866   0.878   0.903   0.905   0.925
 74 A'   75 A'   30 A"   76 A'   31 A"   77 A'   32 A"   78 A'                 
  0.940   0.960   1.057   1.159   1.224   1.268   1.347   1.356
 79 A'   80 A'   81 A'   82 A'   83 A'   33 A"   84 A'   85 A'                 
  1.399   1.469   1.567   1.606   1.684   1.748   1.781   1.908
 34 A"   35 A"   36 A"   86 A'   87 A'   88 A'   89 A'   90 A'                 
  2.226   2.248   2.263   2.289   2.364   2.434   2.668   2.807
 37 A"   38 A"   91 A'   92 A'   93 A'   94 A'   39 A"   95 A'                 
  3.122   3.940   3.958   3.985   4.060   4.200   4.385   5.979
 96 A'   40 A"   97 A'   41 A"   98 A'   99 A'  100 A'   42 A"                 
  6.009   6.031   6.902   9.656   9.707  13.777  13.893  13.950
101 A'  102 A'  103 A'  104 A'  105 A'   43 A"  106 A'  107 A'                 
 23.311  25.767  25.825  25.862  25.898  26.138  26.278  27.835
108 A'   44 A"   45 A"  109 A'  110 A'  111 A'  112 A'  113 A'                 
 28.320  28.345  28.352  28.512  28.520  28.531  28.571  28.651
 46 A"  114 A'  115 A'   47 A"  116 A'   48 A"  117 A'  118 A'                 
127.863 127.884 127.901 151.632 163.038 215.641 215.6921901.794
 49 A"  119 A'  120 A'  121 A'  122 A'  123 A'  124 A'  125 A'                 
 --------------------------------------------------------------

          Ground-State Mulliken Net Atomic Charges

     Atom                 Charge (a.u.)
  ----------------------------------------
      1 C                    -0.452219
      2 P                     0.013020
      3 Cl                   -0.095279
      4 I                     0.144875
      5 Cl                    0.389603
  ----------------------------------------
  Sum of atomic charges =    -0.000000

 -----------------------------------------------------------------
                    Cartesian Multipole Moments
 -----------------------------------------------------------------
    Charge (ESU x 10^10)
                -0.0000
    Dipole Moment (Debye)
         X      -1.4389      Y       0.2138      Z       0.0000
       Tot       1.4546
    Quadrupole Moments (Debye-Ang)
        XX     -73.9462     XY      -0.7439     YY     -71.3227
        XZ       0.0000     YZ      -0.0000     ZZ     -73.1519
    Octopole Moments (Debye-Ang^2)
       XXX     -97.9360    XXY       0.7830    XYY     -19.2498
       YYY      -6.2266    XXZ      -0.0000    XYZ      -0.0000
       YYZ       0.0000    XZZ     -21.6707    YZZ       0.4815
       ZZZ       0.0000
    Hexadecapole Moments (Debye-Ang^3)
      XXXX   -1612.9584   XXXY     -41.5935   XXYY    -349.7650
      XYYY     -28.0053   YYYY    -465.2426   XXXZ      -0.0000
      XXYZ      -0.0000   XYYZ       0.0000   YYYZ      -0.0000
      XXZZ    -292.4201   XYZZ      -5.7759   YYZZ     -98.5564
      XZZZ       0.0000   YZZZ      -0.0000   ZZZZ     -97.8410
 -----------------------------------------------------------------
 Calculating MO derivatives via CPSCF
 D1JvT checksum  = 255840 16430.0609682827
 D1KAT checksum  = 615600 697.4568643416
   1         3          15      0.137716    0.047443
   2         3          15      0.018902    0.007436
   3         3          15      0.002669    0.001035
   4         3          15      0.000301    0.000116
   5        13           5      0.000026    0.000014
   6        17           1      0.000001    0.000001
   7        18           0      0.000000    0.000000    Roots Converged
 Time for AOints: 9.8 s (CPU) 3.6 s (wall)
 ------------------------------------------------------------------------------
                     AOints        : Timing summary (seconds)
 ------------------------------------------------------------------------------
     job step          cpu (% of tot)      sys (% of tot)     wall (% of tot)
 ------------------------------------------------------------------------------
  cpscf_lag         0.4493E+02 (31.6)   0.5000E-05 (23.8)   0.1793E+02 (32.9)
  iterzp            0.8738E+02 (61.4)   0.1600E-04 (76.2)   0.3271E+02 (60.1)
  make_fx           0.0000E+00 ( 0.0)   0.0000E+00 ( 0.0)   0.0000E+00 ( 0.0)
  AOints            0.9809E+01 ( 6.9)   0.0000E+00 ( 0.0)   0.3637E+01 ( 6.7)
 ------------------------------------------------------------------------------
   Grand Totals     0.1423E+03          0.2100E-04          0.5446E+02
 ------------------------------------------------------------------------------
 Calculating analytic Hessian of the SCF energy
 Polarizability Matrix (a.u.)
            1           2           3
    1-140.2852178  -5.2959898  -0.0000000
    2  -5.2959898 -91.0455587  -0.0000000
    3  -0.0000000  -0.0000000 -54.6503155

 Direct stationary perturbation theory relativistic correction:

 rels  =      98.967507499394
 relv  =    -328.932147786356
 rel2e =      43.651996527036
 E_rel =    -186.312643759926

 Hessian of the SCF Energy
            1           2           3           4           5           6
    1   0.2349902   0.0875180   0.0000000  -0.0996360  -0.1049023  -0.0000000
    2   0.0875180   0.4088543  -0.0000000  -0.1338288  -0.2163623  -0.0000000
    3   0.0000000  -0.0000000   0.0576365  -0.0000000  -0.0000000  -0.0227180
    4  -0.0996360  -0.1338288  -0.0000000   0.2266525   0.0751211   0.0000000
    5  -0.1049023  -0.2163623  -0.0000000   0.0751211   0.2857220   0.0000000
    6  -0.0000000  -0.0000000  -0.0227180   0.0000000   0.0000000   0.0174888
    7  -0.0206368   0.0082490   0.0000000  -0.1046806   0.0346921  -0.0000000
    8  -0.0098509   0.0027605   0.0000000   0.0523624  -0.0382294   0.0000000
    9   0.0000000  -0.0000000   0.0017985  -0.0000000  -0.0000000  -0.0072697
   10  -0.0787887  -0.0009964  -0.0000000  -0.0230949   0.0025018   0.0000000
   11   0.0012650  -0.0240205   0.0000000  -0.0031349   0.0046924  -0.0000000
   12  -0.0000000   0.0000000  -0.0160252   0.0000000   0.0000000   0.0007429
   13  -0.0359286   0.0390582   0.0000000   0.0007591  -0.0074126   0.0000000
   14   0.0259702  -0.1712320   0.0000000   0.0094802  -0.0358227  -0.0000000
   15  -0.0000000   0.0000000  -0.0206918   0.0000000   0.0000000   0.0117560
            7           8           9          10          11          12
    1  -0.0206368  -0.0098509   0.0000000  -0.0787887   0.0012650  -0.0000000
    2   0.0082490   0.0027605  -0.0000000  -0.0009964  -0.0240205   0.0000000
    3   0.0000000   0.0000000   0.0017985  -0.0000000   0.0000000  -0.0160252
    4  -0.1046806   0.0523624  -0.0000000  -0.0230949  -0.0031349   0.0000000
    5   0.0346921  -0.0382294  -0.0000000   0.0025018   0.0046924   0.0000000
    6  -0.0000000   0.0000000  -0.0072697   0.0000000  -0.0000000   0.0007429
    7   0.1275944  -0.0354399   0.0000000  -0.0023722  -0.0032341  -0.0000000
    8  -0.0354399   0.0318434  -0.0000000  -0.0013714  -0.0000706  -0.0000000
    9   0.0000000  -0.0000000   0.0053694  -0.0000000   0.0000000   0.0031096
   10  -0.0023722  -0.0013714  -0.0000000   0.1192241  -0.0162399   0.0000000
   11  -0.0032341  -0.0000706   0.0000000  -0.0162399   0.0301122  -0.0000000
   12  -0.0000000  -0.0000000   0.0031096   0.0000000  -0.0000000   0.0090424
   13   0.0000953  -0.0057002   0.0000000  -0.0149683   0.0213438  -0.0000000
   14  -0.0042671   0.0036960   0.0000000   0.0161059  -0.0107135  -0.0000000
   15  -0.0000000  -0.0000000  -0.0030078   0.0000000  -0.0000000   0.0031303
           13          14          15
    1  -0.0359286   0.0259702  -0.0000000
    2   0.0390582  -0.1712320   0.0000000
    3   0.0000000   0.0000000  -0.0206918
    4   0.0007591   0.0094802   0.0000000
    5  -0.0074126  -0.0358227   0.0000000
    6   0.0000000  -0.0000000   0.0117560
    7   0.0000953  -0.0042671  -0.0000000
    8  -0.0057002   0.0036960  -0.0000000
    9   0.0000000   0.0000000  -0.0030078
   10  -0.0149683   0.0161059   0.0000000
   11   0.0213438  -0.0107135  -0.0000000
   12  -0.0000000  -0.0000000   0.0031303
   13   0.0500425  -0.0472892  -0.0000000
   14  -0.0472892   0.2140721  -0.0000000
   15  -0.0000000  -0.0000000   0.0088133
 Gradient time:  CPU 205.92 s  wall 76.96 s
 **********************************************************************
 **                                                                  **
 **                       VIBRATIONAL ANALYSIS                       **
 **                       --------------------                       **
 **                                                                  **
 **        VIBRATIONAL FREQUENCIES (CM**-1) AND NORMAL MODES         **
 **     FORCE CONSTANTS (mDYN/ANGSTROM) AND REDUCED MASSES (AMU)     **
 **                  INFRARED INTENSITIES (KM/MOL)                   **
 **                                                                  **
 **********************************************************************


 Mode:                 1                      2                      3
 Frequency:       110.39                 134.63                 185.68
 Force Cnst:      0.2222                 0.3425                 0.7727
 Red. Mass:      30.9443                32.0722                38.0397
 IR Active:          YES                    YES                    YES
 IR Intens:        0.359                  0.500                  0.278
 Raman Active:       YES                    YES                    YES
               X      Y      Z        X      Y      Z        X      Y      Z
 C          0.000 -0.000  0.376    0.015 -0.431 -0.000    0.064  0.190  0.000
 P         -0.000 -0.000  0.711   -0.226 -0.294 -0.000    0.480 -0.014 -0.000
 Cl         0.000  0.000 -0.544    0.084  0.559  0.000    0.698  0.204 -0.000
 I          0.000  0.000 -0.116    0.104  0.100  0.000   -0.212 -0.092 -0.000
 Cl        -0.000 -0.000  0.207   -0.267 -0.515 -0.000   -0.375  0.077 -0.000
 TransDip  -0.000 -0.000  0.019    0.005 -0.022  0.000   -0.003 -0.017 -0.000

 Mode:                 4                      5                      6
 Frequency:       204.06                 376.56                 426.31
 Force Cnst:      1.0121                 1.0808                 2.8817
 Red. Mass:      41.2567                12.9377                26.9115
 IR Active:          YES                    YES                    YES
 IR Intens:        0.097                  9.262                 36.858
 Raman Active:       YES                    YES                    YES
               X      Y      Z        X      Y      Z        X      Y      Z
 C          0.052 -0.343 -0.000    0.000  0.000  0.978   -0.553 -0.065  0.000
 P          0.010 -0.329  0.000    0.000  0.000 -0.159   -0.339 -0.508 -0.000
 Cl         0.217  0.009 -0.000   -0.000  0.000  0.013    0.232  0.005  0.000
 I         -0.278  0.160  0.000   -0.000  0.000 -0.021    0.077 -0.011 -0.000
 Cl         0.767 -0.182  0.000    0.000 -0.000 -0.132   -0.022  0.506 -0.000
 TransDip  -0.003 -0.009  0.000    0.000  0.000 -0.097   -0.174 -0.086 -0.000

 Mode:                 7                      8                      9
 Frequency:       482.13                 712.47                1090.58
 Force Cnst:      4.4250                 4.0636                 9.4875
 Red. Mass:      32.3097                13.5874                13.5390
 IR Active:          YES                    YES                    YES
 IR Intens:       97.954                 73.584                 50.626
 Raman Active:       YES                    YES                    YES
               X      Y      Z        X      Y      Z        X      Y      Z
 C         -0.043  0.057 -0.000    0.884 -0.386  0.000    0.367  0.887 -0.000
 P          0.637 -0.483  0.000   -0.103 -0.078 -0.000   -0.148 -0.215 -0.000
 Cl        -0.510  0.258 -0.000   -0.025 -0.015  0.000    0.006 -0.002  0.000
 I         -0.009 -0.005  0.000   -0.027  0.003 -0.000   -0.005 -0.003  0.000
 Cl        -0.007  0.170  0.000   -0.089  0.207 -0.000    0.017 -0.101  0.000
 TransDip   0.315 -0.037  0.000    0.175 -0.212 -0.000   -0.039  0.225  0.000

 STANDARD THERMODYNAMIC QUANTITIES AT   298.15 K  AND     1.00 ATM

   This Molecule has  0 Imaginary Frequencies
   Zero point vibrational energy:        5.322 kcal/mol

   Atom    1 Element C  Has Mass   12.00000
   Atom    2 Element P  Has Mass   30.97376
   Atom    3 Element Cl Has Mass   34.96885
   Atom    4 Element I  Has Mass  126.90440
   Atom    5 Element Cl Has Mass   34.96885
   Molecular Mass:   239.815860 amu
   Principal axes and moments of inertia in amu*Bohr^2:
                             1           2           3
    Eigenvalues --      633.10639  2989.08766  3622.19406
          X               0.99997     0.00795     0.00000
          Y              -0.00795     0.99997     0.00000
          Z              -0.00000    -0.00000     1.00000
   Rotational Symmetry Number is   1
   The Molecule is an Asymmetric Top
   Translational Enthalpy:        0.889 kcal/mol
   Rotational Enthalpy:           0.889 kcal/mol
   Vibrational Enthalpy:          7.526 kcal/mol
   gas constant (RT):             0.592 kcal/mol
   Translational Entropy:        42.325  cal/mol.K
   Rotational Entropy:           30.306  cal/mol.K
   Vibrational Entropy:          13.492  cal/mol.K

   Total Enthalpy:                9.896 kcal/mol
   Total Entropy:                86.123  cal/mol.K
Archival summary:
1\1\TWL02\FREQ\ProcedureUnspecified\BasisUnspecified\1l211\taweetha\MonNov2613:45:482018MonNov2613:45:482018\0\\#,FREQ,ProcedureUnspecified,BasisUnspecified,\\0,1\I\C,1,2.14882\P,2,1.68582,1,113.239\Cl,2,1.71846,1,116.757,3,-180,0\Cl,3,2.09646,2,103.911,1,-180,0\\\@

 Total job time:  89.10s(wall), 237.18s(cpu) 
 Mon Nov 26 13:45:48 2018

        *************************************************************
        *                                                           *
        *  Thank you very much for using Q-Chem.  Have a nice day.  *
        *                                                           *
        *************************************************************
