# Supplementary material for: Geometric and energetic data from ab initio calculations of haloethene, haloimine, halomethylenephosphine, haloiminophosphine, halodiazene, halodiphosphene and halocyclopropane
Source: Data Brief. 2019 Nov 2;27:104738. doi: 10.1016/j.dib.2019.104738 (PMC6861602; doi:10.1016/j.dib.2019.104738)
Supplement: Multimedia component 5 [file mmc5.zip › CP/B3LYP/ClICPFE.out]

Q-Chem Developer Version!
                  Welcome to Q-Chem
     A Quantum Leap Into The Future Of Chemistry


 Q-Chem 5.1, Q-Chem, Inc., Pleasanton, CA (2018)

 Yihan Shao,  Zhengting Gan,  E. Epifanovsky,  A. T. B. Gilbert,  M. Wormit,  
 J. Kussmann,  A. W. Lange,  A. Behn,  Jia Deng,  Xintian Feng,  D. Ghosh,  
 M. Goldey,  P. R. Horn,  L. D. Jacobson,  I. Kaliman,  T. Kus,  A. Landau,  
 Jie Liu,  E. I. Proynov,  R. M. Richard,  R. P. Steele,  E. J. Sundstrom,  
 H. L. Woodcock III,  P. M. Zimmerman,  D. Zuev,  B. Albrecht,  E. Alguire,  
 S. A. Baeppler,  D. Barton,  Z. Benda,  Y. A. Bernard,  E. J. Berquist,  
 K. B. Bravaya,  H. Burton,  D. Casanova,  Chun-Min Chang,  Yunqing Chen,  
 A. Chien,  K. D. Closser,  M. P. Coons,  S. Coriani,  S. Dasgupta,  
 A. L. Dempwolff,  M. Diedenhofen,  Hainam Do,  R. G. Edgar,  Po-Tung Fang,  
 S. Faraji,  S. Fatehi,  Qingguo Feng,  K. D. Fenk,  J. Fosso-Tande,  
 Qinghui Ge,  A. Ghysels,  G. Gidofalvi,  J. Gomes,  J. Gonthier,  A. Gunina,  
 D. Hait,  M. W. D. Hanson-Heine,  P. H. P. Harbach,  A. W. Hauser,  
 J. E. Herr,  E. G. Hohenstein,  Z. C. Holden,  Kerwin Hui,  B. C. Huynh,  
 T.-C. Jagau,  Hyunjun Ji,  B. Kaduk,  K. Khistyaev,  Jaehoon Kim,  
 P. Klunzinger,  K. Koh,  D. Kosenkov,  L. Koulias,  T. Kowalczyk,  
 C. M. Krauter,  A. Kunitsa,  Ka Un Lao,  A. Laurent,  K. V. Lawler,  
 Joonho Lee,  D. Lefrancois,  S. Lehtola,  D. S. Levine,  Yi-Pei Li,  
 You-Sheng Lin,  Fenglai Liu,  E. Livshits,  A. Luenser,  P. Manohar,  
 E. Mansoor,  S. F. Manzer,  Shan-Ping Mao,  Yuezhi Mao,  N. Mardirossian,  
 A. V. Marenich,  T. Markovich,  L. A. Martinez-Martinez,  S. A. Maurer,  
 N. J. Mayhall,  S. C. McKenzie,  J.-M. Mewes,  A. F. Morrison,  
 J. W. Mullinax,  K. Nanda,  T. S. Nguyen-Beck,  R. Olivares-Amaya,  
 J. A. Parkhill,  T. M. Perrine,  F. Plasser,  P. Pokhilko,  S. Prager,  
 A. Prociuk,  E. Ramos,  D. R. Rehn,  F. Rob,  M. Schneider,  N. Sergueev,  
 S. M. Sharada,  S. Sharma,  D. W. Small,  T. Stauch,  T. Stein,  
 Yu-Chuan Su,  A. J. W. Thom,  A. Tkatchenko,  T. Tsuchimochi,  N. M. Tubman,  
 L. Vogt,  M. L. Vidal,  O. Vydrov,  M. A. Watson,  J. Wenzel,  
 M. de Wergifosse,  T. A. Wesolowski,  A. White,  J. Witte,  A. Yamada,  
 Jun Yang,  K. Yao,  S. Yeganeh,  S. R. Yost,  Zhi-Qiang You,  A. Zech,  
 Igor Ying Zhang,  Xing Zhang,  Yan Zhao,  Ying Zhu,  B. R. Brooks,  
 G. K. L. Chan,  C. J. Cramer,  M. S. Gordon,  W. J. Hehre,  A. Klamt,  
 M. W. Schmidt,  C. D. Sherrill,  D. G. Truhlar,  A. Aspuru-Guzik,  R. Baer,  
 A. T. Bell,  N. A. Besley,  Jeng-Da Chai,  A. E. DePrince, III,  
 R. A. DiStasio Jr.,  A. Dreuw,  B. D. Dunietz,  T. R. Furlani,  
 Chao-Ping Hsu,  Yousung Jung,  Jing Kong,  D. S. Lambrecht,  WanZhen Liang,  
 C. Ochsenfeld,  V. A. Rassolov,  L. V. Slipchenko,  J. E. Subotnik,  
 T. Van Voorhis,  J. M. Herbert,  A. I. Krylov,  P. M. W. Gill,  M. Head-Gordon

 Contributors to earlier versions of Q-Chem not listed above: 
 R. D. Adamson,  B. Austin,  J. Baker,  G. J. O. Beran,  K. Brandhorst,  
 S. T. Brown,  E. F. C. Byrd,  A. K. Chakraborty,  C.-L. Cheng,  
 Siu Hung Chien,  D. M. Chipman,  D. L. Crittenden,  H. Dachsel,  
 R. J. Doerksen,  A. D. Dutoi,  L. Fusti-Molnar,  W. A. Goddard III,  
 A. Golubeva-Zadorozhnaya,  S. R. Gwaltney,  G. Hawkins,  A. Heyden,  
 S. Hirata,  G. Kedziora,  F. J. Keil,  C. Kelley,  Jihan Kim,  R. A. King,  
 R. Z. Khaliullin,  P. P. Korambath,  W. Kurlancheek,  A. M. Lee,  M. S. Lee,  
 S. V. Levchenko,  Ching Yeh Lin,  D. Liotard,  R. C. Lochan,  I. Lotan,  
 P. E. Maslen,  N. Nair,  D. P. O'Neill,  D. Neuhauser,  E. Neuscamman,  
 C. M. Oana,  R. Olson,  B. Peters,  R. Peverati,  P. A. Pieniazek,  
 Y. M. Rhee,  J. Ritchie,  M. A. Rohrdanz,  E. Rosta,  N. J. Russ,  
 H. F. Schaefer III,  N. E. Schultz,  N. Shenvi,  A. C. Simmonett,  A. Sodt,  
 D. Stuck,  K. S. Thanthiriwatte,  V. Vanovschi,  Tao Wang,  A. Warshel,  
 C. F. Williams,  Q. Wu,  X. Xu,  W. Zhang

 Please cite Q-Chem as follows:
 Y. Shao et al., Mol. Phys. 113, 184-215 (2015)
 DOI: 10.1080/00268976.2014.952696

 Q-Chem 5.1.2 for Intel X86 EM64T Linux

 Parts of Q-Chem use Armadillo 8.300.2 (Tropical Shenanigans).
 http://arma.sourceforge.net/

 Q-Chem begins on Mon Nov 26 14:45:10 2018  

Host: 
0

     Scratch files written to /scratch/taweetham/qchem48574//
Input Ideriv = 2
Curr. Ideriv = -1
Max.  Ideriv = 2

Checking the input file for inconsistencies... 	...done.

--------------------------------------------------------------
User input:
--------------------------------------------------------------
$molecule
0 1
C 
P 1 1.5 
F 2 PF 1 120. 
I 1 PI 2 120.  3 180.0
Cl 1 PCl 2 120.  3 0.0

PH=1.44
PF=1.54
PCl=2.03
PBr=2.5
PI=2.6
$end

$rem
   job_type	optimization
   basis	6-311++g**
   method	b3lyp
$end

--------------------------------------------------------------
 ----------------------------------------------------------------
             Standard Nuclear Orientation (Angstroms)
    I     Atom           X                Y                Z
 ----------------------------------------------------------------
    1      C       0.8852742933    -0.0543953640    -0.0000000000
    2      P       1.6952491185     1.2081183122     0.0000000000
    3      F       3.2335616160     1.1360443237     0.0000000000
    4      I      -1.7118766766     0.0672879934     0.0000000000
    5      Cl      1.8168839282    -1.8580038271    -0.0000000000
 ----------------------------------------------------------------
 Molecular Point Group                 Cs    NOp =  2
 Largest Abelian Subgroup              Cs    NOp =  2
 Nuclear Repulsion Energy =   534.3083443102 hartrees
 There are       50 alpha and       50 beta electrons
 Requested basis set is 6-311++G(d,p)
 There are 62 shells and 166 basis functions

 Total QAlloc Memory Limit   2000 MB
 Mega-Array Size       188 MB
 MEM_STATIC part       192 MB
 A cutoff of  1.0D-11 yielded   1483 shell pairs
 There are     11445 function pairs (     12725 Cartesian)

 -------------------------------------------------------
 OpenMP Integral Computing Module                       
 Release: version 1.0, May 2013, Q-Chem Inc. Pittsburgh 
 -------------------------------------------------------
 Integral Job Info:
 Integral job number is                      11
 Integral operator is                         1
 short-range coefficients                     0
 long-range coefficients              100000000
 Omega coefficients                           0
 if combine SR and LR in K                    0
 Integral screening is                        0
 Integral computing path is                   2
 max size of driver memory is            800000
 size of driver memory is                593474
 size of scratch memory is             11933652
 max col of scratch BK array               1296
 max len of scratch array in speh3          155
 max len of scratch index in speh4           18
 max int batch size is                      520
 min int batch size is                       52
 fixed nKL is                                52
 max L of basis functions is                  2
 order of int derivative is                   0
 number of shells is                         62
 number of basis is                         175
 number of cartesian basis is               175
 number of contracted shell pairs          1483
 number of primitive shell pairs           3441
 maxK2 (contraction) of shell pair           36
 max number of K2 of shell pair               1
 max number of CS2 of shell pair            189
 max number of PS2 of shell pair            204
 mem total for path MDJ                  524908
 -------------------------------------------------------
 Smallest overlap matrix eigenvalue = 9.16E-04

 Scale SEOQF with 1.000000e-01/1.000000e-01/1.000000e-01

 Standard Electronic Orientation quadrupole field applied
 Nucleus-field energy     =     0.0000000192 hartrees
 Guess from superposition of atomic densities
 Warning:  Energy on first SCF cycle will be non-variational
 SAD guess density has 100.000000 electrons

 -----------------------------------------------------------------------
  General SCF calculation program by
  Eric Jon Sundstrom, Paul Horn, Yuezhi Mao, Dmitri Zuev, Alec White,
  David Stuck, Shaama M.S., Shane Yost, Joonho Lee, David Small,
  Daniel Levine, Susi Lehtola, Hugh Burton, Evgeny Epifanovsky
 -----------------------------------------------------------------------
 Exchange:     0.2000 Hartree-Fock + 0.0800 Slater + 0.7200 B88
 Correlation:  0.1900 VWN1RPA + 0.8100 LYP
 Using SG-1 standard quadrature grid
 using 4 threads for integral computing
 -------------------------------------------------------
 OpenMP Integral computing Module                
 Release: version 2.0, May 2017, Q-Chem Inc. Pleasanton 
 -------------------------------------------------------
 -------------------------------------------------------
 OpenMP BLAS3 based DFT computing Module                
 Release: version 1.0, May 2013, Q-Chem Inc. Pittsburgh 
 -------------------------------------------------------
 A restricted SCF calculation will be
 performed using DIIS
 SCF converges when DIIS error is below 1.0e-08
 ---------------------------------------
  Cycle       Energy         DIIS error
 ---------------------------------------
    1   -7859.5114403466      3.68e-02  
    2   -7858.9540240931      3.88e-03  
    3   -7858.8605899433      6.33e-03  
    4   -7858.9840171437      1.72e-03  
    5   -7858.9947167411      7.08e-04  
    6   -7858.9962108348      1.41e-04  
    7   -7858.9962760563      4.52e-05  
    8   -7858.9962843340      1.15e-05  
    9   -7858.9962847001      2.37e-06  
   10   -7858.9962847212      1.40e-06  
   11   -7858.9962847293      4.25e-07  
   12   -7858.9962847301      7.67e-08  
   13   -7858.9962847301      2.38e-08  
   14   -7858.9962847301      4.27e-09  Convergence criterion met
 ---------------------------------------
 SCF time:   CPU 25.87s  wall 10.00s 
 SCF   energy in the final basis set =    -7858.9962847301
 Total energy in the final basis set =    -7858.9962847301

 --------------------------------------------------------------
             Orbital Energies (a.u.) and Symmetries
 --------------------------------------------------------------

 Alpha MOs, Restricted
 -- Occupied --                  
******* -176.34 -165.75 -165.74 -165.74 -101.58  -77.13  -35.84
  1 A'    2 A'    3 A'    4 A'    1 A"    5 A'    6 A'    7 A'                 
-31.334 -31.326 -31.325 -24.739 -22.984 -22.982 -22.982 -22.976
  8 A'    9 A'    2 A"   10 A'   11 A'   12 A'    3 A"   13 A'                 
-22.976 -10.299  -9.491  -7.256  -7.246  -7.245  -6.629  -6.387
  4 A"   14 A'   15 A'   16 A'   17 A'    5 A"   18 A'   19 A'                 
 -4.802  -4.792  -4.787  -4.785  -4.783  -4.783  -2.066  -2.061
 20 A'   21 A'    6 A"   22 A'   23 A'    7 A"   24 A'   25 A'                 
 -2.061  -2.044  -2.044  -1.281  -0.849  -0.777  -0.665  -0.606
  8 A"    9 A"   26 A'   27 A'   28 A'   29 A'   30 A'   31 A'                 
 -0.517  -0.516  -0.470  -0.398  -0.371  -0.334  -0.316  -0.314
 10 A"   32 A'   33 A'   34 A'   11 A"   35 A'   36 A'   12 A"                 
 -0.299  -0.291
 37 A'   13 A"                                                                 
 -- Virtual --                   
 -0.182  -0.112  -0.070   0.007   0.019   0.031   0.041   0.052
 38 A'   39 A'   14 A"   40 A'   41 A'   42 A'   15 A"   43 A'                 
  0.078   0.086   0.089   0.106   0.111   0.117   0.145   0.150
 44 A'   16 A"   45 A'   46 A'   17 A"   47 A'   48 A'   49 A'                 
  0.162   0.181   0.209   0.213   0.237   0.274   0.275   0.285
 50 A'   51 A'   18 A"   52 A'   19 A"   53 A'   20 A"   54 A'                 
  0.290   0.323   0.369   0.380   0.383   0.395   0.414   0.423
 55 A'   56 A'   57 A'   21 A"   22 A"   58 A'   59 A'   60 A'                 
  0.461   0.464   0.475   0.520   0.547   0.552   0.599   0.642
 61 A'   23 A"   62 A'   63 A'   64 A'   24 A"   65 A'   25 A"                 
  0.650   0.651   0.767   0.814   0.854   0.866   0.871   0.903
 26 A"   66 A'   67 A'   68 A'   27 A"   69 A'   28 A"   70 A'                 
  0.932   0.980   1.088   1.135   1.253   1.260   1.272   1.298
 71 A'   72 A'   73 A'   74 A'   29 A"   75 A'   30 A"   76 A'                 
  1.327   1.356   1.363   1.501   1.544   1.585   1.603   1.654
 77 A'   78 A'   31 A"   32 A"   79 A'   33 A"   80 A'   81 A'                 
  1.714   1.944   2.003   2.237   2.259   2.356   2.683   2.818
 82 A'   83 A'   84 A'   34 A"   85 A'   86 A'   35 A"   87 A'                 
  3.163   3.711   3.718   3.763   3.794   3.931   3.939   3.941
 88 A'   36 A"   89 A'   37 A"   90 A'   38 A"   91 A'   39 A"                 
  3.994   4.068   4.150   4.316   5.958   5.975   5.996   6.221
 92 A'   93 A'   94 A'   95 A'   40 A"   96 A'   97 A'   41 A"                 
  6.252   6.280   7.054   9.651  13.763  13.908  14.075  23.439
 98 A'   99 A'  100 A'  101 A'   42 A"  102 A'  103 A'  104 A'                 
 25.772  25.813  26.146  27.763  28.300  28.314  28.324  28.502
 43 A"  105 A'  106 A'  107 A'   44 A"  108 A'  109 A'   45 A"                 
 28.504  28.505  28.527  28.576  66.726 127.844 127.855 127.871
 46 A"  110 A'  111 A'  112 A'  113 A'   47 A"  114 A'  115 A'                 
151.570 163.197 215.6271901.730
116 A'  117 A'  118 A'  119 A'                                                 

 Beta MOs, Restricted
 -- Occupied --                  
******* -176.34 -165.75 -165.74 -165.74 -101.58  -77.13  -35.84
  1 A'    2 A'    3 A'    4 A'    1 A"    5 A'    6 A'    7 A'                 
-31.334 -31.326 -31.325 -24.739 -22.984 -22.982 -22.982 -22.976
  8 A'    9 A'    2 A"   10 A'   11 A'   12 A'    3 A"   13 A'                 
-22.976 -10.299  -9.491  -7.256  -7.246  -7.245  -6.629  -6.387
  4 A"   14 A'   15 A'   16 A'   17 A'    5 A"   18 A'   19 A'                 
 -4.802  -4.792  -4.787  -4.785  -4.783  -4.783  -2.066  -2.061
 20 A'   21 A'    6 A"   22 A'   23 A'    7 A"   24 A'   25 A'                 
 -2.061  -2.044  -2.044  -1.281  -0.849  -0.777  -0.665  -0.606
  8 A"    9 A"   26 A'   27 A'   28 A'   29 A'   30 A'   31 A'                 
 -0.517  -0.516  -0.470  -0.398  -0.371  -0.334  -0.316  -0.314
 10 A"   32 A'   33 A'   34 A'   11 A"   35 A'   36 A'   12 A"                 
 -0.299  -0.291
 37 A'   13 A"                                                                 
 -- Virtual --                   
 -0.182  -0.112  -0.070   0.007   0.019   0.031   0.041   0.052
 38 A'   39 A'   14 A"   40 A'   41 A'   42 A'   15 A"   43 A'                 
  0.078   0.086   0.089   0.106   0.111   0.117   0.145   0.150
 44 A'   16 A"   45 A'   46 A'   17 A"   47 A'   48 A'   49 A'                 
  0.162   0.181   0.209   0.213   0.237   0.274   0.275   0.285
 50 A'   51 A'   18 A"   52 A'   19 A"   53 A'   20 A"   54 A'                 
  0.290   0.323   0.369   0.380   0.383   0.395   0.414   0.423
 55 A'   56 A'   57 A'   21 A"   22 A"   58 A'   59 A'   60 A'                 
  0.461   0.464   0.475   0.520   0.547   0.552   0.599   0.642
 61 A'   23 A"   62 A'   63 A'   64 A'   24 A"   65 A'   25 A"                 
  0.650   0.651   0.767   0.814   0.854   0.866   0.871   0.903
 26 A"   66 A'   67 A'   68 A'   27 A"   69 A'   28 A"   70 A'                 
  0.932   0.980   1.088   1.135   1.253   1.260   1.272   1.298
 71 A'   72 A'   73 A'   74 A'   29 A"   75 A'   30 A"   76 A'                 
  1.327   1.356   1.363   1.501   1.544   1.585   1.603   1.654
 77 A'   78 A'   31 A"   32 A"   79 A'   33 A"   80 A'   81 A'                 
  1.714   1.944   2.003   2.237   2.259   2.356   2.683   2.818
 82 A'   83 A'   84 A'   34 A"   85 A'   86 A'   35 A"   87 A'                 
  3.163   3.711   3.718   3.763   3.794   3.931   3.939   3.941
 88 A'   36 A"   89 A'   37 A"   90 A'   38 A"   91 A'   39 A"                 
  3.994   4.068   4.150   4.316   5.958   5.975   5.996   6.221
 92 A'   93 A'   94 A'   95 A'   40 A"   96 A'   97 A'   41 A"                 
  6.252   6.280   7.054   9.651  13.763  13.908  14.075  23.439
 98 A'   99 A'  100 A'  101 A'   42 A"  102 A'  103 A'  104 A'                 
 25.772  25.813  26.146  27.763  28.300  28.314  28.324  28.502
 43 A"  105 A'  106 A'  107 A'   44 A"  108 A'  109 A'   45 A"                 
 28.504  28.505  28.527  28.576  66.726 127.844 127.855 127.871
 46 A"  110 A'  111 A'  112 A'  113 A'   47 A"  114 A'  115 A'                 
151.570 163.197 215.6271901.730
116 A'  117 A'  118 A'  119 A'                                                 
 --------------------------------------------------------------

          Ground-State Mulliken Net Atomic Charges

     Atom                 Charge (a.u.)
  ----------------------------------------
      1 C                    -0.367297
      2 P                     0.254691
      3 F                    -0.089096
      4 I                     0.128061
      5 Cl                    0.073641
  ----------------------------------------
  Sum of atomic charges =    -0.000000

 -----------------------------------------------------------------
                    Cartesian Multipole Moments
 -----------------------------------------------------------------
    Charge (ESU x 10^10)
                -0.0000
    Dipole Moment (Debye)
         X      -1.3357      Y       0.9407      Z       0.0000
       Tot       1.6337
    Quadrupole Moments (Debye-Ang)
        XX     -62.5204     XY       0.9438     YY     -66.4692
        XZ      -0.0000     YZ       0.0000     ZZ     -65.0807
    Octopole Moments (Debye-Ang^2)
       XXX     -84.8244    XXY       0.7185    XYY     -15.1539
       YYY       0.5791    XXZ      -0.0000    XYZ       0.0000
       YYZ      -0.0000    XZZ     -14.2696    YZZ       3.2205
       ZZZ       0.0000
    Hexadecapole Moments (Debye-Ang^3)
      XXXX   -1370.3780   XXXY      -8.0621   XXYY    -308.0004
      XYYY      -0.3398   YYYY    -496.9390   XXXZ      -0.0000
      XXYZ       0.0000   XYYZ      -0.0000   YYYZ       0.0000
      XXZZ    -241.2344   XYZZ       7.5243   YYZZ     -98.9139
      XZZZ      -0.0000   YZZZ       0.0000   ZZZZ     -85.2755
 -----------------------------------------------------------------
 Calculating analytic gradient of the SCF energy
 Gradient of SCF Energy
            1           2           3           4           5
    1   0.0862410  -0.0110609  -0.0525622  -0.0546442   0.0320264
    2   0.2035749  -0.1852935   0.0243016   0.0021476  -0.0447306
    3   0.0000000  -0.0000000   0.0000000  -0.0000000  -0.0000000
 Max gradient component =       2.036E-01
 RMS gradient           =       7.862E-02
 Gradient time:  CPU 6.44 s  wall 2.26 s
 Geometry Optimization Parameters
   NAtoms,    NIC,     NZ,  NCons,   NDum,   NFix, NCnnct, MaxDiis
        5      20       5       0       0       0       0       0


** GEOMETRY OPTIMIZATION IN DELOCALIZED INTERNAL COORDINATES **
   Searching for a Minimum

   Optimization Cycle:   1

                       Coordinates (Angstroms)
     ATOM                X               Y               Z
      1  C         0.8852742933   -0.0543953640    0.0000000000
      2  P         1.6952491185    1.2081183122    0.0000000000
      3  F         3.2335616160    1.1360443237    0.0000000000
      4  I        -1.7118766766    0.0672879934    0.0000000000
      5  Cl        1.8168839282   -1.8580038271    0.0000000000
   Point Group: cs    Number of degrees of freedom:     7


   Energy is  -7858.996284730


 Attempting to Generate Delocalized Internal Coordinates

  7 Hessian modes will be used to form the next step
  Hessian Eigenvalues:
     0.044459    0.139919    0.250000    0.250000    0.250000    0.648207
     0.766766

 Minimum Search - Taking Simple RFO Step
 Searching for Lamda that Minimizes Along All modes
 Value Taken    Lamda =  -0.08722736
 Calculated Step too Large.  Step scaled by  0.534006
 Step Taken.  Stepsize is  0.300000

                             Maximum     Tolerance    Cnvgd?
         Gradient           0.144808      0.000300      NO
         Displacement       0.189114      0.001200      NO
         Energy change     *********      0.000001      NO


 New Cartesian Coordinates Obtained by Inverse Iteration

 Displacement from previous Coordinates is:  0.294824
 ----------------------------------------------------------------
             Standard Nuclear Orientation (Angstroms)
    I     Atom           X                Y                Z
 ----------------------------------------------------------------
    1      C       0.8702428012    -0.0647126256     0.0000000000
    2      P       1.6738809797     1.2679455072     0.0000000000
    3      F       3.2233929538     1.0822760452     0.0000000000
    4      I      -1.6107370467     0.0260502573     0.0000000000
    5      Cl      1.7623125914    -1.8125077459     0.0000000000
 ----------------------------------------------------------------
 Molecular Point Group                 Cs    NOp =  2
 Largest Abelian Subgroup              Cs    NOp =  2
 Nuclear Repulsion Energy =   546.2691073834 hartrees
 There are       50 alpha and       50 beta electrons
 Applying Cartesian multipole field
    Component          Value
    ---------          -----
     (2,0,0)        1.00000E-11
     (0,2,0)        2.00000E-11
     (0,0,2)       -3.00000E-11
 Nucleus-field energy     =     0.0000000183 hartrees
 Requested basis set is 6-311++G(d,p)
 There are 62 shells and 166 basis functions
 A cutoff of  1.0D-11 yielded   1515 shell pairs
 There are     11715 function pairs (     13030 Cartesian)
 Smallest overlap matrix eigenvalue = 7.98E-04
 Guess MOs from SCF MO coefficient file

 -----------------------------------------------------------------------
  General SCF calculation program by
  Eric Jon Sundstrom, Paul Horn, Yuezhi Mao, Dmitri Zuev, Alec White,
  David Stuck, Shaama M.S., Shane Yost, Joonho Lee, David Small,
  Daniel Levine, Susi Lehtola, Hugh Burton, Evgeny Epifanovsky
 -----------------------------------------------------------------------
 Exchange:     0.2000 Hartree-Fock + 0.0800 Slater + 0.7200 B88
 Correlation:  0.1900 VWN1RPA + 0.8100 LYP
 Using SG-1 standard quadrature grid
 using 4 threads for integral computing
 -------------------------------------------------------
 OpenMP Integral computing Module                
 Release: version 2.0, May 2017, Q-Chem Inc. Pleasanton 
 -------------------------------------------------------
 -------------------------------------------------------
 OpenMP BLAS3 based DFT computing Module                
 Release: version 1.0, May 2013, Q-Chem Inc. Pittsburgh 
 -------------------------------------------------------
 A restricted SCF calculation will be
 performed using DIIS
 SCF converges when DIIS error is below 1.0e-08
 ---------------------------------------
  Cycle       Energy         DIIS error
 ---------------------------------------
    1   -7859.0314056376      1.06e-03  
    2   -7859.0368620353      3.45e-04  
    3   -7859.0364296479      4.76e-04  
    4   -7859.0371460821      1.87e-04  
    5   -7859.0372698101      5.36e-05  
    6   -7859.0372781957      9.43e-06  
    7   -7859.0372784219      3.11e-06  
    8   -7859.0372784496      1.35e-06  
    9   -7859.0372784568      2.75e-07  
   10   -7859.0372784570      1.28e-07  
   11   -7859.0372784571      2.73e-08  
   12   -7859.0372784570      8.44e-09  Convergence criterion met
 ---------------------------------------
 SCF time:   CPU 22.73s  wall 8.00s 
 SCF   energy in the final basis set =    -7859.0372784570
 Total energy in the final basis set =    -7859.0372784570

 --------------------------------------------------------------
             Orbital Energies (a.u.) and Symmetries
 --------------------------------------------------------------

 Alpha MOs, Restricted
 -- Occupied --                  
******* -176.34 -165.74 -165.74 -165.74 -101.58  -77.13  -35.83
  1 A'    2 A'    3 A'    4 A'    1 A"    5 A'    6 A'    7 A'                 
-31.330 -31.322 -31.321 -24.731 -22.980 -22.978 -22.978 -22.972
  8 A'    9 A'    2 A"   10 A'   11 A'   12 A'    3 A"   13 A'                 
-22.972 -10.303  -9.495  -7.261  -7.250  -7.250  -6.631  -6.383
  4 A"   14 A'   15 A'   16 A'   17 A'    5 A"   18 A'   19 A'                 
 -4.798  -4.794  -4.789  -4.787  -4.779  -4.779  -2.062  -2.057
 20 A'   21 A'    6 A"   22 A'   23 A'    7 A"   24 A'   25 A'                 
 -2.056  -2.041  -2.041  -1.268  -0.857  -0.767  -0.665  -0.597
  8 A"    9 A"   26 A'   27 A'   28 A'   29 A'   30 A'   31 A'                 
 -0.507  -0.506  -0.481  -0.403  -0.374  -0.340  -0.323  -0.313
 10 A"   32 A'   33 A'   34 A'   11 A"   35 A'   36 A'   12 A"                 
 -0.298  -0.284
 37 A'   13 A"                                                                 
 -- Virtual --                   
 -0.160  -0.098  -0.080   0.007   0.016   0.030   0.042   0.051
 38 A'   39 A'   14 A"   40 A'   41 A'   42 A'   15 A"   43 A'                 
  0.076   0.085   0.090   0.102   0.113   0.118   0.138   0.146
 44 A'   16 A"   45 A'   46 A'   17 A"   47 A'   48 A'   49 A'                 
  0.160   0.182   0.211   0.215   0.235   0.273   0.276   0.286
 50 A'   51 A'   18 A"   52 A'   19 A"   53 A'   20 A"   54 A'                 
  0.292   0.315   0.368   0.382   0.385   0.391   0.420   0.429
 55 A'   56 A'   57 A'   21 A"   22 A"   58 A'   59 A'   60 A'                 
  0.454   0.462   0.472   0.519   0.551   0.564   0.589   0.631
 61 A'   23 A"   62 A'   63 A'   24 A"   64 A'   65 A'   25 A"                 
  0.639   0.654   0.786   0.819   0.848   0.864   0.870   0.895
 66 A'   26 A"   67 A'   68 A'   27 A"   69 A'   28 A"   70 A'                 
  0.931   1.000   1.071   1.098   1.256   1.270   1.278   1.309
 71 A'   72 A'   73 A'   74 A'   29 A"   75 A'   30 A"   76 A'                 
  1.336   1.362   1.371   1.486   1.566   1.568   1.632   1.666
 77 A'   78 A'   31 A"   32 A"   33 A"   79 A'   80 A'   81 A'                 
  1.714   1.938   1.959   2.234   2.261   2.367   2.676   2.817
 82 A'   83 A'   84 A'   34 A"   85 A'   86 A'   35 A"   87 A'                 
  3.129   3.721   3.729   3.766   3.795   3.935   3.945   3.951
 88 A'   36 A"   89 A'   37 A"   90 A'   38 A"   91 A'   39 A"                 
  4.010   4.107   4.132   4.328   5.964   5.985   6.008   6.228
 92 A'   93 A'   94 A'   95 A'   40 A"   96 A'   97 A'   41 A"                 
  6.263   6.287   7.025   9.655  13.761  13.901  14.012  23.380
 98 A'   99 A'  100 A'  101 A'   42 A"  102 A'  103 A'  104 A'                 
 25.772  25.820  26.187  27.776  28.306  28.323  28.333  28.506
 43 A"  105 A'  106 A'  107 A'   44 A"  108 A'  109 A'   45 A"                 
 28.510  28.511  28.538  28.598  66.731 127.850 127.862 127.881
110 A'   46 A"  111 A'  112 A'  113 A'   47 A"  114 A'  115 A'                 
151.582 163.156 215.6331901.742
116 A'  117 A'  118 A'  119 A'                                                 

 Beta MOs, Restricted
 -- Occupied --                  
******* -176.34 -165.74 -165.74 -165.74 -101.58  -77.13  -35.83
  1 A'    2 A'    3 A'    4 A'    1 A"    5 A'    6 A'    7 A'                 
-31.330 -31.322 -31.321 -24.731 -22.980 -22.978 -22.978 -22.972
  8 A'    9 A'    2 A"   10 A'   11 A'   12 A'    3 A"   13 A'                 
-22.972 -10.303  -9.495  -7.261  -7.250  -7.250  -6.631  -6.383
  4 A"   14 A'   15 A'   16 A'   17 A'    5 A"   18 A'   19 A'                 
 -4.798  -4.794  -4.789  -4.787  -4.779  -4.779  -2.062  -2.057
 20 A'   21 A'    6 A"   22 A'   23 A'    7 A"   24 A'   25 A'                 
 -2.056  -2.041  -2.041  -1.268  -0.857  -0.767  -0.665  -0.597
  8 A"    9 A"   26 A'   27 A'   28 A'   29 A'   30 A'   31 A'                 
 -0.507  -0.506  -0.481  -0.403  -0.374  -0.340  -0.323  -0.313
 10 A"   32 A'   33 A'   34 A'   11 A"   35 A'   36 A'   12 A"                 
 -0.298  -0.284
 37 A'   13 A"                                                                 
 -- Virtual --                   
 -0.160  -0.098  -0.080   0.007   0.016   0.030   0.042   0.051
 38 A'   39 A'   14 A"   40 A'   41 A'   42 A'   15 A"   43 A'                 
  0.076   0.085   0.090   0.102   0.113   0.118   0.138   0.146
 44 A'   16 A"   45 A'   46 A'   17 A"   47 A'   48 A'   49 A'                 
  0.160   0.182   0.211   0.215   0.235   0.273   0.276   0.286
 50 A'   51 A'   18 A"   52 A'   19 A"   53 A'   20 A"   54 A'                 
  0.292   0.315   0.368   0.382   0.385   0.391   0.420   0.429
 55 A'   56 A'   57 A'   21 A"   22 A"   58 A'   59 A'   60 A'                 
  0.454   0.462   0.472   0.519   0.551   0.564   0.589   0.631
 61 A'   23 A"   62 A'   63 A'   24 A"   64 A'   65 A'   25 A"                 
  0.639   0.654   0.786   0.819   0.848   0.864   0.870   0.895
 66 A'   26 A"   67 A'   68 A'   27 A"   69 A'   28 A"   70 A'                 
  0.931   1.000   1.071   1.098   1.256   1.270   1.278   1.309
 71 A'   72 A'   73 A'   74 A'   29 A"   75 A'   30 A"   76 A'                 
  1.336   1.362   1.371   1.486   1.566   1.568   1.632   1.666
 77 A'   78 A'   31 A"   32 A"   33 A"   79 A'   80 A'   81 A'                 
  1.714   1.938   1.959   2.234   2.261   2.367   2.676   2.817
 82 A'   83 A'   84 A'   34 A"   85 A'   86 A'   35 A"   87 A'                 
  3.129   3.721   3.729   3.766   3.795   3.935   3.945   3.951
 88 A'   36 A"   89 A'   37 A"   90 A'   38 A"   91 A'   39 A"                 
  4.010   4.107   4.132   4.328   5.964   5.985   6.008   6.228
 92 A'   93 A'   94 A'   95 A'   40 A"   96 A'   97 A'   41 A"                 
  6.263   6.287   7.025   9.655  13.761  13.901  14.012  23.380
 98 A'   99 A'  100 A'  101 A'   42 A"  102 A'  103 A'  104 A'                 
 25.772  25.820  26.187  27.776  28.306  28.323  28.333  28.506
 43 A"  105 A'  106 A'  107 A'   44 A"  108 A'  109 A'   45 A"                 
 28.510  28.511  28.538  28.598  66.731 127.850 127.862 127.881
110 A'   46 A"  111 A'  112 A'  113 A'   47 A"  114 A'  115 A'                 
151.582 163.156 215.6331901.742
116 A'  117 A'  118 A'  119 A'                                                 
 --------------------------------------------------------------

          Ground-State Mulliken Net Atomic Charges

     Atom                 Charge (a.u.)
  ----------------------------------------
      1 C                    -0.405258
      2 P                     0.268099
      3 F                    -0.120490
      4 I                     0.122904
      5 Cl                    0.134744
  ----------------------------------------
  Sum of atomic charges =    -0.000000

 -----------------------------------------------------------------
                    Cartesian Multipole Moments
 -----------------------------------------------------------------
    Charge (ESU x 10^10)
                 0.0000
    Dipole Moment (Debye)
         X      -1.2465      Y       0.8466      Z       0.0000
       Tot       1.5068
    Quadrupole Moments (Debye-Ang)
        XX     -63.7925     XY       0.7248     YY     -65.4681
        XZ       0.0000     YZ      -0.0000     ZZ     -65.1411
    Octopole Moments (Debye-Ang^2)
       XXX     -90.1681    XXY      -0.4014    XYY     -15.3330
       YYY       0.5474    XXZ       0.0000    XYZ      -0.0000
       YYZ       0.0000    XZZ     -16.1767    YZZ       3.0794
       ZZZ      -0.0000
    Hexadecapole Moments (Debye-Ang^3)
      XXXX   -1310.5168   XXXY     -22.4051   XXYY    -290.6779
      XYYY     -14.3774   YYYY    -485.6573   XXXZ       0.0000
      XXYZ       0.0000   XYYZ       0.0000   YYYZ       0.0000
      XXZZ    -228.4371   XYZZ       2.3991   YYZZ     -97.4036
      XZZZ       0.0000   YZZZ       0.0000   ZZZZ     -85.5248
 -----------------------------------------------------------------
 Calculating analytic gradient of the SCF energy
 Gradient of SCF Energy
            1           2           3           4           5
    1   0.0509748   0.0071694  -0.0373857  -0.0514945   0.0307359
    2   0.1392882  -0.1166854   0.0196823   0.0022168  -0.0445019
    3  -0.0000000   0.0000000  -0.0000000   0.0000000   0.0000000
 Max gradient component =       1.393E-01
 RMS gradient           =       5.356E-02
 Gradient time:  CPU 6.66 s  wall 2.72 s
 Geometry Optimization Parameters
   NAtoms,    NIC,     NZ,  NCons,   NDum,   NFix, NCnnct, MaxDiis
        5      20       5       0       0       0       0       0

 Cartesian Hessian Update
 Hessian Updated using BFGS Update


** GEOMETRY OPTIMIZATION IN DELOCALIZED INTERNAL COORDINATES **
   Searching for a Minimum

   Optimization Cycle:   2

                       Coordinates (Angstroms)
     ATOM                X               Y               Z
      1  C         0.8702428012   -0.0647126256    0.0000000000
      2  P         1.6738809797    1.2679455072    0.0000000000
      3  F         3.2233929538    1.0822760452    0.0000000000
      4  I        -1.6107370467    0.0260502573    0.0000000000
      5  Cl        1.7623125914   -1.8125077459    0.0000000000
   Point Group: cs    Number of degrees of freedom:     7


   Energy is  -7859.037278457

 Hessian Updated using BFGS Update

  6 Hessian modes will be used to form the next step
  Hessian Eigenvalues:
     0.034907    0.107947    0.240969    0.253994    0.628503    0.855501

 Minimum Search - Taking Simple RFO Step
 Searching for Lamda that Minimizes Along All modes
 Value Taken    Lamda =  -0.07926989
 Calculated Step too Large.  Step scaled by  0.414315
 Step Taken.  Stepsize is  0.300000

                             Maximum     Tolerance    Cnvgd?
         Gradient           0.095258      0.000300      NO
         Displacement       0.176689      0.001200      NO
         Energy change     -0.040994      0.000001      NO


 New Cartesian Coordinates Obtained by Inverse Iteration

 Displacement from previous Coordinates is:  0.302003
 ----------------------------------------------------------------
             Standard Nuclear Orientation (Angstroms)
    I     Atom           X                Y                Z
 ----------------------------------------------------------------
    1      C       0.8638389780    -0.0763107843     0.0000000000
    2      P       1.6507810592     1.3074961762     0.0000000000
    3      F       3.2075949025     1.0360554232     0.0000000000
    4      I      -1.5016084268    -0.0134527739     0.0000000000
    5      Cl      1.6984857665    -1.7547366031     0.0000000000
 ----------------------------------------------------------------
 Molecular Point Group                 Cs    NOp =  2
 Largest Abelian Subgroup              Cs    NOp =  2
 Nuclear Repulsion Energy =   561.9008335296 hartrees
 There are       50 alpha and       50 beta electrons
 Applying Cartesian multipole field
    Component          Value
    ---------          -----
     (2,0,0)        1.00000E-11
     (0,2,0)        2.00000E-11
     (0,0,2)       -3.00000E-11
 Nucleus-field energy     =     0.0000000172 hartrees
 Requested basis set is 6-311++G(d,p)
 There are 62 shells and 166 basis functions
 A cutoff of  1.0D-11 yielded   1538 shell pairs
 There are     11815 function pairs (     13134 Cartesian)
 Smallest overlap matrix eigenvalue = 6.41E-04
 Guess MOs from SCF MO coefficient file

 -----------------------------------------------------------------------
  General SCF calculation program by
  Eric Jon Sundstrom, Paul Horn, Yuezhi Mao, Dmitri Zuev, Alec White,
  David Stuck, Shaama M.S., Shane Yost, Joonho Lee, David Small,
  Daniel Levine, Susi Lehtola, Hugh Burton, Evgeny Epifanovsky
 -----------------------------------------------------------------------
 Exchange:     0.2000 Hartree-Fock + 0.0800 Slater + 0.7200 B88
 Correlation:  0.1900 VWN1RPA + 0.8100 LYP
 Using SG-1 standard quadrature grid
 using 4 threads for integral computing
 -------------------------------------------------------
 OpenMP Integral computing Module                
 Release: version 2.0, May 2017, Q-Chem Inc. Pleasanton 
 -------------------------------------------------------
 -------------------------------------------------------
 OpenMP BLAS3 based DFT computing Module                
 Release: version 1.0, May 2013, Q-Chem Inc. Pittsburgh 
 -------------------------------------------------------
 A restricted SCF calculation will be
 performed using DIIS
 SCF converges when DIIS error is below 1.0e-08
 ---------------------------------------
  Cycle       Energy         DIIS error
 ---------------------------------------
    1   -7859.0620346167      9.52e-04  
    2   -7859.0662976547      3.76e-04  
    3   -7859.0655672164      5.98e-04  
    4   -7859.0667220515      1.31e-04  
    5   -7859.0667850086      4.17e-05  
    6   -7859.0667911657      7.02e-06  
    7   -7859.0667912806      3.21e-06  
    8   -7859.0667913065      1.07e-06  
    9   -7859.0667913105      1.23e-07  
   10   -7859.0667913106      3.71e-08  
   11   -7859.0667913106      1.03e-08  
   12   -7859.0667913107      5.65e-09  Convergence criterion met
 ---------------------------------------
 SCF time:   CPU 23.13s  wall 9.00s 
 SCF   energy in the final basis set =    -7859.0667913107
 Total energy in the final basis set =    -7859.0667913107

 --------------------------------------------------------------
             Orbital Energies (a.u.) and Symmetries
 --------------------------------------------------------------

 Alpha MOs, Restricted
 -- Occupied --                  
******* -176.34 -165.74 -165.74 -165.74 -101.59  -77.13  -35.83
  1 A'    2 A'    3 A'    4 A'    1 A"    5 A'    6 A'    7 A'                 
-31.325 -31.318 -31.318 -24.721 -22.976 -22.974 -22.974 -22.968
  8 A'    9 A'    2 A"   10 A'   11 A'   12 A'    3 A"   13 A'                 
-22.968 -10.302  -9.500  -7.266  -7.255  -7.255  -6.629  -6.379
  4 A"   14 A'   15 A'   16 A'    5 A"   17 A'   18 A'   19 A'                 
 -4.793  -4.793  -4.788  -4.785  -4.776  -4.776  -2.058  -2.053
 20 A'   21 A'    6 A"   22 A'   23 A'    7 A"   24 A'   25 A'                 
 -2.053  -2.038  -2.038  -1.255  -0.873  -0.761  -0.667  -0.587
  8 A"    9 A"   26 A'   27 A'   28 A'   29 A'   30 A'   31 A'                 
 -0.498  -0.496  -0.493  -0.410  -0.383  -0.348  -0.326  -0.312
 32 A'   10 A"   33 A'   34 A'   11 A"   35 A'   36 A'   12 A"                 
 -0.296  -0.277
 37 A'   13 A"                                                                 
 -- Virtual --                   
 -0.135  -0.085  -0.080   0.006   0.016   0.029   0.042   0.050
 38 A'   14 A"   39 A'   40 A'   41 A'   42 A'   15 A"   43 A'                 
  0.075   0.083   0.091   0.101   0.115   0.120   0.132   0.143
 44 A'   16 A"   45 A'   46 A'   17 A"   47 A'   48 A'   49 A'                 
  0.162   0.183   0.212   0.218   0.234   0.272   0.277   0.287
 50 A'   51 A'   18 A"   52 A'   19 A"   53 A'   20 A"   54 A'                 
  0.294   0.315   0.368   0.385   0.386   0.387   0.421   0.441
 55 A'   56 A'   57 A'   21 A"   58 A'   22 A"   59 A'   60 A'                 
  0.452   0.459   0.466   0.517   0.549   0.577   0.601   0.624
 61 A'   23 A"   62 A'   63 A'   24 A"   64 A'   65 A'   25 A"                 
  0.633   0.658   0.806   0.827   0.841   0.861   0.870   0.881
 66 A'   26 A"   67 A'   68 A'   27 A"   69 A'   28 A"   70 A'                 
  0.931   1.023   1.036   1.117   1.262   1.284   1.301   1.321
 71 A'   72 A'   73 A'   74 A'   29 A"   30 A"   75 A'   76 A'                 
  1.347   1.370   1.387   1.477   1.561   1.587   1.648   1.678
 77 A'   78 A'   31 A"   32 A"   33 A"   79 A'   80 A'   81 A'                 
  1.746   1.919   1.948   2.232   2.266   2.390   2.674   2.820
 82 A'   83 A'   84 A'   34 A"   85 A'   86 A'   35 A"   87 A'                 
  3.123   3.731   3.740   3.771   3.802   3.938   3.950   3.963
 88 A'   36 A"   89 A'   37 A"   90 A'   38 A"   91 A'   39 A"                 
  4.029   4.118   4.154   4.340   5.971   5.995   6.018   6.237
 92 A'   93 A'   94 A'   95 A'   40 A"   96 A'   97 A'   41 A"                 
  6.275   6.297   7.008   9.665  13.763  13.897  13.982  23.353
 98 A'   99 A'  100 A'  101 A'   42 A"  102 A'  103 A'  104 A'                 
 25.774  25.836  26.228  27.791  28.312  28.332  28.340  28.509
 43 A"  105 A'  106 A'  107 A'   44 A"  108 A'  109 A'   45 A"                 
 28.515  28.518  28.550  28.623  66.737 127.856 127.871 127.891
110 A'   46 A"  111 A'  112 A'  113 A'   47 A"  114 A'  115 A'                 
151.594 163.132 215.6451901.755
116 A'  117 A'  118 A'  119 A'                                                 

 Beta MOs, Restricted
 -- Occupied --                  
******* -176.34 -165.74 -165.74 -165.74 -101.59  -77.13  -35.83
  1 A'    2 A'    3 A'    4 A'    1 A"    5 A'    6 A'    7 A'                 
-31.325 -31.318 -31.318 -24.721 -22.976 -22.974 -22.974 -22.968
  8 A'    9 A'    2 A"   10 A'   11 A'   12 A'    3 A"   13 A'                 
-22.968 -10.302  -9.500  -7.266  -7.255  -7.255  -6.629  -6.379
  4 A"   14 A'   15 A'   16 A'    5 A"   17 A'   18 A'   19 A'                 
 -4.793  -4.793  -4.788  -4.785  -4.776  -4.776  -2.058  -2.053
 20 A'   21 A'    6 A"   22 A'   23 A'    7 A"   24 A'   25 A'                 
 -2.053  -2.038  -2.038  -1.255  -0.873  -0.761  -0.667  -0.587
  8 A"    9 A"   26 A'   27 A'   28 A'   29 A'   30 A'   31 A'                 
 -0.498  -0.496  -0.493  -0.410  -0.383  -0.348  -0.326  -0.312
 32 A'   10 A"   33 A'   34 A'   11 A"   35 A'   36 A'   12 A"                 
 -0.296  -0.277
 37 A'   13 A"                                                                 
 -- Virtual --                   
 -0.135  -0.085  -0.080   0.006   0.016   0.029   0.042   0.050
 38 A'   14 A"   39 A'   40 A'   41 A'   42 A'   15 A"   43 A'                 
  0.075   0.083   0.091   0.101   0.115   0.120   0.132   0.143
 44 A'   16 A"   45 A'   46 A'   17 A"   47 A'   48 A'   49 A'                 
  0.162   0.183   0.212   0.218   0.234   0.272   0.277   0.287
 50 A'   51 A'   18 A"   52 A'   19 A"   53 A'   20 A"   54 A'                 
  0.294   0.315   0.368   0.385   0.386   0.387   0.421   0.441
 55 A'   56 A'   57 A'   21 A"   58 A'   22 A"   59 A'   60 A'                 
  0.452   0.459   0.466   0.517   0.549   0.577   0.601   0.624
 61 A'   23 A"   62 A'   63 A'   24 A"   64 A'   65 A'   25 A"                 
  0.633   0.658   0.806   0.827   0.841   0.861   0.870   0.881
 66 A'   26 A"   67 A'   68 A'   27 A"   69 A'   28 A"   70 A'                 
  0.931   1.023   1.036   1.117   1.262   1.284   1.301   1.321
 71 A'   72 A'   73 A'   74 A'   29 A"   30 A"   75 A'   76 A'                 
  1.347   1.370   1.387   1.477   1.561   1.587   1.648   1.678
 77 A'   78 A'   31 A"   32 A"   33 A"   79 A'   80 A'   81 A'                 
  1.746   1.919   1.948   2.232   2.266   2.390   2.674   2.820
 82 A'   83 A'   84 A'   34 A"   85 A'   86 A'   35 A"   87 A'                 
  3.123   3.731   3.740   3.771   3.802   3.938   3.950   3.963
 88 A'   36 A"   89 A'   37 A"   90 A'   38 A"   91 A'   39 A"                 
  4.029   4.118   4.154   4.340   5.971   5.995   6.018   6.237
 92 A'   93 A'   94 A'   95 A'   40 A"   96 A'   97 A'   41 A"                 
  6.275   6.297   7.008   9.665  13.763  13.897  13.982  23.353
 98 A'   99 A'  100 A'  101 A'   42 A"  102 A'  103 A'  104 A'                 
 25.774  25.836  26.228  27.791  28.312  28.332  28.340  28.509
 43 A"  105 A'  106 A'  107 A'   44 A"  108 A'  109 A'   45 A"                 
 28.515  28.518  28.550  28.623  66.737 127.856 127.871 127.891
110 A'   46 A"  111 A'  112 A'  113 A'   47 A"  114 A'  115 A'                 
151.594 163.132 215.6451901.755
116 A'  117 A'  118 A'  119 A'                                                 
 --------------------------------------------------------------

          Ground-State Mulliken Net Atomic Charges

     Atom                 Charge (a.u.)
  ----------------------------------------
      1 C                    -0.457713
      2 P                     0.279471
      3 F                    -0.147902
      4 I                     0.123046
      5 Cl                    0.203098
  ----------------------------------------
  Sum of atomic charges =     0.000000

 -----------------------------------------------------------------
                    Cartesian Multipole Moments
 -----------------------------------------------------------------
    Charge (ESU x 10^10)
                 0.0000
    Dipole Moment (Debye)
         X      -1.2043      Y       0.6479      Z       0.0000
       Tot       1.3675
    Quadrupole Moments (Debye-Ang)
        XX     -64.9613     XY       0.3777     YY     -64.6144
        XZ       0.0000     YZ      -0.0000     ZZ     -65.0701
    Octopole Moments (Debye-Ang^2)
       XXX     -95.8579    XXY      -1.5745    XYY     -16.1653
       YYY       0.3481    XXZ       0.0000    XYZ      -0.0000
       YYZ       0.0000    XZZ     -18.1323    YZZ       2.8525
       ZZZ      -0.0000
    Hexadecapole Moments (Debye-Ang^3)
      XXXX   -1245.6752   XXXY     -36.1340   XXYY    -273.3144
      XYYY     -27.2824   YYYY    -470.4562   XXXZ       0.0000
      XXYZ      -0.0000   XYYZ       0.0000   YYYZ      -0.0000
      XXZZ    -214.8408   XYZZ      -2.5765   YYZZ     -95.0606
      XZZZ       0.0000   YZZZ      -0.0000   ZZZZ     -85.4447
 -----------------------------------------------------------------
 Calculating analytic gradient of the SCF energy
 Gradient of SCF Energy
            1           2           3           4           5
    1   0.0380312   0.0092397  -0.0261736  -0.0457577   0.0246605
    2   0.0983352  -0.0773222   0.0140309   0.0014135  -0.0364573
    3  -0.0000000   0.0000000  -0.0000000   0.0000000  -0.0000000
 Max gradient component =       9.834E-02
 RMS gradient           =       3.838E-02
 Gradient time:  CPU 6.80 s  wall 2.53 s
 Geometry Optimization Parameters
   NAtoms,    NIC,     NZ,  NCons,   NDum,   NFix, NCnnct, MaxDiis
        5      20       5       0       0       0       0       0

 Cartesian Hessian Update
 Hessian Updated using BFGS Update


** GEOMETRY OPTIMIZATION IN DELOCALIZED INTERNAL COORDINATES **
   Searching for a Minimum

   Optimization Cycle:   3

                       Coordinates (Angstroms)
     ATOM                X               Y               Z
      1  C         0.8638389780   -0.0763107843    0.0000000000
      2  P         1.6507810592    1.3074961762    0.0000000000
      3  F         3.2075949025    1.0360554232    0.0000000000
      4  I        -1.5016084268   -0.0134527739    0.0000000000
      5  Cl        1.6984857665   -1.7547366031    0.0000000000
   Point Group: cs    Number of degrees of freedom:     7


   Energy is  -7859.066791311

 Hessian Updated using BFGS Update

  7 Hessian modes will be used to form the next step
  Hessian Eigenvalues:
     0.039168    0.108052    0.241397    0.250236    0.262666    0.613496
     0.840193

 Minimum Search - Taking Simple RFO Step
 Searching for Lamda that Minimizes Along All modes
 Value Taken    Lamda =  -0.05547816
 Calculated Step too Large.  Step scaled by  0.439659
 Step Taken.  Stepsize is  0.300000

                             Maximum     Tolerance    Cnvgd?
         Gradient           0.066102      0.000300      NO
         Displacement       0.176204      0.001200      NO
         Energy change     -0.029513      0.000001      NO


 New Cartesian Coordinates Obtained by Inverse Iteration

 Displacement from previous Coordinates is:  0.292419
 ----------------------------------------------------------------
             Standard Nuclear Orientation (Angstroms)
    I     Atom           X                Y                Z
 ----------------------------------------------------------------
    1      C       0.8556634487    -0.0932231020     0.0000000000
    2      P       1.6259864373     1.3327951650     0.0000000000
    3      F       3.1917700306     1.0110564247     0.0000000000
    4      I      -1.3843671460    -0.0431829601     0.0000000000
    5      Cl      1.6300395088    -1.7083940893     0.0000000000
 ----------------------------------------------------------------
 Molecular Point Group                 Cs    NOp =  2
 Largest Abelian Subgroup              Cs    NOp =  2
 Nuclear Repulsion Energy =   579.8643852633 hartrees
 There are       50 alpha and       50 beta electrons
 Applying Cartesian multipole field
    Component          Value
    ---------          -----
     (2,0,0)        1.00000E-11
     (0,2,0)        2.00000E-11
     (0,0,2)       -3.00000E-11
 Nucleus-field energy     =     0.0000000162 hartrees
 Requested basis set is 6-311++G(d,p)
 There are 62 shells and 166 basis functions
 A cutoff of  1.0D-11 yielded   1553 shell pairs
 There are     11950 function pairs (     13307 Cartesian)
 Smallest overlap matrix eigenvalue = 5.17E-04
 Guess MOs from SCF MO coefficient file

 -----------------------------------------------------------------------
  General SCF calculation program by
  Eric Jon Sundstrom, Paul Horn, Yuezhi Mao, Dmitri Zuev, Alec White,
  David Stuck, Shaama M.S., Shane Yost, Joonho Lee, David Small,
  Daniel Levine, Susi Lehtola, Hugh Burton, Evgeny Epifanovsky
 -----------------------------------------------------------------------
 Exchange:     0.2000 Hartree-Fock + 0.0800 Slater + 0.7200 B88
 Correlation:  0.1900 VWN1RPA + 0.8100 LYP
 Using SG-1 standard quadrature grid
 using 4 threads for integral computing
 -------------------------------------------------------
 OpenMP Integral computing Module                
 Release: version 2.0, May 2017, Q-Chem Inc. Pleasanton 
 -------------------------------------------------------
 -------------------------------------------------------
 OpenMP BLAS3 based DFT computing Module                
 Release: version 1.0, May 2013, Q-Chem Inc. Pittsburgh 
 -------------------------------------------------------
 A restricted SCF calculation will be
 performed using DIIS
 SCF converges when DIIS error is below 1.0e-08
 ---------------------------------------
  Cycle       Energy         DIIS error
 ---------------------------------------
    1   -7859.0821582595      9.31e-04  
    2   -7859.0852603453      5.62e-04  
    3   -7859.0844153677      7.41e-04  
    4   -7859.0863229205      1.09e-04  
    5   -7859.0863700515      3.51e-05  
    6   -7859.0863747816      5.20e-06  
    7   -7859.0863748702      2.21e-06  
    8   -7859.0863748809      1.03e-06  
    9   -7859.0863748836      1.41e-07  
   10   -7859.0863748837      4.27e-08  
   11   -7859.0863748837      8.12e-09  Convergence criterion met
 ---------------------------------------
 SCF time:   CPU 21.74s  wall 8.00s 
 SCF   energy in the final basis set =    -7859.0863748837
 Total energy in the final basis set =    -7859.0863748837

 --------------------------------------------------------------
             Orbital Energies (a.u.) and Symmetries
 --------------------------------------------------------------

 Alpha MOs, Restricted
 -- Occupied --                  
******* -176.33 -165.74 -165.73 -165.73 -101.59  -77.13  -35.83
  1 A'    2 A'    3 A'    4 A'    1 A"    5 A'    6 A'    7 A'                 
-31.322 -31.315 -31.315 -24.713 -22.973 -22.971 -22.971 -22.966
  8 A'    9 A'    2 A"   10 A'   11 A'   12 A'    3 A"   13 A'                 
-22.966 -10.299  -9.504  -7.270  -7.259  -7.259  -6.626  -6.377
  4 A"   14 A'   15 A'   16 A'    5 A"   17 A'   18 A'   19 A'                 
 -4.791  -4.790  -4.785  -4.782  -4.774  -4.774  -2.056  -2.051
 20 A'   21 A'    6 A"   22 A'   23 A'    7 A"   24 A'   25 A'                 
 -2.051  -2.037  -2.037  -1.242  -0.892  -0.758  -0.670  -0.580
  8 A"    9 A"   26 A'   27 A'   28 A'   29 A'   30 A'   31 A'                 
 -0.504  -0.489  -0.486  -0.419  -0.394  -0.354  -0.326  -0.313
 32 A'   33 A'   10 A"   34 A'   11 A"   35 A'   36 A'   12 A"                 
 -0.296  -0.269
 37 A'   13 A"                                                                 
 -- Virtual --                   
 -0.108  -0.088  -0.064   0.004   0.019   0.029   0.043   0.050
 38 A'   14 A"   39 A'   40 A'   41 A'   42 A'   15 A"   43 A'                 
  0.074   0.081   0.092   0.101   0.117   0.120   0.127   0.141
 44 A'   16 A"   45 A'   46 A'   17 A"   47 A'   48 A'   49 A'                 
  0.164   0.185   0.213   0.222   0.232   0.271   0.280   0.287
 50 A'   51 A'   18 A"   52 A'   19 A"   53 A'   20 A"   54 A'                 
  0.296   0.318   0.368   0.381   0.385   0.392   0.423   0.442
 55 A'   56 A'   57 A'   58 A'   21 A"   22 A"   59 A'   60 A'                 
  0.456   0.459   0.463   0.521   0.546   0.591   0.620   0.622
 23 A"   61 A'   62 A'   63 A'   24 A"   64 A'   25 A"   65 A'                 
  0.638   0.662   0.807   0.835   0.841   0.858   0.874   0.881
 66 A'   26 A"   67 A'   27 A"   68 A'   69 A'   28 A"   70 A'                 
  0.931   1.006   1.049   1.140   1.267   1.291   1.330   1.343
 71 A'   72 A'   73 A'   74 A'   29 A"   30 A"   75 A'   76 A'                 
  1.357   1.377   1.404   1.474   1.561   1.599   1.661   1.684
 77 A'   78 A'   31 A"   32 A"   33 A"   79 A'   80 A'   81 A'                 
  1.781   1.900   1.956   2.232   2.274   2.414   2.672   2.820
 82 A'   83 A'   84 A'   34 A"   85 A'   86 A'   35 A"   87 A'                 
  3.132   3.741   3.751   3.776   3.808   3.940   3.955   3.977
 88 A'   36 A"   89 A'   37 A"   90 A'   38 A"   91 A'   39 A"                 
  4.049   4.106   4.195   4.355   5.976   6.004   6.027   6.245
 92 A'   93 A'   94 A'   95 A'   40 A"   96 A'   97 A'   41 A"                 
  6.285   6.307   6.996   9.681  13.766  13.892  13.966  23.339
 98 A'   99 A'  100 A'  101 A'   42 A"  102 A'  103 A'  104 A'                 
 25.779  25.861  26.251  27.808  28.318  28.340  28.347  28.512
 43 A"  105 A'  106 A'  107 A'   44 A"  108 A'  109 A'   45 A"                 
 28.519  28.526  28.564  28.646  66.744 127.861 127.878 127.898
110 A'   46 A"  111 A'  112 A'  113 A'   47 A"  114 A'  115 A'                 
151.609 163.116 215.6631901.771
116 A'  117 A'  118 A'  119 A'                                                 

 Beta MOs, Restricted
 -- Occupied --                  
******* -176.33 -165.74 -165.73 -165.73 -101.59  -77.13  -35.83
  1 A'    2 A'    3 A'    4 A'    1 A"    5 A'    6 A'    7 A'                 
-31.322 -31.315 -31.315 -24.713 -22.973 -22.971 -22.971 -22.966
  8 A'    9 A'    2 A"   10 A'   11 A'   12 A'    3 A"   13 A'                 
-22.966 -10.299  -9.504  -7.270  -7.259  -7.259  -6.626  -6.377
  4 A"   14 A'   15 A'   16 A'    5 A"   17 A'   18 A'   19 A'                 
 -4.791  -4.790  -4.785  -4.782  -4.774  -4.774  -2.056  -2.051
 20 A'   21 A'    6 A"   22 A'   23 A'    7 A"   24 A'   25 A'                 
 -2.051  -2.037  -2.037  -1.242  -0.892  -0.758  -0.670  -0.580
  8 A"    9 A"   26 A'   27 A'   28 A'   29 A'   30 A'   31 A'                 
 -0.504  -0.489  -0.486  -0.419  -0.394  -0.354  -0.326  -0.313
 32 A'   33 A'   10 A"   34 A'   11 A"   35 A'   36 A'   12 A"                 
 -0.296  -0.269
 37 A'   13 A"                                                                 
 -- Virtual --                   
 -0.108  -0.088  -0.064   0.004   0.019   0.029   0.043   0.050
 38 A'   14 A"   39 A'   40 A'   41 A'   42 A'   15 A"   43 A'                 
  0.074   0.081   0.092   0.101   0.117   0.120   0.127   0.141
 44 A'   16 A"   45 A'   46 A'   17 A"   47 A'   48 A'   49 A'                 
  0.164   0.185   0.213   0.222   0.232   0.271   0.280   0.287
 50 A'   51 A'   18 A"   52 A'   19 A"   53 A'   20 A"   54 A'                 
  0.296   0.318   0.368   0.381   0.385   0.392   0.423   0.442
 55 A'   56 A'   57 A'   58 A'   21 A"   22 A"   59 A'   60 A'                 
  0.456   0.459   0.463   0.521   0.546   0.591   0.620   0.622
 23 A"   61 A'   62 A'   63 A'   24 A"   64 A'   25 A"   65 A'                 
  0.638   0.662   0.807   0.835   0.841   0.858   0.874   0.881
 66 A'   26 A"   67 A'   27 A"   68 A'   69 A'   28 A"   70 A'                 
  0.931   1.006   1.049   1.140   1.267   1.291   1.330   1.343
 71 A'   72 A'   73 A'   74 A'   29 A"   30 A"   75 A'   76 A'                 
  1.357   1.377   1.404   1.474   1.561   1.599   1.661   1.684
 77 A'   78 A'   31 A"   32 A"   33 A"   79 A'   80 A'   81 A'                 
  1.781   1.900   1.956   2.232   2.274   2.414   2.672   2.820
 82 A'   83 A'   84 A'   34 A"   85 A'   86 A'   35 A"   87 A'                 
  3.132   3.741   3.751   3.776   3.808   3.940   3.955   3.977
 88 A'   36 A"   89 A'   37 A"   90 A'   38 A"   91 A'   39 A"                 
  4.049   4.106   4.195   4.355   5.976   6.004   6.027   6.245
 92 A'   93 A'   94 A'   95 A'   40 A"   96 A'   97 A'   41 A"                 
  6.285   6.307   6.996   9.681  13.766  13.892  13.966  23.339
 98 A'   99 A'  100 A'  101 A'   42 A"  102 A'  103 A'  104 A'                 
 25.779  25.861  26.251  27.808  28.318  28.340  28.347  28.512
 43 A"  105 A'  106 A'  107 A'   44 A"  108 A'  109 A'   45 A"                 
 28.519  28.526  28.564  28.646  66.744 127.861 127.878 127.898
110 A'   46 A"  111 A'  112 A'  113 A'   47 A"  114 A'  115 A'                 
151.609 163.116 215.6631901.771
116 A'  117 A'  118 A'  119 A'                                                 
 --------------------------------------------------------------

          Ground-State Mulliken Net Atomic Charges

     Atom                 Charge (a.u.)
  ----------------------------------------
      1 C                    -0.512691
      2 P                     0.284044
      3 F                    -0.169837
      4 I                     0.132744
      5 Cl                    0.265740
  ----------------------------------------
  Sum of atomic charges =     0.000000

 -----------------------------------------------------------------
                    Cartesian Multipole Moments
 -----------------------------------------------------------------
    Charge (ESU x 10^10)
                 0.0000
    Dipole Moment (Debye)
         X      -1.2614      Y       0.4198      Z      -0.0000
       Tot       1.3294
    Quadrupole Moments (Debye-Ang)
        XX     -66.0690     XY      -0.0124     YY     -64.0211
        XZ      -0.0000     YZ       0.0000     ZZ     -64.9233
    Octopole Moments (Debye-Ang^2)
       XXX    -102.3860    XXY      -2.5927    XYY     -17.8356
       YYY       0.0749    XXZ      -0.0000    XYZ       0.0000
       YYZ      -0.0000    XZZ     -20.3147    YZZ       2.5538
       ZZZ      -0.0000
    Hexadecapole Moments (Debye-Ang^3)
      XXXX   -1179.0052   XXXY     -47.6151   XXYY    -257.7887
      XYYY     -37.1442   YYYY    -459.3552   XXXZ      -0.0000
      XXYZ       0.0000   XYYZ      -0.0000   YYYZ       0.0000
      XXZZ    -201.0659   XYZZ      -6.6622   YYZZ     -93.3275
      XZZZ      -0.0000   YZZZ       0.0000   ZZZZ     -85.1459
 -----------------------------------------------------------------
 Calculating analytic gradient of the SCF energy
 Gradient of SCF Energy
            1           2           3           4           5
    1   0.0234773   0.0072448  -0.0176371  -0.0255187   0.0124337
    2   0.0597535  -0.0491075   0.0091987  -0.0001985  -0.0196462
    3   0.0000000  -0.0000000   0.0000000   0.0000000  -0.0000000
 Max gradient component =       5.975E-02
 RMS gradient           =       2.334E-02
 Gradient time:  CPU 6.96 s  wall 2.58 s
 Geometry Optimization Parameters
   NAtoms,    NIC,     NZ,  NCons,   NDum,   NFix, NCnnct, MaxDiis
        5      20       5       0       0       0       0       0

 Cartesian Hessian Update
 Hessian Updated using BFGS Update


** GEOMETRY OPTIMIZATION IN DELOCALIZED INTERNAL COORDINATES **
   Searching for a Minimum

   Optimization Cycle:   4

                       Coordinates (Angstroms)
     ATOM                X               Y               Z
      1  C         0.8556634487   -0.0932231020    0.0000000000
      2  P         1.6259864373    1.3327951650    0.0000000000
      3  F         3.1917700306    1.0110564247    0.0000000000
      4  I        -1.3843671460   -0.0431829601    0.0000000000
      5  Cl        1.6300395088   -1.7083940893    0.0000000000
   Point Group: cs    Number of degrees of freedom:     7


   Energy is  -7859.086374884

 Hessian Updated using BFGS Update

  7 Hessian modes will be used to form the next step
  Hessian Eigenvalues:
     0.066053    0.130992    0.239012    0.251729    0.260582    0.588830
     0.800464

 Minimum Search - Taking Simple RFO Step
 Searching for Lamda that Minimizes Along All modes
 Value Taken    Lamda =  -0.01633815
 Calculated Step too Large.  Step scaled by  0.901505
 Step Taken.  Stepsize is  0.300000

                             Maximum     Tolerance    Cnvgd?
         Gradient           0.041118      0.000300      NO
         Displacement       0.191170      0.001200      NO
         Energy change     -0.019584      0.000001      NO


 New Cartesian Coordinates Obtained by Inverse Iteration

 Displacement from previous Coordinates is:  0.281376
 ----------------------------------------------------------------
             Standard Nuclear Orientation (Angstroms)
    I     Atom           X                Y                Z
 ----------------------------------------------------------------
    1      C       0.8488238148    -0.1175759420     0.0000000000
    2      P       1.5950509121     1.3635035731     0.0000000000
    3      F       3.1738719924     0.9813625552     0.0000000000
    4      I      -1.2713131860    -0.0637821050     0.0000000000
    5      Cl      1.5726587460    -1.6644566432     0.0000000000
 ----------------------------------------------------------------
 Molecular Point Group                 Cs    NOp =  2
 Largest Abelian Subgroup              Cs    NOp =  2
 Nuclear Repulsion Energy =   598.2590820056 hartrees
 There are       50 alpha and       50 beta electrons
 Applying Cartesian multipole field
    Component          Value
    ---------          -----
     (2,0,0)        1.00000E-11
     (0,2,0)        2.00000E-11
     (0,0,2)       -3.00000E-11
 Nucleus-field energy     =     0.0000000153 hartrees
 Requested basis set is 6-311++G(d,p)
 There are 62 shells and 166 basis functions
 A cutoff of  1.0D-11 yielded   1568 shell pairs
 There are     12073 function pairs (     13451 Cartesian)
 Smallest overlap matrix eigenvalue = 4.16E-04
 Guess MOs from SCF MO coefficient file

 -----------------------------------------------------------------------
  General SCF calculation program by
  Eric Jon Sundstrom, Paul Horn, Yuezhi Mao, Dmitri Zuev, Alec White,
  David Stuck, Shaama M.S., Shane Yost, Joonho Lee, David Small,
  Daniel Levine, Susi Lehtola, Hugh Burton, Evgeny Epifanovsky
 -----------------------------------------------------------------------
 Exchange:     0.2000 Hartree-Fock + 0.0800 Slater + 0.7200 B88
 Correlation:  0.1900 VWN1RPA + 0.8100 LYP
 Using SG-1 standard quadrature grid
 using 4 threads for integral computing
 -------------------------------------------------------
 OpenMP Integral computing Module                
 Release: version 2.0, May 2017, Q-Chem Inc. Pleasanton 
 -------------------------------------------------------
 -------------------------------------------------------
 OpenMP BLAS3 based DFT computing Module                
 Release: version 1.0, May 2013, Q-Chem Inc. Pittsburgh 
 -------------------------------------------------------
 A restricted SCF calculation will be
 performed using DIIS
 SCF converges when DIIS error is below 1.0e-08
 ---------------------------------------
  Cycle       Energy         DIIS error
 ---------------------------------------
    1   -7859.0881523343      1.07e-03  
    2   -7859.0921885997      6.28e-04  
    3   -7859.0914023535      7.83e-04  
    4   -7859.0934099040      1.49e-04  
    5   -7859.0935025683      4.44e-05  
    6   -7859.0935100199      7.30e-06  
    7   -7859.0935101329      4.26e-06  
    8   -7859.0935101746      1.09e-06  
    9   -7859.0935101783      1.70e-07  
   10   -7859.0935101784      5.09e-08  
   11   -7859.0935101785      1.15e-08  
   12   -7859.0935101784      3.57e-09  Convergence criterion met
 ---------------------------------------
 SCF time:   CPU 24.24s  wall 9.00s 
 SCF   energy in the final basis set =    -7859.0935101784
 Total energy in the final basis set =    -7859.0935101784

 --------------------------------------------------------------
             Orbital Energies (a.u.) and Symmetries
 --------------------------------------------------------------

 Alpha MOs, Restricted
 -- Occupied --                  
******* -176.33 -165.73 -165.73 -165.73 -101.59  -77.13  -35.83
  1 A'    2 A'    3 A'    4 A'    1 A"    5 A'    6 A'    7 A'                 
-31.320 -31.314 -31.314 -24.701 -22.971 -22.969 -22.969 -22.965
  8 A'    9 A'    2 A"   10 A'   11 A'   12 A'    3 A"   13 A'                 
-22.965 -10.295  -9.509  -7.274  -7.264  -7.263  -6.623  -6.376
  4 A"   14 A'   15 A'   16 A'    5 A"   17 A'   18 A'   19 A'                 
 -4.789  -4.787  -4.781  -4.779  -4.774  -4.773  -2.055  -2.050
 20 A'   21 A'    6 A"   22 A'   23 A'    7 A"   24 A'   25 A'                 
 -2.049  -2.036  -2.036  -1.225  -0.915  -0.758  -0.671  -0.572
  8 A"    9 A"   26 A'   27 A'   28 A'   29 A'   30 A'   31 A'                 
 -0.511  -0.480  -0.474  -0.427  -0.407  -0.360  -0.326  -0.315
 32 A'   33 A'   10 A"   34 A'   11 A"   35 A'   36 A'   12 A"                 
 -0.295  -0.260
 37 A'   13 A"                                                                 
 -- Virtual --                   
 -0.092  -0.080  -0.053   0.002   0.025   0.029   0.044   0.050
 14 A"   38 A'   39 A'   40 A'   41 A'   42 A'   15 A"   43 A'                 
  0.072   0.079   0.094   0.102   0.116   0.118   0.126   0.140
 44 A'   16 A"   45 A'   46 A'   47 A'   17 A"   48 A'   49 A'                 
  0.164   0.189   0.215   0.229   0.231   0.271   0.282   0.285
 50 A'   51 A'   18 A"   52 A'   19 A"   53 A'   20 A"   54 A'                 
  0.298   0.321   0.369   0.379   0.382   0.399   0.421   0.438
 55 A'   56 A'   57 A'   58 A'   21 A"   22 A"   59 A'   60 A'                 
  0.451   0.456   0.473   0.530   0.540   0.603   0.617   0.635
 23 A"   61 A'   62 A'   63 A'   24 A"   64 A'   25 A"   65 A'                 
  0.660   0.665   0.793   0.827   0.851   0.856   0.879   0.891
 66 A'   26 A"   67 A'   27 A"   68 A'   69 A'   28 A"   70 A'                 
  0.938   0.973   1.065   1.164   1.273   1.298   1.339   1.367
 71 A'   72 A'   73 A'   74 A'   29 A"   30 A"   75 A'   76 A'                 
  1.370   1.391   1.416   1.478   1.566   1.603   1.671   1.695
 77 A'   78 A'   31 A"   32 A"   33 A"   79 A'   80 A'   81 A'                 
  1.796   1.891   1.976   2.231   2.282   2.431   2.670   2.822
 82 A'   83 A'   84 A'   34 A"   85 A'   86 A'   35 A"   87 A'                 
  3.141   3.754   3.764   3.782   3.816   3.941   3.960   3.990
 88 A'   36 A"   89 A'   37 A"   90 A'   38 A"   91 A'   39 A"                 
  4.065   4.090   4.212   4.383   5.981   6.011   6.042   6.255
 92 A'   93 A'   94 A'   95 A'   40 A"   96 A'   97 A'   41 A"                 
  6.299   6.321   6.979   9.705  13.770  13.885  13.950  23.334
 98 A'   99 A'  100 A'  101 A'   42 A"  102 A'  103 A'  104 A'                 
 25.784  25.886  26.261  27.831  28.322  28.346  28.357  28.514
 43 A"  105 A'  106 A'  107 A'   44 A"  108 A'  109 A'   45 A"                 
 28.522  28.534  28.577  28.661  66.752 127.865 127.885 127.907
110 A'   46 A"  111 A'  112 A'  113 A'   47 A"  114 A'  115 A'                 
151.629 163.094 215.6901901.791
116 A'  117 A'  118 A'  119 A'                                                 

 Beta MOs, Restricted
 -- Occupied --                  
******* -176.33 -165.73 -165.73 -165.73 -101.59  -77.13  -35.83
  1 A'    2 A'    3 A'    4 A'    1 A"    5 A'    6 A'    7 A'                 
-31.320 -31.314 -31.314 -24.701 -22.971 -22.969 -22.969 -22.965
  8 A'    9 A'    2 A"   10 A'   11 A'   12 A'    3 A"   13 A'                 
-22.965 -10.295  -9.509  -7.274  -7.264  -7.263  -6.623  -6.376
  4 A"   14 A'   15 A'   16 A'    5 A"   17 A'   18 A'   19 A'                 
 -4.789  -4.787  -4.781  -4.779  -4.774  -4.773  -2.055  -2.050
 20 A'   21 A'    6 A"   22 A'   23 A'    7 A"   24 A'   25 A'                 
 -2.049  -2.036  -2.036  -1.225  -0.915  -0.758  -0.671  -0.572
  8 A"    9 A"   26 A'   27 A'   28 A'   29 A'   30 A'   31 A'                 
 -0.511  -0.480  -0.474  -0.427  -0.407  -0.360  -0.326  -0.315
 32 A'   33 A'   10 A"   34 A'   11 A"   35 A'   36 A'   12 A"                 
 -0.295  -0.260
 37 A'   13 A"                                                                 
 -- Virtual --                   
 -0.092  -0.080  -0.053   0.002   0.025   0.029   0.044   0.050
 14 A"   38 A'   39 A'   40 A'   41 A'   42 A'   15 A"   43 A'                 
  0.072   0.079   0.094   0.102   0.116   0.118   0.126   0.140
 44 A'   16 A"   45 A'   46 A'   47 A'   17 A"   48 A'   49 A'                 
  0.164   0.189   0.215   0.229   0.231   0.271   0.282   0.285
 50 A'   51 A'   18 A"   52 A'   19 A"   53 A'   20 A"   54 A'                 
  0.298   0.321   0.369   0.379   0.382   0.399   0.421   0.438
 55 A'   56 A'   57 A'   58 A'   21 A"   22 A"   59 A'   60 A'                 
  0.451   0.456   0.473   0.530   0.540   0.603   0.617   0.635
 23 A"   61 A'   62 A'   63 A'   24 A"   64 A'   25 A"   65 A'                 
  0.660   0.665   0.793   0.827   0.851   0.856   0.879   0.891
 66 A'   26 A"   67 A'   27 A"   68 A'   69 A'   28 A"   70 A'                 
  0.938   0.973   1.065   1.164   1.273   1.298   1.339   1.367
 71 A'   72 A'   73 A'   74 A'   29 A"   30 A"   75 A'   76 A'                 
  1.370   1.391   1.416   1.478   1.566   1.603   1.671   1.695
 77 A'   78 A'   31 A"   32 A"   33 A"   79 A'   80 A'   81 A'                 
  1.796   1.891   1.976   2.231   2.282   2.431   2.670   2.822
 82 A'   83 A'   84 A'   34 A"   85 A'   86 A'   35 A"   87 A'                 
  3.141   3.754   3.764   3.782   3.816   3.941   3.960   3.990
 88 A'   36 A"   89 A'   37 A"   90 A'   38 A"   91 A'   39 A"                 
  4.065   4.090   4.212   4.383   5.981   6.011   6.042   6.255
 92 A'   93 A'   94 A'   95 A'   40 A"   96 A'   97 A'   41 A"                 
  6.299   6.321   6.979   9.705  13.770  13.885  13.950  23.334
 98 A'   99 A'  100 A'  101 A'   42 A"  102 A'  103 A'  104 A'                 
 25.784  25.886  26.261  27.831  28.322  28.346  28.357  28.514
 43 A"  105 A'  106 A'  107 A'   44 A"  108 A'  109 A'   45 A"                 
 28.522  28.534  28.577  28.661  66.752 127.865 127.885 127.907
110 A'   46 A"  111 A'  112 A'  113 A'   47 A"  114 A'  115 A'                 
151.629 163.094 215.6901901.791
116 A'  117 A'  118 A'  119 A'                                                 
 --------------------------------------------------------------

          Ground-State Mulliken Net Atomic Charges

     Atom                 Charge (a.u.)
  ----------------------------------------
      1 C                    -0.563966
      2 P                     0.284321
      3 F                    -0.197488
      4 I                     0.145380
      5 Cl                    0.331752
  ----------------------------------------
  Sum of atomic charges =     0.000000

 -----------------------------------------------------------------
                    Cartesian Multipole Moments
 -----------------------------------------------------------------
    Charge (ESU x 10^10)
                 0.0000
    Dipole Moment (Debye)
         X      -1.4147      Y       0.1795      Z      -0.0000
       Tot       1.4260
    Quadrupole Moments (Debye-Ang)
        XX     -67.4237     XY      -0.5002     YY     -63.3504
        XZ      -0.0000     YZ       0.0000     ZZ     -64.7597
    Octopole Moments (Debye-Ang^2)
       XXX    -109.8873    XXY      -3.8469    XYY     -19.4174
       YYY      -0.6859    XXZ       0.0000    XYZ       0.0000
       YYZ      -0.0000    XZZ     -22.5688    YZZ       1.8881
       ZZZ      -0.0000
    Hexadecapole Moments (Debye-Ang^3)
      XXXX   -1122.5887   XXXY     -57.4027   XXYY    -244.0494
      XYYY     -43.6627   YYYY    -450.0510   XXXZ       0.0000
      XXYZ       0.0000   XYYZ      -0.0000   YYYZ       0.0000
      XXZZ    -188.9725   XYZZ      -9.9464   YYZZ     -92.0095
      XZZZ       0.0000   YZZZ       0.0000   ZZZZ     -84.8180
 -----------------------------------------------------------------
 Calculating analytic gradient of the SCF energy
 Gradient of SCF Energy
            1           2           3           4           5
    1   0.0074004   0.0009236  -0.0075479   0.0047880  -0.0055642
    2   0.0073670  -0.0159843   0.0022039  -0.0006876   0.0071010
    3  -0.0000000   0.0000000  -0.0000000   0.0000000   0.0000000
 Max gradient component =       1.598E-02
 RMS gradient           =       5.955E-03
 Gradient time:  CPU 7.15 s  wall 2.75 s
 Geometry Optimization Parameters
   NAtoms,    NIC,     NZ,  NCons,   NDum,   NFix, NCnnct, MaxDiis
        5      20       5       0       0       0       0       0

 Cartesian Hessian Update
 Hessian Updated using BFGS Update


** GEOMETRY OPTIMIZATION IN DELOCALIZED INTERNAL COORDINATES **
   Searching for a Minimum

   Optimization Cycle:   5

                       Coordinates (Angstroms)
     ATOM                X               Y               Z
      1  C         0.8488238148   -0.1175759420    0.0000000000
      2  P         1.5950509121    1.3635035731    0.0000000000
      3  F         3.1738719924    0.9813625552    0.0000000000
      4  I        -1.2713131860   -0.0637821050    0.0000000000
      5  Cl        1.5726587460   -1.6644566432    0.0000000000
   Point Group: cs    Number of degrees of freedom:     7


   Energy is  -7859.093510178

 Hessian Updated using BFGS Update

  7 Hessian modes will be used to form the next step
  Hessian Eigenvalues:
     0.071070    0.180423    0.236667    0.255464    0.258146    0.552289
     0.770099

 Minimum Search - Taking Simple RFO Step
 Searching for Lamda that Minimizes Along All modes
 Value Taken    Lamda =  -0.00086899
 Step Taken.  Stepsize is  0.050041

                             Maximum     Tolerance    Cnvgd?
         Gradient           0.015974      0.000300      NO
         Displacement       0.044022      0.001200      NO
         Energy change     -0.007135      0.000001      NO


 New Cartesian Coordinates Obtained by Inverse Iteration

 Displacement from previous Coordinates is:  0.052693
 ----------------------------------------------------------------
             Standard Nuclear Orientation (Angstroms)
    I     Atom           X                Y                Z
 ----------------------------------------------------------------
    1      C       0.8472630278    -0.1180333321     0.0000000000
    2      P       1.5949084767     1.3742622233     0.0000000000
    3      F       3.1780969653     0.9755170316     0.0000000000
    4      I      -1.2887259219    -0.0600017122     0.0000000000
    5      Cl      1.5875497315    -1.6726927725     0.0000000000
 ----------------------------------------------------------------
 Molecular Point Group                 Cs    NOp =  2
 Largest Abelian Subgroup              Cs    NOp =  2
 Nuclear Repulsion Energy =   594.2498035320 hartrees
 There are       50 alpha and       50 beta electrons
 Applying Cartesian multipole field
    Component          Value
    ---------          -----
     (2,0,0)        1.00000E-11
     (0,2,0)        2.00000E-11
     (0,0,2)       -3.00000E-11
 Nucleus-field energy     =     0.0000000155 hartrees
 Requested basis set is 6-311++G(d,p)
 There are 62 shells and 166 basis functions
 A cutoff of  1.0D-11 yielded   1567 shell pairs
 There are     12068 function pairs (     13445 Cartesian)
 Smallest overlap matrix eigenvalue = 4.32E-04
 Guess MOs from SCF MO coefficient file

 -----------------------------------------------------------------------
  General SCF calculation program by
  Eric Jon Sundstrom, Paul Horn, Yuezhi Mao, Dmitri Zuev, Alec White,
  David Stuck, Shaama M.S., Shane Yost, Joonho Lee, David Small,
  Daniel Levine, Susi Lehtola, Hugh Burton, Evgeny Epifanovsky
 -----------------------------------------------------------------------
 Exchange:     0.2000 Hartree-Fock + 0.0800 Slater + 0.7200 B88
 Correlation:  0.1900 VWN1RPA + 0.8100 LYP
 Using SG-1 standard quadrature grid
 using 4 threads for integral computing
 -------------------------------------------------------
 OpenMP Integral computing Module                
 Release: version 2.0, May 2017, Q-Chem Inc. Pleasanton 
 -------------------------------------------------------
 -------------------------------------------------------
 OpenMP BLAS3 based DFT computing Module                
 Release: version 1.0, May 2013, Q-Chem Inc. Pittsburgh 
 -------------------------------------------------------
 A restricted SCF calculation will be
 performed using DIIS
 SCF converges when DIIS error is below 1.0e-08
 ---------------------------------------
  Cycle       Energy         DIIS error
 ---------------------------------------
    1   -7859.0938453016      2.24e-04  
    2   -7859.0937993984      2.67e-04  
    3   -7859.0939754047      1.47e-04  
    4   -7859.0940530638      4.03e-05  
    5   -7859.0940573648      5.56e-06  
    6   -7859.0940574350      2.31e-06  
    7   -7859.0940574521      6.01e-07  
    8   -7859.0940574535      1.51e-07  
    9   -7859.0940574536      5.32e-08  
   10   -7859.0940574536      1.00e-08  
   11   -7859.0940574536      2.92e-09  Convergence criterion met
 ---------------------------------------
 SCF time:   CPU 21.99s  wall 8.00s 
 SCF   energy in the final basis set =    -7859.0940574536
 Total energy in the final basis set =    -7859.0940574536

 --------------------------------------------------------------
             Orbital Energies (a.u.) and Symmetries
 --------------------------------------------------------------

 Alpha MOs, Restricted
 -- Occupied --                  
******* -176.33 -165.73 -165.73 -165.73 -101.59  -77.13  -35.83
  1 A'    2 A'    3 A'    4 A'    1 A"    5 A'    6 A'    7 A'                 
-31.321 -31.314 -31.314 -24.700 -22.971 -22.970 -22.969 -22.965
  8 A'    9 A'    2 A"   10 A'   11 A'   12 A'    3 A"   13 A'                 
-22.965 -10.298  -9.509  -7.274  -7.264  -7.263  -6.625  -6.376
  4 A"   14 A'   15 A'   16 A'    5 A"   17 A'   18 A'   19 A'                 
 -4.789  -4.789  -4.783  -4.781  -4.774  -4.773  -2.055  -2.050
 20 A'   21 A'    6 A"   22 A'   23 A'    7 A"   24 A'   25 A'                 
 -2.050  -2.037  -2.037  -1.222  -0.911  -0.756  -0.670  -0.571
  8 A"    9 A"   26 A'   27 A'   28 A'   29 A'   30 A'   31 A'                 
 -0.508  -0.477  -0.471  -0.425  -0.404  -0.361  -0.326  -0.315
 32 A'   33 A'   10 A"   34 A'   11 A"   35 A'   36 A'   12 A"                 
 -0.296  -0.261
 37 A'   13 A"                                                                 
 -- Virtual --                   
 -0.094  -0.083  -0.056   0.002   0.023   0.028   0.044   0.049
 14 A"   38 A'   39 A'   40 A'   41 A'   42 A'   15 A"   43 A'                 
  0.071   0.079   0.093   0.102   0.115   0.117   0.126   0.138
 44 A'   16 A"   45 A'   46 A'   47 A'   17 A"   48 A'   49 A'                 
  0.165   0.189   0.214   0.227   0.231   0.271   0.282   0.284
 50 A'   51 A'   18 A"   52 A'   19 A"   53 A'   20 A"   54 A'                 
  0.297   0.320   0.369   0.378   0.383   0.398   0.421   0.439
 55 A'   56 A'   57 A'   58 A'   21 A"   22 A"   59 A'   60 A'                 
  0.452   0.456   0.470   0.527   0.539   0.599   0.618   0.631
 23 A"   61 A'   62 A'   63 A'   24 A"   64 A'   25 A"   65 A'                 
  0.655   0.664   0.796   0.828   0.849   0.856   0.877   0.887
 66 A'   26 A"   67 A'   27 A"   68 A'   69 A'   28 A"   70 A'                 
  0.933   0.965   1.060   1.157   1.271   1.298   1.338   1.365
 71 A'   72 A'   73 A'   74 A'   29 A"   30 A"   75 A'   76 A'                 
  1.371   1.391   1.413   1.470   1.564   1.602   1.668   1.693
 77 A'   78 A'   31 A"   32 A"   33 A"   79 A'   80 A'   81 A'                 
  1.790   1.881   1.972   2.230   2.280   2.428   2.668   2.818
 82 A'   83 A'   84 A'   34 A"   85 A'   86 A'   35 A"   87 A'                 
  3.124   3.756   3.766   3.783   3.816   3.941   3.959   3.988
 88 A'   36 A"   89 A'   37 A"   90 A'   38 A"   91 A'   39 A"                 
  4.061   4.084   4.211   4.378   5.980   6.010   6.039   6.257
 92 A'   93 A'   94 A'   95 A'   40 A"   96 A'   97 A'   41 A"                 
  6.301   6.323   6.968   9.700  13.768  13.880  13.940  23.325
 98 A'   99 A'  100 A'  101 A'   42 A"  102 A'  103 A'  104 A'                 
 25.782  25.881  26.259  27.827  28.321  28.345  28.355  28.513
 43 A"  105 A'  106 A'  107 A'   44 A"  108 A'  109 A'   45 A"                 
 28.521  28.532  28.574  28.659  66.752 127.864 127.884 127.905
110 A'   46 A"  111 A'  112 A'  113 A'   47 A"  114 A'  115 A'                 
151.625 163.083 215.6841901.787
116 A'  117 A'  118 A'  119 A'                                                 

 Beta MOs, Restricted
 -- Occupied --                  
******* -176.33 -165.73 -165.73 -165.73 -101.59  -77.13  -35.83
  1 A'    2 A'    3 A'    4 A'    1 A"    5 A'    6 A'    7 A'                 
-31.321 -31.314 -31.314 -24.700 -22.971 -22.970 -22.969 -22.965
  8 A'    9 A'    2 A"   10 A'   11 A'   12 A'    3 A"   13 A'                 
-22.965 -10.298  -9.509  -7.274  -7.264  -7.263  -6.625  -6.376
  4 A"   14 A'   15 A'   16 A'    5 A"   17 A'   18 A'   19 A'                 
 -4.789  -4.789  -4.783  -4.781  -4.774  -4.773  -2.055  -2.050
 20 A'   21 A'    6 A"   22 A'   23 A'    7 A"   24 A'   25 A'                 
 -2.050  -2.037  -2.037  -1.222  -0.911  -0.756  -0.670  -0.571
  8 A"    9 A"   26 A'   27 A'   28 A'   29 A'   30 A'   31 A'                 
 -0.508  -0.477  -0.471  -0.425  -0.404  -0.361  -0.326  -0.315
 32 A'   33 A'   10 A"   34 A'   11 A"   35 A'   36 A'   12 A"                 
 -0.296  -0.261
 37 A'   13 A"                                                                 
 -- Virtual --                   
 -0.094  -0.083  -0.056   0.002   0.023   0.028   0.044   0.049
 14 A"   38 A'   39 A'   40 A'   41 A'   42 A'   15 A"   43 A'                 
  0.071   0.079   0.093   0.102   0.115   0.117   0.126   0.138
 44 A'   16 A"   45 A'   46 A'   47 A'   17 A"   48 A'   49 A'                 
  0.165   0.189   0.214   0.227   0.231   0.271   0.282   0.284
 50 A'   51 A'   18 A"   52 A'   19 A"   53 A'   20 A"   54 A'                 
  0.297   0.320   0.369   0.378   0.383   0.398   0.421   0.439
 55 A'   56 A'   57 A'   58 A'   21 A"   22 A"   59 A'   60 A'                 
  0.452   0.456   0.470   0.527   0.539   0.599   0.618   0.631
 23 A"   61 A'   62 A'   63 A'   24 A"   64 A'   25 A"   65 A'                 
  0.655   0.664   0.796   0.828   0.849   0.856   0.877   0.887
 66 A'   26 A"   67 A'   27 A"   68 A'   69 A'   28 A"   70 A'                 
  0.933   0.965   1.060   1.157   1.271   1.298   1.338   1.365
 71 A'   72 A'   73 A'   74 A'   29 A"   30 A"   75 A'   76 A'                 
  1.371   1.391   1.413   1.470   1.564   1.602   1.668   1.693
 77 A'   78 A'   31 A"   32 A"   33 A"   79 A'   80 A'   81 A'                 
  1.790   1.881   1.972   2.230   2.280   2.428   2.668   2.818
 82 A'   83 A'   84 A'   34 A"   85 A'   86 A'   35 A"   87 A'                 
  3.124   3.756   3.766   3.783   3.816   3.941   3.959   3.988
 88 A'   36 A"   89 A'   37 A"   90 A'   38 A"   91 A'   39 A"                 
  4.061   4.084   4.211   4.378   5.980   6.010   6.039   6.257
 92 A'   93 A'   94 A'   95 A'   40 A"   96 A'   97 A'   41 A"                 
  6.301   6.323   6.968   9.700  13.768  13.880  13.940  23.325
 98 A'   99 A'  100 A'  101 A'   42 A"  102 A'  103 A'  104 A'                 
 25.782  25.881  26.259  27.827  28.321  28.345  28.355  28.513
 43 A"  105 A'  106 A'  107 A'   44 A"  108 A'  109 A'   45 A"                 
 28.521  28.532  28.574  28.659  66.752 127.864 127.884 127.905
110 A'   46 A"  111 A'  112 A'  113 A'   47 A"  114 A'  115 A'                 
151.625 163.083 215.6841901.787
116 A'  117 A'  118 A'  119 A'                                                 
 --------------------------------------------------------------

          Ground-State Mulliken Net Atomic Charges

     Atom                 Charge (a.u.)
  ----------------------------------------
      1 C                    -0.556890
      2 P                     0.287570
      3 F                    -0.203873
      4 I                     0.143229
      5 Cl                    0.329964
  ----------------------------------------
  Sum of atomic charges =     0.000000

 -----------------------------------------------------------------
                    Cartesian Multipole Moments
 -----------------------------------------------------------------
    Charge (ESU x 10^10)
                 0.0000
    Dipole Moment (Debye)
         X      -1.4619      Y       0.2506      Z      -0.0000
       Tot       1.4832
    Quadrupole Moments (Debye-Ang)
        XX     -67.5667     XY      -0.4711     YY     -63.2328
        XZ      -0.0000     YZ       0.0000     ZZ     -64.8427
    Octopole Moments (Debye-Ang^2)
       XXX    -109.9583    XXY      -3.9349    XYY     -18.8673
       YYY      -0.5909    XXZ      -0.0000    XYZ       0.0000
       YYZ      -0.0000    XZZ     -22.3827    YZZ       1.8071
       ZZZ       0.0000
    Hexadecapole Moments (Debye-Ang^3)
      XXXX   -1136.1946   XXXY     -56.7854   XXYY    -246.1084
      XYYY     -42.0814   YYYY    -453.0668   XXXZ      -0.0000
      XXYZ       0.0000   XYYZ      -0.0000   YYYZ       0.0000
      XXZZ    -191.2124   XYZZ      -9.4937   YYZZ     -92.6814
      XZZZ      -0.0000   YZZZ       0.0000   ZZZZ     -85.0299
 -----------------------------------------------------------------
 Calculating analytic gradient of the SCF energy
 Gradient of SCF Energy
            1           2           3           4           5
    1   0.0050891  -0.0003042  -0.0035666   0.0001367  -0.0013550
    2   0.0057211  -0.0065944   0.0003204   0.0001941   0.0003588
    3  -0.0000000  -0.0000000   0.0000000   0.0000000   0.0000000
 Max gradient component =       6.594E-03
 RMS gradient           =       2.793E-03
 Gradient time:  CPU 7.09 s  wall 2.84 s
 Geometry Optimization Parameters
   NAtoms,    NIC,     NZ,  NCons,   NDum,   NFix, NCnnct, MaxDiis
        5      20       5       0       0       0       0       0

 Cartesian Hessian Update
 Hessian Updated using BFGS Update


** GEOMETRY OPTIMIZATION IN DELOCALIZED INTERNAL COORDINATES **
   Searching for a Minimum

   Optimization Cycle:   6

                       Coordinates (Angstroms)
     ATOM                X               Y               Z
      1  C         0.8472630278   -0.1180333321    0.0000000000
      2  P         1.5949084767    1.3742622233    0.0000000000
      3  F         3.1780969653    0.9755170316    0.0000000000
      4  I        -1.2887259219   -0.0600017122    0.0000000000
      5  Cl        1.5875497315   -1.6726927725    0.0000000000
   Point Group: cs    Number of degrees of freedom:     7


   Energy is  -7859.094057454

 Hessian Updated using BFGS Update

  7 Hessian modes will be used to form the next step
  Hessian Eigenvalues:
     0.071401    0.200278    0.239508    0.254413    0.266926    0.367132
     0.732249

 Minimum Search - Taking Simple RFO Step
 Searching for Lamda that Minimizes Along All modes
 Value Taken    Lamda =  -0.00020192
 Step Taken.  Stepsize is  0.024584

                             Maximum     Tolerance    Cnvgd?
         Gradient           0.004689      0.000300      NO
         Displacement       0.015838      0.001200      NO
         Energy change     -0.000547      0.000001      NO


 New Cartesian Coordinates Obtained by Inverse Iteration

 Displacement from previous Coordinates is:  0.025754
 ----------------------------------------------------------------
             Standard Nuclear Orientation (Angstroms)
    I     Atom           X                Y                Z
 ----------------------------------------------------------------
    1      C       0.8415647550    -0.1215393126     0.0000000000
    2      P       1.5967032473     1.3777881926     0.0000000000
    3      F       3.1864955342     0.9767542699     0.0000000000
    4      I      -1.2955477423    -0.0611351591     0.0000000000
    5      Cl      1.5898764852    -1.6728165526     0.0000000000
 ----------------------------------------------------------------
 Molecular Point Group                 Cs    NOp =  2
 Largest Abelian Subgroup              Cs    NOp =  2
 Nuclear Repulsion Energy =   592.7885071963 hartrees
 There are       50 alpha and       50 beta electrons
 Applying Cartesian multipole field
    Component          Value
    ---------          -----
     (2,0,0)        1.00000E-11
     (0,2,0)        2.00000E-11
     (0,0,2)       -3.00000E-11
 Nucleus-field energy     =     0.0000000156 hartrees
 Requested basis set is 6-311++G(d,p)
 There are 62 shells and 166 basis functions
 A cutoff of  1.0D-11 yielded   1567 shell pairs
 There are     12068 function pairs (     13445 Cartesian)
 Smallest overlap matrix eigenvalue = 4.35E-04
 Guess MOs from SCF MO coefficient file

 -----------------------------------------------------------------------
  General SCF calculation program by
  Eric Jon Sundstrom, Paul Horn, Yuezhi Mao, Dmitri Zuev, Alec White,
  David Stuck, Shaama M.S., Shane Yost, Joonho Lee, David Small,
  Daniel Levine, Susi Lehtola, Hugh Burton, Evgeny Epifanovsky
 -----------------------------------------------------------------------
 Exchange:     0.2000 Hartree-Fock + 0.0800 Slater + 0.7200 B88
 Correlation:  0.1900 VWN1RPA + 0.8100 LYP
 Using SG-1 standard quadrature grid
 using 4 threads for integral computing
 -------------------------------------------------------
 OpenMP Integral computing Module                
 Release: version 2.0, May 2017, Q-Chem Inc. Pleasanton 
 -------------------------------------------------------
 -------------------------------------------------------
 OpenMP BLAS3 based DFT computing Module                
 Release: version 1.0, May 2013, Q-Chem Inc. Pittsburgh 
 -------------------------------------------------------
 A restricted SCF calculation will be
 performed using DIIS
 SCF converges when DIIS error is below 1.0e-08
 ---------------------------------------
  Cycle       Energy         DIIS error
 ---------------------------------------
    1   -7859.0941124500      1.11e-04  
    2   -7859.0941333035      9.65e-05  
    3   -7859.0941361361      9.02e-05  
    4   -7859.0941663931      1.76e-05  
    5   -7859.0941670497      5.35e-06  
    6   -7859.0941671156      9.17e-07  
    7   -7859.0941671178      3.89e-07  
    8   -7859.0941671185      7.31e-08  
    9   -7859.0941671185      3.71e-08  
   10   -7859.0941671185      7.16e-09  Convergence criterion met
 ---------------------------------------
 SCF time:   CPU 20.10s  wall 8.00s 
 SCF   energy in the final basis set =    -7859.0941671185
 Total energy in the final basis set =    -7859.0941671185

 --------------------------------------------------------------
             Orbital Energies (a.u.) and Symmetries
 --------------------------------------------------------------

 Alpha MOs, Restricted
 -- Occupied --                  
******* -176.33 -165.74 -165.73 -165.73 -101.60  -77.13  -35.83
  1 A'    2 A'    3 A'    4 A'    1 A"    5 A'    6 A'    7 A'                 
-31.321 -31.315 -31.315 -24.699 -22.972 -22.970 -22.970 -22.966
  8 A'    9 A'    2 A"   10 A'   11 A'   12 A'    3 A"   13 A'                 
-22.966 -10.300  -9.509  -7.274  -7.264  -7.263  -6.625  -6.377
  4 A"   14 A'   15 A'   16 A'    5 A"   17 A'   18 A'   19 A'                 
 -4.790  -4.789  -4.784  -4.782  -4.775  -4.774  -2.055  -2.051
 20 A'   21 A'    6 A"   22 A'   23 A'    7 A"   24 A'   25 A'                 
 -2.050  -2.037  -2.037  -1.219  -0.911  -0.755  -0.670  -0.571
  8 A"    9 A"   26 A'   27 A'   28 A'   29 A'   30 A'   31 A'                 
 -0.507  -0.476  -0.469  -0.425  -0.404  -0.362  -0.326  -0.315
 32 A'   33 A'   10 A"   34 A'   11 A"   35 A'   36 A'   12 A"                 
 -0.297  -0.260
 37 A'   13 A"                                                                 
 -- Virtual --                   
 -0.095  -0.084  -0.057   0.002   0.023   0.028   0.044   0.049
 14 A"   38 A'   39 A'   40 A'   41 A'   42 A'   15 A"   43 A'                 
  0.070   0.079   0.093   0.102   0.114   0.117   0.126   0.136
 44 A'   16 A"   45 A'   46 A'   47 A'   17 A"   48 A'   49 A'                 
  0.165   0.189   0.215   0.227   0.232   0.271   0.282   0.282
 50 A'   51 A'   18 A"   52 A'   19 A"   53 A'   20 A"   54 A'                 
  0.296   0.319   0.369   0.377   0.382   0.397   0.421   0.439
 55 A'   56 A'   57 A'   58 A'   21 A"   22 A"   59 A'   60 A'                 
  0.452   0.456   0.469   0.525   0.537   0.598   0.618   0.631
 23 A"   61 A'   62 A'   63 A'   24 A"   64 A'   25 A"   65 A'                 
  0.654   0.664   0.796   0.827   0.847   0.856   0.876   0.885
 66 A'   26 A"   67 A'   27 A"   68 A'   69 A'   28 A"   70 A'                 
  0.933   0.957   1.059   1.156   1.271   1.299   1.337   1.366
 71 A'   72 A'   73 A'   74 A'   29 A"   30 A"   75 A'   76 A'                 
  1.372   1.390   1.412   1.467   1.563   1.602   1.669   1.693
 77 A'   78 A'   31 A"   32 A"   33 A"   79 A'   80 A'   81 A'                 
  1.789   1.875   1.969   2.230   2.279   2.427   2.667   2.816
 82 A'   83 A'   84 A'   34 A"   85 A'   86 A'   35 A"   87 A'                 
  3.116   3.757   3.768   3.783   3.815   3.940   3.958   3.987
 88 A'   36 A"   89 A'   37 A"   90 A'   38 A"   91 A'   39 A"                 
  4.059   4.079   4.210   4.377   5.979   6.009   6.038   6.258
 92 A'   93 A'   94 A'   95 A'   40 A"   96 A'   97 A'   41 A"                 
  6.303   6.325   6.960   9.699  13.767  13.877  13.934  23.321
 98 A'   99 A'  100 A'  101 A'   42 A"  102 A'  103 A'  104 A'                 
 25.782  25.880  26.256  27.826  28.320  28.345  28.354  28.513
 43 A"  105 A'  106 A'  107 A'   44 A"  108 A'  109 A'   45 A"                 
 28.520  28.532  28.574  28.658  66.753 127.864 127.883 127.904
110 A'   46 A"  111 A'  112 A'  113 A'   47 A"  114 A'  115 A'                 
151.624 163.074 215.6831901.786
116 A'  117 A'  118 A'  119 A'                                                 

 Beta MOs, Restricted
 -- Occupied --                  
******* -176.33 -165.74 -165.73 -165.73 -101.60  -77.13  -35.83
  1 A'    2 A'    3 A'    4 A'    1 A"    5 A'    6 A'    7 A'                 
-31.321 -31.315 -31.315 -24.699 -22.972 -22.970 -22.970 -22.966
  8 A'    9 A'    2 A"   10 A'   11 A'   12 A'    3 A"   13 A'                 
-22.966 -10.300  -9.509  -7.274  -7.264  -7.263  -6.625  -6.377
  4 A"   14 A'   15 A'   16 A'    5 A"   17 A'   18 A'   19 A'                 
 -4.790  -4.789  -4.784  -4.782  -4.775  -4.774  -2.055  -2.051
 20 A'   21 A'    6 A"   22 A'   23 A'    7 A"   24 A'   25 A'                 
 -2.050  -2.037  -2.037  -1.219  -0.911  -0.755  -0.670  -0.571
  8 A"    9 A"   26 A'   27 A'   28 A'   29 A'   30 A'   31 A'                 
 -0.507  -0.476  -0.469  -0.425  -0.404  -0.362  -0.326  -0.315
 32 A'   33 A'   10 A"   34 A'   11 A"   35 A'   36 A'   12 A"                 
 -0.297  -0.260
 37 A'   13 A"                                                                 
 -- Virtual --                   
 -0.095  -0.084  -0.057   0.002   0.023   0.028   0.044   0.049
 14 A"   38 A'   39 A'   40 A'   41 A'   42 A'   15 A"   43 A'                 
  0.070   0.079   0.093   0.102   0.114   0.117   0.126   0.136
 44 A'   16 A"   45 A'   46 A'   47 A'   17 A"   48 A'   49 A'                 
  0.165   0.189   0.215   0.227   0.232   0.271   0.282   0.282
 50 A'   51 A'   18 A"   52 A'   19 A"   53 A'   20 A"   54 A'                 
  0.296   0.319   0.369   0.377   0.382   0.397   0.421   0.439
 55 A'   56 A'   57 A'   58 A'   21 A"   22 A"   59 A'   60 A'                 
  0.452   0.456   0.469   0.525   0.537   0.598   0.618   0.631
 23 A"   61 A'   62 A'   63 A'   24 A"   64 A'   25 A"   65 A'                 
  0.654   0.664   0.796   0.827   0.847   0.856   0.876   0.885
 66 A'   26 A"   67 A'   27 A"   68 A'   69 A'   28 A"   70 A'                 
  0.933   0.957   1.059   1.156   1.271   1.299   1.337   1.366
 71 A'   72 A'   73 A'   74 A'   29 A"   30 A"   75 A'   76 A'                 
  1.372   1.390   1.412   1.467   1.563   1.602   1.669   1.693
 77 A'   78 A'   31 A"   32 A"   33 A"   79 A'   80 A'   81 A'                 
  1.789   1.875   1.969   2.230   2.279   2.427   2.667   2.816
 82 A'   83 A'   84 A'   34 A"   85 A'   86 A'   35 A"   87 A'                 
  3.116   3.757   3.768   3.783   3.815   3.940   3.958   3.987
 88 A'   36 A"   89 A'   37 A"   90 A'   38 A"   91 A'   39 A"                 
  4.059   4.079   4.210   4.377   5.979   6.009   6.038   6.258
 92 A'   93 A'   94 A'   95 A'   40 A"   96 A'   97 A'   41 A"                 
  6.303   6.325   6.960   9.699  13.767  13.877  13.934  23.321
 98 A'   99 A'  100 A'  101 A'   42 A"  102 A'  103 A'  104 A'                 
 25.782  25.880  26.256  27.826  28.320  28.345  28.354  28.513
 43 A"  105 A'  106 A'  107 A'   44 A"  108 A'  109 A'   45 A"                 
 28.520  28.532  28.574  28.658  66.753 127.864 127.883 127.904
110 A'   46 A"  111 A'  112 A'  113 A'   47 A"  114 A'  115 A'                 
151.624 163.074 215.6831901.786
116 A'  117 A'  118 A'  119 A'                                                 
 --------------------------------------------------------------

          Ground-State Mulliken Net Atomic Charges

     Atom                 Charge (a.u.)
  ----------------------------------------
      1 C                    -0.555172
      2 P                     0.288230
      3 F                    -0.208910
      4 I                     0.144856
      5 Cl                    0.330997
  ----------------------------------------
  Sum of atomic charges =     0.000000

 -----------------------------------------------------------------
                    Cartesian Multipole Moments
 -----------------------------------------------------------------
    Charge (ESU x 10^10)
                 0.0000
    Dipole Moment (Debye)
         X      -1.5138      Y       0.2423      Z      -0.0000
       Tot       1.5330
    Quadrupole Moments (Debye-Ang)
        XX     -67.7148     XY      -0.5428     YY     -63.2185
        XZ      -0.0000     YZ       0.0000     ZZ     -64.8794
    Octopole Moments (Debye-Ang^2)
       XXX    -110.4174    XXY      -4.1769    XYY     -18.7590
       YYY      -0.5329    XXZ      -0.0000    XYZ       0.0000
       YYZ      -0.0000    XZZ     -22.3460    YZZ       1.7580
       ZZZ       0.0000
    Hexadecapole Moments (Debye-Ang^3)
      XXXX   -1143.9614   XXXY     -58.3359   XXYY    -247.2361
      XYYY     -42.6866   YYYY    -453.8906   XXXZ      -0.0000
      XXYZ       0.0000   XYYZ      -0.0000   YYYZ       0.0000
      XXZZ    -192.2630   XYZZ      -9.7540   YYZZ     -92.8765
      XZZZ       0.0000   YZZZ       0.0000   ZZZZ     -85.1336
 -----------------------------------------------------------------
 Calculating analytic gradient of the SCF energy
 Gradient of SCF Energy
            1           2           3           4           5
    1   0.0016203  -0.0005645   0.0002390  -0.0006902  -0.0006046
    2   0.0004311  -0.0008322  -0.0001364   0.0004241   0.0001133
    3   0.0000000   0.0000000  -0.0000000  -0.0000000  -0.0000000
 Max gradient component =       1.620E-03
 RMS gradient           =       5.735E-04
 Gradient time:  CPU 7.17 s  wall 2.84 s
 Geometry Optimization Parameters
   NAtoms,    NIC,     NZ,  NCons,   NDum,   NFix, NCnnct, MaxDiis
        5      20       5       0       0       0       0       0

 Cartesian Hessian Update
 Hessian Updated using BFGS Update


** GEOMETRY OPTIMIZATION IN DELOCALIZED INTERNAL COORDINATES **
   Searching for a Minimum

   Optimization Cycle:   7

                       Coordinates (Angstroms)
     ATOM                X               Y               Z
      1  C         0.8415647550   -0.1215393126    0.0000000000
      2  P         1.5967032473    1.3777881926    0.0000000000
      3  F         3.1864955342    0.9767542699    0.0000000000
      4  I        -1.2955477423   -0.0611351591    0.0000000000
      5  Cl        1.5898764852   -1.6728165526    0.0000000000
   Point Group: cs    Number of degrees of freedom:     7


   Energy is  -7859.094167119

 Hessian Updated using BFGS Update

  7 Hessian modes will be used to form the next step
  Hessian Eigenvalues:
     0.072074    0.197033    0.218082    0.258273    0.264040    0.371810
     0.721822

 Minimum Search - Taking Simple RFO Step
 Searching for Lamda that Minimizes Along All modes
 Value Taken    Lamda =  -0.00001500
 Step Taken.  Stepsize is  0.012159

                             Maximum     Tolerance    Cnvgd?
         Gradient           0.001067      0.000300      NO
         Displacement       0.010089      0.001200      NO
         Energy change     -0.000110      0.000001      NO


 New Cartesian Coordinates Obtained by Inverse Iteration

 Displacement from previous Coordinates is:  0.010949
 ----------------------------------------------------------------
             Standard Nuclear Orientation (Angstroms)
    I     Atom           X                Y                Z
 ----------------------------------------------------------------
    1      C       0.8385287189    -0.1201713253     0.0000000000
    2      P       1.5965085706     1.3792653321     0.0000000000
    3      F       3.1857383971     0.9735551697     0.0000000000
    4      I      -1.2936113241    -0.0618049129     0.0000000000
    5      Cl      1.5919279169    -1.6717928253     0.0000000000
 ----------------------------------------------------------------
 Molecular Point Group                 Cs    NOp =  2
 Largest Abelian Subgroup              Cs    NOp =  2
 Nuclear Repulsion Energy =   593.0327571025 hartrees
 There are       50 alpha and       50 beta electrons
 Applying Cartesian multipole field
    Component          Value
    ---------          -----
     (2,0,0)        1.00000E-11
     (0,2,0)        2.00000E-11
     (0,0,2)       -3.00000E-11
 Nucleus-field energy     =     0.0000000155 hartrees
 Requested basis set is 6-311++G(d,p)
 There are 62 shells and 166 basis functions
 A cutoff of  1.0D-11 yielded   1567 shell pairs
 There are     12068 function pairs (     13445 Cartesian)
 Smallest overlap matrix eigenvalue = 4.39E-04
 Guess MOs from SCF MO coefficient file

 -----------------------------------------------------------------------
  General SCF calculation program by
  Eric Jon Sundstrom, Paul Horn, Yuezhi Mao, Dmitri Zuev, Alec White,
  David Stuck, Shaama M.S., Shane Yost, Joonho Lee, David Small,
  Daniel Levine, Susi Lehtola, Hugh Burton, Evgeny Epifanovsky
 -----------------------------------------------------------------------
 Exchange:     0.2000 Hartree-Fock + 0.0800 Slater + 0.7200 B88
 Correlation:  0.1900 VWN1RPA + 0.8100 LYP
 Using SG-1 standard quadrature grid
 using 4 threads for integral computing
 -------------------------------------------------------
 OpenMP Integral computing Module                
 Release: version 2.0, May 2017, Q-Chem Inc. Pleasanton 
 -------------------------------------------------------
 -------------------------------------------------------
 OpenMP BLAS3 based DFT computing Module                
 Release: version 1.0, May 2013, Q-Chem Inc. Pittsburgh 
 -------------------------------------------------------
 A restricted SCF calculation will be
 performed using DIIS
 SCF converges when DIIS error is below 1.0e-08
 ---------------------------------------
  Cycle       Energy         DIIS error
 ---------------------------------------
    1   -7859.0941605599      4.92e-05  
    2   -7859.0941739147      1.04e-05  
    3   -7859.0941737032      1.31e-05  
    4   -7859.0941743052      5.55e-06  
    5   -7859.0941744084      1.86e-06  
    6   -7859.0941744194      3.33e-07  
    7   -7859.0941744198      1.17e-07  
    8   -7859.0941744198      2.67e-08  
    9   -7859.0941744198      5.18e-09  Convergence criterion met
 ---------------------------------------
 SCF time:   CPU 18.00s  wall 7.00s 
 SCF   energy in the final basis set =    -7859.0941744198
 Total energy in the final basis set =    -7859.0941744198

 --------------------------------------------------------------
             Orbital Energies (a.u.) and Symmetries
 --------------------------------------------------------------

 Alpha MOs, Restricted
 -- Occupied --                  
******* -176.33 -165.74 -165.73 -165.73 -101.59  -77.13  -35.83
  1 A'    2 A'    3 A'    4 A'    1 A"    5 A'    6 A'    7 A'                 
-31.321 -31.315 -31.315 -24.699 -22.972 -22.970 -22.970 -22.966
  8 A'    9 A'    2 A"   10 A'   11 A'   12 A'    3 A"   13 A'                 
-22.966 -10.300  -9.509  -7.274  -7.264  -7.263  -6.625  -6.377
  4 A"   14 A'   15 A'   16 A'    5 A"   17 A'   18 A'   19 A'                 
 -4.790  -4.789  -4.784  -4.782  -4.775  -4.774  -2.056  -2.051
 20 A'   21 A'    6 A"   22 A'   23 A'    7 A"   24 A'   25 A'                 
 -2.051  -2.037  -2.037  -1.219  -0.910  -0.755  -0.670  -0.570
  8 A"    9 A"   26 A'   27 A'   28 A'   29 A'   30 A'   31 A'                 
 -0.507  -0.476  -0.469  -0.425  -0.403  -0.362  -0.326  -0.315
 32 A'   33 A'   10 A"   34 A'   11 A"   35 A'   36 A'   12 A"                 
 -0.297  -0.260
 37 A'   13 A"                                                                 
 -- Virtual --                   
 -0.096  -0.083  -0.057   0.002   0.023   0.028   0.044   0.049
 14 A"   38 A'   39 A'   40 A'   41 A'   42 A'   15 A"   43 A'                 
  0.070   0.079   0.093   0.102   0.114   0.117   0.126   0.136
 44 A'   16 A"   45 A'   46 A'   47 A'   17 A"   48 A'   49 A'                 
  0.165   0.189   0.215   0.227   0.232   0.271   0.282   0.282
 50 A'   51 A'   18 A"   52 A'   19 A"   53 A'   20 A"   54 A'                 
  0.296   0.319   0.369   0.377   0.382   0.397   0.420   0.439
 55 A'   56 A'   57 A'   58 A'   21 A"   22 A"   59 A'   60 A'                 
  0.452   0.456   0.469   0.525   0.537   0.597   0.619   0.631
 23 A"   61 A'   62 A'   63 A'   24 A"   64 A'   25 A"   65 A'                 
  0.655   0.664   0.796   0.828   0.847   0.857   0.877   0.885
 66 A'   26 A"   67 A'   27 A"   68 A'   69 A'   28 A"   70 A'                 
  0.933   0.955   1.059   1.155   1.271   1.299   1.338   1.367
 71 A'   72 A'   73 A'   74 A'   29 A"   30 A"   75 A'   76 A'                 
  1.373   1.391   1.412   1.466   1.562   1.602   1.669   1.694
 77 A'   78 A'   31 A"   32 A"   33 A"   79 A'   80 A'   81 A'                 
  1.788   1.873   1.968   2.230   2.279   2.427   2.667   2.817
 82 A'   83 A'   84 A'   34 A"   85 A'   86 A'   35 A"   87 A'                 
  3.113   3.758   3.768   3.783   3.815   3.940   3.958   3.988
 88 A'   36 A"   89 A'   37 A"   90 A'   38 A"   91 A'   39 A"                 
  4.059   4.079   4.210   4.378   5.979   6.009   6.038   6.258
 92 A'   93 A'   94 A'   95 A'   40 A"   96 A'   97 A'   41 A"                 
  6.304   6.325   6.959   9.698  13.767  13.877  13.933  23.320
 98 A'   99 A'  100 A'  101 A'   42 A"  102 A'  103 A'  104 A'                 
 25.782  25.880  26.257  27.826  28.320  28.345  28.354  28.512
 43 A"  105 A'  106 A'  107 A'   44 A"  108 A'  109 A'   45 A"                 
 28.520  28.532  28.574  28.658  66.753 127.864 127.883 127.904
110 A'   46 A"  111 A'  112 A'  113 A'   47 A"  114 A'  115 A'                 
151.625 163.073 215.6821901.787
116 A'  117 A'  118 A'  119 A'                                                 

 Beta MOs, Restricted
 -- Occupied --                  
******* -176.33 -165.74 -165.73 -165.73 -101.59  -77.13  -35.83
  1 A'    2 A'    3 A'    4 A'    1 A"    5 A'    6 A'    7 A'                 
-31.321 -31.315 -31.315 -24.699 -22.972 -22.970 -22.970 -22.966
  8 A'    9 A'    2 A"   10 A'   11 A'   12 A'    3 A"   13 A'                 
-22.966 -10.300  -9.509  -7.274  -7.264  -7.263  -6.625  -6.377
  4 A"   14 A'   15 A'   16 A'    5 A"   17 A'   18 A'   19 A'                 
 -4.790  -4.789  -4.784  -4.782  -4.775  -4.774  -2.056  -2.051
 20 A'   21 A'    6 A"   22 A'   23 A'    7 A"   24 A'   25 A'                 
 -2.051  -2.037  -2.037  -1.219  -0.910  -0.755  -0.670  -0.570
  8 A"    9 A"   26 A'   27 A'   28 A'   29 A'   30 A'   31 A'                 
 -0.507  -0.476  -0.469  -0.425  -0.403  -0.362  -0.326  -0.315
 32 A'   33 A'   10 A"   34 A'   11 A"   35 A'   36 A'   12 A"                 
 -0.297  -0.260
 37 A'   13 A"                                                                 
 -- Virtual --                   
 -0.096  -0.083  -0.057   0.002   0.023   0.028   0.044   0.049
 14 A"   38 A'   39 A'   40 A'   41 A'   42 A'   15 A"   43 A'                 
  0.070   0.079   0.093   0.102   0.114   0.117   0.126   0.136
 44 A'   16 A"   45 A'   46 A'   47 A'   17 A"   48 A'   49 A'                 
  0.165   0.189   0.215   0.227   0.232   0.271   0.282   0.282
 50 A'   51 A'   18 A"   52 A'   19 A"   53 A'   20 A"   54 A'                 
  0.296   0.319   0.369   0.377   0.382   0.397   0.420   0.439
 55 A'   56 A'   57 A'   58 A'   21 A"   22 A"   59 A'   60 A'                 
  0.452   0.456   0.469   0.525   0.537   0.597   0.619   0.631
 23 A"   61 A'   62 A'   63 A'   24 A"   64 A'   25 A"   65 A'                 
  0.655   0.664   0.796   0.828   0.847   0.857   0.877   0.885
 66 A'   26 A"   67 A'   27 A"   68 A'   69 A'   28 A"   70 A'                 
  0.933   0.955   1.059   1.155   1.271   1.299   1.338   1.367
 71 A'   72 A'   73 A'   74 A'   29 A"   30 A"   75 A'   76 A'                 
  1.373   1.391   1.412   1.466   1.562   1.602   1.669   1.694
 77 A'   78 A'   31 A"   32 A"   33 A"   79 A'   80 A'   81 A'                 
  1.788   1.873   1.968   2.230   2.279   2.427   2.667   2.817
 82 A'   83 A'   84 A'   34 A"   85 A'   86 A'   35 A"   87 A'                 
  3.113   3.758   3.768   3.783   3.815   3.940   3.958   3.988
 88 A'   36 A"   89 A'   37 A"   90 A'   38 A"   91 A'   39 A"                 
  4.059   4.079   4.210   4.378   5.979   6.009   6.038   6.258
 92 A'   93 A'   94 A'   95 A'   40 A"   96 A'   97 A'   41 A"                 
  6.304   6.325   6.959   9.698  13.767  13.877  13.933  23.320
 98 A'   99 A'  100 A'  101 A'   42 A"  102 A'  103 A'  104 A'                 
 25.782  25.880  26.257  27.826  28.320  28.345  28.354  28.512
 43 A"  105 A'  106 A'  107 A'   44 A"  108 A'  109 A'   45 A"                 
 28.520  28.532  28.574  28.658  66.753 127.864 127.883 127.904
110 A'   46 A"  111 A'  112 A'  113 A'   47 A"  114 A'  115 A'                 
151.625 163.073 215.6821901.787
116 A'  117 A'  118 A'  119 A'                                                 
 --------------------------------------------------------------

          Ground-State Mulliken Net Atomic Charges

     Atom                 Charge (a.u.)
  ----------------------------------------
      1 C                    -0.555113
      2 P                     0.288174
      3 F                    -0.209368
      4 I                     0.147291
      5 Cl                    0.329016
  ----------------------------------------
  Sum of atomic charges =     0.000000

 -----------------------------------------------------------------
                    Cartesian Multipole Moments
 -----------------------------------------------------------------
    Charge (ESU x 10^10)
                 0.0000
    Dipole Moment (Debye)
         X      -1.5355      Y       0.2574      Z       0.0000
       Tot       1.5569
    Quadrupole Moments (Debye-Ang)
        XX     -67.7317     XY      -0.5195     YY     -63.2261
        XZ      -0.0000     YZ       0.0000     ZZ     -64.8783
    Octopole Moments (Debye-Ang^2)
       XXX    -110.6588    XXY      -4.1329    XYY     -18.8392
       YYY      -0.4651    XXZ       0.0000    XYZ       0.0000
       YYZ       0.0000    XZZ     -22.4406    YZZ       1.7577
       ZZZ       0.0000
    Hexadecapole Moments (Debye-Ang^3)
      XXXX   -1143.3547   XXXY     -58.1268   XXYY    -247.0263
      XYYY     -42.5384   YYYY    -453.9593   XXXZ      -0.0000
      XXYZ       0.0000   XYYZ      -0.0000   YYYZ       0.0000
      XXZZ    -192.1645   XYZZ      -9.7304   YYZZ     -92.8780
      XZZZ      -0.0000   YZZZ       0.0000   ZZZZ     -85.1233
 -----------------------------------------------------------------
 Calculating analytic gradient of the SCF energy
 Gradient of SCF Energy
            1           2           3           4           5
    1   0.0001000  -0.0006418   0.0005301   0.0001216  -0.0001100
    2   0.0003405   0.0000700  -0.0003573   0.0005068  -0.0005599
    3   0.0000000  -0.0000000   0.0000000  -0.0000000   0.0000000
 Max gradient component =       6.418E-04
 RMS gradient           =       3.213E-04
 Gradient time:  CPU 7.16 s  wall 2.84 s
 Geometry Optimization Parameters
   NAtoms,    NIC,     NZ,  NCons,   NDum,   NFix, NCnnct, MaxDiis
        5      20       5       0       0       0       0       0

 Cartesian Hessian Update
 Hessian Updated using BFGS Update


** GEOMETRY OPTIMIZATION IN DELOCALIZED INTERNAL COORDINATES **
   Searching for a Minimum

   Optimization Cycle:   8

                       Coordinates (Angstroms)
     ATOM                X               Y               Z
      1  C         0.8385287189   -0.1201713253    0.0000000000
      2  P         1.5965085706    1.3792653321    0.0000000000
      3  F         3.1857383971    0.9735551697    0.0000000000
      4  I        -1.2936113241   -0.0618049129    0.0000000000
      5  Cl        1.5919279169   -1.6717928253    0.0000000000
   Point Group: cs    Number of degrees of freedom:     7


   Energy is  -7859.094174420

 Hessian Updated using BFGS Update

  7 Hessian modes will be used to form the next step
  Hessian Eigenvalues:
     0.085344    0.158949    0.204130    0.251993    0.306015    0.388896
     0.701866

 Minimum Search - Taking Simple RFO Step
 Searching for Lamda that Minimizes Along All modes
 Value Taken    Lamda =  -0.00000496
 Step Taken.  Stepsize is  0.005075

                             Maximum     Tolerance    Cnvgd?
         Gradient           0.000569      0.000300      NO
         Displacement       0.003562      0.001200      NO
         Energy change     -0.000007      0.000001      NO


 New Cartesian Coordinates Obtained by Inverse Iteration

 Displacement from previous Coordinates is:  0.011003
 ----------------------------------------------------------------
             Standard Nuclear Orientation (Angstroms)
    I     Atom           X                Y                Z
 ----------------------------------------------------------------
    1      C       0.8373327107    -0.1189014474     0.0000000000
    2      P       1.5978670890     1.3798791955     0.0000000000
    3      F       3.1860044800     0.9705422061     0.0000000000
    4      I      -1.2949579445    -0.0640855998     0.0000000000
    5      Cl      1.5928459442    -1.6683829163     0.0000000000
 ----------------------------------------------------------------
 Molecular Point Group                 Cs    NOp =  2
 Largest Abelian Subgroup              Cs    NOp =  2
 Nuclear Repulsion Energy =   593.0037281064 hartrees
 There are       50 alpha and       50 beta electrons
 Applying Cartesian multipole field
    Component          Value
    ---------          -----
     (2,0,0)        1.00000E-11
     (0,2,0)        2.00000E-11
     (0,0,2)       -3.00000E-11
 Nucleus-field energy     =     0.0000000155 hartrees
 Requested basis set is 6-311++G(d,p)
 There are 62 shells and 166 basis functions
 A cutoff of  1.0D-11 yielded   1567 shell pairs
 There are     12068 function pairs (     13445 Cartesian)
 Smallest overlap matrix eigenvalue = 4.39E-04
 Guess MOs from SCF MO coefficient file

 -----------------------------------------------------------------------
  General SCF calculation program by
  Eric Jon Sundstrom, Paul Horn, Yuezhi Mao, Dmitri Zuev, Alec White,
  David Stuck, Shaama M.S., Shane Yost, Joonho Lee, David Small,
  Daniel Levine, Susi Lehtola, Hugh Burton, Evgeny Epifanovsky
 -----------------------------------------------------------------------
 Exchange:     0.2000 Hartree-Fock + 0.0800 Slater + 0.7200 B88
 Correlation:  0.1900 VWN1RPA + 0.8100 LYP
 Using SG-1 standard quadrature grid
 using 4 threads for integral computing
 -------------------------------------------------------
 OpenMP Integral computing Module                
 Release: version 2.0, May 2017, Q-Chem Inc. Pleasanton 
 -------------------------------------------------------
 -------------------------------------------------------
 OpenMP BLAS3 based DFT computing Module                
 Release: version 1.0, May 2013, Q-Chem Inc. Pittsburgh 
 -------------------------------------------------------
 A restricted SCF calculation will be
 performed using DIIS
 SCF converges when DIIS error is below 1.0e-08
 ---------------------------------------
  Cycle       Energy         DIIS error
 ---------------------------------------
    1   -7859.0941714800      3.00e-05  
    2   -7859.0941768339      9.22e-06  
    3   -7859.0941764274      1.50e-05  
    4   -7859.0941771043      4.00e-06  
    5   -7859.0941771560      1.21e-06  
    6   -7859.0941771603      3.03e-07  
    7   -7859.0941771605      6.53e-08  
    8   -7859.0941771605      2.42e-08  
    9   -7859.0941771605      4.41e-09  Convergence criterion met
 ---------------------------------------
 SCF time:   CPU 18.09s  wall 6.00s 
 SCF   energy in the final basis set =    -7859.0941771605
 Total energy in the final basis set =    -7859.0941771605

 --------------------------------------------------------------
             Orbital Energies (a.u.) and Symmetries
 --------------------------------------------------------------

 Alpha MOs, Restricted
 -- Occupied --                  
******* -176.33 -165.74 -165.73 -165.73 -101.59  -77.13  -35.83
  1 A'    2 A'    3 A'    4 A'    1 A"    5 A'    6 A'    7 A'                 
-31.321 -31.315 -31.315 -24.699 -22.972 -22.970 -22.970 -22.966
  8 A'    9 A'    2 A"   10 A'   11 A'   12 A'    3 A"   13 A'                 
-22.966 -10.300  -9.509  -7.274  -7.264  -7.263  -6.625  -6.377
  4 A"   14 A'   15 A'   16 A'    5 A"   17 A'   18 A'   19 A'                 
 -4.790  -4.789  -4.784  -4.782  -4.775  -4.774  -2.056  -2.051
 20 A'   21 A'    6 A"   22 A'   23 A'    7 A"   24 A'   25 A'                 
 -2.051  -2.037  -2.037  -1.219  -0.910  -0.755  -0.670  -0.570
  8 A"    9 A"   26 A'   27 A'   28 A'   29 A'   30 A'   31 A'                 
 -0.507  -0.476  -0.469  -0.425  -0.403  -0.362  -0.326  -0.315
 32 A'   33 A'   10 A"   34 A'   11 A"   35 A'   36 A'   12 A"                 
 -0.297  -0.260
 37 A'   13 A"                                                                 
 -- Virtual --                   
 -0.096  -0.083  -0.057   0.002   0.023   0.028   0.044   0.049
 14 A"   38 A'   39 A'   40 A'   41 A'   42 A'   15 A"   43 A'                 
  0.070   0.079   0.093   0.102   0.114   0.117   0.126   0.136
 44 A'   16 A"   45 A'   46 A'   47 A'   17 A"   48 A'   49 A'                 
  0.165   0.189   0.215   0.227   0.232   0.272   0.282   0.283
 50 A'   51 A'   18 A"   52 A'   19 A"   53 A'   20 A"   54 A'                 
  0.296   0.319   0.369   0.377   0.382   0.397   0.420   0.439
 55 A'   56 A'   57 A'   58 A'   21 A"   22 A"   59 A'   60 A'                 
  0.452   0.456   0.469   0.524   0.537   0.597   0.619   0.631
 23 A"   61 A'   62 A'   63 A'   24 A"   64 A'   25 A"   65 A'                 
  0.655   0.664   0.796   0.828   0.847   0.857   0.876   0.885
 66 A'   26 A"   67 A'   27 A"   68 A'   69 A'   28 A"   70 A'                 
  0.933   0.955   1.059   1.154   1.271   1.299   1.337   1.367
 71 A'   72 A'   73 A'   74 A'   29 A"   30 A"   75 A'   76 A'                 
  1.373   1.391   1.412   1.466   1.562   1.602   1.669   1.694
 77 A'   78 A'   31 A"   32 A"   33 A"   79 A'   80 A'   81 A'                 
  1.789   1.872   1.968   2.230   2.279   2.427   2.667   2.817
 82 A'   83 A'   84 A'   34 A"   85 A'   86 A'   35 A"   87 A'                 
  3.113   3.758   3.768   3.783   3.815   3.940   3.958   3.988
 88 A'   36 A"   89 A'   37 A"   90 A'   38 A"   91 A'   39 A"                 
  4.059   4.079   4.210   4.378   5.979   6.010   6.038   6.258
 92 A'   93 A'   94 A'   95 A'   40 A"   96 A'   97 A'   41 A"                 
  6.304   6.325   6.959   9.698  13.767  13.877  13.933  23.320
 98 A'   99 A'  100 A'  101 A'   42 A"  102 A'  103 A'  104 A'                 
 25.782  25.881  26.257  27.826  28.320  28.345  28.354  28.512
 43 A"  105 A'  106 A'  107 A'   44 A"  108 A'  109 A'   45 A"                 
 28.520  28.532  28.574  28.658  66.753 127.864 127.883 127.904
110 A'   46 A"  111 A'  112 A'  113 A'   47 A"  114 A'  115 A'                 
151.625 163.072 215.6821901.787
116 A'  117 A'  118 A'  119 A'                                                 

 Beta MOs, Restricted
 -- Occupied --                  
******* -176.33 -165.74 -165.73 -165.73 -101.59  -77.13  -35.83
  1 A'    2 A'    3 A'    4 A'    1 A"    5 A'    6 A'    7 A'                 
-31.321 -31.315 -31.315 -24.699 -22.972 -22.970 -22.970 -22.966
  8 A'    9 A'    2 A"   10 A'   11 A'   12 A'    3 A"   13 A'                 
-22.966 -10.300  -9.509  -7.274  -7.264  -7.263  -6.625  -6.377
  4 A"   14 A'   15 A'   16 A'    5 A"   17 A'   18 A'   19 A'                 
 -4.790  -4.789  -4.784  -4.782  -4.775  -4.774  -2.056  -2.051
 20 A'   21 A'    6 A"   22 A'   23 A'    7 A"   24 A'   25 A'                 
 -2.051  -2.037  -2.037  -1.219  -0.910  -0.755  -0.670  -0.570
  8 A"    9 A"   26 A'   27 A'   28 A'   29 A'   30 A'   31 A'                 
 -0.507  -0.476  -0.469  -0.425  -0.403  -0.362  -0.326  -0.315
 32 A'   33 A'   10 A"   34 A'   11 A"   35 A'   36 A'   12 A"                 
 -0.297  -0.260
 37 A'   13 A"                                                                 
 -- Virtual --                   
 -0.096  -0.083  -0.057   0.002   0.023   0.028   0.044   0.049
 14 A"   38 A'   39 A'   40 A'   41 A'   42 A'   15 A"   43 A'                 
  0.070   0.079   0.093   0.102   0.114   0.117   0.126   0.136
 44 A'   16 A"   45 A'   46 A'   47 A'   17 A"   48 A'   49 A'                 
  0.165   0.189   0.215   0.227   0.232   0.272   0.282   0.283
 50 A'   51 A'   18 A"   52 A'   19 A"   53 A'   20 A"   54 A'                 
  0.296   0.319   0.369   0.377   0.382   0.397   0.420   0.439
 55 A'   56 A'   57 A'   58 A'   21 A"   22 A"   59 A'   60 A'                 
  0.452   0.456   0.469   0.524   0.537   0.597   0.619   0.631
 23 A"   61 A'   62 A'   63 A'   24 A"   64 A'   25 A"   65 A'                 
  0.655   0.664   0.796   0.828   0.847   0.857   0.876   0.885
 66 A'   26 A"   67 A'   27 A"   68 A'   69 A'   28 A"   70 A'                 
  0.933   0.955   1.059   1.154   1.271   1.299   1.337   1.367
 71 A'   72 A'   73 A'   74 A'   29 A"   30 A"   75 A'   76 A'                 
  1.373   1.391   1.412   1.466   1.562   1.602   1.669   1.694
 77 A'   78 A'   31 A"   32 A"   33 A"   79 A'   80 A'   81 A'                 
  1.789   1.872   1.968   2.230   2.279   2.427   2.667   2.817
 82 A'   83 A'   84 A'   34 A"   85 A'   86 A'   35 A"   87 A'                 
  3.113   3.758   3.768   3.783   3.815   3.940   3.958   3.988
 88 A'   36 A"   89 A'   37 A"   90 A'   38 A"   91 A'   39 A"                 
  4.059   4.079   4.210   4.378   5.979   6.010   6.038   6.258
 92 A'   93 A'   94 A'   95 A'   40 A"   96 A'   97 A'   41 A"                 
  6.304   6.325   6.959   9.698  13.767  13.877  13.933  23.320
 98 A'   99 A'  100 A'  101 A'   42 A"  102 A'  103 A'  104 A'                 
 25.782  25.881  26.257  27.826  28.320  28.345  28.354  28.512
 43 A"  105 A'  106 A'  107 A'   44 A"  108 A'  109 A'   45 A"                 
 28.520  28.532  28.574  28.658  66.753 127.864 127.883 127.904
110 A'   46 A"  111 A'  112 A'  113 A'   47 A"  114 A'  115 A'                 
151.625 163.072 215.6821901.787
116 A'  117 A'  118 A'  119 A'                                                 
 --------------------------------------------------------------

          Ground-State Mulliken Net Atomic Charges

     Atom                 Charge (a.u.)
  ----------------------------------------
      1 C                    -0.555214
      2 P                     0.288257
      3 F                    -0.209351
      4 I                     0.147574
      5 Cl                    0.328734
  ----------------------------------------
  Sum of atomic charges =     0.000000

 -----------------------------------------------------------------
                    Cartesian Multipole Moments
 -----------------------------------------------------------------
    Charge (ESU x 10^10)
                 0.0000
    Dipole Moment (Debye)
         X      -1.5340      Y       0.2571      Z       0.0000
       Tot       1.5554
    Quadrupole Moments (Debye-Ang)
        XX     -67.7156     XY      -0.5074     YY     -63.2300
        XZ       0.0000     YZ      -0.0000     ZZ     -64.8798
    Octopole Moments (Debye-Ang^2)
       XXX    -110.5743    XXY      -4.1042    XYY     -18.8169
       YYY      -0.3898    XXZ       0.0000    XYZ      -0.0000
       YYZ       0.0000    XZZ     -22.4278    YZZ       1.7695
       ZZZ       0.0000
    Hexadecapole Moments (Debye-Ang^3)
      XXXX   -1144.2084   XXXY     -58.3203   XXYY    -246.9952
      XYYY     -42.9147   YYYY    -453.2802   XXXZ       0.0000
      XXYZ      -0.0000   XYYZ       0.0000   YYYZ      -0.0000
      XXZZ    -192.3467   XYZZ      -9.8756   YYZZ     -92.7462
      XZZZ       0.0000   YZZZ       0.0000   ZZZZ     -85.1334
 -----------------------------------------------------------------
 Calculating analytic gradient of the SCF energy
 Gradient of SCF Energy
            1           2           3           4           5
    1   0.0000492  -0.0002692   0.0004691  -0.0000337  -0.0002154
    2  -0.0001633   0.0001731  -0.0003775   0.0003706  -0.0000028
    3  -0.0000000   0.0000000   0.0000000   0.0000000  -0.0000000
 Max gradient component =       4.691E-04
 RMS gradient           =       2.128E-04
 Gradient time:  CPU 7.18 s  wall 2.69 s
 Geometry Optimization Parameters
   NAtoms,    NIC,     NZ,  NCons,   NDum,   NFix, NCnnct, MaxDiis
        5      20       5       0       0       0       0       0

 Cartesian Hessian Update
 Hessian Updated using BFGS Update


** GEOMETRY OPTIMIZATION IN DELOCALIZED INTERNAL COORDINATES **
   Searching for a Minimum

   Optimization Cycle:   9

                       Coordinates (Angstroms)
     ATOM                X               Y               Z
      1  C         0.8373327107   -0.1189014474    0.0000000000
      2  P         1.5978670890    1.3798791955    0.0000000000
      3  F         3.1860044800    0.9705422061    0.0000000000
      4  I        -1.2949579445   -0.0640855998    0.0000000000
      5  Cl        1.5928459442   -1.6683829163    0.0000000000
   Point Group: cs    Number of degrees of freedom:     7


   Energy is  -7859.094177161

 Hessian Updated using BFGS Update

  7 Hessian modes will be used to form the next step
  Hessian Eigenvalues:
     0.079368    0.172716    0.221323    0.245792    0.275657    0.371250
     0.684556

 Minimum Search - Taking Simple RFO Step
 Searching for Lamda that Minimizes Along All modes
 Value Taken    Lamda =   0.00000000
 Step Taken.  Stepsize is  0.002136

                             Maximum     Tolerance    Cnvgd?
         Gradient           0.000369      0.000300      NO
         Displacement       0.001518      0.001200      NO
         Energy change     -0.000003      0.000001      NO


 New Cartesian Coordinates Obtained by Inverse Iteration

 Displacement from previous Coordinates is:  0.002283
 ----------------------------------------------------------------
             Standard Nuclear Orientation (Angstroms)
    I     Atom           X                Y                Z
 ----------------------------------------------------------------
    1      C       0.8369628698    -0.1183380289     0.0000000000
    2      P       1.5984670017     1.3797540118     0.0000000000
    3      F       3.1860390332     0.9703925656     0.0000000000
    4      I      -1.2950320937    -0.0647409613     0.0000000000
    5      Cl      1.5926554683    -1.6680161489     0.0000000000
 ----------------------------------------------------------------
 Molecular Point Group                 Cs    NOp =  2
 Largest Abelian Subgroup              Cs    NOp =  2
 Nuclear Repulsion Energy =   593.0278326842 hartrees
 There are       50 alpha and       50 beta electrons
 Applying Cartesian multipole field
    Component          Value
    ---------          -----
     (2,0,0)        1.00000E-11
     (0,2,0)        2.00000E-11
     (0,0,2)       -3.00000E-11
 Nucleus-field energy     =     0.0000000155 hartrees
 Requested basis set is 6-311++G(d,p)
 There are 62 shells and 166 basis functions
 A cutoff of  1.0D-11 yielded   1567 shell pairs
 There are     12068 function pairs (     13445 Cartesian)
 Smallest overlap matrix eigenvalue = 4.40E-04
 Guess MOs from SCF MO coefficient file

 -----------------------------------------------------------------------
  General SCF calculation program by
  Eric Jon Sundstrom, Paul Horn, Yuezhi Mao, Dmitri Zuev, Alec White,
  David Stuck, Shaama M.S., Shane Yost, Joonho Lee, David Small,
  Daniel Levine, Susi Lehtola, Hugh Burton, Evgeny Epifanovsky
 -----------------------------------------------------------------------
 Exchange:     0.2000 Hartree-Fock + 0.0800 Slater + 0.7200 B88
 Correlation:  0.1900 VWN1RPA + 0.8100 LYP
 Using SG-1 standard quadrature grid
 using 4 threads for integral computing
 -------------------------------------------------------
 OpenMP Integral computing Module                
 Release: version 2.0, May 2017, Q-Chem Inc. Pleasanton 
 -------------------------------------------------------
 -------------------------------------------------------
 OpenMP BLAS3 based DFT computing Module                
 Release: version 1.0, May 2013, Q-Chem Inc. Pittsburgh 
 -------------------------------------------------------
 A restricted SCF calculation will be
 performed using DIIS
 SCF converges when DIIS error is below 1.0e-08
 ---------------------------------------
  Cycle       Energy         DIIS error
 ---------------------------------------
    1   -7859.0941771848      9.16e-06  
    2   -7859.0941775474      5.12e-06  
    3   -7859.0941775252      5.62e-06  
    4   -7859.0941776129      1.37e-06  
    5   -7859.0941776189      5.53e-07  
    6   -7859.0941776198      6.59e-08  
    7   -7859.0941776198      1.81e-08  
    8   -7859.0941776197      1.04e-08  
    9   -7859.0941776198      1.72e-09  Convergence criterion met
 ---------------------------------------
 SCF time:   CPU 18.08s  wall 7.00s 
 SCF   energy in the final basis set =    -7859.0941776198
 Total energy in the final basis set =    -7859.0941776198

 --------------------------------------------------------------
             Orbital Energies (a.u.) and Symmetries
 --------------------------------------------------------------

 Alpha MOs, Restricted
 -- Occupied --                  
******* -176.33 -165.74 -165.73 -165.73 -101.59  -77.13  -35.83
  1 A'    2 A'    3 A'    4 A'    1 A"    5 A'    6 A'    7 A'                 
-31.321 -31.315 -31.315 -24.699 -22.972 -22.970 -22.970 -22.966
  8 A'    9 A'    2 A"   10 A'   11 A'   12 A'    3 A"   13 A'                 
-22.966 -10.299  -9.509  -7.274  -7.263  -7.263  -6.625  -6.377
  4 A"   14 A'   15 A'   16 A'    5 A"   17 A'   18 A'   19 A'                 
 -4.790  -4.789  -4.784  -4.782  -4.775  -4.774  -2.056  -2.051
 20 A'   21 A'    6 A"   22 A'   23 A'    7 A"   24 A'   25 A'                 
 -2.051  -2.037  -2.037  -1.219  -0.910  -0.755  -0.670  -0.571
  8 A"    9 A"   26 A'   27 A'   28 A'   29 A'   30 A'   31 A'                 
 -0.507  -0.476  -0.469  -0.425  -0.403  -0.362  -0.326  -0.315
 32 A'   33 A'   10 A"   34 A'   11 A"   35 A'   36 A'   12 A"                 
 -0.297  -0.260
 37 A'   13 A"                                                                 
 -- Virtual --                   
 -0.096  -0.083  -0.057   0.002   0.023   0.028   0.044   0.049
 14 A"   38 A'   39 A'   40 A'   41 A'   42 A'   15 A"   43 A'                 
  0.070   0.079   0.093   0.102   0.114   0.117   0.126   0.136
 44 A'   16 A"   45 A'   46 A'   47 A'   17 A"   48 A'   49 A'                 
  0.165   0.189   0.215   0.227   0.232   0.272   0.282   0.283
 50 A'   51 A'   18 A"   52 A'   19 A"   53 A'   20 A"   54 A'                 
  0.296   0.319   0.369   0.377   0.382   0.397   0.420   0.439
 55 A'   56 A'   57 A'   58 A'   21 A"   22 A"   59 A'   60 A'                 
  0.452   0.456   0.469   0.524   0.537   0.597   0.619   0.631
 23 A"   61 A'   62 A'   63 A'   24 A"   64 A'   25 A"   65 A'                 
  0.655   0.664   0.796   0.828   0.847   0.857   0.876   0.886
 66 A'   26 A"   67 A'   27 A"   68 A'   69 A'   28 A"   70 A'                 
  0.933   0.955   1.060   1.154   1.271   1.299   1.337   1.368
 71 A'   72 A'   73 A'   74 A'   29 A"   30 A"   75 A'   76 A'                 
  1.373   1.391   1.413   1.466   1.562   1.603   1.669   1.694
 77 A'   78 A'   31 A"   32 A"   33 A"   79 A'   80 A'   81 A'                 
  1.789   1.872   1.968   2.230   2.279   2.427   2.667   2.818
 82 A'   83 A'   84 A'   34 A"   85 A'   86 A'   35 A"   87 A'                 
  3.113   3.757   3.768   3.783   3.815   3.940   3.958   3.988
 88 A'   36 A"   89 A'   37 A"   90 A'   38 A"   91 A'   39 A"                 
  4.059   4.079   4.210   4.378   5.979   6.010   6.038   6.258
 92 A'   93 A'   94 A'   95 A'   40 A"   96 A'   97 A'   41 A"                 
  6.304   6.325   6.959   9.698  13.767  13.878  13.933  23.320
 98 A'   99 A'  100 A'  101 A'   42 A"  102 A'  103 A'  104 A'                 
 25.782  25.881  26.257  27.826  28.320  28.345  28.354  28.512
 43 A"  105 A'  106 A'  107 A'   44 A"  108 A'  109 A'   45 A"                 
 28.520  28.532  28.574  28.658  66.752 127.864 127.883 127.905
110 A'   46 A"  111 A'  112 A'  113 A'   47 A"  114 A'  115 A'                 
151.625 163.073 215.6821901.787
116 A'  117 A'  118 A'  119 A'                                                 

 Beta MOs, Restricted
 -- Occupied --                  
******* -176.33 -165.74 -165.73 -165.73 -101.59  -77.13  -35.83
  1 A'    2 A'    3 A'    4 A'    1 A"    5 A'    6 A'    7 A'                 
-31.321 -31.315 -31.315 -24.699 -22.972 -22.970 -22.970 -22.966
  8 A'    9 A'    2 A"   10 A'   11 A'   12 A'    3 A"   13 A'                 
-22.966 -10.299  -9.509  -7.274  -7.263  -7.263  -6.625  -6.377
  4 A"   14 A'   15 A'   16 A'    5 A"   17 A'   18 A'   19 A'                 
 -4.790  -4.789  -4.784  -4.782  -4.775  -4.774  -2.056  -2.051
 20 A'   21 A'    6 A"   22 A'   23 A'    7 A"   24 A'   25 A'                 
 -2.051  -2.037  -2.037  -1.219  -0.910  -0.755  -0.670  -0.571
  8 A"    9 A"   26 A'   27 A'   28 A'   29 A'   30 A'   31 A'                 
 -0.507  -0.476  -0.469  -0.425  -0.403  -0.362  -0.326  -0.315
 32 A'   33 A'   10 A"   34 A'   11 A"   35 A'   36 A'   12 A"                 
 -0.297  -0.260
 37 A'   13 A"                                                                 
 -- Virtual --                   
 -0.096  -0.083  -0.057   0.002   0.023   0.028   0.044   0.049
 14 A"   38 A'   39 A'   40 A'   41 A'   42 A'   15 A"   43 A'                 
  0.070   0.079   0.093   0.102   0.114   0.117   0.126   0.136
 44 A'   16 A"   45 A'   46 A'   47 A'   17 A"   48 A'   49 A'                 
  0.165   0.189   0.215   0.227   0.232   0.272   0.282   0.283
 50 A'   51 A'   18 A"   52 A'   19 A"   53 A'   20 A"   54 A'                 
  0.296   0.319   0.369   0.377   0.382   0.397   0.420   0.439
 55 A'   56 A'   57 A'   58 A'   21 A"   22 A"   59 A'   60 A'                 
  0.452   0.456   0.469   0.524   0.537   0.597   0.619   0.631
 23 A"   61 A'   62 A'   63 A'   24 A"   64 A'   25 A"   65 A'                 
  0.655   0.664   0.796   0.828   0.847   0.857   0.876   0.886
 66 A'   26 A"   67 A'   27 A"   68 A'   69 A'   28 A"   70 A'                 
  0.933   0.955   1.060   1.154   1.271   1.299   1.337   1.368
 71 A'   72 A'   73 A'   74 A'   29 A"   30 A"   75 A'   76 A'                 
  1.373   1.391   1.413   1.466   1.562   1.603   1.669   1.694
 77 A'   78 A'   31 A"   32 A"   33 A"   79 A'   80 A'   81 A'                 
  1.789   1.872   1.968   2.230   2.279   2.427   2.667   2.818
 82 A'   83 A'   84 A'   34 A"   85 A'   86 A'   35 A"   87 A'                 
  3.113   3.757   3.768   3.783   3.815   3.940   3.958   3.988
 88 A'   36 A"   89 A'   37 A"   90 A'   38 A"   91 A'   39 A"                 
  4.059   4.079   4.210   4.378   5.979   6.010   6.038   6.258
 92 A'   93 A'   94 A'   95 A'   40 A"   96 A'   97 A'   41 A"                 
  6.304   6.325   6.959   9.698  13.767  13.878  13.933  23.320
 98 A'   99 A'  100 A'  101 A'   42 A"  102 A'  103 A'  104 A'                 
 25.782  25.881  26.257  27.826  28.320  28.345  28.354  28.512
 43 A"  105 A'  106 A'  107 A'   44 A"  108 A'  109 A'   45 A"                 
 28.520  28.532  28.574  28.658  66.752 127.864 127.883 127.905
110 A'   46 A"  111 A'  112 A'  113 A'   47 A"  114 A'  115 A'                 
151.625 163.073 215.6821901.787
116 A'  117 A'  118 A'  119 A'                                                 
 --------------------------------------------------------------

          Ground-State Mulliken Net Atomic Charges

     Atom                 Charge (a.u.)
  ----------------------------------------
      1 C                    -0.555173
      2 P                     0.288134
      3 F                    -0.208888
      4 I                     0.147839
      5 Cl                    0.328088
  ----------------------------------------
  Sum of atomic charges =     0.000000

 -----------------------------------------------------------------
                    Cartesian Multipole Moments
 -----------------------------------------------------------------
    Charge (ESU x 10^10)
                 0.0000
    Dipole Moment (Debye)
         X      -1.5322      Y       0.2583      Z       0.0000
       Tot       1.5539
    Quadrupole Moments (Debye-Ang)
        XX     -67.6990     XY      -0.4976     YY     -63.2390
        XZ       0.0000     YZ      -0.0000     ZZ     -64.8792
    Octopole Moments (Debye-Ang^2)
       XXX    -110.5241    XXY      -4.0732    XYY     -18.8290
       YYY      -0.3510    XXZ       0.0000    XYZ      -0.0000
       YYZ       0.0000    XZZ     -22.4279    YZZ       1.7848
       ZZZ       0.0000
    Hexadecapole Moments (Debye-Ang^3)
      XXXX   -1144.0852   XXXY     -58.3256   XXYY    -246.9974
      XYYY     -43.0352   YYYY    -453.2442   XXXZ       0.0000
      XXYZ      -0.0000   XYYZ       0.0000   YYYZ      -0.0000
      XXZZ    -192.3533   XYZZ      -9.9128   YYZZ     -92.7328
      XZZZ       0.0000   YZZZ      -0.0000   ZZZZ     -85.1322
 -----------------------------------------------------------------
 Calculating analytic gradient of the SCF energy
 Gradient of SCF Energy
            1           2           3           4           5
    1  -0.0000128  -0.0000151   0.0002614  -0.0000188  -0.0002148
    2   0.0000729  -0.0000922  -0.0002716   0.0003051  -0.0000142
    3  -0.0000000   0.0000000   0.0000000  -0.0000000   0.0000000
 Max gradient component =       3.051E-04
 RMS gradient           =       1.405E-04
 Gradient time:  CPU 7.06 s  wall 2.81 s
 Geometry Optimization Parameters
   NAtoms,    NIC,     NZ,  NCons,   NDum,   NFix, NCnnct, MaxDiis
        5      20       5       0       0       0       0       0

 Cartesian Hessian Update
 Hessian Updated using BFGS Update


** GEOMETRY OPTIMIZATION IN DELOCALIZED INTERNAL COORDINATES **
   Searching for a Minimum

   Optimization Cycle:  10

                       Coordinates (Angstroms)
     ATOM                X               Y               Z
      1  C         0.8369628698   -0.1183380289    0.0000000000
      2  P         1.5984670017    1.3797540118    0.0000000000
      3  F         3.1860390332    0.9703925656    0.0000000000
      4  I        -1.2950320937   -0.0647409613    0.0000000000
      5  Cl        1.5926554683   -1.6680161489    0.0000000000
   Point Group: cs    Number of degrees of freedom:     7


   Energy is  -7859.094177620

 Hessian Updated using BFGS Update

  7 Hessian modes will be used to form the next step
  Hessian Eigenvalues:
     0.079393    0.168558    0.209153    0.241306    0.290264    0.351113
     0.641950

 Minimum Search - Taking Simple RFO Step
 Searching for Lamda that Minimizes Along All modes
 Value Taken    Lamda =   0.00000000
 Step Taken.  Stepsize is  0.000508

                             Maximum     Tolerance    Cnvgd?
         Gradient           0.000111      0.000300     YES
         Displacement       0.000333      0.001200     YES
         Energy change     -0.000000      0.000001     YES


                       Distance Matrix (Angstroms)
             C (  1)   P (  2)   F (  3)   I (  4)
   P (  2)  1.680526
   F (  3)  2.589110  1.639500
   I (  4)  2.132669  3.234023  4.599076
   Cl(  5)  1.724115  3.047776  3.082219  3.302912

 Final energy is   -7859.0941776197724     


 ******************************
 **  OPTIMIZATION CONVERGED  **
 ******************************

                       Coordinates (Angstroms)
     ATOM                X               Y               Z
      1  C         0.8369628698   -0.1183380289    0.0000000000
      2  P         1.5984670017    1.3797540118    0.0000000000
      3  F         3.1860390332    0.9703925656    0.0000000000
      4  I        -1.2950320937   -0.0647409613    0.0000000000
      5  Cl        1.5926554683   -1.6680161489    0.0000000000

Z-matrix Print:
$molecule
0 1
I 
C  1 2.132669
P  2 1.680526 1 115.504881
F  3 1.639500 2 102.485986 1 -180.000000 0
Cl 2 1.724115 1 117.436018 3 -180.000000 0
$end


 --------------------------------------------------------------
             Orbital Energies (a.u.) and Symmetries
 --------------------------------------------------------------

 Alpha MOs, Restricted
 -- Occupied --                  
******* -176.33 -165.74 -165.73 -165.73 -101.59  -77.13  -35.83
  1 A'    2 A'    3 A'    4 A'    1 A"    5 A'    6 A'    7 A'                 
-31.321 -31.315 -31.315 -24.699 -22.972 -22.970 -22.970 -22.966
  8 A'    9 A'    2 A"   10 A'   11 A'   12 A'    3 A"   13 A'                 
-22.966 -10.299  -9.509  -7.274  -7.263  -7.263  -6.625  -6.377
  4 A"   14 A'   15 A'   16 A'    5 A"   17 A'   18 A'   19 A'                 
 -4.790  -4.789  -4.784  -4.782  -4.775  -4.774  -2.056  -2.051
 20 A'   21 A'    6 A"   22 A'   23 A'    7 A"   24 A'   25 A'                 
 -2.051  -2.037  -2.037  -1.219  -0.910  -0.755  -0.670  -0.571
  8 A"    9 A"   26 A'   27 A'   28 A'   29 A'   30 A'   31 A'                 
 -0.507  -0.476  -0.469  -0.425  -0.403  -0.362  -0.326  -0.315
 32 A'   33 A'   10 A"   34 A'   11 A"   35 A'   36 A'   12 A"                 
 -0.297  -0.260
 37 A'   13 A"                                                                 
 -- Virtual --                   
 -0.096  -0.083  -0.057   0.002   0.023   0.028   0.044   0.049
 14 A"   38 A'   39 A'   40 A'   41 A'   42 A'   15 A"   43 A'                 
  0.070   0.079   0.093   0.102   0.114   0.117   0.126   0.136
 44 A'   16 A"   45 A'   46 A'   47 A'   17 A"   48 A'   49 A'                 
  0.165   0.189   0.215   0.227   0.232   0.272   0.282   0.283
 50 A'   51 A'   18 A"   52 A'   19 A"   53 A'   20 A"   54 A'                 
  0.296   0.319   0.369   0.377   0.382   0.397   0.420   0.439
 55 A'   56 A'   57 A'   58 A'   21 A"   22 A"   59 A'   60 A'                 
  0.452   0.456   0.469   0.524   0.537   0.597   0.619   0.631
 23 A"   61 A'   62 A'   63 A'   24 A"   64 A'   25 A"   65 A'                 
  0.655   0.664   0.796   0.828   0.847   0.857   0.876   0.886
 66 A'   26 A"   67 A'   27 A"   68 A'   69 A'   28 A"   70 A'                 
  0.933   0.955   1.060   1.154   1.271   1.299   1.337   1.368
 71 A'   72 A'   73 A'   74 A'   29 A"   30 A"   75 A'   76 A'                 
  1.373   1.391   1.413   1.466   1.562   1.603   1.669   1.694
 77 A'   78 A'   31 A"   32 A"   33 A"   79 A'   80 A'   81 A'                 
  1.789   1.872   1.968   2.230   2.279   2.427   2.667   2.818
 82 A'   83 A'   84 A'   34 A"   85 A'   86 A'   35 A"   87 A'                 
  3.113   3.757   3.768   3.783   3.815   3.940   3.958   3.988
 88 A'   36 A"   89 A'   37 A"   90 A'   38 A"   91 A'   39 A"                 
  4.059   4.079   4.210   4.378   5.979   6.010   6.038   6.258
 92 A'   93 A'   94 A'   95 A'   40 A"   96 A'   97 A'   41 A"                 
  6.304   6.325   6.959   9.698  13.767  13.878  13.933  23.320
 98 A'   99 A'  100 A'  101 A'   42 A"  102 A'  103 A'  104 A'                 
 25.782  25.881  26.257  27.826  28.320  28.345  28.354  28.512
 43 A"  105 A'  106 A'  107 A'   44 A"  108 A'  109 A'   45 A"                 
 28.520  28.532  28.574  28.658  66.752 127.864 127.883 127.905
110 A'   46 A"  111 A'  112 A'  113 A'   47 A"  114 A'  115 A'                 
151.625 163.073 215.6821901.787
116 A'  117 A'  118 A'  119 A'                                                 

 Beta MOs, Restricted
 -- Occupied --                  
******* -176.33 -165.74 -165.73 -165.73 -101.59  -77.13  -35.83
  1 A'    2 A'    3 A'    4 A'    1 A"    5 A'    6 A'    7 A'                 
-31.321 -31.315 -31.315 -24.699 -22.972 -22.970 -22.970 -22.966
  8 A'    9 A'    2 A"   10 A'   11 A'   12 A'    3 A"   13 A'                 
-22.966 -10.299  -9.509  -7.274  -7.263  -7.263  -6.625  -6.377
  4 A"   14 A'   15 A'   16 A'    5 A"   17 A'   18 A'   19 A'                 
 -4.790  -4.789  -4.784  -4.782  -4.775  -4.774  -2.056  -2.051
 20 A'   21 A'    6 A"   22 A'   23 A'    7 A"   24 A'   25 A'                 
 -2.051  -2.037  -2.037  -1.219  -0.910  -0.755  -0.670  -0.571
  8 A"    9 A"   26 A'   27 A'   28 A'   29 A'   30 A'   31 A'                 
 -0.507  -0.476  -0.469  -0.425  -0.403  -0.362  -0.326  -0.315
 32 A'   33 A'   10 A"   34 A'   11 A"   35 A'   36 A'   12 A"                 
 -0.297  -0.260
 37 A'   13 A"                                                                 
 -- Virtual --                   
 -0.096  -0.083  -0.057   0.002   0.023   0.028   0.044   0.049
 14 A"   38 A'   39 A'   40 A'   41 A'   42 A'   15 A"   43 A'                 
  0.070   0.079   0.093   0.102   0.114   0.117   0.126   0.136
 44 A'   16 A"   45 A'   46 A'   47 A'   17 A"   48 A'   49 A'                 
  0.165   0.189   0.215   0.227   0.232   0.272   0.282   0.283
 50 A'   51 A'   18 A"   52 A'   19 A"   53 A'   20 A"   54 A'                 
  0.296   0.319   0.369   0.377   0.382   0.397   0.420   0.439
 55 A'   56 A'   57 A'   58 A'   21 A"   22 A"   59 A'   60 A'                 
  0.452   0.456   0.469   0.524   0.537   0.597   0.619   0.631
 23 A"   61 A'   62 A'   63 A'   24 A"   64 A'   25 A"   65 A'                 
  0.655   0.664   0.796   0.828   0.847   0.857   0.876   0.886
 66 A'   26 A"   67 A'   27 A"   68 A'   69 A'   28 A"   70 A'                 
  0.933   0.955   1.060   1.154   1.271   1.299   1.337   1.368
 71 A'   72 A'   73 A'   74 A'   29 A"   30 A"   75 A'   76 A'                 
  1.373   1.391   1.413   1.466   1.562   1.603   1.669   1.694
 77 A'   78 A'   31 A"   32 A"   33 A"   79 A'   80 A'   81 A'                 
  1.789   1.872   1.968   2.230   2.279   2.427   2.667   2.818
 82 A'   83 A'   84 A'   34 A"   85 A'   86 A'   35 A"   87 A'                 
  3.113   3.757   3.768   3.783   3.815   3.940   3.958   3.988
 88 A'   36 A"   89 A'   37 A"   90 A'   38 A"   91 A'   39 A"                 
  4.059   4.079   4.210   4.378   5.979   6.010   6.038   6.258
 92 A'   93 A'   94 A'   95 A'   40 A"   96 A'   97 A'   41 A"                 
  6.304   6.325   6.959   9.698  13.767  13.878  13.933  23.320
 98 A'   99 A'  100 A'  101 A'   42 A"  102 A'  103 A'  104 A'                 
 25.782  25.881  26.257  27.826  28.320  28.345  28.354  28.512
 43 A"  105 A'  106 A'  107 A'   44 A"  108 A'  109 A'   45 A"                 
 28.520  28.532  28.574  28.658  66.752 127.864 127.883 127.905
110 A'   46 A"  111 A'  112 A'  113 A'   47 A"  114 A'  115 A'                 
151.625 163.073 215.6821901.787
116 A'  117 A'  118 A'  119 A'                                                 
 --------------------------------------------------------------

          Ground-State Mulliken Net Atomic Charges

     Atom                 Charge (a.u.)
  ----------------------------------------
      1 C                    -0.555173
      2 P                     0.288134
      3 F                    -0.208888
      4 I                     0.147839
      5 Cl                    0.328088
  ----------------------------------------
  Sum of atomic charges =     0.000000

 -----------------------------------------------------------------
                    Cartesian Multipole Moments
 -----------------------------------------------------------------
    Charge (ESU x 10^10)
                 0.0000
    Dipole Moment (Debye)
         X      -1.5322      Y       0.2583      Z       0.0000
       Tot       1.5539
    Quadrupole Moments (Debye-Ang)
        XX     -67.6990     XY      -0.4976     YY     -63.2390
        XZ       0.0000     YZ      -0.0000     ZZ     -64.8792
    Octopole Moments (Debye-Ang^2)
       XXX    -110.5241    XXY      -4.0732    XYY     -18.8290
       YYY      -0.3510    XXZ       0.0000    XYZ      -0.0000
       YYZ       0.0000    XZZ     -22.4279    YZZ       1.7848
       ZZZ       0.0000
    Hexadecapole Moments (Debye-Ang^3)
      XXXX   -1144.0852   XXXY     -58.3256   XXYY    -246.9974
      XYYY     -43.0352   YYYY    -453.2442   XXXZ       0.0000
      XXYZ      -0.0000   XYYZ       0.0000   YYYZ      -0.0000
      XXZZ    -192.3533   XYZZ      -9.9128   YYZZ     -92.7328
      XZZZ       0.0000   YZZZ      -0.0000   ZZZZ     -85.1322
 -----------------------------------------------------------------
Archival summary:
1\1\TWL02\OPT\ProcedureUnspecified\BasisUnspecified\1l1111\taweetha\MonNov2614:47:002018MonNov2614:47:002018\0\\#,OPT,ProcedureUnspecified,BasisUnspecified,\\0,1\I\C,1,2.13267\P,2,1.68053,1,115.505\F,3,1.6395,2,102.486,1,-180,0\Cl,2,1.72412,1,117.436,3,-180,0\\\@

 Total job time:  110.04s(wall), 285.11s(cpu) 
 Mon Nov 26 14:47:00 2018

        *************************************************************
        *                                                           *
        *  Thank you very much for using Q-Chem.  Have a nice day.  *
        *                                                           *
        *************************************************************


 
User input: 2 of 2 
 
Q-Chem Developer Version!
                  Welcome to Q-Chem
     A Quantum Leap Into The Future Of Chemistry


 Q-Chem 5.1, Q-Chem, Inc., Pleasanton, CA (2018)

 Yihan Shao,  Zhengting Gan,  E. Epifanovsky,  A. T. B. Gilbert,  M. Wormit,  
 J. Kussmann,  A. W. Lange,  A. Behn,  Jia Deng,  Xintian Feng,  D. Ghosh,  
 M. Goldey,  P. R. Horn,  L. D. Jacobson,  I. Kaliman,  T. Kus,  A. Landau,  
 Jie Liu,  E. I. Proynov,  R. M. Richard,  R. P. Steele,  E. J. Sundstrom,  
 H. L. Woodcock III,  P. M. Zimmerman,  D. Zuev,  B. Albrecht,  E. Alguire,  
 S. A. Baeppler,  D. Barton,  Z. Benda,  Y. A. Bernard,  E. J. Berquist,  
 K. B. Bravaya,  H. Burton,  D. Casanova,  Chun-Min Chang,  Yunqing Chen,  
 A. Chien,  K. D. Closser,  M. P. Coons,  S. Coriani,  S. Dasgupta,  
 A. L. Dempwolff,  M. Diedenhofen,  Hainam Do,  R. G. Edgar,  Po-Tung Fang,  
 S. Faraji,  S. Fatehi,  Qingguo Feng,  K. D. Fenk,  J. Fosso-Tande,  
 Qinghui Ge,  A. Ghysels,  G. Gidofalvi,  J. Gomes,  J. Gonthier,  A. Gunina,  
 D. Hait,  M. W. D. Hanson-Heine,  P. H. P. Harbach,  A. W. Hauser,  
 J. E. Herr,  E. G. Hohenstein,  Z. C. Holden,  Kerwin Hui,  B. C. Huynh,  
 T.-C. Jagau,  Hyunjun Ji,  B. Kaduk,  K. Khistyaev,  Jaehoon Kim,  
 P. Klunzinger,  K. Koh,  D. Kosenkov,  L. Koulias,  T. Kowalczyk,  
 C. M. Krauter,  A. Kunitsa,  Ka Un Lao,  A. Laurent,  K. V. Lawler,  
 Joonho Lee,  D. Lefrancois,  S. Lehtola,  D. S. Levine,  Yi-Pei Li,  
 You-Sheng Lin,  Fenglai Liu,  E. Livshits,  A. Luenser,  P. Manohar,  
 E. Mansoor,  S. F. Manzer,  Shan-Ping Mao,  Yuezhi Mao,  N. Mardirossian,  
 A. V. Marenich,  T. Markovich,  L. A. Martinez-Martinez,  S. A. Maurer,  
 N. J. Mayhall,  S. C. McKenzie,  J.-M. Mewes,  A. F. Morrison,  
 J. W. Mullinax,  K. Nanda,  T. S. Nguyen-Beck,  R. Olivares-Amaya,  
 J. A. Parkhill,  T. M. Perrine,  F. Plasser,  P. Pokhilko,  S. Prager,  
 A. Prociuk,  E. Ramos,  D. R. Rehn,  F. Rob,  M. Schneider,  N. Sergueev,  
 S. M. Sharada,  S. Sharma,  D. W. Small,  T. Stauch,  T. Stein,  
 Yu-Chuan Su,  A. J. W. Thom,  A. Tkatchenko,  T. Tsuchimochi,  N. M. Tubman,  
 L. Vogt,  M. L. Vidal,  O. Vydrov,  M. A. Watson,  J. Wenzel,  
 M. de Wergifosse,  T. A. Wesolowski,  A. White,  J. Witte,  A. Yamada,  
 Jun Yang,  K. Yao,  S. Yeganeh,  S. R. Yost,  Zhi-Qiang You,  A. Zech,  
 Igor Ying Zhang,  Xing Zhang,  Yan Zhao,  Ying Zhu,  B. R. Brooks,  
 G. K. L. Chan,  C. J. Cramer,  M. S. Gordon,  W. J. Hehre,  A. Klamt,  
 M. W. Schmidt,  C. D. Sherrill,  D. G. Truhlar,  A. Aspuru-Guzik,  R. Baer,  
 A. T. Bell,  N. A. Besley,  Jeng-Da Chai,  A. E. DePrince, III,  
 R. A. DiStasio Jr.,  A. Dreuw,  B. D. Dunietz,  T. R. Furlani,  
 Chao-Ping Hsu,  Yousung Jung,  Jing Kong,  D. S. Lambrecht,  WanZhen Liang,  
 C. Ochsenfeld,  V. A. Rassolov,  L. V. Slipchenko,  J. E. Subotnik,  
 T. Van Voorhis,  J. M. Herbert,  A. I. Krylov,  P. M. W. Gill,  M. Head-Gordon

 Contributors to earlier versions of Q-Chem not listed above: 
 R. D. Adamson,  B. Austin,  J. Baker,  G. J. O. Beran,  K. Brandhorst,  
 S. T. Brown,  E. F. C. Byrd,  A. K. Chakraborty,  C.-L. Cheng,  
 Siu Hung Chien,  D. M. Chipman,  D. L. Crittenden,  H. Dachsel,  
 R. J. Doerksen,  A. D. Dutoi,  L. Fusti-Molnar,  W. A. Goddard III,  
 A. Golubeva-Zadorozhnaya,  S. R. Gwaltney,  G. Hawkins,  A. Heyden,  
 S. Hirata,  G. Kedziora,  F. J. Keil,  C. Kelley,  Jihan Kim,  R. A. King,  
 R. Z. Khaliullin,  P. P. Korambath,  W. Kurlancheek,  A. M. Lee,  M. S. Lee,  
 S. V. Levchenko,  Ching Yeh Lin,  D. Liotard,  R. C. Lochan,  I. Lotan,  
 P. E. Maslen,  N. Nair,  D. P. O'Neill,  D. Neuhauser,  E. Neuscamman,  
 C. M. Oana,  R. Olson,  B. Peters,  R. Peverati,  P. A. Pieniazek,  
 Y. M. Rhee,  J. Ritchie,  M. A. Rohrdanz,  E. Rosta,  N. J. Russ,  
 H. F. Schaefer III,  N. E. Schultz,  N. Shenvi,  A. C. Simmonett,  A. Sodt,  
 D. Stuck,  K. S. Thanthiriwatte,  V. Vanovschi,  Tao Wang,  A. Warshel,  
 C. F. Williams,  Q. Wu,  X. Xu,  W. Zhang

 Please cite Q-Chem as follows:
 Y. Shao et al., Mol. Phys. 113, 184-215 (2015)
 DOI: 10.1080/00268976.2014.952696

 Q-Chem 5.1.2 for Intel X86 EM64T Linux

 Parts of Q-Chem use Armadillo 8.300.2 (Tropical Shenanigans).
 http://arma.sourceforge.net/

 Q-Chem begins on Mon Nov 26 14:47:00 2018  

Host: 
0

     Scratch files written to /scratch/taweetham/qchem48574//
The previous job contains 0 fragments, simply inherited here
Input Ideriv = 2
Curr. Ideriv = -1
Max.  Ideriv = 2

Checking the input file for inconsistencies... 	...done.

--------------------------------------------------------------
User input:
--------------------------------------------------------------

$molecule
read
$end

$rem
   job_type 	frequency
   basis 	6-311++g**
   method	b3lyp	
$end


--------------------------------------------------------------
 ----------------------------------------------------------------
             Standard Nuclear Orientation (Angstroms)
    I     Atom           X                Y                Z
 ----------------------------------------------------------------
    1      C       0.6620507599    -0.1616864748    -0.0000000000
    2      P       1.5841791762     1.2432503526     0.0000000000
    3      F       3.1168989025     0.6612434890     0.0000000000
    4      I      -1.4510173385     0.1267894891    -0.0000000000
    5      Cl      1.2421668597    -1.7852747508    -0.0000000000
 ----------------------------------------------------------------
 Molecular Point Group                 Cs    NOp =  2
 Largest Abelian Subgroup              Cs    NOp =  2
 Nuclear Repulsion Energy =   593.0278326842 hartrees
 There are       50 alpha and       50 beta electrons
 Requested basis set is 6-311++G(d,p)
 There are 62 shells and 166 basis functions

 Total QAlloc Memory Limit   2000 MB
 Mega-Array Size       188 MB
 MEM_STATIC part       192 MB

                       Distance Matrix (Angstroms)
             C (  1)   P (  2)   F (  3)   I (  4)
   P (  2)  1.680526
   F (  3)  2.589110  1.639500
   I (  4)  2.132669  3.234023  4.599076
   Cl(  5)  1.724115  3.047776  3.082219  3.302912

 A cutoff of  1.0D-11 yielded   1567 shell pairs
 There are     12068 function pairs (     13445 Cartesian)

 -------------------------------------------------------
 OpenMP Integral Computing Module                       
 Release: version 1.0, May 2013, Q-Chem Inc. Pittsburgh 
 -------------------------------------------------------
 Integral Job Info:
 Integral job number is                      11
 Integral operator is                         1
 short-range coefficients                     0
 long-range coefficients              100000000
 Omega coefficients                           0
 if combine SR and LR in K                    0
 Integral screening is                        0
 Integral computing path is                   2
 max size of driver memory is            800000
 size of driver memory is                593474
 size of scratch memory is             11933652
 max col of scratch BK array               1296
 max len of scratch array in speh3          155
 max len of scratch index in speh4           18
 max int batch size is                      520
 min int batch size is                       52
 fixed nKL is                                52
 max L of basis functions is                  2
 order of int derivative is                   0
 number of shells is                         62
 number of basis is                         175
 number of cartesian basis is               175
 number of contracted shell pairs          1567
 number of primitive shell pairs           3623
 maxK2 (contraction) of shell pair           36
 max number of K2 of shell pair               1
 max number of CS2 of shell pair            202
 max number of PS2 of shell pair            216
 mem total for path MDJ                  526572
 -------------------------------------------------------
 Smallest overlap matrix eigenvalue = 4.40E-04
 Guess from superposition of atomic densities
 Warning:  Energy on first SCF cycle will be non-variational
 SAD guess density has 100.000000 electrons

 -----------------------------------------------------------------------
  General SCF calculation program by
  Eric Jon Sundstrom, Paul Horn, Yuezhi Mao, Dmitri Zuev, Alec White,
  David Stuck, Shaama M.S., Shane Yost, Joonho Lee, David Small,
  Daniel Levine, Susi Lehtola, Hugh Burton, Evgeny Epifanovsky
 -----------------------------------------------------------------------
 Exchange:     0.2000 Hartree-Fock + 0.0800 Slater + 0.7200 B88
 Correlation:  0.1900 VWN1RPA + 0.8100 LYP
 Using SG-1 standard quadrature grid
 using 4 threads for integral computing
 -------------------------------------------------------
 OpenMP Integral computing Module                
 Release: version 2.0, May 2017, Q-Chem Inc. Pleasanton 
 -------------------------------------------------------
 -------------------------------------------------------
 OpenMP BLAS3 based DFT computing Module                
 Release: version 1.0, May 2013, Q-Chem Inc. Pittsburgh 
 -------------------------------------------------------
 A restricted SCF calculation will be
 performed using DIIS
 SCF converges when DIIS error is below 1.0e-08
 ---------------------------------------
  Cycle       Energy         DIIS error
 ---------------------------------------
    1   -7859.6547609907      3.92e-02  
    2   -7859.0552479436      3.92e-03  
    3   -7858.9673699215      7.00e-03  
    4   -7859.0919593185      7.55e-04  
    5   -7859.0928094576      5.57e-04  
    6   -7859.0938361645      1.47e-04  
    7   -7859.0938984473      2.25e-05  
    8   -7859.0938999594      1.17e-05  
    9   -7859.0939004889      1.41e-06  
   10   -7859.0939004948      2.64e-07  
   11   -7859.0939004949      7.33e-08  
   12   -7859.0939004950      2.31e-08  
   13   -7859.0939004949      6.15e-09  Convergence criterion met
 ---------------------------------------
 SCF time:   CPU 26.08s  wall 10.00s 
 SCF   energy in the final basis set =    -7859.0939004949
 Total energy in the final basis set =    -7859.0939004949

 --------------------------------------------------------------
             Orbital Energies (a.u.) and Symmetries
 --------------------------------------------------------------

 Alpha MOs, Restricted
 -- Occupied --                  
******* -176.33 -165.74 -165.73 -165.73 -101.59  -77.13  -35.83
  1 A'    2 A'    3 A'    4 A'    1 A"    5 A'    6 A'    7 A'                 
-31.321 -31.315 -31.315 -24.699 -22.972 -22.970 -22.970 -22.966
  8 A'    9 A'    2 A"   10 A'   11 A'   12 A'    3 A"   13 A'                 
-22.966 -10.299  -9.509  -7.274  -7.263  -7.263  -6.625  -6.377
  4 A"   14 A'   15 A'   16 A'    5 A"   17 A'   18 A'   19 A'                 
 -4.790  -4.789  -4.784  -4.782  -4.775  -4.774  -2.056  -2.051
 20 A'   21 A'    6 A"   22 A'   23 A'    7 A"   24 A'   25 A'                 
 -2.051  -2.037  -2.037  -1.219  -0.910  -0.755  -0.670  -0.571
  8 A"   26 A'    9 A"   27 A'   28 A'   29 A'   30 A'   31 A'                 
 -0.507  -0.476  -0.469  -0.425  -0.403  -0.362  -0.326  -0.315
 32 A'   33 A'   10 A"   34 A'   11 A"   35 A'   36 A'   12 A"                 
 -0.297  -0.260
 37 A'   13 A"                                                                 
 -- Virtual --                   
 -0.096  -0.083  -0.057   0.002   0.023   0.028   0.044   0.049
 14 A"   38 A'   39 A'   40 A'   41 A'   42 A'   15 A"   43 A'                 
  0.070   0.079   0.093   0.102   0.114   0.117   0.126   0.136
 44 A'   16 A"   45 A'   46 A'   47 A'   17 A"   48 A'   49 A'                 
  0.165   0.189   0.215   0.226   0.232   0.272   0.282   0.283
 50 A'   51 A'   18 A"   52 A'   19 A"   53 A'   20 A"   54 A'                 
  0.296   0.319   0.369   0.377   0.382   0.397   0.421   0.439
 55 A'   56 A'   57 A'   58 A'   21 A"   22 A"   59 A'   60 A'                 
  0.452   0.456   0.469   0.524   0.537   0.597   0.619   0.631
 23 A"   61 A'   62 A'   63 A'   24 A"   64 A'   25 A"   65 A'                 
  0.655   0.664   0.796   0.828   0.847   0.857   0.876   0.886
 66 A'   26 A"   67 A'   27 A"   68 A'   69 A'   28 A"   70 A'                 
  0.933   0.955   1.059   1.154   1.271   1.299   1.338   1.368
 71 A'   72 A'   73 A'   74 A'   29 A"   30 A"   75 A'   76 A'                 
  1.374   1.391   1.413   1.466   1.562   1.603   1.669   1.694
 77 A'   78 A'   31 A"   32 A"   33 A"   79 A'   80 A'   81 A'                 
  1.789   1.872   1.968   2.230   2.279   2.427   2.667   2.818
 82 A'   83 A'   84 A'   34 A"   85 A'   86 A'   35 A"   87 A'                 
  3.113   3.758   3.768   3.783   3.815   3.940   3.958   3.987
 88 A'   36 A"   89 A'   37 A"   90 A'   38 A"   91 A'   39 A"                 
  4.059   4.079   4.210   4.378   5.979   6.009   6.038   6.258
 92 A'   93 A'   94 A'   95 A'   40 A"   96 A'   97 A'   41 A"                 
  6.304   6.325   6.959   9.698  13.767  13.878  13.933  23.320
 98 A'   99 A'  100 A'  101 A'   42 A"  102 A'  103 A'  104 A'                 
 25.782  25.881  26.257  27.826  28.320  28.345  28.354  28.512
 43 A"  105 A'  106 A'  107 A'   44 A"  108 A'  109 A'   45 A"                 
 28.520  28.532  28.574  28.658  66.752 127.864 127.883 127.905
110 A'   46 A"  111 A'  112 A'  113 A'   47 A"  114 A'  115 A'                 
151.625 163.072 215.6821901.787
116 A'  117 A'  118 A'  119 A'                                                 

 Beta MOs, Restricted
 -- Occupied --                  
******* -176.33 -165.74 -165.73 -165.73 -101.59  -77.13  -35.83
  1 A'    2 A'    3 A'    4 A'    1 A"    5 A'    6 A'    7 A'                 
-31.321 -31.315 -31.315 -24.699 -22.972 -22.970 -22.970 -22.966
  8 A'    9 A'    2 A"   10 A'   11 A'   12 A'    3 A"   13 A'                 
-22.966 -10.299  -9.509  -7.274  -7.263  -7.263  -6.625  -6.377
  4 A"   14 A'   15 A'   16 A'    5 A"   17 A'   18 A'   19 A'                 
 -4.790  -4.789  -4.784  -4.782  -4.775  -4.774  -2.056  -2.051
 20 A'   21 A'    6 A"   22 A'   23 A'    7 A"   24 A'   25 A'                 
 -2.051  -2.037  -2.037  -1.219  -0.910  -0.755  -0.670  -0.571
  8 A"   26 A'    9 A"   27 A'   28 A'   29 A'   30 A'   31 A'                 
 -0.507  -0.476  -0.469  -0.425  -0.403  -0.362  -0.326  -0.315
 32 A'   33 A'   10 A"   34 A'   11 A"   35 A'   36 A'   12 A"                 
 -0.297  -0.260
 37 A'   13 A"                                                                 
 -- Virtual --                   
 -0.096  -0.083  -0.057   0.002   0.023   0.028   0.044   0.049
 14 A"   38 A'   39 A'   40 A'   41 A'   42 A'   15 A"   43 A'                 
  0.070   0.079   0.093   0.102   0.114   0.117   0.126   0.136
 44 A'   16 A"   45 A'   46 A'   47 A'   17 A"   48 A'   49 A'                 
  0.165   0.189   0.215   0.226   0.232   0.272   0.282   0.283
 50 A'   51 A'   18 A"   52 A'   19 A"   53 A'   20 A"   54 A'                 
  0.296   0.319   0.369   0.377   0.382   0.397   0.421   0.439
 55 A'   56 A'   57 A'   58 A'   21 A"   22 A"   59 A'   60 A'                 
  0.452   0.456   0.469   0.524   0.537   0.597   0.619   0.631
 23 A"   61 A'   62 A'   63 A'   24 A"   64 A'   25 A"   65 A'                 
  0.655   0.664   0.796   0.828   0.847   0.857   0.876   0.886
 66 A'   26 A"   67 A'   27 A"   68 A'   69 A'   28 A"   70 A'                 
  0.933   0.955   1.059   1.154   1.271   1.299   1.338   1.368
 71 A'   72 A'   73 A'   74 A'   29 A"   30 A"   75 A'   76 A'                 
  1.374   1.391   1.413   1.466   1.562   1.603   1.669   1.694
 77 A'   78 A'   31 A"   32 A"   33 A"   79 A'   80 A'   81 A'                 
  1.789   1.872   1.968   2.230   2.279   2.427   2.667   2.818
 82 A'   83 A'   84 A'   34 A"   85 A'   86 A'   35 A"   87 A'                 
  3.113   3.758   3.768   3.783   3.815   3.940   3.958   3.987
 88 A'   36 A"   89 A'   37 A"   90 A'   38 A"   91 A'   39 A"                 
  4.059   4.079   4.210   4.378   5.979   6.009   6.038   6.258
 92 A'   93 A'   94 A'   95 A'   40 A"   96 A'   97 A'   41 A"                 
  6.304   6.325   6.959   9.698  13.767  13.878  13.933  23.320
 98 A'   99 A'  100 A'  101 A'   42 A"  102 A'  103 A'  104 A'                 
 25.782  25.881  26.257  27.826  28.320  28.345  28.354  28.512
 43 A"  105 A'  106 A'  107 A'   44 A"  108 A'  109 A'   45 A"                 
 28.520  28.532  28.574  28.658  66.752 127.864 127.883 127.905
110 A'   46 A"  111 A'  112 A'  113 A'   47 A"  114 A'  115 A'                 
151.625 163.072 215.6821901.787
116 A'  117 A'  118 A'  119 A'                                                 
 --------------------------------------------------------------

          Ground-State Mulliken Net Atomic Charges

     Atom                 Charge (a.u.)
  ----------------------------------------
      1 C                    -0.553048
      2 P                     0.287616
      3 F                    -0.208935
      4 I                     0.147535
      5 Cl                    0.326832
  ----------------------------------------
  Sum of atomic charges =     0.000000

 -----------------------------------------------------------------
                    Cartesian Multipole Moments
 -----------------------------------------------------------------
    Charge (ESU x 10^10)
                 0.0000
    Dipole Moment (Debye)
         X      -1.4938      Y       0.4254      Z       0.0000
       Tot       1.5532
    Quadrupole Moments (Debye-Ang)
        XX     -67.2893     XY      -0.1351     YY     -63.1460
        XZ       0.0000     YZ      -0.0000     ZZ     -64.8794
    Octopole Moments (Debye-Ang^2)
       XXX     -78.7646    XXY       0.8244    XYY      -8.6226
       YYY      -3.3351    XXZ       0.0000    XYZ      -0.0000
       YYZ       0.0000    XZZ     -11.9230    YZZ       1.1164
       ZZZ       0.0000
    Hexadecapole Moments (Debye-Ang^3)
      XXXX   -1100.5068   XXXY     -18.0296   XXYY    -240.6349
      XYYY     -12.9948   YYYY    -441.0770   XXXZ       0.0000
      XXYZ      -0.0000   XYYZ       0.0000   YYYZ      -0.0000
      XXZZ    -187.9867   XYZZ       0.0064   YYZZ     -91.5140
      XZZZ       0.0000   YZZZ      -0.0000   ZZZZ     -85.1323
 -----------------------------------------------------------------
 Calculating MO derivatives via CPSCF
 D1JvT checksum  = 232080 15882.7503098709
 D1KAT checksum  = 538440 729.9728251360
   1         3          15      0.130511    0.047100
   2         3          15      0.018780    0.007706
   3         3          15      0.002368    0.001144
   4         3          15      0.000267    0.000153
   5        15           3      0.000020    0.000015
   6        17           1      0.000001    0.000001
   7        18           0      0.000000    0.000000    Roots Converged
 Time for AOints: 8.3 s (CPU) 3.1 s (wall)
 ------------------------------------------------------------------------------
                     AOints        : Timing summary (seconds)
 ------------------------------------------------------------------------------
     job step          cpu (% of tot)      sys (% of tot)     wall (% of tot)
 ------------------------------------------------------------------------------
  cpscf_lag         0.3978E+02 (32.0)   0.4000E-05 (22.2)   0.1410E+02 (30.8)
  iterzp            0.7599E+02 (61.1)   0.1300E-04 (72.2)   0.2834E+02 (62.0)
  make_fx           0.0000E+00 ( 0.0)   0.0000E+00 ( 0.0)   0.0000E+00 ( 0.0)
  AOints            0.8341E+01 ( 6.7)   0.1000E-05 ( 5.6)   0.3117E+01 ( 6.8)
 ------------------------------------------------------------------------------
   Grand Totals     0.1243E+03          0.1800E-04          0.4572E+02
 ------------------------------------------------------------------------------
 Calculating analytic Hessian of the SCF energy
 Polarizability Matrix (a.u.)
            1           2           3
    1-103.9951859  -6.4696633  -0.0000000
    2  -6.4696633 -86.0851242   0.0000000
    3  -0.0000000   0.0000000 -49.7411197

 Direct stationary perturbation theory relativistic correction:

 rels  =      98.241040181327
 relv  =    -326.121954982658
 rel2e =      42.878487582244
 E_rel =    -185.002427219087

 Hessian of the SCF Energy
            1           2           3           4           5           6
    1   0.2358789   0.0926105   0.0000000  -0.0952003  -0.1024766  -0.0000000
    2   0.0926105   0.4018814   0.0000000  -0.1418063  -0.2306671   0.0000000
    3   0.0000000   0.0000000   0.0549159   0.0000000  -0.0000000  -0.0223073
    4  -0.0952003  -0.1418063   0.0000000   0.3259935   0.0389540  -0.0000000
    5  -0.1024766  -0.2306671  -0.0000000   0.0389540   0.3266629  -0.0000000
    6  -0.0000000   0.0000000  -0.0223073  -0.0000000  -0.0000000   0.0204082
    7  -0.0283898   0.0129273  -0.0000000  -0.2117824   0.0632275   0.0000000
    8  -0.0182761   0.0031293  -0.0000000   0.0932579  -0.0630373   0.0000000
    9  -0.0000000   0.0000000   0.0025799   0.0000000  -0.0000000  -0.0105406
   10  -0.0724063  -0.0088272   0.0000000  -0.0191050   0.0032217  -0.0000000
   11  -0.0049522  -0.0135304   0.0000000  -0.0037408   0.0055344  -0.0000000
   12  -0.0000000   0.0000000  -0.0155602  -0.0000000   0.0000000  -0.0002288
   13  -0.0398824   0.0450957  -0.0000000   0.0000942  -0.0029268   0.0000000
   14   0.0330942  -0.1608132  -0.0000000   0.0133352  -0.0384930   0.0000000
   15  -0.0000000  -0.0000000  -0.0196283  -0.0000000   0.0000000   0.0126685
            7           8           9          10          11          12
    1  -0.0283898  -0.0182761  -0.0000000  -0.0724063  -0.0049522  -0.0000000
    2   0.0129273   0.0031293   0.0000000  -0.0088272  -0.0135304   0.0000000
    3  -0.0000000  -0.0000000   0.0025799   0.0000000   0.0000000  -0.0155602
    4  -0.2117824   0.0932579   0.0000000  -0.0191050  -0.0037408  -0.0000000
    5   0.0632275  -0.0630373  -0.0000000   0.0032217   0.0055344   0.0000000
    6   0.0000000   0.0000000  -0.0105406  -0.0000000  -0.0000000  -0.0002288
    7   0.2412976  -0.0691959  -0.0000000  -0.0036657  -0.0031632   0.0000000
    8  -0.0691959   0.0532397  -0.0000000  -0.0020158  -0.0009299   0.0000000
    9  -0.0000000  -0.0000000   0.0082717   0.0000000   0.0000000   0.0040517
   10  -0.0036657  -0.0020158   0.0000000   0.1116719  -0.0086679   0.0000000
   11  -0.0031632  -0.0009299   0.0000000  -0.0086679   0.0161938  -0.0000000
   12   0.0000000   0.0000000   0.0040517   0.0000000  -0.0000000   0.0087300
   13   0.0025403  -0.0037702   0.0000000  -0.0164949   0.0205241   0.0000000
   14  -0.0037958   0.0075981  -0.0000000   0.0162892  -0.0072679   0.0000000
   15   0.0000000   0.0000000  -0.0043628  -0.0000000  -0.0000000   0.0030073
           13          14          15
    1  -0.0398824   0.0330942  -0.0000000
    2   0.0450957  -0.1608132  -0.0000000
    3  -0.0000000  -0.0000000  -0.0196283
    4   0.0000942   0.0133352  -0.0000000
    5  -0.0029268  -0.0384930   0.0000000
    6   0.0000000   0.0000000   0.0126685
    7   0.0025403  -0.0037958   0.0000000
    8  -0.0037702   0.0075981   0.0000000
    9   0.0000000  -0.0000000  -0.0043628
   10  -0.0164949   0.0162892  -0.0000000
   11   0.0205241  -0.0072679  -0.0000000
   12   0.0000000   0.0000000   0.0030073
   13   0.0537428  -0.0589229   0.0000000
   14  -0.0589229   0.1989760   0.0000000
   15   0.0000000   0.0000000   0.0083153
 Gradient time:  CPU 183.71 s  wall 66.95 s
 **********************************************************************
 **                                                                  **
 **                       VIBRATIONAL ANALYSIS                       **
 **                       --------------------                       **
 **                                                                  **
 **        VIBRATIONAL FREQUENCIES (CM**-1) AND NORMAL MODES         **
 **     FORCE CONSTANTS (mDYN/ANGSTROM) AND REDUCED MASSES (AMU)     **
 **                  INFRARED INTENSITIES (KM/MOL)                   **
 **                                                                  **
 **********************************************************************


 Mode:                 1                      2                      3
 Frequency:       131.09                 146.82                 189.28
 Force Cnst:      0.2584                 0.2815                 0.7333
 Red. Mass:      25.5271                22.1609                34.7392
 IR Active:          YES                    YES                    YES
 IR Intens:        1.580                  1.633                  0.029
 Raman Active:       YES                    YES                    YES
               X      Y      Z        X      Y      Z        X      Y      Z
 C          0.081 -0.404 -0.000    0.000  0.000 -0.327    0.005 -0.334  0.000
 P         -0.371 -0.138 -0.000    0.000  0.000 -0.508   -0.177 -0.264 -0.000
 F         -0.076  0.660  0.000    0.000 -0.000  0.783   -0.170 -0.258  0.000
 I          0.117  0.097  0.000    0.000 -0.000  0.073   -0.153  0.152  0.000
 Cl        -0.084 -0.450 -0.000   -0.000  0.000 -0.127    0.801 -0.061 -0.000
 TransDip   0.008 -0.039 -0.000    0.000  0.000 -0.041    0.003  0.004 -0.000

 Mode:                 4                      5                      6
 Frequency:       229.25                 369.11                 451.01
 Force Cnst:      0.8412                 1.0466                 3.1536
 Red. Mass:      27.1676                13.0382                26.3132
 IR Active:          YES                    YES                    YES
 IR Intens:        1.817                 11.378                 25.143
 Raman Active:       YES                    YES                    YES
               X      Y      Z        X      Y      Z        X      Y      Z
 C          0.260 -0.057 -0.000   -0.000  0.000  0.975    0.456  0.127  0.000
 P          0.421 -0.074  0.000    0.000 -0.000 -0.173    0.105  0.624 -0.000
 F          0.657  0.480 -0.000    0.000  0.000  0.047   -0.267 -0.249  0.000
 I         -0.236 -0.003 -0.000    0.000 -0.000 -0.020   -0.048  0.007 -0.000
 Cl         0.038 -0.164  0.000   -0.000  0.000 -0.133    0.071 -0.485 -0.000
 TransDip   0.021 -0.038  0.000   -0.000 -0.000 -0.108    0.084  0.137 -0.000

 Mode:                 7                      8                      9
 Frequency:       708.66                 760.47                1095.28
 Force Cnst:      4.0427                 7.4632                 9.6648
 Red. Mass:      13.6629                21.9034                13.6739
 IR Active:          YES                    YES                    YES
 IR Intens:       78.266                200.681                 39.098
 Raman Active:       YES                    YES                    YES
               X      Y      Z        X      Y      Z        X      Y      Z
 C          0.877 -0.390  0.000   -0.185 -0.053 -0.000    0.375  0.879  0.000
 P         -0.126 -0.029 -0.000   -0.454  0.237  0.000   -0.166 -0.223 -0.000
 F         -0.002 -0.083 -0.000    0.781 -0.298 -0.000    0.037 -0.010 -0.000
 I         -0.023 -0.000 -0.000    0.008  0.001  0.000   -0.006 -0.002 -0.000
 Cl        -0.105  0.207 -0.000    0.013 -0.032  0.000    0.020 -0.089 -0.000
 TransDip   0.192 -0.208 -0.000   -0.454  0.000  0.000   -0.114  0.165 -0.000

 STANDARD THERMODYNAMIC QUANTITIES AT   298.15 K  AND     1.00 ATM

   This Molecule has  0 Imaginary Frequencies
   Zero point vibrational energy:        5.834 kcal/mol

   Atom    1 Element C  Has Mass   12.00000
   Atom    2 Element P  Has Mass   30.97376
   Atom    3 Element F  Has Mass   18.99840
   Atom    4 Element I  Has Mass  126.90440
   Atom    5 Element Cl Has Mass   34.96885
   Molecular Mass:   223.845410 amu
   Principal axes and moments of inertia in amu*Bohr^2:
                             1           2           3
    Eigenvalues --      606.89175  2092.79066  2699.68241
          X               0.99999     0.00412    -0.00000
          Y              -0.00412     0.99999    -0.00000
          Z               0.00000     0.00000     1.00000
   Rotational Symmetry Number is   1
   The Molecule is an Asymmetric Top
   Translational Enthalpy:        0.889 kcal/mol
   Rotational Enthalpy:           0.889 kcal/mol
   Vibrational Enthalpy:          7.873 kcal/mol
   gas constant (RT):             0.592 kcal/mol
   Translational Entropy:        42.120  cal/mol.K
   Rotational Entropy:           29.618  cal/mol.K
   Vibrational Entropy:          12.240  cal/mol.K

   Total Enthalpy:               10.242 kcal/mol
   Total Entropy:                83.978  cal/mol.K
Archival summary:
1\1\TWL02\FREQ\ProcedureUnspecified\BasisUnspecified\1l1111\taweetha\MonNov2614:48:172018MonNov2614:48:172018\0\\#,FREQ,ProcedureUnspecified,BasisUnspecified,\\0,1\I\C,1,2.13267\P,2,1.68053,1,115.505\F,3,1.6395,2,102.486,1,-180,0\Cl,2,1.72412,1,117.436,3,180,0\\\@

 Total job time:  76.97s(wall), 209.96s(cpu) 
 Mon Nov 26 14:48:17 2018

        *************************************************************
        *                                                           *
        *  Thank you very much for using Q-Chem.  Have a nice day.  *
        *                                                           *
        *************************************************************
