# Supplementary material for: Geometric and energetic data from ab initio calculations of haloethene, haloimine, halomethylenephosphine, haloiminophosphine, halodiazene, halodiphosphene and halocyclopropane
Source: Data Brief. 2019 Nov 2;27:104738. doi: 10.1016/j.dib.2019.104738 (PMC6861602; doi:10.1016/j.dib.2019.104738)
Supplement: Multimedia component 5 [file mmc5.zip › CP/B3LYP/ClICPHE.out]

Q-Chem Developer Version!
                  Welcome to Q-Chem
     A Quantum Leap Into The Future Of Chemistry


 Q-Chem 5.1, Q-Chem, Inc., Pleasanton, CA (2018)

 Yihan Shao,  Zhengting Gan,  E. Epifanovsky,  A. T. B. Gilbert,  M. Wormit,  
 J. Kussmann,  A. W. Lange,  A. Behn,  Jia Deng,  Xintian Feng,  D. Ghosh,  
 M. Goldey,  P. R. Horn,  L. D. Jacobson,  I. Kaliman,  T. Kus,  A. Landau,  
 Jie Liu,  E. I. Proynov,  R. M. Richard,  R. P. Steele,  E. J. Sundstrom,  
 H. L. Woodcock III,  P. M. Zimmerman,  D. Zuev,  B. Albrecht,  E. Alguire,  
 S. A. Baeppler,  D. Barton,  Z. Benda,  Y. A. Bernard,  E. J. Berquist,  
 K. B. Bravaya,  H. Burton,  D. Casanova,  Chun-Min Chang,  Yunqing Chen,  
 A. Chien,  K. D. Closser,  M. P. Coons,  S. Coriani,  S. Dasgupta,  
 A. L. Dempwolff,  M. Diedenhofen,  Hainam Do,  R. G. Edgar,  Po-Tung Fang,  
 S. Faraji,  S. Fatehi,  Qingguo Feng,  K. D. Fenk,  J. Fosso-Tande,  
 Qinghui Ge,  A. Ghysels,  G. Gidofalvi,  J. Gomes,  J. Gonthier,  A. Gunina,  
 D. Hait,  M. W. D. Hanson-Heine,  P. H. P. Harbach,  A. W. Hauser,  
 J. E. Herr,  E. G. Hohenstein,  Z. C. Holden,  Kerwin Hui,  B. C. Huynh,  
 T.-C. Jagau,  Hyunjun Ji,  B. Kaduk,  K. Khistyaev,  Jaehoon Kim,  
 P. Klunzinger,  K. Koh,  D. Kosenkov,  L. Koulias,  T. Kowalczyk,  
 C. M. Krauter,  A. Kunitsa,  Ka Un Lao,  A. Laurent,  K. V. Lawler,  
 Joonho Lee,  D. Lefrancois,  S. Lehtola,  D. S. Levine,  Yi-Pei Li,  
 You-Sheng Lin,  Fenglai Liu,  E. Livshits,  A. Luenser,  P. Manohar,  
 E. Mansoor,  S. F. Manzer,  Shan-Ping Mao,  Yuezhi Mao,  N. Mardirossian,  
 A. V. Marenich,  T. Markovich,  L. A. Martinez-Martinez,  S. A. Maurer,  
 N. J. Mayhall,  S. C. McKenzie,  J.-M. Mewes,  A. F. Morrison,  
 J. W. Mullinax,  K. Nanda,  T. S. Nguyen-Beck,  R. Olivares-Amaya,  
 J. A. Parkhill,  T. M. Perrine,  F. Plasser,  P. Pokhilko,  S. Prager,  
 A. Prociuk,  E. Ramos,  D. R. Rehn,  F. Rob,  M. Schneider,  N. Sergueev,  
 S. M. Sharada,  S. Sharma,  D. W. Small,  T. Stauch,  T. Stein,  
 Yu-Chuan Su,  A. J. W. Thom,  A. Tkatchenko,  T. Tsuchimochi,  N. M. Tubman,  
 L. Vogt,  M. L. Vidal,  O. Vydrov,  M. A. Watson,  J. Wenzel,  
 M. de Wergifosse,  T. A. Wesolowski,  A. White,  J. Witte,  A. Yamada,  
 Jun Yang,  K. Yao,  S. Yeganeh,  S. R. Yost,  Zhi-Qiang You,  A. Zech,  
 Igor Ying Zhang,  Xing Zhang,  Yan Zhao,  Ying Zhu,  B. R. Brooks,  
 G. K. L. Chan,  C. J. Cramer,  M. S. Gordon,  W. J. Hehre,  A. Klamt,  
 M. W. Schmidt,  C. D. Sherrill,  D. G. Truhlar,  A. Aspuru-Guzik,  R. Baer,  
 A. T. Bell,  N. A. Besley,  Jeng-Da Chai,  A. E. DePrince, III,  
 R. A. DiStasio Jr.,  A. Dreuw,  B. D. Dunietz,  T. R. Furlani,  
 Chao-Ping Hsu,  Yousung Jung,  Jing Kong,  D. S. Lambrecht,  WanZhen Liang,  
 C. Ochsenfeld,  V. A. Rassolov,  L. V. Slipchenko,  J. E. Subotnik,  
 T. Van Voorhis,  J. M. Herbert,  A. I. Krylov,  P. M. W. Gill,  M. Head-Gordon

 Contributors to earlier versions of Q-Chem not listed above: 
 R. D. Adamson,  B. Austin,  J. Baker,  G. J. O. Beran,  K. Brandhorst,  
 S. T. Brown,  E. F. C. Byrd,  A. K. Chakraborty,  C.-L. Cheng,  
 Siu Hung Chien,  D. M. Chipman,  D. L. Crittenden,  H. Dachsel,  
 R. J. Doerksen,  A. D. Dutoi,  L. Fusti-Molnar,  W. A. Goddard III,  
 A. Golubeva-Zadorozhnaya,  S. R. Gwaltney,  G. Hawkins,  A. Heyden,  
 S. Hirata,  G. Kedziora,  F. J. Keil,  C. Kelley,  Jihan Kim,  R. A. King,  
 R. Z. Khaliullin,  P. P. Korambath,  W. Kurlancheek,  A. M. Lee,  M. S. Lee,  
 S. V. Levchenko,  Ching Yeh Lin,  D. Liotard,  R. C. Lochan,  I. Lotan,  
 P. E. Maslen,  N. Nair,  D. P. O'Neill,  D. Neuhauser,  E. Neuscamman,  
 C. M. Oana,  R. Olson,  B. Peters,  R. Peverati,  P. A. Pieniazek,  
 Y. M. Rhee,  J. Ritchie,  M. A. Rohrdanz,  E. Rosta,  N. J. Russ,  
 H. F. Schaefer III,  N. E. Schultz,  N. Shenvi,  A. C. Simmonett,  A. Sodt,  
 D. Stuck,  K. S. Thanthiriwatte,  V. Vanovschi,  Tao Wang,  A. Warshel,  
 C. F. Williams,  Q. Wu,  X. Xu,  W. Zhang

 Please cite Q-Chem as follows:
 Y. Shao et al., Mol. Phys. 113, 184-215 (2015)
 DOI: 10.1080/00268976.2014.952696

 Q-Chem 5.1.2 for Intel X86 EM64T Linux

 Parts of Q-Chem use Armadillo 8.300.2 (Tropical Shenanigans).
 http://arma.sourceforge.net/

 Q-Chem begins on Mon Nov 26 18:12:54 2018  

Host: 
0

     Scratch files written to /scratch/taweetham/qchem53130//
Input Ideriv = 2
Curr. Ideriv = -1
Max.  Ideriv = 2

Checking the input file for inconsistencies... 	...done.

--------------------------------------------------------------
User input:
--------------------------------------------------------------
$molecule
0 1
C 
P 1 1.5 
H 2 PH 1 120. 
I 1 PI 2 120.  3 180.0
Cl 1 PCl 2 120.  3 0.0

PH=1.44
PF=1.54
PCl=2.03
PBr=2.5
PI=2.6
$end

$rem
   job_type	optimization
   basis	6-311++g**
   method	b3lyp
$end

--------------------------------------------------------------
 ----------------------------------------------------------------
             Standard Nuclear Orientation (Angstroms)
    I     Atom           X                Y                Z
 ----------------------------------------------------------------
    1      C       1.1430564519     0.2419423281     0.0000000000
    2      P       1.7268970921     1.6236550720     0.0000000000
    3      H       3.1558750030     1.8014811959     0.0000000000
    4      I      -1.4370425538    -0.0791326179     0.0000000000
    5      Cl      2.3673873680    -1.3772901469    -0.0000000000
 ----------------------------------------------------------------
 Molecular Point Group                 Cs    NOp =  2
 Largest Abelian Subgroup              Cs    NOp =  2
 Nuclear Repulsion Energy =   417.8904897130 hartrees
 There are       46 alpha and       46 beta electrons
 Requested basis set is 6-311++G(d,p)
 There are 61 shells and 151 basis functions

 Total QAlloc Memory Limit   2000 MB
 Mega-Array Size       188 MB
 MEM_STATIC part       192 MB
 A cutoff of  1.0D-11 yielded   1488 shell pairs
 There are      9755 function pairs (     10844 Cartesian)
 Smallest overlap matrix eigenvalue = 5.16E-04

 Scale SEOQF with 1.000000e-01/1.000000e-01/1.000000e-01

 Standard Electronic Orientation quadrupole field applied
 Nucleus-field energy     =     0.0000000150 hartrees
 Guess from superposition of atomic densities
 Warning:  Energy on first SCF cycle will be non-variational
 SAD guess density has 92.000000 electrons

 -----------------------------------------------------------------------
  General SCF calculation program by
  Eric Jon Sundstrom, Paul Horn, Yuezhi Mao, Dmitri Zuev, Alec White,
  David Stuck, Shaama M.S., Shane Yost, Joonho Lee, David Small,
  Daniel Levine, Susi Lehtola, Hugh Burton, Evgeny Epifanovsky
 -----------------------------------------------------------------------
 Exchange:     0.2000 Hartree-Fock + 0.0800 Slater + 0.7200 B88
 Correlation:  0.1900 VWN1RPA + 0.8100 LYP
 Using SG-1 standard quadrature grid
 A restricted SCF calculation will be
 performed using DIIS
 SCF converges when DIIS error is below 1.0e-08
 ---------------------------------------
  Cycle       Energy         DIIS error
 ---------------------------------------
    1   -7759.9905208396      3.57e-02  
    2   -7759.6759963863      2.79e-03  
    3   -7759.6112270876      4.98e-03  
    4   -7759.6926845832      1.61e-03  
    5   -7759.7004861078      4.85e-04  
    6   -7759.7011519978      1.80e-04  
    7   -7759.7012637305      2.01e-05  
    8   -7759.7012651460      7.30e-06  
    9   -7759.7012652789      2.34e-06  
   10   -7759.7012653003      9.46e-07  
   11   -7759.7012653050      1.78e-07  
   12   -7759.7012653052      3.70e-08  
   13   -7759.7012653052      1.38e-08  
   14   -7759.7012653052      2.23e-09  Convergence criterion met
 ---------------------------------------
 SCF time:   CPU 19.00s  wall 19.00s 
 SCF   energy in the final basis set =    -7759.7012653052
 Total energy in the final basis set =    -7759.7012653052

 --------------------------------------------------------------
             Orbital Energies (a.u.) and Symmetries
 --------------------------------------------------------------

 Alpha MOs, Restricted
 -- Occupied --                  
******* -176.33 -165.73 -165.73 -165.73 -101.57  -77.08  -35.83
  1 A'    2 A'    3 A'    4 A'    1 A"    5 A'    6 A'    7 A'                 
-31.320 -31.312 -31.312 -22.970 -22.969 -22.969 -22.963 -22.963
  8 A'    9 A'    2 A"   10 A'   11 A'    3 A"   12 A'    4 A"                 
-10.307  -9.478  -7.244  -7.233  -7.233  -6.581  -6.374  -4.788
 13 A'   14 A'   15 A'   16 A'    5 A"   17 A'   18 A'   19 A'                 
 -4.770  -4.770  -4.742  -4.741  -4.737  -2.053  -2.047  -2.047
 20 A'    6 A"   21 A'    7 A"   22 A'   23 A'    8 A"   24 A'                 
 -2.032  -2.032  -0.840  -0.768  -0.653  -0.545  -0.449  -0.391
 25 A'    9 A"   26 A'   27 A'   28 A'   29 A'   30 A'   31 A'                 
 -0.369  -0.324  -0.309  -0.295  -0.284  -0.282
 10 A"   32 A'   11 A"   33 A'   12 A"   34 A'                                 
 -- Virtual --                   
 -0.171  -0.089  -0.088  -0.004   0.014   0.038   0.043   0.059
 35 A'   36 A'   13 A"   37 A'   38 A'   39 A'   14 A"   40 A'                 
  0.066   0.078   0.088   0.102   0.111   0.113   0.122   0.142
 41 A'   42 A'   15 A"   43 A'   44 A'   16 A"   45 A'   46 A'                 
  0.161   0.176   0.205   0.219   0.222   0.275   0.283   0.319
 47 A'   48 A'   49 A'   17 A"   50 A'   51 A'   18 A"   52 A'                 
  0.379   0.390   0.392   0.395   0.411   0.434   0.457   0.470
 53 A'   19 A"   20 A"   54 A'   55 A'   56 A'   57 A'   21 A"                 
  0.471   0.525   0.552   0.556   0.595   0.614   0.644   0.663
 58 A'   59 A'   60 A'   22 A"   23 A"   61 A'   62 A'   24 A"                 
  0.774   0.785   0.846   0.864   0.877   0.880   0.921   0.989
 63 A'   64 A'   65 A'   25 A"   66 A'   26 A"   67 A'   68 A'                 
  1.081   1.128   1.268   1.269   1.310   1.311   1.384   1.412
 69 A'   70 A'   71 A'   27 A"   28 A"   72 A'   73 A'   29 A"                 
  1.539   1.549   1.595   1.620   1.657   1.731   1.960   2.076
 30 A"   74 A'   31 A"   75 A'   76 A'   77 A'   78 A'   79 A'                 
  2.246   2.266   2.374   2.561   2.683   2.827   3.175   3.944
 32 A"   80 A'   81 A'   82 A'   33 A"   83 A'   84 A'   34 A"                 
  3.950   3.953   4.006   4.081   4.323   5.970   5.990   6.008
 85 A'   35 A"   86 A'   87 A'   88 A'   36 A"   89 A'   90 A'                 
  7.013   9.662  13.805  13.887  14.107  23.431  25.783  25.819
 91 A'   92 A'   37 A"   93 A'   94 A'   95 A'   38 A"   96 A'                 
 26.165  27.774  28.313  28.328  28.337  28.515  28.517  28.518
 97 A'   98 A'   39 A"   99 A'  100 A'   40 A"   41 A"  101 A'                 
 28.540  28.587 127.857 127.869 127.883 151.581 163.198 215.640
102 A'  103 A'   42 A"  104 A'  105 A'  106 A'  107 A'  108 A'                 
*******
109 A'                                                                         

 Beta MOs, Restricted
 -- Occupied --                  
******* -176.33 -165.73 -165.73 -165.73 -101.57  -77.08  -35.83
  1 A'    2 A'    3 A'    4 A'    1 A"    5 A'    6 A'    7 A'                 
-31.320 -31.312 -31.312 -22.970 -22.969 -22.969 -22.963 -22.963
  8 A'    9 A'    2 A"   10 A'   11 A'    3 A"   12 A'    4 A"                 
-10.307  -9.478  -7.244  -7.233  -7.233  -6.581  -6.374  -4.788
 13 A'   14 A'   15 A'   16 A'    5 A"   17 A'   18 A'   19 A'                 
 -4.770  -4.770  -4.742  -4.741  -4.737  -2.053  -2.047  -2.047
 20 A'    6 A"   21 A'    7 A"   22 A'   23 A'    8 A"   24 A'                 
 -2.032  -2.032  -0.840  -0.768  -0.653  -0.545  -0.449  -0.391
 25 A'    9 A"   26 A'   27 A'   28 A'   29 A'   30 A'   31 A'                 
 -0.369  -0.324  -0.309  -0.295  -0.284  -0.282
 10 A"   32 A'   11 A"   33 A'   12 A"   34 A'                                 
 -- Virtual --                   
 -0.171  -0.089  -0.088  -0.004   0.014   0.038   0.043   0.059
 35 A'   36 A'   13 A"   37 A'   38 A'   39 A'   14 A"   40 A'                 
  0.066   0.078   0.088   0.102   0.111   0.113   0.122   0.142
 41 A'   42 A'   15 A"   43 A'   44 A'   16 A"   45 A'   46 A'                 
  0.161   0.176   0.205   0.219   0.222   0.275   0.283   0.319
 47 A'   48 A'   49 A'   17 A"   50 A'   51 A'   18 A"   52 A'                 
  0.379   0.390   0.392   0.395   0.411   0.434   0.457   0.470
 53 A'   19 A"   20 A"   54 A'   55 A'   56 A'   57 A'   21 A"                 
  0.471   0.525   0.552   0.556   0.595   0.614   0.644   0.663
 58 A'   59 A'   60 A'   22 A"   23 A"   61 A'   62 A'   24 A"                 
  0.774   0.785   0.846   0.864   0.877   0.880   0.921   0.989
 63 A'   64 A'   65 A'   25 A"   66 A'   26 A"   67 A'   68 A'                 
  1.081   1.128   1.268   1.269   1.310   1.311   1.384   1.412
 69 A'   70 A'   71 A'   27 A"   28 A"   72 A'   73 A'   29 A"                 
  1.539   1.549   1.595   1.620   1.657   1.731   1.960   2.076
 30 A"   74 A'   31 A"   75 A'   76 A'   77 A'   78 A'   79 A'                 
  2.246   2.266   2.374   2.561   2.683   2.827   3.175   3.944
 32 A"   80 A'   81 A'   82 A'   33 A"   83 A'   84 A'   34 A"                 
  3.950   3.953   4.006   4.081   4.323   5.970   5.990   6.008
 85 A'   35 A"   86 A'   87 A'   88 A'   36 A"   89 A'   90 A'                 
  7.013   9.662  13.805  13.887  14.107  23.431  25.783  25.819
 91 A'   92 A'   37 A"   93 A'   94 A'   95 A'   38 A"   96 A'                 
 26.165  27.774  28.313  28.328  28.337  28.515  28.517  28.518
 97 A'   98 A'   39 A"   99 A'  100 A'   40 A"   41 A"  101 A'                 
 28.540  28.587 127.857 127.869 127.883 151.581 163.198 215.640
102 A'  103 A'   42 A"  104 A'  105 A'  106 A'  107 A'  108 A'                 
*******
109 A'                                                                         
 --------------------------------------------------------------

          Ground-State Mulliken Net Atomic Charges

     Atom                 Charge (a.u.)
  ----------------------------------------
      1 C                    -0.287185
      2 P                     0.113951
      3 H                     0.022237
      4 I                     0.096706
      5 Cl                    0.054290
  ----------------------------------------
  Sum of atomic charges =    -0.000000

 -----------------------------------------------------------------
                    Cartesian Multipole Moments
 -----------------------------------------------------------------
    Charge (ESU x 10^10)
                -0.0000
    Dipole Moment (Debye)
         X       0.4189      Y       1.7168      Z      -0.0000
       Tot       1.7672
    Quadrupole Moments (Debye-Ang)
        XX     -52.9225     XY       6.3825     YY     -61.5122
        XZ       0.0000     YZ       0.0000     ZZ     -61.5678
    Octopole Moments (Debye-Ang^2)
       XXX     -61.1631    XXY      11.3218    XYY     -12.0199
       YYY     -10.8055    XXZ       0.0000    XYZ       0.0000
       YYZ       0.0000    XZZ     -19.3550    YZZ      -1.8197
       ZZZ      -0.0000
    Hexadecapole Moments (Debye-Ang^3)
      XXXX   -1084.1674   XXXY      37.0129   XXYY    -239.3750
      XYYY       2.3199   YYYY    -459.6465   XXXZ       0.0000
      XXYZ       0.0000   XYYZ       0.0000   YYYZ       0.0000
      XXZZ    -211.6652   XYZZ       1.6483   YYZZ     -89.5931
      XZZZ       0.0000   YZZZ       0.0000   ZZZZ     -84.4183
 -----------------------------------------------------------------
 Calculating analytic gradient of the SCF energy
 Gradient of SCF Energy
            1           2           3           4           5
    1   0.0427352  -0.0305136   0.0008840  -0.0520172   0.0389116
    2   0.1906019  -0.1825587   0.0232247  -0.0029615  -0.0283064
    3   0.0000000   0.0000000  -0.0000000  -0.0000000  -0.0000000
 Max gradient component =       1.906E-01
 RMS gradient           =       7.210E-02
 Gradient time:  CPU 4.61 s  wall 4.61 s
 Geometry Optimization Parameters
   NAtoms,    NIC,     NZ,  NCons,   NDum,   NFix, NCnnct, MaxDiis
        5      20       5       0       0       0       0       0


** GEOMETRY OPTIMIZATION IN DELOCALIZED INTERNAL COORDINATES **
   Searching for a Minimum

   Optimization Cycle:   1

                       Coordinates (Angstroms)
     ATOM                X               Y               Z
      1  C         1.1430564519    0.2419423281    0.0000000000
      2  P         1.7268970921    1.6236550720    0.0000000000
      3  H         3.1558750030    1.8014811959    0.0000000000
      4  I        -1.4370425538   -0.0791326179    0.0000000000
      5  Cl        2.3673873680   -1.3772901469    0.0000000000
   Point Group: cs    Number of degrees of freedom:     7


   Energy is  -7759.701265305


 Attempting to Generate Delocalized Internal Coordinates

  7 Hessian modes will be used to form the next step
  Hessian Eigenvalues:
     0.044459    0.139919    0.160000    0.198009    0.250000    0.250000
     0.766766

 Minimum Search - Taking Simple RFO Step
 Searching for Lamda that Minimizes Along All modes
 Value Taken    Lamda =  -0.08129048
 Calculated Step too Large.  Step scaled by  0.522535
 Step Taken.  Stepsize is  0.300000

                             Maximum     Tolerance    Cnvgd?
         Gradient           0.148350      0.000300      NO
         Displacement       0.180809      0.001200      NO
         Energy change     *********      0.000001      NO


 New Cartesian Coordinates Obtained by Inverse Iteration

 Displacement from previous Coordinates is:  0.339542
 ----------------------------------------------------------------
             Standard Nuclear Orientation (Angstroms)
    I     Atom           X                Y                Z
 ----------------------------------------------------------------
    1      C       1.1392786987     0.2479438063     0.0000000000
    2      P       1.6996216441     1.6948499541     0.0000000000
    3      H       3.1356385679     1.7222540354     0.0000000000
    4      I      -1.3206131550    -0.1092111303     0.0000000000
    5      Cl      2.3022476055    -1.3451808345     0.0000000000
 ----------------------------------------------------------------
 Molecular Point Group                 Cs    NOp =  2
 Largest Abelian Subgroup              Cs    NOp =  2
 Nuclear Repulsion Energy =   428.8959856725 hartrees
 There are       46 alpha and       46 beta electrons
 Applying Cartesian multipole field
    Component          Value
    ---------          -----
     (2,0,0)        1.00000E-11
     (0,2,0)        2.00000E-11
     (0,0,2)       -3.00000E-11
 Nucleus-field energy     =     0.0000000143 hartrees
 Requested basis set is 6-311++G(d,p)
 There are 61 shells and 151 basis functions
 A cutoff of  1.0D-11 yielded   1524 shell pairs
 There are      9981 function pairs (     11100 Cartesian)
 Smallest overlap matrix eigenvalue = 4.82E-04
 Guess MOs from SCF MO coefficient file

 -----------------------------------------------------------------------
  General SCF calculation program by
  Eric Jon Sundstrom, Paul Horn, Yuezhi Mao, Dmitri Zuev, Alec White,
  David Stuck, Shaama M.S., Shane Yost, Joonho Lee, David Small,
  Daniel Levine, Susi Lehtola, Hugh Burton, Evgeny Epifanovsky
 -----------------------------------------------------------------------
 Exchange:     0.2000 Hartree-Fock + 0.0800 Slater + 0.7200 B88
 Correlation:  0.1900 VWN1RPA + 0.8100 LYP
 Using SG-1 standard quadrature grid
 A restricted SCF calculation will be
 performed using DIIS
 SCF converges when DIIS error is below 1.0e-08
 ---------------------------------------
  Cycle       Energy         DIIS error
 ---------------------------------------
    1   -7759.7354411162      8.92e-04  
    2   -7759.7388267091      3.41e-04  
    3   -7759.7384562464      4.78e-04  
    4   -7759.7391454296      1.87e-04  
    5   -7759.7392510822      5.03e-05  
    6   -7759.7392594679      9.08e-06  
    7   -7759.7392597414      2.96e-06  
    8   -7759.7392597685      1.47e-06  
    9   -7759.7392597751      2.47e-07  
   10   -7759.7392597753      4.46e-08  
   11   -7759.7392597753      1.71e-08  
   12   -7759.7392597753      3.42e-09  Convergence criterion met
 ---------------------------------------
 SCF time:   CPU 16.76s  wall 17.00s 
 SCF   energy in the final basis set =    -7759.7392597753
 Total energy in the final basis set =    -7759.7392597753

 --------------------------------------------------------------
             Orbital Energies (a.u.) and Symmetries
 --------------------------------------------------------------

 Alpha MOs, Restricted
 -- Occupied --                  
******* -176.33 -165.73 -165.73 -165.73 -101.57  -77.08  -35.82
  1 A'    2 A'    3 A'    4 A'    1 A"    5 A'    6 A'    7 A'                 
-31.318 -31.310 -31.310 -22.968 -22.966 -22.966 -22.961 -22.961
  8 A'    9 A'    2 A"   10 A'   11 A'    3 A"   12 A'    4 A"                 
-10.310  -9.485  -7.250  -7.239  -7.239  -6.580  -6.371  -4.786
 13 A'   14 A'   15 A'    5 A"   16 A'   17 A'   18 A'   19 A'                 
 -4.768  -4.768  -4.741  -4.740  -4.736  -2.050  -2.045  -2.045
 20 A'    6 A"   21 A'    7 A"   22 A'   23 A'   24 A'    8 A"                 
 -2.030  -2.030  -0.848  -0.760  -0.655  -0.542  -0.455  -0.395
 25 A'    9 A"   26 A'   27 A'   28 A'   29 A'   30 A'   31 A'                 
 -0.372  -0.328  -0.308  -0.301  -0.284  -0.280
 10 A"   32 A'   11 A"   33 A'   34 A'   12 A"                                 
 -- Virtual --                   
 -0.150  -0.092  -0.077  -0.004   0.016   0.037   0.044   0.055
 35 A'   13 A"   36 A'   37 A'   38 A'   39 A'   14 A"   40 A'                 
  0.065   0.078   0.087   0.100   0.113   0.115   0.124   0.137
 41 A'   42 A'   15 A"   43 A'   44 A'   16 A"   45 A'   46 A'                 
  0.159   0.176   0.204   0.218   0.220   0.276   0.284   0.317
 47 A'   48 A'   49 A'   50 A'   17 A"   51 A'   18 A"   52 A'                 
  0.383   0.391   0.393   0.401   0.419   0.433   0.449   0.467
 53 A'   19 A"   20 A"   54 A'   55 A'   56 A'   57 A'   21 A"                 
  0.470   0.519   0.556   0.565   0.596   0.596   0.641   0.658
 58 A'   59 A'   22 A"   60 A'   23 A"   61 A'   62 A'   24 A"                 
  0.792   0.807   0.845   0.857   0.874   0.880   0.905   1.010
 63 A'   64 A'   65 A'   25 A"   66 A'   26 A"   67 A'   68 A'                 
  1.082   1.101   1.267   1.272   1.321   1.326   1.372   1.419
 69 A'   70 A'   27 A"   71 A'   72 A'   28 A"   73 A'   29 A"                 
  1.519   1.571   1.587   1.643   1.666   1.760   1.924   2.072
 30 A"   74 A'   31 A"   75 A'   76 A'   77 A'   78 A'   79 A'                 
  2.242   2.265   2.378   2.569   2.676   2.828   3.145   3.945
 32 A"   80 A'   81 A'   82 A'   33 A"   83 A'   84 A'   34 A"                 
  3.954   3.962   4.020   4.115   4.328   5.975   5.997   6.017
 85 A'   35 A"   86 A'   87 A'   88 A'   36 A"   89 A'   90 A'                 
  7.002   9.665  13.805  13.891  14.059  23.377  25.780  25.820
 91 A'   92 A'   37 A"   93 A'   94 A'   95 A'   38 A"   96 A'                 
 26.196  27.781  28.317  28.335  28.343  28.517  28.521  28.522
 97 A'   98 A'   39 A"   99 A'  100 A'   40 A"  101 A'   41 A"                 
 28.549  28.606 127.861 127.875 127.891 151.587 163.172 215.644
102 A'  103 A'   42 A"  104 A'  105 A'  106 A'  107 A'  108 A'                 
*******
109 A'                                                                         

 Beta MOs, Restricted
 -- Occupied --                  
******* -176.33 -165.73 -165.73 -165.73 -101.57  -77.08  -35.82
  1 A'    2 A'    3 A'    4 A'    1 A"    5 A'    6 A'    7 A'                 
-31.318 -31.310 -31.310 -22.968 -22.966 -22.966 -22.961 -22.961
  8 A'    9 A'    2 A"   10 A'   11 A'    3 A"   12 A'    4 A"                 
-10.310  -9.485  -7.250  -7.239  -7.239  -6.580  -6.371  -4.786
 13 A'   14 A'   15 A'    5 A"   16 A'   17 A'   18 A'   19 A'                 
 -4.768  -4.768  -4.741  -4.740  -4.736  -2.050  -2.045  -2.045
 20 A'    6 A"   21 A'    7 A"   22 A'   23 A'   24 A'    8 A"                 
 -2.030  -2.030  -0.848  -0.760  -0.655  -0.542  -0.455  -0.395
 25 A'    9 A"   26 A'   27 A'   28 A'   29 A'   30 A'   31 A'                 
 -0.372  -0.328  -0.308  -0.301  -0.284  -0.280
 10 A"   32 A'   11 A"   33 A'   34 A'   12 A"                                 
 -- Virtual --                   
 -0.150  -0.092  -0.077  -0.004   0.016   0.037   0.044   0.055
 35 A'   13 A"   36 A'   37 A'   38 A'   39 A'   14 A"   40 A'                 
  0.065   0.078   0.087   0.100   0.113   0.115   0.124   0.137
 41 A'   42 A'   15 A"   43 A'   44 A'   16 A"   45 A'   46 A'                 
  0.159   0.176   0.204   0.218   0.220   0.276   0.284   0.317
 47 A'   48 A'   49 A'   50 A'   17 A"   51 A'   18 A"   52 A'                 
  0.383   0.391   0.393   0.401   0.419   0.433   0.449   0.467
 53 A'   19 A"   20 A"   54 A'   55 A'   56 A'   57 A'   21 A"                 
  0.470   0.519   0.556   0.565   0.596   0.596   0.641   0.658
 58 A'   59 A'   22 A"   60 A'   23 A"   61 A'   62 A'   24 A"                 
  0.792   0.807   0.845   0.857   0.874   0.880   0.905   1.010
 63 A'   64 A'   65 A'   25 A"   66 A'   26 A"   67 A'   68 A'                 
  1.082   1.101   1.267   1.272   1.321   1.326   1.372   1.419
 69 A'   70 A'   27 A"   71 A'   72 A'   28 A"   73 A'   29 A"                 
  1.519   1.571   1.587   1.643   1.666   1.760   1.924   2.072
 30 A"   74 A'   31 A"   75 A'   76 A'   77 A'   78 A'   79 A'                 
  2.242   2.265   2.378   2.569   2.676   2.828   3.145   3.945
 32 A"   80 A'   81 A'   82 A'   33 A"   83 A'   84 A'   34 A"                 
  3.954   3.962   4.020   4.115   4.328   5.975   5.997   6.017
 85 A'   35 A"   86 A'   87 A'   88 A'   36 A"   89 A'   90 A'                 
  7.002   9.665  13.805  13.891  14.059  23.377  25.780  25.820
 91 A'   92 A'   37 A"   93 A'   94 A'   95 A'   38 A"   96 A'                 
 26.196  27.781  28.317  28.335  28.343  28.517  28.521  28.522
 97 A'   98 A'   39 A"   99 A'  100 A'   40 A"  101 A'   41 A"                 
 28.549  28.606 127.861 127.875 127.891 151.587 163.172 215.644
102 A'  103 A'   42 A"  104 A'  105 A'  106 A'  107 A'  108 A'                 
*******
109 A'                                                                         
 --------------------------------------------------------------

          Ground-State Mulliken Net Atomic Charges

     Atom                 Charge (a.u.)
  ----------------------------------------
      1 C                    -0.319434
      2 P                     0.101170
      3 H                     0.004866
      4 I                     0.100414
      5 Cl                    0.112984
  ----------------------------------------
  Sum of atomic charges =    -0.000000

 -----------------------------------------------------------------
                    Cartesian Multipole Moments
 -----------------------------------------------------------------
    Charge (ESU x 10^10)
                 0.0000
    Dipole Moment (Debye)
         X       0.4348      Y       1.3622      Z       0.0000
       Tot       1.4299
    Quadrupole Moments (Debye-Ang)
        XX     -53.6640     XY       5.2927     YY     -61.2110
        XZ      -0.0000     YZ      -0.0000     ZZ     -61.6431
    Octopole Moments (Debye-Ang^2)
       XXX     -67.3832    XXY       7.0757    XYY     -14.3320
       YYY     -13.7518    XXZ       0.0000    XYZ      -0.0000
       YYZ      -0.0000    XZZ     -21.6876    YZZ      -2.7069
       ZZZ       0.0000
    Hexadecapole Moments (Debye-Ang^3)
      XXXX   -1012.2048   XXXY      15.7361   XXYY    -228.3021
      XYYY     -13.8346   YYYY    -468.3377   XXXZ       0.0000
      XXYZ      -0.0000   XYYZ      -0.0000   YYYZ      -0.0000
      XXZZ    -197.4202   XYZZ      -3.2208   YYZZ     -91.4031
      XZZZ       0.0000   YZZZ      -0.0000   ZZZZ     -84.7591
 -----------------------------------------------------------------
 Calculating analytic gradient of the SCF energy
 Gradient of SCF Energy
            1           2           3           4           5
    1   0.0238477  -0.0144386   0.0021877  -0.0484836   0.0368868
    2   0.1362493  -0.1183204   0.0177734  -0.0035632  -0.0321391
    3  -0.0000000  -0.0000000   0.0000000   0.0000000   0.0000000
 Max gradient component =       1.362E-01
 RMS gradient           =       5.061E-02
 Gradient time:  CPU 4.73 s  wall 4.74 s
 Geometry Optimization Parameters
   NAtoms,    NIC,     NZ,  NCons,   NDum,   NFix, NCnnct, MaxDiis
        5      20       5       0       0       0       0       0

 Cartesian Hessian Update
 Hessian Updated using BFGS Update


** GEOMETRY OPTIMIZATION IN DELOCALIZED INTERNAL COORDINATES **
   Searching for a Minimum

   Optimization Cycle:   2

                       Coordinates (Angstroms)
     ATOM                X               Y               Z
      1  C         1.1392786987    0.2479438063    0.0000000000
      2  P         1.6996216441    1.6948499541    0.0000000000
      3  H         3.1356385679    1.7222540354    0.0000000000
      4  I        -1.3206131550   -0.1092111303    0.0000000000
      5  Cl        2.3022476055   -1.3451808345    0.0000000000
   Point Group: cs    Number of degrees of freedom:     7


   Energy is  -7759.739259775

 Hessian Updated using BFGS Update

  7 Hessian modes will be used to form the next step
  Hessian Eigenvalues:
     0.034351    0.101615    0.164213    0.198078    0.246416    0.251701
     0.807342

 Minimum Search - Taking Simple RFO Step
 Searching for Lamda that Minimizes Along All modes
 Value Taken    Lamda =  -0.07759354
 Calculated Step too Large.  Step scaled by  0.409188
 Step Taken.  Stepsize is  0.300000

                             Maximum     Tolerance    Cnvgd?
         Gradient           0.103990      0.000300      NO
         Displacement       0.168610      0.001200      NO
         Energy change     -0.037994      0.000001      NO


 New Cartesian Coordinates Obtained by Inverse Iteration

 Displacement from previous Coordinates is:  0.346220
 ----------------------------------------------------------------
             Standard Nuclear Orientation (Angstroms)
    I     Atom           X                Y                Z
 ----------------------------------------------------------------
    1      C       1.1403432992     0.2524280319     0.0000000000
    2      P       1.6789506215     1.7472158786     0.0000000000
    3      H       3.1088360364     1.6410657901     0.0000000000
    4      I      -1.2020678496    -0.1389527172     0.0000000000
    5      Cl      2.2301112537    -1.2911011522     0.0000000000
 ----------------------------------------------------------------
 Molecular Point Group                 Cs    NOp =  2
 Largest Abelian Subgroup              Cs    NOp =  2
 Nuclear Repulsion Energy =   442.7701897725 hartrees
 There are       46 alpha and       46 beta electrons
 Applying Cartesian multipole field
    Component          Value
    ---------          -----
     (2,0,0)        1.00000E-11
     (0,2,0)        2.00000E-11
     (0,0,2)       -3.00000E-11
 Nucleus-field energy     =     0.0000000135 hartrees
 Requested basis set is 6-311++G(d,p)
 There are 61 shells and 151 basis functions
 A cutoff of  1.0D-11 yielded   1543 shell pairs
 There are     10066 function pairs (     11188 Cartesian)
 Smallest overlap matrix eigenvalue = 4.31E-04
 Guess MOs from SCF MO coefficient file

 -----------------------------------------------------------------------
  General SCF calculation program by
  Eric Jon Sundstrom, Paul Horn, Yuezhi Mao, Dmitri Zuev, Alec White,
  David Stuck, Shaama M.S., Shane Yost, Joonho Lee, David Small,
  Daniel Levine, Susi Lehtola, Hugh Burton, Evgeny Epifanovsky
 -----------------------------------------------------------------------
 Exchange:     0.2000 Hartree-Fock + 0.0800 Slater + 0.7200 B88
 Correlation:  0.1900 VWN1RPA + 0.8100 LYP
 Using SG-1 standard quadrature grid
 A restricted SCF calculation will be
 performed using DIIS
 SCF converges when DIIS error is below 1.0e-08
 ---------------------------------------
  Cycle       Energy         DIIS error
 ---------------------------------------
    1   -7759.7641179641      8.98e-04  
    2   -7759.7674445619      3.31e-04  
    3   -7759.7670883388      4.86e-04  
    4   -7759.7677600895      1.46e-04  
    5   -7759.7678262878      4.70e-05  
    6   -7759.7678337630      6.01e-06  
    7   -7759.7678338861      1.38e-06  
    8   -7759.7678338933      4.22e-07  
    9   -7759.7678338940      2.18e-07  
   10   -7759.7678338941      3.28e-08  
   11   -7759.7678338941      9.57e-09  Convergence criterion met
 ---------------------------------------
 SCF time:   CPU 15.71s  wall 16.00s 
 SCF   energy in the final basis set =    -7759.7678338941
 Total energy in the final basis set =    -7759.7678338941

 --------------------------------------------------------------
             Orbital Energies (a.u.) and Symmetries
 --------------------------------------------------------------

 Alpha MOs, Restricted
 -- Occupied --                  
******* -176.32 -165.73 -165.73 -165.73 -101.58  -77.08  -35.82
  1 A'    2 A'    3 A'    1 A"    4 A'    5 A'    6 A'    7 A'                 
-31.314 -31.306 -31.306 -22.964 -22.962 -22.962 -22.957 -22.957
  8 A'    2 A"    9 A'   10 A'    3 A"   11 A'   12 A'    4 A"                 
-10.309  -9.491  -7.257  -7.246  -7.246  -6.577  -6.368  -4.782
 13 A'   14 A'   15 A'    5 A"   16 A'   17 A'   18 A'   19 A'                 
 -4.765  -4.765  -4.738  -4.738  -4.734  -2.047  -2.042  -2.042
 20 A'    6 A"   21 A'    7 A"   22 A'   23 A'   24 A'    8 A"                 
 -2.027  -2.027  -0.864  -0.754  -0.657  -0.541  -0.461  -0.401
 25 A'    9 A"   26 A'   27 A'   28 A'   29 A'   30 A'   31 A'                 
 -0.380  -0.332  -0.307  -0.307  -0.283  -0.274
 10 A"   32 A'   11 A"   33 A'   34 A'   12 A"                                 
 -- Virtual --                   
 -0.126  -0.094  -0.058  -0.004   0.019   0.037   0.044   0.051
 35 A'   13 A"   36 A'   37 A'   38 A'   39 A'   14 A"   40 A'                 
  0.066   0.079   0.084   0.098   0.116   0.117   0.126   0.133
 41 A'   42 A'   15 A"   43 A'   44 A'   16 A"   45 A'   46 A'                 
  0.158   0.178   0.199   0.220   0.221   0.276   0.287   0.316
 47 A'   48 A'   49 A'   50 A'   17 A"   51 A'   18 A"   52 A'                 
  0.385   0.393   0.394   0.408   0.425   0.435   0.448   0.463
 53 A'   19 A"   20 A"   54 A'   55 A'   56 A'   57 A'   21 A"                 
  0.467   0.505   0.555   0.585   0.595   0.598   0.642   0.654
 58 A'   59 A'   22 A"   60 A'   61 A'   23 A"   62 A'   24 A"                 
  0.814   0.821   0.849   0.850   0.870   0.880   0.889   1.033
 63 A'   64 A'   25 A"   65 A'   66 A'   26 A"   67 A'   68 A'                 
  1.053   1.118   1.270   1.302   1.332   1.345   1.378   1.426
 69 A'   70 A'   27 A"   71 A'   72 A'   28 A"   73 A'   29 A"                 
  1.501   1.588   1.591   1.646   1.693   1.795   1.902   2.072
 30 A"   74 A'   31 A"   75 A'   76 A'   77 A'   78 A'   79 A'                 
  2.238   2.269   2.392   2.584   2.674   2.838   3.138   3.948
 32 A"   80 A'   81 A'   82 A'   33 A"   83 A'   84 A'   34 A"                 
  3.960   3.973   4.038   4.158   4.337   5.980   6.006   6.024
 85 A'   35 A"   86 A'   87 A'   88 A'   36 A"   89 A'   90 A'                 
  7.001   9.672  13.808  13.896  14.033  23.347  25.780  25.834
 91 A'   92 A'   37 A"   93 A'   94 A'   95 A'   38 A"   96 A'                 
 26.240  27.792  28.323  28.343  28.351  28.520  28.525  28.529
 97 A'   98 A'   39 A"   99 A'  100 A'   40 A"  101 A'   41 A"                 
 28.561  28.628 127.867 127.882 127.899 151.597 163.161 215.653
102 A'  103 A'   42 A"  104 A'  105 A'  106 A'  107 A'  108 A'                 
*******
109 A'                                                                         

 Beta MOs, Restricted
 -- Occupied --                  
******* -176.32 -165.73 -165.73 -165.73 -101.58  -77.08  -35.82
  1 A'    2 A'    3 A'    1 A"    4 A'    5 A'    6 A'    7 A'                 
-31.314 -31.306 -31.306 -22.964 -22.962 -22.962 -22.957 -22.957
  8 A'    2 A"    9 A'   10 A'    3 A"   11 A'   12 A'    4 A"                 
-10.309  -9.491  -7.257  -7.246  -7.246  -6.577  -6.368  -4.782
 13 A'   14 A'   15 A'    5 A"   16 A'   17 A'   18 A'   19 A'                 
 -4.765  -4.765  -4.738  -4.738  -4.734  -2.047  -2.042  -2.042
 20 A'    6 A"   21 A'    7 A"   22 A'   23 A'   24 A'    8 A"                 
 -2.027  -2.027  -0.864  -0.754  -0.657  -0.541  -0.461  -0.401
 25 A'    9 A"   26 A'   27 A'   28 A'   29 A'   30 A'   31 A'                 
 -0.380  -0.332  -0.307  -0.307  -0.283  -0.274
 10 A"   32 A'   11 A"   33 A'   34 A'   12 A"                                 
 -- Virtual --                   
 -0.126  -0.094  -0.058  -0.004   0.019   0.037   0.044   0.051
 35 A'   13 A"   36 A'   37 A'   38 A'   39 A'   14 A"   40 A'                 
  0.066   0.079   0.084   0.098   0.116   0.117   0.126   0.133
 41 A'   42 A'   15 A"   43 A'   44 A'   16 A"   45 A'   46 A'                 
  0.158   0.178   0.199   0.220   0.221   0.276   0.287   0.316
 47 A'   48 A'   49 A'   50 A'   17 A"   51 A'   18 A"   52 A'                 
  0.385   0.393   0.394   0.408   0.425   0.435   0.448   0.463
 53 A'   19 A"   20 A"   54 A'   55 A'   56 A'   57 A'   21 A"                 
  0.467   0.505   0.555   0.585   0.595   0.598   0.642   0.654
 58 A'   59 A'   22 A"   60 A'   61 A'   23 A"   62 A'   24 A"                 
  0.814   0.821   0.849   0.850   0.870   0.880   0.889   1.033
 63 A'   64 A'   25 A"   65 A'   66 A'   26 A"   67 A'   68 A'                 
  1.053   1.118   1.270   1.302   1.332   1.345   1.378   1.426
 69 A'   70 A'   27 A"   71 A'   72 A'   28 A"   73 A'   29 A"                 
  1.501   1.588   1.591   1.646   1.693   1.795   1.902   2.072
 30 A"   74 A'   31 A"   75 A'   76 A'   77 A'   78 A'   79 A'                 
  2.238   2.269   2.392   2.584   2.674   2.838   3.138   3.948
 32 A"   80 A'   81 A'   82 A'   33 A"   83 A'   84 A'   34 A"                 
  3.960   3.973   4.038   4.158   4.337   5.980   6.006   6.024
 85 A'   35 A"   86 A'   87 A'   88 A'   36 A"   89 A'   90 A'                 
  7.001   9.672  13.808  13.896  14.033  23.347  25.780  25.834
 91 A'   92 A'   37 A"   93 A'   94 A'   95 A'   38 A"   96 A'                 
 26.240  27.792  28.323  28.343  28.351  28.520  28.525  28.529
 97 A'   98 A'   39 A"   99 A'  100 A'   40 A"  101 A'   41 A"                 
 28.561  28.628 127.867 127.882 127.899 151.597 163.161 215.653
102 A'  103 A'   42 A"  104 A'  105 A'  106 A'  107 A'  108 A'                 
*******
109 A'                                                                         
 --------------------------------------------------------------

          Ground-State Mulliken Net Atomic Charges

     Atom                 Charge (a.u.)
  ----------------------------------------
      1 C                    -0.366007
      2 P                     0.090505
      3 H                    -0.010504
      4 I                     0.102279
      5 Cl                    0.183727
  ----------------------------------------
  Sum of atomic charges =     0.000000

 -----------------------------------------------------------------
                    Cartesian Multipole Moments
 -----------------------------------------------------------------
    Charge (ESU x 10^10)
                 0.0000
    Dipole Moment (Debye)
         X       0.5330      Y       0.9815      Z      -0.0000
       Tot       1.1169
    Quadrupole Moments (Debye-Ang)
        XX     -54.2753     XY       4.2078     YY     -60.9127
        XZ      -0.0000     YZ      -0.0000     ZZ     -61.6168
    Octopole Moments (Debye-Ang^2)
       XXX     -73.0189    XXY       3.2003    XYY     -16.8049
       YYY     -16.6946    XXZ      -0.0000    XYZ       0.0000
       YYZ      -0.0000    XZZ     -23.9151    YZZ      -3.6968
       ZZZ       0.0000
    Hexadecapole Moments (Debye-Ang^3)
      XXXX    -942.1436   XXXY      -4.7914   XXYY    -217.0315
      XYYY     -29.7407   YYYY    -469.3718   XXXZ      -0.0000
      XXYZ       0.0000   XYYZ      -0.0000   YYYZ      -0.0000
      XXZZ    -183.5921   XYZZ      -8.3506   YYZZ     -91.9291
      XZZZ       0.0000   YZZZ      -0.0000   ZZZZ     -84.8709
 -----------------------------------------------------------------
 Calculating analytic gradient of the SCF energy
 Gradient of SCF Energy
            1           2           3           4           5
    1   0.0213942  -0.0093278   0.0025769  -0.0444332   0.0297899
    2   0.1000998  -0.0779146   0.0113660  -0.0051542  -0.0283971
    3  -0.0000000   0.0000000  -0.0000000   0.0000000   0.0000000
 Max gradient component =       1.001E-01
 RMS gradient           =       3.694E-02
 Gradient time:  CPU 4.87 s  wall 4.87 s
 Geometry Optimization Parameters
   NAtoms,    NIC,     NZ,  NCons,   NDum,   NFix, NCnnct, MaxDiis
        5      20       5       0       0       0       0       0

 Cartesian Hessian Update
 Hessian Updated using BFGS Update


** GEOMETRY OPTIMIZATION IN DELOCALIZED INTERNAL COORDINATES **
   Searching for a Minimum

   Optimization Cycle:   3

                       Coordinates (Angstroms)
     ATOM                X               Y               Z
      1  C         1.1403432992    0.2524280319    0.0000000000
      2  P         1.6789506215    1.7472158786    0.0000000000
      3  H         3.1088360364    1.6410657901    0.0000000000
      4  I        -1.2020678496   -0.1389527172    0.0000000000
      5  Cl        2.2301112537   -1.2911011522    0.0000000000
   Point Group: cs    Number of degrees of freedom:     7


   Energy is  -7759.767833894

 Hessian Updated using BFGS Update

  7 Hessian modes will be used to form the next step
  Hessian Eigenvalues:
     0.035003    0.106848    0.178970    0.198117    0.248339    0.251497
     0.772708

 Minimum Search - Taking Simple RFO Step
 Searching for Lamda that Minimizes Along All modes
 Value Taken    Lamda =  -0.05607998
 Calculated Step too Large.  Step scaled by  0.422531
 Step Taken.  Stepsize is  0.300000

                             Maximum     Tolerance    Cnvgd?
         Gradient           0.074168      0.000300      NO
         Displacement       0.154418      0.001200      NO
         Energy change     -0.028574      0.000001      NO


 New Cartesian Coordinates Obtained by Inverse Iteration

 Displacement from previous Coordinates is:  0.313297
 ----------------------------------------------------------------
             Standard Nuclear Orientation (Angstroms)
    I     Atom           X                Y                Z
 ----------------------------------------------------------------
    1      C       1.1365834689     0.2444039856     0.0000000000
    2      P       1.6605479361     1.7774315976     0.0000000000
    3      H       3.0803126091     1.5922247070     0.0000000000
    4      I      -1.0772602881    -0.1532950566     0.0000000000
    5      Cl      2.1559896351    -1.2501094024     0.0000000000
 ----------------------------------------------------------------
 Molecular Point Group                 Cs    NOp =  2
 Largest Abelian Subgroup              Cs    NOp =  2
 Nuclear Repulsion Energy =   459.3735212035 hartrees
 There are       46 alpha and       46 beta electrons
 Applying Cartesian multipole field
    Component          Value
    ---------          -----
     (2,0,0)        1.00000E-11
     (0,2,0)        2.00000E-11
     (0,0,2)       -3.00000E-11
 Nucleus-field energy     =     0.0000000127 hartrees
 Requested basis set is 6-311++G(d,p)
 There are 61 shells and 151 basis functions
 A cutoff of  1.0D-11 yielded   1559 shell pairs
 There are     10214 function pairs (     11377 Cartesian)
 Smallest overlap matrix eigenvalue = 3.81E-04
 Guess MOs from SCF MO coefficient file

 -----------------------------------------------------------------------
  General SCF calculation program by
  Eric Jon Sundstrom, Paul Horn, Yuezhi Mao, Dmitri Zuev, Alec White,
  David Stuck, Shaama M.S., Shane Yost, Joonho Lee, David Small,
  Daniel Levine, Susi Lehtola, Hugh Burton, Evgeny Epifanovsky
 -----------------------------------------------------------------------
 Exchange:     0.2000 Hartree-Fock + 0.0800 Slater + 0.7200 B88
 Correlation:  0.1900 VWN1RPA + 0.8100 LYP
 Using SG-1 standard quadrature grid
 A restricted SCF calculation will be
 performed using DIIS
 SCF converges when DIIS error is below 1.0e-08
 ---------------------------------------
  Cycle       Energy         DIIS error
 ---------------------------------------
    1   -7759.7834756962      9.48e-04  
    2   -7759.7862387122      5.60e-04  
    3   -7759.7854964591      7.47e-04  
    4   -7759.7871472871      1.29e-04  
    5   -7759.7872057833      4.10e-05  
    6   -7759.7872113535      5.23e-06  
    7   -7759.7872114419      1.23e-06  
    8   -7759.7872114475      2.76e-07  
    9   -7759.7872114477      1.39e-07  
   10   -7759.7872114479      2.86e-08  
   11   -7759.7872114478      5.68e-09  Convergence criterion met
 ---------------------------------------
 SCF time:   CPU 16.09s  wall 16.00s 
 SCF   energy in the final basis set =    -7759.7872114478
 Total energy in the final basis set =    -7759.7872114478

 --------------------------------------------------------------
             Orbital Energies (a.u.) and Symmetries
 --------------------------------------------------------------

 Alpha MOs, Restricted
 -- Occupied --                  
******* -176.32 -165.73 -165.72 -165.72 -101.58  -77.07  -35.82
  1 A'    2 A'    3 A'    1 A"    4 A'    5 A'    6 A'    7 A'                 
-31.311 -31.304 -31.304 -22.961 -22.960 -22.960 -22.955 -22.955
  8 A'    2 A"    9 A'   10 A'    3 A"   11 A'   12 A'    4 A"                 
-10.305  -9.496  -7.262  -7.251  -7.251  -6.573  -6.366  -4.780
 13 A'   14 A'   15 A'    5 A"   16 A'   17 A'   18 A'   19 A'                 
 -4.763  -4.763  -4.734  -4.733  -4.730  -2.045  -2.040  -2.040
  6 A"   20 A'   21 A'    7 A"   22 A'   23 A'    8 A"   24 A'                 
 -2.026  -2.026  -0.883  -0.749  -0.661  -0.543  -0.465  -0.409
 25 A'    9 A"   26 A'   27 A'   28 A'   29 A'   30 A'   31 A'                 
 -0.390  -0.335  -0.310  -0.307  -0.281  -0.268
 10 A"   32 A'   33 A'   11 A"   34 A'   12 A"                                 
 -- Virtual --                   
 -0.100  -0.094  -0.039  -0.004   0.020   0.037   0.045   0.049
 35 A'   13 A"   36 A'   37 A'   38 A'   39 A'   14 A"   40 A'                 
  0.067   0.080   0.082   0.098   0.117   0.119   0.127   0.133
 41 A'   42 A'   15 A"   43 A'   44 A'   16 A"   45 A'   46 A'                 
  0.158   0.177   0.195   0.222   0.226   0.276   0.289   0.317
 47 A'   48 A'   49 A'   17 A"   50 A'   51 A'   18 A"   52 A'                 
  0.384   0.392   0.397   0.413   0.421   0.445   0.453   0.460
 53 A'   19 A"   20 A"   54 A'   55 A'   56 A'   57 A'   21 A"                 
  0.464   0.498   0.553   0.602   0.606   0.615   0.647   0.651
 58 A'   59 A'   22 A"   23 A"   60 A'   61 A'   62 A'   24 A"                 
  0.810   0.834   0.841   0.862   0.878   0.884   0.884   1.019
 63 A'   64 A'   25 A"   65 A'   66 A'   26 A"   67 A'   68 A'                 
  1.061   1.138   1.274   1.342   1.344   1.364   1.396   1.435
 69 A'   70 A'   27 A"   71 A'   72 A'   28 A"   73 A'   29 A"                 
  1.494   1.596   1.599   1.647   1.716   1.824   1.889   2.076
 30 A"   31 A"   74 A'   75 A'   76 A'   77 A'   78 A'   79 A'                 
  2.236   2.277   2.411   2.599   2.673   2.841   3.143   3.950
 32 A"   80 A'   81 A'   82 A'   33 A"   83 A'   84 A'   34 A"                 
  3.965   3.986   4.058   4.199   4.352   5.986   6.013   6.031
 85 A'   35 A"   86 A'   87 A'   88 A'   36 A"   89 A'   90 A'                 
  7.002   9.684  13.813  13.900  14.019  23.332  25.783  25.856
 91 A'   92 A'   37 A"   93 A'   94 A'   95 A'   38 A"   96 A'                 
 26.271  27.809  28.327  28.349  28.356  28.523  28.529  28.536
 97 A'   98 A'   39 A"   99 A'  100 A'   40 A"  101 A'   41 A"                 
 28.574  28.650 127.871 127.889 127.905 151.612 163.156 215.667
102 A'  103 A'   42 A"  104 A'  105 A'  106 A'  107 A'  108 A'                 
*******
109 A'                                                                         

 Beta MOs, Restricted
 -- Occupied --                  
******* -176.32 -165.73 -165.72 -165.72 -101.58  -77.07  -35.82
  1 A'    2 A'    3 A'    1 A"    4 A'    5 A'    6 A'    7 A'                 
-31.311 -31.304 -31.304 -22.961 -22.960 -22.960 -22.955 -22.955
  8 A'    2 A"    9 A'   10 A'    3 A"   11 A'   12 A'    4 A"                 
-10.305  -9.496  -7.262  -7.251  -7.251  -6.573  -6.366  -4.780
 13 A'   14 A'   15 A'    5 A"   16 A'   17 A'   18 A'   19 A'                 
 -4.763  -4.763  -4.734  -4.733  -4.730  -2.045  -2.040  -2.040
  6 A"   20 A'   21 A'    7 A"   22 A'   23 A'    8 A"   24 A'                 
 -2.026  -2.026  -0.883  -0.749  -0.661  -0.543  -0.465  -0.409
 25 A'    9 A"   26 A'   27 A'   28 A'   29 A'   30 A'   31 A'                 
 -0.390  -0.335  -0.310  -0.307  -0.281  -0.268
 10 A"   32 A'   33 A'   11 A"   34 A'   12 A"                                 
 -- Virtual --                   
 -0.100  -0.094  -0.039  -0.004   0.020   0.037   0.045   0.049
 35 A'   13 A"   36 A'   37 A'   38 A'   39 A'   14 A"   40 A'                 
  0.067   0.080   0.082   0.098   0.117   0.119   0.127   0.133
 41 A'   42 A'   15 A"   43 A'   44 A'   16 A"   45 A'   46 A'                 
  0.158   0.177   0.195   0.222   0.226   0.276   0.289   0.317
 47 A'   48 A'   49 A'   17 A"   50 A'   51 A'   18 A"   52 A'                 
  0.384   0.392   0.397   0.413   0.421   0.445   0.453   0.460
 53 A'   19 A"   20 A"   54 A'   55 A'   56 A'   57 A'   21 A"                 
  0.464   0.498   0.553   0.602   0.606   0.615   0.647   0.651
 58 A'   59 A'   22 A"   23 A"   60 A'   61 A'   62 A'   24 A"                 
  0.810   0.834   0.841   0.862   0.878   0.884   0.884   1.019
 63 A'   64 A'   25 A"   65 A'   66 A'   26 A"   67 A'   68 A'                 
  1.061   1.138   1.274   1.342   1.344   1.364   1.396   1.435
 69 A'   70 A'   27 A"   71 A'   72 A'   28 A"   73 A'   29 A"                 
  1.494   1.596   1.599   1.647   1.716   1.824   1.889   2.076
 30 A"   31 A"   74 A'   75 A'   76 A'   77 A'   78 A'   79 A'                 
  2.236   2.277   2.411   2.599   2.673   2.841   3.143   3.950
 32 A"   80 A'   81 A'   82 A'   33 A"   83 A'   84 A'   34 A"                 
  3.965   3.986   4.058   4.199   4.352   5.986   6.013   6.031
 85 A'   35 A"   86 A'   87 A'   88 A'   36 A"   89 A'   90 A'                 
  7.002   9.684  13.813  13.900  14.019  23.332  25.783  25.856
 91 A'   92 A'   37 A"   93 A'   94 A'   95 A'   38 A"   96 A'                 
 26.271  27.809  28.327  28.349  28.356  28.523  28.529  28.536
 97 A'   98 A'   39 A"   99 A'  100 A'   40 A"  101 A'   41 A"                 
 28.574  28.650 127.871 127.889 127.905 151.612 163.156 215.667
102 A'  103 A'   42 A"  104 A'  105 A'  106 A'  107 A'  108 A'                 
*******
109 A'                                                                         
 --------------------------------------------------------------

          Ground-State Mulliken Net Atomic Charges

     Atom                 Charge (a.u.)
  ----------------------------------------
      1 C                    -0.425055
      2 P                     0.081918
      3 H                    -0.022938
      4 I                     0.115990
      5 Cl                    0.250085
  ----------------------------------------
  Sum of atomic charges =     0.000000

 -----------------------------------------------------------------
                    Cartesian Multipole Moments
 -----------------------------------------------------------------
    Charge (ESU x 10^10)
                 0.0000
    Dipole Moment (Debye)
         X       0.5361      Y       0.6190      Z       0.0000
       Tot       0.8189
    Quadrupole Moments (Debye-Ang)
        XX     -54.8948     XY       3.2826     YY     -60.8030
        XZ      -0.0000     YZ      -0.0000     ZZ     -61.5060
    Octopole Moments (Debye-Ang^2)
       XXX     -79.7466    XXY       0.3433    XYY     -19.6878
       YYY     -19.3828    XXZ      -0.0000    XYZ      -0.0000
       YYZ       0.0000    XZZ     -26.3571    YZZ      -4.6707
       ZZZ      -0.0000
    Hexadecapole Moments (Debye-Ang^3)
      XXXX    -874.9911   XXXY     -18.5895   XXYY    -206.2243
      XYYY     -39.8439   YYYY    -468.8607   XXXZ      -0.0000
      XXYZ      -0.0000   XYYZ       0.0000   YYYZ      -0.0000
      XXZZ    -170.2443   XYZZ     -11.8709   YYZZ     -92.2159
      XZZZ      -0.0000   YZZZ      -0.0000   ZZZZ     -84.7367
 -----------------------------------------------------------------
 Calculating analytic gradient of the SCF energy
 Gradient of SCF Energy
            1           2           3           4           5
    1   0.0153779  -0.0073195   0.0018618  -0.0257394   0.0158191
    2   0.0630258  -0.0496794   0.0068867  -0.0036307  -0.0166024
    3   0.0000000  -0.0000000   0.0000000  -0.0000000   0.0000000
 Max gradient component =       6.303E-02
 RMS gradient           =       2.307E-02
 Gradient time:  CPU 5.03 s  wall 5.03 s
 Geometry Optimization Parameters
   NAtoms,    NIC,     NZ,  NCons,   NDum,   NFix, NCnnct, MaxDiis
        5      20       5       0       0       0       0       0

 Cartesian Hessian Update
 Hessian Updated using BFGS Update


** GEOMETRY OPTIMIZATION IN DELOCALIZED INTERNAL COORDINATES **
   Searching for a Minimum

   Optimization Cycle:   4

                       Coordinates (Angstroms)
     ATOM                X               Y               Z
      1  C         1.1365834689    0.2444039856    0.0000000000
      2  P         1.6605479361    1.7774315976    0.0000000000
      3  H         3.0803126091    1.5922247070    0.0000000000
      4  I        -1.0772602881   -0.1532950566    0.0000000000
      5  Cl        2.1559896351   -1.2501094024    0.0000000000
   Point Group: cs    Number of degrees of freedom:     7


   Energy is  -7759.787211448

 Hessian Updated using BFGS Update

  7 Hessian modes will be used to form the next step
  Hessian Eigenvalues:
     0.064908    0.124063    0.176807    0.198105    0.250026    0.253500
     0.709271

 Minimum Search - Taking Simple RFO Step
 Searching for Lamda that Minimizes Along All modes
 Value Taken    Lamda =  -0.01729517
 Calculated Step too Large.  Step scaled by  0.840162
 Step Taken.  Stepsize is  0.300000

                             Maximum     Tolerance    Cnvgd?
         Gradient           0.046315      0.000300      NO
         Displacement       0.161703      0.001200      NO
         Energy change     -0.019378      0.000001      NO


 New Cartesian Coordinates Obtained by Inverse Iteration

 Displacement from previous Coordinates is:  0.314593
 ----------------------------------------------------------------
             Standard Nuclear Orientation (Angstroms)
    I     Atom           X                Y                Z
 ----------------------------------------------------------------
    1      C       1.1306218308     0.2352222866     0.0000000000
    2      P       1.6449123897     1.8137484626     0.0000000000
    3      H       3.0454353304     1.5262049306     0.0000000000
    4      I      -0.9597149930    -0.1666645963     0.0000000000
    5      Cl      2.0949188033    -1.1978552522     0.0000000000
 ----------------------------------------------------------------
 Molecular Point Group                 Cs    NOp =  2
 Largest Abelian Subgroup              Cs    NOp =  2
 Nuclear Repulsion Energy =   476.2617721339 hartrees
 There are       46 alpha and       46 beta electrons
 Applying Cartesian multipole field
    Component          Value
    ---------          -----
     (2,0,0)        1.00000E-11
     (0,2,0)        2.00000E-11
     (0,0,2)       -3.00000E-11
 Nucleus-field energy     =     0.0000000120 hartrees
 Requested basis set is 6-311++G(d,p)
 There are 61 shells and 151 basis functions
 A cutoff of  1.0D-11 yielded   1575 shell pairs
 There are     10308 function pairs (     11487 Cartesian)
 Smallest overlap matrix eigenvalue = 3.35E-04
 Guess MOs from SCF MO coefficient file

 -----------------------------------------------------------------------
  General SCF calculation program by
  Eric Jon Sundstrom, Paul Horn, Yuezhi Mao, Dmitri Zuev, Alec White,
  David Stuck, Shaama M.S., Shane Yost, Joonho Lee, David Small,
  Daniel Levine, Susi Lehtola, Hugh Burton, Evgeny Epifanovsky
 -----------------------------------------------------------------------
 Exchange:     0.2000 Hartree-Fock + 0.0800 Slater + 0.7200 B88
 Correlation:  0.1900 VWN1RPA + 0.8100 LYP
 Using SG-1 standard quadrature grid
 A restricted SCF calculation will be
 performed using DIIS
 SCF converges when DIIS error is below 1.0e-08
 ---------------------------------------
  Cycle       Energy         DIIS error
 ---------------------------------------
    1   -7759.7895527830      1.08e-03  
    2   -7759.7930222410      6.22e-04  
    3   -7759.7923334248      7.81e-04  
    4   -7759.7940697966      1.61e-04  
    5   -7759.7941630066      4.82e-05  
    6   -7759.7941707554      5.80e-06  
    7   -7759.7941708616      1.41e-06  
    8   -7759.7941708688      3.19e-07  
    9   -7759.7941708692      1.44e-07  
   10   -7759.7941708693      2.93e-08  
   11   -7759.7941708693      5.75e-09  Convergence criterion met
 ---------------------------------------
 SCF time:   CPU 16.50s  wall 17.00s 
 SCF   energy in the final basis set =    -7759.7941708693
 Total energy in the final basis set =    -7759.7941708693

 --------------------------------------------------------------
             Orbital Energies (a.u.) and Symmetries
 --------------------------------------------------------------

 Alpha MOs, Restricted
 -- Occupied --                  
******* -176.32 -165.72 -165.72 -165.72 -101.59  -77.07  -35.82
  1 A'    2 A'    3 A'    1 A"    4 A'    5 A'    6 A'    7 A'                 
-31.309 -31.303 -31.303 -22.960 -22.958 -22.958 -22.954 -22.954
  8 A'    2 A"    9 A'   10 A'    3 A"   11 A'   12 A'    4 A"                 
-10.299  -9.501  -7.266  -7.256  -7.255  -6.568  -6.365  -4.778
 13 A'   14 A'   15 A'    5 A"   16 A'   17 A'   18 A'   19 A'                 
 -4.763  -4.762  -4.729  -4.728  -4.725  -2.044  -2.039  -2.039
  6 A"   20 A'   21 A'    7 A"   22 A'   23 A'    8 A"   24 A'                 
 -2.026  -2.026  -0.906  -0.746  -0.665  -0.546  -0.467  -0.417
 25 A'    9 A"   26 A'   27 A'   28 A'   29 A'   30 A'   31 A'                 
 -0.403  -0.338  -0.312  -0.308  -0.280  -0.259
 10 A"   32 A'   33 A'   11 A"   34 A'   12 A"                                 
 -- Virtual --                   
 -0.095  -0.073  -0.021  -0.004   0.022   0.037   0.046   0.047
 13 A"   35 A'   36 A'   37 A'   38 A'   39 A'   14 A"   40 A'                 
  0.068   0.080   0.083   0.098   0.118   0.119   0.125   0.134
 41 A'   15 A"   42 A'   43 A'   44 A'   16 A"   45 A'   46 A'                 
  0.158   0.172   0.198   0.223   0.233   0.276   0.292   0.320
 47 A'   48 A'   49 A'   17 A"   50 A'   51 A'   18 A"   52 A'                 
  0.380   0.389   0.401   0.408   0.424   0.450   0.456   0.457
 53 A'   19 A"   20 A"   54 A'   55 A'   56 A'   21 A"   57 A'                 
  0.464   0.501   0.548   0.607   0.620   0.643   0.650   0.657
 58 A'   59 A'   22 A"   23 A"   60 A'   61 A'   24 A"   62 A'                 
  0.794   0.833   0.839   0.867   0.875   0.889   0.919   0.984
 63 A'   25 A"   64 A'   65 A'   66 A'   26 A"   67 A'   68 A'                 
  1.079   1.154   1.280   1.350   1.364   1.381   1.441   1.441
 69 A'   70 A'   27 A"   71 A'   72 A'   28 A"   73 A'   29 A"                 
  1.492   1.603   1.604   1.646   1.738   1.834   1.892   2.085
 30 A"   31 A"   74 A'   75 A'   76 A'   77 A'   78 A'   79 A'                 
  2.235   2.287   2.428   2.613   2.672   2.846   3.148   3.951
 32 A"   80 A'   81 A'   82 A'   33 A"   83 A'   84 A'   34 A"                 
  3.970   3.998   4.076   4.214   4.383   5.989   6.020   6.040
 85 A'   35 A"   86 A'   87 A'   88 A'   36 A"   89 A'   90 A'                 
  7.000   9.703  13.818  13.904  14.005  23.325  25.788  25.881
 91 A'   92 A'   37 A"   93 A'   94 A'   95 A'   38 A"   96 A'                 
 26.284  27.833  28.331  28.356  28.363  28.524  28.532  28.544
 97 A'   98 A'   39 A"   99 A'  100 A'   40 A"  101 A'   41 A"                 
 28.585  28.664 127.875 127.895 127.912 151.632 163.146 215.688
102 A'  103 A'   42 A"  104 A'  105 A'  106 A'  107 A'  108 A'                 
*******
109 A'                                                                         

 Beta MOs, Restricted
 -- Occupied --                  
******* -176.32 -165.72 -165.72 -165.72 -101.59  -77.07  -35.82
  1 A'    2 A'    3 A'    1 A"    4 A'    5 A'    6 A'    7 A'                 
-31.309 -31.303 -31.303 -22.960 -22.958 -22.958 -22.954 -22.954
  8 A'    2 A"    9 A'   10 A'    3 A"   11 A'   12 A'    4 A"                 
-10.299  -9.501  -7.266  -7.256  -7.255  -6.568  -6.365  -4.778
 13 A'   14 A'   15 A'    5 A"   16 A'   17 A'   18 A'   19 A'                 
 -4.763  -4.762  -4.729  -4.728  -4.725  -2.044  -2.039  -2.039
  6 A"   20 A'   21 A'    7 A"   22 A'   23 A'    8 A"   24 A'                 
 -2.026  -2.026  -0.906  -0.746  -0.665  -0.546  -0.467  -0.417
 25 A'    9 A"   26 A'   27 A'   28 A'   29 A'   30 A'   31 A'                 
 -0.403  -0.338  -0.312  -0.308  -0.280  -0.259
 10 A"   32 A'   33 A'   11 A"   34 A'   12 A"                                 
 -- Virtual --                   
 -0.095  -0.073  -0.021  -0.004   0.022   0.037   0.046   0.047
 13 A"   35 A'   36 A'   37 A'   38 A'   39 A'   14 A"   40 A'                 
  0.068   0.080   0.083   0.098   0.118   0.119   0.125   0.134
 41 A'   15 A"   42 A'   43 A'   44 A'   16 A"   45 A'   46 A'                 
  0.158   0.172   0.198   0.223   0.233   0.276   0.292   0.320
 47 A'   48 A'   49 A'   17 A"   50 A'   51 A'   18 A"   52 A'                 
  0.380   0.389   0.401   0.408   0.424   0.450   0.456   0.457
 53 A'   19 A"   20 A"   54 A'   55 A'   56 A'   21 A"   57 A'                 
  0.464   0.501   0.548   0.607   0.620   0.643   0.650   0.657
 58 A'   59 A'   22 A"   23 A"   60 A'   61 A'   24 A"   62 A'                 
  0.794   0.833   0.839   0.867   0.875   0.889   0.919   0.984
 63 A'   25 A"   64 A'   65 A'   66 A'   26 A"   67 A'   68 A'                 
  1.079   1.154   1.280   1.350   1.364   1.381   1.441   1.441
 69 A'   70 A'   27 A"   71 A'   72 A'   28 A"   73 A'   29 A"                 
  1.492   1.603   1.604   1.646   1.738   1.834   1.892   2.085
 30 A"   31 A"   74 A'   75 A'   76 A'   77 A'   78 A'   79 A'                 
  2.235   2.287   2.428   2.613   2.672   2.846   3.148   3.951
 32 A"   80 A'   81 A'   82 A'   33 A"   83 A'   84 A'   34 A"                 
  3.970   3.998   4.076   4.214   4.383   5.989   6.020   6.040
 85 A'   35 A"   86 A'   87 A'   88 A'   36 A"   89 A'   90 A'                 
  7.000   9.703  13.818  13.904  14.005  23.325  25.788  25.881
 91 A'   92 A'   37 A"   93 A'   94 A'   95 A'   38 A"   96 A'                 
 26.284  27.833  28.331  28.356  28.363  28.524  28.532  28.544
 97 A'   98 A'   39 A"   99 A'  100 A'   40 A"  101 A'   41 A"                 
 28.585  28.664 127.875 127.895 127.912 151.632 163.146 215.688
102 A'  103 A'   42 A"  104 A'  105 A'  106 A'  107 A'  108 A'                 
*******
109 A'                                                                         
 --------------------------------------------------------------

          Ground-State Mulliken Net Atomic Charges

     Atom                 Charge (a.u.)
  ----------------------------------------
      1 C                    -0.484376
      2 P                     0.070937
      3 H                    -0.035655
      4 I                     0.135104
      5 Cl                    0.313990
  ----------------------------------------
  Sum of atomic charges =     0.000000

 -----------------------------------------------------------------
                    Cartesian Multipole Moments
 -----------------------------------------------------------------
    Charge (ESU x 10^10)
                 0.0000
    Dipole Moment (Debye)
         X       0.4832      Y       0.2375      Z       0.0000
       Tot       0.5384
    Quadrupole Moments (Debye-Ang)
        XX     -55.5845     XY       2.3099     YY     -60.7767
        XZ       0.0000     YZ      -0.0000     ZZ     -61.3851
    Octopole Moments (Debye-Ang^2)
       XXX     -86.8332    XXY      -2.7358    XYY     -22.8096
       YYY     -22.6146    XXZ       0.0000    XYZ      -0.0000
       YYZ       0.0000    XZZ     -28.8789    YZZ      -6.0320
       ZZZ       0.0000
    Hexadecapole Moments (Debye-Ang^3)
      XXXX    -820.2505   XXXY     -32.6595   XXYY    -198.2824
      XYYY     -49.8291   YYYY    -468.9459   XXXZ       0.0000
      XXYZ      -0.0000   XYYZ       0.0000   YYYZ       0.0000
      XXZZ    -159.3204   XYZZ     -15.6761   YYZZ     -92.7813
      XZZZ       0.0000   YZZZ       0.0000   ZZZZ     -84.6255
 -----------------------------------------------------------------
 Calculating analytic gradient of the SCF energy
 Gradient of SCF Energy
            1           2           3           4           5
    1   0.0057523  -0.0061185   0.0002914   0.0059745  -0.0058996
    2   0.0125250  -0.0182425   0.0006548  -0.0002552   0.0053179
    3  -0.0000000   0.0000000  -0.0000000  -0.0000000   0.0000000
 Max gradient component =       1.824E-02
 RMS gradient           =       6.631E-03
 Gradient time:  CPU 5.17 s  wall 5.17 s
 Geometry Optimization Parameters
   NAtoms,    NIC,     NZ,  NCons,   NDum,   NFix, NCnnct, MaxDiis
        5      20       5       0       0       0       0       0

 Cartesian Hessian Update
 Hessian Updated using BFGS Update


** GEOMETRY OPTIMIZATION IN DELOCALIZED INTERNAL COORDINATES **
   Searching for a Minimum

   Optimization Cycle:   5

                       Coordinates (Angstroms)
     ATOM                X               Y               Z
      1  C         1.1306218308    0.2352222866    0.0000000000
      2  P         1.6449123897    1.8137484626    0.0000000000
      3  H         3.0454353304    1.5262049306    0.0000000000
      4  I        -0.9597149930   -0.1666645963    0.0000000000
      5  Cl        2.0949188033   -1.1978552522    0.0000000000
   Point Group: cs    Number of degrees of freedom:     7


   Energy is  -7759.794170869

 Hessian Updated using BFGS Update

  7 Hessian modes will be used to form the next step
  Hessian Eigenvalues:
     0.072948    0.173460    0.174018    0.198078    0.251271    0.262959
     0.645102

 Minimum Search - Taking Simple RFO Step
 Searching for Lamda that Minimizes Along All modes
 Value Taken    Lamda =  -0.00096402
 Step Taken.  Stepsize is  0.058366

                             Maximum     Tolerance    Cnvgd?
         Gradient           0.016548      0.000300      NO
         Displacement       0.046242      0.001200      NO
         Energy change     -0.006959      0.000001      NO


 New Cartesian Coordinates Obtained by Inverse Iteration

 Displacement from previous Coordinates is:  0.063511
 ----------------------------------------------------------------
             Standard Nuclear Orientation (Angstroms)
    I     Atom           X                Y                Z
 ----------------------------------------------------------------
    1      C       1.1325910330     0.2341300389     0.0000000000
    2      P       1.6486541744     1.8267873606     0.0000000000
    3      H       3.0432335658     1.5148695359     0.0000000000
    4      I      -0.9814790028    -0.1670714383     0.0000000000
    5      Cl      2.1131735907    -1.1980596659     0.0000000000
 ----------------------------------------------------------------
 Molecular Point Group                 Cs    NOp =  2
 Largest Abelian Subgroup              Cs    NOp =  2
 Nuclear Repulsion Energy =   471.9789436389 hartrees
 There are       46 alpha and       46 beta electrons
 Applying Cartesian multipole field
    Component          Value
    ---------          -----
     (2,0,0)        1.00000E-11
     (0,2,0)        2.00000E-11
     (0,0,2)       -3.00000E-11
 Nucleus-field energy     =     0.0000000122 hartrees
 Requested basis set is 6-311++G(d,p)
 There are 61 shells and 151 basis functions
 A cutoff of  1.0D-11 yielded   1572 shell pairs
 There are     10295 function pairs (     11472 Cartesian)
 Smallest overlap matrix eigenvalue = 3.47E-04
 Guess MOs from SCF MO coefficient file

 -----------------------------------------------------------------------
  General SCF calculation program by
  Eric Jon Sundstrom, Paul Horn, Yuezhi Mao, Dmitri Zuev, Alec White,
  David Stuck, Shaama M.S., Shane Yost, Joonho Lee, David Small,
  Daniel Levine, Susi Lehtola, Hugh Burton, Evgeny Epifanovsky
 -----------------------------------------------------------------------
 Exchange:     0.2000 Hartree-Fock + 0.0800 Slater + 0.7200 B88
 Correlation:  0.1900 VWN1RPA + 0.8100 LYP
 Using SG-1 standard quadrature grid
 A restricted SCF calculation will be
 performed using DIIS
 SCF converges when DIIS error is below 1.0e-08
 ---------------------------------------
  Cycle       Energy         DIIS error
 ---------------------------------------
    1   -7759.7945513167      2.44e-04  
    2   -7759.7944048719      3.43e-04  
    3   -7759.7946992484      1.39e-04  
    4   -7759.7947585953      3.12e-05  
    5   -7759.7947622350      4.05e-06  
    6   -7759.7947622829      9.07e-07  
    7   -7759.7947622853      2.60e-07  
    8   -7759.7947622857      6.01e-08  
    9   -7759.7947622856      1.28e-08  
   10   -7759.7947622857      1.99e-09  Convergence criterion met
 ---------------------------------------
 SCF time:   CPU 14.92s  wall 15.00s 
 SCF   energy in the final basis set =    -7759.7947622857
 Total energy in the final basis set =    -7759.7947622857

 --------------------------------------------------------------
             Orbital Energies (a.u.) and Symmetries
 --------------------------------------------------------------

 Alpha MOs, Restricted
 -- Occupied --                  
******* -176.32 -165.72 -165.72 -165.72 -101.59  -77.07  -35.82
  1 A'    2 A'    3 A'    1 A"    4 A'    5 A'    6 A'    7 A'                 
-31.309 -31.303 -31.303 -22.960 -22.958 -22.958 -22.954 -22.954
  8 A'    2 A"    9 A'   10 A'    3 A"   11 A'   12 A'    4 A"                 
-10.302  -9.502  -7.267  -7.257  -7.256  -6.570  -6.365  -4.778
 13 A'   14 A'   15 A'    5 A"   16 A'   17 A'   18 A'   19 A'                 
 -4.763  -4.762  -4.731  -4.730  -4.727  -2.043  -2.039  -2.039
  6 A"   20 A'   21 A'    7 A"   22 A'   23 A'    8 A"   24 A'                 
 -2.025  -2.025  -0.903  -0.743  -0.663  -0.547  -0.465  -0.415
 25 A'    9 A"   26 A'   27 A'   28 A'   29 A'   30 A'   31 A'                 
 -0.401  -0.338  -0.313  -0.307  -0.280  -0.260
 10 A"   32 A'   33 A'   11 A"   34 A'   12 A"                                 
 -- Virtual --                   
 -0.096  -0.078  -0.023  -0.004   0.022   0.037   0.046   0.047
 13 A"   35 A'   36 A'   37 A'   38 A'   39 A'   14 A"   40 A'                 
  0.068   0.080   0.083   0.098   0.117   0.119   0.125   0.132
 41 A'   15 A"   42 A'   43 A'   44 A'   16 A"   45 A'   46 A'                 
  0.158   0.173   0.197   0.223   0.231   0.275   0.292   0.318
 47 A'   48 A'   49 A'   17 A"   50 A'   51 A'   18 A"   52 A'                 
  0.378   0.390   0.400   0.408   0.425   0.449   0.455   0.455
 53 A'   19 A"   20 A"   54 A'   55 A'   56 A'   57 A'   21 A"                 
  0.464   0.498   0.547   0.607   0.615   0.638   0.649   0.653
 58 A'   59 A'   22 A"   23 A"   60 A'   61 A'   24 A"   62 A'                 
  0.800   0.833   0.837   0.866   0.875   0.886   0.915   0.974
 63 A'   25 A"   64 A'   65 A'   66 A'   26 A"   67 A'   68 A'                 
  1.073   1.149   1.278   1.348   1.361   1.381   1.438   1.443
 69 A'   70 A'   27 A"   71 A'   72 A'   28 A"   29 A"   73 A'                 
  1.484   1.603   1.603   1.644   1.736   1.829   1.881   2.082
 30 A"   74 A'   31 A"   75 A'   76 A'   77 A'   78 A'   79 A'                 
  2.234   2.285   2.425   2.613   2.671   2.841   3.131   3.951
 32 A"   80 A'   81 A'   82 A'   33 A"   83 A'   84 A'   34 A"                 
  3.969   3.996   4.073   4.213   4.376   5.989   6.019   6.038
 85 A'   35 A"   86 A'   87 A'   88 A'   36 A"   89 A'   90 A'                 
  6.993   9.699  13.817  13.901  13.993  23.318  25.786  25.878
 91 A'   92 A'   37 A"   93 A'   94 A'   95 A'   38 A"   96 A'                 
 26.280  27.827  28.331  28.355  28.361  28.524  28.532  28.543
 97 A'   98 A'   39 A"   99 A'  100 A'   40 A"  101 A'   41 A"                 
 28.583  28.663 127.875 127.894 127.910 151.628 163.137 215.684
102 A'  103 A'   42 A"  104 A'  105 A'  106 A'  107 A'  108 A'                 
*******
109 A'                                                                         

 Beta MOs, Restricted
 -- Occupied --                  
******* -176.32 -165.72 -165.72 -165.72 -101.59  -77.07  -35.82
  1 A'    2 A'    3 A'    1 A"    4 A'    5 A'    6 A'    7 A'                 
-31.309 -31.303 -31.303 -22.960 -22.958 -22.958 -22.954 -22.954
  8 A'    2 A"    9 A'   10 A'    3 A"   11 A'   12 A'    4 A"                 
-10.302  -9.502  -7.267  -7.257  -7.256  -6.570  -6.365  -4.778
 13 A'   14 A'   15 A'    5 A"   16 A'   17 A'   18 A'   19 A'                 
 -4.763  -4.762  -4.731  -4.730  -4.727  -2.043  -2.039  -2.039
  6 A"   20 A'   21 A'    7 A"   22 A'   23 A'    8 A"   24 A'                 
 -2.025  -2.025  -0.903  -0.743  -0.663  -0.547  -0.465  -0.415
 25 A'    9 A"   26 A'   27 A'   28 A'   29 A'   30 A'   31 A'                 
 -0.401  -0.338  -0.313  -0.307  -0.280  -0.260
 10 A"   32 A'   33 A'   11 A"   34 A'   12 A"                                 
 -- Virtual --                   
 -0.096  -0.078  -0.023  -0.004   0.022   0.037   0.046   0.047
 13 A"   35 A'   36 A'   37 A'   38 A'   39 A'   14 A"   40 A'                 
  0.068   0.080   0.083   0.098   0.117   0.119   0.125   0.132
 41 A'   15 A"   42 A'   43 A'   44 A'   16 A"   45 A'   46 A'                 
  0.158   0.173   0.197   0.223   0.231   0.275   0.292   0.318
 47 A'   48 A'   49 A'   17 A"   50 A'   51 A'   18 A"   52 A'                 
  0.378   0.390   0.400   0.408   0.425   0.449   0.455   0.455
 53 A'   19 A"   20 A"   54 A'   55 A'   56 A'   57 A'   21 A"                 
  0.464   0.498   0.547   0.607   0.615   0.638   0.649   0.653
 58 A'   59 A'   22 A"   23 A"   60 A'   61 A'   24 A"   62 A'                 
  0.800   0.833   0.837   0.866   0.875   0.886   0.915   0.974
 63 A'   25 A"   64 A'   65 A'   66 A'   26 A"   67 A'   68 A'                 
  1.073   1.149   1.278   1.348   1.361   1.381   1.438   1.443
 69 A'   70 A'   27 A"   71 A'   72 A'   28 A"   29 A"   73 A'                 
  1.484   1.603   1.603   1.644   1.736   1.829   1.881   2.082
 30 A"   74 A'   31 A"   75 A'   76 A'   77 A'   78 A'   79 A'                 
  2.234   2.285   2.425   2.613   2.671   2.841   3.131   3.951
 32 A"   80 A'   81 A'   82 A'   33 A"   83 A'   84 A'   34 A"                 
  3.969   3.996   4.073   4.213   4.376   5.989   6.019   6.038
 85 A'   35 A"   86 A'   87 A'   88 A'   36 A"   89 A'   90 A'                 
  6.993   9.699  13.817  13.901  13.993  23.318  25.786  25.878
 91 A'   92 A'   37 A"   93 A'   94 A'   95 A'   38 A"   96 A'                 
 26.280  27.827  28.331  28.355  28.361  28.524  28.532  28.543
 97 A'   98 A'   39 A"   99 A'  100 A'   40 A"  101 A'   41 A"                 
 28.583  28.663 127.875 127.894 127.910 151.628 163.137 215.684
102 A'  103 A'   42 A"  104 A'  105 A'  106 A'  107 A'  108 A'                 
*******
109 A'                                                                         
 --------------------------------------------------------------

          Ground-State Mulliken Net Atomic Charges

     Atom                 Charge (a.u.)
  ----------------------------------------
      1 C                    -0.476736
      2 P                     0.070667
      3 H                    -0.035932
      4 I                     0.129666
      5 Cl                    0.312335
  ----------------------------------------
  Sum of atomic charges =     0.000000

 -----------------------------------------------------------------
                    Cartesian Multipole Moments
 -----------------------------------------------------------------
    Charge (ESU x 10^10)
                 0.0000
    Dipole Moment (Debye)
         X       0.5006      Y       0.2787      Z       0.0000
       Tot       0.5729
    Quadrupole Moments (Debye-Ang)
        XX     -55.5116     XY       2.3156     YY     -60.6965
        XZ       0.0000     YZ      -0.0000     ZZ     -61.4893
    Octopole Moments (Debye-Ang^2)
       XXX     -85.8487    XXY      -2.9120    XYY     -22.2857
       YYY     -22.5895    XXZ       0.0000    XYZ      -0.0000
       YYZ       0.0000    XZZ     -28.6296    YZZ      -6.2037
       ZZZ       0.0000
    Hexadecapole Moments (Debye-Ang^3)
      XXXX    -832.5980   XXXY     -33.5594   XXYY    -200.7864
      XYYY     -49.8548   YYYY    -471.5129   XXXZ       0.0000
      XXYZ      -0.0000   XYYZ       0.0000   YYYZ      -0.0000
      XXZZ    -161.8736   XYZZ     -15.9000   YYZZ     -93.4479
      XZZZ       0.0000   YZZZ      -0.0000   ZZZZ     -84.9496
 -----------------------------------------------------------------
 Calculating analytic gradient of the SCF energy
 Gradient of SCF Energy
            1           2           3           4           5
    1   0.0052989  -0.0031444  -0.0001377  -0.0004090  -0.0016078
    2   0.0066296  -0.0073273  -0.0004843  -0.0004170   0.0015990
    3  -0.0000000   0.0000000   0.0000000   0.0000000   0.0000000
 Max gradient component =       7.327E-03
 RMS gradient           =       3.070E-03
 Gradient time:  CPU 5.15 s  wall 5.15 s
 Geometry Optimization Parameters
   NAtoms,    NIC,     NZ,  NCons,   NDum,   NFix, NCnnct, MaxDiis
        5      20       5       0       0       0       0       0

 Cartesian Hessian Update
 Hessian Updated using BFGS Update


** GEOMETRY OPTIMIZATION IN DELOCALIZED INTERNAL COORDINATES **
   Searching for a Minimum

   Optimization Cycle:   6

                       Coordinates (Angstroms)
     ATOM                X               Y               Z
      1  C         1.1325910330    0.2341300389    0.0000000000
      2  P         1.6486541744    1.8267873606    0.0000000000
      3  H         3.0432335658    1.5148695359    0.0000000000
      4  I        -0.9814790028   -0.1670714383    0.0000000000
      5  Cl        2.1131735907   -1.1980596659    0.0000000000
   Point Group: cs    Number of degrees of freedom:     7


   Energy is  -7759.794762286

 Hessian Updated using BFGS Update

  7 Hessian modes will be used to form the next step
  Hessian Eigenvalues:
     0.082628    0.172726    0.193447    0.198267    0.250690    0.257025
     0.405706

 Minimum Search - Taking Simple RFO Step
 Searching for Lamda that Minimizes Along All modes
 Value Taken    Lamda =  -0.00022905
 Step Taken.  Stepsize is  0.029165

                             Maximum     Tolerance    Cnvgd?
         Gradient           0.004809      0.000300      NO
         Displacement       0.021491      0.001200      NO
         Energy change     -0.000591      0.000001      NO


 New Cartesian Coordinates Obtained by Inverse Iteration

 Displacement from previous Coordinates is:  0.032685
 ----------------------------------------------------------------
             Standard Nuclear Orientation (Angstroms)
    I     Atom           X                Y                Z
 ----------------------------------------------------------------
    1      C       1.1271601463     0.2283575182     0.0000000000
    2      P       1.6503473453     1.8299596613     0.0000000000
    3      H       3.0462312537     1.5246647760     0.0000000000
    4      I      -0.9828263415    -0.1640953652     0.0000000000
    5      Cl      2.1152609574    -1.2082307591     0.0000000000
 ----------------------------------------------------------------
 Molecular Point Group                 Cs    NOp =  2
 Largest Abelian Subgroup              Cs    NOp =  2
 Nuclear Repulsion Energy =   471.2027706033 hartrees
 There are       46 alpha and       46 beta electrons
 Applying Cartesian multipole field
    Component          Value
    ---------          -----
     (2,0,0)        1.00000E-11
     (0,2,0)        2.00000E-11
     (0,0,2)       -3.00000E-11
 Nucleus-field energy     =     0.0000000123 hartrees
 Requested basis set is 6-311++G(d,p)
 There are 61 shells and 151 basis functions
 A cutoff of  1.0D-11 yielded   1572 shell pairs
 There are     10293 function pairs (     11469 Cartesian)
 Smallest overlap matrix eigenvalue = 3.56E-04
 Guess MOs from SCF MO coefficient file

 -----------------------------------------------------------------------
  General SCF calculation program by
  Eric Jon Sundstrom, Paul Horn, Yuezhi Mao, Dmitri Zuev, Alec White,
  David Stuck, Shaama M.S., Shane Yost, Joonho Lee, David Small,
  Daniel Levine, Susi Lehtola, Hugh Burton, Evgeny Epifanovsky
 -----------------------------------------------------------------------
 Exchange:     0.2000 Hartree-Fock + 0.0800 Slater + 0.7200 B88
 Correlation:  0.1900 VWN1RPA + 0.8100 LYP
 Using SG-1 standard quadrature grid
 A restricted SCF calculation will be
 performed using DIIS
 SCF converges when DIIS error is below 1.0e-08
 ---------------------------------------
  Cycle       Energy         DIIS error
 ---------------------------------------
    1   -7759.7948166122      1.24e-04  
    2   -7759.7948410681      1.14e-04  
    3   -7759.7948471743      1.03e-04  
    4   -7759.7948800441      1.51e-05  
    5   -7759.7948808337      3.43e-06  
    6   -7759.7948808620      9.31e-07  
    7   -7759.7948808650      3.81e-07  
    8   -7759.7948808655      7.63e-08  
    9   -7759.7948808655      1.60e-08  
   10   -7759.7948808655      6.02e-09  Convergence criterion met
 ---------------------------------------
 SCF time:   CPU 14.91s  wall 15.00s 
 SCF   energy in the final basis set =    -7759.7948808655
 Total energy in the final basis set =    -7759.7948808655

 --------------------------------------------------------------
             Orbital Energies (a.u.) and Symmetries
 --------------------------------------------------------------

 Alpha MOs, Restricted
 -- Occupied --                  
******* -176.32 -165.72 -165.72 -165.72 -101.59  -77.07  -35.82
  1 A'    2 A'    3 A'    1 A"    4 A'    5 A'    6 A'    7 A'                 
-31.310 -31.304 -31.303 -22.960 -22.959 -22.959 -22.954 -22.954
  8 A'    2 A"    9 A'   10 A'    3 A"   11 A'   12 A'    4 A"                 
-10.303  -9.501  -7.266  -7.256  -7.255  -6.570  -6.366  -4.779
 13 A'   14 A'   15 A'    5 A"   16 A'   17 A'   18 A'   19 A'                 
 -4.763  -4.763  -4.731  -4.730  -4.727  -2.044  -2.040  -2.039
  6 A"   20 A'   21 A'    7 A"   22 A'   23 A'    8 A"   24 A'                 
 -2.026  -2.026  -0.900  -0.742  -0.663  -0.547  -0.464  -0.414
 25 A'    9 A"   26 A'   27 A'   28 A'   29 A'   30 A'   31 A'                 
 -0.399  -0.339  -0.312  -0.307  -0.281  -0.259
 10 A"   32 A'   33 A'   11 A"   34 A'   12 A"                                 
 -- Virtual --                   
 -0.098  -0.078  -0.023  -0.004   0.021   0.037   0.046   0.047
 13 A"   35 A'   36 A'   37 A'   38 A'   39 A'   14 A"   40 A'                 
  0.068   0.081   0.082   0.098   0.117   0.119   0.124   0.131
 41 A'   15 A"   42 A'   43 A'   44 A'   16 A"   45 A'   46 A'                 
  0.158   0.174   0.197   0.223   0.231   0.275   0.292   0.317
 47 A'   48 A'   49 A'   17 A"   50 A'   51 A'   18 A"   52 A'                 
  0.378   0.390   0.400   0.408   0.424   0.450   0.455   0.456
 53 A'   19 A"   20 A"   54 A'   55 A'   56 A'   57 A'   21 A"                 
  0.464   0.497   0.546   0.608   0.614   0.639   0.650   0.652
 58 A'   59 A'   22 A"   23 A"   60 A'   61 A'   24 A"   62 A'                 
  0.801   0.834   0.838   0.864   0.875   0.886   0.913   0.967
 63 A'   25 A"   64 A'   65 A'   66 A'   26 A"   67 A'   68 A'                 
  1.071   1.146   1.277   1.349   1.361   1.381   1.437   1.438
 69 A'   70 A'   27 A"   71 A'   72 A'   28 A"   73 A'   29 A"                 
  1.478   1.602   1.602   1.644   1.736   1.827   1.873   2.080
 30 A"   31 A"   74 A'   75 A'   76 A'   77 A'   78 A'   79 A'                 
  2.234   2.284   2.423   2.611   2.669   2.840   3.119   3.950
 32 A"   80 A'   81 A'   82 A'   33 A"   83 A'   84 A'   34 A"                 
  3.968   3.996   4.072   4.212   4.376   5.988   6.019   6.038
 85 A'   35 A"   86 A'   87 A'   88 A'   36 A"   89 A'   90 A'                 
  6.987   9.697  13.816  13.900  13.986  23.312  25.786  25.875
 91 A'   92 A'   37 A"   93 A'   94 A'   95 A'   38 A"   96 A'                 
 26.279  27.827  28.330  28.354  28.361  28.523  28.531  28.542
 97 A'   98 A'   39 A"   99 A'  100 A'   40 A"  101 A'   41 A"                 
 28.582  28.662 127.874 127.894 127.910 151.628 163.129 215.682
102 A'  103 A'   42 A"  104 A'  105 A'  106 A'  107 A'  108 A'                 
*******
109 A'                                                                         

 Beta MOs, Restricted
 -- Occupied --                  
******* -176.32 -165.72 -165.72 -165.72 -101.59  -77.07  -35.82
  1 A'    2 A'    3 A'    1 A"    4 A'    5 A'    6 A'    7 A'                 
-31.310 -31.304 -31.303 -22.960 -22.959 -22.959 -22.954 -22.954
  8 A'    2 A"    9 A'   10 A'    3 A"   11 A'   12 A'    4 A"                 
-10.303  -9.501  -7.266  -7.256  -7.255  -6.570  -6.366  -4.779
 13 A'   14 A'   15 A'    5 A"   16 A'   17 A'   18 A'   19 A'                 
 -4.763  -4.763  -4.731  -4.730  -4.727  -2.044  -2.040  -2.039
  6 A"   20 A'   21 A'    7 A"   22 A'   23 A'    8 A"   24 A'                 
 -2.026  -2.026  -0.900  -0.742  -0.663  -0.547  -0.464  -0.414
 25 A'    9 A"   26 A'   27 A'   28 A'   29 A'   30 A'   31 A'                 
 -0.399  -0.339  -0.312  -0.307  -0.281  -0.259
 10 A"   32 A'   33 A'   11 A"   34 A'   12 A"                                 
 -- Virtual --                   
 -0.098  -0.078  -0.023  -0.004   0.021   0.037   0.046   0.047
 13 A"   35 A'   36 A'   37 A'   38 A'   39 A'   14 A"   40 A'                 
  0.068   0.081   0.082   0.098   0.117   0.119   0.124   0.131
 41 A'   15 A"   42 A'   43 A'   44 A'   16 A"   45 A'   46 A'                 
  0.158   0.174   0.197   0.223   0.231   0.275   0.292   0.317
 47 A'   48 A'   49 A'   17 A"   50 A'   51 A'   18 A"   52 A'                 
  0.378   0.390   0.400   0.408   0.424   0.450   0.455   0.456
 53 A'   19 A"   20 A"   54 A'   55 A'   56 A'   57 A'   21 A"                 
  0.464   0.497   0.546   0.608   0.614   0.639   0.650   0.652
 58 A'   59 A'   22 A"   23 A"   60 A'   61 A'   24 A"   62 A'                 
  0.801   0.834   0.838   0.864   0.875   0.886   0.913   0.967
 63 A'   25 A"   64 A'   65 A'   66 A'   26 A"   67 A'   68 A'                 
  1.071   1.146   1.277   1.349   1.361   1.381   1.437   1.438
 69 A'   70 A'   27 A"   71 A'   72 A'   28 A"   73 A'   29 A"                 
  1.478   1.602   1.602   1.644   1.736   1.827   1.873   2.080
 30 A"   31 A"   74 A'   75 A'   76 A'   77 A'   78 A'   79 A'                 
  2.234   2.284   2.423   2.611   2.669   2.840   3.119   3.950
 32 A"   80 A'   81 A'   82 A'   33 A"   83 A'   84 A'   34 A"                 
  3.968   3.996   4.072   4.212   4.376   5.988   6.019   6.038
 85 A'   35 A"   86 A'   87 A'   88 A'   36 A"   89 A'   90 A'                 
  6.987   9.697  13.816  13.900  13.986  23.312  25.786  25.875
 91 A'   92 A'   37 A"   93 A'   94 A'   95 A'   38 A"   96 A'                 
 26.279  27.827  28.330  28.354  28.361  28.523  28.531  28.542
 97 A'   98 A'   39 A"   99 A'  100 A'   40 A"  101 A'   41 A"                 
 28.582  28.662 127.874 127.894 127.910 151.628 163.129 215.682
102 A'  103 A'   42 A"  104 A'  105 A'  106 A'  107 A'  108 A'                 
*******
109 A'                                                                         
 --------------------------------------------------------------

          Ground-State Mulliken Net Atomic Charges

     Atom                 Charge (a.u.)
  ----------------------------------------
      1 C                    -0.477876
      2 P                     0.069852
      3 H                    -0.035486
      4 I                     0.134960
      5 Cl                    0.308550
  ----------------------------------------
  Sum of atomic charges =     0.000000

 -----------------------------------------------------------------
                    Cartesian Multipole Moments
 -----------------------------------------------------------------
    Charge (ESU x 10^10)
                 0.0000
    Dipole Moment (Debye)
         X       0.4537      Y       0.2889      Z      -0.0000
       Tot       0.5379
    Quadrupole Moments (Debye-Ang)
        XX     -55.5207     XY       2.3496     YY     -60.7290
        XZ      -0.0000     YZ      -0.0000     ZZ     -61.5246
    Octopole Moments (Debye-Ang^2)
       XXX     -86.0285    XXY      -2.7130    XYY     -22.2592
       YYY     -22.4842    XXZ      -0.0000    XYZ      -0.0000
       YYZ      -0.0000    XZZ     -28.7413    YZZ      -6.2202
       ZZZ      -0.0000
    Hexadecapole Moments (Debye-Ang^3)
      XXXX    -833.7241   XXXY     -32.4456   XXYY    -201.2336
      XYYY     -48.7928   YYYY    -474.2474   XXXZ      -0.0000
      XXYZ       0.0000   XYYZ      -0.0000   YYYZ      -0.0000
      XXZZ    -162.2314   XYZZ     -15.6614   YYZZ     -94.0155
      XZZZ      -0.0000   YZZZ      -0.0000   ZZZZ     -85.0498
 -----------------------------------------------------------------
 Calculating analytic gradient of the SCF energy
 Gradient of SCF Energy
            1           2           3           4           5
    1   0.0005675  -0.0008290   0.0000324  -0.0002018   0.0004310
    2   0.0019329  -0.0011774   0.0001872   0.0001027  -0.0010454
    3  -0.0000000  -0.0000000   0.0000000   0.0000000   0.0000000
 Max gradient component =       1.933E-03
 RMS gradient           =       7.070E-04
 Gradient time:  CPU 5.14 s  wall 5.14 s
 Geometry Optimization Parameters
   NAtoms,    NIC,     NZ,  NCons,   NDum,   NFix, NCnnct, MaxDiis
        5      20       5       0       0       0       0       0

 Cartesian Hessian Update
 Hessian Updated using BFGS Update


** GEOMETRY OPTIMIZATION IN DELOCALIZED INTERNAL COORDINATES **
   Searching for a Minimum

   Optimization Cycle:   7

                       Coordinates (Angstroms)
     ATOM                X               Y               Z
      1  C         1.1271601463    0.2283575182    0.0000000000
      2  P         1.6503473453    1.8299596613    0.0000000000
      3  H         3.0462312537    1.5246647760    0.0000000000
      4  I        -0.9828263415   -0.1640953652    0.0000000000
      5  Cl        2.1152609574   -1.2082307591    0.0000000000
   Point Group: cs    Number of degrees of freedom:     7


   Energy is  -7759.794880865

 Hessian Updated using BFGS Update

  7 Hessian modes will be used to form the next step
  Hessian Eigenvalues:
     0.088845    0.175930    0.191270    0.198306    0.235976    0.261903
     0.373577

 Minimum Search - Taking Simple RFO Step
 Searching for Lamda that Minimizes Along All modes
 Value Taken    Lamda =  -0.00002250
 Step Taken.  Stepsize is  0.011200

                             Maximum     Tolerance    Cnvgd?
         Gradient           0.001469      0.000300      NO
         Displacement       0.008656      0.001200      NO
         Energy change     -0.000119      0.000001      NO


 New Cartesian Coordinates Obtained by Inverse Iteration

 Displacement from previous Coordinates is:  0.015879
 ----------------------------------------------------------------
             Standard Nuclear Orientation (Angstroms)
    I     Atom           X                Y                Z
 ----------------------------------------------------------------
    1      C       1.1257257968     0.2282632430     0.0000000000
    2      P       1.6525399830     1.8320066108     0.0000000000
    3      H       3.0469353038     1.5204998962     0.0000000000
    4      I      -0.9839926012    -0.1673371463     0.0000000000
    5      Cl      2.1149648788    -1.2027767726     0.0000000000
 ----------------------------------------------------------------
 Molecular Point Group                 Cs    NOp =  2
 Largest Abelian Subgroup              Cs    NOp =  2
 Nuclear Repulsion Energy =   471.1305179917 hartrees
 There are       46 alpha and       46 beta electrons
 Applying Cartesian multipole field
    Component          Value
    ---------          -----
     (2,0,0)        1.00000E-11
     (0,2,0)        2.00000E-11
     (0,0,2)       -3.00000E-11
 Nucleus-field energy     =     0.0000000123 hartrees
 Requested basis set is 6-311++G(d,p)
 There are 61 shells and 151 basis functions
 A cutoff of  1.0D-11 yielded   1572 shell pairs
 There are     10293 function pairs (     11469 Cartesian)
 Smallest overlap matrix eigenvalue = 3.54E-04
 Guess MOs from SCF MO coefficient file

 -----------------------------------------------------------------------
  General SCF calculation program by
  Eric Jon Sundstrom, Paul Horn, Yuezhi Mao, Dmitri Zuev, Alec White,
  David Stuck, Shaama M.S., Shane Yost, Joonho Lee, David Small,
  Daniel Levine, Susi Lehtola, Hugh Burton, Evgeny Epifanovsky
 -----------------------------------------------------------------------
 Exchange:     0.2000 Hartree-Fock + 0.0800 Slater + 0.7200 B88
 Correlation:  0.1900 VWN1RPA + 0.8100 LYP
 Using SG-1 standard quadrature grid
 A restricted SCF calculation will be
 performed using DIIS
 SCF converges when DIIS error is below 1.0e-08
 ---------------------------------------
  Cycle       Energy         DIIS error
 ---------------------------------------
    1   -7759.7948757411      5.36e-05  
    2   -7759.7948874110      2.24e-05  
    3   -7759.7948842610      3.82e-05  
    4   -7759.7948890498      7.52e-06  
    5   -7759.7948892155      1.07e-06  
    6   -7759.7948892186      5.05e-07  
    7   -7759.7948892194      9.34e-08  
    8   -7759.7948892195      1.87e-08  
    9   -7759.7948892195      4.66e-09  Convergence criterion met
 ---------------------------------------
 SCF time:   CPU 13.43s  wall 14.00s 
 SCF   energy in the final basis set =    -7759.7948892195
 Total energy in the final basis set =    -7759.7948892195

 --------------------------------------------------------------
             Orbital Energies (a.u.) and Symmetries
 --------------------------------------------------------------

 Alpha MOs, Restricted
 -- Occupied --                  
******* -176.32 -165.72 -165.72 -165.72 -101.59  -77.07  -35.82
  1 A'    2 A'    3 A'    1 A"    4 A'    5 A'    6 A'    7 A'                 
-31.310 -31.304 -31.303 -22.960 -22.959 -22.959 -22.954 -22.954
  8 A'    2 A"    9 A'   10 A'    3 A"   11 A'   12 A'    4 A"                 
-10.303  -9.501  -7.266  -7.257  -7.256  -6.570  -6.366  -4.779
 13 A'   14 A'   15 A'    5 A"   16 A'   17 A'   18 A'   19 A'                 
 -4.763  -4.763  -4.731  -4.730  -4.727  -2.044  -2.040  -2.039
  6 A"   20 A'   21 A'    7 A"   22 A'   23 A'    8 A"   24 A'                 
 -2.026  -2.026  -0.902  -0.742  -0.663  -0.547  -0.464  -0.415
 25 A'    9 A"   26 A'   27 A'   28 A'   29 A'   30 A'   31 A'                 
 -0.400  -0.339  -0.312  -0.307  -0.281  -0.259
 10 A"   32 A'   33 A'   11 A"   34 A'   12 A"                                 
 -- Virtual --                   
 -0.098  -0.078  -0.022  -0.004   0.021   0.037   0.046   0.047
 13 A"   35 A'   36 A'   37 A'   38 A'   39 A'   14 A"   40 A'                 
  0.068   0.081   0.082   0.098   0.117   0.119   0.125   0.131
 41 A'   15 A"   42 A'   43 A'   44 A'   16 A"   45 A'   46 A'                 
  0.158   0.174   0.197   0.223   0.231   0.275   0.292   0.316
 47 A'   48 A'   49 A'   17 A"   50 A'   51 A'   18 A"   52 A'                 
  0.378   0.390   0.400   0.408   0.424   0.450   0.455   0.456
 53 A'   19 A"   20 A"   54 A'   55 A'   56 A'   57 A'   21 A"                 
  0.464   0.497   0.546   0.608   0.614   0.639   0.650   0.652
 58 A'   59 A'   22 A"   23 A"   60 A'   61 A'   24 A"   62 A'                 
  0.801   0.834   0.837   0.864   0.876   0.886   0.915   0.965
 63 A'   25 A"   64 A'   65 A'   66 A'   26 A"   67 A'   68 A'                 
  1.072   1.146   1.278   1.348   1.362   1.382   1.438   1.438
 69 A'   70 A'   27 A"   71 A'   72 A'   28 A"   29 A"   73 A'                 
  1.478   1.603   1.603   1.645   1.737   1.828   1.872   2.079
 30 A"   31 A"   74 A'   75 A'   76 A'   77 A'   78 A'   79 A'                 
  2.234   2.284   2.424   2.611   2.669   2.840   3.118   3.950
 32 A"   80 A'   81 A'   82 A'   33 A"   83 A'   84 A'   34 A"                 
  3.968   3.996   4.072   4.212   4.376   5.988   6.019   6.038
 85 A'   35 A"   86 A'   87 A'   88 A'   36 A"   89 A'   90 A'                 
  6.986   9.698  13.816  13.900  13.985  23.312  25.786  25.876
 91 A'   92 A'   37 A"   93 A'   94 A'   95 A'   38 A"   96 A'                 
 26.279  27.827  28.330  28.354  28.361  28.523  28.531  28.542
 97 A'   98 A'   39 A"   99 A'  100 A'   40 A"  101 A'   41 A"                 
 28.582  28.662 127.874 127.894 127.910 151.627 163.127 215.682
102 A'  103 A'   42 A"  104 A'  105 A'  106 A'  107 A'  108 A'                 
*******
109 A'                                                                         

 Beta MOs, Restricted
 -- Occupied --                  
******* -176.32 -165.72 -165.72 -165.72 -101.59  -77.07  -35.82
  1 A'    2 A'    3 A'    1 A"    4 A'    5 A'    6 A'    7 A'                 
-31.310 -31.304 -31.303 -22.960 -22.959 -22.959 -22.954 -22.954
  8 A'    2 A"    9 A'   10 A'    3 A"   11 A'   12 A'    4 A"                 
-10.303  -9.501  -7.266  -7.257  -7.256  -6.570  -6.366  -4.779
 13 A'   14 A'   15 A'    5 A"   16 A'   17 A'   18 A'   19 A'                 
 -4.763  -4.763  -4.731  -4.730  -4.727  -2.044  -2.040  -2.039
  6 A"   20 A'   21 A'    7 A"   22 A'   23 A'    8 A"   24 A'                 
 -2.026  -2.026  -0.902  -0.742  -0.663  -0.547  -0.464  -0.415
 25 A'    9 A"   26 A'   27 A'   28 A'   29 A'   30 A'   31 A'                 
 -0.400  -0.339  -0.312  -0.307  -0.281  -0.259
 10 A"   32 A'   33 A'   11 A"   34 A'   12 A"                                 
 -- Virtual --                   
 -0.098  -0.078  -0.022  -0.004   0.021   0.037   0.046   0.047
 13 A"   35 A'   36 A'   37 A'   38 A'   39 A'   14 A"   40 A'                 
  0.068   0.081   0.082   0.098   0.117   0.119   0.125   0.131
 41 A'   15 A"   42 A'   43 A'   44 A'   16 A"   45 A'   46 A'                 
  0.158   0.174   0.197   0.223   0.231   0.275   0.292   0.316
 47 A'   48 A'   49 A'   17 A"   50 A'   51 A'   18 A"   52 A'                 
  0.378   0.390   0.400   0.408   0.424   0.450   0.455   0.456
 53 A'   19 A"   20 A"   54 A'   55 A'   56 A'   57 A'   21 A"                 
  0.464   0.497   0.546   0.608   0.614   0.639   0.650   0.652
 58 A'   59 A'   22 A"   23 A"   60 A'   61 A'   24 A"   62 A'                 
  0.801   0.834   0.837   0.864   0.876   0.886   0.915   0.965
 63 A'   25 A"   64 A'   65 A'   66 A'   26 A"   67 A'   68 A'                 
  1.072   1.146   1.278   1.348   1.362   1.382   1.438   1.438
 69 A'   70 A'   27 A"   71 A'   72 A'   28 A"   29 A"   73 A'                 
  1.478   1.603   1.603   1.645   1.737   1.828   1.872   2.079
 30 A"   31 A"   74 A'   75 A'   76 A'   77 A'   78 A'   79 A'                 
  2.234   2.284   2.424   2.611   2.669   2.840   3.118   3.950
 32 A"   80 A'   81 A'   82 A'   33 A"   83 A'   84 A'   34 A"                 
  3.968   3.996   4.072   4.212   4.376   5.988   6.019   6.038
 85 A'   35 A"   86 A'   87 A'   88 A'   36 A"   89 A'   90 A'                 
  6.986   9.698  13.816  13.900  13.985  23.312  25.786  25.876
 91 A'   92 A'   37 A"   93 A'   94 A'   95 A'   38 A"   96 A'                 
 26.279  27.827  28.330  28.354  28.361  28.523  28.531  28.542
 97 A'   98 A'   39 A"   99 A'  100 A'   40 A"  101 A'   41 A"                 
 28.582  28.662 127.874 127.894 127.910 151.627 163.127 215.682
102 A'  103 A'   42 A"  104 A'  105 A'  106 A'  107 A'  108 A'                 
*******
109 A'                                                                         
 --------------------------------------------------------------

          Ground-State Mulliken Net Atomic Charges

     Atom                 Charge (a.u.)
  ----------------------------------------
      1 C                    -0.479193
      2 P                     0.069692
      3 H                    -0.035982
      4 I                     0.135093
      5 Cl                    0.310390
  ----------------------------------------
  Sum of atomic charges =     0.000000

 -----------------------------------------------------------------
                    Cartesian Multipole Moments
 -----------------------------------------------------------------
    Charge (ESU x 10^10)
                 0.0000
    Dipole Moment (Debye)
         X       0.4579      Y       0.2669      Z       0.0000
       Tot       0.5300
    Quadrupole Moments (Debye-Ang)
        XX     -55.4974     XY       2.3140     YY     -60.7537
        XZ      -0.0000     YZ      -0.0000     ZZ     -61.5324
    Octopole Moments (Debye-Ang^2)
       XXX     -85.8762    XXY      -2.8245    XYY     -22.2988
       YYY     -22.5786    XXZ       0.0000    XYZ      -0.0000
       YYZ      -0.0000    XZZ     -28.7327    YZZ      -6.2639
       ZZZ       0.0000
    Hexadecapole Moments (Debye-Ang^3)
      XXXX    -834.0850   XXXY     -33.5842   XXYY    -201.3627
      XYYY     -49.9231   YYYY    -474.3223   XXXZ       0.0000
      XXYZ      -0.0000   XYYZ      -0.0000   YYYZ      -0.0000
      XXZZ    -162.3571   XYZZ     -16.0664   YYZZ     -94.0261
      XZZZ       0.0000   YZZZ      -0.0000   ZZZZ     -85.0902
 -----------------------------------------------------------------
 Calculating analytic gradient of the SCF energy
 Gradient of SCF Energy
            1           2           3           4           5
    1   0.0005021   0.0000561   0.0000215  -0.0003259  -0.0002539
    2  -0.0007389   0.0004452   0.0000537  -0.0001297   0.0003696
    3  -0.0000000  -0.0000000   0.0000000   0.0000000   0.0000000
 Max gradient component =       7.389E-04
 RMS gradient           =       2.974E-04
 Gradient time:  CPU 5.16 s  wall 5.16 s
 Geometry Optimization Parameters
   NAtoms,    NIC,     NZ,  NCons,   NDum,   NFix, NCnnct, MaxDiis
        5      20       5       0       0       0       0       0

 Cartesian Hessian Update
 Hessian Updated using BFGS Update


** GEOMETRY OPTIMIZATION IN DELOCALIZED INTERNAL COORDINATES **
   Searching for a Minimum

   Optimization Cycle:   8

                       Coordinates (Angstroms)
     ATOM                X               Y               Z
      1  C         1.1257257968    0.2282632430    0.0000000000
      2  P         1.6525399830    1.8320066108    0.0000000000
      3  H         3.0469353038    1.5204998962    0.0000000000
      4  I        -0.9839926012   -0.1673371463    0.0000000000
      5  Cl        2.1149648788   -1.2027767726    0.0000000000
   Point Group: cs    Number of degrees of freedom:     7


   Energy is  -7759.794889219

 Hessian Updated using BFGS Update

  7 Hessian modes will be used to form the next step
  Hessian Eigenvalues:
     0.095398    0.182152    0.197001    0.210371    0.233984    0.263740
     0.387392

 Minimum Search - Taking Simple RFO Step
 Searching for Lamda that Minimizes Along All modes
 Value Taken    Lamda =  -0.00000321
 Step Taken.  Stepsize is  0.004886

                             Maximum     Tolerance    Cnvgd?
         Gradient           0.000547      0.000300      NO
         Displacement       0.003743      0.001200      NO
         Energy change     -0.000008      0.000001      NO


 New Cartesian Coordinates Obtained by Inverse Iteration

 Displacement from previous Coordinates is:  0.004300
 ----------------------------------------------------------------
             Standard Nuclear Orientation (Angstroms)
    I     Atom           X                Y                Z
 ----------------------------------------------------------------
    1      C       1.1249587769     0.2288366336     0.0000000000
    2      P       1.6520502473     1.8318818638     0.0000000000
    3      H       3.0461786067     1.5195608811     0.0000000000
    4      I      -0.9827895450    -0.1666871812     0.0000000000
    5      Cl      2.1157752754    -1.2029363661     0.0000000000
 ----------------------------------------------------------------
 Molecular Point Group                 Cs    NOp =  2
 Largest Abelian Subgroup              Cs    NOp =  2
 Nuclear Repulsion Energy =   471.2621757252 hartrees
 There are       46 alpha and       46 beta electrons
 Applying Cartesian multipole field
    Component          Value
    ---------          -----
     (2,0,0)        1.00000E-11
     (0,2,0)        2.00000E-11
     (0,0,2)       -3.00000E-11
 Nucleus-field energy     =     0.0000000123 hartrees
 Requested basis set is 6-311++G(d,p)
 There are 61 shells and 151 basis functions
 A cutoff of  1.0D-11 yielded   1572 shell pairs
 There are     10293 function pairs (     11469 Cartesian)
 Smallest overlap matrix eigenvalue = 3.55E-04
 Guess MOs from SCF MO coefficient file

 -----------------------------------------------------------------------
  General SCF calculation program by
  Eric Jon Sundstrom, Paul Horn, Yuezhi Mao, Dmitri Zuev, Alec White,
  David Stuck, Shaama M.S., Shane Yost, Joonho Lee, David Small,
  Daniel Levine, Susi Lehtola, Hugh Burton, Evgeny Epifanovsky
 -----------------------------------------------------------------------
 Exchange:     0.2000 Hartree-Fock + 0.0800 Slater + 0.7200 B88
 Correlation:  0.1900 VWN1RPA + 0.8100 LYP
 Using SG-1 standard quadrature grid
 A restricted SCF calculation will be
 performed using DIIS
 SCF converges when DIIS error is below 1.0e-08
 ---------------------------------------
  Cycle       Energy         DIIS error
 ---------------------------------------
    1   -7759.7948892430      1.92e-05  
    2   -7759.7948905441      1.00e-05  
    3   -7759.7948900240      1.64e-05  
    4   -7759.7948908628      2.14e-06  
    5   -7759.7948908774      6.11e-07  
    6   -7759.7948908782      1.14e-07  
    7   -7759.7948908784      4.95e-08  
    8   -7759.7948908783      1.21e-08  
    9   -7759.7948908783      2.26e-09  Convergence criterion met
 ---------------------------------------
 SCF time:   CPU 13.43s  wall 13.00s 
 SCF   energy in the final basis set =    -7759.7948908783
 Total energy in the final basis set =    -7759.7948908783

 --------------------------------------------------------------
             Orbital Energies (a.u.) and Symmetries
 --------------------------------------------------------------

 Alpha MOs, Restricted
 -- Occupied --                  
******* -176.32 -165.72 -165.72 -165.72 -101.59  -77.07  -35.82
  1 A'    2 A'    3 A'    1 A"    4 A'    5 A'    6 A'    7 A'                 
-31.310 -31.304 -31.304 -22.960 -22.959 -22.959 -22.955 -22.955
  8 A'    2 A"    9 A'   10 A'    3 A"   11 A'   12 A'    4 A"                 
-10.303  -9.501  -7.266  -7.256  -7.255  -6.570  -6.366  -4.779
 13 A'   14 A'   15 A'    5 A"   16 A'   17 A'   18 A'   19 A'                 
 -4.763  -4.763  -4.731  -4.730  -4.727  -2.044  -2.040  -2.039
  6 A"   20 A'   21 A'    7 A"   22 A'   23 A'    8 A"   24 A'                 
 -2.026  -2.026  -0.901  -0.742  -0.663  -0.547  -0.464  -0.415
 25 A'    9 A"   26 A'   27 A'   28 A'   29 A'   30 A'   31 A'                 
 -0.399  -0.339  -0.312  -0.307  -0.281  -0.259
 10 A"   32 A'   33 A'   11 A"   34 A'   12 A"                                 
 -- Virtual --                   
 -0.098  -0.078  -0.023  -0.004   0.021   0.037   0.046   0.047
 13 A"   35 A'   36 A'   37 A'   38 A'   39 A'   14 A"   40 A'                 
  0.068   0.081   0.082   0.098   0.117   0.119   0.125   0.131
 41 A'   15 A"   42 A'   43 A'   44 A'   16 A"   45 A'   46 A'                 
  0.158   0.174   0.197   0.223   0.231   0.275   0.292   0.316
 47 A'   48 A'   49 A'   17 A"   50 A'   51 A'   18 A"   52 A'                 
  0.378   0.390   0.400   0.408   0.424   0.450   0.455   0.456
 53 A'   19 A"   20 A"   54 A'   55 A'   56 A'   57 A'   21 A"                 
  0.464   0.497   0.546   0.608   0.614   0.639   0.650   0.652
 58 A'   59 A'   22 A"   23 A"   60 A'   61 A'   24 A"   62 A'                 
  0.801   0.834   0.837   0.864   0.876   0.886   0.914   0.965
 63 A'   25 A"   64 A'   65 A'   66 A'   26 A"   67 A'   68 A'                 
  1.072   1.146   1.278   1.348   1.362   1.382   1.438   1.439
 69 A'   70 A'   27 A"   71 A'   72 A'   28 A"   29 A"   73 A'                 
  1.477   1.603   1.603   1.645   1.737   1.827   1.871   2.080
 30 A"   31 A"   74 A'   75 A'   76 A'   77 A'   78 A'   79 A'                 
  2.234   2.284   2.424   2.611   2.669   2.840   3.117   3.950
 32 A"   80 A'   81 A'   82 A'   33 A"   83 A'   84 A'   34 A"                 
  3.968   3.996   4.072   4.212   4.376   5.988   6.019   6.038
 85 A'   35 A"   86 A'   87 A'   88 A'   36 A"   89 A'   90 A'                 
  6.986   9.698  13.816  13.900  13.985  23.312  25.786  25.876
 91 A'   92 A'   37 A"   93 A'   94 A'   95 A'   38 A"   96 A'                 
 26.279  27.827  28.330  28.354  28.361  28.523  28.531  28.542
 97 A'   98 A'   39 A"   99 A'  100 A'   40 A"  101 A'   41 A"                 
 28.582  28.662 127.874 127.894 127.910 151.628 163.127 215.682
102 A'  103 A'   42 A"  104 A'  105 A'  106 A'  107 A'  108 A'                 
*******
109 A'                                                                         

 Beta MOs, Restricted
 -- Occupied --                  
******* -176.32 -165.72 -165.72 -165.72 -101.59  -77.07  -35.82
  1 A'    2 A'    3 A'    1 A"    4 A'    5 A'    6 A'    7 A'                 
-31.310 -31.304 -31.304 -22.960 -22.959 -22.959 -22.955 -22.955
  8 A'    2 A"    9 A'   10 A'    3 A"   11 A'   12 A'    4 A"                 
-10.303  -9.501  -7.266  -7.256  -7.255  -6.570  -6.366  -4.779
 13 A'   14 A'   15 A'    5 A"   16 A'   17 A'   18 A'   19 A'                 
 -4.763  -4.763  -4.731  -4.730  -4.727  -2.044  -2.040  -2.039
  6 A"   20 A'   21 A'    7 A"   22 A'   23 A'    8 A"   24 A'                 
 -2.026  -2.026  -0.901  -0.742  -0.663  -0.547  -0.464  -0.415
 25 A'    9 A"   26 A'   27 A'   28 A'   29 A'   30 A'   31 A'                 
 -0.399  -0.339  -0.312  -0.307  -0.281  -0.259
 10 A"   32 A'   33 A'   11 A"   34 A'   12 A"                                 
 -- Virtual --                   
 -0.098  -0.078  -0.023  -0.004   0.021   0.037   0.046   0.047
 13 A"   35 A'   36 A'   37 A'   38 A'   39 A'   14 A"   40 A'                 
  0.068   0.081   0.082   0.098   0.117   0.119   0.125   0.131
 41 A'   15 A"   42 A'   43 A'   44 A'   16 A"   45 A'   46 A'                 
  0.158   0.174   0.197   0.223   0.231   0.275   0.292   0.316
 47 A'   48 A'   49 A'   17 A"   50 A'   51 A'   18 A"   52 A'                 
  0.378   0.390   0.400   0.408   0.424   0.450   0.455   0.456
 53 A'   19 A"   20 A"   54 A'   55 A'   56 A'   57 A'   21 A"                 
  0.464   0.497   0.546   0.608   0.614   0.639   0.650   0.652
 58 A'   59 A'   22 A"   23 A"   60 A'   61 A'   24 A"   62 A'                 
  0.801   0.834   0.837   0.864   0.876   0.886   0.914   0.965
 63 A'   25 A"   64 A'   65 A'   66 A'   26 A"   67 A'   68 A'                 
  1.072   1.146   1.278   1.348   1.362   1.382   1.438   1.439
 69 A'   70 A'   27 A"   71 A'   72 A'   28 A"   29 A"   73 A'                 
  1.477   1.603   1.603   1.645   1.737   1.827   1.871   2.080
 30 A"   31 A"   74 A'   75 A'   76 A'   77 A'   78 A'   79 A'                 
  2.234   2.284   2.424   2.611   2.669   2.840   3.117   3.950
 32 A"   80 A'   81 A'   82 A'   33 A"   83 A'   84 A'   34 A"                 
  3.968   3.996   4.072   4.212   4.376   5.988   6.019   6.038
 85 A'   35 A"   86 A'   87 A'   88 A'   36 A"   89 A'   90 A'                 
  6.986   9.698  13.816  13.900  13.985  23.312  25.786  25.876
 91 A'   92 A'   37 A"   93 A'   94 A'   95 A'   38 A"   96 A'                 
 26.279  27.827  28.330  28.354  28.361  28.523  28.531  28.542
 97 A'   98 A'   39 A"   99 A'  100 A'   40 A"  101 A'   41 A"                 
 28.582  28.662 127.874 127.894 127.910 151.628 163.127 215.682
102 A'  103 A'   42 A"  104 A'  105 A'  106 A'  107 A'  108 A'                 
*******
109 A'                                                                         
 --------------------------------------------------------------

          Ground-State Mulliken Net Atomic Charges

     Atom                 Charge (a.u.)
  ----------------------------------------
      1 C                    -0.478989
      2 P                     0.069692
      3 H                    -0.035897
      4 I                     0.136033
      5 Cl                    0.309162
  ----------------------------------------
  Sum of atomic charges =     0.000000

 -----------------------------------------------------------------
                    Cartesian Multipole Moments
 -----------------------------------------------------------------
    Charge (ESU x 10^10)
                 0.0000
    Dipole Moment (Debye)
         X       0.4484      Y       0.2728      Z      -0.0000
       Tot       0.5249
    Quadrupole Moments (Debye-Ang)
        XX     -55.5114     XY       2.3242     YY     -60.7574
        XZ      -0.0000     YZ       0.0000     ZZ     -61.5283
    Octopole Moments (Debye-Ang^2)
       XXX     -86.0220    XXY      -2.8169    XYY     -22.3524
       YYY     -22.6109    XXZ      -0.0000    XYZ       0.0000
       YYZ      -0.0000    XZZ     -28.7749    YZZ      -6.2712
       ZZZ      -0.0000
    Hexadecapole Moments (Debye-Ang^3)
      XXXX    -833.8675   XXXY     -33.3860   XXYY    -201.3328
      XYYY     -49.7251   YYYY    -474.3094   XXXZ      -0.0000
      XXYZ       0.0000   XYYZ      -0.0000   YYYZ       0.0000
      XXZZ    -162.3049   XYZZ     -15.9914   YYZZ     -94.0123
      XZZZ      -0.0000   YZZZ       0.0000   ZZZZ     -85.0723
 -----------------------------------------------------------------
 Calculating analytic gradient of the SCF energy
 Gradient of SCF Energy
            1           2           3           4           5
    1   0.0000799  -0.0001204  -0.0000106   0.0000219   0.0000292
    2  -0.0001376   0.0001512   0.0000008  -0.0000206   0.0000061
    3   0.0000000   0.0000000  -0.0000000  -0.0000000  -0.0000000
 Max gradient component =       1.512E-04
 RMS gradient           =       6.560E-05
 Gradient time:  CPU 5.14 s  wall 5.14 s
 Geometry Optimization Parameters
   NAtoms,    NIC,     NZ,  NCons,   NDum,   NFix, NCnnct, MaxDiis
        5      20       5       0       0       0       0       0

 Cartesian Hessian Update
 Hessian Updated using BFGS Update


** GEOMETRY OPTIMIZATION IN DELOCALIZED INTERNAL COORDINATES **
   Searching for a Minimum

   Optimization Cycle:   9

                       Coordinates (Angstroms)
     ATOM                X               Y               Z
      1  C         1.1249587769    0.2288366336    0.0000000000
      2  P         1.6520502473    1.8318818638    0.0000000000
      3  H         3.0461786067    1.5195608811    0.0000000000
      4  I        -0.9827895450   -0.1666871812    0.0000000000
      5  Cl        2.1157752754   -1.2029363661    0.0000000000
   Point Group: cs    Number of degrees of freedom:     7


   Energy is  -7759.794890878

 Hessian Updated using BFGS Update

  7 Hessian modes will be used to form the next step
  Hessian Eigenvalues:
     0.091740    0.172966    0.197512    0.203873    0.246772    0.285240
     0.369950

 Minimum Search - Taking Simple RFO Step
 Searching for Lamda that Minimizes Along All modes
 Value Taken    Lamda =   0.00000000
 Step Taken.  Stepsize is  0.000962

                             Maximum     Tolerance    Cnvgd?
         Gradient           0.000096      0.000300     YES
         Displacement       0.000555      0.001200     YES
         Energy change     -0.000002      0.000001      NO


                       Distance Matrix (Angstroms)
             C (  1)   P (  2)   H (  3)   I (  4)
   P (  2)  1.687477
   H (  3)  2.314531  1.428684
   I (  4)  2.144538  3.307062  4.367610
   Cl(  5)  1.741175  3.070043  2.877089  3.267249

 Final energy is   -7759.7948908782746     


 ******************************
 **  OPTIMIZATION CONVERGED  **
 ******************************

                       Coordinates (Angstroms)
     ATOM                X               Y               Z
      1  C         1.1249587769    0.2288366336    0.0000000000
      2  P         1.6520502473    1.8318818638    0.0000000000
      3  H         3.0461786067    1.5195608811    0.0000000000
      4  I        -0.9827895450   -0.1666871812    0.0000000000
      5  Cl        2.1157752754   -1.2029363661    0.0000000000

Z-matrix Print:
$molecule
0 1
I 
C  1 2.144538
P  2 1.687477 1 118.829279
H  3 1.428684 2 95.573939 1 -180.000000 0
Cl 2 1.741175 1 114.055950 3 -180.000000 0
$end


 --------------------------------------------------------------
             Orbital Energies (a.u.) and Symmetries
 --------------------------------------------------------------

 Alpha MOs, Restricted
 -- Occupied --                  
******* -176.32 -165.72 -165.72 -165.72 -101.59  -77.07  -35.82
  1 A'    2 A'    3 A'    1 A"    4 A'    5 A'    6 A'    7 A'                 
-31.310 -31.304 -31.304 -22.960 -22.959 -22.959 -22.955 -22.955
  8 A'    2 A"    9 A'   10 A'    3 A"   11 A'   12 A'    4 A"                 
-10.303  -9.501  -7.266  -7.256  -7.255  -6.570  -6.366  -4.779
 13 A'   14 A'   15 A'    5 A"   16 A'   17 A'   18 A'   19 A'                 
 -4.763  -4.763  -4.731  -4.730  -4.727  -2.044  -2.040  -2.039
  6 A"   20 A'   21 A'    7 A"   22 A'   23 A'    8 A"   24 A'                 
 -2.026  -2.026  -0.901  -0.742  -0.663  -0.547  -0.464  -0.415
 25 A'    9 A"   26 A'   27 A'   28 A'   29 A'   30 A'   31 A'                 
 -0.399  -0.339  -0.312  -0.307  -0.281  -0.259
 10 A"   32 A'   33 A'   11 A"   34 A'   12 A"                                 
 -- Virtual --                   
 -0.098  -0.078  -0.023  -0.004   0.021   0.037   0.046   0.047
 13 A"   35 A'   36 A'   37 A'   38 A'   39 A'   14 A"   40 A'                 
  0.068   0.081   0.082   0.098   0.117   0.119   0.125   0.131
 41 A'   15 A"   42 A'   43 A'   44 A'   16 A"   45 A'   46 A'                 
  0.158   0.174   0.197   0.223   0.231   0.275   0.292   0.316
 47 A'   48 A'   49 A'   17 A"   50 A'   51 A'   18 A"   52 A'                 
  0.378   0.390   0.400   0.408   0.424   0.450   0.455   0.456
 53 A'   19 A"   20 A"   54 A'   55 A'   56 A'   57 A'   21 A"                 
  0.464   0.497   0.546   0.608   0.614   0.639   0.650   0.652
 58 A'   59 A'   22 A"   23 A"   60 A'   61 A'   24 A"   62 A'                 
  0.801   0.834   0.837   0.864   0.876   0.886   0.914   0.965
 63 A'   25 A"   64 A'   65 A'   66 A'   26 A"   67 A'   68 A'                 
  1.072   1.146   1.278   1.348   1.362   1.382   1.438   1.439
 69 A'   70 A'   27 A"   71 A'   72 A'   28 A"   29 A"   73 A'                 
  1.477   1.603   1.603   1.645   1.737   1.827   1.871   2.080
 30 A"   31 A"   74 A'   75 A'   76 A'   77 A'   78 A'   79 A'                 
  2.234   2.284   2.424   2.611   2.669   2.840   3.117   3.950
 32 A"   80 A'   81 A'   82 A'   33 A"   83 A'   84 A'   34 A"                 
  3.968   3.996   4.072   4.212   4.376   5.988   6.019   6.038
 85 A'   35 A"   86 A'   87 A'   88 A'   36 A"   89 A'   90 A'                 
  6.986   9.698  13.816  13.900  13.985  23.312  25.786  25.876
 91 A'   92 A'   37 A"   93 A'   94 A'   95 A'   38 A"   96 A'                 
 26.279  27.827  28.330  28.354  28.361  28.523  28.531  28.542
 97 A'   98 A'   39 A"   99 A'  100 A'   40 A"  101 A'   41 A"                 
 28.582  28.662 127.874 127.894 127.910 151.628 163.127 215.682
102 A'  103 A'   42 A"  104 A'  105 A'  106 A'  107 A'  108 A'                 
*******
109 A'                                                                         

 Beta MOs, Restricted
 -- Occupied --                  
******* -176.32 -165.72 -165.72 -165.72 -101.59  -77.07  -35.82
  1 A'    2 A'    3 A'    1 A"    4 A'    5 A'    6 A'    7 A'                 
-31.310 -31.304 -31.304 -22.960 -22.959 -22.959 -22.955 -22.955
  8 A'    2 A"    9 A'   10 A'    3 A"   11 A'   12 A'    4 A"                 
-10.303  -9.501  -7.266  -7.256  -7.255  -6.570  -6.366  -4.779
 13 A'   14 A'   15 A'    5 A"   16 A'   17 A'   18 A'   19 A'                 
 -4.763  -4.763  -4.731  -4.730  -4.727  -2.044  -2.040  -2.039
  6 A"   20 A'   21 A'    7 A"   22 A'   23 A'    8 A"   24 A'                 
 -2.026  -2.026  -0.901  -0.742  -0.663  -0.547  -0.464  -0.415
 25 A'    9 A"   26 A'   27 A'   28 A'   29 A'   30 A'   31 A'                 
 -0.399  -0.339  -0.312  -0.307  -0.281  -0.259
 10 A"   32 A'   33 A'   11 A"   34 A'   12 A"                                 
 -- Virtual --                   
 -0.098  -0.078  -0.023  -0.004   0.021   0.037   0.046   0.047
 13 A"   35 A'   36 A'   37 A'   38 A'   39 A'   14 A"   40 A'                 
  0.068   0.081   0.082   0.098   0.117   0.119   0.125   0.131
 41 A'   15 A"   42 A'   43 A'   44 A'   16 A"   45 A'   46 A'                 
  0.158   0.174   0.197   0.223   0.231   0.275   0.292   0.316
 47 A'   48 A'   49 A'   17 A"   50 A'   51 A'   18 A"   52 A'                 
  0.378   0.390   0.400   0.408   0.424   0.450   0.455   0.456
 53 A'   19 A"   20 A"   54 A'   55 A'   56 A'   57 A'   21 A"                 
  0.464   0.497   0.546   0.608   0.614   0.639   0.650   0.652
 58 A'   59 A'   22 A"   23 A"   60 A'   61 A'   24 A"   62 A'                 
  0.801   0.834   0.837   0.864   0.876   0.886   0.914   0.965
 63 A'   25 A"   64 A'   65 A'   66 A'   26 A"   67 A'   68 A'                 
  1.072   1.146   1.278   1.348   1.362   1.382   1.438   1.439
 69 A'   70 A'   27 A"   71 A'   72 A'   28 A"   29 A"   73 A'                 
  1.477   1.603   1.603   1.645   1.737   1.827   1.871   2.080
 30 A"   31 A"   74 A'   75 A'   76 A'   77 A'   78 A'   79 A'                 
  2.234   2.284   2.424   2.611   2.669   2.840   3.117   3.950
 32 A"   80 A'   81 A'   82 A'   33 A"   83 A'   84 A'   34 A"                 
  3.968   3.996   4.072   4.212   4.376   5.988   6.019   6.038
 85 A'   35 A"   86 A'   87 A'   88 A'   36 A"   89 A'   90 A'                 
  6.986   9.698  13.816  13.900  13.985  23.312  25.786  25.876
 91 A'   92 A'   37 A"   93 A'   94 A'   95 A'   38 A"   96 A'                 
 26.279  27.827  28.330  28.354  28.361  28.523  28.531  28.542
 97 A'   98 A'   39 A"   99 A'  100 A'   40 A"  101 A'   41 A"                 
 28.582  28.662 127.874 127.894 127.910 151.628 163.127 215.682
102 A'  103 A'   42 A"  104 A'  105 A'  106 A'  107 A'  108 A'                 
*******
109 A'                                                                         
 --------------------------------------------------------------

          Ground-State Mulliken Net Atomic Charges

     Atom                 Charge (a.u.)
  ----------------------------------------
      1 C                    -0.478989
      2 P                     0.069692
      3 H                    -0.035897
      4 I                     0.136033
      5 Cl                    0.309162
  ----------------------------------------
  Sum of atomic charges =     0.000000

 -----------------------------------------------------------------
                    Cartesian Multipole Moments
 -----------------------------------------------------------------
    Charge (ESU x 10^10)
                 0.0000
    Dipole Moment (Debye)
         X       0.4484      Y       0.2728      Z      -0.0000
       Tot       0.5249
    Quadrupole Moments (Debye-Ang)
        XX     -55.5114     XY       2.3242     YY     -60.7574
        XZ      -0.0000     YZ       0.0000     ZZ     -61.5283
    Octopole Moments (Debye-Ang^2)
       XXX     -86.0220    XXY      -2.8169    XYY     -22.3524
       YYY     -22.6109    XXZ      -0.0000    XYZ       0.0000
       YYZ      -0.0000    XZZ     -28.7749    YZZ      -6.2712
       ZZZ      -0.0000
    Hexadecapole Moments (Debye-Ang^3)
      XXXX    -833.8675   XXXY     -33.3860   XXYY    -201.3328
      XYYY     -49.7251   YYYY    -474.3094   XXXZ      -0.0000
      XXYZ       0.0000   XYYZ      -0.0000   YYYZ       0.0000
      XXZZ    -162.3049   XYZZ     -15.9914   YYZZ     -94.0123
      XZZZ      -0.0000   YZZZ       0.0000   ZZZZ     -85.0723
 -----------------------------------------------------------------
Archival summary:
1\1\TWL02\OPT\ProcedureUnspecified\BasisUnspecified\1l1111\taweetha\MonNov2618:16:012018MonNov2618:16:012018\0\\#,OPT,ProcedureUnspecified,BasisUnspecified,\\0,1\I\C,1,2.14454\P,2,1.68748,1,118.829\H,3,1.42868,2,95.5739,1,-180,0\Cl,2,1.74118,1,114.056,3,-180,0\\\@

 Total job time:  186.69s(wall), 186.39s(cpu) 
 Mon Nov 26 18:16:01 2018

        *************************************************************
        *                                                           *
        *  Thank you very much for using Q-Chem.  Have a nice day.  *
        *                                                           *
        *************************************************************


 
User input: 2 of 2 
 
Q-Chem Developer Version!
                  Welcome to Q-Chem
     A Quantum Leap Into The Future Of Chemistry


 Q-Chem 5.1, Q-Chem, Inc., Pleasanton, CA (2018)

 Yihan Shao,  Zhengting Gan,  E. Epifanovsky,  A. T. B. Gilbert,  M. Wormit,  
 J. Kussmann,  A. W. Lange,  A. Behn,  Jia Deng,  Xintian Feng,  D. Ghosh,  
 M. Goldey,  P. R. Horn,  L. D. Jacobson,  I. Kaliman,  T. Kus,  A. Landau,  
 Jie Liu,  E. I. Proynov,  R. M. Richard,  R. P. Steele,  E. J. Sundstrom,  
 H. L. Woodcock III,  P. M. Zimmerman,  D. Zuev,  B. Albrecht,  E. Alguire,  
 S. A. Baeppler,  D. Barton,  Z. Benda,  Y. A. Bernard,  E. J. Berquist,  
 K. B. Bravaya,  H. Burton,  D. Casanova,  Chun-Min Chang,  Yunqing Chen,  
 A. Chien,  K. D. Closser,  M. P. Coons,  S. Coriani,  S. Dasgupta,  
 A. L. Dempwolff,  M. Diedenhofen,  Hainam Do,  R. G. Edgar,  Po-Tung Fang,  
 S. Faraji,  S. Fatehi,  Qingguo Feng,  K. D. Fenk,  J. Fosso-Tande,  
 Qinghui Ge,  A. Ghysels,  G. Gidofalvi,  J. Gomes,  J. Gonthier,  A. Gunina,  
 D. Hait,  M. W. D. Hanson-Heine,  P. H. P. Harbach,  A. W. Hauser,  
 J. E. Herr,  E. G. Hohenstein,  Z. C. Holden,  Kerwin Hui,  B. C. Huynh,  
 T.-C. Jagau,  Hyunjun Ji,  B. Kaduk,  K. Khistyaev,  Jaehoon Kim,  
 P. Klunzinger,  K. Koh,  D. Kosenkov,  L. Koulias,  T. Kowalczyk,  
 C. M. Krauter,  A. Kunitsa,  Ka Un Lao,  A. Laurent,  K. V. Lawler,  
 Joonho Lee,  D. Lefrancois,  S. Lehtola,  D. S. Levine,  Yi-Pei Li,  
 You-Sheng Lin,  Fenglai Liu,  E. Livshits,  A. Luenser,  P. Manohar,  
 E. Mansoor,  S. F. Manzer,  Shan-Ping Mao,  Yuezhi Mao,  N. Mardirossian,  
 A. V. Marenich,  T. Markovich,  L. A. Martinez-Martinez,  S. A. Maurer,  
 N. J. Mayhall,  S. C. McKenzie,  J.-M. Mewes,  A. F. Morrison,  
 J. W. Mullinax,  K. Nanda,  T. S. Nguyen-Beck,  R. Olivares-Amaya,  
 J. A. Parkhill,  T. M. Perrine,  F. Plasser,  P. Pokhilko,  S. Prager,  
 A. Prociuk,  E. Ramos,  D. R. Rehn,  F. Rob,  M. Schneider,  N. Sergueev,  
 S. M. Sharada,  S. Sharma,  D. W. Small,  T. Stauch,  T. Stein,  
 Yu-Chuan Su,  A. J. W. Thom,  A. Tkatchenko,  T. Tsuchimochi,  N. M. Tubman,  
 L. Vogt,  M. L. Vidal,  O. Vydrov,  M. A. Watson,  J. Wenzel,  
 M. de Wergifosse,  T. A. Wesolowski,  A. White,  J. Witte,  A. Yamada,  
 Jun Yang,  K. Yao,  S. Yeganeh,  S. R. Yost,  Zhi-Qiang You,  A. Zech,  
 Igor Ying Zhang,  Xing Zhang,  Yan Zhao,  Ying Zhu,  B. R. Brooks,  
 G. K. L. Chan,  C. J. Cramer,  M. S. Gordon,  W. J. Hehre,  A. Klamt,  
 M. W. Schmidt,  C. D. Sherrill,  D. G. Truhlar,  A. Aspuru-Guzik,  R. Baer,  
 A. T. Bell,  N. A. Besley,  Jeng-Da Chai,  A. E. DePrince, III,  
 R. A. DiStasio Jr.,  A. Dreuw,  B. D. Dunietz,  T. R. Furlani,  
 Chao-Ping Hsu,  Yousung Jung,  Jing Kong,  D. S. Lambrecht,  WanZhen Liang,  
 C. Ochsenfeld,  V. A. Rassolov,  L. V. Slipchenko,  J. E. Subotnik,  
 T. Van Voorhis,  J. M. Herbert,  A. I. Krylov,  P. M. W. Gill,  M. Head-Gordon

 Contributors to earlier versions of Q-Chem not listed above: 
 R. D. Adamson,  B. Austin,  J. Baker,  G. J. O. Beran,  K. Brandhorst,  
 S. T. Brown,  E. F. C. Byrd,  A. K. Chakraborty,  C.-L. Cheng,  
 Siu Hung Chien,  D. M. Chipman,  D. L. Crittenden,  H. Dachsel,  
 R. J. Doerksen,  A. D. Dutoi,  L. Fusti-Molnar,  W. A. Goddard III,  
 A. Golubeva-Zadorozhnaya,  S. R. Gwaltney,  G. Hawkins,  A. Heyden,  
 S. Hirata,  G. Kedziora,  F. J. Keil,  C. Kelley,  Jihan Kim,  R. A. King,  
 R. Z. Khaliullin,  P. P. Korambath,  W. Kurlancheek,  A. M. Lee,  M. S. Lee,  
 S. V. Levchenko,  Ching Yeh Lin,  D. Liotard,  R. C. Lochan,  I. Lotan,  
 P. E. Maslen,  N. Nair,  D. P. O'Neill,  D. Neuhauser,  E. Neuscamman,  
 C. M. Oana,  R. Olson,  B. Peters,  R. Peverati,  P. A. Pieniazek,  
 Y. M. Rhee,  J. Ritchie,  M. A. Rohrdanz,  E. Rosta,  N. J. Russ,  
 H. F. Schaefer III,  N. E. Schultz,  N. Shenvi,  A. C. Simmonett,  A. Sodt,  
 D. Stuck,  K. S. Thanthiriwatte,  V. Vanovschi,  Tao Wang,  A. Warshel,  
 C. F. Williams,  Q. Wu,  X. Xu,  W. Zhang

 Please cite Q-Chem as follows:
 Y. Shao et al., Mol. Phys. 113, 184-215 (2015)
 DOI: 10.1080/00268976.2014.952696

 Q-Chem 5.1.2 for Intel X86 EM64T Linux

 Parts of Q-Chem use Armadillo 8.300.2 (Tropical Shenanigans).
 http://arma.sourceforge.net/

 Q-Chem begins on Mon Nov 26 18:16:01 2018  

Host: 
0

     Scratch files written to /scratch/taweetham/qchem53130//
The previous job contains 0 fragments, simply inherited here
Input Ideriv = 2
Curr. Ideriv = -1
Max.  Ideriv = 2

Checking the input file for inconsistencies... 	...done.

--------------------------------------------------------------
User input:
--------------------------------------------------------------

$molecule
read
$end

$rem
   job_type 	frequency
   basis 	6-311++g**
   method	b3lyp	
$end


--------------------------------------------------------------
 ----------------------------------------------------------------
             Standard Nuclear Orientation (Angstroms)
    I     Atom           X                Y                Z
 ----------------------------------------------------------------
    1      C       0.9469906868     0.0686442749     0.0000000000
    2      P       1.7201269551     1.5685908536     0.0000000000
    3      H       3.0476139983     1.0404654626     0.0000000000
    4      I      -1.1967514120     0.0102328876     0.0000000000
    5      Cl      1.6997860230    -1.5013845268    -0.0000000000
 ----------------------------------------------------------------
 Molecular Point Group                 Cs    NOp =  2
 Largest Abelian Subgroup              Cs    NOp =  2
 Nuclear Repulsion Energy =   471.2621757252 hartrees
 There are       46 alpha and       46 beta electrons
 Requested basis set is 6-311++G(d,p)
 There are 61 shells and 151 basis functions

 Total QAlloc Memory Limit   2000 MB
 Mega-Array Size       188 MB
 MEM_STATIC part       192 MB

                       Distance Matrix (Angstroms)
             C (  1)   P (  2)   H (  3)   I (  4)
   P (  2)  1.687477
   H (  3)  2.314531  1.428684
   I (  4)  2.144538  3.307062  4.367610
   Cl(  5)  1.741175  3.070043  2.877089  3.267249

 A cutoff of  1.0D-11 yielded   1572 shell pairs
 There are     10293 function pairs (     11469 Cartesian)
 Smallest overlap matrix eigenvalue = 3.55E-04
 Guess from superposition of atomic densities
 Warning:  Energy on first SCF cycle will be non-variational
 SAD guess density has 92.000000 electrons

 -----------------------------------------------------------------------
  General SCF calculation program by
  Eric Jon Sundstrom, Paul Horn, Yuezhi Mao, Dmitri Zuev, Alec White,
  David Stuck, Shaama M.S., Shane Yost, Joonho Lee, David Small,
  Daniel Levine, Susi Lehtola, Hugh Burton, Evgeny Epifanovsky
 -----------------------------------------------------------------------
 Exchange:     0.2000 Hartree-Fock + 0.0800 Slater + 0.7200 B88
 Correlation:  0.1900 VWN1RPA + 0.8100 LYP
 Using SG-1 standard quadrature grid
 A restricted SCF calculation will be
 performed using DIIS
 SCF converges when DIIS error is below 1.0e-08
 ---------------------------------------
  Cycle       Energy         DIIS error
 ---------------------------------------
    1   -7760.2191885110      4.01e-02  
    2   -7759.7876992328      1.78e-03  
    3   -7759.7876773831      1.75e-03  
    4   -7759.7919275098      9.88e-04  
    5   -7759.7948001606      2.40e-04  
    6   -7759.7949461561      6.08e-05  
    7   -7759.7949587381      1.26e-05  
    8   -7759.7949592854      5.93e-06  
    9   -7759.7949593964      1.02e-06  
   10   -7759.7949593995      2.59e-07  
   11   -7759.7949593997      5.76e-08  
   12   -7759.7949593998      8.12e-09  Convergence criterion met
 ---------------------------------------
 SCF time:   CPU 17.78s  wall 18.00s 
 SCF   energy in the final basis set =    -7759.7949593998
 Total energy in the final basis set =    -7759.7949593998

 --------------------------------------------------------------
             Orbital Energies (a.u.) and Symmetries
 --------------------------------------------------------------

 Alpha MOs, Restricted
 -- Occupied --                  
******* -176.32 -165.72 -165.72 -165.72 -101.59  -77.07  -35.82
  1 A'    2 A'    3 A'    1 A"    4 A'    5 A'    6 A'    7 A'                 
-31.310 -31.304 -31.304 -22.961 -22.959 -22.959 -22.955 -22.955
  8 A'    2 A"    9 A'   10 A'    3 A"   11 A'    4 A"   12 A'                 
-10.303  -9.501  -7.266  -7.256  -7.255  -6.570  -6.366  -4.779
 13 A'   14 A'   15 A'    5 A"   16 A'   17 A'   18 A'   19 A'                 
 -4.764  -4.763  -4.731  -4.730  -4.727  -2.044  -2.040  -2.039
  6 A"   20 A'   21 A'    7 A"   22 A'   23 A'    8 A"   24 A'                 
 -2.026  -2.026  -0.901  -0.742  -0.663  -0.547  -0.464  -0.415
  9 A"   25 A'   26 A'   27 A'   28 A'   29 A'   30 A'   31 A'                 
 -0.399  -0.339  -0.312  -0.307  -0.281  -0.259
 10 A"   32 A'   33 A'   11 A"   34 A'   12 A"                                 
 -- Virtual --                   
 -0.098  -0.078  -0.023  -0.004   0.021   0.037   0.046   0.046
 13 A"   35 A'   36 A'   37 A'   38 A'   39 A'   14 A"   40 A'                 
  0.068   0.081   0.082   0.098   0.117   0.119   0.125   0.131
 41 A'   15 A"   42 A'   43 A'   44 A'   16 A"   45 A'   46 A'                 
  0.158   0.173   0.197   0.223   0.232   0.275   0.292   0.316
 47 A'   48 A'   49 A'   17 A"   50 A'   51 A'   18 A"   52 A'                 
  0.378   0.390   0.400   0.408   0.425   0.450   0.455   0.456
 53 A'   19 A"   20 A"   54 A'   55 A'   56 A'   57 A'   21 A"                 
  0.464   0.497   0.546   0.608   0.614   0.639   0.650   0.652
 58 A'   59 A'   22 A"   23 A"   60 A'   61 A'   24 A"   62 A'                 
  0.801   0.834   0.838   0.864   0.876   0.886   0.915   0.965
 63 A'   25 A"   64 A'   65 A'   66 A'   26 A"   67 A'   68 A'                 
  1.072   1.146   1.278   1.347   1.362   1.382   1.438   1.439
 69 A'   70 A'   27 A"   71 A'   72 A'   28 A"   29 A"   73 A'                 
  1.477   1.603   1.603   1.645   1.737   1.827   1.871   2.079
 30 A"   31 A"   74 A'   75 A'   76 A'   77 A'   78 A'   79 A'                 
  2.234   2.284   2.424   2.611   2.669   2.840   3.117   3.950
 32 A"   80 A'   81 A'   82 A'   33 A"   83 A'   84 A'   34 A"                 
  3.968   3.996   4.072   4.212   4.376   5.988   6.019   6.038
 85 A'   35 A"   86 A'   87 A'   88 A'   36 A"   89 A'   90 A'                 
  6.986   9.698  13.816  13.900  13.985  23.312  25.786  25.877
 91 A'   92 A'   37 A"   93 A'   94 A'   95 A'   38 A"   96 A'                 
 26.279  27.828  28.330  28.354  28.361  28.523  28.531  28.542
 97 A'   98 A'   39 A"   99 A'  100 A'   40 A"  101 A'   41 A"                 
 28.582  28.662 127.874 127.894 127.910 151.628 163.127 215.682
102 A'  103 A'   42 A"  104 A'  105 A'  106 A'  107 A'  108 A'                 
*******
109 A'                                                                         

 Beta MOs, Restricted
 -- Occupied --                  
******* -176.32 -165.72 -165.72 -165.72 -101.59  -77.07  -35.82
  1 A'    2 A'    3 A'    1 A"    4 A'    5 A'    6 A'    7 A'                 
-31.310 -31.304 -31.304 -22.961 -22.959 -22.959 -22.955 -22.955
  8 A'    2 A"    9 A'   10 A'    3 A"   11 A'    4 A"   12 A'                 
-10.303  -9.501  -7.266  -7.256  -7.255  -6.570  -6.366  -4.779
 13 A'   14 A'   15 A'    5 A"   16 A'   17 A'   18 A'   19 A'                 
 -4.764  -4.763  -4.731  -4.730  -4.727  -2.044  -2.040  -2.039
  6 A"   20 A'   21 A'    7 A"   22 A'   23 A'    8 A"   24 A'                 
 -2.026  -2.026  -0.901  -0.742  -0.663  -0.547  -0.464  -0.415
  9 A"   25 A'   26 A'   27 A'   28 A'   29 A'   30 A'   31 A'                 
 -0.399  -0.339  -0.312  -0.307  -0.281  -0.259
 10 A"   32 A'   33 A'   11 A"   34 A'   12 A"                                 
 -- Virtual --                   
 -0.098  -0.078  -0.023  -0.004   0.021   0.037   0.046   0.046
 13 A"   35 A'   36 A'   37 A'   38 A'   39 A'   14 A"   40 A'                 
  0.068   0.081   0.082   0.098   0.117   0.119   0.125   0.131
 41 A'   15 A"   42 A'   43 A'   44 A'   16 A"   45 A'   46 A'                 
  0.158   0.173   0.197   0.223   0.232   0.275   0.292   0.316
 47 A'   48 A'   49 A'   17 A"   50 A'   51 A'   18 A"   52 A'                 
  0.378   0.390   0.400   0.408   0.425   0.450   0.455   0.456
 53 A'   19 A"   20 A"   54 A'   55 A'   56 A'   57 A'   21 A"                 
  0.464   0.497   0.546   0.608   0.614   0.639   0.650   0.652
 58 A'   59 A'   22 A"   23 A"   60 A'   61 A'   24 A"   62 A'                 
  0.801   0.834   0.838   0.864   0.876   0.886   0.915   0.965
 63 A'   25 A"   64 A'   65 A'   66 A'   26 A"   67 A'   68 A'                 
  1.072   1.146   1.278   1.347   1.362   1.382   1.438   1.439
 69 A'   70 A'   27 A"   71 A'   72 A'   28 A"   29 A"   73 A'                 
  1.477   1.603   1.603   1.645   1.737   1.827   1.871   2.079
 30 A"   31 A"   74 A'   75 A'   76 A'   77 A'   78 A'   79 A'                 
  2.234   2.284   2.424   2.611   2.669   2.840   3.117   3.950
 32 A"   80 A'   81 A'   82 A'   33 A"   83 A'   84 A'   34 A"                 
  3.968   3.996   4.072   4.212   4.376   5.988   6.019   6.038
 85 A'   35 A"   86 A'   87 A'   88 A'   36 A"   89 A'   90 A'                 
  6.986   9.698  13.816  13.900  13.985  23.312  25.786  25.877
 91 A'   92 A'   37 A"   93 A'   94 A'   95 A'   38 A"   96 A'                 
 26.279  27.828  28.330  28.354  28.361  28.523  28.531  28.542
 97 A'   98 A'   39 A"   99 A'  100 A'   40 A"  101 A'   41 A"                 
 28.582  28.662 127.874 127.894 127.910 151.628 163.127 215.682
102 A'  103 A'   42 A"  104 A'  105 A'  106 A'  107 A'  108 A'                 
*******
109 A'                                                                         
 --------------------------------------------------------------

          Ground-State Mulliken Net Atomic Charges

     Atom                 Charge (a.u.)
  ----------------------------------------
      1 C                    -0.479808
      2 P                     0.069436
      3 H                    -0.035805
      4 I                     0.136254
      5 Cl                    0.309923
  ----------------------------------------
  Sum of atomic charges =     0.000000

 -----------------------------------------------------------------
                    Cartesian Multipole Moments
 -----------------------------------------------------------------
    Charge (ESU x 10^10)
                 0.0000
    Dipole Moment (Debye)
         X       0.4856      Y       0.2006      Z      -0.0000
       Tot       0.5254
    Quadrupole Moments (Debye-Ang)
        XX     -55.1089     XY       1.3614     YY     -61.3434
        XZ       0.0000     YZ       0.0000     ZZ     -61.5301
    Octopole Moments (Debye-Ang^2)
       XXX     -52.8669    XXY       1.6661    XYY     -12.8393
       YYY     -15.0106    XXZ       0.0000    XYZ       0.0000
       YYZ       0.0000    XZZ     -17.1008    YZZ      -2.8870
       ZZZ       0.0000
    Hexadecapole Moments (Debye-Ang^3)
      XXXX    -787.9992   XXXY      -0.3715   XXYY    -200.8881
      XYYY     -24.0089   YYYY    -451.1693   XXXZ       0.0000
      XXYZ       0.0000   XYYZ       0.0000   YYYZ       0.0000
      XXZZ    -156.2894   XYZZ      -4.5777   YYZZ     -90.8254
      XZZZ       0.0000   YZZZ       0.0000   ZZZZ     -85.0836
 -----------------------------------------------------------------
 Calculating MO derivatives via CPSCF
   1         3          15      0.142442    0.055271
   2         3          15      0.017362    0.006378
   3         3          15      0.002342    0.000921
   4         3          15      0.000220    0.000090
   5        16           2      0.000018    0.000012
   6        17           1      0.000001    0.000001
   7        18           0      0.000000    0.000000    Roots Converged
 Time for AOints: 6.1 s (CPU) 6.1 s (wall)
 ------------------------------------------------------------------------------
                     AOints        : Timing summary (seconds)
 ------------------------------------------------------------------------------
     job step          cpu (% of tot)      sys (% of tot)     wall (% of tot)
 ------------------------------------------------------------------------------
  cpscf_lag         0.4500E+02 (45.6)   0.7600E-04 (17.8)   0.4501E+02 (45.6)
  iterzp            0.4747E+02 (48.1)   0.3510E-03 (82.2)   0.4748E+02 (48.1)
  make_fx           0.0000E+00 ( 0.0)   0.0000E+00 ( 0.0)   0.0000E+00 ( 0.0)
  AOints            0.6129E+01 ( 6.2)   0.0000E+00 ( 0.0)   0.6130E+01 ( 6.2)
 ------------------------------------------------------------------------------
   Grand Totals     0.9871E+02          0.4270E-03          0.9874E+02
 ------------------------------------------------------------------------------
 Calculating analytic Hessian of the SCF energy
 Polarizability Matrix (a.u.)
            1           2           3
    1-105.0284230 -10.3068123  -0.0000000
    2 -10.3068123 -90.5837793  -0.0000000
    3  -0.0000000  -0.0000000 -49.6208960

 Direct stationary perturbation theory relativistic correction:

 rels  =      98.188967170253
 relv  =    -325.684346645169
 rel2e =      42.578477004093
 E_rel =    -184.916902470824

 Hessian of the SCF Energy
            1           2           3           4           5           6
    1   0.2167125   0.0688237  -0.0000000  -0.0834252  -0.0856460  -0.0000000
    2   0.0688237   0.4019129   0.0000000  -0.1133600  -0.2442099  -0.0000000
    3  -0.0000000   0.0000000   0.0669359   0.0000000  -0.0000000  -0.0235653
    4  -0.0834252  -0.1133600   0.0000000   0.2615741   0.0333857  -0.0000000
    5  -0.0856460  -0.2442099  -0.0000000   0.0333857   0.3303089   0.0000000
    6  -0.0000000  -0.0000000  -0.0235653  -0.0000000   0.0000000   0.0199905
    7  -0.0155488   0.0034773  -0.0000000  -0.1585384   0.0553628   0.0000000
    8  -0.0185889   0.0031309  -0.0000000   0.0820410  -0.0534855   0.0000000
    9   0.0000000   0.0000000   0.0007742   0.0000000  -0.0000000  -0.0104591
   10  -0.0682768  -0.0088550   0.0000000  -0.0236186  -0.0011824  -0.0000000
   11  -0.0040920  -0.0232744  -0.0000000  -0.0123941   0.0030624   0.0000000
   12   0.0000000  -0.0000000  -0.0226787  -0.0000000  -0.0000000   0.0010496
   13  -0.0494616   0.0499139   0.0000000   0.0040081  -0.0019201  -0.0000000
   14   0.0395032  -0.1375595  -0.0000000   0.0103273  -0.0356758   0.0000000
   15   0.0000000  -0.0000000  -0.0214661  -0.0000000   0.0000000   0.0129843
            7           8           9          10          11          12
    1  -0.0155488  -0.0185889   0.0000000  -0.0682768  -0.0040920   0.0000000
    2   0.0034773   0.0031309   0.0000000  -0.0088550  -0.0232744  -0.0000000
    3  -0.0000000  -0.0000000   0.0007742   0.0000000  -0.0000000  -0.0226787
    4  -0.1585384   0.0820410   0.0000000  -0.0236186  -0.0123941  -0.0000000
    5   0.0553628  -0.0534855  -0.0000000  -0.0011824   0.0030624  -0.0000000
    6   0.0000000   0.0000000  -0.0104591  -0.0000000   0.0000000   0.0010496
    7   0.1738095  -0.0567254  -0.0000000  -0.0011611  -0.0025728   0.0000000
    8  -0.0567254   0.0509864  -0.0000000  -0.0040735  -0.0019613   0.0000000
    9  -0.0000000  -0.0000000   0.0097254  -0.0000000  -0.0000000   0.0044922
   10  -0.0011611  -0.0040735  -0.0000000   0.1168453  -0.0000014  -0.0000000
   11  -0.0025728  -0.0019613  -0.0000000  -0.0000014   0.0266514   0.0000000
   12   0.0000000   0.0000000   0.0044922  -0.0000000   0.0000000   0.0135312
   13   0.0014388  -0.0026532  -0.0000000  -0.0237888   0.0190602  -0.0000000
   14   0.0004580   0.0013295  -0.0000000   0.0141123  -0.0044781   0.0000000
   15   0.0000000   0.0000000  -0.0045328  -0.0000000  -0.0000000   0.0036057
           13          14          15
    1  -0.0494616   0.0395032   0.0000000
    2   0.0499139  -0.1375595  -0.0000000
    3   0.0000000  -0.0000000  -0.0214661
    4   0.0040081   0.0103273  -0.0000000
    5  -0.0019201  -0.0356758   0.0000000
    6  -0.0000000   0.0000000   0.0129843
    7   0.0014388   0.0004580   0.0000000
    8  -0.0026532   0.0013295   0.0000000
    9  -0.0000000  -0.0000000  -0.0045328
   10  -0.0237888   0.0141123  -0.0000000
   11   0.0190602  -0.0044781  -0.0000000
   12  -0.0000000   0.0000000   0.0036057
   13   0.0678036  -0.0644009  -0.0000000
   14  -0.0644009   0.1763838   0.0000000
   15  -0.0000000   0.0000000   0.0094089
 Gradient time:  CPU 131.67 s  wall 131.70 s
 **********************************************************************
 **                                                                  **
 **                       VIBRATIONAL ANALYSIS                       **
 **                       --------------------                       **
 **                                                                  **
 **        VIBRATIONAL FREQUENCIES (CM**-1) AND NORMAL MODES         **
 **     FORCE CONSTANTS (mDYN/ANGSTROM) AND REDUCED MASSES (AMU)     **
 **                  INFRARED INTENSITIES (KM/MOL)                   **
 **                                                                  **
 **********************************************************************


 Mode:                 1                      2                      3
 Frequency:       196.44                 208.94                 377.71
 Force Cnst:      0.4523                 0.7866                 0.9173
 Red. Mass:      19.8925                30.5814                10.9124
 IR Active:          YES                    YES                    YES
 IR Intens:        0.259                  0.019                 12.802
 Raman Active:       YES                    YES                    YES
               X      Y      Z        X      Y      Z        X      Y      Z
 C         -0.006  0.361 -0.000    0.095 -0.140 -0.000    0.399  0.049  0.000
 P          0.569  0.114  0.000    0.314 -0.255 -0.000    0.081  0.350 -0.000
 H          0.305 -0.527 -0.000    0.212 -0.498  0.000    0.244  0.733 -0.000
 I         -0.063 -0.127  0.000   -0.268  0.054  0.000   -0.068 -0.006 -0.000
 Cl        -0.282  0.250  0.000    0.656  0.094 -0.000    0.031 -0.328 -0.000
 TransDip  -0.002 -0.016  0.000    0.004 -0.000  0.000    0.094  0.066 -0.000

 Mode:                 4                      5                      6
 Frequency:       398.02                 518.42                 660.38
 Force Cnst:      0.8735                 0.1708                 1.5035
 Red. Mass:       9.3583                 1.0788                 5.8515
 IR Active:          YES                    YES                    YES
 IR Intens:       12.197                  0.932                120.644
 Raman Active:       YES                    YES                    YES
               X      Y      Z        X      Y      Z        X      Y      Z
 C         -0.000 -0.000  0.834    0.000 -0.000  0.036    0.510 -0.215 -0.000
 P         -0.000 -0.000 -0.105    0.000  0.000 -0.040   -0.042 -0.105  0.000
 H          0.000 -0.000 -0.533    0.000  0.000  0.998    0.318  0.740 -0.000
 I          0.000 -0.000 -0.023   -0.000 -0.000  0.003   -0.016 -0.002  0.000
 Cl        -0.000  0.000 -0.095   -0.000  0.000 -0.016   -0.091  0.151  0.000
 TransDip   0.000 -0.000 -0.112    0.000 -0.000  0.031    0.284 -0.207  0.000

 Mode:                 7                      8                      9
 Frequency:       931.48                1070.17                2302.26
 Force Cnst:      0.6300                 9.0020                 3.2436
 Red. Mass:       1.2323                13.3409                 1.0387
 IR Active:          YES                    YES                    YES
 IR Intens:       24.366                 73.065                 68.142
 Raman Active:       YES                    YES                    YES
               X      Y      Z        X      Y      Z        X      Y      Z
 C         -0.127  0.014 -0.000    0.283  0.902  0.000   -0.003  0.001 -0.000
 P          0.027 -0.027  0.000   -0.118 -0.249 -0.000   -0.030  0.012  0.000
 H          0.393  0.910 -0.000    0.037  0.151  0.000    0.929 -0.369 -0.000
 I          0.001 -0.001 -0.000   -0.005 -0.004 -0.000    0.000 -0.000 -0.000
 Cl         0.005 -0.005  0.000    0.024 -0.080 -0.000    0.000 -0.000  0.000
 TransDip  -0.147 -0.059  0.000    0.034  0.272 -0.000   -0.261  0.040 -0.000

 STANDARD THERMODYNAMIC QUANTITIES AT   298.15 K  AND     1.00 ATM

   This Molecule has  0 Imaginary Frequencies
   Zero point vibrational energy:        9.526 kcal/mol

   Atom    1 Element C  Has Mass   12.00000
   Atom    2 Element P  Has Mass   30.97376
   Atom    3 Element H  Has Mass    1.00783
   Atom    4 Element I  Has Mass  126.90440
   Atom    5 Element Cl Has Mass   34.96885
   Molecular Mass:   205.854840 amu
   Principal axes and moments of inertia in amu*Bohr^2:
                             1           2           3
    Eigenvalues --      557.60872  1398.55836  1956.16708
          X               0.99990     0.01417     0.00000
          Y              -0.01417     0.99990     0.00000
          Z               0.00000    -0.00000     1.00000
   Rotational Symmetry Number is   1
   The Molecule is an Asymmetric Top
   Translational Enthalpy:        0.889 kcal/mol
   Rotational Enthalpy:           0.889 kcal/mol
   Vibrational Enthalpy:         10.890 kcal/mol
   gas constant (RT):             0.592 kcal/mol
   Translational Entropy:        41.870  cal/mol.K
   Rotational Entropy:           28.813  cal/mol.K
   Vibrational Entropy:           7.402  cal/mol.K

   Total Enthalpy:               13.260 kcal/mol
   Total Entropy:                78.085  cal/mol.K
Archival summary:
1\1\TWL02\FREQ\ProcedureUnspecified\BasisUnspecified\1l1111\taweetha\MonNov2618:18:302018MonNov2618:18:302018\0\\#,FREQ,ProcedureUnspecified,BasisUnspecified,\\0,1\I\C,1,2.14454\P,2,1.68748,1,118.829\H,3,1.42868,2,95.5739,1,-180,0\Cl,2,1.74118,1,114.056,3,-180,0\\\@

 Total job time:  149.57s(wall), 149.53s(cpu) 
 Mon Nov 26 18:18:30 2018

        *************************************************************
        *                                                           *
        *  Thank you very much for using Q-Chem.  Have a nice day.  *
        *                                                           *
        *************************************************************
