# Supplementary material for: Geometric and energetic data from ab initio calculations of haloethene, haloimine, halomethylenephosphine, haloiminophosphine, halodiazene, halodiphosphene and halocyclopropane
Source: Data Brief. 2019 Nov 2;27:104738. doi: 10.1016/j.dib.2019.104738 (PMC6861602; doi:10.1016/j.dib.2019.104738)
Supplement: Multimedia component 5 [file mmc5.zip › CP/B3LYP/ClICPIE.out]

Q-Chem Developer Version!
                  Welcome to Q-Chem
     A Quantum Leap Into The Future Of Chemistry


 Q-Chem 5.1, Q-Chem, Inc., Pleasanton, CA (2018)

 Yihan Shao,  Zhengting Gan,  E. Epifanovsky,  A. T. B. Gilbert,  M. Wormit,  
 J. Kussmann,  A. W. Lange,  A. Behn,  Jia Deng,  Xintian Feng,  D. Ghosh,  
 M. Goldey,  P. R. Horn,  L. D. Jacobson,  I. Kaliman,  T. Kus,  A. Landau,  
 Jie Liu,  E. I. Proynov,  R. M. Richard,  R. P. Steele,  E. J. Sundstrom,  
 H. L. Woodcock III,  P. M. Zimmerman,  D. Zuev,  B. Albrecht,  E. Alguire,  
 S. A. Baeppler,  D. Barton,  Z. Benda,  Y. A. Bernard,  E. J. Berquist,  
 K. B. Bravaya,  H. Burton,  D. Casanova,  Chun-Min Chang,  Yunqing Chen,  
 A. Chien,  K. D. Closser,  M. P. Coons,  S. Coriani,  S. Dasgupta,  
 A. L. Dempwolff,  M. Diedenhofen,  Hainam Do,  R. G. Edgar,  Po-Tung Fang,  
 S. Faraji,  S. Fatehi,  Qingguo Feng,  K. D. Fenk,  J. Fosso-Tande,  
 Qinghui Ge,  A. Ghysels,  G. Gidofalvi,  J. Gomes,  J. Gonthier,  A. Gunina,  
 D. Hait,  M. W. D. Hanson-Heine,  P. H. P. Harbach,  A. W. Hauser,  
 J. E. Herr,  E. G. Hohenstein,  Z. C. Holden,  Kerwin Hui,  B. C. Huynh,  
 T.-C. Jagau,  Hyunjun Ji,  B. Kaduk,  K. Khistyaev,  Jaehoon Kim,  
 P. Klunzinger,  K. Koh,  D. Kosenkov,  L. Koulias,  T. Kowalczyk,  
 C. M. Krauter,  A. Kunitsa,  Ka Un Lao,  A. Laurent,  K. V. Lawler,  
 Joonho Lee,  D. Lefrancois,  S. Lehtola,  D. S. Levine,  Yi-Pei Li,  
 You-Sheng Lin,  Fenglai Liu,  E. Livshits,  A. Luenser,  P. Manohar,  
 E. Mansoor,  S. F. Manzer,  Shan-Ping Mao,  Yuezhi Mao,  N. Mardirossian,  
 A. V. Marenich,  T. Markovich,  L. A. Martinez-Martinez,  S. A. Maurer,  
 N. J. Mayhall,  S. C. McKenzie,  J.-M. Mewes,  A. F. Morrison,  
 J. W. Mullinax,  K. Nanda,  T. S. Nguyen-Beck,  R. Olivares-Amaya,  
 J. A. Parkhill,  T. M. Perrine,  F. Plasser,  P. Pokhilko,  S. Prager,  
 A. Prociuk,  E. Ramos,  D. R. Rehn,  F. Rob,  M. Schneider,  N. Sergueev,  
 S. M. Sharada,  S. Sharma,  D. W. Small,  T. Stauch,  T. Stein,  
 Yu-Chuan Su,  A. J. W. Thom,  A. Tkatchenko,  T. Tsuchimochi,  N. M. Tubman,  
 L. Vogt,  M. L. Vidal,  O. Vydrov,  M. A. Watson,  J. Wenzel,  
 M. de Wergifosse,  T. A. Wesolowski,  A. White,  J. Witte,  A. Yamada,  
 Jun Yang,  K. Yao,  S. Yeganeh,  S. R. Yost,  Zhi-Qiang You,  A. Zech,  
 Igor Ying Zhang,  Xing Zhang,  Yan Zhao,  Ying Zhu,  B. R. Brooks,  
 G. K. L. Chan,  C. J. Cramer,  M. S. Gordon,  W. J. Hehre,  A. Klamt,  
 M. W. Schmidt,  C. D. Sherrill,  D. G. Truhlar,  A. Aspuru-Guzik,  R. Baer,  
 A. T. Bell,  N. A. Besley,  Jeng-Da Chai,  A. E. DePrince, III,  
 R. A. DiStasio Jr.,  A. Dreuw,  B. D. Dunietz,  T. R. Furlani,  
 Chao-Ping Hsu,  Yousung Jung,  Jing Kong,  D. S. Lambrecht,  WanZhen Liang,  
 C. Ochsenfeld,  V. A. Rassolov,  L. V. Slipchenko,  J. E. Subotnik,  
 T. Van Voorhis,  J. M. Herbert,  A. I. Krylov,  P. M. W. Gill,  M. Head-Gordon

 Contributors to earlier versions of Q-Chem not listed above: 
 R. D. Adamson,  B. Austin,  J. Baker,  G. J. O. Beran,  K. Brandhorst,  
 S. T. Brown,  E. F. C. Byrd,  A. K. Chakraborty,  C.-L. Cheng,  
 Siu Hung Chien,  D. M. Chipman,  D. L. Crittenden,  H. Dachsel,  
 R. J. Doerksen,  A. D. Dutoi,  L. Fusti-Molnar,  W. A. Goddard III,  
 A. Golubeva-Zadorozhnaya,  S. R. Gwaltney,  G. Hawkins,  A. Heyden,  
 S. Hirata,  G. Kedziora,  F. J. Keil,  C. Kelley,  Jihan Kim,  R. A. King,  
 R. Z. Khaliullin,  P. P. Korambath,  W. Kurlancheek,  A. M. Lee,  M. S. Lee,  
 S. V. Levchenko,  Ching Yeh Lin,  D. Liotard,  R. C. Lochan,  I. Lotan,  
 P. E. Maslen,  N. Nair,  D. P. O'Neill,  D. Neuhauser,  E. Neuscamman,  
 C. M. Oana,  R. Olson,  B. Peters,  R. Peverati,  P. A. Pieniazek,  
 Y. M. Rhee,  J. Ritchie,  M. A. Rohrdanz,  E. Rosta,  N. J. Russ,  
 H. F. Schaefer III,  N. E. Schultz,  N. Shenvi,  A. C. Simmonett,  A. Sodt,  
 D. Stuck,  K. S. Thanthiriwatte,  V. Vanovschi,  Tao Wang,  A. Warshel,  
 C. F. Williams,  Q. Wu,  X. Xu,  W. Zhang

 Please cite Q-Chem as follows:
 Y. Shao et al., Mol. Phys. 113, 184-215 (2015)
 DOI: 10.1080/00268976.2014.952696

 Q-Chem 5.1.2 for Intel X86 EM64T Linux

 Parts of Q-Chem use Armadillo 8.300.2 (Tropical Shenanigans).
 http://arma.sourceforge.net/

 Q-Chem begins on Mon Nov 26 16:32:27 2018  

Host: 
0

     Scratch files written to /scratch/taweetham/qchem51505//
Input Ideriv = 2
Curr. Ideriv = -1
Max.  Ideriv = 2

Checking the input file for inconsistencies... 	...done.

--------------------------------------------------------------
User input:
--------------------------------------------------------------
$molecule
0 1
C 
P 1 1.5 
I 2 PI 1 120. 
I 1 PI 2 120.  3 180.0
Cl 1 PCl 2 120.  3 0.0

PH=1.44
PF=1.54
PCl=2.03
PBr=2.5
PI=2.6
$end

$rem
   job_type	optimization
   basis	6-311++g**
   method	b3lyp
$end

--------------------------------------------------------------
 ----------------------------------------------------------------
             Standard Nuclear Orientation (Angstroms)
    I     Atom           X                Y                Z
 ----------------------------------------------------------------
    1      C       0.5505999206    -0.2936924268     0.0000000000
    2      P      -0.4627548009     0.8122516082    -0.0000000000
    3      I      -3.0011399839     0.2495788233    -0.0000000000
    4      I       3.0889851035     0.2689803581    -0.0000000000
    5      Cl     -0.0598864031    -2.2297209515     0.0000000000
 ----------------------------------------------------------------
 Molecular Point Group                 Cs    NOp =  2
 Largest Abelian Subgroup              Cs    NOp =  2
 Nuclear Repulsion Energy =   979.3937168237 hartrees
 There are       72 alpha and       72 beta electrons
 Requested basis set is 6-311++G(d,p)
 There are 80 shells and 206 basis functions

 Total QAlloc Memory Limit   2000 MB
 Mega-Array Size       188 MB
 MEM_STATIC part       192 MB
 A cutoff of  1.0D-11 yielded   2150 shell pairs
 There are     15349 function pairs (     17275 Cartesian)

 -------------------------------------------------------
 OpenMP Integral Computing Module                       
 Release: version 1.0, May 2013, Q-Chem Inc. Pittsburgh 
 -------------------------------------------------------
 Integral Job Info:
 Integral job number is                      11
 Integral operator is                         1
 short-range coefficients                     0
 long-range coefficients              100000000
 Omega coefficients                           0
 if combine SR and LR in K                    0
 Integral screening is                        0
 Integral computing path is                   2
 max size of driver memory is            800000
 size of driver memory is                593474
 size of scratch memory is             11933652
 max col of scratch BK array               1296
 max len of scratch array in speh3          155
 max len of scratch index in speh4           18
 max int batch size is                      520
 min int batch size is                       52
 fixed nKL is                                52
 max L of basis functions is                  2
 order of int derivative is                   0
 number of shells is                         80
 number of basis is                         219
 number of cartesian basis is               219
 number of contracted shell pairs          2150
 number of primitive shell pairs           4472
 maxK2 (contraction) of shell pair           36
 max number of K2 of shell pair               1
 max number of CS2 of shell pair            374
 max number of PS2 of shell pair            374
 mem total for path MDJ                  541340
 -------------------------------------------------------
 Smallest overlap matrix eigenvalue = 8.64E-04

 Scale SEOQF with 1.000000e-01/1.000000e-01/1.000000e-01

 Standard Electronic Orientation quadrupole field applied
 Nucleus-field energy     =     0.0000000426 hartrees
 Guess from superposition of atomic densities
 Warning:  Energy on first SCF cycle will be non-variational
 SAD guess density has 144.000000 electrons

 -----------------------------------------------------------------------
  General SCF calculation program by
  Eric Jon Sundstrom, Paul Horn, Yuezhi Mao, Dmitri Zuev, Alec White,
  David Stuck, Shaama M.S., Shane Yost, Joonho Lee, David Small,
  Daniel Levine, Susi Lehtola, Hugh Burton, Evgeny Epifanovsky
 -----------------------------------------------------------------------
 Exchange:     0.2000 Hartree-Fock + 0.0800 Slater + 0.7200 B88
 Correlation:  0.1900 VWN1RPA + 0.8100 LYP
 Using SG-1 standard quadrature grid
 using 4 threads for integral computing
 -------------------------------------------------------
 OpenMP Integral computing Module                
 Release: version 2.0, May 2017, Q-Chem Inc. Pleasanton 
 -------------------------------------------------------
 -------------------------------------------------------
 OpenMP BLAS3 based DFT computing Module                
 Release: version 1.0, May 2013, Q-Chem Inc. Pittsburgh 
 -------------------------------------------------------
 A restricted SCF calculation will be
 performed using DIIS
 SCF converges when DIIS error is below 1.0e-08
 ---------------------------------------
  Cycle       Energy         DIIS error
 ---------------------------------------
    1  -14678.9413421092      3.03e-02  
    2  -14678.6240499082      2.30e-03  
    3  -14678.5475079316      4.03e-03  
    4  -14678.6445860052      1.18e-03  
    5  -14678.6516833359      5.13e-04  
    6  -14678.6532539773      1.48e-04  
    7  -14678.6533805779      3.04e-05  
    8  -14678.6533858557      1.44e-05  
    9  -14678.6533871653      2.50e-06  
   10  -14678.6533872073      6.10e-07  
   11  -14678.6533872106      2.43e-07  
   12  -14678.6533872112      1.14e-07  
   13  -14678.6533872112      3.09e-08  
   14  -14678.6533872114      5.91e-09  Convergence criterion met
 ---------------------------------------
 SCF time:   CPU 44.13s  wall 12.00s 
 SCF   energy in the final basis set =   -14678.6533872114
 Total energy in the final basis set =   -14678.6533872114

 --------------------------------------------------------------
             Orbital Energies (a.u.) and Symmetries
 --------------------------------------------------------------

 Alpha MOs, Restricted
 -- Occupied --                  
*******-1165.89 -176.34 -176.32 -165.75 -165.74 -165.74 -165.72
  1 A'    2 A'    3 A'    4 A'    5 A'    6 A'    1 A"    7 A'                 
-165.72 -165.72 -101.58  -77.11  -35.84  -35.82  -31.33  -31.33
  2 A"    8 A'    9 A'   10 A'   11 A'   12 A'   13 A'   14 A'                 
-31.325 -31.308 -31.303 -31.302 -22.983 -22.982 -22.981 -22.976
  3 A"   15 A'    4 A"   16 A'   17 A'   18 A'    5 A"   19 A'                 
-22.976 -22.959 -22.958 -22.957 -22.953 -22.953 -10.309  -9.489
  6 A"   20 A'    7 A"   21 A'    8 A"   22 A'   23 A'   24 A'                 
 -7.255  -7.244  -7.244  -6.609  -6.387  -6.364  -4.802  -4.783
 25 A'   26 A'    9 A"   27 A'   28 A'   29 A'   30 A'   31 A'                 
 -4.782  -4.776  -4.770  -4.767  -4.766  -4.762  -4.761  -2.066
 10 A"   32 A'   33 A'   11 A"   34 A'   12 A"   35 A'   36 A'                 
 -2.061  -2.060  -2.044  -2.044  -2.042  -2.038  -2.037  -2.025
 37 A'   13 A"   38 A'   14 A"   39 A'   15 A"   40 A'   16 A"                 
 -2.025  -0.851  -0.779  -0.671  -0.656  -0.505  -0.437  -0.399
 41 A'   42 A'   43 A'   44 A'   45 A'   46 A'   47 A'   48 A'                 
 -0.381  -0.334  -0.321  -0.309  -0.300  -0.297  -0.283  -0.281
 17 A"   49 A'   18 A"   50 A'   19 A"   51 A'   20 A"   52 A'                 
 -- Virtual --                   
 -0.189  -0.134  -0.090  -0.030   0.006   0.030   0.038   0.043
 53 A'   54 A'   21 A"   55 A'   56 A'   57 A'   58 A'   22 A"                 
  0.062   0.080   0.083   0.092   0.108   0.112   0.119   0.140
 59 A'   60 A'   23 A"   61 A'   62 A'   24 A"   63 A'   64 A'                 
  0.160   0.169   0.202   0.210   0.217   0.220   0.250   0.273
 65 A'   66 A'   67 A'   25 A"   68 A'   26 A"   69 A'   27 A"                 
  0.276   0.318   0.360   0.375   0.379   0.380   0.389   0.390
 70 A'   71 A'   72 A'   28 A"   73 A'   29 A"   74 A'   30 A"                 
  0.397   0.402   0.425   0.429   0.448   0.465   0.478   0.509
 31 A"   75 A'   76 A'   77 A'   78 A'   32 A"   79 A'   80 A'                 
  0.527   0.537   0.554   0.618   0.650   0.653   0.654   0.770
 81 A'   82 A'   33 A"   83 A'   34 A"   84 A'   35 A"   85 A'                 
  0.806   0.855   0.857   0.871   0.872   0.923   0.982   1.060
 86 A'   36 A"   87 A'   88 A'   37 A"   89 A'   90 A'   91 A'                 
  1.142   1.261   1.268   1.281   1.298   1.317   1.340   1.358
 92 A'   38 A"   93 A'   39 A"   94 A'   95 A'   40 A"   96 A'                 
  1.503   1.544   1.585   1.608   1.654   1.688   2.003   2.238
 41 A"   97 A'   42 A"   98 A'   99 A'  100 A'  101 A'   43 A"                 
  2.266   2.350   2.679   2.812   3.156   3.931   3.937   3.939
102 A'  103 A'   44 A"  104 A'  105 A'   45 A"  106 A'   46 A"                 
  3.949   3.960   3.960   3.989   3.995   4.059   4.092   4.302
 47 A"  107 A'   48 A"  108 A'  109 A'  110 A'  111 A'  112 A'                 
  4.317   5.958   5.972   5.976   5.990   6.003   6.020   6.963
113 A'   49 A"  114 A'   50 A"  115 A'  116 A'  117 A'  118 A'                 
  9.657  13.777  13.880  14.074  23.421  25.774  25.825  26.142
119 A'   51 A"  120 A'  121 A'  122 A'   52 A"  123 A'  124 A'                 
 27.755  27.767  28.300  28.312  28.322  28.322  28.341  28.354
125 A'  126 A'   53 A"  127 A'   54 A"  128 A'  129 A'  130 A'                 
 28.502  28.504  28.505  28.523  28.525  28.528  28.531  28.540
 55 A"   56 A"  131 A'   57 A"  132 A'   58 A"  133 A'  134 A'                 
 28.574  28.602 127.844 127.854 127.868 127.869 127.882 127.899
135 A'  136 A'   59 A"  137 A'   60 A"  138 A'  139 A'  140 A'                 
151.567 151.574 163.141 215.6351901.7261901.734
141 A'  142 A'  143 A'  144 A'  145 A'  146 A'                                 

 Beta MOs, Restricted
 -- Occupied --                  
*******-1165.89 -176.34 -176.32 -165.75 -165.74 -165.74 -165.72
  1 A'    2 A'    3 A'    4 A'    5 A'    6 A'    1 A"    7 A'                 
-165.72 -165.72 -101.58  -77.11  -35.84  -35.82  -31.33  -31.33
  2 A"    8 A'    9 A'   10 A'   11 A'   12 A'   13 A'   14 A'                 
-31.325 -31.308 -31.303 -31.302 -22.983 -22.982 -22.981 -22.976
  3 A"   15 A'    4 A"   16 A'   17 A'   18 A'    5 A"   19 A'                 
-22.976 -22.959 -22.958 -22.957 -22.953 -22.953 -10.309  -9.489
  6 A"   20 A'    7 A"   21 A'    8 A"   22 A'   23 A'   24 A'                 
 -7.255  -7.244  -7.244  -6.609  -6.387  -6.364  -4.802  -4.783
 25 A'   26 A'    9 A"   27 A'   28 A'   29 A'   30 A'   31 A'                 
 -4.782  -4.776  -4.770  -4.767  -4.766  -4.762  -4.761  -2.066
 10 A"   32 A'   33 A'   11 A"   34 A'   12 A"   35 A'   36 A'                 
 -2.061  -2.060  -2.044  -2.044  -2.042  -2.038  -2.037  -2.025
 37 A'   13 A"   38 A'   14 A"   39 A'   15 A"   40 A'   16 A"                 
 -2.025  -0.851  -0.779  -0.671  -0.656  -0.505  -0.437  -0.399
 41 A'   42 A'   43 A'   44 A'   45 A'   46 A'   47 A'   48 A'                 
 -0.381  -0.334  -0.321  -0.309  -0.300  -0.297  -0.283  -0.281
 17 A"   49 A'   18 A"   50 A'   19 A"   51 A'   20 A"   52 A'                 
 -- Virtual --                   
 -0.189  -0.134  -0.090  -0.030   0.006   0.030   0.038   0.043
 53 A'   54 A'   21 A"   55 A'   56 A'   57 A'   58 A'   22 A"                 
  0.062   0.080   0.083   0.092   0.108   0.112   0.119   0.140
 59 A'   60 A'   23 A"   61 A'   62 A'   24 A"   63 A'   64 A'                 
  0.160   0.169   0.202   0.210   0.217   0.220   0.250   0.273
 65 A'   66 A'   67 A'   25 A"   68 A'   26 A"   69 A'   27 A"                 
  0.276   0.318   0.360   0.375   0.379   0.380   0.389   0.390
 70 A'   71 A'   72 A'   28 A"   73 A'   29 A"   74 A'   30 A"                 
  0.397   0.402   0.425   0.429   0.448   0.465   0.478   0.509
 31 A"   75 A'   76 A'   77 A'   78 A'   32 A"   79 A'   80 A'                 
  0.527   0.537   0.554   0.618   0.650   0.653   0.654   0.770
 81 A'   82 A'   33 A"   83 A'   34 A"   84 A'   35 A"   85 A'                 
  0.806   0.855   0.857   0.871   0.872   0.923   0.982   1.060
 86 A'   36 A"   87 A'   88 A'   37 A"   89 A'   90 A'   91 A'                 
  1.142   1.261   1.268   1.281   1.298   1.317   1.340   1.358
 92 A'   38 A"   93 A'   39 A"   94 A'   95 A'   40 A"   96 A'                 
  1.503   1.544   1.585   1.608   1.654   1.688   2.003   2.238
 41 A"   97 A'   42 A"   98 A'   99 A'  100 A'  101 A'   43 A"                 
  2.266   2.350   2.679   2.812   3.156   3.931   3.937   3.939
102 A'  103 A'   44 A"  104 A'  105 A'   45 A"  106 A'   46 A"                 
  3.949   3.960   3.960   3.989   3.995   4.059   4.092   4.302
 47 A"  107 A'   48 A"  108 A'  109 A'  110 A'  111 A'  112 A'                 
  4.317   5.958   5.972   5.976   5.990   6.003   6.020   6.963
113 A'   49 A"  114 A'   50 A"  115 A'  116 A'  117 A'  118 A'                 
  9.657  13.777  13.880  14.074  23.421  25.774  25.825  26.142
119 A'   51 A"  120 A'  121 A'  122 A'   52 A"  123 A'  124 A'                 
 27.755  27.767  28.300  28.312  28.322  28.322  28.341  28.354
125 A'  126 A'   53 A"  127 A'   54 A"  128 A'  129 A'  130 A'                 
 28.502  28.504  28.505  28.523  28.525  28.528  28.531  28.540
 55 A"   56 A"  131 A'   57 A"  132 A'   58 A"  133 A'  134 A'                 
 28.574  28.602 127.844 127.854 127.868 127.869 127.882 127.899
135 A'  136 A'   59 A"  137 A'   60 A"  138 A'  139 A'  140 A'                 
151.567 151.574 163.141 215.6351901.7261901.734
141 A'  142 A'  143 A'  144 A'  145 A'  146 A'                                 
 --------------------------------------------------------------

          Ground-State Mulliken Net Atomic Charges

     Atom                 Charge (a.u.)
  ----------------------------------------
      1 C                    -0.206318
      2 P                     0.071597
      3 I                    -0.108535
      4 I                     0.122319
      5 Cl                    0.120938
  ----------------------------------------
  Sum of atomic charges =    -0.000000

 -----------------------------------------------------------------
                    Cartesian Multipole Moments
 -----------------------------------------------------------------
    Charge (ESU x 10^10)
                -0.0000
    Dipole Moment (Debye)
         X       0.9015      Y       1.1991      Z      -0.0000
       Tot       1.5002
    Quadrupole Moments (Debye-Ang)
        XX     -79.9584     XY       1.9341     YY     -91.0577
        XZ       0.0000     YZ       0.0000     ZZ     -89.7306
    Octopole Moments (Debye-Ang^2)
       XXX      29.0120    XXY      10.4063    XYY       0.1383
       YYY      12.3581    XXZ       0.0000    XYZ       0.0000
       YYZ      -0.0000    XZZ       0.5657    YZZ       6.3494
       ZZZ      -0.0000
    Hexadecapole Moments (Debye-Ang^3)
      XXXX   -2960.0359   XXXY      47.0901   XXYY    -654.9979
      XYYY      17.7282   YYYY    -569.8794   XXXZ       0.0000
      XXYZ       0.0000   XYYZ       0.0000   YYYZ      -0.0000
      XXZZ    -584.0272   XYZZ       1.9729   YYZZ    -120.6878
      XZZZ       0.0000   YZZZ       0.0000   ZZZZ    -125.0878
 -----------------------------------------------------------------
 Calculating analytic gradient of the SCF energy
 Gradient of SCF Energy
            1           2           3           4           5
    1  -0.1098956   0.1023769  -0.0126656   0.0501713  -0.0299870
    2   0.1739387  -0.1463123   0.0042670   0.0128134  -0.0447068
    3  -0.0000000   0.0000000  -0.0000000  -0.0000000   0.0000000
 Max gradient component =       1.739E-01
 RMS gradient           =       7.302E-02
 Gradient time:  CPU 11.02 s  wall 2.86 s
 Geometry Optimization Parameters
   NAtoms,    NIC,     NZ,  NCons,   NDum,   NFix, NCnnct, MaxDiis
        5      20       5       0       0       0       0       0


** GEOMETRY OPTIMIZATION IN DELOCALIZED INTERNAL COORDINATES **
   Searching for a Minimum

   Optimization Cycle:   1

                       Coordinates (Angstroms)
     ATOM                X               Y               Z
      1  C         0.5505999206   -0.2936924268    0.0000000000
      2  P        -0.4627548009    0.8122516082    0.0000000000
      3  I        -3.0011399839    0.2495788233    0.0000000000
      4  I         3.0889851035    0.2689803581    0.0000000000
      5  Cl       -0.0598864031   -2.2297209515    0.0000000000
   Point Group: cs    Number of degrees of freedom:     7


   Energy is -14678.653387211


 Attempting to Generate Delocalized Internal Coordinates

  7 Hessian modes will be used to form the next step
  Hessian Eigenvalues:
     0.044459    0.075278    0.139919    0.250000    0.250000    0.250000
     0.766766

 Minimum Search - Taking Simple RFO Step
 Searching for Lamda that Minimizes Along All modes
 Value Taken    Lamda =  -0.07719781
 Calculated Step too Large.  Step scaled by  0.537892
 Step Taken.  Stepsize is  0.300000

                             Maximum     Tolerance    Cnvgd?
         Gradient           0.148119      0.000300      NO
         Displacement       0.158204      0.001200      NO
         Energy change     *********      0.000001      NO


 New Cartesian Coordinates Obtained by Inverse Iteration

 Displacement from previous Coordinates is:  0.315452
 ----------------------------------------------------------------
             Standard Nuclear Orientation (Angstroms)
    I     Atom           X                Y                Z
 ----------------------------------------------------------------
    1      C       0.5522695464    -0.3112672310     0.0000000000
    2      P      -0.4642847135     0.8664395407     0.0000000000
    3      I      -2.9662214582     0.2420753302     0.0000000000
    4      I       2.9758396370     0.2096120665     0.0000000000
    5      Cl      0.0182008246    -2.1994622952     0.0000000000
 ----------------------------------------------------------------
 Molecular Point Group                 Cs    NOp =  2
 Largest Abelian Subgroup              Cs    NOp =  2
 Nuclear Repulsion Energy =   998.7908594655 hartrees
 There are       72 alpha and       72 beta electrons
 Applying Cartesian multipole field
    Component          Value
    ---------          -----
     (2,0,0)        1.00000E-11
     (0,2,0)        2.00000E-11
     (0,0,2)       -3.00000E-11
 Nucleus-field energy     =     0.0000000407 hartrees
 Requested basis set is 6-311++G(d,p)
 There are 80 shells and 206 basis functions
 A cutoff of  1.0D-11 yielded   2199 shell pairs
 There are     15727 function pairs (     17693 Cartesian)
 Smallest overlap matrix eigenvalue = 7.65E-04
 Guess MOs from SCF MO coefficient file

 -----------------------------------------------------------------------
  General SCF calculation program by
  Eric Jon Sundstrom, Paul Horn, Yuezhi Mao, Dmitri Zuev, Alec White,
  David Stuck, Shaama M.S., Shane Yost, Joonho Lee, David Small,
  Daniel Levine, Susi Lehtola, Hugh Burton, Evgeny Epifanovsky
 -----------------------------------------------------------------------
 Exchange:     0.2000 Hartree-Fock + 0.0800 Slater + 0.7200 B88
 Correlation:  0.1900 VWN1RPA + 0.8100 LYP
 Using SG-1 standard quadrature grid
 using 4 threads for integral computing
 -------------------------------------------------------
 OpenMP Integral computing Module                
 Release: version 2.0, May 2017, Q-Chem Inc. Pleasanton 
 -------------------------------------------------------
 -------------------------------------------------------
 OpenMP BLAS3 based DFT computing Module                
 Release: version 1.0, May 2013, Q-Chem Inc. Pittsburgh 
 -------------------------------------------------------
 A restricted SCF calculation will be
 performed using DIIS
 SCF converges when DIIS error is below 1.0e-08
 ---------------------------------------
  Cycle       Energy         DIIS error
 ---------------------------------------
    1  -14678.6864635571      6.74e-04  
    2  -14678.6899248534      2.26e-04  
    3  -14678.6896835507      2.99e-04  
    4  -14678.6901466716      1.34e-04  
    5  -14678.6902465970      3.39e-05  
    6  -14678.6902535273      9.18e-06  
    7  -14678.6902540526      3.31e-06  
    8  -14678.6902541134      1.15e-06  
    9  -14678.6902541208      1.87e-07  
   10  -14678.6902541210      6.80e-08  
   11  -14678.6902541211      1.92e-08  
   12  -14678.6902541209      8.87e-09  Convergence criterion met
 ---------------------------------------
 SCF time:   CPU 38.25s  wall 11.00s 
 SCF   energy in the final basis set =   -14678.6902541209
 Total energy in the final basis set =   -14678.6902541209

 --------------------------------------------------------------
             Orbital Energies (a.u.) and Symmetries
 --------------------------------------------------------------

 Alpha MOs, Restricted
 -- Occupied --                  
*******-1165.88 -176.34 -176.32 -165.74 -165.74 -165.74 -165.72
  1 A'    2 A'    3 A'    4 A'    5 A'    6 A'    1 A"    7 A'                 
-165.72 -165.72 -101.58  -77.11  -35.84  -35.81  -31.33  -31.32
  2 A"    8 A'    9 A'   10 A'   11 A'   12 A'   13 A'   14 A'                 
-31.322 -31.306 -31.301 -31.301 -22.980 -22.978 -22.978 -22.973
  3 A"   15 A'    4 A"   16 A'   17 A'   18 A'    5 A"   19 A'                 
-22.973 -22.957 -22.956 -22.956 -22.952 -22.952 -10.314  -9.494
  6 A"   20 A'    7 A"   21 A'    8 A"   22 A'   23 A'   24 A'                 
 -7.260  -7.249  -7.249  -6.611  -6.383  -6.362  -4.798  -4.780
 25 A'    9 A"   26 A'   27 A'   28 A'   29 A'   30 A'   31 A'                 
 -4.779  -4.774  -4.773  -4.770  -4.768  -4.761  -4.760  -2.062
 10 A"   32 A'   33 A'   11 A"   34 A'   12 A"   35 A'   36 A'                 
 -2.058  -2.057  -2.042  -2.042  -2.040  -2.036  -2.035  -2.024
 37 A'   13 A"   38 A'   14 A"   39 A'   15 A"   40 A'   16 A"                 
 -2.024  -0.859  -0.772  -0.674  -0.653  -0.515  -0.440  -0.404
 41 A'   42 A'   43 A'   44 A'   45 A'   46 A'   47 A'   48 A'                 
 -0.383  -0.336  -0.321  -0.313  -0.299  -0.295  -0.281  -0.277
 17 A"   49 A'   18 A"   50 A'   19 A"   51 A'   52 A'   20 A"                 
 -- Virtual --                   
 -0.169  -0.121  -0.096  -0.028   0.006   0.029   0.038   0.043
 53 A'   54 A'   21 A"   55 A'   56 A'   57 A'   58 A'   22 A"                 
  0.061   0.080   0.081   0.092   0.106   0.115   0.117   0.137
 59 A'   60 A'   23 A"   61 A'   62 A'   24 A"   63 A'   64 A'                 
  0.160   0.168   0.203   0.211   0.216   0.220   0.250   0.276
 65 A'   66 A'   67 A'   25 A"   68 A'   26 A"   69 A'   27 A"                 
  0.277   0.311   0.353   0.373   0.379   0.385   0.391   0.392
 70 A'   71 A'   72 A'   28 A"   29 A"   73 A'   30 A"   74 A'                 
  0.398   0.400   0.419   0.434   0.450   0.463   0.479   0.498
 31 A"   75 A'   76 A'   77 A'   78 A'   32 A"   79 A'   80 A'                 
  0.535   0.553   0.558   0.611   0.640   0.650   0.661   0.789
 81 A'   33 A"   82 A'   83 A'   34 A"   84 A'   35 A"   85 A'                 
  0.812   0.849   0.858   0.872   0.873   0.909   1.005   1.068
 86 A'   36 A"   87 A'   37 A"   88 A'   89 A'   90 A'   91 A'                 
  1.089   1.260   1.272   1.283   1.307   1.321   1.354   1.364
 92 A'   38 A"   93 A'   39 A"   94 A'   95 A'   40 A"   96 A'                 
  1.489   1.565   1.570   1.623   1.671   1.700   1.954   2.235
 41 A"   42 A"   97 A'   98 A'   99 A'  100 A'  101 A'   43 A"                 
  2.265   2.364   2.672   2.806   3.122   3.934   3.942   3.948
102 A'  103 A'   44 A"  104 A'  105 A'   45 A"  106 A'   46 A"                 
  3.952   3.962   3.963   3.992   4.010   4.089   4.107   4.296
 47 A"  107 A'   48 A"  108 A'  109 A'  110 A'  111 A'  112 A'                 
  4.332   5.963   5.978   5.980   5.998   6.008   6.023   6.944
113 A'   49 A"   50 A"  114 A'  115 A'  116 A'  117 A'  118 A'                 
  9.661  13.775  13.879  14.023  23.365  25.773  25.826  26.180
119 A'   51 A"  120 A'  121 A'  122 A'   52 A"  123 A'  124 A'                 
 27.757  27.777  28.305  28.320  28.323  28.330  28.344  28.356
125 A'  126 A'   53 A"  127 A'   54 A"  128 A'  129 A'  130 A'                 
 28.505  28.509  28.510  28.525  28.530  28.530  28.538  28.542
 55 A"  131 A'   56 A"   57 A"   58 A"  132 A'  133 A'  134 A'                 
 28.595  28.605 127.849 127.861 127.869 127.878 127.885 127.901
135 A'  136 A'   59 A"  137 A'   60 A"  138 A'  139 A'  140 A'                 
151.567 151.583 163.105 215.6401901.7271901.744
141 A'  142 A'  143 A'  144 A'  145 A'  146 A'                                 

 Beta MOs, Restricted
 -- Occupied --                  
*******-1165.88 -176.34 -176.32 -165.74 -165.74 -165.74 -165.72
  1 A'    2 A'    3 A'    4 A'    5 A'    6 A'    1 A"    7 A'                 
-165.72 -165.72 -101.58  -77.11  -35.84  -35.81  -31.33  -31.32
  2 A"    8 A'    9 A'   10 A'   11 A'   12 A'   13 A'   14 A'                 
-31.322 -31.306 -31.301 -31.301 -22.980 -22.978 -22.978 -22.973
  3 A"   15 A'    4 A"   16 A'   17 A'   18 A'    5 A"   19 A'                 
-22.973 -22.957 -22.956 -22.956 -22.952 -22.952 -10.314  -9.494
  6 A"   20 A'    7 A"   21 A'    8 A"   22 A'   23 A'   24 A'                 
 -7.260  -7.249  -7.249  -6.611  -6.383  -6.362  -4.798  -4.780
 25 A'    9 A"   26 A'   27 A'   28 A'   29 A'   30 A'   31 A'                 
 -4.779  -4.774  -4.773  -4.770  -4.768  -4.761  -4.760  -2.062
 10 A"   32 A'   33 A'   11 A"   34 A'   12 A"   35 A'   36 A'                 
 -2.058  -2.057  -2.042  -2.042  -2.040  -2.036  -2.035  -2.024
 37 A'   13 A"   38 A'   14 A"   39 A'   15 A"   40 A'   16 A"                 
 -2.024  -0.859  -0.772  -0.674  -0.653  -0.515  -0.440  -0.404
 41 A'   42 A'   43 A'   44 A'   45 A'   46 A'   47 A'   48 A'                 
 -0.383  -0.336  -0.321  -0.313  -0.299  -0.295  -0.281  -0.277
 17 A"   49 A'   18 A"   50 A'   19 A"   51 A'   52 A'   20 A"                 
 -- Virtual --                   
 -0.169  -0.121  -0.096  -0.028   0.006   0.029   0.038   0.043
 53 A'   54 A'   21 A"   55 A'   56 A'   57 A'   58 A'   22 A"                 
  0.061   0.080   0.081   0.092   0.106   0.115   0.117   0.137
 59 A'   60 A'   23 A"   61 A'   62 A'   24 A"   63 A'   64 A'                 
  0.160   0.168   0.203   0.211   0.216   0.220   0.250   0.276
 65 A'   66 A'   67 A'   25 A"   68 A'   26 A"   69 A'   27 A"                 
  0.277   0.311   0.353   0.373   0.379   0.385   0.391   0.392
 70 A'   71 A'   72 A'   28 A"   29 A"   73 A'   30 A"   74 A'                 
  0.398   0.400   0.419   0.434   0.450   0.463   0.479   0.498
 31 A"   75 A'   76 A'   77 A'   78 A'   32 A"   79 A'   80 A'                 
  0.535   0.553   0.558   0.611   0.640   0.650   0.661   0.789
 81 A'   33 A"   82 A'   83 A'   34 A"   84 A'   35 A"   85 A'                 
  0.812   0.849   0.858   0.872   0.873   0.909   1.005   1.068
 86 A'   36 A"   87 A'   37 A"   88 A'   89 A'   90 A'   91 A'                 
  1.089   1.260   1.272   1.283   1.307   1.321   1.354   1.364
 92 A'   38 A"   93 A'   39 A"   94 A'   95 A'   40 A"   96 A'                 
  1.489   1.565   1.570   1.623   1.671   1.700   1.954   2.235
 41 A"   42 A"   97 A'   98 A'   99 A'  100 A'  101 A'   43 A"                 
  2.265   2.364   2.672   2.806   3.122   3.934   3.942   3.948
102 A'  103 A'   44 A"  104 A'  105 A'   45 A"  106 A'   46 A"                 
  3.952   3.962   3.963   3.992   4.010   4.089   4.107   4.296
 47 A"  107 A'   48 A"  108 A'  109 A'  110 A'  111 A'  112 A'                 
  4.332   5.963   5.978   5.980   5.998   6.008   6.023   6.944
113 A'   49 A"   50 A"  114 A'  115 A'  116 A'  117 A'  118 A'                 
  9.661  13.775  13.879  14.023  23.365  25.773  25.826  26.180
119 A'   51 A"  120 A'  121 A'  122 A'   52 A"  123 A'  124 A'                 
 27.757  27.777  28.305  28.320  28.323  28.330  28.344  28.356
125 A'  126 A'   53 A"  127 A'   54 A"  128 A'  129 A'  130 A'                 
 28.505  28.509  28.510  28.525  28.530  28.530  28.538  28.542
 55 A"  131 A'   56 A"   57 A"   58 A"  132 A'  133 A'  134 A'                 
 28.595  28.605 127.849 127.861 127.869 127.878 127.885 127.901
135 A'  136 A'   59 A"  137 A'   60 A"  138 A'  139 A'  140 A'                 
151.567 151.583 163.105 215.6401901.7271901.744
141 A'  142 A'  143 A'  144 A'  145 A'  146 A'                                 
 --------------------------------------------------------------

          Ground-State Mulliken Net Atomic Charges

     Atom                 Charge (a.u.)
  ----------------------------------------
      1 C                    -0.264305
      2 P                     0.071816
      3 I                    -0.118669
      4 I                     0.126291
      5 Cl                    0.184868
  ----------------------------------------
  Sum of atomic charges =     0.000000

 -----------------------------------------------------------------
                    Cartesian Multipole Moments
 -----------------------------------------------------------------
    Charge (ESU x 10^10)
                 0.0000
    Dipole Moment (Debye)
         X       0.8633      Y       0.9406      Z       0.0000
       Tot       1.2767
    Quadrupole Moments (Debye-Ang)
        XX     -81.2453     XY       1.7240     YY     -90.3032
        XZ      -0.0000     YZ      -0.0000     ZZ     -89.7851
    Octopole Moments (Debye-Ang^2)
       XXX      29.9388    XXY       9.4845    XYY       1.4030
       YYY      13.0630    XXZ      -0.0000    XYZ       0.0000
       YYZ       0.0000    XZZ       1.9377    YZZ       6.9503
       ZZZ      -0.0000
    Hexadecapole Moments (Debye-Ang^3)
      XXXX   -2846.3051   XXXY      65.6431   XXYY    -629.1733
      XYYY      38.6566   YYYY    -554.2113   XXXZ       0.0000
      XXYZ      -0.0000   XYYZ      -0.0000   YYYZ      -0.0000
      XXZZ    -558.4043   XYZZ       9.7162   YYZZ    -118.6240
      XZZZ      -0.0000   YZZZ      -0.0000   ZZZZ    -125.3735
 -----------------------------------------------------------------
 Calculating analytic gradient of the SCF energy
 Gradient of SCF Energy
            1           2           3           4           5
    1  -0.0658503   0.0583399  -0.0133010   0.0460393  -0.0252279
    2   0.1239210  -0.0923660   0.0034973   0.0112975  -0.0463499
    3  -0.0000000   0.0000000   0.0000000  -0.0000000  -0.0000000
 Max gradient component =       1.239E-01
 RMS gradient           =       4.956E-02
 Gradient time:  CPU 11.29 s  wall 2.93 s
 Geometry Optimization Parameters
   NAtoms,    NIC,     NZ,  NCons,   NDum,   NFix, NCnnct, MaxDiis
        5      20       5       0       0       0       0       0

 Cartesian Hessian Update
 Hessian Updated using BFGS Update


** GEOMETRY OPTIMIZATION IN DELOCALIZED INTERNAL COORDINATES **
   Searching for a Minimum

   Optimization Cycle:   2

                       Coordinates (Angstroms)
     ATOM                X               Y               Z
      1  C         0.5522695464   -0.3112672310    0.0000000000
      2  P        -0.4642847135    0.8664395407    0.0000000000
      3  I        -2.9662214582    0.2420753302    0.0000000000
      4  I         2.9758396370    0.2096120665    0.0000000000
      5  Cl        0.0182008246   -2.1994622952    0.0000000000
   Point Group: cs    Number of degrees of freedom:     7


   Energy is -14678.690254121

 Hessian Updated using BFGS Update

  6 Hessian modes will be used to form the next step
  Hessian Eigenvalues:
     0.034104    0.073302    0.104668    0.229496    0.253577    0.876123

 Minimum Search - Taking Simple RFO Step
 Searching for Lamda that Minimizes Along All modes
 Value Taken    Lamda =  -0.07512789
 Calculated Step too Large.  Step scaled by  0.408833
 Step Taken.  Stepsize is  0.300000

                             Maximum     Tolerance    Cnvgd?
         Gradient           0.102147      0.000300      NO
         Displacement       0.167729      0.001200      NO
         Energy change     -0.036867      0.000001      NO


 New Cartesian Coordinates Obtained by Inverse Iteration

 Displacement from previous Coordinates is:  0.338076
 ----------------------------------------------------------------
             Standard Nuclear Orientation (Angstroms)
    I     Atom           X                Y                Z
 ----------------------------------------------------------------
    1      C       0.5430593604    -0.3222983476     0.0000000000
    2      P      -0.4558805879     0.9188266295     0.0000000000
    3      I      -2.9034587267     0.2010661790     0.0000000000
    4      I       2.8651815592     0.1433085093     0.0000000000
    5      Cl      0.0669022313    -2.1335055590     0.0000000000
 ----------------------------------------------------------------
 Molecular Point Group                 Cs    NOp =  2
 Largest Abelian Subgroup              Cs    NOp =  2
 Nuclear Repulsion Energy =  1025.9408576740 hartrees
 There are       72 alpha and       72 beta electrons
 Applying Cartesian multipole field
    Component          Value
    ---------          -----
     (2,0,0)        1.00000E-11
     (0,2,0)        2.00000E-11
     (0,0,2)       -3.00000E-11
 Nucleus-field energy     =     0.0000000384 hartrees
 Requested basis set is 6-311++G(d,p)
 There are 80 shells and 206 basis functions
 A cutoff of  1.0D-11 yielded   2234 shell pairs
 There are     15871 function pairs (     17850 Cartesian)
 Smallest overlap matrix eigenvalue = 6.14E-04
 Guess MOs from SCF MO coefficient file

 -----------------------------------------------------------------------
  General SCF calculation program by
  Eric Jon Sundstrom, Paul Horn, Yuezhi Mao, Dmitri Zuev, Alec White,
  David Stuck, Shaama M.S., Shane Yost, Joonho Lee, David Small,
  Daniel Levine, Susi Lehtola, Hugh Burton, Evgeny Epifanovsky
 -----------------------------------------------------------------------
 Exchange:     0.2000 Hartree-Fock + 0.0800 Slater + 0.7200 B88
 Correlation:  0.1900 VWN1RPA + 0.8100 LYP
 Using SG-1 standard quadrature grid
 using 4 threads for integral computing
 -------------------------------------------------------
 OpenMP Integral computing Module                
 Release: version 2.0, May 2017, Q-Chem Inc. Pleasanton 
 -------------------------------------------------------
 -------------------------------------------------------
 OpenMP BLAS3 based DFT computing Module                
 Release: version 1.0, May 2013, Q-Chem Inc. Pittsburgh 
 -------------------------------------------------------
 A restricted SCF calculation will be
 performed using DIIS
 SCF converges when DIIS error is below 1.0e-08
 ---------------------------------------
  Cycle       Energy         DIIS error
 ---------------------------------------
    1  -14678.7138960902      6.97e-04  
    2  -14678.7175678150      2.70e-04  
    3  -14678.7168575610      4.43e-04  
    4  -14678.7179707413      9.78e-05  
    5  -14678.7180255485      3.44e-05  
    6  -14678.7180327638      8.60e-06  
    7  -14678.7180332127      3.60e-06  
    8  -14678.7180332777      6.80e-07  
    9  -14678.7180332802      1.71e-07  
   10  -14678.7180332802      6.10e-08  
   11  -14678.7180332804      1.74e-08  
   12  -14678.7180332804      5.74e-09  Convergence criterion met
 ---------------------------------------
 SCF time:   CPU 39.14s  wall 11.00s 
 SCF   energy in the final basis set =   -14678.7180332804
 Total energy in the final basis set =   -14678.7180332804

 --------------------------------------------------------------
             Orbital Energies (a.u.) and Symmetries
 --------------------------------------------------------------

 Alpha MOs, Restricted
 -- Occupied --                  
*******-1165.88 -176.34 -176.31 -165.74 -165.74 -165.74 -165.72
  1 A'    2 A'    3 A'    4 A'    5 A'    6 A'    1 A"    7 A'                 
-165.72 -165.72 -101.59  -77.11  -35.83  -35.81  -31.33  -31.32
  2 A"    8 A'    9 A'   10 A'   11 A'   12 A'   13 A'   14 A'                 
-31.318 -31.304 -31.299 -31.298 -22.976 -22.974 -22.974 -22.969
  3 A"   15 A'    4 A"   16 A'   17 A'   18 A'    5 A"   19 A'                 
-22.969 -22.954 -22.953 -22.953 -22.949 -22.949 -10.313  -9.501
  6 A"   20 A'    7 A"   21 A'    8 A"   22 A'   23 A'   24 A'                 
 -7.266  -7.255  -7.255  -6.609  -6.380  -6.360  -4.794  -4.777
 25 A'    9 A"   26 A'   27 A'   28 A'   29 A'   30 A'   31 A'                 
 -4.776  -4.772  -4.771  -4.768  -4.767  -4.758  -4.758  -2.059
 10 A"   32 A'   33 A'   11 A"   34 A'   12 A"   35 A'   36 A'                 
 -2.054  -2.053  -2.039  -2.039  -2.037  -2.033  -2.033  -2.021
 37 A'   13 A"   38 A'   14 A"   39 A'   15 A"   40 A'   16 A"                 
 -2.021  -0.875  -0.766  -0.678  -0.649  -0.525  -0.445  -0.412
 41 A'   42 A'   43 A'   44 A'   45 A'   46 A'   47 A'   48 A'                 
 -0.391  -0.338  -0.321  -0.317  -0.299  -0.293  -0.281  -0.271
 17 A"   49 A'   18 A"   50 A'   19 A"   51 A'   52 A'   20 A"                 
 -- Virtual --                   
 -0.147  -0.103  -0.099  -0.021   0.009   0.028   0.038   0.044
 53 A'   54 A'   21 A"   55 A'   56 A'   57 A'   58 A'   22 A"                 
  0.061   0.079   0.081   0.092   0.104   0.117   0.117   0.134
 59 A'   23 A"   60 A'   61 A'   62 A'   63 A'   24 A"   64 A'                 
  0.161   0.170   0.201   0.211   0.217   0.219   0.250   0.276
 65 A'   66 A'   67 A'   25 A"   68 A'   26 A"   69 A'   70 A'                 
  0.279   0.309   0.345   0.371   0.379   0.381   0.394   0.395
 27 A"   71 A'   72 A'   28 A"   29 A"   73 A'   30 A"   74 A'                 
  0.401   0.403   0.414   0.442   0.456   0.459   0.475   0.494
 31 A"   75 A'   76 A'   77 A'   78 A'   32 A"   79 A'   80 A'                 
  0.550   0.551   0.583   0.611   0.632   0.652   0.670   0.805
 33 A"   81 A'   82 A'   83 A'   34 A"   84 A'   35 A"   85 A'                 
  0.824   0.841   0.856   0.872   0.875   0.899   1.025   1.038
 86 A'   36 A"   87 A'   37 A"   88 A'   89 A'   90 A'   91 A'                 
  1.111   1.262   1.285   1.295   1.314   1.331   1.369   1.372
 92 A'   38 A"   39 A"   93 A'   94 A'   95 A'   96 A'   40 A"                 
  1.479   1.560   1.590   1.638   1.679   1.742   1.923   2.232
 41 A"   42 A"   97 A'   98 A'   99 A'  100 A'  101 A'   43 A"                 
  2.271   2.388   2.669   2.805   3.118   3.937   3.948   3.952
102 A'  103 A'   44 A"  104 A'  105 A'   45 A"  106 A'   46 A"                 
  3.961   3.965   3.967   4.000   4.028   4.101   4.147   4.294
 47 A"  107 A'   48 A"  108 A'  109 A'  110 A'  111 A'  112 A'                 
  4.346   5.968   5.981   5.989   6.004   6.017   6.026   6.934
113 A'   49 A"   50 A"  114 A'  115 A'  116 A'  117 A'  118 A'                 
  9.670  13.777  13.885  13.997  23.338  25.775  25.844  26.224
119 A'   51 A"  120 A'  121 A'  122 A'   52 A"  123 A'  124 A'                 
 27.757  27.793  28.310  28.326  28.328  28.336  28.350  28.360
125 A'  126 A'   53 A"   54 A"  127 A'  128 A'  129 A'  130 A'                 
 28.509  28.514  28.517  28.528  28.532  28.533  28.547  28.550
 55 A"  131 A'   56 A"   57 A"   58 A"  132 A'  133 A'  134 A'                 
 28.609  28.619 127.855 127.868 127.872 127.886 127.890 127.904
135 A'  136 A'   59 A"  137 A'   60 A"  138 A'  139 A'  140 A'                 
151.568 151.598 163.086 215.6511901.7271901.758
141 A'  142 A'  143 A'  144 A'  145 A'  146 A'                                 

 Beta MOs, Restricted
 -- Occupied --                  
*******-1165.88 -176.34 -176.31 -165.74 -165.74 -165.74 -165.72
  1 A'    2 A'    3 A'    4 A'    5 A'    6 A'    1 A"    7 A'                 
-165.72 -165.72 -101.59  -77.11  -35.83  -35.81  -31.33  -31.32
  2 A"    8 A'    9 A'   10 A'   11 A'   12 A'   13 A'   14 A'                 
-31.318 -31.304 -31.299 -31.298 -22.976 -22.974 -22.974 -22.969
  3 A"   15 A'    4 A"   16 A'   17 A'   18 A'    5 A"   19 A'                 
-22.969 -22.954 -22.953 -22.953 -22.949 -22.949 -10.313  -9.501
  6 A"   20 A'    7 A"   21 A'    8 A"   22 A'   23 A'   24 A'                 
 -7.266  -7.255  -7.255  -6.609  -6.380  -6.360  -4.794  -4.777
 25 A'    9 A"   26 A'   27 A'   28 A'   29 A'   30 A'   31 A'                 
 -4.776  -4.772  -4.771  -4.768  -4.767  -4.758  -4.758  -2.059
 10 A"   32 A'   33 A'   11 A"   34 A'   12 A"   35 A'   36 A'                 
 -2.054  -2.053  -2.039  -2.039  -2.037  -2.033  -2.033  -2.021
 37 A'   13 A"   38 A'   14 A"   39 A'   15 A"   40 A'   16 A"                 
 -2.021  -0.875  -0.766  -0.678  -0.649  -0.525  -0.445  -0.412
 41 A'   42 A'   43 A'   44 A'   45 A'   46 A'   47 A'   48 A'                 
 -0.391  -0.338  -0.321  -0.317  -0.299  -0.293  -0.281  -0.271
 17 A"   49 A'   18 A"   50 A'   19 A"   51 A'   52 A'   20 A"                 
 -- Virtual --                   
 -0.147  -0.103  -0.099  -0.021   0.009   0.028   0.038   0.044
 53 A'   54 A'   21 A"   55 A'   56 A'   57 A'   58 A'   22 A"                 
  0.061   0.079   0.081   0.092   0.104   0.117   0.117   0.134
 59 A'   23 A"   60 A'   61 A'   62 A'   63 A'   24 A"   64 A'                 
  0.161   0.170   0.201   0.211   0.217   0.219   0.250   0.276
 65 A'   66 A'   67 A'   25 A"   68 A'   26 A"   69 A'   70 A'                 
  0.279   0.309   0.345   0.371   0.379   0.381   0.394   0.395
 27 A"   71 A'   72 A'   28 A"   29 A"   73 A'   30 A"   74 A'                 
  0.401   0.403   0.414   0.442   0.456   0.459   0.475   0.494
 31 A"   75 A'   76 A'   77 A'   78 A'   32 A"   79 A'   80 A'                 
  0.550   0.551   0.583   0.611   0.632   0.652   0.670   0.805
 33 A"   81 A'   82 A'   83 A'   34 A"   84 A'   35 A"   85 A'                 
  0.824   0.841   0.856   0.872   0.875   0.899   1.025   1.038
 86 A'   36 A"   87 A'   37 A"   88 A'   89 A'   90 A'   91 A'                 
  1.111   1.262   1.285   1.295   1.314   1.331   1.369   1.372
 92 A'   38 A"   39 A"   93 A'   94 A'   95 A'   96 A'   40 A"                 
  1.479   1.560   1.590   1.638   1.679   1.742   1.923   2.232
 41 A"   42 A"   97 A'   98 A'   99 A'  100 A'  101 A'   43 A"                 
  2.271   2.388   2.669   2.805   3.118   3.937   3.948   3.952
102 A'  103 A'   44 A"  104 A'  105 A'   45 A"  106 A'   46 A"                 
  3.961   3.965   3.967   4.000   4.028   4.101   4.147   4.294
 47 A"  107 A'   48 A"  108 A'  109 A'  110 A'  111 A'  112 A'                 
  4.346   5.968   5.981   5.989   6.004   6.017   6.026   6.934
113 A'   49 A"   50 A"  114 A'  115 A'  116 A'  117 A'  118 A'                 
  9.670  13.777  13.885  13.997  23.338  25.775  25.844  26.224
119 A'   51 A"  120 A'  121 A'  122 A'   52 A"  123 A'  124 A'                 
 27.757  27.793  28.310  28.326  28.328  28.336  28.350  28.360
125 A'  126 A'   53 A"   54 A"  127 A'  128 A'  129 A'  130 A'                 
 28.509  28.514  28.517  28.528  28.532  28.533  28.547  28.550
 55 A"  131 A'   56 A"   57 A"   58 A"  132 A'  133 A'  134 A'                 
 28.609  28.619 127.855 127.868 127.872 127.886 127.890 127.904
135 A'  136 A'   59 A"  137 A'   60 A"  138 A'  139 A'  140 A'                 
151.568 151.598 163.086 215.6511901.7271901.758
141 A'  142 A'  143 A'  144 A'  145 A'  146 A'                                 
 --------------------------------------------------------------

          Ground-State Mulliken Net Atomic Charges

     Atom                 Charge (a.u.)
  ----------------------------------------
      1 C                    -0.339641
      2 P                     0.074647
      3 I                    -0.129644
      4 I                     0.128001
      5 Cl                    0.266637
  ----------------------------------------
  Sum of atomic charges =     0.000000

 -----------------------------------------------------------------
                    Cartesian Multipole Moments
 -----------------------------------------------------------------
    Charge (ESU x 10^10)
                 0.0000
    Dipole Moment (Debye)
         X       0.8419      Y       0.5929      Z      -0.0000
       Tot       1.0297
    Quadrupole Moments (Debye-Ang)
        XX     -82.6558     XY       1.5360     YY     -89.3934
        XZ       0.0000     YZ      -0.0000     ZZ     -89.7126
    Octopole Moments (Debye-Ang^2)
       XXX      29.7084    XXY       8.6162    XYY       2.0842
       YYY      15.8065    XXZ      -0.0000    XYZ      -0.0000
       YYZ      -0.0000    XZZ       2.8051    YZZ       8.1333
       ZZZ      -0.0000
    Hexadecapole Moments (Debye-Ang^3)
      XXXX   -2715.8303   XXXY      74.7819   XXYY    -596.9103
      XYYY      47.6891   YYYY    -526.5873   XXXZ       0.0000
      XXYZ      -0.0000   XYYZ       0.0000   YYYZ      -0.0000
      XXZZ    -529.3010   XYZZ      13.5189   YYZZ    -114.1344
      XZZZ       0.0000   YZZZ      -0.0000   ZZZZ    -125.3411
 -----------------------------------------------------------------
 Calculating analytic gradient of the SCF energy
 Gradient of SCF Energy
            1           2           3           4           5
    1  -0.0484202   0.0365627  -0.0112843   0.0421987  -0.0190569
    2   0.0888463  -0.0611884   0.0019451   0.0087126  -0.0383156
    3   0.0000000  -0.0000000   0.0000000  -0.0000000  -0.0000000
 Max gradient component =       8.885E-02
 RMS gradient           =       3.572E-02
 Gradient time:  CPU 11.73 s  wall 3.04 s
 Geometry Optimization Parameters
   NAtoms,    NIC,     NZ,  NCons,   NDum,   NFix, NCnnct, MaxDiis
        5      20       5       0       0       0       0       0

 Cartesian Hessian Update
 Hessian Updated using BFGS Update


** GEOMETRY OPTIMIZATION IN DELOCALIZED INTERNAL COORDINATES **
   Searching for a Minimum

   Optimization Cycle:   3

                       Coordinates (Angstroms)
     ATOM                X               Y               Z
      1  C         0.5430593604   -0.3222983476    0.0000000000
      2  P        -0.4558805879    0.9188266295    0.0000000000
      3  I        -2.9034587267    0.2010661790    0.0000000000
      4  I         2.8651815592    0.1433085093    0.0000000000
      5  Cl        0.0669022313   -2.1335055590    0.0000000000
   Point Group: cs    Number of degrees of freedom:     7


   Energy is -14678.718033280

 Hessian Updated using BFGS Update

  7 Hessian modes will be used to form the next step
  Hessian Eigenvalues:
     0.036120    0.074230    0.107194    0.229806    0.251287    0.253479
     0.863101

 Minimum Search - Taking Simple RFO Step
 Searching for Lamda that Minimizes Along All modes
 Value Taken    Lamda =  -0.05459575
 Calculated Step too Large.  Step scaled by  0.426146
 Step Taken.  Stepsize is  0.300000

                             Maximum     Tolerance    Cnvgd?
         Gradient           0.072061      0.000300      NO
         Displacement       0.154862      0.001200      NO
         Energy change     -0.027779      0.000001      NO


 New Cartesian Coordinates Obtained by Inverse Iteration

 Displacement from previous Coordinates is:  0.326956
 ----------------------------------------------------------------
             Standard Nuclear Orientation (Angstroms)
    I     Atom           X                Y                Z
 ----------------------------------------------------------------
    1      C       0.5388759633    -0.3365770394     0.0000000000
    2      P      -0.4396474853     0.9577376474     0.0000000000
    3      I      -2.8383650095     0.1704324377     0.0000000000
    4      I       2.7439029153     0.0911452371     0.0000000000
    5      Cl      0.1110374525    -2.0753408715     0.0000000000
 ----------------------------------------------------------------
 Molecular Point Group                 Cs    NOp =  2
 Largest Abelian Subgroup              Cs    NOp =  2
 Nuclear Repulsion Energy =  1056.3149341530 hartrees
 There are       72 alpha and       72 beta electrons
 Applying Cartesian multipole field
    Component          Value
    ---------          -----
     (2,0,0)        1.00000E-11
     (0,2,0)        2.00000E-11
     (0,0,2)       -3.00000E-11
 Nucleus-field energy     =     0.0000000361 hartrees
 Requested basis set is 6-311++G(d,p)
 There are 80 shells and 206 basis functions
 A cutoff of  1.0D-11 yielded   2257 shell pairs
 There are     16059 function pairs (     18087 Cartesian)
 Smallest overlap matrix eigenvalue = 4.94E-04
 Guess MOs from SCF MO coefficient file

 -----------------------------------------------------------------------
  General SCF calculation program by
  Eric Jon Sundstrom, Paul Horn, Yuezhi Mao, Dmitri Zuev, Alec White,
  David Stuck, Shaama M.S., Shane Yost, Joonho Lee, David Small,
  Daniel Levine, Susi Lehtola, Hugh Burton, Evgeny Epifanovsky
 -----------------------------------------------------------------------
 Exchange:     0.2000 Hartree-Fock + 0.0800 Slater + 0.7200 B88
 Correlation:  0.1900 VWN1RPA + 0.8100 LYP
 Using SG-1 standard quadrature grid
 using 4 threads for integral computing
 -------------------------------------------------------
 OpenMP Integral computing Module                
 Release: version 2.0, May 2017, Q-Chem Inc. Pleasanton 
 -------------------------------------------------------
 -------------------------------------------------------
 OpenMP BLAS3 based DFT computing Module                
 Release: version 1.0, May 2013, Q-Chem Inc. Pittsburgh 
 -------------------------------------------------------
 A restricted SCF calculation will be
 performed using DIIS
 SCF converges when DIIS error is below 1.0e-08
 ---------------------------------------
  Cycle       Energy         DIIS error
 ---------------------------------------
    1  -14678.7326759729      7.32e-04  
    2  -14678.7357366876      4.34e-04  
    3  -14678.7347445208      5.98e-04  
    4  -14678.7367697962      9.03e-05  
    5  -14678.7368196901      3.29e-05  
    6  -14678.7368262266      8.84e-06  
    7  -14678.7368267051      3.33e-06  
    8  -14678.7368267557      5.78e-07  
    9  -14678.7368267575      1.66e-07  
   10  -14678.7368267575      5.74e-08  
   11  -14678.7368267578      1.24e-08  
   12  -14678.7368267576      3.22e-09  Convergence criterion met
 ---------------------------------------
 SCF time:   CPU 40.20s  wall 11.00s 
 SCF   energy in the final basis set =   -14678.7368267576
 Total energy in the final basis set =   -14678.7368267576

 --------------------------------------------------------------
             Orbital Energies (a.u.) and Symmetries
 --------------------------------------------------------------

 Alpha MOs, Restricted
 -- Occupied --                  
*******-1165.88 -176.33 -176.31 -165.74 -165.73 -165.73 -165.72
  1 A'    2 A'    3 A'    4 A'    5 A'    6 A'    1 A"    7 A'                 
-165.71 -165.71 -101.59  -77.11  -35.83  -35.81  -31.32  -31.32
  2 A"    8 A'    9 A'   10 A'   11 A'   12 A'   13 A'   14 A'                 
-31.316 -31.301 -31.296 -31.295 -22.973 -22.972 -22.971 -22.967
  3 A"   15 A'    4 A"   16 A'   17 A'   18 A'    5 A"   19 A'                 
-22.967 -22.951 -22.950 -22.950 -22.946 -22.946 -10.309  -9.506
  6 A"   20 A'    7 A"   21 A'    8 A"   22 A'   23 A'   24 A'                 
 -7.271  -7.260  -7.260  -6.606  -6.378  -6.357  -4.791  -4.775
 25 A'    9 A"   26 A'   27 A'   28 A'   29 A'   30 A'   31 A'                 
 -4.774  -4.769  -4.769  -4.765  -4.764  -4.756  -4.755  -2.056
 10 A"   32 A'   33 A'   11 A"   34 A'   12 A"   35 A'   36 A'                 
 -2.052  -2.051  -2.037  -2.037  -2.035  -2.030  -2.030  -2.019
 37 A'   13 A"   38 A'   14 A"   39 A'   15 A"   40 A'   16 A"                 
 -2.019  -0.895  -0.764  -0.683  -0.644  -0.534  -0.451  -0.420
 41 A'   42 A'   43 A'   44 A'   45 A'   46 A'   47 A'   48 A'                 
 -0.402  -0.340  -0.321  -0.321  -0.298  -0.291  -0.279  -0.264
 17 A"   49 A'   18 A"   50 A'   19 A"   51 A'   52 A'   20 A"                 
 -- Virtual --                   
 -0.122  -0.100  -0.088  -0.014   0.013   0.028   0.038   0.044
 53 A'   21 A"   54 A'   55 A'   56 A'   57 A'   58 A'   22 A"                 
  0.062   0.077   0.081   0.091   0.103   0.117   0.119   0.132
 59 A'   23 A"   60 A'   61 A'   62 A'   63 A'   24 A"   64 A'                 
  0.162   0.174   0.195   0.212   0.219   0.222   0.250   0.276
 65 A'   66 A'   67 A'   25 A"   26 A"   68 A'   69 A'   70 A'                 
  0.282   0.309   0.341   0.367   0.373   0.378   0.396   0.397
 27 A"   71 A'   72 A'   28 A"   73 A'   29 A"   74 A'   30 A"                 
  0.404   0.404   0.419   0.446   0.455   0.462   0.470   0.505
 31 A"   75 A'   76 A'   77 A'   32 A"   78 A'   79 A'   80 A'                 
  0.548   0.570   0.608   0.620   0.626   0.660   0.680   0.800
 33 A"   81 A'   82 A'   83 A'   34 A"   84 A'   35 A"   85 A'                 
  0.833   0.843   0.855   0.877   0.883   0.901   1.004   1.050
 36 A"   86 A'   87 A'   37 A"   88 A'   89 A'   90 A'   91 A'                 
  1.139   1.265   1.288   1.319   1.330   1.342   1.374   1.391
 92 A'   38 A"   39 A"   93 A'   94 A'   95 A'   96 A'   40 A"                 
  1.477   1.561   1.604   1.653   1.682   1.776   1.916   2.231
 41 A"   42 A"   97 A'   98 A'   99 A'  100 A'  101 A'   43 A"                 
  2.279   2.412   2.668   2.803   3.127   3.939   3.953   3.955
102 A'  103 A'   44 A"  104 A'  105 A'   45 A"  106 A'   46 A"                 
  3.968   3.970   3.976   4.008   4.047   4.111   4.184   4.299
 47 A"  107 A'   48 A"  108 A'  109 A'  110 A'  111 A'  112 A'                 
  4.364   5.973   5.984   5.996   6.009   6.025   6.029   6.930
113 A'   49 A"   50 A"  114 A'  115 A'  116 A'  117 A'  118 A'                 
  9.685  13.781  13.891  13.984  23.325  25.779  25.869  26.250
119 A'   51 A"  120 A'  121 A'  122 A'   52 A"  123 A'  124 A'                 
 27.759  27.812  28.315  28.329  28.335  28.341  28.355  28.365
125 A'  126 A'   53 A"   54 A"  127 A'  128 A'  129 A'  130 A'                 
 28.511  28.518  28.525  28.531  28.536  28.537  28.552  28.562
 55 A"  131 A'   56 A"   57 A"   58 A"  132 A'  133 A'  134 A'                 
 28.614  28.642 127.859 127.875 127.876 127.891 127.897 127.908
135 A'  136 A'   59 A"   60 A"  137 A'  138 A'  139 A'  140 A'                 
151.570 151.614 163.075 215.6681901.7301901.775
141 A'  142 A'  143 A'  144 A'  145 A'  146 A'                                 

 Beta MOs, Restricted
 -- Occupied --                  
*******-1165.88 -176.33 -176.31 -165.74 -165.73 -165.73 -165.72
  1 A'    2 A'    3 A'    4 A'    5 A'    6 A'    1 A"    7 A'                 
-165.71 -165.71 -101.59  -77.11  -35.83  -35.81  -31.32  -31.32
  2 A"    8 A'    9 A'   10 A'   11 A'   12 A'   13 A'   14 A'                 
-31.316 -31.301 -31.296 -31.295 -22.973 -22.972 -22.971 -22.967
  3 A"   15 A'    4 A"   16 A'   17 A'   18 A'    5 A"   19 A'                 
-22.967 -22.951 -22.950 -22.950 -22.946 -22.946 -10.309  -9.506
  6 A"   20 A'    7 A"   21 A'    8 A"   22 A'   23 A'   24 A'                 
 -7.271  -7.260  -7.260  -6.606  -6.378  -6.357  -4.791  -4.775
 25 A'    9 A"   26 A'   27 A'   28 A'   29 A'   30 A'   31 A'                 
 -4.774  -4.769  -4.769  -4.765  -4.764  -4.756  -4.755  -2.056
 10 A"   32 A'   33 A'   11 A"   34 A'   12 A"   35 A'   36 A'                 
 -2.052  -2.051  -2.037  -2.037  -2.035  -2.030  -2.030  -2.019
 37 A'   13 A"   38 A'   14 A"   39 A'   15 A"   40 A'   16 A"                 
 -2.019  -0.895  -0.764  -0.683  -0.644  -0.534  -0.451  -0.420
 41 A'   42 A'   43 A'   44 A'   45 A'   46 A'   47 A'   48 A'                 
 -0.402  -0.340  -0.321  -0.321  -0.298  -0.291  -0.279  -0.264
 17 A"   49 A'   18 A"   50 A'   19 A"   51 A'   52 A'   20 A"                 
 -- Virtual --                   
 -0.122  -0.100  -0.088  -0.014   0.013   0.028   0.038   0.044
 53 A'   21 A"   54 A'   55 A'   56 A'   57 A'   58 A'   22 A"                 
  0.062   0.077   0.081   0.091   0.103   0.117   0.119   0.132
 59 A'   23 A"   60 A'   61 A'   62 A'   63 A'   24 A"   64 A'                 
  0.162   0.174   0.195   0.212   0.219   0.222   0.250   0.276
 65 A'   66 A'   67 A'   25 A"   26 A"   68 A'   69 A'   70 A'                 
  0.282   0.309   0.341   0.367   0.373   0.378   0.396   0.397
 27 A"   71 A'   72 A'   28 A"   73 A'   29 A"   74 A'   30 A"                 
  0.404   0.404   0.419   0.446   0.455   0.462   0.470   0.505
 31 A"   75 A'   76 A'   77 A'   32 A"   78 A'   79 A'   80 A'                 
  0.548   0.570   0.608   0.620   0.626   0.660   0.680   0.800
 33 A"   81 A'   82 A'   83 A'   34 A"   84 A'   35 A"   85 A'                 
  0.833   0.843   0.855   0.877   0.883   0.901   1.004   1.050
 36 A"   86 A'   87 A'   37 A"   88 A'   89 A'   90 A'   91 A'                 
  1.139   1.265   1.288   1.319   1.330   1.342   1.374   1.391
 92 A'   38 A"   39 A"   93 A'   94 A'   95 A'   96 A'   40 A"                 
  1.477   1.561   1.604   1.653   1.682   1.776   1.916   2.231
 41 A"   42 A"   97 A'   98 A'   99 A'  100 A'  101 A'   43 A"                 
  2.279   2.412   2.668   2.803   3.127   3.939   3.953   3.955
102 A'  103 A'   44 A"  104 A'  105 A'   45 A"  106 A'   46 A"                 
  3.968   3.970   3.976   4.008   4.047   4.111   4.184   4.299
 47 A"  107 A'   48 A"  108 A'  109 A'  110 A'  111 A'  112 A'                 
  4.364   5.973   5.984   5.996   6.009   6.025   6.029   6.930
113 A'   49 A"   50 A"  114 A'  115 A'  116 A'  117 A'  118 A'                 
  9.685  13.781  13.891  13.984  23.325  25.779  25.869  26.250
119 A'   51 A"  120 A'  121 A'  122 A'   52 A"  123 A'  124 A'                 
 27.759  27.812  28.315  28.329  28.335  28.341  28.355  28.365
125 A'  126 A'   53 A"   54 A"  127 A'  128 A'  129 A'  130 A'                 
 28.511  28.518  28.525  28.531  28.536  28.537  28.552  28.562
 55 A"  131 A'   56 A"   57 A"   58 A"  132 A'  133 A'  134 A'                 
 28.614  28.642 127.859 127.875 127.876 127.891 127.897 127.908
135 A'  136 A'   59 A"   60 A"  137 A'  138 A'  139 A'  140 A'                 
151.570 151.614 163.075 215.6681901.7301901.775
141 A'  142 A'  143 A'  144 A'  145 A'  146 A'                                 
 --------------------------------------------------------------

          Ground-State Mulliken Net Atomic Charges

     Atom                 Charge (a.u.)
  ----------------------------------------
      1 C                    -0.412660
      2 P                     0.074458
      3 I                    -0.139670
      4 I                     0.137692
      5 Cl                    0.340180
  ----------------------------------------
  Sum of atomic charges =    -0.000000

 -----------------------------------------------------------------
                    Cartesian Multipole Moments
 -----------------------------------------------------------------
    Charge (ESU x 10^10)
                -0.0000
    Dipole Moment (Debye)
         X       0.9313      Y       0.2939      Z      -0.0000
       Tot       0.9765
    Quadrupole Moments (Debye-Ang)
        XX     -83.8506     XY       1.3748     YY     -88.6398
        XZ       0.0000     YZ      -0.0000     ZZ     -89.5588
    Octopole Moments (Debye-Ang^2)
       XXX      30.8850    XXY       8.0662    XYY       3.2009
       YYY      17.9420    XXZ       0.0000    XYZ       0.0000
       YYZ      -0.0000    XZZ       4.0492    YZZ       8.9012
       ZZZ      -0.0000
    Hexadecapole Moments (Debye-Ang^3)
      XXXX   -2575.8925   XXXY      81.8283   XXYY    -563.4176
      XYYY      54.2216   YYYY    -505.8741   XXXZ      -0.0000
      XXYZ       0.0000   XYYZ       0.0000   YYYZ      -0.0000
      XXZZ    -498.7871   XYZZ      16.4250   YYZZ    -110.5666
      XZZZ       0.0000   YZZZ      -0.0000   ZZZZ    -125.0663
 -----------------------------------------------------------------
 Calculating analytic gradient of the SCF energy
 Gradient of SCF Energy
            1           2           3           4           5
    1  -0.0307876   0.0228237  -0.0060966   0.0237654  -0.0097049
    2   0.0555278  -0.0392742   0.0006985   0.0036874  -0.0206394
    3   0.0000000  -0.0000000   0.0000000  -0.0000000  -0.0000000
 Max gradient component =       5.553E-02
 RMS gradient           =       2.196E-02
 Gradient time:  CPU 12.12 s  wall 3.14 s
 Geometry Optimization Parameters
   NAtoms,    NIC,     NZ,  NCons,   NDum,   NFix, NCnnct, MaxDiis
        5      20       5       0       0       0       0       0

 Cartesian Hessian Update
 Hessian Updated using BFGS Update


** GEOMETRY OPTIMIZATION IN DELOCALIZED INTERNAL COORDINATES **
   Searching for a Minimum

   Optimization Cycle:   4

                       Coordinates (Angstroms)
     ATOM                X               Y               Z
      1  C         0.5388759633   -0.3365770394    0.0000000000
      2  P        -0.4396474853    0.9577376474    0.0000000000
      3  I        -2.8383650095    0.1704324377    0.0000000000
      4  I         2.7439029153    0.0911452371    0.0000000000
      5  Cl        0.1110374525   -2.0753408715    0.0000000000
   Point Group: cs    Number of degrees of freedom:     7


   Energy is -14678.736826758

 Hessian Updated using BFGS Update

  7 Hessian modes will be used to form the next step
  Hessian Eigenvalues:
     0.063447    0.077752    0.127136    0.227147    0.253426    0.254809
     0.802845

 Minimum Search - Taking Simple RFO Step
 Searching for Lamda that Minimizes Along All modes
 Value Taken    Lamda =  -0.01536817
 Calculated Step too Large.  Step scaled by  0.899059
 Step Taken.  Stepsize is  0.300000

                             Maximum     Tolerance    Cnvgd?
         Gradient           0.044284      0.000300      NO
         Displacement       0.166339      0.001200      NO
         Energy change     -0.018793      0.000001      NO


 New Cartesian Coordinates Obtained by Inverse Iteration

 Displacement from previous Coordinates is:  0.310448
 ----------------------------------------------------------------
             Standard Nuclear Orientation (Angstroms)
    I     Atom           X                Y                Z
 ----------------------------------------------------------------
    1      C       0.5350379571    -0.3660017611     0.0000000000
    2      P      -0.4210752454     0.9935373695     0.0000000000
    3      I      -2.7746876861     0.1536282645     0.0000000000
    4      I       2.6213191902     0.0569137759     0.0000000000
    5      Cl      0.1552096205    -2.0306802376     0.0000000000
 ----------------------------------------------------------------
 Molecular Point Group                 Cs    NOp =  2
 Largest Abelian Subgroup              Cs    NOp =  2
 Nuclear Repulsion Energy =  1087.3403169299 hartrees
 There are       72 alpha and       72 beta electrons
 Applying Cartesian multipole field
    Component          Value
    ---------          -----
     (2,0,0)        1.00000E-11
     (0,2,0)        2.00000E-11
     (0,0,2)       -3.00000E-11
 Nucleus-field energy     =     0.0000000340 hartrees
 Requested basis set is 6-311++G(d,p)
 There are 80 shells and 206 basis functions
 A cutoff of  1.0D-11 yielded   2290 shell pairs
 There are     16228 function pairs (     18283 Cartesian)
 Smallest overlap matrix eigenvalue = 3.96E-04
 Guess MOs from SCF MO coefficient file

 -----------------------------------------------------------------------
  General SCF calculation program by
  Eric Jon Sundstrom, Paul Horn, Yuezhi Mao, Dmitri Zuev, Alec White,
  David Stuck, Shaama M.S., Shane Yost, Joonho Lee, David Small,
  Daniel Levine, Susi Lehtola, Hugh Burton, Evgeny Epifanovsky
 -----------------------------------------------------------------------
 Exchange:     0.2000 Hartree-Fock + 0.0800 Slater + 0.7200 B88
 Correlation:  0.1900 VWN1RPA + 0.8100 LYP
 Using SG-1 standard quadrature grid
 using 4 threads for integral computing
 -------------------------------------------------------
 OpenMP Integral computing Module                
 Release: version 2.0, May 2017, Q-Chem Inc. Pleasanton 
 -------------------------------------------------------
 -------------------------------------------------------
 OpenMP BLAS3 based DFT computing Module                
 Release: version 1.0, May 2013, Q-Chem Inc. Pittsburgh 
 -------------------------------------------------------
 A restricted SCF calculation will be
 performed using DIIS
 SCF converges when DIIS error is below 1.0e-08
 ---------------------------------------
  Cycle       Energy         DIIS error
 ---------------------------------------
    1  -14678.7378046555      8.39e-04  
    2  -14678.7416578917      4.76e-04  
    3  -14678.7406641270      6.29e-04  
    4  -14678.7428328700      1.14e-04  
    5  -14678.7429134708      4.18e-05  
    6  -14678.7429243750      1.01e-05  
    7  -14678.7429249782      3.43e-06  
    8  -14678.7429250273      6.40e-07  
    9  -14678.7429250292      1.87e-07  
   10  -14678.7429250294      5.62e-08  
   11  -14678.7429250295      1.23e-08  
   12  -14678.7429250296      2.38e-09  Convergence criterion met
 ---------------------------------------
 SCF time:   CPU 41.29s  wall 11.00s 
 SCF   energy in the final basis set =   -14678.7429250296
 Total energy in the final basis set =   -14678.7429250296

 --------------------------------------------------------------
             Orbital Energies (a.u.) and Symmetries
 --------------------------------------------------------------

 Alpha MOs, Restricted
 -- Occupied --                  
*******-1165.88 -176.33 -176.31 -165.73 -165.73 -165.73 -165.71
  1 A'    2 A'    3 A'    4 A'    5 A'    6 A'    1 A"    7 A'                 
-165.71 -165.71 -101.60  -77.11  -35.83  -35.80  -31.32  -31.31
  2 A"    8 A'    9 A'   10 A'   11 A'   12 A'   13 A'   14 A'                 
-31.314 -31.297 -31.292 -31.292 -22.971 -22.969 -22.969 -22.965
  3 A"   15 A'    4 A"   16 A'   17 A'   18 A'    5 A"   19 A'                 
-22.965 -22.948 -22.947 -22.946 -22.943 -22.943 -10.305  -9.511
  6 A"   20 A'    7 A"   21 A'    8 A"   22 A'   23 A'   24 A'                 
 -7.276  -7.266  -7.265  -6.603  -6.376  -6.354  -4.789  -4.774
 25 A'    9 A"   26 A'   27 A'   28 A'   29 A'   30 A'   31 A'                 
 -4.773  -4.765  -4.765  -4.762  -4.760  -4.752  -4.752  -2.055
 10 A"   32 A'   33 A'   11 A"   34 A'   12 A"   35 A'   36 A'                 
 -2.050  -2.050  -2.036  -2.036  -2.031  -2.027  -2.026  -2.016
 37 A'   13 A"   38 A'   14 A"   39 A'   15 A"   40 A'   16 A"                 
 -2.016  -0.919  -0.764  -0.689  -0.637  -0.545  -0.456  -0.427
 41 A'   42 A'   43 A'   44 A'   45 A'   46 A'   47 A'   48 A'                 
 -0.415  -0.339  -0.325  -0.322  -0.298  -0.289  -0.277  -0.255
 17 A"   49 A'   50 A'   18 A"   19 A"   51 A'   52 A'   20 A"                 
 -- Virtual --                   
 -0.102  -0.098  -0.073  -0.009   0.018   0.029   0.038   0.045
 21 A"   53 A'   54 A'   55 A'   56 A'   57 A'   58 A'   22 A"                 
  0.064   0.074   0.081   0.091   0.102   0.117   0.120   0.132
 59 A'   23 A"   60 A'   61 A'   62 A'   63 A'   24 A"   64 A'                 
  0.163   0.180   0.191   0.212   0.219   0.228   0.251   0.276
 65 A'   66 A'   67 A'   25 A"   26 A"   68 A'   69 A'   70 A'                 
  0.286   0.310   0.340   0.362   0.366   0.378   0.398   0.400
 27 A"   71 A'   72 A'   28 A"   73 A'   29 A"   74 A'   30 A"                 
  0.402   0.409   0.427   0.441   0.451   0.464   0.477   0.516
 75 A'   31 A"   76 A'   77 A'   32 A"   78 A'   79 A'   80 A'                 
  0.542   0.588   0.621   0.628   0.634   0.674   0.690   0.785
 33 A"   81 A'   34 A"   82 A'   83 A'   84 A'   35 A"   85 A'                 
  0.823   0.850   0.855   0.882   0.892   0.919   0.973   1.061
 36 A"   86 A'   87 A'   37 A"   88 A'   89 A'   90 A'   91 A'                 
  1.169   1.269   1.291   1.324   1.349   1.358   1.379   1.403
 92 A'   38 A"   39 A"   93 A'   94 A'   95 A'   96 A'   40 A"                 
  1.480   1.567   1.608   1.672   1.685   1.781   1.940   2.229
 41 A"   42 A"   97 A'   98 A'   99 A'  100 A'  101 A'   43 A"                 
  2.284   2.429   2.666   2.804   3.137   3.940   3.958   3.958
102 A'  103 A'   44 A"  104 A'  105 A'   45 A"  106 A'   46 A"                 
  3.972   3.974   3.988   4.017   4.063   4.120   4.196   4.310
 47 A"  107 A'   48 A"  108 A'  109 A'  110 A'  111 A'  112 A'                 
  4.391   5.976   5.988   6.003   6.016   6.028   6.041   6.922
113 A'   49 A"   50 A"  114 A'  115 A'  116 A'  117 A'  118 A'                 
  9.707  13.785  13.895  13.967  23.321  25.782  25.891  26.262
119 A'   51 A"  120 A'  121 A'  122 A'   52 A"  123 A'  124 A'                 
 27.762  27.837  28.319  28.333  28.342  28.349  28.360  28.370
125 A'  126 A'   53 A"   54 A"  127 A'  128 A'  129 A'  130 A'                 
 28.513  28.522  28.532  28.536  28.540  28.541  28.559  28.574
 55 A"  131 A'   56 A"   57 A"   58 A"  132 A'  133 A'  134 A'                 
 28.620  28.659 127.864 127.879 127.882 127.896 127.903 127.913
135 A'  136 A'   59 A"   60 A"  137 A'  138 A'  139 A'  140 A'                 
151.575 151.634 163.060 215.6931901.7351901.797
141 A'  142 A'  143 A'  144 A'  145 A'  146 A'                                 

 Beta MOs, Restricted
 -- Occupied --                  
*******-1165.88 -176.33 -176.31 -165.73 -165.73 -165.73 -165.71
  1 A'    2 A'    3 A'    4 A'    5 A'    6 A'    1 A"    7 A'                 
-165.71 -165.71 -101.60  -77.11  -35.83  -35.80  -31.32  -31.31
  2 A"    8 A'    9 A'   10 A'   11 A'   12 A'   13 A'   14 A'                 
-31.314 -31.297 -31.292 -31.292 -22.971 -22.969 -22.969 -22.965
  3 A"   15 A'    4 A"   16 A'   17 A'   18 A'    5 A"   19 A'                 
-22.965 -22.948 -22.947 -22.946 -22.943 -22.943 -10.305  -9.511
  6 A"   20 A'    7 A"   21 A'    8 A"   22 A'   23 A'   24 A'                 
 -7.276  -7.266  -7.265  -6.603  -6.376  -6.354  -4.789  -4.774
 25 A'    9 A"   26 A'   27 A'   28 A'   29 A'   30 A'   31 A'                 
 -4.773  -4.765  -4.765  -4.762  -4.760  -4.752  -4.752  -2.055
 10 A"   32 A'   33 A'   11 A"   34 A'   12 A"   35 A'   36 A'                 
 -2.050  -2.050  -2.036  -2.036  -2.031  -2.027  -2.026  -2.016
 37 A'   13 A"   38 A'   14 A"   39 A'   15 A"   40 A'   16 A"                 
 -2.016  -0.919  -0.764  -0.689  -0.637  -0.545  -0.456  -0.427
 41 A'   42 A'   43 A'   44 A'   45 A'   46 A'   47 A'   48 A'                 
 -0.415  -0.339  -0.325  -0.322  -0.298  -0.289  -0.277  -0.255
 17 A"   49 A'   50 A'   18 A"   19 A"   51 A'   52 A'   20 A"                 
 -- Virtual --                   
 -0.102  -0.098  -0.073  -0.009   0.018   0.029   0.038   0.045
 21 A"   53 A'   54 A'   55 A'   56 A'   57 A'   58 A'   22 A"                 
  0.064   0.074   0.081   0.091   0.102   0.117   0.120   0.132
 59 A'   23 A"   60 A'   61 A'   62 A'   63 A'   24 A"   64 A'                 
  0.163   0.180   0.191   0.212   0.219   0.228   0.251   0.276
 65 A'   66 A'   67 A'   25 A"   26 A"   68 A'   69 A'   70 A'                 
  0.286   0.310   0.340   0.362   0.366   0.378   0.398   0.400
 27 A"   71 A'   72 A'   28 A"   73 A'   29 A"   74 A'   30 A"                 
  0.402   0.409   0.427   0.441   0.451   0.464   0.477   0.516
 75 A'   31 A"   76 A'   77 A'   32 A"   78 A'   79 A'   80 A'                 
  0.542   0.588   0.621   0.628   0.634   0.674   0.690   0.785
 33 A"   81 A'   34 A"   82 A'   83 A'   84 A'   35 A"   85 A'                 
  0.823   0.850   0.855   0.882   0.892   0.919   0.973   1.061
 36 A"   86 A'   87 A'   37 A"   88 A'   89 A'   90 A'   91 A'                 
  1.169   1.269   1.291   1.324   1.349   1.358   1.379   1.403
 92 A'   38 A"   39 A"   93 A'   94 A'   95 A'   96 A'   40 A"                 
  1.480   1.567   1.608   1.672   1.685   1.781   1.940   2.229
 41 A"   42 A"   97 A'   98 A'   99 A'  100 A'  101 A'   43 A"                 
  2.284   2.429   2.666   2.804   3.137   3.940   3.958   3.958
102 A'  103 A'   44 A"  104 A'  105 A'   45 A"  106 A'   46 A"                 
  3.972   3.974   3.988   4.017   4.063   4.120   4.196   4.310
 47 A"  107 A'   48 A"  108 A'  109 A'  110 A'  111 A'  112 A'                 
  4.391   5.976   5.988   6.003   6.016   6.028   6.041   6.922
113 A'   49 A"   50 A"  114 A'  115 A'  116 A'  117 A'  118 A'                 
  9.707  13.785  13.895  13.967  23.321  25.782  25.891  26.262
119 A'   51 A"  120 A'  121 A'  122 A'   52 A"  123 A'  124 A'                 
 27.762  27.837  28.319  28.333  28.342  28.349  28.360  28.370
125 A'  126 A'   53 A"   54 A"  127 A'  128 A'  129 A'  130 A'                 
 28.513  28.522  28.532  28.536  28.540  28.541  28.559  28.574
 55 A"  131 A'   56 A"   57 A"   58 A"  132 A'  133 A'  134 A'                 
 28.620  28.659 127.864 127.879 127.882 127.896 127.903 127.913
135 A'  136 A'   59 A"   60 A"  137 A'  138 A'  139 A'  140 A'                 
151.575 151.634 163.060 215.6931901.7351901.797
141 A'  142 A'  143 A'  144 A'  145 A'  146 A'                                 
 --------------------------------------------------------------

          Ground-State Mulliken Net Atomic Charges

     Atom                 Charge (a.u.)
  ----------------------------------------
      1 C                    -0.480094
      2 P                     0.068746
      3 I                    -0.149508
      4 I                     0.149219
      5 Cl                    0.411636
  ----------------------------------------
  Sum of atomic charges =    -0.000000

 -----------------------------------------------------------------
                    Cartesian Multipole Moments
 -----------------------------------------------------------------
    Charge (ESU x 10^10)
                -0.0000
    Dipole Moment (Debye)
         X       1.0836      Y      -0.0157      Z      -0.0000
       Tot       1.0837
    Quadrupole Moments (Debye-Ang)
        XX     -85.0915     XY       1.2417     YY     -87.8372
        XZ       0.0000     YZ       0.0000     ZZ     -89.3927
    Octopole Moments (Debye-Ang^2)
       XXX      32.6089    XXY       7.6351    XYY       4.5569
       YYY      18.3231    XXZ      -0.0000    XYZ      -0.0000
       YYZ      -0.0000    XZZ       5.4875    YZZ       8.9503
       ZZZ      -0.0000
    Hexadecapole Moments (Debye-Ang^3)
      XXXX   -2442.5786   XXXY      88.6166   XXYY    -531.7782
      XYYY      59.0627   YYYY    -492.1257   XXXZ      -0.0000
      XXYZ      -0.0000   XYYZ       0.0000   YYYZ       0.0000
      XXZZ    -469.5107   XYZZ      18.7756   YYZZ    -108.1979
      XZZZ       0.0000   YZZZ      -0.0000   ZZZZ    -124.7943
 -----------------------------------------------------------------
 Calculating analytic gradient of the SCF energy
 Gradient of SCF Energy
            1           2           3           4           5
    1  -0.0059213   0.0092791   0.0006405  -0.0079430   0.0039446
    2   0.0086681  -0.0140461   0.0001190  -0.0030697   0.0083287
    3  -0.0000000   0.0000000  -0.0000000  -0.0000000   0.0000000
 Max gradient component =       1.405E-02
 RMS gradient           =       6.063E-03
 Gradient time:  CPU 12.62 s  wall 3.26 s
 Geometry Optimization Parameters
   NAtoms,    NIC,     NZ,  NCons,   NDum,   NFix, NCnnct, MaxDiis
        5      20       5       0       0       0       0       0

 Cartesian Hessian Update
 Hessian Updated using BFGS Update


** GEOMETRY OPTIMIZATION IN DELOCALIZED INTERNAL COORDINATES **
   Searching for a Minimum

   Optimization Cycle:   5

                       Coordinates (Angstroms)
     ATOM                X               Y               Z
      1  C         0.5350379571   -0.3660017611    0.0000000000
      2  P        -0.4210752454    0.9935373695    0.0000000000
      3  I        -2.7746876861    0.1536282645    0.0000000000
      4  I         2.6213191902    0.0569137759    0.0000000000
      5  Cl        0.1552096205   -2.0306802376    0.0000000000
   Point Group: cs    Number of degrees of freedom:     7


   Energy is -14678.742925030

 Hessian Updated using BFGS Update

  7 Hessian modes will be used to form the next step
  Hessian Eigenvalues:
     0.068560    0.080606    0.176396    0.220557    0.253661    0.264602
     0.738692

 Minimum Search - Taking Simple RFO Step
 Searching for Lamda that Minimizes Along All modes
 Value Taken    Lamda =  -0.00116293
 Step Taken.  Stepsize is  0.075732

                             Maximum     Tolerance    Cnvgd?
         Gradient           0.018742      0.000300      NO
         Displacement       0.055215      0.001200      NO
         Energy change     -0.006098      0.000001      NO


 New Cartesian Coordinates Obtained by Inverse Iteration

 Displacement from previous Coordinates is:  0.074524
 ----------------------------------------------------------------
             Standard Nuclear Orientation (Angstroms)
    I     Atom           X                Y                Z
 ----------------------------------------------------------------
    1      C       0.5290070966    -0.3710353375     0.0000000000
    2      P      -0.4270364928     1.0026955138     0.0000000000
    3      I      -2.7711460057     0.1496066367     0.0000000000
    4      I       2.6479032644     0.0693092745     0.0000000000
    5      Cl      0.1370759738    -2.0431786763     0.0000000000
 ----------------------------------------------------------------
 Molecular Point Group                 Cs    NOp =  2
 Largest Abelian Subgroup              Cs    NOp =  2
 Nuclear Repulsion Energy =  1081.6169099957 hartrees
 There are       72 alpha and       72 beta electrons
 Applying Cartesian multipole field
    Component          Value
    ---------          -----
     (2,0,0)        1.00000E-11
     (0,2,0)        2.00000E-11
     (0,0,2)       -3.00000E-11
 Nucleus-field energy     =     0.0000000343 hartrees
 Requested basis set is 6-311++G(d,p)
 There are 80 shells and 206 basis functions
 A cutoff of  1.0D-11 yielded   2285 shell pairs
 There are     16207 function pairs (     18259 Cartesian)
 Smallest overlap matrix eigenvalue = 4.07E-04
 Guess MOs from SCF MO coefficient file

 -----------------------------------------------------------------------
  General SCF calculation program by
  Eric Jon Sundstrom, Paul Horn, Yuezhi Mao, Dmitri Zuev, Alec White,
  David Stuck, Shaama M.S., Shane Yost, Joonho Lee, David Small,
  Daniel Levine, Susi Lehtola, Hugh Burton, Evgeny Epifanovsky
 -----------------------------------------------------------------------
 Exchange:     0.2000 Hartree-Fock + 0.0800 Slater + 0.7200 B88
 Correlation:  0.1900 VWN1RPA + 0.8100 LYP
 Using SG-1 standard quadrature grid
 using 4 threads for integral computing
 -------------------------------------------------------
 OpenMP Integral computing Module                
 Release: version 2.0, May 2017, Q-Chem Inc. Pleasanton 
 -------------------------------------------------------
 -------------------------------------------------------
 OpenMP BLAS3 based DFT computing Module                
 Release: version 1.0, May 2013, Q-Chem Inc. Pittsburgh 
 -------------------------------------------------------
 A restricted SCF calculation will be
 performed using DIIS
 SCF converges when DIIS error is below 1.0e-08
 ---------------------------------------
  Cycle       Energy         DIIS error
 ---------------------------------------
    1  -14678.7432690896      2.19e-04  
    2  -14678.7430848896      2.95e-04  
    3  -14678.7434643595      1.36e-04  
    4  -14678.7435709506      2.91e-05  
    5  -14678.7435767184      5.36e-06  
    6  -14678.7435768429      2.69e-06  
    7  -14678.7435768894      8.41e-07  
    8  -14678.7435768928      1.31e-07  
    9  -14678.7435768927      4.78e-08  
   10  -14678.7435768927      1.50e-08  
   11  -14678.7435768927      3.63e-09  Convergence criterion met
 ---------------------------------------
 SCF time:   CPU 37.69s  wall 11.00s 
 SCF   energy in the final basis set =   -14678.7435768927
 Total energy in the final basis set =   -14678.7435768927

 --------------------------------------------------------------
             Orbital Energies (a.u.) and Symmetries
 --------------------------------------------------------------

 Alpha MOs, Restricted
 -- Occupied --                  
*******-1165.88 -176.33 -176.31 -165.73 -165.73 -165.73 -165.71
  1 A'    2 A'    3 A'    4 A'    5 A'    6 A'    1 A"    7 A'                 
-165.71 -165.71 -101.60  -77.11  -35.83  -35.81  -31.32  -31.31
  2 A"    8 A'    9 A'   10 A'   11 A'   12 A'   13 A'   14 A'                 
-31.313 -31.298 -31.293 -31.293 -22.970 -22.968 -22.968 -22.964
  3 A"   15 A'    4 A"   16 A'   17 A'   18 A'    5 A"   19 A'                 
-22.964 -22.948 -22.947 -22.947 -22.944 -22.944 -10.308  -9.512
  6 A"   20 A'    7 A"   21 A'    8 A"   22 A'   23 A'   24 A'                 
 -7.277  -7.267  -7.266  -6.604  -6.375  -6.355  -4.788  -4.773
 25 A'    9 A"   26 A'   27 A'   28 A'   29 A'   30 A'   31 A'                 
 -4.772  -4.767  -4.766  -4.763  -4.762  -4.753  -4.752  -2.054
 10 A"   32 A'   33 A'   11 A"   34 A'   12 A"   35 A'   36 A'                 
 -2.049  -2.049  -2.035  -2.035  -2.032  -2.028  -2.027  -2.016
 37 A'   13 A"   38 A'   14 A"   39 A'   15 A"   40 A'   16 A"                 
 -2.016  -0.915  -0.760  -0.688  -0.637  -0.544  -0.454  -0.426
 41 A'   42 A'   43 A'   44 A'   45 A'   46 A'   47 A'   48 A'                 
 -0.412  -0.339  -0.326  -0.321  -0.298  -0.289  -0.278  -0.255
 17 A"   49 A'   50 A'   18 A"   19 A"   51 A'   52 A'   20 A"                 
 -- Virtual --                   
 -0.103  -0.101  -0.077  -0.010   0.017   0.028   0.037   0.045
 21 A"   53 A'   54 A'   55 A'   56 A'   57 A'   58 A'   22 A"                 
  0.063   0.074   0.080   0.091   0.102   0.117   0.120   0.132
 59 A'   23 A"   60 A'   61 A'   62 A'   63 A'   24 A"   64 A'                 
  0.163   0.179   0.191   0.212   0.219   0.226   0.250   0.275
 65 A'   66 A'   67 A'   25 A"   26 A"   68 A'   69 A'   70 A'                 
  0.286   0.309   0.340   0.362   0.365   0.378   0.397   0.399
 27 A"   71 A'   72 A'   28 A"   73 A'   29 A"   74 A'   30 A"                 
  0.400   0.408   0.427   0.442   0.451   0.463   0.476   0.513
 75 A'   31 A"   76 A'   77 A'   32 A"   78 A'   79 A'   80 A'                 
  0.542   0.587   0.622   0.623   0.628   0.668   0.690   0.791
 33 A"   81 A'   34 A"   82 A'   83 A'   84 A'   35 A"   85 A'                 
  0.824   0.847   0.854   0.879   0.891   0.915   0.966   1.055
 36 A"   86 A'   87 A'   37 A"   88 A'   89 A'   90 A'   91 A'                 
  1.163   1.267   1.290   1.324   1.347   1.352   1.379   1.400
 92 A'   38 A"   39 A"   93 A'   94 A'   95 A'   96 A'   40 A"                 
  1.474   1.566   1.605   1.669   1.684   1.778   1.931   2.228
 41 A"   42 A"   97 A'   98 A'   99 A'  100 A'  101 A'   43 A"                 
  2.282   2.426   2.666   2.798   3.122   3.941   3.958   3.958
102 A'  103 A'   44 A"  104 A'  105 A'   45 A"   46 A"  106 A'                 
  3.972   3.974   3.986   4.016   4.059   4.120   4.196   4.307
 47 A"  107 A'   48 A"  108 A'  109 A'  110 A'  111 A'  112 A'                 
  4.383   5.976   5.988   6.002   6.015   6.026   6.039   6.913
113 A'   49 A"   50 A"  114 A'  115 A'  116 A'  117 A'  118 A'                 
  9.702  13.783  13.893  13.957  23.314  25.780  25.886  26.256
119 A'   51 A"  120 A'  121 A'  122 A'   52 A"  123 A'  124 A'                 
 27.761  27.830  28.319  28.332  28.342  28.347  28.359  28.369
125 A'  126 A'   53 A"   54 A"  127 A'  128 A'  129 A'  130 A'                 
 28.514  28.522  28.531  28.535  28.539  28.541  28.558  28.572
 55 A"  131 A'   56 A"   57 A"   58 A"  132 A'  133 A'  134 A'                 
 28.620  28.657 127.864 127.878 127.881 127.896 127.902 127.912
135 A'  136 A'   59 A"   60 A"  137 A'  138 A'  139 A'  140 A'                 
151.573 151.630 163.049 215.6881901.7331901.792
141 A'  142 A'  143 A'  144 A'  145 A'  146 A'                                 

 Beta MOs, Restricted
 -- Occupied --                  
*******-1165.88 -176.33 -176.31 -165.73 -165.73 -165.73 -165.71
  1 A'    2 A'    3 A'    4 A'    5 A'    6 A'    1 A"    7 A'                 
-165.71 -165.71 -101.60  -77.11  -35.83  -35.81  -31.32  -31.31
  2 A"    8 A'    9 A'   10 A'   11 A'   12 A'   13 A'   14 A'                 
-31.313 -31.298 -31.293 -31.293 -22.970 -22.968 -22.968 -22.964
  3 A"   15 A'    4 A"   16 A'   17 A'   18 A'    5 A"   19 A'                 
-22.964 -22.948 -22.947 -22.947 -22.944 -22.944 -10.308  -9.512
  6 A"   20 A'    7 A"   21 A'    8 A"   22 A'   23 A'   24 A'                 
 -7.277  -7.267  -7.266  -6.604  -6.375  -6.355  -4.788  -4.773
 25 A'    9 A"   26 A'   27 A'   28 A'   29 A'   30 A'   31 A'                 
 -4.772  -4.767  -4.766  -4.763  -4.762  -4.753  -4.752  -2.054
 10 A"   32 A'   33 A'   11 A"   34 A'   12 A"   35 A'   36 A'                 
 -2.049  -2.049  -2.035  -2.035  -2.032  -2.028  -2.027  -2.016
 37 A'   13 A"   38 A'   14 A"   39 A'   15 A"   40 A'   16 A"                 
 -2.016  -0.915  -0.760  -0.688  -0.637  -0.544  -0.454  -0.426
 41 A'   42 A'   43 A'   44 A'   45 A'   46 A'   47 A'   48 A'                 
 -0.412  -0.339  -0.326  -0.321  -0.298  -0.289  -0.278  -0.255
 17 A"   49 A'   50 A'   18 A"   19 A"   51 A'   52 A'   20 A"                 
 -- Virtual --                   
 -0.103  -0.101  -0.077  -0.010   0.017   0.028   0.037   0.045
 21 A"   53 A'   54 A'   55 A'   56 A'   57 A'   58 A'   22 A"                 
  0.063   0.074   0.080   0.091   0.102   0.117   0.120   0.132
 59 A'   23 A"   60 A'   61 A'   62 A'   63 A'   24 A"   64 A'                 
  0.163   0.179   0.191   0.212   0.219   0.226   0.250   0.275
 65 A'   66 A'   67 A'   25 A"   26 A"   68 A'   69 A'   70 A'                 
  0.286   0.309   0.340   0.362   0.365   0.378   0.397   0.399
 27 A"   71 A'   72 A'   28 A"   73 A'   29 A"   74 A'   30 A"                 
  0.400   0.408   0.427   0.442   0.451   0.463   0.476   0.513
 75 A'   31 A"   76 A'   77 A'   32 A"   78 A'   79 A'   80 A'                 
  0.542   0.587   0.622   0.623   0.628   0.668   0.690   0.791
 33 A"   81 A'   34 A"   82 A'   83 A'   84 A'   35 A"   85 A'                 
  0.824   0.847   0.854   0.879   0.891   0.915   0.966   1.055
 36 A"   86 A'   87 A'   37 A"   88 A'   89 A'   90 A'   91 A'                 
  1.163   1.267   1.290   1.324   1.347   1.352   1.379   1.400
 92 A'   38 A"   39 A"   93 A'   94 A'   95 A'   96 A'   40 A"                 
  1.474   1.566   1.605   1.669   1.684   1.778   1.931   2.228
 41 A"   42 A"   97 A'   98 A'   99 A'  100 A'  101 A'   43 A"                 
  2.282   2.426   2.666   2.798   3.122   3.941   3.958   3.958
102 A'  103 A'   44 A"  104 A'  105 A'   45 A"   46 A"  106 A'                 
  3.972   3.974   3.986   4.016   4.059   4.120   4.196   4.307
 47 A"  107 A'   48 A"  108 A'  109 A'  110 A'  111 A'  112 A'                 
  4.383   5.976   5.988   6.002   6.015   6.026   6.039   6.913
113 A'   49 A"   50 A"  114 A'  115 A'  116 A'  117 A'  118 A'                 
  9.702  13.783  13.893  13.957  23.314  25.780  25.886  26.256
119 A'   51 A"  120 A'  121 A'  122 A'   52 A"  123 A'  124 A'                 
 27.761  27.830  28.319  28.332  28.342  28.347  28.359  28.369
125 A'  126 A'   53 A"   54 A"  127 A'  128 A'  129 A'  130 A'                 
 28.514  28.522  28.531  28.535  28.539  28.541  28.558  28.572
 55 A"  131 A'   56 A"   57 A"   58 A"  132 A'  133 A'  134 A'                 
 28.620  28.657 127.864 127.878 127.881 127.896 127.902 127.912
135 A'  136 A'   59 A"   60 A"  137 A'  138 A'  139 A'  140 A'                 
151.573 151.630 163.049 215.6881901.7331901.792
141 A'  142 A'  143 A'  144 A'  145 A'  146 A'                                 
 --------------------------------------------------------------

          Ground-State Mulliken Net Atomic Charges

     Atom                 Charge (a.u.)
  ----------------------------------------
      1 C                    -0.475261
      2 P                     0.070688
      3 I                    -0.146909
      4 I                     0.139020
      5 Cl                    0.412463
  ----------------------------------------
  Sum of atomic charges =     0.000000

 -----------------------------------------------------------------
                    Cartesian Multipole Moments
 -----------------------------------------------------------------
    Charge (ESU x 10^10)
                 0.0000
    Dipole Moment (Debye)
         X       0.9743      Y       0.0141      Z       0.0000
       Tot       0.9744
    Quadrupole Moments (Debye-Ang)
        XX     -85.1080     XY       1.3326     YY     -87.7391
        XZ      -0.0000     YZ      -0.0000     ZZ     -89.4979
    Octopole Moments (Debye-Ang^2)
       XXX      30.6916    XXY       7.6572    XYY       3.7143
       YYY      17.8777    XXZ       0.0000    XYZ       0.0000
       YYZ       0.0000    XZZ       4.7421    YZZ       8.8146
       ZZZ       0.0000
    Hexadecapole Moments (Debye-Ang^3)
      XXXX   -2461.0982   XXXY      85.8123   XXYY    -535.7514
      XYYY      54.6271   YYYY    -496.6015   XXXZ       0.0000
      XXYZ       0.0000   XYYZ      -0.0000   YYYZ      -0.0000
      XXZZ    -473.1564   XYZZ      17.1559   YYZZ    -109.1350
      XZZZ      -0.0000   YZZZ      -0.0000   ZZZZ    -125.0951
 -----------------------------------------------------------------
 Calculating analytic gradient of the SCF energy
 Gradient of SCF Energy
            1           2           3           4           5
    1  -0.0064929   0.0034914   0.0017621   0.0006312   0.0006082
    2   0.0049130  -0.0065523  -0.0000688  -0.0000593   0.0017674
    3   0.0000000  -0.0000000  -0.0000000  -0.0000000  -0.0000000
 Max gradient component =       6.552E-03
 RMS gradient           =       2.926E-03
 Gradient time:  CPU 12.41 s  wall 3.21 s
 Geometry Optimization Parameters
   NAtoms,    NIC,     NZ,  NCons,   NDum,   NFix, NCnnct, MaxDiis
        5      20       5       0       0       0       0       0

 Cartesian Hessian Update
 Hessian Updated using BFGS Update


** GEOMETRY OPTIMIZATION IN DELOCALIZED INTERNAL COORDINATES **
   Searching for a Minimum

   Optimization Cycle:   6

                       Coordinates (Angstroms)
     ATOM                X               Y               Z
      1  C         0.5290070966   -0.3710353375    0.0000000000
      2  P        -0.4270364928    1.0026955138    0.0000000000
      3  I        -2.7711460057    0.1496066367    0.0000000000
      4  I         2.6479032644    0.0693092745    0.0000000000
      5  Cl        0.1370759738   -2.0431786763    0.0000000000
   Point Group: cs    Number of degrees of freedom:     7


   Energy is -14678.743576893

 Hessian Updated using BFGS Update

  7 Hessian modes will be used to form the next step
  Hessian Eigenvalues:
     0.077674    0.081541    0.181393    0.219839    0.246988    0.273587
     0.549928

 Minimum Search - Taking Simple RFO Step
 Searching for Lamda that Minimizes Along All modes
 Value Taken    Lamda =  -0.00021201
 Step Taken.  Stepsize is  0.030765

                             Maximum     Tolerance    Cnvgd?
         Gradient           0.005175      0.000300      NO
         Displacement       0.022145      0.001200      NO
         Energy change     -0.000652      0.000001      NO


 New Cartesian Coordinates Obtained by Inverse Iteration

 Displacement from previous Coordinates is:  0.050675
 ----------------------------------------------------------------
             Standard Nuclear Orientation (Angstroms)
    I     Atom           X                Y                Z
 ----------------------------------------------------------------
    1      C       0.5354687055    -0.3768699185     0.0000000000
    2      P      -0.4264042722     1.0024170771     0.0000000000
    3      I      -2.7868788240     0.1613991094     0.0000000000
    4      I       2.6488796537     0.0759681628     0.0000000000
    5      Cl      0.1447385733    -2.0555170194     0.0000000000
 ----------------------------------------------------------------
 Molecular Point Group                 Cs    NOp =  2
 Largest Abelian Subgroup              Cs    NOp =  2
 Nuclear Repulsion Energy =  1077.8804313709 hartrees
 There are       72 alpha and       72 beta electrons
 Applying Cartesian multipole field
    Component          Value
    ---------          -----
     (2,0,0)        1.00000E-11
     (0,2,0)        2.00000E-11
     (0,0,2)       -3.00000E-11
 Nucleus-field energy     =     0.0000000345 hartrees
 Requested basis set is 6-311++G(d,p)
 There are 80 shells and 206 basis functions
 A cutoff of  1.0D-11 yielded   2281 shell pairs
 There are     16195 function pairs (     18245 Cartesian)
 Smallest overlap matrix eigenvalue = 4.14E-04
 Guess MOs from SCF MO coefficient file

 -----------------------------------------------------------------------
  General SCF calculation program by
  Eric Jon Sundstrom, Paul Horn, Yuezhi Mao, Dmitri Zuev, Alec White,
  David Stuck, Shaama M.S., Shane Yost, Joonho Lee, David Small,
  Daniel Levine, Susi Lehtola, Hugh Burton, Evgeny Epifanovsky
 -----------------------------------------------------------------------
 Exchange:     0.2000 Hartree-Fock + 0.0800 Slater + 0.7200 B88
 Correlation:  0.1900 VWN1RPA + 0.8100 LYP
 Using SG-1 standard quadrature grid
 using 4 threads for integral computing
 -------------------------------------------------------
 OpenMP Integral computing Module                
 Release: version 2.0, May 2017, Q-Chem Inc. Pleasanton 
 -------------------------------------------------------
 -------------------------------------------------------
 OpenMP BLAS3 based DFT computing Module                
 Release: version 1.0, May 2013, Q-Chem Inc. Pittsburgh 
 -------------------------------------------------------
 A restricted SCF calculation will be
 performed using DIIS
 SCF converges when DIIS error is below 1.0e-08
 ---------------------------------------
  Cycle       Energy         DIIS error
 ---------------------------------------
    1  -14678.7436153034      8.72e-05  
    2  -14678.7436546822      6.63e-05  
    3  -14678.7436476337      7.40e-05  
    4  -14678.7436786526      1.30e-05  
    5  -14678.7436796776      3.45e-06  
    6  -14678.7436797502      1.43e-06  
    7  -14678.7436797633      3.10e-07  
    8  -14678.7436797636      8.22e-08  
    9  -14678.7436797636      2.11e-08  
   10  -14678.7436797635      6.90e-09  Convergence criterion met
 ---------------------------------------
 SCF time:   CPU 34.21s  wall 9.00s 
 SCF   energy in the final basis set =   -14678.7436797635
 Total energy in the final basis set =   -14678.7436797635

 --------------------------------------------------------------
             Orbital Energies (a.u.) and Symmetries
 --------------------------------------------------------------

 Alpha MOs, Restricted
 -- Occupied --                  
*******-1165.88 -176.33 -176.31 -165.73 -165.73 -165.73 -165.71
  1 A'    2 A'    3 A'    4 A'    5 A'    6 A'    1 A"    7 A'                 
-165.71 -165.71 -101.60  -77.11  -35.83  -35.80  -31.32  -31.31
  2 A"    8 A'    9 A'   10 A'   11 A'   12 A'   13 A'   14 A'                 
-31.314 -31.297 -31.293 -31.292 -22.971 -22.969 -22.969 -22.965
  3 A"   15 A'    4 A"   16 A'   17 A'   18 A'    5 A"   19 A'                 
-22.965 -22.948 -22.947 -22.947 -22.943 -22.943 -10.309  -9.512
  6 A"   20 A'    7 A"   21 A'    8 A"   22 A'   23 A'   24 A'                 
 -7.277  -7.267  -7.266  -6.605  -6.376  -6.354  -4.789  -4.773
 25 A'    9 A"   26 A'   27 A'   28 A'   29 A'   30 A'   31 A'                 
 -4.773  -4.768  -4.765  -4.764  -4.763  -4.753  -4.752  -2.054
 10 A"   32 A'   33 A'   11 A"   34 A'   12 A"   35 A'   36 A'                 
 -2.050  -2.049  -2.036  -2.036  -2.031  -2.027  -2.027  -2.016
 37 A'   13 A"   38 A'   14 A"   39 A'   15 A"   40 A'   16 A"                 
 -2.016  -0.914  -0.760  -0.687  -0.636  -0.544  -0.454  -0.425
 41 A'   42 A'   43 A'   44 A'   45 A'   46 A'   47 A'   48 A'                 
 -0.411  -0.339  -0.326  -0.321  -0.298  -0.290  -0.278  -0.255
 17 A"   49 A'   50 A'   18 A"   19 A"   51 A'   52 A'   20 A"                 
 -- Virtual --                   
 -0.104  -0.101  -0.078  -0.011   0.016   0.028   0.037   0.045
 21 A"   53 A'   54 A'   55 A'   56 A'   57 A'   58 A'   22 A"                 
  0.063   0.074   0.079   0.091   0.102   0.117   0.120   0.131
 59 A'   23 A"   60 A'   61 A'   62 A'   63 A'   24 A"   64 A'                 
  0.163   0.179   0.191   0.212   0.219   0.225   0.250   0.275
 65 A'   66 A'   67 A'   25 A"   26 A"   68 A'   69 A'   70 A'                 
  0.286   0.309   0.339   0.363   0.365   0.378   0.396   0.400
 27 A"   71 A'   72 A'   28 A"   73 A'   29 A"   74 A'   30 A"                 
  0.401   0.408   0.426   0.443   0.451   0.463   0.474   0.512
 75 A'   31 A"   76 A'   77 A'   32 A"   78 A'   79 A'   80 A'                 
  0.541   0.584   0.622   0.622   0.628   0.666   0.688   0.792
 33 A"   81 A'   34 A"   82 A'   83 A'   84 A'   35 A"   85 A'                 
  0.824   0.847   0.852   0.879   0.888   0.912   0.960   1.053
 36 A"   86 A'   87 A'   37 A"   88 A'   89 A'   90 A'   91 A'                 
  1.161   1.266   1.290   1.323   1.346   1.351   1.377   1.399
 92 A'   38 A"   39 A"   93 A'   94 A'   95 A'   96 A'   40 A"                 
  1.470   1.565   1.604   1.669   1.683   1.773   1.924   2.228
 41 A"   42 A"   97 A'   98 A'   99 A'  100 A'  101 A'   43 A"                 
  2.280   2.425   2.665   2.795   3.113   3.940   3.957   3.958
102 A'  103 A'   44 A"  104 A'  105 A'   45 A"  106 A'   46 A"                 
  3.972   3.974   3.985   4.015   4.058   4.118   4.195   4.306
 47 A"  107 A'   48 A"  108 A'  109 A'  110 A'  111 A'  112 A'                 
  4.383   5.975   5.988   6.002   6.015   6.026   6.038   6.909
113 A'   49 A"   50 A"  114 A'  115 A'  116 A'  117 A'  118 A'                 
  9.700  13.782  13.889  13.952  23.309  25.779  25.880  26.254
119 A'   51 A"  120 A'  121 A'  122 A'   52 A"  123 A'  124 A'                 
 27.760  27.830  28.318  28.332  28.341  28.346  28.359  28.369
125 A'  126 A'   53 A"   54 A"  127 A'  128 A'  129 A'  130 A'                 
 28.513  28.521  28.530  28.535  28.539  28.541  28.557  28.571
 55 A"  131 A'   56 A"   57 A"   58 A"  132 A'  133 A'  134 A'                 
 28.619  28.656 127.863 127.878 127.881 127.895 127.902 127.912
135 A'  136 A'   59 A"   60 A"  137 A'  138 A'  139 A'  140 A'                 
151.573 151.629 163.042 215.6851901.7321901.791
141 A'  142 A'  143 A'  144 A'  145 A'  146 A'                                 

 Beta MOs, Restricted
 -- Occupied --                  
*******-1165.88 -176.33 -176.31 -165.73 -165.73 -165.73 -165.71
  1 A'    2 A'    3 A'    4 A'    5 A'    6 A'    1 A"    7 A'                 
-165.71 -165.71 -101.60  -77.11  -35.83  -35.80  -31.32  -31.31
  2 A"    8 A'    9 A'   10 A'   11 A'   12 A'   13 A'   14 A'                 
-31.314 -31.297 -31.293 -31.292 -22.971 -22.969 -22.969 -22.965
  3 A"   15 A'    4 A"   16 A'   17 A'   18 A'    5 A"   19 A'                 
-22.965 -22.948 -22.947 -22.947 -22.943 -22.943 -10.309  -9.512
  6 A"   20 A'    7 A"   21 A'    8 A"   22 A'   23 A'   24 A'                 
 -7.277  -7.267  -7.266  -6.605  -6.376  -6.354  -4.789  -4.773
 25 A'    9 A"   26 A'   27 A'   28 A'   29 A'   30 A'   31 A'                 
 -4.773  -4.768  -4.765  -4.764  -4.763  -4.753  -4.752  -2.054
 10 A"   32 A'   33 A'   11 A"   34 A'   12 A"   35 A'   36 A'                 
 -2.050  -2.049  -2.036  -2.036  -2.031  -2.027  -2.027  -2.016
 37 A'   13 A"   38 A'   14 A"   39 A'   15 A"   40 A'   16 A"                 
 -2.016  -0.914  -0.760  -0.687  -0.636  -0.544  -0.454  -0.425
 41 A'   42 A'   43 A'   44 A'   45 A'   46 A'   47 A'   48 A'                 
 -0.411  -0.339  -0.326  -0.321  -0.298  -0.290  -0.278  -0.255
 17 A"   49 A'   50 A'   18 A"   19 A"   51 A'   52 A'   20 A"                 
 -- Virtual --                   
 -0.104  -0.101  -0.078  -0.011   0.016   0.028   0.037   0.045
 21 A"   53 A'   54 A'   55 A'   56 A'   57 A'   58 A'   22 A"                 
  0.063   0.074   0.079   0.091   0.102   0.117   0.120   0.131
 59 A'   23 A"   60 A'   61 A'   62 A'   63 A'   24 A"   64 A'                 
  0.163   0.179   0.191   0.212   0.219   0.225   0.250   0.275
 65 A'   66 A'   67 A'   25 A"   26 A"   68 A'   69 A'   70 A'                 
  0.286   0.309   0.339   0.363   0.365   0.378   0.396   0.400
 27 A"   71 A'   72 A'   28 A"   73 A'   29 A"   74 A'   30 A"                 
  0.401   0.408   0.426   0.443   0.451   0.463   0.474   0.512
 75 A'   31 A"   76 A'   77 A'   32 A"   78 A'   79 A'   80 A'                 
  0.541   0.584   0.622   0.622   0.628   0.666   0.688   0.792
 33 A"   81 A'   34 A"   82 A'   83 A'   84 A'   35 A"   85 A'                 
  0.824   0.847   0.852   0.879   0.888   0.912   0.960   1.053
 36 A"   86 A'   87 A'   37 A"   88 A'   89 A'   90 A'   91 A'                 
  1.161   1.266   1.290   1.323   1.346   1.351   1.377   1.399
 92 A'   38 A"   39 A"   93 A'   94 A'   95 A'   96 A'   40 A"                 
  1.470   1.565   1.604   1.669   1.683   1.773   1.924   2.228
 41 A"   42 A"   97 A'   98 A'   99 A'  100 A'  101 A'   43 A"                 
  2.280   2.425   2.665   2.795   3.113   3.940   3.957   3.958
102 A'  103 A'   44 A"  104 A'  105 A'   45 A"  106 A'   46 A"                 
  3.972   3.974   3.985   4.015   4.058   4.118   4.195   4.306
 47 A"  107 A'   48 A"  108 A'  109 A'  110 A'  111 A'  112 A'                 
  4.383   5.975   5.988   6.002   6.015   6.026   6.038   6.909
113 A'   49 A"   50 A"  114 A'  115 A'  116 A'  117 A'  118 A'                 
  9.700  13.782  13.889  13.952  23.309  25.779  25.880  26.254
119 A'   51 A"  120 A'  121 A'  122 A'   52 A"  123 A'  124 A'                 
 27.760  27.830  28.318  28.332  28.341  28.346  28.359  28.369
125 A'  126 A'   53 A"   54 A"  127 A'  128 A'  129 A'  130 A'                 
 28.513  28.521  28.530  28.535  28.539  28.541  28.557  28.571
 55 A"  131 A'   56 A"   57 A"   58 A"  132 A'  133 A'  134 A'                 
 28.619  28.656 127.863 127.878 127.881 127.895 127.902 127.912
135 A'  136 A'   59 A"   60 A"  137 A'  138 A'  139 A'  140 A'                 
151.573 151.629 163.042 215.6851901.7321901.791
141 A'  142 A'  143 A'  144 A'  145 A'  146 A'                                 
 --------------------------------------------------------------

          Ground-State Mulliken Net Atomic Charges

     Atom                 Charge (a.u.)
  ----------------------------------------
      1 C                    -0.472723
      2 P                     0.068948
      3 I                    -0.148098
      4 I                     0.141745
      5 Cl                    0.410128
  ----------------------------------------
  Sum of atomic charges =    -0.000000

 -----------------------------------------------------------------
                    Cartesian Multipole Moments
 -----------------------------------------------------------------
    Charge (ESU x 10^10)
                 0.0000
    Dipole Moment (Debye)
         X       1.0380      Y       0.0363      Z      -0.0000
       Tot       1.0386
    Quadrupole Moments (Debye-Ang)
        XX     -85.1058     XY       1.3496     YY     -87.7504
        XZ      -0.0000     YZ      -0.0000     ZZ     -89.5454
    Octopole Moments (Debye-Ang^2)
       XXX      31.9225    XXY       7.5726    XYY       4.1883
       YYY      16.8917    XXZ      -0.0000    XYZ      -0.0000
       YYZ      -0.0000    XZZ       5.1391    YZZ       8.4758
       ZZZ       0.0000
    Hexadecapole Moments (Debye-Ang^3)
      XXXX   -2475.8745   XXXY      88.4157   XXYY    -539.3844
      XYYY      56.9144   YYYY    -500.9327   XXXZ      -0.0000
      XXYZ      -0.0000   XYYZ       0.0000   YYYZ      -0.0000
      XXZZ    -475.9632   XYZZ      17.9472   YYZZ    -109.9892
      XZZZ      -0.0000   YZZZ      -0.0000   ZZZZ    -125.2374
 -----------------------------------------------------------------
 Calculating analytic gradient of the SCF energy
 Gradient of SCF Energy
            1           2           3           4           5
    1  -0.0024045   0.0029395  -0.0010573   0.0003408   0.0001815
    2   0.0027853  -0.0016081  -0.0004331   0.0005012  -0.0012453
    3  -0.0000000  -0.0000000   0.0000000   0.0000000   0.0000000
 Max gradient component =       2.939E-03
 RMS gradient           =       1.367E-03
 Gradient time:  CPU 12.36 s  wall 3.20 s
 Geometry Optimization Parameters
   NAtoms,    NIC,     NZ,  NCons,   NDum,   NFix, NCnnct, MaxDiis
        5      20       5       0       0       0       0       0

 Cartesian Hessian Update
 Hessian Updated using BFGS Update


** GEOMETRY OPTIMIZATION IN DELOCALIZED INTERNAL COORDINATES **
   Searching for a Minimum

   Optimization Cycle:   7

                       Coordinates (Angstroms)
     ATOM                X               Y               Z
      1  C         0.5354687055   -0.3768699185    0.0000000000
      2  P        -0.4264042722    1.0024170771    0.0000000000
      3  I        -2.7868788240    0.1613991094    0.0000000000
      4  I         2.6488796537    0.0759681628    0.0000000000
      5  Cl        0.1447385733   -2.0555170194    0.0000000000
   Point Group: cs    Number of degrees of freedom:     7


   Energy is -14678.743679764

 Hessian Updated using BFGS Update

  7 Hessian modes will be used to form the next step
  Hessian Eigenvalues:
     0.080599    0.095861    0.187217    0.225240    0.253697    0.304333
     0.381428

 Minimum Search - Taking Simple RFO Step
 Searching for Lamda that Minimizes Along All modes
 Value Taken    Lamda =  -0.00004798
 Step Taken.  Stepsize is  0.014804

                             Maximum     Tolerance    Cnvgd?
         Gradient           0.002688      0.000300      NO
         Displacement       0.012630      0.001200      NO
         Energy change     -0.000103      0.000001      NO


 New Cartesian Coordinates Obtained by Inverse Iteration

 Displacement from previous Coordinates is:  0.014190
 ----------------------------------------------------------------
             Standard Nuclear Orientation (Angstroms)
    I     Atom           X                Y                Z
 ----------------------------------------------------------------
    1      C       0.5366182905    -0.3775192487     0.0000000000
    2      P      -0.4297965163     1.0042893421     0.0000000000
    3      I      -2.7838165894     0.1587902303     0.0000000000
    4      I       2.6499172908     0.0736646627     0.0000000000
    5      Cl      0.1428813606    -2.0518275751     0.0000000000
 ----------------------------------------------------------------
 Molecular Point Group                 Cs    NOp =  2
 Largest Abelian Subgroup              Cs    NOp =  2
 Nuclear Repulsion Energy =  1078.4704661567 hartrees
 There are       72 alpha and       72 beta electrons
 Applying Cartesian multipole field
    Component          Value
    ---------          -----
     (2,0,0)        1.00000E-11
     (0,2,0)        2.00000E-11
     (0,0,2)       -3.00000E-11
 Nucleus-field energy     =     0.0000000345 hartrees
 Requested basis set is 6-311++G(d,p)
 There are 80 shells and 206 basis functions
 A cutoff of  1.0D-11 yielded   2281 shell pairs
 There are     16195 function pairs (     18245 Cartesian)
 Smallest overlap matrix eigenvalue = 4.12E-04
 Guess MOs from SCF MO coefficient file

 -----------------------------------------------------------------------
  General SCF calculation program by
  Eric Jon Sundstrom, Paul Horn, Yuezhi Mao, Dmitri Zuev, Alec White,
  David Stuck, Shaama M.S., Shane Yost, Joonho Lee, David Small,
  Daniel Levine, Susi Lehtola, Hugh Burton, Evgeny Epifanovsky
 -----------------------------------------------------------------------
 Exchange:     0.2000 Hartree-Fock + 0.0800 Slater + 0.7200 B88
 Correlation:  0.1900 VWN1RPA + 0.8100 LYP
 Using SG-1 standard quadrature grid
 using 4 threads for integral computing
 -------------------------------------------------------
 OpenMP Integral computing Module                
 Release: version 2.0, May 2017, Q-Chem Inc. Pleasanton 
 -------------------------------------------------------
 -------------------------------------------------------
 OpenMP BLAS3 based DFT computing Module                
 Release: version 1.0, May 2013, Q-Chem Inc. Pittsburgh 
 -------------------------------------------------------
 A restricted SCF calculation will be
 performed using DIIS
 SCF converges when DIIS error is below 1.0e-08
 ---------------------------------------
  Cycle       Energy         DIIS error
 ---------------------------------------
    1  -14678.7436884443      4.57e-05  
    2  -14678.7437016660      2.73e-05  
    3  -14678.7436964272      4.03e-05  
    4  -14678.7437061450      5.56e-06  
    5  -14678.7437063161      1.21e-06  
    6  -14678.7437063237      4.80e-07  
    7  -14678.7437063252      1.78e-07  
    8  -14678.7437063252      5.35e-08  
    9  -14678.7437063253      1.33e-08  
   10  -14678.7437063253      2.49e-09  Convergence criterion met
 ---------------------------------------
 SCF time:   CPU 34.17s  wall 9.00s 
 SCF   energy in the final basis set =   -14678.7437063253
 Total energy in the final basis set =   -14678.7437063253

 --------------------------------------------------------------
             Orbital Energies (a.u.) and Symmetries
 --------------------------------------------------------------

 Alpha MOs, Restricted
 -- Occupied --                  
*******-1165.88 -176.33 -176.31 -165.73 -165.73 -165.73 -165.71
  1 A'    2 A'    3 A'    4 A'    5 A'    6 A'    1 A"    7 A'                 
-165.71 -165.71 -101.60  -77.11  -35.83  -35.81  -31.32  -31.31
  2 A"    8 A'    9 A'   10 A'   11 A'   12 A'   13 A'   14 A'                 
-31.313 -31.298 -31.293 -31.292 -22.970 -22.969 -22.969 -22.964
  3 A"   15 A'    4 A"   16 A'   17 A'   18 A'    5 A"   19 A'                 
-22.964 -22.948 -22.947 -22.947 -22.944 -22.944 -10.309  -9.512
  6 A"   20 A'    7 A"   21 A'    8 A"   22 A'   23 A'   24 A'                 
 -7.277  -7.267  -7.266  -6.605  -6.376  -6.354  -4.789  -4.773
 25 A'    9 A"   26 A'   27 A'   28 A'   29 A'   30 A'   31 A'                 
 -4.773  -4.768  -4.765  -4.764  -4.763  -4.753  -4.752  -2.054
 10 A"   32 A'   33 A'   11 A"   34 A'   12 A"   35 A'   36 A'                 
 -2.050  -2.049  -2.036  -2.036  -2.032  -2.027  -2.027  -2.016
 37 A'   13 A"   38 A'   14 A"   39 A'   15 A"   40 A'   16 A"                 
 -2.016  -0.914  -0.759  -0.687  -0.636  -0.544  -0.454  -0.426
 41 A'   42 A'   43 A'   44 A'   45 A'   46 A'   47 A'   48 A'                 
 -0.411  -0.339  -0.326  -0.321  -0.298  -0.290  -0.278  -0.255
 17 A"   49 A'   50 A'   18 A"   19 A"   51 A'   52 A'   20 A"                 
 -- Virtual --                   
 -0.104  -0.100  -0.078  -0.010   0.016   0.028   0.037   0.045
 21 A"   53 A'   54 A'   55 A'   56 A'   57 A'   58 A'   22 A"                 
  0.063   0.074   0.079   0.091   0.102   0.117   0.120   0.131
 59 A'   23 A"   60 A'   61 A'   62 A'   63 A'   24 A"   64 A'                 
  0.162   0.179   0.191   0.212   0.219   0.225   0.250   0.275
 65 A'   66 A'   67 A'   25 A"   26 A"   68 A'   69 A'   70 A'                 
  0.286   0.308   0.339   0.363   0.364   0.378   0.397   0.400
 27 A"   71 A'   72 A'   28 A"   73 A'   29 A"   74 A'   30 A"                 
  0.401   0.408   0.427   0.443   0.451   0.463   0.474   0.512
 75 A'   31 A"   76 A'   77 A'   32 A"   78 A'   79 A'   80 A'                 
  0.541   0.584   0.622   0.622   0.629   0.666   0.689   0.792
 33 A"   81 A'   82 A'   34 A"   83 A'   84 A'   35 A"   85 A'                 
  0.824   0.847   0.852   0.878   0.889   0.914   0.957   1.053
 36 A"   86 A'   87 A'   37 A"   88 A'   89 A'   90 A'   91 A'                 
  1.161   1.267   1.291   1.323   1.346   1.351   1.378   1.399
 92 A'   38 A"   39 A"   93 A'   94 A'   95 A'   96 A'   40 A"                 
  1.469   1.565   1.604   1.670   1.683   1.774   1.922   2.228
 41 A"   42 A"   97 A'   98 A'   99 A'  100 A'  101 A'   43 A"                 
  2.280   2.425   2.665   2.796   3.111   3.940   3.958   3.958
102 A'  103 A'   44 A"  104 A'  105 A'   45 A"  106 A'   46 A"                 
  3.972   3.974   3.985   4.015   4.059   4.119   4.195   4.306
 47 A"  107 A'   48 A"  108 A'  109 A'  110 A'  111 A'  112 A'                 
  4.383   5.975   5.988   6.002   6.015   6.026   6.038   6.906
113 A'   49 A"   50 A"  114 A'  115 A'  116 A'  117 A'  118 A'                 
  9.701  13.783  13.890  13.950  23.309  25.779  25.882  26.254
119 A'   51 A"  120 A'  121 A'  122 A'   52 A"  123 A'  124 A'                 
 27.760  27.830  28.318  28.332  28.341  28.346  28.359  28.369
125 A'  126 A'   53 A"   54 A"  127 A'  128 A'  129 A'  130 A'                 
 28.514  28.521  28.530  28.535  28.539  28.540  28.557  28.571
 55 A"  131 A'   56 A"   57 A"   58 A"  132 A'  133 A'  134 A'                 
 28.619  28.656 127.863 127.878 127.881 127.895 127.902 127.912
135 A'  136 A'   59 A"   60 A"  137 A'  138 A'  139 A'  140 A'                 
151.573 151.629 163.039 215.6861901.7321901.791
141 A'  142 A'  143 A'  144 A'  145 A'  146 A'                                 

 Beta MOs, Restricted
 -- Occupied --                  
*******-1165.88 -176.33 -176.31 -165.73 -165.73 -165.73 -165.71
  1 A'    2 A'    3 A'    4 A'    5 A'    6 A'    1 A"    7 A'                 
-165.71 -165.71 -101.60  -77.11  -35.83  -35.81  -31.32  -31.31
  2 A"    8 A'    9 A'   10 A'   11 A'   12 A'   13 A'   14 A'                 
-31.313 -31.298 -31.293 -31.292 -22.970 -22.969 -22.969 -22.964
  3 A"   15 A'    4 A"   16 A'   17 A'   18 A'    5 A"   19 A'                 
-22.964 -22.948 -22.947 -22.947 -22.944 -22.944 -10.309  -9.512
  6 A"   20 A'    7 A"   21 A'    8 A"   22 A'   23 A'   24 A'                 
 -7.277  -7.267  -7.266  -6.605  -6.376  -6.354  -4.789  -4.773
 25 A'    9 A"   26 A'   27 A'   28 A'   29 A'   30 A'   31 A'                 
 -4.773  -4.768  -4.765  -4.764  -4.763  -4.753  -4.752  -2.054
 10 A"   32 A'   33 A'   11 A"   34 A'   12 A"   35 A'   36 A'                 
 -2.050  -2.049  -2.036  -2.036  -2.032  -2.027  -2.027  -2.016
 37 A'   13 A"   38 A'   14 A"   39 A'   15 A"   40 A'   16 A"                 
 -2.016  -0.914  -0.759  -0.687  -0.636  -0.544  -0.454  -0.426
 41 A'   42 A'   43 A'   44 A'   45 A'   46 A'   47 A'   48 A'                 
 -0.411  -0.339  -0.326  -0.321  -0.298  -0.290  -0.278  -0.255
 17 A"   49 A'   50 A'   18 A"   19 A"   51 A'   52 A'   20 A"                 
 -- Virtual --                   
 -0.104  -0.100  -0.078  -0.010   0.016   0.028   0.037   0.045
 21 A"   53 A'   54 A'   55 A'   56 A'   57 A'   58 A'   22 A"                 
  0.063   0.074   0.079   0.091   0.102   0.117   0.120   0.131
 59 A'   23 A"   60 A'   61 A'   62 A'   63 A'   24 A"   64 A'                 
  0.162   0.179   0.191   0.212   0.219   0.225   0.250   0.275
 65 A'   66 A'   67 A'   25 A"   26 A"   68 A'   69 A'   70 A'                 
  0.286   0.308   0.339   0.363   0.364   0.378   0.397   0.400
 27 A"   71 A'   72 A'   28 A"   73 A'   29 A"   74 A'   30 A"                 
  0.401   0.408   0.427   0.443   0.451   0.463   0.474   0.512
 75 A'   31 A"   76 A'   77 A'   32 A"   78 A'   79 A'   80 A'                 
  0.541   0.584   0.622   0.622   0.629   0.666   0.689   0.792
 33 A"   81 A'   82 A'   34 A"   83 A'   84 A'   35 A"   85 A'                 
  0.824   0.847   0.852   0.878   0.889   0.914   0.957   1.053
 36 A"   86 A'   87 A'   37 A"   88 A'   89 A'   90 A'   91 A'                 
  1.161   1.267   1.291   1.323   1.346   1.351   1.378   1.399
 92 A'   38 A"   39 A"   93 A'   94 A'   95 A'   96 A'   40 A"                 
  1.469   1.565   1.604   1.670   1.683   1.774   1.922   2.228
 41 A"   42 A"   97 A'   98 A'   99 A'  100 A'  101 A'   43 A"                 
  2.280   2.425   2.665   2.796   3.111   3.940   3.958   3.958
102 A'  103 A'   44 A"  104 A'  105 A'   45 A"  106 A'   46 A"                 
  3.972   3.974   3.985   4.015   4.059   4.119   4.195   4.306
 47 A"  107 A'   48 A"  108 A'  109 A'  110 A'  111 A'  112 A'                 
  4.383   5.975   5.988   6.002   6.015   6.026   6.038   6.906
113 A'   49 A"   50 A"  114 A'  115 A'  116 A'  117 A'  118 A'                 
  9.701  13.783  13.890  13.950  23.309  25.779  25.882  26.254
119 A'   51 A"  120 A'  121 A'  122 A'   52 A"  123 A'  124 A'                 
 27.760  27.830  28.318  28.332  28.341  28.346  28.359  28.369
125 A'  126 A'   53 A"   54 A"  127 A'  128 A'  129 A'  130 A'                 
 28.514  28.521  28.530  28.535  28.539  28.540  28.557  28.571
 55 A"  131 A'   56 A"   57 A"   58 A"  132 A'  133 A'  134 A'                 
 28.619  28.656 127.863 127.878 127.881 127.895 127.902 127.912
135 A'  136 A'   59 A"   60 A"  137 A'  138 A'  139 A'  140 A'                 
151.573 151.629 163.039 215.6861901.7321901.791
141 A'  142 A'  143 A'  144 A'  145 A'  146 A'                                 
 --------------------------------------------------------------

          Ground-State Mulliken Net Atomic Charges

     Atom                 Charge (a.u.)
  ----------------------------------------
      1 C                    -0.475768
      2 P                     0.068735
      3 I                    -0.147015
      4 I                     0.141845
      5 Cl                    0.412203
  ----------------------------------------
  Sum of atomic charges =    -0.000000

 -----------------------------------------------------------------
                    Cartesian Multipole Moments
 -----------------------------------------------------------------
    Charge (ESU x 10^10)
                -0.0000
    Dipole Moment (Debye)
         X       1.0156      Y       0.0190      Z       0.0000
       Tot       1.0158
    Quadrupole Moments (Debye-Ang)
        XX     -85.0794     XY       1.3490     YY     -87.7391
        XZ      -0.0000     YZ      -0.0000     ZZ     -89.5485
    Octopole Moments (Debye-Ang^2)
       XXX      31.5832    XXY       7.6181    XYY       4.0644
       YYY      17.0666    XXZ       0.0000    XYZ       0.0000
       YYZ       0.0000    XZZ       5.0543    YZZ       8.5180
       ZZZ       0.0000
    Hexadecapole Moments (Debye-Ang^3)
      XXXX   -2474.1531   XXXY      88.2773   XXYY    -538.8044
      XYYY      56.7900   YYYY    -499.9989   XXXZ      -0.0000
      XXYZ       0.0000   XYYZ      -0.0000   YYYZ      -0.0000
      XXZZ    -475.5910   XYZZ      17.8926   YYZZ    -109.8057
      XZZZ      -0.0000   YZZZ      -0.0000   ZZZZ    -125.2547
 -----------------------------------------------------------------
 Calculating analytic gradient of the SCF energy
 Gradient of SCF Energy
            1           2           3           4           5
    1  -0.0010663   0.0004801  -0.0001571   0.0004198   0.0003236
    2  -0.0004908   0.0000596  -0.0001963   0.0004194   0.0002081
    3   0.0000000  -0.0000000  -0.0000000  -0.0000000   0.0000000
 Max gradient component =       1.066E-03
 RMS gradient           =       3.808E-04
 Gradient time:  CPU 12.43 s  wall 3.22 s
 Geometry Optimization Parameters
   NAtoms,    NIC,     NZ,  NCons,   NDum,   NFix, NCnnct, MaxDiis
        5      20       5       0       0       0       0       0

 Cartesian Hessian Update
 Hessian Updated using BFGS Update


** GEOMETRY OPTIMIZATION IN DELOCALIZED INTERNAL COORDINATES **
   Searching for a Minimum

   Optimization Cycle:   8

                       Coordinates (Angstroms)
     ATOM                X               Y               Z
      1  C         0.5366182905   -0.3775192487    0.0000000000
      2  P        -0.4297965163    1.0042893421    0.0000000000
      3  I        -2.7838165894    0.1587902303    0.0000000000
      4  I         2.6499172908    0.0736646627    0.0000000000
      5  Cl        0.1428813606   -2.0518275751    0.0000000000
   Point Group: cs    Number of degrees of freedom:     7


   Energy is -14678.743706325

 Hessian Updated using BFGS Update

  7 Hessian modes will be used to form the next step
  Hessian Eigenvalues:
     0.073285    0.107104    0.200741    0.213284    0.253372    0.261948
     0.383528

 Minimum Search - Taking Simple RFO Step
 Searching for Lamda that Minimizes Along All modes
 Value Taken    Lamda =  -0.00000947
 Step Taken.  Stepsize is  0.009919

                             Maximum     Tolerance    Cnvgd?
         Gradient           0.000834      0.000300      NO
         Displacement       0.009377      0.001200      NO
         Energy change     -0.000027      0.000001      NO


 New Cartesian Coordinates Obtained by Inverse Iteration

 Displacement from previous Coordinates is:  0.010620
 ----------------------------------------------------------------
             Standard Nuclear Orientation (Angstroms)
    I     Atom           X                Y                Z
 ----------------------------------------------------------------
    1      C       0.5386051856    -0.3753542394     0.0000000000
    2      P      -0.4308389543     1.0052581215     0.0000000000
    3      I      -2.7818936302     0.1562833504     0.0000000000
    4      I       2.6490209165     0.0716112540     0.0000000000
    5      Cl      0.1409103186    -2.0504010753     0.0000000000
 ----------------------------------------------------------------
 Molecular Point Group                 Cs    NOp =  2
 Largest Abelian Subgroup              Cs    NOp =  2
 Nuclear Repulsion Energy =  1079.0474005366 hartrees
 There are       72 alpha and       72 beta electrons
 Applying Cartesian multipole field
    Component          Value
    ---------          -----
     (2,0,0)        1.00000E-11
     (0,2,0)        2.00000E-11
     (0,0,2)       -3.00000E-11
 Nucleus-field energy     =     0.0000000345 hartrees
 Requested basis set is 6-311++G(d,p)
 There are 80 shells and 206 basis functions
 A cutoff of  1.0D-11 yielded   2282 shell pairs
 There are     16198 function pairs (     18248 Cartesian)
 Smallest overlap matrix eigenvalue = 4.14E-04
 Guess MOs from SCF MO coefficient file

 -----------------------------------------------------------------------
  General SCF calculation program by
  Eric Jon Sundstrom, Paul Horn, Yuezhi Mao, Dmitri Zuev, Alec White,
  David Stuck, Shaama M.S., Shane Yost, Joonho Lee, David Small,
  Daniel Levine, Susi Lehtola, Hugh Burton, Evgeny Epifanovsky
 -----------------------------------------------------------------------
 Exchange:     0.2000 Hartree-Fock + 0.0800 Slater + 0.7200 B88
 Correlation:  0.1900 VWN1RPA + 0.8100 LYP
 Using SG-1 standard quadrature grid
 using 4 threads for integral computing
 -------------------------------------------------------
 OpenMP Integral computing Module                
 Release: version 2.0, May 2017, Q-Chem Inc. Pleasanton 
 -------------------------------------------------------
 -------------------------------------------------------
 OpenMP BLAS3 based DFT computing Module                
 Release: version 1.0, May 2013, Q-Chem Inc. Pittsburgh 
 -------------------------------------------------------
 A restricted SCF calculation will be
 performed using DIIS
 SCF converges when DIIS error is below 1.0e-08
 ---------------------------------------
  Cycle       Energy         DIIS error
 ---------------------------------------
    1  -14678.7437029413      2.98e-05  
    2  -14678.7437108579      7.06e-06  
    3  -14678.7437106903      9.40e-06  
    4  -14678.7437111996      3.03e-06  
    5  -14678.7437112411      1.40e-06  
    6  -14678.7437112523      2.19e-07  
    7  -14678.7437112525      1.25e-07  
    8  -14678.7437112525      2.72e-08  
    9  -14678.7437112525      5.51e-09  Convergence criterion met
 ---------------------------------------
 SCF time:   CPU 30.76s  wall 8.00s 
 SCF   energy in the final basis set =   -14678.7437112525
 Total energy in the final basis set =   -14678.7437112525

 --------------------------------------------------------------
             Orbital Energies (a.u.) and Symmetries
 --------------------------------------------------------------

 Alpha MOs, Restricted
 -- Occupied --                  
*******-1165.88 -176.33 -176.31 -165.73 -165.73 -165.73 -165.71
  1 A'    2 A'    3 A'    4 A'    5 A'    6 A'    1 A"    7 A'                 
-165.71 -165.71 -101.60  -77.11  -35.83  -35.81  -31.32  -31.31
  2 A"    8 A'    9 A'   10 A'   11 A'   12 A'   13 A'   14 A'                 
-31.314 -31.298 -31.293 -31.292 -22.971 -22.969 -22.969 -22.964
  3 A"   15 A'    4 A"   16 A'   17 A'   18 A'    5 A"   19 A'                 
-22.964 -22.948 -22.947 -22.947 -22.944 -22.944 -10.309  -9.512
  6 A"   20 A'    7 A"   21 A'    8 A"   22 A'   23 A'   24 A'                 
 -7.277  -7.267  -7.266  -6.605  -6.376  -6.354  -4.789  -4.773
 25 A'    9 A"   26 A'   27 A'   28 A'   29 A'   30 A'   31 A'                 
 -4.773  -4.768  -4.766  -4.764  -4.762  -4.753  -4.752  -2.054
 10 A"   32 A'   33 A'   11 A"   34 A'   12 A"   35 A'   36 A'                 
 -2.050  -2.049  -2.036  -2.036  -2.032  -2.027  -2.027  -2.016
 37 A'   13 A"   38 A'   14 A"   39 A'   15 A"   40 A'   16 A"                 
 -2.016  -0.914  -0.759  -0.688  -0.636  -0.544  -0.454  -0.425
 41 A'   42 A'   43 A'   44 A'   45 A'   46 A'   47 A'   48 A'                 
 -0.411  -0.339  -0.325  -0.321  -0.298  -0.290  -0.278  -0.255
 17 A"   49 A'   50 A'   18 A"   19 A"   51 A'   52 A'   20 A"                 
 -- Virtual --                   
 -0.104  -0.100  -0.078  -0.010   0.016   0.028   0.037   0.045
 21 A"   53 A'   54 A'   55 A'   56 A'   57 A'   58 A'   22 A"                 
  0.062   0.074   0.079   0.091   0.102   0.117   0.119   0.131
 59 A'   23 A"   60 A'   61 A'   62 A'   63 A'   24 A"   64 A'                 
  0.162   0.179   0.191   0.213   0.219   0.226   0.250   0.275
 65 A'   66 A'   67 A'   25 A"   26 A"   68 A'   69 A'   70 A'                 
  0.286   0.308   0.339   0.363   0.365   0.378   0.397   0.399
 27 A"   71 A'   72 A'   28 A"   73 A'   29 A"   74 A'   30 A"                 
  0.401   0.408   0.427   0.443   0.451   0.463   0.475   0.513
 75 A'   31 A"   76 A'   77 A'   32 A"   78 A'   79 A'   80 A'                 
  0.541   0.584   0.621   0.623   0.630   0.667   0.690   0.792
 33 A"   81 A'   82 A'   34 A"   83 A'   84 A'   35 A"   85 A'                 
  0.824   0.847   0.853   0.878   0.890   0.915   0.956   1.053
 36 A"   86 A'   87 A'   37 A"   88 A'   89 A'   90 A'   91 A'                 
  1.161   1.267   1.291   1.323   1.347   1.352   1.378   1.399
 92 A'   38 A"   39 A"   93 A'   94 A'   95 A'   96 A'   40 A"                 
  1.468   1.565   1.605   1.671   1.683   1.774   1.919   2.228
 41 A"   42 A"   97 A'   98 A'   99 A'  100 A'  101 A'   43 A"                 
  2.280   2.425   2.665   2.796   3.110   3.940   3.957   3.958
102 A'  103 A'   44 A"  104 A'  105 A'   45 A"  106 A'   46 A"                 
  3.972   3.974   3.986   4.015   4.059   4.119   4.195   4.307
 47 A"  107 A'   48 A"  108 A'  109 A'  110 A'  111 A'  112 A'                 
  4.384   5.975   5.988   6.002   6.015   6.026   6.038   6.906
113 A'   49 A"   50 A"  114 A'  115 A'  116 A'  117 A'  118 A'                 
  9.701  13.783  13.890  13.949  23.308  25.780  25.883  26.254
119 A'   51 A"  120 A'  121 A'  122 A'   52 A"  123 A'  124 A'                 
 27.761  27.830  28.318  28.332  28.341  28.347  28.359  28.369
125 A'  126 A'   53 A"   54 A"  127 A'  128 A'  129 A'  130 A'                 
 28.513  28.521  28.530  28.535  28.539  28.540  28.558  28.571
 55 A"  131 A'   56 A"   57 A"   58 A"  132 A'  133 A'  134 A'                 
 28.619  28.656 127.863 127.878 127.881 127.895 127.902 127.912
135 A'  136 A'   59 A"   60 A"  137 A'  138 A'  139 A'  140 A'                 
151.573 151.630 163.039 215.6861901.7331901.792
141 A'  142 A'  143 A'  144 A'  145 A'  146 A'                                 

 Beta MOs, Restricted
 -- Occupied --                  
*******-1165.88 -176.33 -176.31 -165.73 -165.73 -165.73 -165.71
  1 A'    2 A'    3 A'    4 A'    5 A'    6 A'    1 A"    7 A'                 
-165.71 -165.71 -101.60  -77.11  -35.83  -35.81  -31.32  -31.31
  2 A"    8 A'    9 A'   10 A'   11 A'   12 A'   13 A'   14 A'                 
-31.314 -31.298 -31.293 -31.292 -22.971 -22.969 -22.969 -22.964
  3 A"   15 A'    4 A"   16 A'   17 A'   18 A'    5 A"   19 A'                 
-22.964 -22.948 -22.947 -22.947 -22.944 -22.944 -10.309  -9.512
  6 A"   20 A'    7 A"   21 A'    8 A"   22 A'   23 A'   24 A'                 
 -7.277  -7.267  -7.266  -6.605  -6.376  -6.354  -4.789  -4.773
 25 A'    9 A"   26 A'   27 A'   28 A'   29 A'   30 A'   31 A'                 
 -4.773  -4.768  -4.766  -4.764  -4.762  -4.753  -4.752  -2.054
 10 A"   32 A'   33 A'   11 A"   34 A'   12 A"   35 A'   36 A'                 
 -2.050  -2.049  -2.036  -2.036  -2.032  -2.027  -2.027  -2.016
 37 A'   13 A"   38 A'   14 A"   39 A'   15 A"   40 A'   16 A"                 
 -2.016  -0.914  -0.759  -0.688  -0.636  -0.544  -0.454  -0.425
 41 A'   42 A'   43 A'   44 A'   45 A'   46 A'   47 A'   48 A'                 
 -0.411  -0.339  -0.325  -0.321  -0.298  -0.290  -0.278  -0.255
 17 A"   49 A'   50 A'   18 A"   19 A"   51 A'   52 A'   20 A"                 
 -- Virtual --                   
 -0.104  -0.100  -0.078  -0.010   0.016   0.028   0.037   0.045
 21 A"   53 A'   54 A'   55 A'   56 A'   57 A'   58 A'   22 A"                 
  0.062   0.074   0.079   0.091   0.102   0.117   0.119   0.131
 59 A'   23 A"   60 A'   61 A'   62 A'   63 A'   24 A"   64 A'                 
  0.162   0.179   0.191   0.213   0.219   0.226   0.250   0.275
 65 A'   66 A'   67 A'   25 A"   26 A"   68 A'   69 A'   70 A'                 
  0.286   0.308   0.339   0.363   0.365   0.378   0.397   0.399
 27 A"   71 A'   72 A'   28 A"   73 A'   29 A"   74 A'   30 A"                 
  0.401   0.408   0.427   0.443   0.451   0.463   0.475   0.513
 75 A'   31 A"   76 A'   77 A'   32 A"   78 A'   79 A'   80 A'                 
  0.541   0.584   0.621   0.623   0.630   0.667   0.690   0.792
 33 A"   81 A'   82 A'   34 A"   83 A'   84 A'   35 A"   85 A'                 
  0.824   0.847   0.853   0.878   0.890   0.915   0.956   1.053
 36 A"   86 A'   87 A'   37 A"   88 A'   89 A'   90 A'   91 A'                 
  1.161   1.267   1.291   1.323   1.347   1.352   1.378   1.399
 92 A'   38 A"   39 A"   93 A'   94 A'   95 A'   96 A'   40 A"                 
  1.468   1.565   1.605   1.671   1.683   1.774   1.919   2.228
 41 A"   42 A"   97 A'   98 A'   99 A'  100 A'  101 A'   43 A"                 
  2.280   2.425   2.665   2.796   3.110   3.940   3.957   3.958
102 A'  103 A'   44 A"  104 A'  105 A'   45 A"  106 A'   46 A"                 
  3.972   3.974   3.986   4.015   4.059   4.119   4.195   4.307
 47 A"  107 A'   48 A"  108 A'  109 A'  110 A'  111 A'  112 A'                 
  4.384   5.975   5.988   6.002   6.015   6.026   6.038   6.906
113 A'   49 A"   50 A"  114 A'  115 A'  116 A'  117 A'  118 A'                 
  9.701  13.783  13.890  13.949  23.308  25.780  25.883  26.254
119 A'   51 A"  120 A'  121 A'  122 A'   52 A"  123 A'  124 A'                 
 27.761  27.830  28.318  28.332  28.341  28.347  28.359  28.369
125 A'  126 A'   53 A"   54 A"  127 A'  128 A'  129 A'  130 A'                 
 28.513  28.521  28.530  28.535  28.539  28.540  28.558  28.571
 55 A"  131 A'   56 A"   57 A"   58 A"  132 A'  133 A'  134 A'                 
 28.619  28.656 127.863 127.878 127.881 127.895 127.902 127.912
135 A'  136 A'   59 A"   60 A"  137 A'  138 A'  139 A'  140 A'                 
151.573 151.630 163.039 215.6861901.7331901.792
141 A'  142 A'  143 A'  144 A'  145 A'  146 A'                                 
 --------------------------------------------------------------

          Ground-State Mulliken Net Atomic Charges

     Atom                 Charge (a.u.)
  ----------------------------------------
      1 C                    -0.476392
      2 P                     0.068494
      3 I                    -0.146289
      4 I                     0.143891
      5 Cl                    0.410296
  ----------------------------------------
  Sum of atomic charges =    -0.000000

 -----------------------------------------------------------------
                    Cartesian Multipole Moments
 -----------------------------------------------------------------
    Charge (ESU x 10^10)
                -0.0000
    Dipole Moment (Debye)
         X       1.0180      Y       0.0272      Z      -0.0000
       Tot       1.0184
    Quadrupole Moments (Debye-Ang)
        XX     -85.0149     XY       1.3552     YY     -87.7731
        XZ      -0.0000     YZ       0.0000     ZZ     -89.5433
    Octopole Moments (Debye-Ang^2)
       XXX      31.6260    XXY       7.6600    XYY       4.0273
       YYY      17.4092    XXZ       0.0000    XYZ       0.0000
       YYZ      -0.0000    XZZ       5.0604    YZZ       8.6153
       ZZZ      -0.0000
    Hexadecapole Moments (Debye-Ang^3)
      XXXX   -2471.0406   XXXY      87.9794   XXYY    -538.2193
      XYYY      56.6082   YYYY    -499.8397   XXXZ      -0.0000
      XXYZ       0.0000   XYYZ      -0.0000   YYYZ       0.0000
      XXZZ    -475.0540   XYZZ      17.8057   YYZZ    -109.7439
      XZZZ      -0.0000   YZZZ       0.0000   ZZZZ    -125.2322
 -----------------------------------------------------------------
 Calculating analytic gradient of the SCF energy
 Gradient of SCF Energy
            1           2           3           4           5
    1  -0.0000711  -0.0000572   0.0001412  -0.0000986   0.0000858
    2  -0.0000755   0.0001161  -0.0001406   0.0002177  -0.0001177
    3   0.0000000  -0.0000000   0.0000000  -0.0000000   0.0000000
 Max gradient component =       2.177E-04
 RMS gradient           =       9.851E-05
 Gradient time:  CPU 12.42 s  wall 3.22 s
 Geometry Optimization Parameters
   NAtoms,    NIC,     NZ,  NCons,   NDum,   NFix, NCnnct, MaxDiis
        5      20       5       0       0       0       0       0

 Cartesian Hessian Update
 Hessian Updated using BFGS Update


** GEOMETRY OPTIMIZATION IN DELOCALIZED INTERNAL COORDINATES **
   Searching for a Minimum

   Optimization Cycle:   9

                       Coordinates (Angstroms)
     ATOM                X               Y               Z
      1  C         0.5386051856   -0.3753542394    0.0000000000
      2  P        -0.4308389543    1.0052581215    0.0000000000
      3  I        -2.7818936302    0.1562833504    0.0000000000
      4  I         2.6490209165    0.0716112540    0.0000000000
      5  Cl        0.1409103186   -2.0504010753    0.0000000000
   Point Group: cs    Number of degrees of freedom:     7


   Energy is -14678.743711252

 Hessian Updated using BFGS Update

  7 Hessian modes will be used to form the next step
  Hessian Eigenvalues:
     0.085105    0.097201    0.181751    0.204714    0.254719    0.272780
     0.383750

 Minimum Search - Taking Simple RFO Step
 Searching for Lamda that Minimizes Along All modes
 Value Taken    Lamda =  -0.00000134
 Step Taken.  Stepsize is  0.002978

                             Maximum     Tolerance    Cnvgd?
         Gradient           0.000349      0.000300      NO
         Displacement       0.002164      0.001200      NO
         Energy change     -0.000005      0.000001      NO


 New Cartesian Coordinates Obtained by Inverse Iteration

 Displacement from previous Coordinates is:  0.005036
 ----------------------------------------------------------------
             Standard Nuclear Orientation (Angstroms)
    I     Atom           X                Y                Z
 ----------------------------------------------------------------
    1      C       0.5393785357    -0.3746961457     0.0000000000
    2      P      -0.4314447049     1.0049941362     0.0000000000
    3      I      -2.7832592235     0.1559055303     0.0000000000
    4      I       2.6501003731     0.0704967373     0.0000000000
    5      Cl      0.1410288558    -2.0493028469     0.0000000000
 ----------------------------------------------------------------
 Molecular Point Group                 Cs    NOp =  2
 Largest Abelian Subgroup              Cs    NOp =  2
 Nuclear Repulsion Energy =  1078.8123724595 hartrees
 There are       72 alpha and       72 beta electrons
 Applying Cartesian multipole field
    Component          Value
    ---------          -----
     (2,0,0)        1.00000E-11
     (0,2,0)        2.00000E-11
     (0,0,2)       -3.00000E-11
 Nucleus-field energy     =     0.0000000345 hartrees
 Requested basis set is 6-311++G(d,p)
 There are 80 shells and 206 basis functions
 A cutoff of  1.0D-11 yielded   2282 shell pairs
 There are     16198 function pairs (     18248 Cartesian)
 Smallest overlap matrix eigenvalue = 4.15E-04
 Guess MOs from SCF MO coefficient file

 -----------------------------------------------------------------------
  General SCF calculation program by
  Eric Jon Sundstrom, Paul Horn, Yuezhi Mao, Dmitri Zuev, Alec White,
  David Stuck, Shaama M.S., Shane Yost, Joonho Lee, David Small,
  Daniel Levine, Susi Lehtola, Hugh Burton, Evgeny Epifanovsky
 -----------------------------------------------------------------------
 Exchange:     0.2000 Hartree-Fock + 0.0800 Slater + 0.7200 B88
 Correlation:  0.1900 VWN1RPA + 0.8100 LYP
 Using SG-1 standard quadrature grid
 using 4 threads for integral computing
 -------------------------------------------------------
 OpenMP Integral computing Module                
 Release: version 2.0, May 2017, Q-Chem Inc. Pleasanton 
 -------------------------------------------------------
 -------------------------------------------------------
 OpenMP BLAS3 based DFT computing Module                
 Release: version 1.0, May 2013, Q-Chem Inc. Pittsburgh 
 -------------------------------------------------------
 A restricted SCF calculation will be
 performed using DIIS
 SCF converges when DIIS error is below 1.0e-08
 ---------------------------------------
  Cycle       Energy         DIIS error
 ---------------------------------------
    1  -14678.7437110188      8.92e-06  
    2  -14678.7437116850      3.81e-06  
    3  -14678.7437115757      5.76e-06  
    4  -14678.7437117651      1.44e-06  
    5  -14678.7437117772      4.71e-07  
    6  -14678.7437117786      1.07e-07  
    7  -14678.7437117786      4.88e-08  
    8  -14678.7437117786      8.75e-09  Convergence criterion met
 ---------------------------------------
 SCF time:   CPU 27.42s  wall 7.00s 
 SCF   energy in the final basis set =   -14678.7437117786
 Total energy in the final basis set =   -14678.7437117786

 --------------------------------------------------------------
             Orbital Energies (a.u.) and Symmetries
 --------------------------------------------------------------

 Alpha MOs, Restricted
 -- Occupied --                  
*******-1165.88 -176.33 -176.31 -165.73 -165.73 -165.73 -165.71
  1 A'    2 A'    3 A'    4 A'    5 A'    6 A'    1 A"    7 A'                 
-165.71 -165.71 -101.60  -77.11  -35.83  -35.81  -31.32  -31.31
  2 A"    8 A'    9 A'   10 A'   11 A'   12 A'   13 A'   14 A'                 
-31.314 -31.298 -31.293 -31.292 -22.971 -22.969 -22.969 -22.965
  3 A"   15 A'    4 A"   16 A'   17 A'   18 A'    5 A"   19 A'                 
-22.965 -22.948 -22.947 -22.947 -22.944 -22.944 -10.309  -9.512
  6 A"   20 A'    7 A"   21 A'    8 A"   22 A'   23 A'   24 A'                 
 -7.277  -7.267  -7.266  -6.605  -6.376  -6.354  -4.789  -4.773
 25 A'    9 A"   26 A'   27 A'   28 A'   29 A'   30 A'   31 A'                 
 -4.773  -4.768  -4.766  -4.764  -4.762  -4.753  -4.752  -2.054
 10 A"   32 A'   33 A'   11 A"   34 A'   12 A"   35 A'   36 A'                 
 -2.050  -2.049  -2.036  -2.036  -2.032  -2.027  -2.027  -2.016
 37 A'   13 A"   38 A'   14 A"   39 A'   15 A"   40 A'   16 A"                 
 -2.016  -0.914  -0.759  -0.688  -0.636  -0.544  -0.454  -0.426
 41 A'   42 A'   43 A'   44 A'   45 A'   46 A'   47 A'   48 A'                 
 -0.411  -0.339  -0.325  -0.321  -0.298  -0.290  -0.278  -0.255
 17 A"   49 A'   50 A'   18 A"   19 A"   51 A'   52 A'   20 A"                 
 -- Virtual --                   
 -0.104  -0.100  -0.078  -0.010   0.016   0.028   0.037   0.045
 21 A"   53 A'   54 A'   55 A'   56 A'   57 A'   58 A'   22 A"                 
  0.062   0.074   0.079   0.091   0.102   0.117   0.119   0.131
 59 A'   23 A"   60 A'   61 A'   62 A'   63 A'   24 A"   64 A'                 
  0.162   0.179   0.191   0.213   0.219   0.226   0.250   0.275
 65 A'   66 A'   67 A'   25 A"   26 A"   68 A'   69 A'   70 A'                 
  0.286   0.308   0.339   0.363   0.365   0.378   0.397   0.399
 27 A"   71 A'   72 A'   28 A"   73 A'   29 A"   74 A'   30 A"                 
  0.401   0.408   0.427   0.443   0.451   0.463   0.475   0.512
 75 A'   31 A"   76 A'   77 A'   32 A"   78 A'   79 A'   80 A'                 
  0.541   0.584   0.621   0.623   0.629   0.667   0.690   0.792
 33 A"   81 A'   82 A'   34 A"   83 A'   84 A'   35 A"   85 A'                 
  0.824   0.847   0.852   0.878   0.890   0.915   0.956   1.054
 36 A"   86 A'   87 A'   37 A"   88 A'   89 A'   90 A'   91 A'                 
  1.161   1.267   1.291   1.323   1.347   1.352   1.378   1.399
 92 A'   38 A"   39 A"   93 A'   94 A'   95 A'   96 A'   40 A"                 
  1.468   1.565   1.605   1.671   1.683   1.775   1.919   2.228
 41 A"   42 A"   97 A'   98 A'   99 A'  100 A'  101 A'   43 A"                 
  2.280   2.425   2.665   2.797   3.110   3.940   3.957   3.958
102 A'  103 A'   44 A"  104 A'  105 A'   45 A"  106 A'   46 A"                 
  3.972   3.974   3.986   4.015   4.059   4.119   4.195   4.307
 47 A"  107 A'   48 A"  108 A'  109 A'  110 A'  111 A'  112 A'                 
  4.383   5.975   5.988   6.002   6.015   6.026   6.038   6.906
113 A'   49 A"   50 A"  114 A'  115 A'  116 A'  117 A'  118 A'                 
  9.701  13.783  13.890  13.949  23.308  25.780  25.883  26.254
119 A'   51 A"  120 A'  121 A'  122 A'   52 A"  123 A'  124 A'                 
 27.761  27.830  28.318  28.332  28.341  28.346  28.359  28.369
125 A'  126 A'   53 A"   54 A"  127 A'  128 A'  129 A'  130 A'                 
 28.513  28.521  28.530  28.535  28.539  28.540  28.557  28.571
 55 A"  131 A'   56 A"   57 A"   58 A"  132 A'  133 A'  134 A'                 
 28.619  28.656 127.863 127.878 127.881 127.895 127.902 127.911
135 A'  136 A'   59 A"   60 A"  137 A'  138 A'  139 A'  140 A'                 
151.573 151.629 163.038 215.6861901.7331901.792
141 A'  142 A'  143 A'  144 A'  145 A'  146 A'                                 

 Beta MOs, Restricted
 -- Occupied --                  
*******-1165.88 -176.33 -176.31 -165.73 -165.73 -165.73 -165.71
  1 A'    2 A'    3 A'    4 A'    5 A'    6 A'    1 A"    7 A'                 
-165.71 -165.71 -101.60  -77.11  -35.83  -35.81  -31.32  -31.31
  2 A"    8 A'    9 A'   10 A'   11 A'   12 A'   13 A'   14 A'                 
-31.314 -31.298 -31.293 -31.292 -22.971 -22.969 -22.969 -22.965
  3 A"   15 A'    4 A"   16 A'   17 A'   18 A'    5 A"   19 A'                 
-22.965 -22.948 -22.947 -22.947 -22.944 -22.944 -10.309  -9.512
  6 A"   20 A'    7 A"   21 A'    8 A"   22 A'   23 A'   24 A'                 
 -7.277  -7.267  -7.266  -6.605  -6.376  -6.354  -4.789  -4.773
 25 A'    9 A"   26 A'   27 A'   28 A'   29 A'   30 A'   31 A'                 
 -4.773  -4.768  -4.766  -4.764  -4.762  -4.753  -4.752  -2.054
 10 A"   32 A'   33 A'   11 A"   34 A'   12 A"   35 A'   36 A'                 
 -2.050  -2.049  -2.036  -2.036  -2.032  -2.027  -2.027  -2.016
 37 A'   13 A"   38 A'   14 A"   39 A'   15 A"   40 A'   16 A"                 
 -2.016  -0.914  -0.759  -0.688  -0.636  -0.544  -0.454  -0.426
 41 A'   42 A'   43 A'   44 A'   45 A'   46 A'   47 A'   48 A'                 
 -0.411  -0.339  -0.325  -0.321  -0.298  -0.290  -0.278  -0.255
 17 A"   49 A'   50 A'   18 A"   19 A"   51 A'   52 A'   20 A"                 
 -- Virtual --                   
 -0.104  -0.100  -0.078  -0.010   0.016   0.028   0.037   0.045
 21 A"   53 A'   54 A'   55 A'   56 A'   57 A'   58 A'   22 A"                 
  0.062   0.074   0.079   0.091   0.102   0.117   0.119   0.131
 59 A'   23 A"   60 A'   61 A'   62 A'   63 A'   24 A"   64 A'                 
  0.162   0.179   0.191   0.213   0.219   0.226   0.250   0.275
 65 A'   66 A'   67 A'   25 A"   26 A"   68 A'   69 A'   70 A'                 
  0.286   0.308   0.339   0.363   0.365   0.378   0.397   0.399
 27 A"   71 A'   72 A'   28 A"   73 A'   29 A"   74 A'   30 A"                 
  0.401   0.408   0.427   0.443   0.451   0.463   0.475   0.512
 75 A'   31 A"   76 A'   77 A'   32 A"   78 A'   79 A'   80 A'                 
  0.541   0.584   0.621   0.623   0.629   0.667   0.690   0.792
 33 A"   81 A'   82 A'   34 A"   83 A'   84 A'   35 A"   85 A'                 
  0.824   0.847   0.852   0.878   0.890   0.915   0.956   1.054
 36 A"   86 A'   87 A'   37 A"   88 A'   89 A'   90 A'   91 A'                 
  1.161   1.267   1.291   1.323   1.347   1.352   1.378   1.399
 92 A'   38 A"   39 A"   93 A'   94 A'   95 A'   96 A'   40 A"                 
  1.468   1.565   1.605   1.671   1.683   1.775   1.919   2.228
 41 A"   42 A"   97 A'   98 A'   99 A'  100 A'  101 A'   43 A"                 
  2.280   2.425   2.665   2.797   3.110   3.940   3.957   3.958
102 A'  103 A'   44 A"  104 A'  105 A'   45 A"  106 A'   46 A"                 
  3.972   3.974   3.986   4.015   4.059   4.119   4.195   4.307
 47 A"  107 A'   48 A"  108 A'  109 A'  110 A'  111 A'  112 A'                 
  4.383   5.975   5.988   6.002   6.015   6.026   6.038   6.906
113 A'   49 A"   50 A"  114 A'  115 A'  116 A'  117 A'  118 A'                 
  9.701  13.783  13.890  13.949  23.308  25.780  25.883  26.254
119 A'   51 A"  120 A'  121 A'  122 A'   52 A"  123 A'  124 A'                 
 27.761  27.830  28.318  28.332  28.341  28.346  28.359  28.369
125 A'  126 A'   53 A"   54 A"  127 A'  128 A'  129 A'  130 A'                 
 28.513  28.521  28.530  28.535  28.539  28.540  28.557  28.571
 55 A"  131 A'   56 A"   57 A"   58 A"  132 A'  133 A'  134 A'                 
 28.619  28.656 127.863 127.878 127.881 127.895 127.902 127.911
135 A'  136 A'   59 A"   60 A"  137 A'  138 A'  139 A'  140 A'                 
151.573 151.629 163.038 215.6861901.7331901.792
141 A'  142 A'  143 A'  144 A'  145 A'  146 A'                                 
 --------------------------------------------------------------

          Ground-State Mulliken Net Atomic Charges

     Atom                 Charge (a.u.)
  ----------------------------------------
      1 C                    -0.476310
      2 P                     0.068432
      3 I                    -0.146297
      4 I                     0.144223
      5 Cl                    0.409951
  ----------------------------------------
  Sum of atomic charges =    -0.000000

 -----------------------------------------------------------------
                    Cartesian Multipole Moments
 -----------------------------------------------------------------
    Charge (ESU x 10^10)
                -0.0000
    Dipole Moment (Debye)
         X       1.0210      Y       0.0258      Z      -0.0000
       Tot       1.0213
    Quadrupole Moments (Debye-Ang)
        XX     -85.0003     XY       1.3512     YY     -87.7839
        XZ      -0.0000     YZ      -0.0000     ZZ     -89.5443
    Octopole Moments (Debye-Ang^2)
       XXX      31.7021    XXY       7.6697    XYY       4.0373
       YYY      17.4955    XXZ       0.0000    XYZ       0.0000
       YYZ       0.0000    XZZ       5.0765    YZZ       8.6411
       ZZZ      -0.0000
    Hexadecapole Moments (Debye-Ang^3)
      XXXX   -2472.9147   XXXY      88.0654   XXYY    -538.5689
      XYYY      56.8115   YYYY    -499.5016   XXXZ       0.0000
      XXYZ       0.0000   XYYZ      -0.0000   YYYZ      -0.0000
      XXZZ    -475.4430   XYZZ      17.8703   YYZZ    -109.6763
      XZZZ       0.0000   YZZZ      -0.0000   ZZZZ    -125.2366
 -----------------------------------------------------------------
 Calculating analytic gradient of the SCF energy
 Gradient of SCF Energy
            1           2           3           4           5
    1   0.0000352  -0.0000602  -0.0000628  -0.0000145   0.0001023
    2  -0.0000533  -0.0000012  -0.0001532   0.0001110   0.0000968
    3   0.0000000  -0.0000000   0.0000000  -0.0000000  -0.0000000
 Max gradient component =       1.532E-04
 RMS gradient           =       6.708E-05
 Gradient time:  CPU 12.40 s  wall 3.22 s
 Geometry Optimization Parameters
   NAtoms,    NIC,     NZ,  NCons,   NDum,   NFix, NCnnct, MaxDiis
        5      20       5       0       0       0       0       0

 Cartesian Hessian Update
 Hessian Updated using BFGS Update


** GEOMETRY OPTIMIZATION IN DELOCALIZED INTERNAL COORDINATES **
   Searching for a Minimum

   Optimization Cycle:  10

                       Coordinates (Angstroms)
     ATOM                X               Y               Z
      1  C         0.5393785357   -0.3746961457    0.0000000000
      2  P        -0.4314447049    1.0049941362    0.0000000000
      3  I        -2.7832592235    0.1559055303    0.0000000000
      4  I         2.6501003731    0.0704967373    0.0000000000
      5  Cl        0.1410288558   -2.0493028469    0.0000000000
   Point Group: cs    Number of degrees of freedom:     7


   Energy is -14678.743711779

 Hessian Updated using BFGS Update

  7 Hessian modes will be used to form the next step
  Hessian Eigenvalues:
     0.084347    0.105804    0.185114    0.219500    0.263475    0.271657
     0.383851

 Minimum Search - Taking Simple RFO Step
 Searching for Lamda that Minimizes Along All modes
 Value Taken    Lamda =   0.00000000
 Step Taken.  Stepsize is  0.000665

                             Maximum     Tolerance    Cnvgd?
         Gradient           0.000064      0.000300     YES
         Displacement       0.000392      0.001200     YES
         Energy change     -0.000001      0.000001     YES


                       Distance Matrix (Angstroms)
             C (  1)   P (  2)   I (  3)   I (  4)
   P (  2)  1.687022
   I (  3)  3.364738  2.500397
   I (  4)  2.157161  3.220125  5.434031
   Cl(  5)  1.721334  3.107484  3.662568  3.284660

 Final energy is   -14678.743711778561     


 ******************************
 **  OPTIMIZATION CONVERGED  **
 ******************************

                       Coordinates (Angstroms)
     ATOM                X               Y               Z
      1  C         0.5393785357   -0.3746961457    0.0000000000
      2  P        -0.4314447049    1.0049941362    0.0000000000
      3  I        -2.7832592235    0.1559055303    0.0000000000
      4  I         2.6501003731    0.0704967373    0.0000000000
      5  Cl        0.1410288558   -2.0493028469    0.0000000000

Z-matrix Print:
$molecule
0 1
I 
C  1 2.157161
P  2 1.687022 1 113.222010
Cl 2 1.721334 1 115.290881 3 -180.000000 0
I  3 2.500397 2 105.280868 1 -180.000000 0
$end


 --------------------------------------------------------------
             Orbital Energies (a.u.) and Symmetries
 --------------------------------------------------------------

 Alpha MOs, Restricted
 -- Occupied --                  
*******-1165.88 -176.33 -176.31 -165.73 -165.73 -165.73 -165.71
  1 A'    2 A'    3 A'    4 A'    5 A'    6 A'    1 A"    7 A'                 
-165.71 -165.71 -101.60  -77.11  -35.83  -35.81  -31.32  -31.31
  2 A"    8 A'    9 A'   10 A'   11 A'   12 A'   13 A'   14 A'                 
-31.314 -31.298 -31.293 -31.292 -22.971 -22.969 -22.969 -22.965
  3 A"   15 A'    4 A"   16 A'   17 A'   18 A'    5 A"   19 A'                 
-22.965 -22.948 -22.947 -22.947 -22.944 -22.944 -10.309  -9.512
  6 A"   20 A'    7 A"   21 A'    8 A"   22 A'   23 A'   24 A'                 
 -7.277  -7.267  -7.266  -6.605  -6.376  -6.354  -4.789  -4.773
 25 A'    9 A"   26 A'   27 A'   28 A'   29 A'   30 A'   31 A'                 
 -4.773  -4.768  -4.766  -4.764  -4.762  -4.753  -4.752  -2.054
 10 A"   32 A'   33 A'   11 A"   34 A'   12 A"   35 A'   36 A'                 
 -2.050  -2.049  -2.036  -2.036  -2.032  -2.027  -2.027  -2.016
 37 A'   13 A"   38 A'   14 A"   39 A'   15 A"   40 A'   16 A"                 
 -2.016  -0.914  -0.759  -0.688  -0.636  -0.544  -0.454  -0.426
 41 A'   42 A'   43 A'   44 A'   45 A'   46 A'   47 A'   48 A'                 
 -0.411  -0.339  -0.325  -0.321  -0.298  -0.290  -0.278  -0.255
 17 A"   49 A'   50 A'   18 A"   19 A"   51 A'   52 A'   20 A"                 
 -- Virtual --                   
 -0.104  -0.100  -0.078  -0.010   0.016   0.028   0.037   0.045
 21 A"   53 A'   54 A'   55 A'   56 A'   57 A'   58 A'   22 A"                 
  0.062   0.074   0.079   0.091   0.102   0.117   0.119   0.131
 59 A'   23 A"   60 A'   61 A'   62 A'   63 A'   24 A"   64 A'                 
  0.162   0.179   0.191   0.213   0.219   0.226   0.250   0.275
 65 A'   66 A'   67 A'   25 A"   26 A"   68 A'   69 A'   70 A'                 
  0.286   0.308   0.339   0.363   0.365   0.378   0.397   0.399
 27 A"   71 A'   72 A'   28 A"   73 A'   29 A"   74 A'   30 A"                 
  0.401   0.408   0.427   0.443   0.451   0.463   0.475   0.512
 75 A'   31 A"   76 A'   77 A'   32 A"   78 A'   79 A'   80 A'                 
  0.541   0.584   0.621   0.623   0.629   0.667   0.690   0.792
 33 A"   81 A'   82 A'   34 A"   83 A'   84 A'   35 A"   85 A'                 
  0.824   0.847   0.852   0.878   0.890   0.915   0.956   1.054
 36 A"   86 A'   87 A'   37 A"   88 A'   89 A'   90 A'   91 A'                 
  1.161   1.267   1.291   1.323   1.347   1.352   1.378   1.399
 92 A'   38 A"   39 A"   93 A'   94 A'   95 A'   96 A'   40 A"                 
  1.468   1.565   1.605   1.671   1.683   1.775   1.919   2.228
 41 A"   42 A"   97 A'   98 A'   99 A'  100 A'  101 A'   43 A"                 
  2.280   2.425   2.665   2.797   3.110   3.940   3.957   3.958
102 A'  103 A'   44 A"  104 A'  105 A'   45 A"  106 A'   46 A"                 
  3.972   3.974   3.986   4.015   4.059   4.119   4.195   4.307
 47 A"  107 A'   48 A"  108 A'  109 A'  110 A'  111 A'  112 A'                 
  4.383   5.975   5.988   6.002   6.015   6.026   6.038   6.906
113 A'   49 A"   50 A"  114 A'  115 A'  116 A'  117 A'  118 A'                 
  9.701  13.783  13.890  13.949  23.308  25.780  25.883  26.254
119 A'   51 A"  120 A'  121 A'  122 A'   52 A"  123 A'  124 A'                 
 27.761  27.830  28.318  28.332  28.341  28.346  28.359  28.369
125 A'  126 A'   53 A"   54 A"  127 A'  128 A'  129 A'  130 A'                 
 28.513  28.521  28.530  28.535  28.539  28.540  28.557  28.571
 55 A"  131 A'   56 A"   57 A"   58 A"  132 A'  133 A'  134 A'                 
 28.619  28.656 127.863 127.878 127.881 127.895 127.902 127.911
135 A'  136 A'   59 A"   60 A"  137 A'  138 A'  139 A'  140 A'                 
151.573 151.629 163.038 215.6861901.7331901.792
141 A'  142 A'  143 A'  144 A'  145 A'  146 A'                                 

 Beta MOs, Restricted
 -- Occupied --                  
*******-1165.88 -176.33 -176.31 -165.73 -165.73 -165.73 -165.71
  1 A'    2 A'    3 A'    4 A'    5 A'    6 A'    1 A"    7 A'                 
-165.71 -165.71 -101.60  -77.11  -35.83  -35.81  -31.32  -31.31
  2 A"    8 A'    9 A'   10 A'   11 A'   12 A'   13 A'   14 A'                 
-31.314 -31.298 -31.293 -31.292 -22.971 -22.969 -22.969 -22.965
  3 A"   15 A'    4 A"   16 A'   17 A'   18 A'    5 A"   19 A'                 
-22.965 -22.948 -22.947 -22.947 -22.944 -22.944 -10.309  -9.512
  6 A"   20 A'    7 A"   21 A'    8 A"   22 A'   23 A'   24 A'                 
 -7.277  -7.267  -7.266  -6.605  -6.376  -6.354  -4.789  -4.773
 25 A'    9 A"   26 A'   27 A'   28 A'   29 A'   30 A'   31 A'                 
 -4.773  -4.768  -4.766  -4.764  -4.762  -4.753  -4.752  -2.054
 10 A"   32 A'   33 A'   11 A"   34 A'   12 A"   35 A'   36 A'                 
 -2.050  -2.049  -2.036  -2.036  -2.032  -2.027  -2.027  -2.016
 37 A'   13 A"   38 A'   14 A"   39 A'   15 A"   40 A'   16 A"                 
 -2.016  -0.914  -0.759  -0.688  -0.636  -0.544  -0.454  -0.426
 41 A'   42 A'   43 A'   44 A'   45 A'   46 A'   47 A'   48 A'                 
 -0.411  -0.339  -0.325  -0.321  -0.298  -0.290  -0.278  -0.255
 17 A"   49 A'   50 A'   18 A"   19 A"   51 A'   52 A'   20 A"                 
 -- Virtual --                   
 -0.104  -0.100  -0.078  -0.010   0.016   0.028   0.037   0.045
 21 A"   53 A'   54 A'   55 A'   56 A'   57 A'   58 A'   22 A"                 
  0.062   0.074   0.079   0.091   0.102   0.117   0.119   0.131
 59 A'   23 A"   60 A'   61 A'   62 A'   63 A'   24 A"   64 A'                 
  0.162   0.179   0.191   0.213   0.219   0.226   0.250   0.275
 65 A'   66 A'   67 A'   25 A"   26 A"   68 A'   69 A'   70 A'                 
  0.286   0.308   0.339   0.363   0.365   0.378   0.397   0.399
 27 A"   71 A'   72 A'   28 A"   73 A'   29 A"   74 A'   30 A"                 
  0.401   0.408   0.427   0.443   0.451   0.463   0.475   0.512
 75 A'   31 A"   76 A'   77 A'   32 A"   78 A'   79 A'   80 A'                 
  0.541   0.584   0.621   0.623   0.629   0.667   0.690   0.792
 33 A"   81 A'   82 A'   34 A"   83 A'   84 A'   35 A"   85 A'                 
  0.824   0.847   0.852   0.878   0.890   0.915   0.956   1.054
 36 A"   86 A'   87 A'   37 A"   88 A'   89 A'   90 A'   91 A'                 
  1.161   1.267   1.291   1.323   1.347   1.352   1.378   1.399
 92 A'   38 A"   39 A"   93 A'   94 A'   95 A'   96 A'   40 A"                 
  1.468   1.565   1.605   1.671   1.683   1.775   1.919   2.228
 41 A"   42 A"   97 A'   98 A'   99 A'  100 A'  101 A'   43 A"                 
  2.280   2.425   2.665   2.797   3.110   3.940   3.957   3.958
102 A'  103 A'   44 A"  104 A'  105 A'   45 A"  106 A'   46 A"                 
  3.972   3.974   3.986   4.015   4.059   4.119   4.195   4.307
 47 A"  107 A'   48 A"  108 A'  109 A'  110 A'  111 A'  112 A'                 
  4.383   5.975   5.988   6.002   6.015   6.026   6.038   6.906
113 A'   49 A"   50 A"  114 A'  115 A'  116 A'  117 A'  118 A'                 
  9.701  13.783  13.890  13.949  23.308  25.780  25.883  26.254
119 A'   51 A"  120 A'  121 A'  122 A'   52 A"  123 A'  124 A'                 
 27.761  27.830  28.318  28.332  28.341  28.346  28.359  28.369
125 A'  126 A'   53 A"   54 A"  127 A'  128 A'  129 A'  130 A'                 
 28.513  28.521  28.530  28.535  28.539  28.540  28.557  28.571
 55 A"  131 A'   56 A"   57 A"   58 A"  132 A'  133 A'  134 A'                 
 28.619  28.656 127.863 127.878 127.881 127.895 127.902 127.911
135 A'  136 A'   59 A"   60 A"  137 A'  138 A'  139 A'  140 A'                 
151.573 151.629 163.038 215.6861901.7331901.792
141 A'  142 A'  143 A'  144 A'  145 A'  146 A'                                 
 --------------------------------------------------------------

          Ground-State Mulliken Net Atomic Charges

     Atom                 Charge (a.u.)
  ----------------------------------------
      1 C                    -0.476310
      2 P                     0.068432
      3 I                    -0.146297
      4 I                     0.144223
      5 Cl                    0.409951
  ----------------------------------------
  Sum of atomic charges =    -0.000000

 -----------------------------------------------------------------
                    Cartesian Multipole Moments
 -----------------------------------------------------------------
    Charge (ESU x 10^10)
                -0.0000
    Dipole Moment (Debye)
         X       1.0210      Y       0.0258      Z      -0.0000
       Tot       1.0213
    Quadrupole Moments (Debye-Ang)
        XX     -85.0003     XY       1.3512     YY     -87.7839
        XZ      -0.0000     YZ      -0.0000     ZZ     -89.5443
    Octopole Moments (Debye-Ang^2)
       XXX      31.7021    XXY       7.6697    XYY       4.0373
       YYY      17.4955    XXZ       0.0000    XYZ       0.0000
       YYZ       0.0000    XZZ       5.0765    YZZ       8.6411
       ZZZ      -0.0000
    Hexadecapole Moments (Debye-Ang^3)
      XXXX   -2472.9147   XXXY      88.0654   XXYY    -538.5689
      XYYY      56.8115   YYYY    -499.5016   XXXZ       0.0000
      XXYZ       0.0000   XYYZ      -0.0000   YYYZ      -0.0000
      XXZZ    -475.4430   XYZZ      17.8703   YYZZ    -109.6763
      XZZZ       0.0000   YZZZ      -0.0000   ZZZZ    -125.2366
 -----------------------------------------------------------------
Archival summary:
1\1\TWL02\OPT\ProcedureUnspecified\BasisUnspecified\2l111\taweetha\MonNov2616:34:402018MonNov2616:34:402018\0\\#,OPT,ProcedureUnspecified,BasisUnspecified,\\0,1\I\C,1,2.15716\P,2,1.68702,1,113.222\Cl,2,1.72133,1,115.291,3,-180,0\I,3,2.5004,2,105.281,1,-180,0\\\@

 Total job time:  132.38s(wall), 489.80s(cpu) 
 Mon Nov 26 16:34:40 2018

        *************************************************************
        *                                                           *
        *  Thank you very much for using Q-Chem.  Have a nice day.  *
        *                                                           *
        *************************************************************


 
User input: 2 of 2 
 
Q-Chem Developer Version!
                  Welcome to Q-Chem
     A Quantum Leap Into The Future Of Chemistry


 Q-Chem 5.1, Q-Chem, Inc., Pleasanton, CA (2018)

 Yihan Shao,  Zhengting Gan,  E. Epifanovsky,  A. T. B. Gilbert,  M. Wormit,  
 J. Kussmann,  A. W. Lange,  A. Behn,  Jia Deng,  Xintian Feng,  D. Ghosh,  
 M. Goldey,  P. R. Horn,  L. D. Jacobson,  I. Kaliman,  T. Kus,  A. Landau,  
 Jie Liu,  E. I. Proynov,  R. M. Richard,  R. P. Steele,  E. J. Sundstrom,  
 H. L. Woodcock III,  P. M. Zimmerman,  D. Zuev,  B. Albrecht,  E. Alguire,  
 S. A. Baeppler,  D. Barton,  Z. Benda,  Y. A. Bernard,  E. J. Berquist,  
 K. B. Bravaya,  H. Burton,  D. Casanova,  Chun-Min Chang,  Yunqing Chen,  
 A. Chien,  K. D. Closser,  M. P. Coons,  S. Coriani,  S. Dasgupta,  
 A. L. Dempwolff,  M. Diedenhofen,  Hainam Do,  R. G. Edgar,  Po-Tung Fang,  
 S. Faraji,  S. Fatehi,  Qingguo Feng,  K. D. Fenk,  J. Fosso-Tande,  
 Qinghui Ge,  A. Ghysels,  G. Gidofalvi,  J. Gomes,  J. Gonthier,  A. Gunina,  
 D. Hait,  M. W. D. Hanson-Heine,  P. H. P. Harbach,  A. W. Hauser,  
 J. E. Herr,  E. G. Hohenstein,  Z. C. Holden,  Kerwin Hui,  B. C. Huynh,  
 T.-C. Jagau,  Hyunjun Ji,  B. Kaduk,  K. Khistyaev,  Jaehoon Kim,  
 P. Klunzinger,  K. Koh,  D. Kosenkov,  L. Koulias,  T. Kowalczyk,  
 C. M. Krauter,  A. Kunitsa,  Ka Un Lao,  A. Laurent,  K. V. Lawler,  
 Joonho Lee,  D. Lefrancois,  S. Lehtola,  D. S. Levine,  Yi-Pei Li,  
 You-Sheng Lin,  Fenglai Liu,  E. Livshits,  A. Luenser,  P. Manohar,  
 E. Mansoor,  S. F. Manzer,  Shan-Ping Mao,  Yuezhi Mao,  N. Mardirossian,  
 A. V. Marenich,  T. Markovich,  L. A. Martinez-Martinez,  S. A. Maurer,  
 N. J. Mayhall,  S. C. McKenzie,  J.-M. Mewes,  A. F. Morrison,  
 J. W. Mullinax,  K. Nanda,  T. S. Nguyen-Beck,  R. Olivares-Amaya,  
 J. A. Parkhill,  T. M. Perrine,  F. Plasser,  P. Pokhilko,  S. Prager,  
 A. Prociuk,  E. Ramos,  D. R. Rehn,  F. Rob,  M. Schneider,  N. Sergueev,  
 S. M. Sharada,  S. Sharma,  D. W. Small,  T. Stauch,  T. Stein,  
 Yu-Chuan Su,  A. J. W. Thom,  A. Tkatchenko,  T. Tsuchimochi,  N. M. Tubman,  
 L. Vogt,  M. L. Vidal,  O. Vydrov,  M. A. Watson,  J. Wenzel,  
 M. de Wergifosse,  T. A. Wesolowski,  A. White,  J. Witte,  A. Yamada,  
 Jun Yang,  K. Yao,  S. Yeganeh,  S. R. Yost,  Zhi-Qiang You,  A. Zech,  
 Igor Ying Zhang,  Xing Zhang,  Yan Zhao,  Ying Zhu,  B. R. Brooks,  
 G. K. L. Chan,  C. J. Cramer,  M. S. Gordon,  W. J. Hehre,  A. Klamt,  
 M. W. Schmidt,  C. D. Sherrill,  D. G. Truhlar,  A. Aspuru-Guzik,  R. Baer,  
 A. T. Bell,  N. A. Besley,  Jeng-Da Chai,  A. E. DePrince, III,  
 R. A. DiStasio Jr.,  A. Dreuw,  B. D. Dunietz,  T. R. Furlani,  
 Chao-Ping Hsu,  Yousung Jung,  Jing Kong,  D. S. Lambrecht,  WanZhen Liang,  
 C. Ochsenfeld,  V. A. Rassolov,  L. V. Slipchenko,  J. E. Subotnik,  
 T. Van Voorhis,  J. M. Herbert,  A. I. Krylov,  P. M. W. Gill,  M. Head-Gordon

 Contributors to earlier versions of Q-Chem not listed above: 
 R. D. Adamson,  B. Austin,  J. Baker,  G. J. O. Beran,  K. Brandhorst,  
 S. T. Brown,  E. F. C. Byrd,  A. K. Chakraborty,  C.-L. Cheng,  
 Siu Hung Chien,  D. M. Chipman,  D. L. Crittenden,  H. Dachsel,  
 R. J. Doerksen,  A. D. Dutoi,  L. Fusti-Molnar,  W. A. Goddard III,  
 A. Golubeva-Zadorozhnaya,  S. R. Gwaltney,  G. Hawkins,  A. Heyden,  
 S. Hirata,  G. Kedziora,  F. J. Keil,  C. Kelley,  Jihan Kim,  R. A. King,  
 R. Z. Khaliullin,  P. P. Korambath,  W. Kurlancheek,  A. M. Lee,  M. S. Lee,  
 S. V. Levchenko,  Ching Yeh Lin,  D. Liotard,  R. C. Lochan,  I. Lotan,  
 P. E. Maslen,  N. Nair,  D. P. O'Neill,  D. Neuhauser,  E. Neuscamman,  
 C. M. Oana,  R. Olson,  B. Peters,  R. Peverati,  P. A. Pieniazek,  
 Y. M. Rhee,  J. Ritchie,  M. A. Rohrdanz,  E. Rosta,  N. J. Russ,  
 H. F. Schaefer III,  N. E. Schultz,  N. Shenvi,  A. C. Simmonett,  A. Sodt,  
 D. Stuck,  K. S. Thanthiriwatte,  V. Vanovschi,  Tao Wang,  A. Warshel,  
 C. F. Williams,  Q. Wu,  X. Xu,  W. Zhang

 Please cite Q-Chem as follows:
 Y. Shao et al., Mol. Phys. 113, 184-215 (2015)
 DOI: 10.1080/00268976.2014.952696

 Q-Chem 5.1.2 for Intel X86 EM64T Linux

 Parts of Q-Chem use Armadillo 8.300.2 (Tropical Shenanigans).
 http://arma.sourceforge.net/

 Q-Chem begins on Mon Nov 26 16:34:40 2018  

Host: 
0

     Scratch files written to /scratch/taweetham/qchem51505//
The previous job contains 0 fragments, simply inherited here
Input Ideriv = 2
Curr. Ideriv = -1
Max.  Ideriv = 2

Checking the input file for inconsistencies... 	...done.

--------------------------------------------------------------
User input:
--------------------------------------------------------------

$molecule
read
$end

$rem
   job_type 	frequency
   basis 	6-311++g**
   method	b3lyp	
$end


--------------------------------------------------------------
 ----------------------------------------------------------------
             Standard Nuclear Orientation (Angstroms)
    I     Atom           X                Y                Z
 ----------------------------------------------------------------
    1      C       0.6052361261    -0.2826637022     0.0000000000
    2      P      -0.4166572942     1.0596391236    -0.0000000000
    3      I      -2.7349665696     0.1229294064    -0.0000000000
    4      I       2.6977728897     0.2413909425    -0.0000000000
    5      Cl      0.2699828053    -1.9710343019     0.0000000000
 ----------------------------------------------------------------
 Molecular Point Group                 Cs    NOp =  2
 Largest Abelian Subgroup              Cs    NOp =  2
 Nuclear Repulsion Energy =  1078.8123724595 hartrees
 There are       72 alpha and       72 beta electrons
 Requested basis set is 6-311++G(d,p)
 There are 80 shells and 206 basis functions

 Total QAlloc Memory Limit   2000 MB
 Mega-Array Size       188 MB
 MEM_STATIC part       192 MB

                       Distance Matrix (Angstroms)
             C (  1)   P (  2)   I (  3)   I (  4)
   P (  2)  1.687022
   I (  3)  3.364738  2.500397
   I (  4)  2.157161  3.220125  5.434031
   Cl(  5)  1.721334  3.107484  3.662568  3.284660

 A cutoff of  1.0D-11 yielded   2282 shell pairs
 There are     16198 function pairs (     18248 Cartesian)

 -------------------------------------------------------
 OpenMP Integral Computing Module                       
 Release: version 1.0, May 2013, Q-Chem Inc. Pittsburgh 
 -------------------------------------------------------
 Integral Job Info:
 Integral job number is                      11
 Integral operator is                         1
 short-range coefficients                     0
 long-range coefficients              100000000
 Omega coefficients                           0
 if combine SR and LR in K                    0
 Integral screening is                        0
 Integral computing path is                   2
 max size of driver memory is            800000
 size of driver memory is                593474
 size of scratch memory is             11933652
 max col of scratch BK array               1296
 max len of scratch array in speh3          155
 max len of scratch index in speh4           18
 max int batch size is                      520
 min int batch size is                       52
 fixed nKL is                                52
 max L of basis functions is                  2
 order of int derivative is                   0
 number of shells is                         80
 number of basis is                         219
 number of cartesian basis is               219
 number of contracted shell pairs          2282
 number of primitive shell pairs           4720
 maxK2 (contraction) of shell pair           36
 max number of K2 of shell pair               1
 max number of CS2 of shell pair            406
 max number of PS2 of shell pair            406
 mem total for path MDJ                  544252
 -------------------------------------------------------
 Smallest overlap matrix eigenvalue = 4.15E-04
 Guess from superposition of atomic densities
 Warning:  Energy on first SCF cycle will be non-variational
 SAD guess density has 144.000000 electrons

 -----------------------------------------------------------------------
  General SCF calculation program by
  Eric Jon Sundstrom, Paul Horn, Yuezhi Mao, Dmitri Zuev, Alec White,
  David Stuck, Shaama M.S., Shane Yost, Joonho Lee, David Small,
  Daniel Levine, Susi Lehtola, Hugh Burton, Evgeny Epifanovsky
 -----------------------------------------------------------------------
 Exchange:     0.2000 Hartree-Fock + 0.0800 Slater + 0.7200 B88
 Correlation:  0.1900 VWN1RPA + 0.8100 LYP
 Using SG-1 standard quadrature grid
 using 4 threads for integral computing
 -------------------------------------------------------
 OpenMP Integral computing Module                
 Release: version 2.0, May 2017, Q-Chem Inc. Pleasanton 
 -------------------------------------------------------
 -------------------------------------------------------
 OpenMP BLAS3 based DFT computing Module                
 Release: version 1.0, May 2013, Q-Chem Inc. Pittsburgh 
 -------------------------------------------------------
 A restricted SCF calculation will be
 performed using DIIS
 SCF converges when DIIS error is below 1.0e-08
 ---------------------------------------
  Cycle       Energy         DIIS error
 ---------------------------------------
    1  -14679.2338356163      3.40e-02  
    2  -14678.7303505810      1.67e-03  
    3  -14678.7057907559      2.49e-03  
    4  -14678.7384306596      9.42e-04  
    5  -14678.7431784670      2.62e-04  
    6  -14678.7434948544      1.23e-04  
    7  -14678.7435777830      1.98e-05  
    8  -14678.7435795177      5.33e-06  
    9  -14678.7435796387      1.52e-06  
   10  -14678.7435796531      2.59e-07  
   11  -14678.7435796534      8.42e-08  
   12  -14678.7435796533      2.24e-08  
   13  -14678.7435796534      7.52e-09  Convergence criterion met
 ---------------------------------------
 SCF time:   CPU 44.27s  wall 12.00s 
 SCF   energy in the final basis set =   -14678.7435796534
 Total energy in the final basis set =   -14678.7435796534

 --------------------------------------------------------------
             Orbital Energies (a.u.) and Symmetries
 --------------------------------------------------------------

 Alpha MOs, Restricted
 -- Occupied --                  
*******-1165.88 -176.33 -176.31 -165.73 -165.73 -165.73 -165.71
  1 A'    2 A'    3 A'    4 A'    5 A'    6 A'    1 A"    7 A'                 
-165.71 -165.71 -101.60  -77.11  -35.83  -35.81  -31.32  -31.31
  2 A"    8 A'    9 A'   10 A'   11 A'   12 A'   13 A'   14 A'                 
-31.314 -31.298 -31.293 -31.293 -22.971 -22.969 -22.969 -22.965
  3 A"   15 A'    4 A"   16 A'   17 A'   18 A'    5 A"   19 A'                 
-22.965 -22.948 -22.947 -22.947 -22.944 -22.944 -10.309  -9.512
  6 A"   20 A'    7 A"   21 A'    8 A"   22 A'   23 A'   24 A'                 
 -7.277  -7.267  -7.266  -6.605  -6.376  -6.354  -4.789  -4.773
 25 A'    9 A"   26 A'   27 A'   28 A'   29 A'   30 A'   31 A'                 
 -4.773  -4.768  -4.766  -4.764  -4.762  -4.753  -4.752  -2.054
 10 A"   32 A'   33 A'   11 A"   34 A'   12 A"   35 A'   36 A'                 
 -2.050  -2.049  -2.036  -2.036  -2.032  -2.028  -2.027  -2.016
 37 A'   13 A"   14 A"   38 A'   39 A'   15 A"   40 A'   16 A"                 
 -2.016  -0.914  -0.759  -0.688  -0.636  -0.544  -0.454  -0.426
 41 A'   42 A'   43 A'   44 A'   45 A'   46 A'   47 A'   48 A'                 
 -0.411  -0.339  -0.325  -0.321  -0.298  -0.290  -0.278  -0.255
 17 A"   49 A'   50 A'   18 A"   19 A"   51 A'   52 A'   20 A"                 
 -- Virtual --                   
 -0.104  -0.100  -0.078  -0.010   0.016   0.028   0.037   0.045
 21 A"   53 A'   54 A'   55 A'   56 A'   57 A'   58 A'   22 A"                 
  0.063   0.074   0.079   0.091   0.102   0.117   0.119   0.131
 59 A'   23 A"   60 A'   61 A'   62 A'   63 A'   24 A"   64 A'                 
  0.162   0.179   0.191   0.213   0.219   0.226   0.250   0.275
 65 A'   66 A'   67 A'   25 A"   26 A"   68 A'   69 A'   70 A'                 
  0.286   0.308   0.339   0.363   0.365   0.378   0.397   0.399
 27 A"   71 A'   72 A'   28 A"   73 A'   29 A"   74 A'   30 A"                 
  0.401   0.408   0.427   0.443   0.451   0.463   0.475   0.512
 75 A'   31 A"   76 A'   77 A'   32 A"   78 A'   79 A'   80 A'                 
  0.541   0.584   0.621   0.623   0.629   0.667   0.690   0.792
 33 A"   81 A'   82 A'   34 A"   83 A'   84 A'   35 A"   85 A'                 
  0.824   0.847   0.852   0.878   0.890   0.915   0.956   1.054
 36 A"   86 A'   87 A'   37 A"   88 A'   89 A'   90 A'   91 A'                 
  1.161   1.267   1.291   1.324   1.347   1.352   1.378   1.399
 92 A'   38 A"   39 A"   93 A'   94 A'   95 A'   96 A'   40 A"                 
  1.468   1.565   1.605   1.671   1.683   1.775   1.919   2.228
 41 A"   42 A"   97 A'   98 A'   99 A'  100 A'  101 A'   43 A"                 
  2.280   2.425   2.665   2.797   3.110   3.940   3.957   3.958
102 A'  103 A'   44 A"  104 A'  105 A'   45 A"  106 A'   46 A"                 
  3.972   3.974   3.986   4.015   4.059   4.119   4.195   4.307
 47 A"  107 A'   48 A"  108 A'  109 A'  110 A'  111 A'  112 A'                 
  4.383   5.975   5.988   6.002   6.015   6.026   6.038   6.906
113 A'   49 A"   50 A"  114 A'  115 A'  116 A'  117 A'  118 A'                 
  9.701  13.783  13.890  13.950  23.308  25.780  25.883  26.254
119 A'   51 A"  120 A'  121 A'  122 A'   52 A"  123 A'  124 A'                 
 27.761  27.830  28.318  28.332  28.341  28.347  28.359  28.369
125 A'  126 A'   53 A"   54 A"  127 A'  128 A'  129 A'  130 A'                 
 28.513  28.521  28.530  28.535  28.539  28.540  28.557  28.571
 55 A"  131 A'   56 A"   57 A"   58 A"  132 A'  133 A'  134 A'                 
 28.619  28.656 127.863 127.878 127.881 127.895 127.902 127.911
135 A'  136 A'   59 A"   60 A"  137 A'  138 A'  139 A'  140 A'                 
151.573 151.629 163.038 215.6861901.7331901.792
141 A'  142 A'  143 A'  144 A'  145 A'  146 A'                                 

 Beta MOs, Restricted
 -- Occupied --                  
*******-1165.88 -176.33 -176.31 -165.73 -165.73 -165.73 -165.71
  1 A'    2 A'    3 A'    4 A'    5 A'    6 A'    1 A"    7 A'                 
-165.71 -165.71 -101.60  -77.11  -35.83  -35.81  -31.32  -31.31
  2 A"    8 A'    9 A'   10 A'   11 A'   12 A'   13 A'   14 A'                 
-31.314 -31.298 -31.293 -31.293 -22.971 -22.969 -22.969 -22.965
  3 A"   15 A'    4 A"   16 A'   17 A'   18 A'    5 A"   19 A'                 
-22.965 -22.948 -22.947 -22.947 -22.944 -22.944 -10.309  -9.512
  6 A"   20 A'    7 A"   21 A'    8 A"   22 A'   23 A'   24 A'                 
 -7.277  -7.267  -7.266  -6.605  -6.376  -6.354  -4.789  -4.773
 25 A'    9 A"   26 A'   27 A'   28 A'   29 A'   30 A'   31 A'                 
 -4.773  -4.768  -4.766  -4.764  -4.762  -4.753  -4.752  -2.054
 10 A"   32 A'   33 A'   11 A"   34 A'   12 A"   35 A'   36 A'                 
 -2.050  -2.049  -2.036  -2.036  -2.032  -2.028  -2.027  -2.016
 37 A'   13 A"   14 A"   38 A'   39 A'   15 A"   40 A'   16 A"                 
 -2.016  -0.914  -0.759  -0.688  -0.636  -0.544  -0.454  -0.426
 41 A'   42 A'   43 A'   44 A'   45 A'   46 A'   47 A'   48 A'                 
 -0.411  -0.339  -0.325  -0.321  -0.298  -0.290  -0.278  -0.255
 17 A"   49 A'   50 A'   18 A"   19 A"   51 A'   52 A'   20 A"                 
 -- Virtual --                   
 -0.104  -0.100  -0.078  -0.010   0.016   0.028   0.037   0.045
 21 A"   53 A'   54 A'   55 A'   56 A'   57 A'   58 A'   22 A"                 
  0.063   0.074   0.079   0.091   0.102   0.117   0.119   0.131
 59 A'   23 A"   60 A'   61 A'   62 A'   63 A'   24 A"   64 A'                 
  0.162   0.179   0.191   0.213   0.219   0.226   0.250   0.275
 65 A'   66 A'   67 A'   25 A"   26 A"   68 A'   69 A'   70 A'                 
  0.286   0.308   0.339   0.363   0.365   0.378   0.397   0.399
 27 A"   71 A'   72 A'   28 A"   73 A'   29 A"   74 A'   30 A"                 
  0.401   0.408   0.427   0.443   0.451   0.463   0.475   0.512
 75 A'   31 A"   76 A'   77 A'   32 A"   78 A'   79 A'   80 A'                 
  0.541   0.584   0.621   0.623   0.629   0.667   0.690   0.792
 33 A"   81 A'   82 A'   34 A"   83 A'   84 A'   35 A"   85 A'                 
  0.824   0.847   0.852   0.878   0.890   0.915   0.956   1.054
 36 A"   86 A'   87 A'   37 A"   88 A'   89 A'   90 A'   91 A'                 
  1.161   1.267   1.291   1.324   1.347   1.352   1.378   1.399
 92 A'   38 A"   39 A"   93 A'   94 A'   95 A'   96 A'   40 A"                 
  1.468   1.565   1.605   1.671   1.683   1.775   1.919   2.228
 41 A"   42 A"   97 A'   98 A'   99 A'  100 A'  101 A'   43 A"                 
  2.280   2.425   2.665   2.797   3.110   3.940   3.957   3.958
102 A'  103 A'   44 A"  104 A'  105 A'   45 A"  106 A'   46 A"                 
  3.972   3.974   3.986   4.015   4.059   4.119   4.195   4.307
 47 A"  107 A'   48 A"  108 A'  109 A'  110 A'  111 A'  112 A'                 
  4.383   5.975   5.988   6.002   6.015   6.026   6.038   6.906
113 A'   49 A"   50 A"  114 A'  115 A'  116 A'  117 A'  118 A'                 
  9.701  13.783  13.890  13.950  23.308  25.780  25.883  26.254
119 A'   51 A"  120 A'  121 A'  122 A'   52 A"  123 A'  124 A'                 
 27.761  27.830  28.318  28.332  28.341  28.347  28.359  28.369
125 A'  126 A'   53 A"   54 A"  127 A'  128 A'  129 A'  130 A'                 
 28.513  28.521  28.530  28.535  28.539  28.540  28.557  28.571
 55 A"  131 A'   56 A"   57 A"   58 A"  132 A'  133 A'  134 A'                 
 28.619  28.656 127.863 127.878 127.881 127.895 127.902 127.911
135 A'  136 A'   59 A"   60 A"  137 A'  138 A'  139 A'  140 A'                 
151.573 151.629 163.038 215.6861901.7331901.792
141 A'  142 A'  143 A'  144 A'  145 A'  146 A'                                 
 --------------------------------------------------------------

          Ground-State Mulliken Net Atomic Charges

     Atom                 Charge (a.u.)
  ----------------------------------------
      1 C                    -0.476644
      2 P                     0.068534
      3 I                    -0.146367
      4 I                     0.144278
      5 Cl                    0.410199
  ----------------------------------------
  Sum of atomic charges =    -0.000000

 -----------------------------------------------------------------
                    Cartesian Multipole Moments
 -----------------------------------------------------------------
    Charge (ESU x 10^10)
                -0.0000
    Dipole Moment (Debye)
         X       1.0205      Y       0.0639      Z       0.0000
       Tot       1.0225
    Quadrupole Moments (Debye-Ang)
        XX     -84.9989     XY       1.5276     YY     -87.6698
        XZ      -0.0000     YZ      -0.0000     ZZ     -89.5447
    Octopole Moments (Debye-Ang^2)
       XXX      17.5097    XXY       2.6134    XYY      -0.3724
       YYY      -0.8678    XXZ       0.0000    XYZ       0.0000
       YYZ      -0.0000    XZZ       0.0807    YZZ       2.4199
       ZZZ       0.0000
    Hexadecapole Moments (Debye-Ang^3)
      XXXX   -2478.6669   XXXY      58.1169   XXYY    -534.8863
      XYYY      15.7829   YYYY    -491.6755   XXXZ      -0.0000
      XXYZ      -0.0000   XYYZ      -0.0000   YYYZ      -0.0000
      XXZZ    -476.0189   XYZZ       4.5712   YYZZ    -108.0478
      XZZZ      -0.0000   YZZZ      -0.0000   ZZZZ    -125.2376
 -----------------------------------------------------------------
 Calculating MO derivatives via CPSCF
 D1JvT checksum  = 327060 19623.0811345156
 D1KAT checksum  = 879000 676.1401941878
   1         3          15      0.127610    0.042490
   2         3          15      0.017815    0.007058
   3         3          15      0.002578    0.001098
   4         3          15      0.000307    0.000143
   5        12           6      0.000032    0.000019
   6        17           1      0.000002    0.000002
   7        18           0      0.000000    0.000000    Roots Converged
 Time for AOints: 15.7 s (CPU) 4.0 s (wall)
 ------------------------------------------------------------------------------
                     AOints        : Timing summary (seconds)
 ------------------------------------------------------------------------------
     job step          cpu (% of tot)      sys (% of tot)     wall (% of tot)
 ------------------------------------------------------------------------------
  cpscf_lag         0.7301E+02 (34.3)   0.8000E-05 (15.1)   0.1884E+02 (33.5)
  iterzp            0.1239E+03 (58.2)   0.4300E-04 (81.1)   0.3310E+02 (58.9)
  make_fx           0.0000E+00 ( 0.0)   0.0000E+00 ( 0.0)   0.0000E+00 ( 0.0)
  AOints            0.1568E+02 ( 7.4)   0.1000E-05 ( 1.9)   0.3972E+01 ( 7.1)
 ------------------------------------------------------------------------------
   Grand Totals     0.2129E+03          0.5300E-04          0.5620E+02
 ------------------------------------------------------------------------------
 Calculating analytic Hessian of the SCF energy
 Polarizability Matrix (a.u.)
            1           2           3
    1-191.4002889   0.5850616  -0.0000000
    2   0.5850616-101.3020444  -0.0000000
    3  -0.0000000  -0.0000000 -66.3961452

 Direct stationary perturbation theory relativistic correction:

 rels  =     195.140974279321
 relv  =    -648.788540414044
 rel2e =      86.029999954697
 E_rel =    -367.617566180027

 Hessian of the SCF Energy
            1           2           3           4           5           6
    1   0.2185687  -0.0914076   0.0000000  -0.1086096   0.1107260   0.0000000
    2  -0.0914076   0.3922771  -0.0000000   0.1314525  -0.2012445   0.0000000
    3   0.0000000  -0.0000000   0.0541153   0.0000000   0.0000000  -0.0222322
    4  -0.1086096   0.1314525   0.0000000   0.2155951  -0.0812830  -0.0000000
    5   0.1107260  -0.2012445   0.0000000  -0.0812830   0.2636988  -0.0000000
    6   0.0000000   0.0000000  -0.0222322  -0.0000000  -0.0000000   0.0143823
    7  -0.0146336  -0.0037650   0.0000000  -0.0833130  -0.0381273  -0.0000000
    8   0.0049424   0.0028313   0.0000000  -0.0469462  -0.0333694  -0.0000000
    9   0.0000000  -0.0000000   0.0011773  -0.0000000  -0.0000000  -0.0044816
   10  -0.0643767  -0.0071156   0.0000000  -0.0253788  -0.0017149   0.0000000
   11  -0.0073451  -0.0227230   0.0000000   0.0025581   0.0041204   0.0000000
   12   0.0000000  -0.0000000  -0.0115798   0.0000000  -0.0000000   0.0014290
   13  -0.0309488  -0.0291643  -0.0000000   0.0017063   0.0103992   0.0000000
   14  -0.0169156  -0.1711410   0.0000000  -0.0057815  -0.0332052   0.0000000
   15  -0.0000000   0.0000000  -0.0214806   0.0000000  -0.0000000   0.0109026
            7           8           9          10          11          12
    1  -0.0146336   0.0049424   0.0000000  -0.0643767  -0.0073451   0.0000000
    2  -0.0037650   0.0028313  -0.0000000  -0.0071156  -0.0227230  -0.0000000
    3   0.0000000   0.0000000   0.0011773   0.0000000   0.0000000  -0.0115798
    4  -0.0833130  -0.0469462  -0.0000000  -0.0253788   0.0025581   0.0000000
    5  -0.0381273  -0.0333694  -0.0000000  -0.0017149   0.0041204  -0.0000000
    6  -0.0000000  -0.0000000  -0.0044816   0.0000000   0.0000000   0.0014290
    7   0.1014019   0.0357542   0.0000000  -0.0013450   0.0026526  -0.0000000
    8   0.0357542   0.0280402   0.0000000   0.0012298   0.0002005   0.0000000
    9   0.0000000   0.0000000   0.0031077  -0.0000000  -0.0000000   0.0024046
   10  -0.0013450   0.0012298  -0.0000000   0.1052814   0.0240329  -0.0000000
   11   0.0026526   0.0002005  -0.0000000   0.0240329   0.0321801   0.0000000
   12  -0.0000000   0.0000000   0.0024046  -0.0000000   0.0000000   0.0043371
   13  -0.0021103   0.0050199  -0.0000000  -0.0141809  -0.0218985  -0.0000000
   14   0.0034855   0.0022974   0.0000000  -0.0164322  -0.0137780   0.0000000
   15  -0.0000000  -0.0000000  -0.0022080  -0.0000000  -0.0000000   0.0034090
           13          14          15
    1  -0.0309488  -0.0169156  -0.0000000
    2  -0.0291643  -0.1711410   0.0000000
    3  -0.0000000   0.0000000  -0.0214806
    4   0.0017063  -0.0057815   0.0000000
    5   0.0103992  -0.0332052  -0.0000000
    6   0.0000000   0.0000000   0.0109026
    7  -0.0021103   0.0034855  -0.0000000
    8   0.0050199   0.0022974  -0.0000000
    9  -0.0000000   0.0000000  -0.0022080
   10  -0.0141809  -0.0164322  -0.0000000
   11  -0.0218985  -0.0137780  -0.0000000
   12  -0.0000000   0.0000000   0.0034090
   13   0.0455338   0.0356438   0.0000000
   14   0.0356438   0.2158268  -0.0000000
   15   0.0000000  -0.0000000   0.0093770
 Gradient time:  CPU 309.97 s  wall 81.99 s
 **********************************************************************
 **                                                                  **
 **                       VIBRATIONAL ANALYSIS                       **
 **                       --------------------                       **
 **                                                                  **
 **        VIBRATIONAL FREQUENCIES (CM**-1) AND NORMAL MODES         **
 **     FORCE CONSTANTS (mDYN/ANGSTROM) AND REDUCED MASSES (AMU)     **
 **                  INFRARED INTENSITIES (KM/MOL)                   **
 **                                                                  **
 **********************************************************************


 Mode:                 1                      2                      3
 Frequency:        75.76                 101.85                 130.14
 Force Cnst:      0.1097                 0.2576                 0.6444
 Red. Mass:      32.4489                42.1515                64.5732
 IR Active:          YES                    YES                    YES
 IR Intens:        0.000                  0.050                  0.013
 Raman Active:       YES                    YES                    YES
               X      Y      Z        X      Y      Z        X      Y      Z
 C          0.000 -0.000  0.438   -0.158  0.383 -0.000    0.064  0.464  0.000
 P          0.000 -0.000  0.828   -0.073  0.454  0.000   -0.282  0.259  0.000
 I          0.000  0.000 -0.165    0.279 -0.186 -0.000   -0.381 -0.117 -0.000
 I         -0.000  0.000 -0.153   -0.101 -0.088 -0.000    0.456 -0.127 -0.000
 Cl         0.000 -0.000  0.268   -0.525  0.459  0.000   -0.047  0.499  0.000
 TransDip   0.000  0.000  0.001   -0.005  0.005  0.000    0.002 -0.003 -0.000

 Mode:                 4                      5                      6
 Frequency:       204.31                 366.55                 369.96
 Force Cnst:      0.9276                 1.0261                 2.4482
 Red. Mass:      37.7173                12.9616                30.3585
 IR Active:          YES                    YES                    YES
 IR Intens:        0.208                  7.803                 67.127
 Raman Active:       YES                    YES                    YES
               X      Y      Z        X      Y      Z        X      Y      Z
 C         -0.009  0.369  0.000   -0.000  0.000  0.977    0.470 -0.037  0.000
 P         -0.171  0.290 -0.000   -0.000 -0.000 -0.163    0.826  0.074 -0.000
 I          0.012  0.012  0.000    0.000  0.000  0.004   -0.144 -0.068  0.000
 I         -0.188 -0.183 -0.000    0.000  0.000 -0.019   -0.099 -0.011 -0.000
 Cl         0.792  0.235 -0.000   -0.000 -0.000 -0.134   -0.011  0.234 -0.000
 TransDip  -0.014  0.003 -0.000   -0.000  0.000 -0.089    0.262 -0.003 -0.000

 Mode:                 7                      8                      9
 Frequency:       420.70                 684.75                1074.74
 Force Cnst:      2.9447                 3.8402                 9.2169
 Red. Mass:      28.2389                13.9005                13.5434
 IR Active:          YES                    YES                    YES
 IR Intens:        5.113                 57.028                 59.470
 Raman Active:       YES                    YES                    YES
               X      Y      Z        X      Y      Z        X      Y      Z
 C         -0.479 -0.042  0.000    0.860  0.419 -0.000   -0.386  0.879 -0.000
 P          0.178  0.691 -0.000   -0.134  0.100  0.000    0.154 -0.210  0.000
 I         -0.050 -0.043  0.000   -0.003  0.002  0.000   -0.001 -0.000 -0.000
 I          0.046  0.017  0.000   -0.024 -0.004  0.000    0.003 -0.003  0.000
 Cl         0.022 -0.503 -0.000   -0.079 -0.225  0.000   -0.013 -0.105  0.000
 TransDip   0.022  0.069  0.000    0.127  0.206  0.000   -0.040  0.244 -0.000

 STANDARD THERMODYNAMIC QUANTITIES AT   298.15 K  AND     1.00 ATM

   This Molecule has  0 Imaginary Frequencies
   Zero point vibrational energy:        4.902 kcal/mol

   Atom    1 Element C  Has Mass   12.00000
   Atom    2 Element P  Has Mass   30.97376
   Atom    3 Element I  Has Mass  126.90440
   Atom    4 Element I  Has Mass  126.90440
   Atom    5 Element Cl Has Mass   34.96885
   Molecular Mass:   331.751410 amu
   Principal axes and moments of inertia in amu*Bohr^2:
                             1           2           3
    Eigenvalues --      645.45969  6732.15630  7377.61598
          X               0.99999    -0.00332     0.00000
          Y               0.00332     0.99999     0.00000
          Z              -0.00000    -0.00000     1.00000
   Rotational Symmetry Number is   1
   The Molecule is an Asymmetric Top
   Translational Enthalpy:        0.889 kcal/mol
   Rotational Enthalpy:           0.889 kcal/mol
   Vibrational Enthalpy:          7.327 kcal/mol
   gas constant (RT):             0.592 kcal/mol
   Translational Entropy:        43.292  cal/mol.K
   Rotational Entropy:           31.839  cal/mol.K
   Vibrational Entropy:          15.912  cal/mol.K

   Total Enthalpy:                9.697 kcal/mol
   Total Entropy:                91.043  cal/mol.K
Archival summary:
1\1\TWL02\FREQ\ProcedureUnspecified\BasisUnspecified\2l111\taweetha\MonNov2616:36:142018MonNov2616:36:142018\0\\#,FREQ,ProcedureUnspecified,BasisUnspecified,\\0,1\I\C,1,2.15716\P,2,1.68702,1,113.222\Cl,2,1.72133,1,115.291,3,-180,0\I,3,2.5004,2,105.281,1,180,0\\\@

 Total job time:  94.08s(wall), 354.44s(cpu) 
 Mon Nov 26 16:36:14 2018

        *************************************************************
        *                                                           *
        *  Thank you very much for using Q-Chem.  Have a nice day.  *
        *                                                           *
        *************************************************************
