# Supplementary material for: Geometric and energetic data from ab initio calculations of haloethene, haloimine, halomethylenephosphine, haloiminophosphine, halodiazene, halodiphosphene and halocyclopropane
Source: Data Brief. 2019 Nov 2;27:104738. doi: 10.1016/j.dib.2019.104738 (PMC6861602; doi:10.1016/j.dib.2019.104738)
Supplement: Multimedia component 5 [file mmc5.zip › CP/B3LYP/FBrCPBrE.out]

Q-Chem Developer Version!
                  Welcome to Q-Chem
     A Quantum Leap Into The Future Of Chemistry


 Q-Chem 5.1, Q-Chem, Inc., Pleasanton, CA (2018)

 Yihan Shao,  Zhengting Gan,  E. Epifanovsky,  A. T. B. Gilbert,  M. Wormit,  
 J. Kussmann,  A. W. Lange,  A. Behn,  Jia Deng,  Xintian Feng,  D. Ghosh,  
 M. Goldey,  P. R. Horn,  L. D. Jacobson,  I. Kaliman,  T. Kus,  A. Landau,  
 Jie Liu,  E. I. Proynov,  R. M. Richard,  R. P. Steele,  E. J. Sundstrom,  
 H. L. Woodcock III,  P. M. Zimmerman,  D. Zuev,  B. Albrecht,  E. Alguire,  
 S. A. Baeppler,  D. Barton,  Z. Benda,  Y. A. Bernard,  E. J. Berquist,  
 K. B. Bravaya,  H. Burton,  D. Casanova,  Chun-Min Chang,  Yunqing Chen,  
 A. Chien,  K. D. Closser,  M. P. Coons,  S. Coriani,  S. Dasgupta,  
 A. L. Dempwolff,  M. Diedenhofen,  Hainam Do,  R. G. Edgar,  Po-Tung Fang,  
 S. Faraji,  S. Fatehi,  Qingguo Feng,  K. D. Fenk,  J. Fosso-Tande,  
 Qinghui Ge,  A. Ghysels,  G. Gidofalvi,  J. Gomes,  J. Gonthier,  A. Gunina,  
 D. Hait,  M. W. D. Hanson-Heine,  P. H. P. Harbach,  A. W. Hauser,  
 J. E. Herr,  E. G. Hohenstein,  Z. C. Holden,  Kerwin Hui,  B. C. Huynh,  
 T.-C. Jagau,  Hyunjun Ji,  B. Kaduk,  K. Khistyaev,  Jaehoon Kim,  
 P. Klunzinger,  K. Koh,  D. Kosenkov,  L. Koulias,  T. Kowalczyk,  
 C. M. Krauter,  A. Kunitsa,  Ka Un Lao,  A. Laurent,  K. V. Lawler,  
 Joonho Lee,  D. Lefrancois,  S. Lehtola,  D. S. Levine,  Yi-Pei Li,  
 You-Sheng Lin,  Fenglai Liu,  E. Livshits,  A. Luenser,  P. Manohar,  
 E. Mansoor,  S. F. Manzer,  Shan-Ping Mao,  Yuezhi Mao,  N. Mardirossian,  
 A. V. Marenich,  T. Markovich,  L. A. Martinez-Martinez,  S. A. Maurer,  
 N. J. Mayhall,  S. C. McKenzie,  J.-M. Mewes,  A. F. Morrison,  
 J. W. Mullinax,  K. Nanda,  T. S. Nguyen-Beck,  R. Olivares-Amaya,  
 J. A. Parkhill,  T. M. Perrine,  F. Plasser,  P. Pokhilko,  S. Prager,  
 A. Prociuk,  E. Ramos,  D. R. Rehn,  F. Rob,  M. Schneider,  N. Sergueev,  
 S. M. Sharada,  S. Sharma,  D. W. Small,  T. Stauch,  T. Stein,  
 Yu-Chuan Su,  A. J. W. Thom,  A. Tkatchenko,  T. Tsuchimochi,  N. M. Tubman,  
 L. Vogt,  M. L. Vidal,  O. Vydrov,  M. A. Watson,  J. Wenzel,  
 M. de Wergifosse,  T. A. Wesolowski,  A. White,  J. Witte,  A. Yamada,  
 Jun Yang,  K. Yao,  S. Yeganeh,  S. R. Yost,  Zhi-Qiang You,  A. Zech,  
 Igor Ying Zhang,  Xing Zhang,  Yan Zhao,  Ying Zhu,  B. R. Brooks,  
 G. K. L. Chan,  C. J. Cramer,  M. S. Gordon,  W. J. Hehre,  A. Klamt,  
 M. W. Schmidt,  C. D. Sherrill,  D. G. Truhlar,  A. Aspuru-Guzik,  R. Baer,  
 A. T. Bell,  N. A. Besley,  Jeng-Da Chai,  A. E. DePrince, III,  
 R. A. DiStasio Jr.,  A. Dreuw,  B. D. Dunietz,  T. R. Furlani,  
 Chao-Ping Hsu,  Yousung Jung,  Jing Kong,  D. S. Lambrecht,  WanZhen Liang,  
 C. Ochsenfeld,  V. A. Rassolov,  L. V. Slipchenko,  J. E. Subotnik,  
 T. Van Voorhis,  J. M. Herbert,  A. I. Krylov,  P. M. W. Gill,  M. Head-Gordon

 Contributors to earlier versions of Q-Chem not listed above: 
 R. D. Adamson,  B. Austin,  J. Baker,  G. J. O. Beran,  K. Brandhorst,  
 S. T. Brown,  E. F. C. Byrd,  A. K. Chakraborty,  C.-L. Cheng,  
 Siu Hung Chien,  D. M. Chipman,  D. L. Crittenden,  H. Dachsel,  
 R. J. Doerksen,  A. D. Dutoi,  L. Fusti-Molnar,  W. A. Goddard III,  
 A. Golubeva-Zadorozhnaya,  S. R. Gwaltney,  G. Hawkins,  A. Heyden,  
 S. Hirata,  G. Kedziora,  F. J. Keil,  C. Kelley,  Jihan Kim,  R. A. King,  
 R. Z. Khaliullin,  P. P. Korambath,  W. Kurlancheek,  A. M. Lee,  M. S. Lee,  
 S. V. Levchenko,  Ching Yeh Lin,  D. Liotard,  R. C. Lochan,  I. Lotan,  
 P. E. Maslen,  N. Nair,  D. P. O'Neill,  D. Neuhauser,  E. Neuscamman,  
 C. M. Oana,  R. Olson,  B. Peters,  R. Peverati,  P. A. Pieniazek,  
 Y. M. Rhee,  J. Ritchie,  M. A. Rohrdanz,  E. Rosta,  N. J. Russ,  
 H. F. Schaefer III,  N. E. Schultz,  N. Shenvi,  A. C. Simmonett,  A. Sodt,  
 D. Stuck,  K. S. Thanthiriwatte,  V. Vanovschi,  Tao Wang,  A. Warshel,  
 C. F. Williams,  Q. Wu,  X. Xu,  W. Zhang

 Please cite Q-Chem as follows:
 Y. Shao et al., Mol. Phys. 113, 184-215 (2015)
 DOI: 10.1080/00268976.2014.952696

 Q-Chem 5.1.2 for Intel X86 EM64T Linux

 Parts of Q-Chem use Armadillo 8.300.2 (Tropical Shenanigans).
 http://arma.sourceforge.net/

 Q-Chem begins on Mon Nov 26 11:16:06 2018  

Host: 
0

     Scratch files written to /scratch/taweetham/qchem44202//
Input Ideriv = 2
Curr. Ideriv = -1
Max.  Ideriv = 2

Checking the input file for inconsistencies... 	...done.

--------------------------------------------------------------
User input:
--------------------------------------------------------------
$molecule
0 1
C 
P 1 1.5 
Br 2 PBr 1 120. 
Br 1 PBr 2 120.  3 180.0
F 1 PF 2 120.  3 0.0

PH=1.44
PF=1.54
PCl=2.03
PBr=2.5
PI=2.6
$end

$rem
   job_type	optimization
   basis	6-311++g**
   method	b3lyp
$end

--------------------------------------------------------------
 ----------------------------------------------------------------
             Standard Nuclear Orientation (Angstroms)
    I     Atom           X                Y                Z
 ----------------------------------------------------------------
    1      C       0.5554074707    -0.4114395479     0.0000000000
    2      P      -0.4765343285     0.6771816549    -0.0000000000
    3      Br     -2.9077751890     0.0948863016     0.0000000000
    4      Br      2.9866483311     0.1708558054    -0.0000000000
    5      F       0.1172233478    -1.8877845870     0.0000000000
 ----------------------------------------------------------------
 Molecular Point Group                 Cs    NOp =  2
 Largest Abelian Subgroup              Cs    NOp =  2
 Nuclear Repulsion Energy =   547.4003675170 hartrees
 There are       50 alpha and       50 beta electrons
 Requested basis set is 6-311++G(d,p)
 There are 63 shells and 170 basis functions

 Total QAlloc Memory Limit   2000 MB
 Mega-Array Size       188 MB
 MEM_STATIC part       192 MB
 A cutoff of  1.0D-11 yielded   1464 shell pairs
 There are     11555 function pairs (     12764 Cartesian)

 -------------------------------------------------------
 OpenMP Integral Computing Module                       
 Release: version 1.0, May 2013, Q-Chem Inc. Pittsburgh 
 -------------------------------------------------------
 Integral Job Info:
 Integral job number is                      11
 Integral operator is                         1
 short-range coefficients                     0
 long-range coefficients              100000000
 Omega coefficients                           0
 if combine SR and LR in K                    0
 Integral screening is                        0
 Integral computing path is                   2
 max size of driver memory is            800000
 size of driver memory is                593474
 size of scratch memory is             29623520
 max col of scratch BK array               1296
 max len of scratch array in speh3          155
 max len of scratch index in speh4           18
 max int batch size is                      520
 min int batch size is                       52
 fixed nKL is                                45
 max L of basis functions is                  2
 order of int derivative is                   0
 number of shells is                         63
 number of basis is                         179
 number of cartesian basis is               179
 number of contracted shell pairs          1464
 number of primitive shell pairs           3924
 maxK2 (contraction) of shell pair           36
 max number of K2 of shell pair               1
 max number of CS2 of shell pair            145
 max number of PS2 of shell pair            258
 mem total for path MDJ                  522902
 -------------------------------------------------------
 Smallest overlap matrix eigenvalue = 6.37E-04

 Scale SEOQF with 1.000000e-01/1.000000e-01/1.000000e-01

 Standard Electronic Orientation quadrupole field applied
 Nucleus-field energy     =     0.0000000249 hartrees
 Guess from superposition of atomic densities
 Warning:  Energy on first SCF cycle will be non-variational
 SAD guess density has 100.000000 electrons

 -----------------------------------------------------------------------
  General SCF calculation program by
  Eric Jon Sundstrom, Paul Horn, Yuezhi Mao, Dmitri Zuev, Alec White,
  David Stuck, Shaama M.S., Shane Yost, Joonho Lee, David Small,
  Daniel Levine, Susi Lehtola, Hugh Burton, Evgeny Epifanovsky
 -----------------------------------------------------------------------
 Exchange:     0.2000 Hartree-Fock + 0.0800 Slater + 0.7200 B88
 Correlation:  0.1900 VWN1RPA + 0.8100 LYP
 Using SG-1 standard quadrature grid
 using 4 threads for integral computing
 -------------------------------------------------------
 OpenMP Integral computing Module                
 Release: version 2.0, May 2017, Q-Chem Inc. Pleasanton 
 -------------------------------------------------------
 -------------------------------------------------------
 OpenMP BLAS3 based DFT computing Module                
 Release: version 1.0, May 2013, Q-Chem Inc. Pittsburgh 
 -------------------------------------------------------
 A restricted SCF calculation will be
 performed using DIIS
 SCF converges when DIIS error is below 1.0e-08
 ---------------------------------------
  Cycle       Energy         DIIS error
 ---------------------------------------
    1   -5627.7564670947      3.29e-02  
    2   -5627.4751476025      3.68e-03  
    3   -5627.3902050597      6.45e-03  
    4   -5627.4996037575      1.78e-03  
    5   -5627.5065384142      2.97e-04  
    6   -5627.5065829891      2.46e-04  
    7   -5627.5067940165      8.55e-05  
    8   -5627.5068247777      2.96e-05  
    9   -5627.5068282418      5.50e-06  
   10   -5627.5068283271      3.27e-06  
   11   -5627.5068283721      6.87e-07  
   12   -5627.5068283746      1.48e-07  
   13   -5627.5068283748      5.80e-08  
   14   -5627.5068283748      1.24e-08  
   15   -5627.5068283749      3.03e-09  Convergence criterion met
 ---------------------------------------
 SCF time:   CPU 36.71s  wall 14.00s 
 SCF   energy in the final basis set =    -5627.5068283749
 Total energy in the final basis set =    -5627.5068283749

 --------------------------------------------------------------
             Orbital Energies (a.u.) and Symmetries
 --------------------------------------------------------------

 Alpha MOs, Restricted
 -- Occupied --                  
-482.88 -482.85  -77.13  -62.54  -62.51  -56.36  -56.35  -56.35
  1 A'    2 A'    3 A'    4 A'    5 A'    6 A'    7 A'    1 A"                 
-56.327 -56.323 -56.323 -24.729 -10.354  -8.742  -8.714  -6.631
  8 A'    2 A"    9 A'   10 A'   11 A'   12 A'   13 A'   14 A'                 
 -6.576  -6.559  -6.558  -6.545  -6.532  -6.532  -4.793  -4.789
 15 A'   16 A'    3 A"   17 A'    4 A"   18 A'   19 A'    5 A"                 
 -4.788  -2.686  -2.681  -2.681  -2.667  -2.667  -2.656  -2.652
 20 A'   21 A'   22 A'    6 A"   23 A'    7 A"   24 A'    8 A"                 
 -2.652  -2.642  -2.642  -1.212  -0.828  -0.793  -0.774  -0.575
 25 A'    9 A"   26 A'   27 A'   28 A'   29 A'   30 A'   31 A'                 
 -0.491  -0.472  -0.465  -0.388  -0.361  -0.343  -0.330  -0.330
 32 A'   10 A"   33 A'   34 A'   11 A"   35 A'   36 A'   12 A"                 
 -0.310  -0.308
 13 A"   37 A'                                                                 
 -- Virtual --                   
 -0.216  -0.135  -0.098  -0.014   0.010   0.016   0.033   0.036
 38 A'   39 A'   14 A"   40 A'   41 A'   42 A'   43 A'   15 A"                 
  0.048   0.061   0.061   0.065   0.081   0.086   0.092   0.097
 44 A'   45 A'   16 A"   46 A'   47 A'   17 A"   48 A'   18 A"                 
  0.099   0.120   0.147   0.162   0.188   0.246   0.267   0.270
 49 A'   50 A'   51 A'   52 A'   53 A'   54 A'   19 A"   55 A'                 
  0.272   0.324   0.347   0.363   0.372   0.389   0.417   0.424
 20 A"   56 A'   57 A'   58 A'   59 A'   60 A'   21 A"   61 A'                 
  0.427   0.444   0.448   0.474   0.513   0.536   0.539   0.541
 22 A"   62 A'   63 A'   23 A"   24 A"   64 A'   25 A"   65 A'                 
  0.546   0.552   0.555   0.582   0.591   0.598   0.628   0.641
 66 A'   67 A'   26 A"   68 A'   27 A"   69 A'   70 A'   71 A'                 
  0.669   0.671   0.674   0.728   0.833   0.918   0.990   1.117
 72 A'   28 A"   29 A"   73 A'   74 A'   75 A'   76 A'   77 A'                 
  1.195   1.327   1.381   1.412   1.478   1.494   1.562   1.563
 30 A"   78 A'   79 A'   31 A"   80 A'   32 A"   33 A"   81 A'                 
  1.636   1.645   1.925   1.963   1.972   1.986   1.994   2.011
 82 A'   83 A'   84 A'   34 A"   85 A'   35 A"   86 A'   87 A'                 
  2.026   2.062   2.633   2.726   3.079   3.755   3.758   3.819
 88 A'   89 A'   36 A"   90 A'   91 A'   37 A"   92 A'   38 A"                 
  3.836   3.962   3.965   3.967   3.982   3.989   3.990   4.008
 93 A'   39 A"   40 A"   94 A'   41 A"   42 A"   95 A'   96 A'                 
  4.025   4.098   4.138   4.442   6.270   6.312   6.348   6.510
 97 A'   98 A'   99 A'  100 A'   43 A"  101 A'  102 A'  103 A'                 
  6.589   6.951   7.513   7.518   7.540   7.545   7.547   7.577
104 A'  105 A'   44 A"  106 A'   45 A"  107 A'  108 A'  109 A'                 
 13.759  13.871  14.072  23.393  47.800  47.876  66.720 163.108
 46 A"  110 A'  111 A'  112 A'  113 A'  114 A'  115 A'  116 A'                 
289.700 289.705 289.735 289.740 289.748 289.7861020.5711020.660
 47 A"  117 A'   48 A"  118 A'  119 A'  120 A'  121 A'  122 A'                 

 Beta MOs, Restricted
 -- Occupied --                  
-482.88 -482.85  -77.13  -62.54  -62.51  -56.36  -56.35  -56.35
  1 A'    2 A'    3 A'    4 A'    5 A'    6 A'    7 A'    1 A"                 
-56.327 -56.323 -56.323 -24.729 -10.354  -8.742  -8.714  -6.631
  8 A'    2 A"    9 A'   10 A'   11 A'   12 A'   13 A'   14 A'                 
 -6.576  -6.559  -6.558  -6.545  -6.532  -6.532  -4.793  -4.789
 15 A'   16 A'    3 A"   17 A'    4 A"   18 A'   19 A'    5 A"                 
 -4.788  -2.686  -2.681  -2.681  -2.667  -2.667  -2.656  -2.652
 20 A'   21 A'   22 A'    6 A"   23 A'    7 A"   24 A'    8 A"                 
 -2.652  -2.642  -2.642  -1.212  -0.828  -0.793  -0.774  -0.575
 25 A'    9 A"   26 A'   27 A'   28 A'   29 A'   30 A'   31 A'                 
 -0.491  -0.472  -0.465  -0.388  -0.361  -0.343  -0.330  -0.330
 32 A'   10 A"   33 A'   34 A'   11 A"   35 A'   36 A'   12 A"                 
 -0.310  -0.308
 13 A"   37 A'                                                                 
 -- Virtual --                   
 -0.216  -0.135  -0.098  -0.014   0.010   0.016   0.033   0.036
 38 A'   39 A'   14 A"   40 A'   41 A'   42 A'   43 A'   15 A"                 
  0.048   0.061   0.061   0.065   0.081   0.086   0.092   0.097
 44 A'   45 A'   16 A"   46 A'   47 A'   17 A"   48 A'   18 A"                 
  0.099   0.120   0.147   0.162   0.188   0.246   0.267   0.270
 49 A'   50 A'   51 A'   52 A'   53 A'   54 A'   19 A"   55 A'                 
  0.272   0.324   0.347   0.363   0.372   0.389   0.417   0.424
 20 A"   56 A'   57 A'   58 A'   59 A'   60 A'   21 A"   61 A'                 
  0.427   0.444   0.448   0.474   0.513   0.536   0.539   0.541
 22 A"   62 A'   63 A'   23 A"   24 A"   64 A'   25 A"   65 A'                 
  0.546   0.552   0.555   0.582   0.591   0.598   0.628   0.641
 66 A'   67 A'   26 A"   68 A'   27 A"   69 A'   70 A'   71 A'                 
  0.669   0.671   0.674   0.728   0.833   0.918   0.990   1.117
 72 A'   28 A"   29 A"   73 A'   74 A'   75 A'   76 A'   77 A'                 
  1.195   1.327   1.381   1.412   1.478   1.494   1.562   1.563
 30 A"   78 A'   79 A'   31 A"   80 A'   32 A"   33 A"   81 A'                 
  1.636   1.645   1.925   1.963   1.972   1.986   1.994   2.011
 82 A'   83 A'   84 A'   34 A"   85 A'   35 A"   86 A'   87 A'                 
  2.026   2.062   2.633   2.726   3.079   3.755   3.758   3.819
 88 A'   89 A'   36 A"   90 A'   91 A'   37 A"   92 A'   38 A"                 
  3.836   3.962   3.965   3.967   3.982   3.989   3.990   4.008
 93 A'   39 A"   40 A"   94 A'   41 A"   42 A"   95 A'   96 A'                 
  4.025   4.098   4.138   4.442   6.270   6.312   6.348   6.510
 97 A'   98 A'   99 A'  100 A'   43 A"  101 A'  102 A'  103 A'                 
  6.589   6.951   7.513   7.518   7.540   7.545   7.547   7.577
104 A'  105 A'   44 A"  106 A'   45 A"  107 A'  108 A'  109 A'                 
 13.759  13.871  14.072  23.393  47.800  47.876  66.720 163.108
 46 A"  110 A'  111 A'  112 A'  113 A'  114 A'  115 A'  116 A'                 
289.700 289.705 289.735 289.740 289.748 289.7861020.5711020.660
 47 A"  117 A'   48 A"  118 A'  119 A'  120 A'  121 A'  122 A'                 
 --------------------------------------------------------------

          Ground-State Mulliken Net Atomic Charges

     Atom                 Charge (a.u.)
  ----------------------------------------
      1 C                     0.099671
      2 P                     0.148993
      3 Br                   -0.130131
      4 Br                    0.013821
      5 F                    -0.132354
  ----------------------------------------
  Sum of atomic charges =     0.000000

 -----------------------------------------------------------------
                    Cartesian Multipole Moments
 -----------------------------------------------------------------
    Charge (ESU x 10^10)
                 0.0000
    Dipole Moment (Debye)
         X       0.9864      Y       1.4811      Z       0.0000
       Tot       1.7796
    Quadrupole Moments (Debye-Ang)
        XX     -58.2839     XY       0.6832     YY     -63.9680
        XZ      -0.0000     YZ      -0.0000     ZZ     -60.8958
    Octopole Moments (Debye-Ang^2)
       XXX      24.1024    XXY       1.4599    XYY       1.4440
       YYY      -0.3225    XXZ       0.0000    XYZ      -0.0000
       YYZ       0.0000    XZZ       0.4367    YZZ      -1.4490
       ZZZ       0.0000
    Hexadecapole Moments (Debye-Ang^3)
      XXXX   -1836.9727   XXXY      31.5116   XXYY    -380.9371
      XYYY       8.7313   YYYY    -240.2197   XXXZ       0.0000
      XXYZ      -0.0000   XYYZ       0.0000   YYYZ      -0.0000
      XXZZ    -359.6282   XYZZ       1.9571   YYZZ     -50.8160
      XZZZ       0.0000   YZZZ      -0.0000   ZZZZ     -75.5615
 -----------------------------------------------------------------
 Calculating analytic gradient of the SCF energy
 Gradient of SCF Energy
            1           2           3           4           5
    1  -0.1073662   0.1229305  -0.0322824   0.0591119  -0.0423938
    2   0.2044076  -0.1527563   0.0035610   0.0157387  -0.0709509
    3  -0.0000000  -0.0000000   0.0000000   0.0000000   0.0000000
 Max gradient component =       2.044E-01
 RMS gradient           =       8.302E-02
 Gradient time:  CPU 7.74 s  wall 2.83 s
 Geometry Optimization Parameters
   NAtoms,    NIC,     NZ,  NCons,   NDum,   NFix, NCnnct, MaxDiis
        5      20       5       0       0       0       0       0


** GEOMETRY OPTIMIZATION IN DELOCALIZED INTERNAL COORDINATES **
   Searching for a Minimum

   Optimization Cycle:   1

                       Coordinates (Angstroms)
     ATOM                X               Y               Z
      1  C         0.5554074707   -0.4114395479    0.0000000000
      2  P        -0.4765343285    0.6771816549    0.0000000000
      3  Br       -2.9077751890    0.0948863016    0.0000000000
      4  Br        2.9866483311    0.1708558054    0.0000000000
      5  F         0.1172233478   -1.8877845870    0.0000000000
   Point Group: cs    Number of degrees of freedom:     7


   Energy is  -5627.506828375


 Attempting to Generate Delocalized Internal Coordinates

  7 Hessian modes will be used to form the next step
  Hessian Eigenvalues:
     0.052803    0.092515    0.250000    0.250000    0.250000    0.285189
     0.766766

 Minimum Search - Taking Simple RFO Step
 Searching for Lamda that Minimizes Along All modes
 Value Taken    Lamda =  -0.09492169
 Calculated Step too Large.  Step scaled by  0.528664
 Step Taken.  Stepsize is  0.300000

                             Maximum     Tolerance    Cnvgd?
         Gradient           0.169098      0.000300      NO
         Displacement       0.194997      0.001200      NO
         Energy change     *********      0.000001      NO


 New Cartesian Coordinates Obtained by Inverse Iteration

 Displacement from previous Coordinates is:  0.326968
 ----------------------------------------------------------------
             Standard Nuclear Orientation (Angstroms)
    I     Atom           X                Y                Z
 ----------------------------------------------------------------
    1      C       0.5520279414    -0.4206174545     0.0000000000
    2      P      -0.4804662039     0.7426596107     0.0000000000
    3      Br     -2.8379201188     0.0596859374     0.0000000000
    4      Br      2.8759015147     0.1123001352     0.0000000000
    5      F       0.1654264987    -1.8503286017     0.0000000000
 ----------------------------------------------------------------
 Molecular Point Group                 Cs    NOp =  2
 Largest Abelian Subgroup              Cs    NOp =  2
 Nuclear Repulsion Energy =   560.3496943989 hartrees
 There are       50 alpha and       50 beta electrons
 Applying Cartesian multipole field
    Component          Value
    ---------          -----
     (2,0,0)        1.00000E-11
     (0,2,0)        2.00000E-11
     (0,0,2)       -3.00000E-11
 Nucleus-field energy     =     0.0000000235 hartrees
 Requested basis set is 6-311++G(d,p)
 There are 63 shells and 170 basis functions
 A cutoff of  1.0D-11 yielded   1477 shell pairs
 There are     11654 function pairs (     12875 Cartesian)
 Smallest overlap matrix eigenvalue = 6.60E-04
 Guess MOs from SCF MO coefficient file

 -----------------------------------------------------------------------
  General SCF calculation program by
  Eric Jon Sundstrom, Paul Horn, Yuezhi Mao, Dmitri Zuev, Alec White,
  David Stuck, Shaama M.S., Shane Yost, Joonho Lee, David Small,
  Daniel Levine, Susi Lehtola, Hugh Burton, Evgeny Epifanovsky
 -----------------------------------------------------------------------
 Exchange:     0.2000 Hartree-Fock + 0.0800 Slater + 0.7200 B88
 Correlation:  0.1900 VWN1RPA + 0.8100 LYP
 Using SG-1 standard quadrature grid
 using 4 threads for integral computing
 -------------------------------------------------------
 OpenMP Integral computing Module                
 Release: version 2.0, May 2017, Q-Chem Inc. Pleasanton 
 -------------------------------------------------------
 -------------------------------------------------------
 OpenMP BLAS3 based DFT computing Module                
 Release: version 1.0, May 2013, Q-Chem Inc. Pittsburgh 
 -------------------------------------------------------
 A restricted SCF calculation will be
 performed using DIIS
 SCF converges when DIIS error is below 1.0e-08
 ---------------------------------------
  Cycle       Energy         DIIS error
 ---------------------------------------
    1   -5627.5480622080      9.25e-04  
    2   -5627.5514951527      5.52e-04  
    3   -5627.5498431753      8.44e-04  
    4   -5627.5526227877      1.22e-04  
    5   -5627.5526691002      5.27e-05  
    6   -5627.5526776893      1.08e-05  
    7   -5627.5526779684      5.55e-06  
    8   -5627.5526780718      1.76e-06  
    9   -5627.5526780827      4.24e-07  
   10   -5627.5526780831      2.13e-07  
   11   -5627.5526780833      4.79e-08  
   12   -5627.5526780833      1.37e-08  
   13   -5627.5526780833      1.77e-09  Convergence criterion met
 ---------------------------------------
 SCF time:   CPU 32.26s  wall 13.00s 
 SCF   energy in the final basis set =    -5627.5526780833
 Total energy in the final basis set =    -5627.5526780833

 --------------------------------------------------------------
             Orbital Energies (a.u.) and Symmetries
 --------------------------------------------------------------

 Alpha MOs, Restricted
 -- Occupied --                  
-482.88 -482.85  -77.13  -62.53  -62.51  -56.35  -56.35  -56.35
  1 A'    2 A'    3 A'    4 A'    5 A'    6 A'    7 A'    1 A"                 
-56.326 -56.322 -56.322 -24.738 -10.360  -8.737  -8.713  -6.631
  8 A'    2 A"    9 A'   10 A'   11 A'   12 A'   13 A'   14 A'                 
 -6.571  -6.554  -6.554  -6.544  -6.532  -6.531  -4.793  -4.789
 15 A'   16 A'    3 A"   17 A'    4 A"   18 A'   19 A'    5 A"                 
 -4.788  -2.681  -2.677  -2.676  -2.663  -2.663  -2.655  -2.652
 20 A'   21 A'   22 A'    6 A"   23 A'    7 A"   24 A'    8 A"                 
 -2.651  -2.641  -2.641  -1.232  -0.823  -0.794  -0.766  -0.592
 25 A'    9 A"   26 A'   27 A'   28 A'   29 A'   30 A'   31 A'                 
 -0.499  -0.485  -0.473  -0.389  -0.357  -0.347  -0.329  -0.328
 32 A'   10 A"   33 A'   34 A'   11 A"   35 A'   36 A'   12 A"                 
 -0.309  -0.303
 37 A'   13 A"                                                                 
 -- Virtual --                   
 -0.192  -0.117  -0.102  -0.012   0.015   0.020   0.033   0.037
 38 A'   39 A'   14 A"   40 A'   41 A'   42 A'   43 A'   15 A"                 
  0.050   0.061   0.062   0.066   0.081   0.086   0.096   0.096
 44 A'   45 A'   16 A"   46 A'   47 A'   17 A"   18 A"   48 A'                 
  0.100   0.123   0.144   0.160   0.189   0.244   0.268   0.272
 49 A'   50 A'   51 A'   52 A'   53 A'   54 A'   55 A'   19 A"                 
  0.274   0.319   0.346   0.359   0.370   0.387   0.417   0.423
 20 A"   56 A'   57 A'   58 A'   59 A'   60 A'   21 A"   61 A'                 
  0.429   0.445   0.447   0.467   0.506   0.518   0.541   0.547
 22 A"   62 A'   63 A'   23 A"   24 A"   64 A'   25 A"   65 A'                 
  0.554   0.558   0.565   0.581   0.588   0.609   0.639   0.647
 26 A"   66 A'   67 A'   27 A"   68 A'   69 A'   70 A'   71 A'                 
  0.670   0.684   0.692   0.743   0.845   0.924   1.010   1.053
 72 A'   28 A"   29 A"   73 A'   74 A'   75 A'   76 A'   77 A'                 
  1.200   1.343   1.378   1.399   1.476   1.484   1.545   1.583
 30 A"   78 A'   79 A'   31 A"   80 A'   32 A"   33 A"   81 A'                 
  1.654   1.670   1.897   1.965   1.965   1.981   1.987   1.997
 82 A'   83 A'   84 A'   34 A"   85 A'   86 A'   35 A"   87 A'                 
  2.059   2.067   2.622   2.737   3.049   3.744   3.748   3.840
 88 A'   89 A'   36 A"   90 A'   91 A'   37 A"   92 A'   38 A"                 
  3.856   3.966   3.972   3.975   3.984   3.991   3.992   4.015
 93 A'   39 A"   94 A'   40 A"   41 A"   42 A"   95 A'   96 A'                 
  4.045   4.139   4.151   4.515   6.263   6.313   6.371   6.520
 97 A'   98 A'   99 A'  100 A'   43 A"  101 A'  102 A'  103 A'                 
  6.589   6.929   7.516   7.525   7.541   7.550   7.570   7.587
104 A'  105 A'   44 A"  106 A'   45 A"  107 A'  108 A'  109 A'                 
 13.759  13.880  14.025  23.352  47.808  47.877  66.709 163.065
 46 A"  110 A'  111 A'  112 A'  113 A'  114 A'  115 A'  116 A'                 
289.704 289.712 289.736 289.743 289.770 289.7951020.5811020.662
 47 A"  117 A'   48 A"  118 A'  119 A'  120 A'  121 A'  122 A'                 

 Beta MOs, Restricted
 -- Occupied --                  
-482.88 -482.85  -77.13  -62.53  -62.51  -56.35  -56.35  -56.35
  1 A'    2 A'    3 A'    4 A'    5 A'    6 A'    7 A'    1 A"                 
-56.326 -56.322 -56.322 -24.738 -10.360  -8.737  -8.713  -6.631
  8 A'    2 A"    9 A'   10 A'   11 A'   12 A'   13 A'   14 A'                 
 -6.571  -6.554  -6.554  -6.544  -6.532  -6.531  -4.793  -4.789
 15 A'   16 A'    3 A"   17 A'    4 A"   18 A'   19 A'    5 A"                 
 -4.788  -2.681  -2.677  -2.676  -2.663  -2.663  -2.655  -2.652
 20 A'   21 A'   22 A'    6 A"   23 A'    7 A"   24 A'    8 A"                 
 -2.651  -2.641  -2.641  -1.232  -0.823  -0.794  -0.766  -0.592
 25 A'    9 A"   26 A'   27 A'   28 A'   29 A'   30 A'   31 A'                 
 -0.499  -0.485  -0.473  -0.389  -0.357  -0.347  -0.329  -0.328
 32 A'   10 A"   33 A'   34 A'   11 A"   35 A'   36 A'   12 A"                 
 -0.309  -0.303
 37 A'   13 A"                                                                 
 -- Virtual --                   
 -0.192  -0.117  -0.102  -0.012   0.015   0.020   0.033   0.037
 38 A'   39 A'   14 A"   40 A'   41 A'   42 A'   43 A'   15 A"                 
  0.050   0.061   0.062   0.066   0.081   0.086   0.096   0.096
 44 A'   45 A'   16 A"   46 A'   47 A'   17 A"   18 A"   48 A'                 
  0.100   0.123   0.144   0.160   0.189   0.244   0.268   0.272
 49 A'   50 A'   51 A'   52 A'   53 A'   54 A'   55 A'   19 A"                 
  0.274   0.319   0.346   0.359   0.370   0.387   0.417   0.423
 20 A"   56 A'   57 A'   58 A'   59 A'   60 A'   21 A"   61 A'                 
  0.429   0.445   0.447   0.467   0.506   0.518   0.541   0.547
 22 A"   62 A'   63 A'   23 A"   24 A"   64 A'   25 A"   65 A'                 
  0.554   0.558   0.565   0.581   0.588   0.609   0.639   0.647
 26 A"   66 A'   67 A'   27 A"   68 A'   69 A'   70 A'   71 A'                 
  0.670   0.684   0.692   0.743   0.845   0.924   1.010   1.053
 72 A'   28 A"   29 A"   73 A'   74 A'   75 A'   76 A'   77 A'                 
  1.200   1.343   1.378   1.399   1.476   1.484   1.545   1.583
 30 A"   78 A'   79 A'   31 A"   80 A'   32 A"   33 A"   81 A'                 
  1.654   1.670   1.897   1.965   1.965   1.981   1.987   1.997
 82 A'   83 A'   84 A'   34 A"   85 A'   86 A'   35 A"   87 A'                 
  2.059   2.067   2.622   2.737   3.049   3.744   3.748   3.840
 88 A'   89 A'   36 A"   90 A'   91 A'   37 A"   92 A'   38 A"                 
  3.856   3.966   3.972   3.975   3.984   3.991   3.992   4.015
 93 A'   39 A"   94 A'   40 A"   41 A"   42 A"   95 A'   96 A'                 
  4.045   4.139   4.151   4.515   6.263   6.313   6.371   6.520
 97 A'   98 A'   99 A'  100 A'   43 A"  101 A'  102 A'  103 A'                 
  6.589   6.929   7.516   7.525   7.541   7.550   7.570   7.587
104 A'  105 A'   44 A"  106 A'   45 A"  107 A'  108 A'  109 A'                 
 13.759  13.880  14.025  23.352  47.808  47.877  66.709 163.065
 46 A"  110 A'  111 A'  112 A'  113 A'  114 A'  115 A'  116 A'                 
289.704 289.712 289.736 289.743 289.770 289.7951020.5811020.662
 47 A"  117 A'   48 A"  118 A'  119 A'  120 A'  121 A'  122 A'                 
 --------------------------------------------------------------

          Ground-State Mulliken Net Atomic Charges

     Atom                 Charge (a.u.)
  ----------------------------------------
      1 C                     0.071552
      2 P                     0.151086
      3 Br                   -0.134349
      4 Br                    0.004970
      5 F                    -0.093260
  ----------------------------------------
  Sum of atomic charges =     0.000000

 -----------------------------------------------------------------
                    Cartesian Multipole Moments
 -----------------------------------------------------------------
    Charge (ESU x 10^10)
                 0.0000
    Dipole Moment (Debye)
         X       0.8353      Y       1.3039      Z      -0.0000
       Tot       1.5485
    Quadrupole Moments (Debye-Ang)
        XX     -58.9765     XY       0.5953     YY     -63.2797
        XZ      -0.0000     YZ      -0.0000     ZZ     -61.0064
    Octopole Moments (Debye-Ang^2)
       XXX      22.7092    XXY       0.7857    XYY       1.6211
       YYY       0.9140    XXZ      -0.0000    XYZ       0.0000
       YYZ       0.0000    XZZ       1.0270    YZZ      -0.8424
       ZZZ      -0.0000
    Hexadecapole Moments (Debye-Ang^3)
      XXXX   -1745.4926   XXXY      37.7254   XXYY    -361.0765
      XYYY      15.2032   YYYY    -237.2862   XXXZ      -0.0000
      XXYZ      -0.0000   XYYZ      -0.0000   YYYZ      -0.0000
      XXZZ    -339.8240   XYZZ       4.2890   YYZZ     -50.6313
      XZZZ      -0.0000   YZZZ      -0.0000   ZZZZ     -76.0710
 -----------------------------------------------------------------
 Calculating analytic gradient of the SCF energy
 Gradient of SCF Energy
            1           2           3           4           5
    1  -0.0683196   0.0762457  -0.0316379   0.0604595  -0.0367478
    2   0.1481576  -0.0964738   0.0011586   0.0156373  -0.0684798
    3   0.0000000  -0.0000000   0.0000000   0.0000000  -0.0000000
 Max gradient component =       1.482E-01
 RMS gradient           =       5.926E-02
 Gradient time:  CPU 7.90 s  wall 3.15 s
 Geometry Optimization Parameters
   NAtoms,    NIC,     NZ,  NCons,   NDum,   NFix, NCnnct, MaxDiis
        5      20       5       0       0       0       0       0

 Cartesian Hessian Update
 Hessian Updated using BFGS Update


** GEOMETRY OPTIMIZATION IN DELOCALIZED INTERNAL COORDINATES **
   Searching for a Minimum

   Optimization Cycle:   2

                       Coordinates (Angstroms)
     ATOM                X               Y               Z
      1  C         0.5520279414   -0.4206174545    0.0000000000
      2  P        -0.4804662039    0.7426596107    0.0000000000
      3  Br       -2.8379201188    0.0596859374    0.0000000000
      4  Br        2.8759015147    0.1123001352    0.0000000000
      5  F         0.1654264987   -1.8503286017    0.0000000000
   Point Group: cs    Number of degrees of freedom:     7


   Energy is  -5627.552678083

 Hessian Updated using BFGS Update

  6 Hessian modes will be used to form the next step
  Hessian Eigenvalues:
     0.030155    0.086889    0.184381    0.250733    0.265616    0.994330

 Minimum Search - Taking Simple RFO Step
 Searching for Lamda that Minimizes Along All modes
 Value Taken    Lamda =  -0.10620447
 Calculated Step too Large.  Step scaled by  0.374793
 Step Taken.  Stepsize is  0.300000

                             Maximum     Tolerance    Cnvgd?
         Gradient           0.120735      0.000300      NO
         Displacement       0.194246      0.001200      NO
         Energy change     -0.045850      0.000001      NO


 New Cartesian Coordinates Obtained by Inverse Iteration

 Displacement from previous Coordinates is:  0.358226
 ----------------------------------------------------------------
             Standard Nuclear Orientation (Angstroms)
    I     Atom           X                Y                Z
 ----------------------------------------------------------------
    1      C       0.5402034893    -0.4246437339     0.0000000000
    2      P      -0.4752695400     0.8002620239     0.0000000000
    3      Br     -2.7486238418     0.0104272171     0.0000000000
    4      Br      2.7595844637     0.0494689697     0.0000000000
    5      F       0.1990750607    -1.7918148497     0.0000000000
 ----------------------------------------------------------------
 Molecular Point Group                 Cs    NOp =  2
 Largest Abelian Subgroup              Cs    NOp =  2
 Nuclear Repulsion Energy =   577.2290537689 hartrees
 There are       50 alpha and       50 beta electrons
 Applying Cartesian multipole field
    Component          Value
    ---------          -----
     (2,0,0)        1.00000E-11
     (0,2,0)        2.00000E-11
     (0,0,2)       -3.00000E-11
 Nucleus-field energy     =     0.0000000220 hartrees
 Requested basis set is 6-311++G(d,p)
 There are 63 shells and 170 basis functions
 A cutoff of  1.0D-11 yielded   1492 shell pairs
 There are     11750 function pairs (     12984 Cartesian)
 Smallest overlap matrix eigenvalue = 6.68E-04
 Guess MOs from SCF MO coefficient file

 -----------------------------------------------------------------------
  General SCF calculation program by
  Eric Jon Sundstrom, Paul Horn, Yuezhi Mao, Dmitri Zuev, Alec White,
  David Stuck, Shaama M.S., Shane Yost, Joonho Lee, David Small,
  Daniel Levine, Susi Lehtola, Hugh Burton, Evgeny Epifanovsky
 -----------------------------------------------------------------------
 Exchange:     0.2000 Hartree-Fock + 0.0800 Slater + 0.7200 B88
 Correlation:  0.1900 VWN1RPA + 0.8100 LYP
 Using SG-1 standard quadrature grid
 using 4 threads for integral computing
 -------------------------------------------------------
 OpenMP Integral computing Module                
 Release: version 2.0, May 2017, Q-Chem Inc. Pleasanton 
 -------------------------------------------------------
 -------------------------------------------------------
 OpenMP BLAS3 based DFT computing Module                
 Release: version 1.0, May 2013, Q-Chem Inc. Pittsburgh 
 -------------------------------------------------------
 A restricted SCF calculation will be
 performed using DIIS
 SCF converges when DIIS error is below 1.0e-08
 ---------------------------------------
  Cycle       Energy         DIIS error
 ---------------------------------------
    1   -5627.5841413570      9.96e-04  
    2   -5627.5889484052      2.71e-04  
    3   -5627.5884921081      4.38e-04  
    4   -5627.5891775088      1.20e-04  
    5   -5627.5892271267      3.75e-05  
    6   -5627.5892321616      9.28e-06  
    7   -5627.5892323947      3.08e-06  
    8   -5627.5892324205      1.63e-06  
    9   -5627.5892324297      2.89e-07  
   10   -5627.5892324298      1.20e-07  
   11   -5627.5892324299      5.67e-08  
   12   -5627.5892324299      1.10e-08  
   13   -5627.5892324299      1.42e-09  Convergence criterion met
 ---------------------------------------
 SCF time:   CPU 32.94s  wall 12.00s 
 SCF   energy in the final basis set =    -5627.5892324299
 Total energy in the final basis set =    -5627.5892324299

 --------------------------------------------------------------
             Orbital Energies (a.u.) and Symmetries
 --------------------------------------------------------------

 Alpha MOs, Restricted
 -- Occupied --                  
-482.87 -482.85  -77.13  -62.53  -62.50  -56.35  -56.34  -56.34
  1 A'    2 A'    3 A'    4 A'    5 A'    6 A'    7 A'    1 A"                 
-56.324 -56.320 -56.320 -24.750 -10.360  -8.733  -8.711  -6.626
  8 A'    2 A"    9 A'   10 A'   11 A'   12 A'   13 A'   14 A'                 
 -6.566  -6.550  -6.550  -6.542  -6.530  -6.529  -4.789  -4.785
 15 A'   16 A'    3 A"   17 A'    4 A"   18 A'   19 A'    5 A"                 
 -4.784  -2.676  -2.672  -2.672  -2.659  -2.659  -2.653  -2.650
 20 A'   21 A'   22 A'    6 A"   23 A'    7 A"   24 A'    8 A"                 
 -2.649  -2.640  -2.640  -1.261  -0.824  -0.795  -0.757  -0.612
 25 A'    9 A"   26 A'   27 A'   28 A'   29 A'   30 A'   31 A'                 
 -0.515  -0.505  -0.479  -0.390  -0.355  -0.351  -0.328  -0.327
 32 A'   10 A"   33 A'   34 A'   11 A"   35 A'   12 A"   36 A'                 
 -0.309  -0.295
 37 A'   13 A"                                                                 
 -- Virtual --                   
 -0.166  -0.100  -0.096  -0.010   0.016   0.027   0.034   0.037
 38 A'   14 A"   39 A'   40 A'   41 A'   42 A'   43 A'   15 A"                 
  0.051   0.061   0.064   0.067   0.082   0.085   0.095   0.099
 44 A'   45 A'   16 A"   46 A'   47 A'   17 A"   18 A"   48 A'                 
  0.109   0.127   0.141   0.165   0.191   0.244   0.266   0.275
 49 A'   50 A'   51 A'   52 A'   53 A'   54 A'   55 A'   19 A"                 
  0.276   0.314   0.344   0.354   0.372   0.388   0.416   0.421
 20 A"   56 A'   57 A'   58 A'   59 A'   60 A'   21 A"   61 A'                 
  0.432   0.445   0.454   0.462   0.500   0.501   0.542   0.551
 22 A"   62 A'   63 A'   23 A"   24 A"   64 A'   25 A"   65 A'                 
  0.554   0.567   0.575   0.580   0.598   0.618   0.651   0.662
 26 A"   66 A'   27 A"   67 A'   68 A'   69 A'   70 A'   71 A'                 
  0.689   0.698   0.713   0.762   0.853   0.931   1.012   1.031
 72 A'   28 A"   29 A"   73 A'   74 A'   75 A'   76 A'   77 A'                 
  1.212   1.335   1.385   1.401   1.475   1.480   1.541   1.606
 30 A"   78 A'   31 A"   79 A'   32 A"   80 A'   33 A"   81 A'                 
  1.672   1.724   1.873   1.924   1.967   1.989   1.993   2.002
 82 A'   83 A'   84 A'   85 A'   34 A"   35 A"   86 A'   87 A'                 
  2.071   2.100   2.615   2.770   3.056   3.731   3.735   3.878
 88 A'   89 A'   36 A"   90 A'   91 A'   37 A"   92 A'   38 A"                 
  3.893   3.970   3.978   3.985   3.988   3.996   3.996   4.026
 93 A'   39 A"   94 A'   40 A"   41 A"   95 A'   42 A"   96 A'                 
  4.071   4.162   4.198   4.591   6.252   6.315   6.410   6.536
 97 A'   98 A'   99 A'  100 A'   43 A"  101 A'  102 A'  103 A'                 
  6.591   6.920   7.520   7.533   7.543   7.555   7.592   7.605
104 A'  105 A'   44 A"  106 A'   45 A"  107 A'  108 A'  109 A'                 
 13.764  13.893  14.005  23.355  47.818  47.880  66.696 163.044
 46 A"  110 A'  111 A'  112 A'  113 A'  114 A'  115 A'  116 A'                 
289.709 289.722 289.739 289.748 289.798 289.8071020.5921020.665
 47 A"  117 A'   48 A"  118 A'  119 A'  120 A'  121 A'  122 A'                 

 Beta MOs, Restricted
 -- Occupied --                  
-482.87 -482.85  -77.13  -62.53  -62.50  -56.35  -56.34  -56.34
  1 A'    2 A'    3 A'    4 A'    5 A'    6 A'    7 A'    1 A"                 
-56.324 -56.320 -56.320 -24.750 -10.360  -8.733  -8.711  -6.626
  8 A'    2 A"    9 A'   10 A'   11 A'   12 A'   13 A'   14 A'                 
 -6.566  -6.550  -6.550  -6.542  -6.530  -6.529  -4.789  -4.785
 15 A'   16 A'    3 A"   17 A'    4 A"   18 A'   19 A'    5 A"                 
 -4.784  -2.676  -2.672  -2.672  -2.659  -2.659  -2.653  -2.650
 20 A'   21 A'   22 A'    6 A"   23 A'    7 A"   24 A'    8 A"                 
 -2.649  -2.640  -2.640  -1.261  -0.824  -0.795  -0.757  -0.612
 25 A'    9 A"   26 A'   27 A'   28 A'   29 A'   30 A'   31 A'                 
 -0.515  -0.505  -0.479  -0.390  -0.355  -0.351  -0.328  -0.327
 32 A'   10 A"   33 A'   34 A'   11 A"   35 A'   12 A"   36 A'                 
 -0.309  -0.295
 37 A'   13 A"                                                                 
 -- Virtual --                   
 -0.166  -0.100  -0.096  -0.010   0.016   0.027   0.034   0.037
 38 A'   14 A"   39 A'   40 A'   41 A'   42 A'   43 A'   15 A"                 
  0.051   0.061   0.064   0.067   0.082   0.085   0.095   0.099
 44 A'   45 A'   16 A"   46 A'   47 A'   17 A"   18 A"   48 A'                 
  0.109   0.127   0.141   0.165   0.191   0.244   0.266   0.275
 49 A'   50 A'   51 A'   52 A'   53 A'   54 A'   55 A'   19 A"                 
  0.276   0.314   0.344   0.354   0.372   0.388   0.416   0.421
 20 A"   56 A'   57 A'   58 A'   59 A'   60 A'   21 A"   61 A'                 
  0.432   0.445   0.454   0.462   0.500   0.501   0.542   0.551
 22 A"   62 A'   63 A'   23 A"   24 A"   64 A'   25 A"   65 A'                 
  0.554   0.567   0.575   0.580   0.598   0.618   0.651   0.662
 26 A"   66 A'   27 A"   67 A'   68 A'   69 A'   70 A'   71 A'                 
  0.689   0.698   0.713   0.762   0.853   0.931   1.012   1.031
 72 A'   28 A"   29 A"   73 A'   74 A'   75 A'   76 A'   77 A'                 
  1.212   1.335   1.385   1.401   1.475   1.480   1.541   1.606
 30 A"   78 A'   31 A"   79 A'   32 A"   80 A'   33 A"   81 A'                 
  1.672   1.724   1.873   1.924   1.967   1.989   1.993   2.002
 82 A'   83 A'   84 A'   85 A'   34 A"   35 A"   86 A'   87 A'                 
  2.071   2.100   2.615   2.770   3.056   3.731   3.735   3.878
 88 A'   89 A'   36 A"   90 A'   91 A'   37 A"   92 A'   38 A"                 
  3.893   3.970   3.978   3.985   3.988   3.996   3.996   4.026
 93 A'   39 A"   94 A'   40 A"   41 A"   95 A'   42 A"   96 A'                 
  4.071   4.162   4.198   4.591   6.252   6.315   6.410   6.536
 97 A'   98 A'   99 A'  100 A'   43 A"  101 A'  102 A'  103 A'                 
  6.591   6.920   7.520   7.533   7.543   7.555   7.592   7.605
104 A'  105 A'   44 A"  106 A'   45 A"  107 A'  108 A'  109 A'                 
 13.764  13.893  14.005  23.355  47.818  47.880  66.696 163.044
 46 A"  110 A'  111 A'  112 A'  113 A'  114 A'  115 A'  116 A'                 
289.709 289.722 289.739 289.748 289.798 289.8071020.5921020.665
 47 A"  117 A'   48 A"  118 A'  119 A'  120 A'  121 A'  122 A'                 
 --------------------------------------------------------------

          Ground-State Mulliken Net Atomic Charges

     Atom                 Charge (a.u.)
  ----------------------------------------
      1 C                     0.034695
      2 P                     0.150804
      3 Br                   -0.140298
      4 Br                   -0.003793
      5 F                    -0.041408
  ----------------------------------------
  Sum of atomic charges =     0.000000

 -----------------------------------------------------------------
                    Cartesian Multipole Moments
 -----------------------------------------------------------------
    Charge (ESU x 10^10)
                 0.0000
    Dipole Moment (Debye)
         X       0.7514      Y       1.0354      Z      -0.0000
       Tot       1.2793
    Quadrupole Moments (Debye-Ang)
        XX     -59.6725     XY       0.4695     YY     -62.4361
        XZ       0.0000     YZ       0.0000     ZZ     -61.0149
    Octopole Moments (Debye-Ang^2)
       XXX      21.2352    XXY       0.4737    XYY       1.6388
       YYY       2.7258    XXZ      -0.0000    XYZ       0.0000
       YYZ      -0.0000    XZZ       1.4693    YZZ      -0.0150
       ZZZ      -0.0000
    Hexadecapole Moments (Debye-Ang^3)
      XXXX   -1643.0910   XXXY      40.6740   XXYY    -338.2894
      XYYY      18.4740   YYYY    -232.2474   XXXZ       0.0000
      XXYZ       0.0000   XYYZ       0.0000   YYYZ       0.0000
      XXZZ    -317.8714   XYZZ       5.6027   YYZZ     -50.0943
      XZZZ       0.0000   YZZZ       0.0000   ZZZZ     -76.3506
 -----------------------------------------------------------------
 Calculating analytic gradient of the SCF energy
 Gradient of SCF Energy
            1           2           3           4           5
    1  -0.0550948   0.0511930  -0.0267721   0.0589732  -0.0282992
    2   0.1029257  -0.0638129  -0.0012140   0.0141491  -0.0520480
    3   0.0000000  -0.0000000  -0.0000000  -0.0000000  -0.0000000
 Max gradient component =       1.029E-01
 RMS gradient           =       4.338E-02
 Gradient time:  CPU 8.13 s  wall 2.83 s
 Geometry Optimization Parameters
   NAtoms,    NIC,     NZ,  NCons,   NDum,   NFix, NCnnct, MaxDiis
        5      20       5       0       0       0       0       0

 Cartesian Hessian Update
 Hessian Updated using BFGS Update


** GEOMETRY OPTIMIZATION IN DELOCALIZED INTERNAL COORDINATES **
   Searching for a Minimum

   Optimization Cycle:   3

                       Coordinates (Angstroms)
     ATOM                X               Y               Z
      1  C         0.5402034893   -0.4246437339    0.0000000000
      2  P        -0.4752695400    0.8002620239    0.0000000000
      3  Br       -2.7486238418    0.0104272171    0.0000000000
      4  Br        2.7595844637    0.0494689697    0.0000000000
      5  F         0.1990750607   -1.7918148497    0.0000000000
   Point Group: cs    Number of degrees of freedom:     7


   Energy is  -5627.589232430

 Hessian Updated using BFGS Update

  7 Hessian modes will be used to form the next step
  Hessian Eigenvalues:
     0.036242    0.090785    0.194646    0.250122    0.250969    0.267143
     0.989175

 Minimum Search - Taking Simple RFO Step
 Searching for Lamda that Minimizes Along All modes
 Value Taken    Lamda =  -0.07851660
 Calculated Step too Large.  Step scaled by  0.394196
 Step Taken.  Stepsize is  0.300000

                             Maximum     Tolerance    Cnvgd?
         Gradient           0.083749      0.000300      NO
         Displacement       0.195905      0.001200      NO
         Energy change     -0.036554      0.000001      NO


 New Cartesian Coordinates Obtained by Inverse Iteration

 Displacement from previous Coordinates is:  0.345712
 ----------------------------------------------------------------
             Standard Nuclear Orientation (Angstroms)
    I     Atom           X                Y                Z
 ----------------------------------------------------------------
    1      C       0.5343624805    -0.4286230293     0.0000000000
    2      P      -0.4641902491     0.8452268463     0.0000000000
    3      Br     -2.6627895732    -0.0248389507     0.0000000000
    4      Br      2.6313264413    -0.0024469094     0.0000000000
    5      F       0.2362605325    -1.7456183299     0.0000000000
 ----------------------------------------------------------------
 Molecular Point Group                 Cs    NOp =  2
 Largest Abelian Subgroup              Cs    NOp =  2
 Nuclear Repulsion Energy =   595.8392420835 hartrees
 There are       50 alpha and       50 beta electrons
 Applying Cartesian multipole field
    Component          Value
    ---------          -----
     (2,0,0)        1.00000E-11
     (0,2,0)        2.00000E-11
     (0,0,2)       -3.00000E-11
 Nucleus-field energy     =     0.0000000205 hartrees
 Requested basis set is 6-311++G(d,p)
 There are 63 shells and 170 basis functions
 A cutoff of  1.0D-11 yielded   1500 shell pairs
 There are     11835 function pairs (     13087 Cartesian)
 Smallest overlap matrix eigenvalue = 6.45E-04
 Guess MOs from SCF MO coefficient file

 -----------------------------------------------------------------------
  General SCF calculation program by
  Eric Jon Sundstrom, Paul Horn, Yuezhi Mao, Dmitri Zuev, Alec White,
  David Stuck, Shaama M.S., Shane Yost, Joonho Lee, David Small,
  Daniel Levine, Susi Lehtola, Hugh Burton, Evgeny Epifanovsky
 -----------------------------------------------------------------------
 Exchange:     0.2000 Hartree-Fock + 0.0800 Slater + 0.7200 B88
 Correlation:  0.1900 VWN1RPA + 0.8100 LYP
 Using SG-1 standard quadrature grid
 using 4 threads for integral computing
 -------------------------------------------------------
 OpenMP Integral computing Module                
 Release: version 2.0, May 2017, Q-Chem Inc. Pleasanton 
 -------------------------------------------------------
 -------------------------------------------------------
 OpenMP BLAS3 based DFT computing Module                
 Release: version 1.0, May 2013, Q-Chem Inc. Pittsburgh 
 -------------------------------------------------------
 A restricted SCF calculation will be
 performed using DIIS
 SCF converges when DIIS error is below 1.0e-08
 ---------------------------------------
  Cycle       Energy         DIIS error
 ---------------------------------------
    1   -5627.6112281561      9.75e-04  
    2   -5627.6157326002      2.08e-04  
    3   -5627.6157614241      1.89e-04  
    4   -5627.6158713244      9.23e-05  
    5   -5627.6159022067      3.02e-05  
    6   -5627.6159054434      9.37e-06  
    7   -5627.6159057584      3.34e-06  
    8   -5627.6159057883      1.20e-06  
    9   -5627.6159057919      3.45e-07  
   10   -5627.6159057923      9.52e-08  
   11   -5627.6159057923      3.89e-08  
   12   -5627.6159057923      7.47e-09  Convergence criterion met
 ---------------------------------------
 SCF time:   CPU 30.91s  wall 12.00s 
 SCF   energy in the final basis set =    -5627.6159057923
 Total energy in the final basis set =    -5627.6159057923

 --------------------------------------------------------------
             Orbital Energies (a.u.) and Symmetries
 --------------------------------------------------------------

 Alpha MOs, Restricted
 -- Occupied --                  
-482.87 -482.85  -77.13  -62.52  -62.50  -56.34  -56.34  -56.34
  1 A'    2 A'    3 A'    4 A'    5 A'    6 A'    7 A'    1 A"                 
-56.321 -56.317 -56.317 -24.758 -10.358  -8.731  -8.708  -6.621
  8 A'    2 A"    9 A'   10 A'   11 A'   12 A'   13 A'   14 A'                 
 -6.564  -6.549  -6.548  -6.539  -6.527  -6.527  -4.783  -4.779
 15 A'   16 A'    3 A"   17 A'    4 A"   18 A'   19 A'    5 A"                 
 -4.778  -2.674  -2.670  -2.670  -2.658  -2.658  -2.650  -2.647
 20 A'   21 A'   22 A'    6 A"   23 A'    7 A"   24 A'    8 A"                 
 -2.646  -2.637  -2.637  -1.288  -0.830  -0.798  -0.747  -0.628
 25 A'    9 A"   26 A'   27 A'   28 A'   29 A'   30 A'   31 A'                 
 -0.531  -0.522  -0.483  -0.392  -0.355  -0.354  -0.328  -0.327
 32 A'   10 A"   33 A'   34 A'   11 A"   35 A'   12 A"   36 A'                 
 -0.307  -0.285
 37 A'   13 A"                                                                 
 -- Virtual --                   
 -0.136  -0.098  -0.077  -0.009   0.018   0.029   0.038   0.038
 38 A'   14 A"   39 A'   40 A'   41 A'   42 A'   15 A"   43 A'                 
  0.052   0.061   0.065   0.070   0.083   0.083   0.096   0.101
 44 A'   45 A'   16 A"   46 A'   47 A'   17 A"   18 A"   48 A'                 
  0.116   0.131   0.139   0.177   0.191   0.246   0.266   0.278
 49 A'   50 A'   51 A'   52 A'   53 A'   54 A'   55 A'   19 A"                 
  0.279   0.310   0.342   0.349   0.376   0.390   0.413   0.419
 20 A"   56 A'   57 A'   58 A'   59 A'   60 A'   21 A"   61 A'                 
  0.435   0.444   0.459   0.465   0.487   0.495   0.539   0.554
 22 A"   62 A'   23 A"   63 A'   64 A'   24 A"   25 A"   26 A"                 
  0.554   0.571   0.573   0.593   0.609   0.620   0.667   0.678
 65 A'   27 A"   66 A'   67 A'   68 A'   69 A'   70 A'   71 A'                 
  0.713   0.728   0.733   0.787   0.858   0.942   0.990   1.043
 28 A"   72 A'   29 A"   73 A'   74 A'   75 A'   76 A'   77 A'                 
  1.229   1.325   1.373   1.424   1.466   1.513   1.543   1.630
 30 A"   78 A'   31 A"   79 A'   32 A"   80 A'   33 A"   81 A'                 
  1.686   1.761   1.868   1.893   1.967   1.993   2.006   2.010
 82 A'   83 A'   84 A'   85 A'   34 A"   35 A"   86 A'   87 A'                 
  2.079   2.137   2.611   2.810   3.083   3.721   3.727   3.917
 88 A'   89 A'   36 A"   90 A'   91 A'   37 A"   92 A'   38 A"                 
  3.930   3.973   3.983   3.988   3.997   4.000   4.008   4.039
 93 A'   39 A"   94 A'   40 A"   41 A"   95 A'   42 A"   96 A'                 
  4.103   4.179   4.262   4.634   6.243   6.318   6.439   6.568
 97 A'   98 A'   99 A'  100 A'   43 A"  101 A'  102 A'  103 A'                 
  6.595   6.915   7.522   7.542   7.546   7.561   7.606   7.626
104 A'  105 A'   44 A"  106 A'   45 A"  107 A'  108 A'  109 A'                 
 13.771  13.904  13.996  23.381  47.828  47.884  66.690 163.033
 46 A"  110 A'  111 A'  112 A'  113 A'  114 A'  115 A'  116 A'                 
289.713 289.732 289.743 289.755 289.815 289.8331020.6051020.670
 47 A"  117 A'   48 A"  118 A'  119 A'  120 A'  121 A'  122 A'                 

 Beta MOs, Restricted
 -- Occupied --                  
-482.87 -482.85  -77.13  -62.52  -62.50  -56.34  -56.34  -56.34
  1 A'    2 A'    3 A'    4 A'    5 A'    6 A'    7 A'    1 A"                 
-56.321 -56.317 -56.317 -24.758 -10.358  -8.731  -8.708  -6.621
  8 A'    2 A"    9 A'   10 A'   11 A'   12 A'   13 A'   14 A'                 
 -6.564  -6.549  -6.548  -6.539  -6.527  -6.527  -4.783  -4.779
 15 A'   16 A'    3 A"   17 A'    4 A"   18 A'   19 A'    5 A"                 
 -4.778  -2.674  -2.670  -2.670  -2.658  -2.658  -2.650  -2.647
 20 A'   21 A'   22 A'    6 A"   23 A'    7 A"   24 A'    8 A"                 
 -2.646  -2.637  -2.637  -1.288  -0.830  -0.798  -0.747  -0.628
 25 A'    9 A"   26 A'   27 A'   28 A'   29 A'   30 A'   31 A'                 
 -0.531  -0.522  -0.483  -0.392  -0.355  -0.354  -0.328  -0.327
 32 A'   10 A"   33 A'   34 A'   11 A"   35 A'   12 A"   36 A'                 
 -0.307  -0.285
 37 A'   13 A"                                                                 
 -- Virtual --                   
 -0.136  -0.098  -0.077  -0.009   0.018   0.029   0.038   0.038
 38 A'   14 A"   39 A'   40 A'   41 A'   42 A'   15 A"   43 A'                 
  0.052   0.061   0.065   0.070   0.083   0.083   0.096   0.101
 44 A'   45 A'   16 A"   46 A'   47 A'   17 A"   18 A"   48 A'                 
  0.116   0.131   0.139   0.177   0.191   0.246   0.266   0.278
 49 A'   50 A'   51 A'   52 A'   53 A'   54 A'   55 A'   19 A"                 
  0.279   0.310   0.342   0.349   0.376   0.390   0.413   0.419
 20 A"   56 A'   57 A'   58 A'   59 A'   60 A'   21 A"   61 A'                 
  0.435   0.444   0.459   0.465   0.487   0.495   0.539   0.554
 22 A"   62 A'   23 A"   63 A'   64 A'   24 A"   25 A"   26 A"                 
  0.554   0.571   0.573   0.593   0.609   0.620   0.667   0.678
 65 A'   27 A"   66 A'   67 A'   68 A'   69 A'   70 A'   71 A'                 
  0.713   0.728   0.733   0.787   0.858   0.942   0.990   1.043
 28 A"   72 A'   29 A"   73 A'   74 A'   75 A'   76 A'   77 A'                 
  1.229   1.325   1.373   1.424   1.466   1.513   1.543   1.630
 30 A"   78 A'   31 A"   79 A'   32 A"   80 A'   33 A"   81 A'                 
  1.686   1.761   1.868   1.893   1.967   1.993   2.006   2.010
 82 A'   83 A'   84 A'   85 A'   34 A"   35 A"   86 A'   87 A'                 
  2.079   2.137   2.611   2.810   3.083   3.721   3.727   3.917
 88 A'   89 A'   36 A"   90 A'   91 A'   37 A"   92 A'   38 A"                 
  3.930   3.973   3.983   3.988   3.997   4.000   4.008   4.039
 93 A'   39 A"   94 A'   40 A"   41 A"   95 A'   42 A"   96 A'                 
  4.103   4.179   4.262   4.634   6.243   6.318   6.439   6.568
 97 A'   98 A'   99 A'  100 A'   43 A"  101 A'  102 A'  103 A'                 
  6.595   6.915   7.522   7.542   7.546   7.561   7.606   7.626
104 A'  105 A'   44 A"  106 A'   45 A"  107 A'  108 A'  109 A'                 
 13.771  13.904  13.996  23.381  47.828  47.884  66.690 163.033
 46 A"  110 A'  111 A'  112 A'  113 A'  114 A'  115 A'  116 A'                 
289.713 289.732 289.743 289.755 289.815 289.8331020.6051020.670
 47 A"  117 A'   48 A"  118 A'  119 A'  120 A'  121 A'  122 A'                 
 --------------------------------------------------------------

          Ground-State Mulliken Net Atomic Charges

     Atom                 Charge (a.u.)
  ----------------------------------------
      1 C                    -0.008664
      2 P                     0.149200
      3 Br                   -0.146754
      4 Br                   -0.000894
      5 F                     0.007112
  ----------------------------------------
  Sum of atomic charges =    -0.000000

 -----------------------------------------------------------------
                    Cartesian Multipole Moments
 -----------------------------------------------------------------
    Charge (ESU x 10^10)
                -0.0000
    Dipole Moment (Debye)
         X       0.8439      Y       0.8055      Z      -0.0000
       Tot       1.1666
    Quadrupole Moments (Debye-Ang)
        XX     -60.0558     XY       0.3734     YY     -61.7473
        XZ      -0.0000     YZ       0.0000     ZZ     -60.9556
    Octopole Moments (Debye-Ang^2)
       XXX      21.9911    XXY       0.3650    XYY       2.0561
       YYY       4.1581    XXZ      -0.0000    XYZ      -0.0000
       YYZ      -0.0000    XZZ       2.3197    YZZ       0.5528
       ZZZ      -0.0000
    Hexadecapole Moments (Debye-Ang^3)
      XXXX   -1536.4753   XXXY      43.1402   XXYY    -315.3001
      XYYY      21.7325   YYYY    -230.0051   XXXZ      -0.0000
      XXYZ       0.0000   XYYZ      -0.0000   YYYZ       0.0000
      XXZZ    -295.5830   XYZZ       6.8649   YYZZ     -49.9212
      XZZZ      -0.0000   YZZZ       0.0000   ZZZZ     -76.4281
 -----------------------------------------------------------------
 Calculating analytic gradient of the SCF energy
 Gradient of SCF Energy
            1           2           3           4           5
    1  -0.0467149   0.0353836  -0.0197889   0.0469966  -0.0158765
    2   0.0578369  -0.0404191  -0.0023667   0.0108971  -0.0259482
    3  -0.0000000  -0.0000000   0.0000000   0.0000000   0.0000000
 Max gradient component =       5.784E-02
 RMS gradient           =       2.836E-02
 Gradient time:  CPU 8.39 s  wall 2.87 s
 Geometry Optimization Parameters
   NAtoms,    NIC,     NZ,  NCons,   NDum,   NFix, NCnnct, MaxDiis
        5      20       5       0       0       0       0       0

 Cartesian Hessian Update
 Hessian Updated using BFGS Update


** GEOMETRY OPTIMIZATION IN DELOCALIZED INTERNAL COORDINATES **
   Searching for a Minimum

   Optimization Cycle:   4

                       Coordinates (Angstroms)
     ATOM                X               Y               Z
      1  C         0.5343624805   -0.4286230293    0.0000000000
      2  P        -0.4641902491    0.8452268463    0.0000000000
      3  Br       -2.6627895732   -0.0248389507    0.0000000000
      4  Br        2.6313264413   -0.0024469094    0.0000000000
      5  F         0.2362605325   -1.7456183299    0.0000000000
   Point Group: cs    Number of degrees of freedom:     7


   Energy is  -5627.615905792

 Hessian Updated using BFGS Update

  7 Hessian modes will be used to form the next step
  Hessian Eigenvalues:
     0.055506    0.092035    0.222211    0.250207    0.251371    0.287137
     0.949782

 Minimum Search - Taking Simple RFO Step
 Searching for Lamda that Minimizes Along All modes
 Value Taken    Lamda =  -0.03951185
 Calculated Step too Large.  Step scaled by  0.511075
 Step Taken.  Stepsize is  0.300000

                             Maximum     Tolerance    Cnvgd?
         Gradient           0.048560      0.000300      NO
         Displacement       0.192473      0.001200      NO
         Energy change     -0.026673      0.000001      NO


 New Cartesian Coordinates Obtained by Inverse Iteration

 Displacement from previous Coordinates is:  0.333326
 ----------------------------------------------------------------
             Standard Nuclear Orientation (Angstroms)
    I     Atom           X                Y                Z
 ----------------------------------------------------------------
    1      C       0.5382073555    -0.4255665943     0.0000000000
    2      P      -0.4519751309     0.8846393318     0.0000000000
    3      Br     -2.5766902295    -0.0515103575     0.0000000000
    4      Br      2.4975207904    -0.0437491595     0.0000000000
    5      F       0.2679068465    -1.7201135934     0.0000000000
 ----------------------------------------------------------------
 Molecular Point Group                 Cs    NOp =  2
 Largest Abelian Subgroup              Cs    NOp =  2
 Nuclear Repulsion Energy =   615.6900686082 hartrees
 There are       50 alpha and       50 beta electrons
 Applying Cartesian multipole field
    Component          Value
    ---------          -----
     (2,0,0)        1.00000E-11
     (0,2,0)        2.00000E-11
     (0,0,2)       -3.00000E-11
 Nucleus-field energy     =     0.0000000191 hartrees
 Requested basis set is 6-311++G(d,p)
 There are 63 shells and 170 basis functions
 A cutoff of  1.0D-11 yielded   1527 shell pairs
 There are     12070 function pairs (     13345 Cartesian)
 Smallest overlap matrix eigenvalue = 4.77E-04
 Guess MOs from SCF MO coefficient file

 -----------------------------------------------------------------------
  General SCF calculation program by
  Eric Jon Sundstrom, Paul Horn, Yuezhi Mao, Dmitri Zuev, Alec White,
  David Stuck, Shaama M.S., Shane Yost, Joonho Lee, David Small,
  Daniel Levine, Susi Lehtola, Hugh Burton, Evgeny Epifanovsky
 -----------------------------------------------------------------------
 Exchange:     0.2000 Hartree-Fock + 0.0800 Slater + 0.7200 B88
 Correlation:  0.1900 VWN1RPA + 0.8100 LYP
 Using SG-1 standard quadrature grid
 using 4 threads for integral computing
 -------------------------------------------------------
 OpenMP Integral computing Module                
 Release: version 2.0, May 2017, Q-Chem Inc. Pleasanton 
 -------------------------------------------------------
 -------------------------------------------------------
 OpenMP BLAS3 based DFT computing Module                
 Release: version 1.0, May 2013, Q-Chem Inc. Pittsburgh 
 -------------------------------------------------------
 A restricted SCF calculation will be
 performed using DIIS
 SCF converges when DIIS error is below 1.0e-08
 ---------------------------------------
  Cycle       Energy         DIIS error
 ---------------------------------------
    1   -5627.6270800749      8.83e-04  
    2   -5627.6309611110      2.90e-04  
    3   -5627.6307190816      3.92e-04  
    4   -5627.6312511597      1.04e-04  
    5   -5627.6312938794      3.54e-05  
    6   -5627.6312983252      8.93e-06  
    7   -5627.6312985219      3.96e-06  
    8   -5627.6312985593      1.16e-06  
    9   -5627.6312985622      2.50e-07  
   10   -5627.6312985622      7.88e-08  
   11   -5627.6312985623      2.91e-08  
   12   -5627.6312985623      4.41e-09  Convergence criterion met
 ---------------------------------------
 SCF time:   CPU 31.80s  wall 12.00s 
 SCF   energy in the final basis set =    -5627.6312985623
 Total energy in the final basis set =    -5627.6312985623

 --------------------------------------------------------------
             Orbital Energies (a.u.) and Symmetries
 --------------------------------------------------------------

 Alpha MOs, Restricted
 -- Occupied --                  
-482.87 -482.84  -77.12  -62.52  -62.50  -56.35  -56.34  -56.34
  1 A'    2 A'    3 A'    4 A'    5 A'    6 A'    7 A'    1 A"                 
-56.317 -56.314 -56.313 -24.758 -10.353  -8.733  -8.705  -6.614
  8 A'    2 A"    9 A'   10 A'   11 A'   12 A'   13 A'   14 A'                 
 -6.565  -6.551  -6.550  -6.536  -6.524  -6.524  -4.777  -4.772
 15 A'   16 A'    3 A"   17 A'    4 A"   18 A'   19 A'    5 A"                 
 -4.772  -2.675  -2.672  -2.671  -2.660  -2.660  -2.647  -2.643
 20 A'   21 A'   22 A'    6 A"   23 A'    7 A"   24 A'    8 A"                 
 -2.643  -2.634  -2.634  -1.299  -0.846  -0.802  -0.735  -0.633
 25 A'    9 A"   26 A'   27 A'   28 A'   29 A'   30 A'   31 A'                 
 -0.540  -0.529  -0.486  -0.395  -0.360  -0.357  -0.329  -0.328
 32 A'   10 A"   33 A'   34 A'   11 A"   35 A'   12 A"   36 A'                 
 -0.305  -0.274
 37 A'   13 A"                                                                 
 -- Virtual --                   
 -0.105  -0.095  -0.057  -0.009   0.019   0.030   0.038   0.041
 38 A'   14 A"   39 A'   40 A'   41 A'   42 A'   15 A"   43 A'                 
  0.052   0.062   0.066   0.075   0.082   0.083   0.097   0.103
 44 A'   45 A'   16 A"   46 A'   17 A"   47 A'   18 A"   48 A'                 
  0.119   0.135   0.137   0.183   0.191   0.248   0.268   0.279
 49 A'   50 A'   51 A'   52 A'   53 A'   54 A'   55 A'   19 A"                 
  0.282   0.307   0.340   0.346   0.380   0.395   0.409   0.416
 20 A"   56 A'   57 A'   58 A'   59 A'   60 A'   21 A"   61 A'                 
  0.435   0.443   0.462   0.474   0.481   0.493   0.531   0.551
 22 A"   62 A'   23 A"   63 A'   64 A'   24 A"   25 A"   26 A"                 
  0.557   0.571   0.578   0.604   0.615   0.628   0.671   0.709
 65 A'   27 A"   66 A'   67 A'   68 A'   69 A'   70 A'   71 A'                 
  0.726   0.751   0.773   0.805   0.868   0.958   0.978   1.054
 28 A"   29 A"   72 A'   73 A'   74 A'   75 A'   76 A'   77 A'                 
  1.249   1.324   1.373   1.429   1.461   1.547   1.581   1.652
 30 A"   78 A'   31 A"   79 A'   32 A"   33 A"   80 A'   81 A'                 
  1.698   1.758   1.876   1.889   1.967   1.997   2.017   2.023
 82 A'   83 A'   84 A'   85 A'   34 A"   35 A"   86 A'   87 A'                 
  2.094   2.160   2.611   2.851   3.096   3.719   3.727   3.937
 88 A'   89 A'   36 A"   90 A'   91 A'   37 A"   92 A'   38 A"                 
  3.951   3.976   3.986   3.991   4.003   4.005   4.026   4.054
 93 A'   39 A"   94 A'   40 A"   41 A"   95 A'   42 A"   96 A'                 
  4.135   4.196   4.314   4.650   6.242   6.322   6.446   6.601
 97 A'   98 A'   99 A'  100 A'   43 A"  101 A'  102 A'  103 A'                 
  6.615   6.912   7.522   7.548   7.550   7.567   7.619   7.632
104 A'  105 A'   44 A"  106 A'   45 A"  107 A'  108 A'  109 A'                 
 13.779  13.912  13.990  23.404  47.846  47.891  66.694 163.028
 46 A"  110 A'  111 A'  112 A'  113 A'  114 A'  115 A'  116 A'                 
289.714 289.741 289.747 289.763 289.828 289.8501020.6271020.678
 47 A"  117 A'   48 A"  118 A'  119 A'  120 A'  121 A'  122 A'                 

 Beta MOs, Restricted
 -- Occupied --                  
-482.87 -482.84  -77.12  -62.52  -62.50  -56.35  -56.34  -56.34
  1 A'    2 A'    3 A'    4 A'    5 A'    6 A'    7 A'    1 A"                 
-56.317 -56.314 -56.313 -24.758 -10.353  -8.733  -8.705  -6.614
  8 A'    2 A"    9 A'   10 A'   11 A'   12 A'   13 A'   14 A'                 
 -6.565  -6.551  -6.550  -6.536  -6.524  -6.524  -4.777  -4.772
 15 A'   16 A'    3 A"   17 A'    4 A"   18 A'   19 A'    5 A"                 
 -4.772  -2.675  -2.672  -2.671  -2.660  -2.660  -2.647  -2.643
 20 A'   21 A'   22 A'    6 A"   23 A'    7 A"   24 A'    8 A"                 
 -2.643  -2.634  -2.634  -1.299  -0.846  -0.802  -0.735  -0.633
 25 A'    9 A"   26 A'   27 A'   28 A'   29 A'   30 A'   31 A'                 
 -0.540  -0.529  -0.486  -0.395  -0.360  -0.357  -0.329  -0.328
 32 A'   10 A"   33 A'   34 A'   11 A"   35 A'   12 A"   36 A'                 
 -0.305  -0.274
 37 A'   13 A"                                                                 
 -- Virtual --                   
 -0.105  -0.095  -0.057  -0.009   0.019   0.030   0.038   0.041
 38 A'   14 A"   39 A'   40 A'   41 A'   42 A'   15 A"   43 A'                 
  0.052   0.062   0.066   0.075   0.082   0.083   0.097   0.103
 44 A'   45 A'   16 A"   46 A'   17 A"   47 A'   18 A"   48 A'                 
  0.119   0.135   0.137   0.183   0.191   0.248   0.268   0.279
 49 A'   50 A'   51 A'   52 A'   53 A'   54 A'   55 A'   19 A"                 
  0.282   0.307   0.340   0.346   0.380   0.395   0.409   0.416
 20 A"   56 A'   57 A'   58 A'   59 A'   60 A'   21 A"   61 A'                 
  0.435   0.443   0.462   0.474   0.481   0.493   0.531   0.551
 22 A"   62 A'   23 A"   63 A'   64 A'   24 A"   25 A"   26 A"                 
  0.557   0.571   0.578   0.604   0.615   0.628   0.671   0.709
 65 A'   27 A"   66 A'   67 A'   68 A'   69 A'   70 A'   71 A'                 
  0.726   0.751   0.773   0.805   0.868   0.958   0.978   1.054
 28 A"   29 A"   72 A'   73 A'   74 A'   75 A'   76 A'   77 A'                 
  1.249   1.324   1.373   1.429   1.461   1.547   1.581   1.652
 30 A"   78 A'   31 A"   79 A'   32 A"   33 A"   80 A'   81 A'                 
  1.698   1.758   1.876   1.889   1.967   1.997   2.017   2.023
 82 A'   83 A'   84 A'   85 A'   34 A"   35 A"   86 A'   87 A'                 
  2.094   2.160   2.611   2.851   3.096   3.719   3.727   3.937
 88 A'   89 A'   36 A"   90 A'   91 A'   37 A"   92 A'   38 A"                 
  3.951   3.976   3.986   3.991   4.003   4.005   4.026   4.054
 93 A'   39 A"   94 A'   40 A"   41 A"   95 A'   42 A"   96 A'                 
  4.135   4.196   4.314   4.650   6.242   6.322   6.446   6.601
 97 A'   98 A'   99 A'  100 A'   43 A"  101 A'  102 A'  103 A'                 
  6.615   6.912   7.522   7.548   7.550   7.567   7.619   7.632
104 A'  105 A'   44 A"  106 A'   45 A"  107 A'  108 A'  109 A'                 
 13.779  13.912  13.990  23.404  47.846  47.891  66.694 163.028
 46 A"  110 A'  111 A'  112 A'  113 A'  114 A'  115 A'  116 A'                 
289.714 289.741 289.747 289.763 289.828 289.8501020.6271020.678
 47 A"  117 A'   48 A"  118 A'  119 A'  120 A'  121 A'  122 A'                 
 --------------------------------------------------------------

          Ground-State Mulliken Net Atomic Charges

     Atom                 Charge (a.u.)
  ----------------------------------------
      1 C                    -0.048708
      2 P                     0.146836
      3 Br                   -0.150274
      4 Br                    0.020522
      5 F                     0.031624
  ----------------------------------------
  Sum of atomic charges =    -0.000000

 -----------------------------------------------------------------
                    Cartesian Multipole Moments
 -----------------------------------------------------------------
    Charge (ESU x 10^10)
                 0.0000
    Dipole Moment (Debye)
         X       1.1010      Y       0.7165      Z      -0.0000
       Tot       1.3136
    Quadrupole Moments (Debye-Ang)
        XX     -59.8476     XY       0.3261     YY     -61.3802
        XZ      -0.0000     YZ       0.0000     ZZ     -60.8095
    Octopole Moments (Debye-Ang^2)
       XXX      24.4621    XXY       0.3025    XYY       2.6738
       YYY       5.5861    XXZ       0.0000    XYZ       0.0000
       YYZ      -0.0000    XZZ       3.4376    YZZ       0.9626
       ZZZ      -0.0000
    Hexadecapole Moments (Debye-Ang^3)
      XXXX   -1424.8832   XXXY      44.7904   XXYY    -292.6721
      XYYY      24.3280   YYYY    -231.8544   XXXZ      -0.0000
      XXYZ       0.0000   XYYZ      -0.0000   YYYZ       0.0000
      XXZZ    -273.1063   XYZZ       7.8248   YYZZ     -50.2778
      XZZZ       0.0000   YZZZ       0.0000   ZZZZ     -76.1796
 -----------------------------------------------------------------
 Calculating analytic gradient of the SCF energy
 Gradient of SCF Energy
            1           2           3           4           5
    1  -0.0343818   0.0250530  -0.0113034   0.0239529  -0.0033207
    2   0.0239562  -0.0218492  -0.0024119   0.0058101  -0.0055051
    3   0.0000000  -0.0000000   0.0000000  -0.0000000  -0.0000000
 Max gradient component =       3.438E-02
 RMS gradient           =       1.559E-02
 Gradient time:  CPU 8.67 s  wall 3.18 s
 Geometry Optimization Parameters
   NAtoms,    NIC,     NZ,  NCons,   NDum,   NFix, NCnnct, MaxDiis
        5      20       5       0       0       0       0       0

 Cartesian Hessian Update
 Hessian Updated using BFGS Update


** GEOMETRY OPTIMIZATION IN DELOCALIZED INTERNAL COORDINATES **
   Searching for a Minimum

   Optimization Cycle:   5

                       Coordinates (Angstroms)
     ATOM                X               Y               Z
      1  C         0.5382073555   -0.4255665943    0.0000000000
      2  P        -0.4519751309    0.8846393318    0.0000000000
      3  Br       -2.5766902295   -0.0515103575    0.0000000000
      4  Br        2.4975207904   -0.0437491595    0.0000000000
      5  F         0.2679068465   -1.7201135934    0.0000000000
   Point Group: cs    Number of degrees of freedom:     7


   Energy is  -5627.631298562

 Hessian Updated using BFGS Update

  7 Hessian modes will be used to form the next step
  Hessian Eigenvalues:
     0.074865    0.091474    0.234463    0.250186    0.259068    0.310861
     0.918298

 Minimum Search - Taking Simple RFO Step
 Searching for Lamda that Minimizes Along All modes
 Value Taken    Lamda =  -0.01024299
 Calculated Step too Large.  Step scaled by  0.956420
 Step Taken.  Stepsize is  0.300000

                             Maximum     Tolerance    Cnvgd?
         Gradient           0.025824      0.000300      NO
         Displacement       0.225524      0.001200      NO
         Energy change     -0.015393      0.000001      NO


 New Cartesian Coordinates Obtained by Inverse Iteration

 Displacement from previous Coordinates is:  0.314913
 ----------------------------------------------------------------
             Standard Nuclear Orientation (Angstroms)
    I     Atom           X                Y                Z
 ----------------------------------------------------------------
    1      C       0.5545182664    -0.4101367052     0.0000000000
    2      P      -0.4522575761     0.9212106305     0.0000000000
    3      Br     -2.4832210815    -0.0818165073     0.0000000000
    4      Br      2.3779607674    -0.0832553619     0.0000000000
    5      F       0.2779692557    -1.7023024289     0.0000000000
 ----------------------------------------------------------------
 Molecular Point Group                 Cs    NOp =  2
 Largest Abelian Subgroup              Cs    NOp =  2
 Nuclear Repulsion Energy =   636.1843880456 hartrees
 There are       50 alpha and       50 beta electrons
 Applying Cartesian multipole field
    Component          Value
    ---------          -----
     (2,0,0)        1.00000E-11
     (0,2,0)        2.00000E-11
     (0,0,2)       -3.00000E-11
 Nucleus-field energy     =     0.0000000179 hartrees
 Requested basis set is 6-311++G(d,p)
 There are 63 shells and 170 basis functions
 A cutoff of  1.0D-11 yielded   1552 shell pairs
 There are     12248 function pairs (     13536 Cartesian)
 Smallest overlap matrix eigenvalue = 3.25E-04
 Guess MOs from SCF MO coefficient file

 -----------------------------------------------------------------------
  General SCF calculation program by
  Eric Jon Sundstrom, Paul Horn, Yuezhi Mao, Dmitri Zuev, Alec White,
  David Stuck, Shaama M.S., Shane Yost, Joonho Lee, David Small,
  Daniel Levine, Susi Lehtola, Hugh Burton, Evgeny Epifanovsky
 -----------------------------------------------------------------------
 Exchange:     0.2000 Hartree-Fock + 0.0800 Slater + 0.7200 B88
 Correlation:  0.1900 VWN1RPA + 0.8100 LYP
 Using SG-1 standard quadrature grid
 using 4 threads for integral computing
 -------------------------------------------------------
 OpenMP Integral computing Module                
 Release: version 2.0, May 2017, Q-Chem Inc. Pleasanton 
 -------------------------------------------------------
 -------------------------------------------------------
 OpenMP BLAS3 based DFT computing Module                
 Release: version 1.0, May 2013, Q-Chem Inc. Pittsburgh 
 -------------------------------------------------------
 A restricted SCF calculation will be
 performed using DIIS
 SCF converges when DIIS error is below 1.0e-08
 ---------------------------------------
  Cycle       Energy         DIIS error
 ---------------------------------------
    1   -5627.6289004880      9.77e-04  
    2   -5627.6337373711      3.75e-04  
    3   -5627.6334839820      4.70e-04  
    4   -5627.6342006077      1.21e-04  
    5   -5627.6342578720      4.59e-05  
    6   -5627.6342652214      1.03e-05  
    7   -5627.6342654886      4.73e-06  
    8   -5627.6342655394      9.45e-07  
    9   -5627.6342655408      2.61e-07  
   10   -5627.6342655409      8.43e-08  
   11   -5627.6342655410      2.28e-08  
   12   -5627.6342655409      4.28e-09  Convergence criterion met
 ---------------------------------------
 SCF time:   CPU 32.64s  wall 13.00s 
 SCF   energy in the final basis set =    -5627.6342655409
 Total energy in the final basis set =    -5627.6342655409

 --------------------------------------------------------------
             Orbital Energies (a.u.) and Symmetries
 --------------------------------------------------------------

 Alpha MOs, Restricted
 -- Occupied --                  
-482.88 -482.84  -77.11  -62.53  -62.49  -56.35  -56.34  -56.34
  1 A'    2 A'    3 A'    4 A'    5 A'    6 A'    7 A'    1 A"                 
-56.315 -56.311 -56.311 -24.749 -10.344  -8.737  -8.703  -6.607
  8 A'    2 A"    9 A'   10 A'   11 A'   12 A'   13 A'   14 A'                 
 -6.569  -6.556  -6.556  -6.533  -6.522  -6.521  -4.770  -4.765
 15 A'   16 A'    3 A"   17 A'    4 A"   18 A'   19 A'    5 A"                 
 -4.764  -2.680  -2.676  -2.676  -2.665  -2.665  -2.644  -2.641
 20 A'   21 A'   22 A'    6 A"   23 A'    7 A"   24 A'    8 A"                 
 -2.641  -2.632  -2.632  -1.295  -0.871  -0.806  -0.722  -0.629
 25 A'   26 A'    9 A"   27 A'   28 A'   29 A'   30 A'   31 A'                 
 -0.541  -0.526  -0.490  -0.399  -0.369  -0.360  -0.332  -0.331
 32 A'   10 A"   33 A'   34 A'   11 A"   35 A'   12 A"   36 A'                 
 -0.302  -0.263
 37 A'   13 A"                                                                 
 -- Virtual --                   
 -0.093  -0.080  -0.033  -0.008   0.020   0.032   0.039   0.043
 14 A"   38 A'   39 A'   40 A'   41 A'   42 A'   15 A"   43 A'                 
  0.051   0.063   0.066   0.081   0.082   0.085   0.100   0.104
 44 A'   45 A'   16 A"   17 A"   46 A'   47 A'   18 A"   48 A'                 
  0.121   0.133   0.140   0.180   0.194   0.250   0.271   0.279
 49 A'   50 A'   51 A'   52 A'   53 A'   54 A'   55 A'   19 A"                 
  0.285   0.305   0.335   0.344   0.380   0.401   0.403   0.414
 20 A"   56 A'   57 A'   58 A'   59 A'   60 A'   21 A"   61 A'                 
  0.433   0.440   0.470   0.473   0.491   0.495   0.519   0.547
 22 A"   62 A'   23 A"   63 A'   24 A"   64 A'   25 A"   26 A"                 
  0.560   0.573   0.584   0.614   0.619   0.642   0.674   0.741
 65 A'   27 A"   66 A'   67 A'   68 A'   69 A'   70 A'   28 A"                 
  0.743   0.768   0.804   0.813   0.897   0.957   0.994   1.072
 71 A'   29 A"   72 A'   73 A'   74 A'   75 A'   76 A'   77 A'                 
  1.263   1.328   1.393   1.434   1.457   1.554   1.641   1.681
 30 A"   78 A'   31 A"   79 A'   32 A"   33 A"   80 A'   81 A'                 
  1.709   1.758   1.861   1.907   1.967   2.001   2.026   2.032
 82 A'   83 A'   84 A'   85 A'   34 A"   35 A"   86 A'   87 A'                 
  2.113   2.150   2.613   2.902   3.082   3.726   3.733   3.936
 88 A'   89 A'   36 A"   90 A'   91 A'   37 A"   92 A'   38 A"                 
  3.959   3.980   3.986   3.994   4.010   4.010   4.044   4.070
 93 A'   39 A"   94 A'   40 A"   41 A"   95 A'   42 A"   96 A'                 
  4.160   4.217   4.323   4.655   6.249   6.329   6.450   6.609
 97 A'   98 A'   99 A'  100 A'   43 A"  101 A'  102 A'  103 A'                 
  6.670   6.908   7.518   7.551   7.552   7.574   7.626   7.634
104 A'  105 A'   44 A"  106 A'   45 A"  107 A'  108 A'  109 A'                 
 13.788  13.920  13.984  23.412  47.880  47.899  66.706 163.025
 46 A"  110 A'  111 A'  112 A'  113 A'  114 A'  115 A'  116 A'                 
289.714 289.747 289.751 289.771 289.841 289.8491020.6691020.690
 47 A"  117 A'   48 A"  118 A'  119 A'  120 A'  121 A'  122 A'                 

 Beta MOs, Restricted
 -- Occupied --                  
-482.88 -482.84  -77.11  -62.53  -62.49  -56.35  -56.34  -56.34
  1 A'    2 A'    3 A'    4 A'    5 A'    6 A'    7 A'    1 A"                 
-56.315 -56.311 -56.311 -24.749 -10.344  -8.737  -8.703  -6.607
  8 A'    2 A"    9 A'   10 A'   11 A'   12 A'   13 A'   14 A'                 
 -6.569  -6.556  -6.556  -6.533  -6.522  -6.521  -4.770  -4.765
 15 A'   16 A'    3 A"   17 A'    4 A"   18 A'   19 A'    5 A"                 
 -4.764  -2.680  -2.676  -2.676  -2.665  -2.665  -2.644  -2.641
 20 A'   21 A'   22 A'    6 A"   23 A'    7 A"   24 A'    8 A"                 
 -2.641  -2.632  -2.632  -1.295  -0.871  -0.806  -0.722  -0.629
 25 A'   26 A'    9 A"   27 A'   28 A'   29 A'   30 A'   31 A'                 
 -0.541  -0.526  -0.490  -0.399  -0.369  -0.360  -0.332  -0.331
 32 A'   10 A"   33 A'   34 A'   11 A"   35 A'   12 A"   36 A'                 
 -0.302  -0.263
 37 A'   13 A"                                                                 
 -- Virtual --                   
 -0.093  -0.080  -0.033  -0.008   0.020   0.032   0.039   0.043
 14 A"   38 A'   39 A'   40 A'   41 A'   42 A'   15 A"   43 A'                 
  0.051   0.063   0.066   0.081   0.082   0.085   0.100   0.104
 44 A'   45 A'   16 A"   17 A"   46 A'   47 A'   18 A"   48 A'                 
  0.121   0.133   0.140   0.180   0.194   0.250   0.271   0.279
 49 A'   50 A'   51 A'   52 A'   53 A'   54 A'   55 A'   19 A"                 
  0.285   0.305   0.335   0.344   0.380   0.401   0.403   0.414
 20 A"   56 A'   57 A'   58 A'   59 A'   60 A'   21 A"   61 A'                 
  0.433   0.440   0.470   0.473   0.491   0.495   0.519   0.547
 22 A"   62 A'   23 A"   63 A'   24 A"   64 A'   25 A"   26 A"                 
  0.560   0.573   0.584   0.614   0.619   0.642   0.674   0.741
 65 A'   27 A"   66 A'   67 A'   68 A'   69 A'   70 A'   28 A"                 
  0.743   0.768   0.804   0.813   0.897   0.957   0.994   1.072
 71 A'   29 A"   72 A'   73 A'   74 A'   75 A'   76 A'   77 A'                 
  1.263   1.328   1.393   1.434   1.457   1.554   1.641   1.681
 30 A"   78 A'   31 A"   79 A'   32 A"   33 A"   80 A'   81 A'                 
  1.709   1.758   1.861   1.907   1.967   2.001   2.026   2.032
 82 A'   83 A'   84 A'   85 A'   34 A"   35 A"   86 A'   87 A'                 
  2.113   2.150   2.613   2.902   3.082   3.726   3.733   3.936
 88 A'   89 A'   36 A"   90 A'   91 A'   37 A"   92 A'   38 A"                 
  3.959   3.980   3.986   3.994   4.010   4.010   4.044   4.070
 93 A'   39 A"   94 A'   40 A"   41 A"   95 A'   42 A"   96 A'                 
  4.160   4.217   4.323   4.655   6.249   6.329   6.450   6.609
 97 A'   98 A'   99 A'  100 A'   43 A"  101 A'  102 A'  103 A'                 
  6.670   6.908   7.518   7.551   7.552   7.574   7.626   7.634
104 A'  105 A'   44 A"  106 A'   45 A"  107 A'  108 A'  109 A'                 
 13.788  13.920  13.984  23.412  47.880  47.899  66.706 163.025
 46 A"  110 A'  111 A'  112 A'  113 A'  114 A'  115 A'  116 A'                 
289.714 289.747 289.751 289.771 289.841 289.8491020.6691020.690
 47 A"  117 A'   48 A"  118 A'  119 A'  120 A'  121 A'  122 A'                 
 --------------------------------------------------------------

          Ground-State Mulliken Net Atomic Charges

     Atom                 Charge (a.u.)
  ----------------------------------------
      1 C                    -0.089340
      2 P                     0.139798
      3 Br                   -0.146911
      4 Br                    0.064936
      5 F                     0.031516
  ----------------------------------------
  Sum of atomic charges =    -0.000000

 -----------------------------------------------------------------
                    Cartesian Multipole Moments
 -----------------------------------------------------------------
    Charge (ESU x 10^10)
                -0.0000
    Dipole Moment (Debye)
         X       1.3899      Y       0.7174      Z       0.0000
       Tot       1.5641
    Quadrupole Moments (Debye-Ang)
        XX     -59.0320     XY       0.3073     YY     -61.3439
        XZ      -0.0000     YZ       0.0000     ZZ     -60.5882
    Octopole Moments (Debye-Ang^2)
       XXX      26.6454    XXY       0.4016    XYY       3.0339
       YYY       7.4563    XXZ       0.0000    XYZ       0.0000
       YYZ       0.0000    XZZ       4.3756    YZZ       1.4400
       ZZZ       0.0000
    Hexadecapole Moments (Debye-Ang^3)
      XXXX   -1315.9616   XXXY      45.0807   XXYY    -271.5348
      XYYY      26.0636   YYYY    -236.4799   XXXZ      -0.0000
      XXYZ      -0.0000   XYYZ      -0.0000   YYYZ       0.0000
      XXZZ    -251.7129   XYZZ       8.3919   YYZZ     -50.9969
      XZZZ      -0.0000   YZZZ       0.0000   ZZZZ     -75.6691
 -----------------------------------------------------------------
 Calculating analytic gradient of the SCF energy
 Gradient of SCF Energy
            1           2           3           4           5
    1   0.0043623   0.0119857   0.0013580  -0.0228922   0.0051861
    2   0.0079795  -0.0069502  -0.0004005  -0.0031086   0.0024798
    3  -0.0000000   0.0000000  -0.0000000  -0.0000000   0.0000000
 Max gradient component =       2.289E-02
 RMS gradient           =       7.499E-03
 Gradient time:  CPU 9.04 s  wall 3.11 s
 Geometry Optimization Parameters
   NAtoms,    NIC,     NZ,  NCons,   NDum,   NFix, NCnnct, MaxDiis
        5      20       5       0       0       0       0       0

 Cartesian Hessian Update
 Hessian Updated using BFGS Update


** GEOMETRY OPTIMIZATION IN DELOCALIZED INTERNAL COORDINATES **
   Searching for a Minimum

   Optimization Cycle:   6

                       Coordinates (Angstroms)
     ATOM                X               Y               Z
      1  C         0.5545182664   -0.4101367052    0.0000000000
      2  P        -0.4522575761    0.9212106305    0.0000000000
      3  Br       -2.4832210815   -0.0818165073    0.0000000000
      4  Br        2.3779607674   -0.0832553619    0.0000000000
      5  F         0.2779692557   -1.7023024289    0.0000000000
   Point Group: cs    Number of degrees of freedom:     7


   Energy is  -5627.634265541

 Hessian Updated using BFGS Update

  7 Hessian modes will be used to form the next step
  Hessian Eigenvalues:
     0.084537    0.141992    0.229847    0.250264    0.277594    0.328365
     0.868301

 Minimum Search - Taking Simple RFO Step
 Searching for Lamda that Minimizes Along All modes
 Value Taken    Lamda =  -0.00310494
 Step Taken.  Stepsize is  0.126903

                             Maximum     Tolerance    Cnvgd?
         Gradient           0.020059      0.000300      NO
         Displacement       0.072850      0.001200      NO
         Energy change     -0.002967      0.000001      NO


 New Cartesian Coordinates Obtained by Inverse Iteration

 Displacement from previous Coordinates is:  0.122641
 ----------------------------------------------------------------
             Standard Nuclear Orientation (Angstroms)
    I     Atom           X                Y                Z
 ----------------------------------------------------------------
    1      C       0.5442051548    -0.4096905767     0.0000000000
    2      P      -0.4722428706     0.9198351200     0.0000000000
    3      Br     -2.4891443326    -0.0880386459     0.0000000000
    4      Br      2.4341620990    -0.0845193122     0.0000000000
    5      F       0.2579895815    -1.6938869581     0.0000000000
 ----------------------------------------------------------------
 Molecular Point Group                 Cs    NOp =  2
 Largest Abelian Subgroup              Cs    NOp =  2
 Nuclear Repulsion Energy =   630.0809729891 hartrees
 There are       50 alpha and       50 beta electrons
 Applying Cartesian multipole field
    Component          Value
    ---------          -----
     (2,0,0)        1.00000E-11
     (0,2,0)        2.00000E-11
     (0,0,2)       -3.00000E-11
 Nucleus-field energy     =     0.0000000182 hartrees
 Requested basis set is 6-311++G(d,p)
 There are 63 shells and 170 basis functions
 A cutoff of  1.0D-11 yielded   1544 shell pairs
 There are     12185 function pairs (     13466 Cartesian)
 Smallest overlap matrix eigenvalue = 3.82E-04
 Guess MOs from SCF MO coefficient file

 -----------------------------------------------------------------------
  General SCF calculation program by
  Eric Jon Sundstrom, Paul Horn, Yuezhi Mao, Dmitri Zuev, Alec White,
  David Stuck, Shaama M.S., Shane Yost, Joonho Lee, David Small,
  Daniel Levine, Susi Lehtola, Hugh Burton, Evgeny Epifanovsky
 -----------------------------------------------------------------------
 Exchange:     0.2000 Hartree-Fock + 0.0800 Slater + 0.7200 B88
 Correlation:  0.1900 VWN1RPA + 0.8100 LYP
 Using SG-1 standard quadrature grid
 using 4 threads for integral computing
 -------------------------------------------------------
 OpenMP Integral computing Module                
 Release: version 2.0, May 2017, Q-Chem Inc. Pleasanton 
 -------------------------------------------------------
 -------------------------------------------------------
 OpenMP BLAS3 based DFT computing Module                
 Release: version 1.0, May 2013, Q-Chem Inc. Pittsburgh 
 -------------------------------------------------------
 A restricted SCF calculation will be
 performed using DIIS
 SCF converges when DIIS error is below 1.0e-08
 ---------------------------------------
  Cycle       Energy         DIIS error
 ---------------------------------------
    1   -5627.6343766566      4.78e-04  
    2   -5627.6350524180      3.37e-04  
    3   -5627.6349480477      3.71e-04  
    4   -5627.6354693073      6.12e-05  
    5   -5627.6354839012      1.78e-05  
    6   -5627.6354846827      4.22e-06  
    7   -5627.6354847344      1.98e-06  
    8   -5627.6354847421      2.78e-07  
    9   -5627.6354847424      8.83e-08  
   10   -5627.6354847423      3.16e-08  
   11   -5627.6354847423      5.17e-09  Convergence criterion met
 ---------------------------------------
 SCF time:   CPU 30.50s  wall 10.00s 
 SCF   energy in the final basis set =    -5627.6354847423
 Total energy in the final basis set =    -5627.6354847423

 --------------------------------------------------------------
             Orbital Energies (a.u.) and Symmetries
 --------------------------------------------------------------

 Alpha MOs, Restricted
 -- Occupied --                  
-482.87 -482.84  -77.11  -62.52  -62.50  -56.35  -56.34  -56.34
  1 A'    2 A'    3 A'    4 A'    5 A'    6 A'    7 A'    1 A"                 
-56.317 -56.314 -56.314 -24.753 -10.348  -8.733  -8.706  -6.609
  8 A'    2 A"    9 A'   10 A'   11 A'   12 A'   13 A'   14 A'                 
 -6.565  -6.552  -6.551  -6.536  -6.525  -6.524  -4.772  -4.767
 15 A'   16 A'    3 A"   17 A'    4 A"   18 A'   19 A'    5 A"                 
 -4.766  -2.676  -2.672  -2.672  -2.661  -2.661  -2.647  -2.644
 20 A'   21 A'   22 A'    6 A"   23 A'    7 A"   24 A'    8 A"                 
 -2.644  -2.635  -2.635  -1.300  -0.856  -0.809  -0.725  -0.631
 25 A'   26 A'    9 A"   27 A'   28 A'   29 A'   30 A'   31 A'                 
 -0.541  -0.528  -0.490  -0.397  -0.363  -0.359  -0.333  -0.329
 32 A'   10 A"   33 A'   34 A'   11 A"   35 A'   12 A"   36 A'                 
 -0.304  -0.265
 37 A'   13 A"                                                                 
 -- Virtual --                   
 -0.094  -0.084  -0.044  -0.008   0.020   0.031   0.039   0.042
 14 A"   38 A'   39 A'   40 A'   41 A'   42 A'   15 A"   43 A'                 
  0.052   0.062   0.066   0.080   0.081   0.083   0.099   0.103
 44 A'   45 A'   16 A"   46 A'   17 A"   47 A'   18 A"   48 A'                 
  0.121   0.134   0.139   0.183   0.195   0.247   0.270   0.278
 49 A'   50 A'   51 A'   52 A'   53 A'   54 A'   55 A'   19 A"                 
  0.285   0.305   0.333   0.345   0.379   0.398   0.407   0.414
 20 A"   56 A'   57 A'   58 A'   59 A'   60 A'   21 A"   61 A'                 
  0.433   0.438   0.466   0.474   0.485   0.493   0.523   0.549
 22 A"   62 A'   23 A"   63 A'   24 A"   64 A'   25 A"   26 A"                 
  0.559   0.572   0.584   0.614   0.616   0.641   0.671   0.736
 65 A'   27 A"   66 A'   67 A'   68 A'   69 A'   70 A'   71 A'                 
  0.743   0.767   0.795   0.811   0.886   0.951   0.982   1.075
 28 A"   29 A"   72 A'   73 A'   74 A'   75 A'   76 A'   77 A'                 
  1.257   1.323   1.382   1.434   1.452   1.553   1.620   1.672
 30 A"   78 A'   31 A"   79 A'   32 A"   33 A"   80 A'   81 A'                 
  1.709   1.761   1.861   1.895   1.968   1.999   2.023   2.029
 82 A'   83 A'   84 A'   85 A'   34 A"   35 A"   86 A'   87 A'                 
  2.107   2.162   2.612   2.882   3.080   3.722   3.730   3.941
 88 A'   89 A'   36 A"   90 A'   91 A'   37 A"   92 A'   38 A"                 
  3.958   3.981   3.987   3.991   4.008   4.008   4.037   4.068
 93 A'   39 A"   94 A'   40 A"   41 A"   95 A'   42 A"   96 A'                 
  4.151   4.217   4.328   4.655   6.245   6.327   6.447   6.607
 97 A'   98 A'   99 A'  100 A'   43 A"  101 A'  102 A'  103 A'                 
  6.647   6.903   7.521   7.550   7.550   7.572   7.626   7.635
104 A'  105 A'   44 A"   45 A"  106 A'  107 A'  108 A'  109 A'                 
 13.786  13.919  13.979  23.410  47.865  47.895  66.700 163.017
 46 A"  110 A'  111 A'  112 A'  113 A'  114 A'  115 A'  116 A'                 
289.716 289.744 289.748 289.768 289.840 289.8521020.6511020.685
 47 A"  117 A'   48 A"  118 A'  119 A'  120 A'  121 A'  122 A'                 

 Beta MOs, Restricted
 -- Occupied --                  
-482.87 -482.84  -77.11  -62.52  -62.50  -56.35  -56.34  -56.34
  1 A'    2 A'    3 A'    4 A'    5 A'    6 A'    7 A'    1 A"                 
-56.317 -56.314 -56.314 -24.753 -10.348  -8.733  -8.706  -6.609
  8 A'    2 A"    9 A'   10 A'   11 A'   12 A'   13 A'   14 A'                 
 -6.565  -6.552  -6.551  -6.536  -6.525  -6.524  -4.772  -4.767
 15 A'   16 A'    3 A"   17 A'    4 A"   18 A'   19 A'    5 A"                 
 -4.766  -2.676  -2.672  -2.672  -2.661  -2.661  -2.647  -2.644
 20 A'   21 A'   22 A'    6 A"   23 A'    7 A"   24 A'    8 A"                 
 -2.644  -2.635  -2.635  -1.300  -0.856  -0.809  -0.725  -0.631
 25 A'   26 A'    9 A"   27 A'   28 A'   29 A'   30 A'   31 A'                 
 -0.541  -0.528  -0.490  -0.397  -0.363  -0.359  -0.333  -0.329
 32 A'   10 A"   33 A'   34 A'   11 A"   35 A'   12 A"   36 A'                 
 -0.304  -0.265
 37 A'   13 A"                                                                 
 -- Virtual --                   
 -0.094  -0.084  -0.044  -0.008   0.020   0.031   0.039   0.042
 14 A"   38 A'   39 A'   40 A'   41 A'   42 A'   15 A"   43 A'                 
  0.052   0.062   0.066   0.080   0.081   0.083   0.099   0.103
 44 A'   45 A'   16 A"   46 A'   17 A"   47 A'   18 A"   48 A'                 
  0.121   0.134   0.139   0.183   0.195   0.247   0.270   0.278
 49 A'   50 A'   51 A'   52 A'   53 A'   54 A'   55 A'   19 A"                 
  0.285   0.305   0.333   0.345   0.379   0.398   0.407   0.414
 20 A"   56 A'   57 A'   58 A'   59 A'   60 A'   21 A"   61 A'                 
  0.433   0.438   0.466   0.474   0.485   0.493   0.523   0.549
 22 A"   62 A'   23 A"   63 A'   24 A"   64 A'   25 A"   26 A"                 
  0.559   0.572   0.584   0.614   0.616   0.641   0.671   0.736
 65 A'   27 A"   66 A'   67 A'   68 A'   69 A'   70 A'   71 A'                 
  0.743   0.767   0.795   0.811   0.886   0.951   0.982   1.075
 28 A"   29 A"   72 A'   73 A'   74 A'   75 A'   76 A'   77 A'                 
  1.257   1.323   1.382   1.434   1.452   1.553   1.620   1.672
 30 A"   78 A'   31 A"   79 A'   32 A"   33 A"   80 A'   81 A'                 
  1.709   1.761   1.861   1.895   1.968   1.999   2.023   2.029
 82 A'   83 A'   84 A'   85 A'   34 A"   35 A"   86 A'   87 A'                 
  2.107   2.162   2.612   2.882   3.080   3.722   3.730   3.941
 88 A'   89 A'   36 A"   90 A'   91 A'   37 A"   92 A'   38 A"                 
  3.958   3.981   3.987   3.991   4.008   4.008   4.037   4.068
 93 A'   39 A"   94 A'   40 A"   41 A"   95 A'   42 A"   96 A'                 
  4.151   4.217   4.328   4.655   6.245   6.327   6.447   6.607
 97 A'   98 A'   99 A'  100 A'   43 A"  101 A'  102 A'  103 A'                 
  6.647   6.903   7.521   7.550   7.550   7.572   7.626   7.635
104 A'  105 A'   44 A"   45 A"  106 A'  107 A'  108 A'  109 A'                 
 13.786  13.919  13.979  23.410  47.865  47.895  66.700 163.017
 46 A"  110 A'  111 A'  112 A'  113 A'  114 A'  115 A'  116 A'                 
289.716 289.744 289.748 289.768 289.840 289.8521020.6511020.685
 47 A"  117 A'   48 A"  118 A'  119 A'  120 A'  121 A'  122 A'                 
 --------------------------------------------------------------

          Ground-State Mulliken Net Atomic Charges

     Atom                 Charge (a.u.)
  ----------------------------------------
      1 C                    -0.083271
      2 P                     0.144841
      3 Br                   -0.140733
      4 Br                    0.039179
      5 F                     0.039984
  ----------------------------------------
  Sum of atomic charges =    -0.000000

 -----------------------------------------------------------------
                    Cartesian Multipole Moments
 -----------------------------------------------------------------
    Charge (ESU x 10^10)
                -0.0000
    Dipole Moment (Debye)
         X       1.0793      Y       0.6699      Z       0.0000
       Tot       1.2703
    Quadrupole Moments (Debye-Ang)
        XX     -59.1572     XY       0.2806     YY     -61.2849
        XZ       0.0000     YZ       0.0000     ZZ     -60.7053
    Octopole Moments (Debye-Ang^2)
       XXX      23.3370    XXY       0.5827    XYY       2.1167
       YYY       7.5714    XXZ       0.0000    XYZ       0.0000
       YYZ      -0.0000    XZZ       3.3388    YZZ       1.5657
       ZZZ      -0.0000
    Hexadecapole Moments (Debye-Ang^3)
      XXXX   -1346.1198   XXXY      44.7996   XXYY    -277.3722
      XYYY      25.7258   YYYY    -235.0588   XXXZ       0.0000
      XXYZ      -0.0000   XYYZ      -0.0000   YYYZ       0.0000
      XXZZ    -257.8228   XYZZ       8.2644   YYZZ     -50.8579
      XZZZ       0.0000   YZZZ       0.0000   ZZZZ     -75.9818
 -----------------------------------------------------------------
 Calculating analytic gradient of the SCF energy
 Gradient of SCF Energy
            1           2           3           4           5
    1  -0.0137013   0.0046640   0.0030248   0.0041420   0.0018705
    2   0.0016222  -0.0070762   0.0007573   0.0010924   0.0036043
    3   0.0000000   0.0000000   0.0000000  -0.0000000  -0.0000000
 Max gradient component =       1.370E-02
 RMS gradient           =       4.522E-03
 Gradient time:  CPU 9.10 s  wall 3.13 s
 Geometry Optimization Parameters
   NAtoms,    NIC,     NZ,  NCons,   NDum,   NFix, NCnnct, MaxDiis
        5      20       5       0       0       0       0       0

 Cartesian Hessian Update
 Hessian Updated using BFGS Update


** GEOMETRY OPTIMIZATION IN DELOCALIZED INTERNAL COORDINATES **
   Searching for a Minimum

   Optimization Cycle:   7

                       Coordinates (Angstroms)
     ATOM                X               Y               Z
      1  C         0.5442051548   -0.4096905767    0.0000000000
      2  P        -0.4722428706    0.9198351200    0.0000000000
      3  Br       -2.4891443326   -0.0880386459    0.0000000000
      4  Br        2.4341620990   -0.0845193122    0.0000000000
      5  F         0.2579895815   -1.6938869581    0.0000000000
   Point Group: cs    Number of degrees of freedom:     7


   Energy is  -5627.635484742

 Hessian Updated using BFGS Update

  7 Hessian modes will be used to form the next step
  Hessian Eigenvalues:
     0.088489    0.193891    0.229873    0.247983    0.265971    0.311610
     0.793777

 Minimum Search - Taking Simple RFO Step
 Searching for Lamda that Minimizes Along All modes
 Value Taken    Lamda =  -0.00040077
 Step Taken.  Stepsize is  0.042805

                             Maximum     Tolerance    Cnvgd?
         Gradient           0.008374      0.000300      NO
         Displacement       0.030617      0.001200      NO
         Energy change     -0.001219      0.000001      NO


 New Cartesian Coordinates Obtained by Inverse Iteration

 Displacement from previous Coordinates is:  0.043076
 ----------------------------------------------------------------
             Standard Nuclear Orientation (Angstroms)
    I     Atom           X                Y                Z
 ----------------------------------------------------------------
    1      C       0.5565776946    -0.4067585710     0.0000000000
    2      P      -0.4730131475     0.9194927049     0.0000000000
    3      Br     -2.5068578773    -0.0859649135     0.0000000000
    4      Br      2.4354506223    -0.0881441820     0.0000000000
    5      F       0.2628123399    -1.6949254114     0.0000000000
 ----------------------------------------------------------------
 Molecular Point Group                 Cs    NOp =  2
 Largest Abelian Subgroup              Cs    NOp =  2
 Nuclear Repulsion Energy =   628.2851813636 hartrees
 There are       50 alpha and       50 beta electrons
 Applying Cartesian multipole field
    Component          Value
    ---------          -----
     (2,0,0)        1.00000E-11
     (0,2,0)        2.00000E-11
     (0,0,2)       -3.00000E-11
 Nucleus-field energy     =     0.0000000183 hartrees
 Requested basis set is 6-311++G(d,p)
 There are 63 shells and 170 basis functions
 A cutoff of  1.0D-11 yielded   1543 shell pairs
 There are     12198 function pairs (     13483 Cartesian)
 Smallest overlap matrix eigenvalue = 3.77E-04
 Guess MOs from SCF MO coefficient file

 -----------------------------------------------------------------------
  General SCF calculation program by
  Eric Jon Sundstrom, Paul Horn, Yuezhi Mao, Dmitri Zuev, Alec White,
  David Stuck, Shaama M.S., Shane Yost, Joonho Lee, David Small,
  Daniel Levine, Susi Lehtola, Hugh Burton, Evgeny Epifanovsky
 -----------------------------------------------------------------------
 Exchange:     0.2000 Hartree-Fock + 0.0800 Slater + 0.7200 B88
 Correlation:  0.1900 VWN1RPA + 0.8100 LYP
 Using SG-1 standard quadrature grid
 using 4 threads for integral computing
 -------------------------------------------------------
 OpenMP Integral computing Module                
 Release: version 2.0, May 2017, Q-Chem Inc. Pleasanton 
 -------------------------------------------------------
 -------------------------------------------------------
 OpenMP BLAS3 based DFT computing Module                
 Release: version 1.0, May 2013, Q-Chem Inc. Pittsburgh 
 -------------------------------------------------------
 A restricted SCF calculation will be
 performed using DIIS
 SCF converges when DIIS error is below 1.0e-08
 ---------------------------------------
  Cycle       Energy         DIIS error
 ---------------------------------------
    1   -5627.6356107716      1.53e-04  
    2   -5627.6357301501      3.91e-05  
    3   -5627.6357280460      4.68e-05  
    4   -5627.6357343346      1.76e-05  
    5   -5627.6357354660      5.62e-06  
    6   -5627.6357355763      1.31e-06  
    7   -5627.6357355803      3.40e-07  
    8   -5627.6357355805      1.85e-07  
    9   -5627.6357355806      4.36e-08  
   10   -5627.6357355806      1.33e-08  
   11   -5627.6357355806      3.97e-09  Convergence criterion met
 ---------------------------------------
 SCF time:   CPU 30.36s  wall 10.00s 
 SCF   energy in the final basis set =    -5627.6357355806
 Total energy in the final basis set =    -5627.6357355806

 --------------------------------------------------------------
             Orbital Energies (a.u.) and Symmetries
 --------------------------------------------------------------

 Alpha MOs, Restricted
 -- Occupied --                  
-482.87 -482.84  -77.11  -62.53  -62.50  -56.35  -56.34  -56.34
  1 A'    2 A'    3 A'    4 A'    5 A'    6 A'    7 A'    1 A"                 
-56.317 -56.313 -56.313 -24.752 -10.348  -8.735  -8.705  -6.609
  8 A'    2 A"    9 A'   10 A'   11 A'   12 A'   13 A'   14 A'                 
 -6.567  -6.554  -6.553  -6.536  -6.524  -6.524  -4.772  -4.767
 15 A'   16 A'    3 A"   17 A'    4 A"   18 A'   19 A'    5 A"                 
 -4.767  -2.678  -2.674  -2.674  -2.663  -2.663  -2.647  -2.643
 20 A'   21 A'   22 A'    6 A"   23 A'    7 A"   24 A'    8 A"                 
 -2.643  -2.634  -2.634  -1.296  -0.858  -0.807  -0.724  -0.629
 25 A'   26 A'    9 A"   27 A'   28 A'   29 A'   30 A'   31 A'                 
 -0.540  -0.526  -0.489  -0.398  -0.364  -0.358  -0.332  -0.331
 32 A'   10 A"   33 A'   34 A'   11 A"   35 A'   12 A"   36 A'                 
 -0.303  -0.265
 37 A'   13 A"                                                                 
 -- Virtual --                   
 -0.095  -0.086  -0.043  -0.008   0.019   0.031   0.039   0.042
 14 A"   38 A'   39 A'   40 A'   41 A'   42 A'   15 A"   43 A'                 
  0.051   0.062   0.066   0.080   0.081   0.083   0.099   0.102
 44 A'   45 A'   16 A"   46 A'   17 A"   47 A'   18 A"   48 A'                 
  0.121   0.134   0.139   0.181   0.194   0.247   0.270   0.278
 49 A'   50 A'   51 A'   52 A'   53 A'   54 A'   55 A'   19 A"                 
  0.285   0.305   0.333   0.344   0.379   0.398   0.407   0.414
 20 A"   56 A'   57 A'   58 A'   59 A'   60 A'   21 A"   61 A'                 
  0.433   0.439   0.467   0.473   0.487   0.493   0.523   0.548
 22 A"   62 A'   23 A"   63 A'   24 A"   64 A'   25 A"   26 A"                 
  0.559   0.571   0.583   0.613   0.615   0.639   0.671   0.730
 65 A'   27 A"   66 A'   67 A'   68 A'   69 A'   70 A'   71 A'                 
  0.741   0.765   0.797   0.810   0.884   0.948   0.981   1.072
 28 A"   29 A"   72 A'   73 A'   74 A'   75 A'   76 A'   77 A'                 
  1.256   1.325   1.385   1.434   1.451   1.552   1.624   1.672
 30 A"   78 A'   31 A"   79 A'   32 A"   33 A"   80 A'   81 A'                 
  1.707   1.761   1.854   1.895   1.967   1.999   2.022   2.028
 82 A'   83 A'   84 A'   85 A'   34 A"   35 A"   86 A'   87 A'                 
  2.106   2.159   2.612   2.883   3.069   3.724   3.731   3.937
 88 A'   89 A'   36 A"   90 A'   91 A'   37 A"   92 A'   38 A"                 
  3.954   3.979   3.986   3.992   4.007   4.008   4.037   4.065
 93 A'   39 A"   94 A'   40 A"   41 A"   95 A'   42 A"   96 A'                 
  4.151   4.213   4.326   4.653   6.247   6.327   6.442   6.605
 97 A'   98 A'   99 A'  100 A'   43 A"  101 A'  102 A'  103 A'                 
  6.648   6.900   7.520   7.549   7.550   7.571   7.625   7.632
104 A'  105 A'   44 A"  106 A'   45 A"  107 A'  108 A'  109 A'                 
 13.785  13.917  13.976  23.403  47.866  47.894  66.702 163.012
 46 A"  110 A'  111 A'  112 A'  113 A'  114 A'  115 A'  116 A'                 
289.714 289.743 289.748 289.768 289.838 289.8501020.6521020.683
 47 A"  117 A'   48 A"  118 A'  119 A'  120 A'  121 A'  122 A'                 

 Beta MOs, Restricted
 -- Occupied --                  
-482.87 -482.84  -77.11  -62.53  -62.50  -56.35  -56.34  -56.34
  1 A'    2 A'    3 A'    4 A'    5 A'    6 A'    7 A'    1 A"                 
-56.317 -56.313 -56.313 -24.752 -10.348  -8.735  -8.705  -6.609
  8 A'    2 A"    9 A'   10 A'   11 A'   12 A'   13 A'   14 A'                 
 -6.567  -6.554  -6.553  -6.536  -6.524  -6.524  -4.772  -4.767
 15 A'   16 A'    3 A"   17 A'    4 A"   18 A'   19 A'    5 A"                 
 -4.767  -2.678  -2.674  -2.674  -2.663  -2.663  -2.647  -2.643
 20 A'   21 A'   22 A'    6 A"   23 A'    7 A"   24 A'    8 A"                 
 -2.643  -2.634  -2.634  -1.296  -0.858  -0.807  -0.724  -0.629
 25 A'   26 A'    9 A"   27 A'   28 A'   29 A'   30 A'   31 A'                 
 -0.540  -0.526  -0.489  -0.398  -0.364  -0.358  -0.332  -0.331
 32 A'   10 A"   33 A'   34 A'   11 A"   35 A'   12 A"   36 A'                 
 -0.303  -0.265
 37 A'   13 A"                                                                 
 -- Virtual --                   
 -0.095  -0.086  -0.043  -0.008   0.019   0.031   0.039   0.042
 14 A"   38 A'   39 A'   40 A'   41 A'   42 A'   15 A"   43 A'                 
  0.051   0.062   0.066   0.080   0.081   0.083   0.099   0.102
 44 A'   45 A'   16 A"   46 A'   17 A"   47 A'   18 A"   48 A'                 
  0.121   0.134   0.139   0.181   0.194   0.247   0.270   0.278
 49 A'   50 A'   51 A'   52 A'   53 A'   54 A'   55 A'   19 A"                 
  0.285   0.305   0.333   0.344   0.379   0.398   0.407   0.414
 20 A"   56 A'   57 A'   58 A'   59 A'   60 A'   21 A"   61 A'                 
  0.433   0.439   0.467   0.473   0.487   0.493   0.523   0.548
 22 A"   62 A'   23 A"   63 A'   24 A"   64 A'   25 A"   26 A"                 
  0.559   0.571   0.583   0.613   0.615   0.639   0.671   0.730
 65 A'   27 A"   66 A'   67 A'   68 A'   69 A'   70 A'   71 A'                 
  0.741   0.765   0.797   0.810   0.884   0.948   0.981   1.072
 28 A"   29 A"   72 A'   73 A'   74 A'   75 A'   76 A'   77 A'                 
  1.256   1.325   1.385   1.434   1.451   1.552   1.624   1.672
 30 A"   78 A'   31 A"   79 A'   32 A"   33 A"   80 A'   81 A'                 
  1.707   1.761   1.854   1.895   1.967   1.999   2.022   2.028
 82 A'   83 A'   84 A'   85 A'   34 A"   35 A"   86 A'   87 A'                 
  2.106   2.159   2.612   2.883   3.069   3.724   3.731   3.937
 88 A'   89 A'   36 A"   90 A'   91 A'   37 A"   92 A'   38 A"                 
  3.954   3.979   3.986   3.992   4.007   4.008   4.037   4.065
 93 A'   39 A"   94 A'   40 A"   41 A"   95 A'   42 A"   96 A'                 
  4.151   4.213   4.326   4.653   6.247   6.327   6.442   6.605
 97 A'   98 A'   99 A'  100 A'   43 A"  101 A'  102 A'  103 A'                 
  6.648   6.900   7.520   7.549   7.550   7.571   7.625   7.632
104 A'  105 A'   44 A"  106 A'   45 A"  107 A'  108 A'  109 A'                 
 13.785  13.917  13.976  23.403  47.866  47.894  66.702 163.012
 46 A"  110 A'  111 A'  112 A'  113 A'  114 A'  115 A'  116 A'                 
289.714 289.743 289.748 289.768 289.838 289.8501020.6521020.683
 47 A"  117 A'   48 A"  118 A'  119 A'  120 A'  121 A'  122 A'                 
 --------------------------------------------------------------

          Ground-State Mulliken Net Atomic Charges

     Atom                 Charge (a.u.)
  ----------------------------------------
      1 C                    -0.081703
      2 P                     0.141575
      3 Br                   -0.143642
      4 Br                    0.049240
      5 F                     0.034529
  ----------------------------------------
  Sum of atomic charges =    -0.000000

 -----------------------------------------------------------------
                    Cartesian Multipole Moments
 -----------------------------------------------------------------
    Charge (ESU x 10^10)
                -0.0000
    Dipole Moment (Debye)
         X       1.2073      Y       0.6949      Z      -0.0000
       Tot       1.3930
    Quadrupole Moments (Debye-Ang)
        XX     -59.0275     XY       0.2800     YY     -61.3839
        XZ       0.0000     YZ       0.0000     ZZ     -60.7288
    Octopole Moments (Debye-Ang^2)
       XXX      24.9946    XXY       0.5290    XYY       2.5182
       YYY       7.7325    XXZ      -0.0000    XYZ       0.0000
       YYZ      -0.0000    XZZ       3.7463    YZZ       1.5774
       ZZZ      -0.0000
    Hexadecapole Moments (Debye-Ang^3)
      XXXX   -1354.8376   XXXY      45.5396   XXYY    -279.3200
      XYYY      26.6947   YYYY    -235.5173   XXXZ       0.0000
      XXYZ       0.0000   XYYZ       0.0000   YYYZ       0.0000
      XXZZ    -259.6056   XYZZ       8.5743   YYZZ     -50.9396
      XZZZ       0.0000   YZZZ       0.0000   ZZZZ     -76.0570
 -----------------------------------------------------------------
 Calculating analytic gradient of the SCF energy
 Gradient of SCF Energy
            1           2           3           4           5
    1  -0.0064162   0.0050499  -0.0007610   0.0012641   0.0008633
    2   0.0035417  -0.0043672  -0.0001488   0.0004242   0.0005501
    3  -0.0000000  -0.0000000   0.0000000   0.0000000   0.0000000
 Max gradient component =       6.416E-03
 RMS gradient           =       2.604E-03
 Gradient time:  CPU 9.18 s  wall 3.16 s
 Geometry Optimization Parameters
   NAtoms,    NIC,     NZ,  NCons,   NDum,   NFix, NCnnct, MaxDiis
        5      20       5       0       0       0       0       0

 Cartesian Hessian Update
 Hessian Updated using BFGS Update


** GEOMETRY OPTIMIZATION IN DELOCALIZED INTERNAL COORDINATES **
   Searching for a Minimum

   Optimization Cycle:   8

                       Coordinates (Angstroms)
     ATOM                X               Y               Z
      1  C         0.5565776946   -0.4067585710    0.0000000000
      2  P        -0.4730131475    0.9194927049    0.0000000000
      3  Br       -2.5068578773   -0.0859649135    0.0000000000
      4  Br        2.4354506223   -0.0881441820    0.0000000000
      5  F         0.2628123399   -1.6949254114    0.0000000000
   Point Group: cs    Number of degrees of freedom:     7


   Energy is  -5627.635735581

 Hessian Updated using BFGS Update

  7 Hessian modes will be used to form the next step
  Hessian Eigenvalues:
     0.108384    0.130440    0.241128    0.257224    0.281179    0.316101
     0.614967

 Minimum Search - Taking Simple RFO Step
 Searching for Lamda that Minimizes Along All modes
 Value Taken    Lamda =  -0.00017619
 Step Taken.  Stepsize is  0.033031

                             Maximum     Tolerance    Cnvgd?
         Gradient           0.004435      0.000300      NO
         Displacement       0.030017      0.001200      NO
         Energy change     -0.000251      0.000001      NO


 New Cartesian Coordinates Obtained by Inverse Iteration

 Displacement from previous Coordinates is:  0.038409
 ----------------------------------------------------------------
             Standard Nuclear Orientation (Angstroms)
    I     Atom           X                Y                Z
 ----------------------------------------------------------------
    1      C       0.5631721192    -0.4014378591     0.0000000000
    2      P      -0.4792803580     0.9258578486     0.0000000000
    3      Br     -2.5005988958    -0.0944686092     0.0000000000
    4      Br      2.4345455096    -0.0972143809     0.0000000000
    5      F       0.2571312569    -1.6890373723     0.0000000000
 ----------------------------------------------------------------
 Molecular Point Group                 Cs    NOp =  2
 Largest Abelian Subgroup              Cs    NOp =  2
 Nuclear Repulsion Energy =   628.9503393008 hartrees
 There are       50 alpha and       50 beta electrons
 Applying Cartesian multipole field
    Component          Value
    ---------          -----
     (2,0,0)        1.00000E-11
     (0,2,0)        2.00000E-11
     (0,0,2)       -3.00000E-11
 Nucleus-field energy     =     0.0000000183 hartrees
 Requested basis set is 6-311++G(d,p)
 There are 63 shells and 170 basis functions
 A cutoff of  1.0D-11 yielded   1545 shell pairs
 There are     12205 function pairs (     13490 Cartesian)
 Smallest overlap matrix eigenvalue = 3.68E-04
 Guess MOs from SCF MO coefficient file

 -----------------------------------------------------------------------
  General SCF calculation program by
  Eric Jon Sundstrom, Paul Horn, Yuezhi Mao, Dmitri Zuev, Alec White,
  David Stuck, Shaama M.S., Shane Yost, Joonho Lee, David Small,
  Daniel Levine, Susi Lehtola, Hugh Burton, Evgeny Epifanovsky
 -----------------------------------------------------------------------
 Exchange:     0.2000 Hartree-Fock + 0.0800 Slater + 0.7200 B88
 Correlation:  0.1900 VWN1RPA + 0.8100 LYP
 Using SG-1 standard quadrature grid
 using 4 threads for integral computing
 -------------------------------------------------------
 OpenMP Integral computing Module                
 Release: version 2.0, May 2017, Q-Chem Inc. Pleasanton 
 -------------------------------------------------------
 -------------------------------------------------------
 OpenMP BLAS3 based DFT computing Module                
 Release: version 1.0, May 2013, Q-Chem Inc. Pittsburgh 
 -------------------------------------------------------
 A restricted SCF calculation will be
 performed using DIIS
 SCF converges when DIIS error is below 1.0e-08
 ---------------------------------------
  Cycle       Energy         DIIS error
 ---------------------------------------
    1   -5627.6356847580      1.52e-04  
    2   -5627.6358137279      5.88e-05  
    3   -5627.6357858422      1.01e-04  
    4   -5627.6358265217      1.57e-05  
    5   -5627.6358274710      3.91e-06  
    6   -5627.6358275159      1.30e-06  
    7   -5627.6358275194      1.68e-07  
    8   -5627.6358275195      1.13e-07  
    9   -5627.6358275196      3.01e-08  
   10   -5627.6358275195      9.04e-09  Convergence criterion met
 ---------------------------------------
 SCF time:   CPU 27.58s  wall 9.00s 
 SCF   energy in the final basis set =    -5627.6358275195
 Total energy in the final basis set =    -5627.6358275195

 --------------------------------------------------------------
             Orbital Energies (a.u.) and Symmetries
 --------------------------------------------------------------

 Alpha MOs, Restricted
 -- Occupied --                  
-482.87 -482.84  -77.11  -62.53  -62.50  -56.35  -56.34  -56.34
  1 A'    2 A'    3 A'    4 A'    5 A'    6 A'    1 A"    7 A'                 
-56.317 -56.313 -56.313 -24.750 -10.348  -8.736  -8.705  -6.609
  8 A'    2 A"    9 A'   10 A'   11 A'   12 A'   13 A'   14 A'                 
 -6.568  -6.554  -6.554  -6.536  -6.524  -6.524  -4.772  -4.767
 15 A'   16 A'    3 A"   17 A'    4 A"   18 A'   19 A'    5 A"                 
 -4.767  -2.679  -2.675  -2.675  -2.664  -2.664  -2.647  -2.643
 20 A'   21 A'   22 A'    6 A"   23 A'    7 A"   24 A'    8 A"                 
 -2.643  -2.634  -2.634  -1.294  -0.860  -0.807  -0.723  -0.627
 25 A'   26 A'    9 A"   27 A'   28 A'   29 A'   30 A'   31 A'                 
 -0.539  -0.525  -0.490  -0.399  -0.364  -0.357  -0.333  -0.331
 32 A'   10 A"   33 A'   34 A'   11 A"   35 A'   12 A"   36 A'                 
 -0.303  -0.264
 37 A'   13 A"                                                                 
 -- Virtual --                   
 -0.095  -0.085  -0.042  -0.008   0.019   0.032   0.039   0.042
 14 A"   38 A'   39 A'   40 A'   41 A'   42 A'   15 A"   43 A'                 
  0.051   0.062   0.066   0.080   0.081   0.083   0.100   0.101
 44 A'   45 A'   16 A"   46 A'   17 A"   47 A'   18 A"   48 A'                 
  0.122   0.133   0.139   0.180   0.195   0.247   0.270   0.278
 49 A'   50 A'   51 A'   52 A'   53 A'   54 A'   55 A'   19 A"                 
  0.285   0.305   0.331   0.344   0.378   0.398   0.406   0.414
 20 A"   56 A'   57 A'   58 A'   59 A'   60 A'   21 A"   61 A'                 
  0.433   0.439   0.468   0.472   0.486   0.496   0.521   0.547
 22 A"   62 A'   23 A"   63 A'   24 A"   64 A'   25 A"   26 A"                 
  0.559   0.571   0.583   0.612   0.618   0.640   0.670   0.731
 65 A'   27 A"   66 A'   67 A'   68 A'   69 A'   70 A'   71 A'                 
  0.743   0.767   0.798   0.811   0.885   0.945   0.981   1.074
 28 A"   29 A"   72 A'   73 A'   74 A'   75 A'   76 A'   77 A'                 
  1.255   1.325   1.387   1.435   1.448   1.553   1.627   1.675
 30 A"   78 A'   31 A"   79 A'   32 A"   33 A"   80 A'   81 A'                 
  1.707   1.763   1.845   1.897   1.967   1.999   2.022   2.028
 82 A'   83 A'   84 A'   85 A'   34 A"   35 A"   86 A'   87 A'                 
  2.106   2.158   2.612   2.887   3.059   3.725   3.733   3.936
 88 A'   89 A'   36 A"   90 A'   91 A'   37 A"   92 A'   38 A"                 
  3.952   3.978   3.985   3.992   4.008   4.008   4.038   4.067
 93 A'   39 A"   94 A'   40 A"   41 A"   95 A'   42 A"   96 A'                 
  4.152   4.214   4.326   4.652   6.248   6.328   6.440   6.605
 97 A'   98 A'   99 A'  100 A'   43 A"  101 A'  102 A'  103 A'                 
  6.651   6.897   7.519   7.548   7.550   7.572   7.625   7.631
104 A'  105 A'   44 A"  106 A'   45 A"  107 A'  108 A'  109 A'                 
 13.786  13.917  13.971  23.400  47.868  47.894  66.703 163.006
 46 A"  110 A'  111 A'  112 A'  113 A'  114 A'  115 A'  116 A'                 
289.714 289.742 289.748 289.768 289.838 289.8491020.6551020.683
 47 A"  117 A'   48 A"  118 A'  119 A'  120 A'  121 A'  122 A'                 

 Beta MOs, Restricted
 -- Occupied --                  
-482.87 -482.84  -77.11  -62.53  -62.50  -56.35  -56.34  -56.34
  1 A'    2 A'    3 A'    4 A'    5 A'    6 A'    1 A"    7 A'                 
-56.317 -56.313 -56.313 -24.750 -10.348  -8.736  -8.705  -6.609
  8 A'    2 A"    9 A'   10 A'   11 A'   12 A'   13 A'   14 A'                 
 -6.568  -6.554  -6.554  -6.536  -6.524  -6.524  -4.772  -4.767
 15 A'   16 A'    3 A"   17 A'    4 A"   18 A'   19 A'    5 A"                 
 -4.767  -2.679  -2.675  -2.675  -2.664  -2.664  -2.647  -2.643
 20 A'   21 A'   22 A'    6 A"   23 A'    7 A"   24 A'    8 A"                 
 -2.643  -2.634  -2.634  -1.294  -0.860  -0.807  -0.723  -0.627
 25 A'   26 A'    9 A"   27 A'   28 A'   29 A'   30 A'   31 A'                 
 -0.539  -0.525  -0.490  -0.399  -0.364  -0.357  -0.333  -0.331
 32 A'   10 A"   33 A'   34 A'   11 A"   35 A'   12 A"   36 A'                 
 -0.303  -0.264
 37 A'   13 A"                                                                 
 -- Virtual --                   
 -0.095  -0.085  -0.042  -0.008   0.019   0.032   0.039   0.042
 14 A"   38 A'   39 A'   40 A'   41 A'   42 A'   15 A"   43 A'                 
  0.051   0.062   0.066   0.080   0.081   0.083   0.100   0.101
 44 A'   45 A'   16 A"   46 A'   17 A"   47 A'   18 A"   48 A'                 
  0.122   0.133   0.139   0.180   0.195   0.247   0.270   0.278
 49 A'   50 A'   51 A'   52 A'   53 A'   54 A'   55 A'   19 A"                 
  0.285   0.305   0.331   0.344   0.378   0.398   0.406   0.414
 20 A"   56 A'   57 A'   58 A'   59 A'   60 A'   21 A"   61 A'                 
  0.433   0.439   0.468   0.472   0.486   0.496   0.521   0.547
 22 A"   62 A'   23 A"   63 A'   24 A"   64 A'   25 A"   26 A"                 
  0.559   0.571   0.583   0.612   0.618   0.640   0.670   0.731
 65 A'   27 A"   66 A'   67 A'   68 A'   69 A'   70 A'   71 A'                 
  0.743   0.767   0.798   0.811   0.885   0.945   0.981   1.074
 28 A"   29 A"   72 A'   73 A'   74 A'   75 A'   76 A'   77 A'                 
  1.255   1.325   1.387   1.435   1.448   1.553   1.627   1.675
 30 A"   78 A'   31 A"   79 A'   32 A"   33 A"   80 A'   81 A'                 
  1.707   1.763   1.845   1.897   1.967   1.999   2.022   2.028
 82 A'   83 A'   84 A'   85 A'   34 A"   35 A"   86 A'   87 A'                 
  2.106   2.158   2.612   2.887   3.059   3.725   3.733   3.936
 88 A'   89 A'   36 A"   90 A'   91 A'   37 A"   92 A'   38 A"                 
  3.952   3.978   3.985   3.992   4.008   4.008   4.038   4.067
 93 A'   39 A"   94 A'   40 A"   41 A"   95 A'   42 A"   96 A'                 
  4.152   4.214   4.326   4.652   6.248   6.328   6.440   6.605
 97 A'   98 A'   99 A'  100 A'   43 A"  101 A'  102 A'  103 A'                 
  6.651   6.897   7.519   7.548   7.550   7.572   7.625   7.631
104 A'  105 A'   44 A"  106 A'   45 A"  107 A'  108 A'  109 A'                 
 13.786  13.917  13.971  23.400  47.868  47.894  66.703 163.006
 46 A"  110 A'  111 A'  112 A'  113 A'  114 A'  115 A'  116 A'                 
289.714 289.742 289.748 289.768 289.838 289.8491020.6551020.683
 47 A"  117 A'   48 A"  118 A'  119 A'  120 A'  121 A'  122 A'                 
 --------------------------------------------------------------

          Ground-State Mulliken Net Atomic Charges

     Atom                 Charge (a.u.)
  ----------------------------------------
      1 C                    -0.085711
      2 P                     0.140046
      3 Br                   -0.143052
      4 Br                    0.055401
      5 F                     0.033315
  ----------------------------------------
  Sum of atomic charges =    -0.000000

 -----------------------------------------------------------------
                    Cartesian Multipole Moments
 -----------------------------------------------------------------
    Charge (ESU x 10^10)
                -0.0000
    Dipole Moment (Debye)
         X       1.2395      Y       0.6992      Z      -0.0000
       Tot       1.4231
    Quadrupole Moments (Debye-Ang)
        XX     -58.8574     XY       0.2694     YY     -61.4135
        XZ      -0.0000     YZ       0.0000     ZZ     -60.7386
    Octopole Moments (Debye-Ang^2)
       XXX      25.2092    XXY       0.5937    XYY       2.4673
       YYY       8.2651    XXZ      -0.0000    XYZ      -0.0000
       YYZ      -0.0000    XZZ       3.7678    YZZ       1.7349
       ZZZ      -0.0000
    Hexadecapole Moments (Debye-Ang^3)
      XXXX   -1350.3911   XXXY      45.4944   XXYY    -278.5524
      XYYY      27.0047   YYYY    -236.2930   XXXZ       0.0000
      XXYZ       0.0000   XYYZ       0.0000   YYYZ      -0.0000
      XXZZ    -258.8167   XYZZ       8.6535   YYZZ     -51.0972
      XZZZ       0.0000   YZZZ       0.0000   ZZZZ     -76.1033
 -----------------------------------------------------------------
 Calculating analytic gradient of the SCF energy
 Gradient of SCF Energy
            1           2           3           4           5
    1   0.0000036   0.0009885   0.0000903  -0.0012259   0.0001435
    2   0.0012650  -0.0010136   0.0000078  -0.0001629  -0.0000962
    3  -0.0000000   0.0000000   0.0000000   0.0000000  -0.0000000
 Max gradient component =       1.265E-03
 RMS gradient           =       5.872E-04
 Gradient time:  CPU 9.06 s  wall 3.14 s
 Geometry Optimization Parameters
   NAtoms,    NIC,     NZ,  NCons,   NDum,   NFix, NCnnct, MaxDiis
        5      20       5       0       0       0       0       0

 Cartesian Hessian Update
 Hessian Updated using BFGS Update


** GEOMETRY OPTIMIZATION IN DELOCALIZED INTERNAL COORDINATES **
   Searching for a Minimum

   Optimization Cycle:   9

                       Coordinates (Angstroms)
     ATOM                X               Y               Z
      1  C         0.5631721192   -0.4014378591    0.0000000000
      2  P        -0.4792803580    0.9258578486    0.0000000000
      3  Br       -2.5005988958   -0.0944686092    0.0000000000
      4  Br        2.4345455096   -0.0972143809    0.0000000000
      5  F         0.2571312569   -1.6890373723    0.0000000000
   Point Group: cs    Number of degrees of freedom:     7


   Energy is  -5627.635827520

 Hessian Updated using BFGS Update

  7 Hessian modes will be used to form the next step
  Hessian Eigenvalues:
     0.112056    0.137142    0.237008    0.266529    0.272471    0.316646
     0.547637

 Minimum Search - Taking Simple RFO Step
 Searching for Lamda that Minimizes Along All modes
 Value Taken    Lamda =  -0.00001130
 Step Taken.  Stepsize is  0.006122

                             Maximum     Tolerance    Cnvgd?
         Gradient           0.001175      0.000300      NO
         Displacement       0.003916      0.001200      NO
         Energy change     -0.000092      0.000001      NO


 New Cartesian Coordinates Obtained by Inverse Iteration

 Displacement from previous Coordinates is:  0.008164
 ----------------------------------------------------------------
             Standard Nuclear Orientation (Angstroms)
    I     Atom           X                Y                Z
 ----------------------------------------------------------------
    1      C       0.5637840841    -0.4011489550     0.0000000000
    2      P      -0.4809930096     0.9265391194     0.0000000000
    3      Br     -2.5019081275    -0.0952370143     0.0000000000
    4      Br      2.4376691390    -0.0983678610     0.0000000000
    5      F       0.2564175460    -1.6880856621     0.0000000000
 ----------------------------------------------------------------
 Molecular Point Group                 Cs    NOp =  2
 Largest Abelian Subgroup              Cs    NOp =  2
 Nuclear Repulsion Energy =   628.5149457295 hartrees
 There are       50 alpha and       50 beta electrons
 Applying Cartesian multipole field
    Component          Value
    ---------          -----
     (2,0,0)        1.00000E-11
     (0,2,0)        2.00000E-11
     (0,0,2)       -3.00000E-11
 Nucleus-field energy     =     0.0000000183 hartrees
 Requested basis set is 6-311++G(d,p)
 There are 63 shells and 170 basis functions
 A cutoff of  1.0D-11 yielded   1545 shell pairs
 There are     12205 function pairs (     13490 Cartesian)
 Smallest overlap matrix eigenvalue = 3.71E-04
 Guess MOs from SCF MO coefficient file

 -----------------------------------------------------------------------
  General SCF calculation program by
  Eric Jon Sundstrom, Paul Horn, Yuezhi Mao, Dmitri Zuev, Alec White,
  David Stuck, Shaama M.S., Shane Yost, Joonho Lee, David Small,
  Daniel Levine, Susi Lehtola, Hugh Burton, Evgeny Epifanovsky
 -----------------------------------------------------------------------
 Exchange:     0.2000 Hartree-Fock + 0.0800 Slater + 0.7200 B88
 Correlation:  0.1900 VWN1RPA + 0.8100 LYP
 Using SG-1 standard quadrature grid
 using 4 threads for integral computing
 -------------------------------------------------------
 OpenMP Integral computing Module                
 Release: version 2.0, May 2017, Q-Chem Inc. Pleasanton 
 -------------------------------------------------------
 -------------------------------------------------------
 OpenMP BLAS3 based DFT computing Module                
 Release: version 1.0, May 2013, Q-Chem Inc. Pittsburgh 
 -------------------------------------------------------
 A restricted SCF calculation will be
 performed using DIIS
 SCF converges when DIIS error is below 1.0e-08
 ---------------------------------------
  Cycle       Energy         DIIS error
 ---------------------------------------
    1   -5627.6358306210      2.58e-05  
    2   -5627.6358318820      2.40e-05  
    3   -5627.6358326316      1.92e-05  
    4   -5627.6358340746      3.59e-06  
    5   -5627.6358341229      1.01e-06  
    6   -5627.6358341254      2.64e-07  
    7   -5627.6358341256      8.98e-08  
    8   -5627.6358341256      2.76e-08  
    9   -5627.6358341257      6.74e-09  Convergence criterion met
 ---------------------------------------
 SCF time:   CPU 24.98s  wall 9.00s 
 SCF   energy in the final basis set =    -5627.6358341257
 Total energy in the final basis set =    -5627.6358341257

 --------------------------------------------------------------
             Orbital Energies (a.u.) and Symmetries
 --------------------------------------------------------------

 Alpha MOs, Restricted
 -- Occupied --                  
-482.87 -482.84  -77.11  -62.53  -62.50  -56.35  -56.34  -56.34
  1 A'    2 A'    3 A'    4 A'    5 A'    6 A'    1 A"    7 A'                 
-56.317 -56.313 -56.313 -24.750 -10.348  -8.736  -8.705  -6.609
  8 A'    2 A"    9 A'   10 A'   11 A'   12 A'   13 A'   14 A'                 
 -6.568  -6.554  -6.554  -6.536  -6.524  -6.524  -4.772  -4.767
 15 A'   16 A'    3 A"   17 A'    4 A"   18 A'   19 A'    5 A"                 
 -4.767  -2.679  -2.675  -2.675  -2.664  -2.664  -2.647  -2.644
 20 A'   21 A'   22 A'    6 A"   23 A'    7 A"   24 A'    8 A"                 
 -2.643  -2.634  -2.634  -1.295  -0.859  -0.807  -0.723  -0.627
 25 A'   26 A'    9 A"   27 A'   28 A'   29 A'   30 A'   31 A'                 
 -0.539  -0.525  -0.490  -0.399  -0.364  -0.357  -0.333  -0.331
 32 A'   10 A"   33 A'   34 A'   11 A"   35 A'   12 A"   36 A'                 
 -0.303  -0.264
 37 A'   13 A"                                                                 
 -- Virtual --                   
 -0.095  -0.085  -0.042  -0.008   0.019   0.032   0.039   0.042
 14 A"   38 A'   39 A'   40 A'   41 A'   42 A'   15 A"   43 A'                 
  0.051   0.062   0.066   0.080   0.081   0.083   0.100   0.101
 44 A'   45 A'   16 A"   46 A'   17 A"   47 A'   18 A"   48 A'                 
  0.122   0.133   0.139   0.180   0.195   0.247   0.270   0.278
 49 A'   50 A'   51 A'   52 A'   53 A'   54 A'   55 A'   19 A"                 
  0.285   0.305   0.331   0.344   0.378   0.398   0.407   0.414
 20 A"   56 A'   57 A'   58 A'   59 A'   60 A'   21 A"   61 A'                 
  0.433   0.439   0.468   0.472   0.486   0.496   0.521   0.547
 22 A"   62 A'   23 A"   63 A'   24 A"   64 A'   25 A"   26 A"                 
  0.559   0.571   0.583   0.612   0.618   0.639   0.670   0.730
 65 A'   27 A"   66 A'   67 A'   68 A'   69 A'   70 A'   71 A'                 
  0.743   0.766   0.798   0.811   0.884   0.943   0.980   1.074
 28 A"   29 A"   72 A'   73 A'   74 A'   75 A'   76 A'   77 A'                 
  1.255   1.325   1.387   1.435   1.447   1.553   1.627   1.675
 30 A"   78 A'   31 A"   79 A'   32 A"   33 A"   80 A'   81 A'                 
  1.707   1.763   1.844   1.896   1.967   1.999   2.022   2.028
 82 A'   83 A'   84 A'   85 A'   34 A"   35 A"   86 A'   87 A'                 
  2.106   2.158   2.611   2.886   3.057   3.725   3.733   3.936
 88 A'   89 A'   36 A"   90 A'   91 A'   37 A"   92 A'   38 A"                 
  3.952   3.978   3.985   3.992   4.008   4.008   4.038   4.066
 93 A'   39 A"   94 A'   40 A"   41 A"   95 A'   42 A"   96 A'                 
  4.151   4.214   4.326   4.652   6.248   6.328   6.439   6.605
 97 A'   98 A'   99 A'  100 A'   43 A"  101 A'  102 A'  103 A'                 
  6.650   6.896   7.519   7.547   7.550   7.572   7.625   7.631
104 A'  105 A'   44 A"  106 A'   45 A"  107 A'  108 A'  109 A'                 
 13.786  13.917  13.970  23.400  47.868  47.893  66.703 163.005
 46 A"  110 A'  111 A'  112 A'  113 A'  114 A'  115 A'  116 A'                 
289.714 289.742 289.748 289.768 289.838 289.8491020.6541020.682
 47 A"  117 A'   48 A"  118 A'  119 A'  120 A'  121 A'  122 A'                 

 Beta MOs, Restricted
 -- Occupied --                  
-482.87 -482.84  -77.11  -62.53  -62.50  -56.35  -56.34  -56.34
  1 A'    2 A'    3 A'    4 A'    5 A'    6 A'    1 A"    7 A'                 
-56.317 -56.313 -56.313 -24.750 -10.348  -8.736  -8.705  -6.609
  8 A'    2 A"    9 A'   10 A'   11 A'   12 A'   13 A'   14 A'                 
 -6.568  -6.554  -6.554  -6.536  -6.524  -6.524  -4.772  -4.767
 15 A'   16 A'    3 A"   17 A'    4 A"   18 A'   19 A'    5 A"                 
 -4.767  -2.679  -2.675  -2.675  -2.664  -2.664  -2.647  -2.644
 20 A'   21 A'   22 A'    6 A"   23 A'    7 A"   24 A'    8 A"                 
 -2.643  -2.634  -2.634  -1.295  -0.859  -0.807  -0.723  -0.627
 25 A'   26 A'    9 A"   27 A'   28 A'   29 A'   30 A'   31 A'                 
 -0.539  -0.525  -0.490  -0.399  -0.364  -0.357  -0.333  -0.331
 32 A'   10 A"   33 A'   34 A'   11 A"   35 A'   12 A"   36 A'                 
 -0.303  -0.264
 37 A'   13 A"                                                                 
 -- Virtual --                   
 -0.095  -0.085  -0.042  -0.008   0.019   0.032   0.039   0.042
 14 A"   38 A'   39 A'   40 A'   41 A'   42 A'   15 A"   43 A'                 
  0.051   0.062   0.066   0.080   0.081   0.083   0.100   0.101
 44 A'   45 A'   16 A"   46 A'   17 A"   47 A'   18 A"   48 A'                 
  0.122   0.133   0.139   0.180   0.195   0.247   0.270   0.278
 49 A'   50 A'   51 A'   52 A'   53 A'   54 A'   55 A'   19 A"                 
  0.285   0.305   0.331   0.344   0.378   0.398   0.407   0.414
 20 A"   56 A'   57 A'   58 A'   59 A'   60 A'   21 A"   61 A'                 
  0.433   0.439   0.468   0.472   0.486   0.496   0.521   0.547
 22 A"   62 A'   23 A"   63 A'   24 A"   64 A'   25 A"   26 A"                 
  0.559   0.571   0.583   0.612   0.618   0.639   0.670   0.730
 65 A'   27 A"   66 A'   67 A'   68 A'   69 A'   70 A'   71 A'                 
  0.743   0.766   0.798   0.811   0.884   0.943   0.980   1.074
 28 A"   29 A"   72 A'   73 A'   74 A'   75 A'   76 A'   77 A'                 
  1.255   1.325   1.387   1.435   1.447   1.553   1.627   1.675
 30 A"   78 A'   31 A"   79 A'   32 A"   33 A"   80 A'   81 A'                 
  1.707   1.763   1.844   1.896   1.967   1.999   2.022   2.028
 82 A'   83 A'   84 A'   85 A'   34 A"   35 A"   86 A'   87 A'                 
  2.106   2.158   2.611   2.886   3.057   3.725   3.733   3.936
 88 A'   89 A'   36 A"   90 A'   91 A'   37 A"   92 A'   38 A"                 
  3.952   3.978   3.985   3.992   4.008   4.008   4.038   4.066
 93 A'   39 A"   94 A'   40 A"   41 A"   95 A'   42 A"   96 A'                 
  4.151   4.214   4.326   4.652   6.248   6.328   6.439   6.605
 97 A'   98 A'   99 A'  100 A'   43 A"  101 A'  102 A'  103 A'                 
  6.650   6.896   7.519   7.547   7.550   7.572   7.625   7.631
104 A'  105 A'   44 A"  106 A'   45 A"  107 A'  108 A'  109 A'                 
 13.786  13.917  13.970  23.400  47.868  47.893  66.703 163.005
 46 A"  110 A'  111 A'  112 A'  113 A'  114 A'  115 A'  116 A'                 
289.714 289.742 289.748 289.768 289.838 289.8491020.6541020.682
 47 A"  117 A'   48 A"  118 A'  119 A'  120 A'  121 A'  122 A'                 
 --------------------------------------------------------------

          Ground-State Mulliken Net Atomic Charges

     Atom                 Charge (a.u.)
  ----------------------------------------
      1 C                    -0.085568
      2 P                     0.139941
      3 Br                   -0.143032
      4 Br                    0.054821
      5 F                     0.033837
  ----------------------------------------
  Sum of atomic charges =    -0.000000

 -----------------------------------------------------------------
                    Cartesian Multipole Moments
 -----------------------------------------------------------------
    Charge (ESU x 10^10)
                -0.0000
    Dipole Moment (Debye)
         X       1.2338      Y       0.6960      Z       0.0000
       Tot       1.4166
    Quadrupole Moments (Debye-Ang)
        XX     -58.8568     XY       0.2657     YY     -61.4116
        XZ       0.0000     YZ       0.0000     ZZ     -60.7502
    Octopole Moments (Debye-Ang^2)
       XXX      25.1686    XXY       0.6039    XYY       2.4439
       YYY       8.3111    XXZ       0.0000    XYZ       0.0000
       YYZ      -0.0000    XZZ       3.7466    YZZ       1.7499
       ZZZ       0.0000
    Hexadecapole Moments (Debye-Ang^3)
      XXXX   -1352.6424   XXXY      45.5760   XXYY    -278.9927
      XYYY      27.1217   YYYY    -236.3087   XXXZ       0.0000
      XXYZ       0.0000   XYYZ      -0.0000   YYYZ       0.0000
      XXZZ    -259.2604   XYZZ       8.6915   YYZZ     -51.1135
      XZZZ       0.0000   YZZZ       0.0000   ZZZZ     -76.1407
 -----------------------------------------------------------------
 Calculating analytic gradient of the SCF energy
 Gradient of SCF Energy
            1           2           3           4           5
    1   0.0000381   0.0002301  -0.0000394  -0.0002297   0.0000009
    2   0.0003680  -0.0003489  -0.0000043  -0.0000738   0.0000590
    3  -0.0000000  -0.0000000   0.0000000  -0.0000000   0.0000000
 Max gradient component =       3.680E-04
 RMS gradient           =       1.581E-04
 Gradient time:  CPU 8.94 s  wall 3.08 s
 Geometry Optimization Parameters
   NAtoms,    NIC,     NZ,  NCons,   NDum,   NFix, NCnnct, MaxDiis
        5      20       5       0       0       0       0       0

 Cartesian Hessian Update
 Hessian Updated using BFGS Update


** GEOMETRY OPTIMIZATION IN DELOCALIZED INTERNAL COORDINATES **
   Searching for a Minimum

   Optimization Cycle:  10

                       Coordinates (Angstroms)
     ATOM                X               Y               Z
      1  C         0.5637840841   -0.4011489550    0.0000000000
      2  P        -0.4809930096    0.9265391194    0.0000000000
      3  Br       -2.5019081275   -0.0952370143    0.0000000000
      4  Br        2.4376691390   -0.0983678610    0.0000000000
      5  F         0.2564175460   -1.6880856621    0.0000000000
   Point Group: cs    Number of degrees of freedom:     7


   Energy is  -5627.635834126

 Hessian Updated using BFGS Update

  7 Hessian modes will be used to form the next step
  Hessian Eigenvalues:
     0.112348    0.138791    0.225468    0.253109    0.276814    0.316136
     0.488193

 Minimum Search - Taking Simple RFO Step
 Searching for Lamda that Minimizes Along All modes
 Value Taken    Lamda =   0.00000000
 Step Taken.  Stepsize is  0.001680

                             Maximum     Tolerance    Cnvgd?
         Gradient           0.000383      0.000300      NO
         Displacement       0.001153      0.001200     YES
         Energy change     -0.000007      0.000001      NO


 New Cartesian Coordinates Obtained by Inverse Iteration

 Displacement from previous Coordinates is:  0.001425
 ----------------------------------------------------------------
             Standard Nuclear Orientation (Angstroms)
    I     Atom           X                Y                Z
 ----------------------------------------------------------------
    1      C       0.5636096817    -0.4013545458     0.0000000000
    2      P      -0.4812678406     0.9268491862     0.0000000000
    3      Br     -2.5017986138    -0.0952183856     0.0000000000
    4      Br      2.4381275330    -0.0982287880     0.0000000000
    5      F       0.2562988718    -1.6883478398     0.0000000000
 ----------------------------------------------------------------
 Molecular Point Group                 Cs    NOp =  2
 Largest Abelian Subgroup              Cs    NOp =  2
 Nuclear Repulsion Energy =   628.4481443726 hartrees
 There are       50 alpha and       50 beta electrons
 Applying Cartesian multipole field
    Component          Value
    ---------          -----
     (2,0,0)        1.00000E-11
     (0,2,0)        2.00000E-11
     (0,0,2)       -3.00000E-11
 Nucleus-field energy     =     0.0000000183 hartrees
 Requested basis set is 6-311++G(d,p)
 There are 63 shells and 170 basis functions
 A cutoff of  1.0D-11 yielded   1545 shell pairs
 There are     12205 function pairs (     13490 Cartesian)
 Smallest overlap matrix eigenvalue = 3.72E-04
 Guess MOs from SCF MO coefficient file

 -----------------------------------------------------------------------
  General SCF calculation program by
  Eric Jon Sundstrom, Paul Horn, Yuezhi Mao, Dmitri Zuev, Alec White,
  David Stuck, Shaama M.S., Shane Yost, Joonho Lee, David Small,
  Daniel Levine, Susi Lehtola, Hugh Burton, Evgeny Epifanovsky
 -----------------------------------------------------------------------
 Exchange:     0.2000 Hartree-Fock + 0.0800 Slater + 0.7200 B88
 Correlation:  0.1900 VWN1RPA + 0.8100 LYP
 Using SG-1 standard quadrature grid
 using 4 threads for integral computing
 -------------------------------------------------------
 OpenMP Integral computing Module                
 Release: version 2.0, May 2017, Q-Chem Inc. Pleasanton 
 -------------------------------------------------------
 -------------------------------------------------------
 OpenMP BLAS3 based DFT computing Module                
 Release: version 1.0, May 2013, Q-Chem Inc. Pittsburgh 
 -------------------------------------------------------
 A restricted SCF calculation will be
 performed using DIIS
 SCF converges when DIIS error is below 1.0e-08
 ---------------------------------------
  Cycle       Energy         DIIS error
 ---------------------------------------
    1   -5627.6358343404      6.31e-06  
    2   -5627.6358343186      7.41e-06  
    3   -5627.6358344636      3.88e-06  
    4   -5627.6358345214      1.14e-06  
    5   -5627.6358345256      1.47e-07  
    6   -5627.6358345256      6.85e-08  
    7   -5627.6358345256      2.50e-08  
    8   -5627.6358345257      2.74e-09  Convergence criterion met
 ---------------------------------------
 SCF time:   CPU 22.14s  wall 8.00s 
 SCF   energy in the final basis set =    -5627.6358345257
 Total energy in the final basis set =    -5627.6358345257

 --------------------------------------------------------------
             Orbital Energies (a.u.) and Symmetries
 --------------------------------------------------------------

 Alpha MOs, Restricted
 -- Occupied --                  
-482.87 -482.84  -77.11  -62.53  -62.50  -56.35  -56.34  -56.34
  1 A'    2 A'    3 A'    4 A'    5 A'    6 A'    1 A"    7 A'                 
-56.317 -56.313 -56.313 -24.750 -10.348  -8.736  -8.705  -6.609
  8 A'    2 A"    9 A'   10 A'   11 A'   12 A'   13 A'   14 A'                 
 -6.568  -6.554  -6.554  -6.536  -6.524  -6.524  -4.772  -4.767
 15 A'   16 A'    3 A"   17 A'    4 A"   18 A'   19 A'    5 A"                 
 -4.767  -2.679  -2.675  -2.675  -2.664  -2.664  -2.647  -2.644
 20 A'   21 A'   22 A'    6 A"   23 A'    7 A"   24 A'    8 A"                 
 -2.643  -2.634  -2.634  -1.295  -0.859  -0.807  -0.723  -0.627
 25 A'   26 A'    9 A"   27 A'   28 A'   29 A'   30 A'   31 A'                 
 -0.539  -0.525  -0.490  -0.399  -0.364  -0.357  -0.333  -0.331
 32 A'   10 A"   33 A'   34 A'   11 A"   35 A'   12 A"   36 A'                 
 -0.303  -0.264
 37 A'   13 A"                                                                 
 -- Virtual --                   
 -0.095  -0.085  -0.043  -0.008   0.019   0.032   0.039   0.042
 14 A"   38 A'   39 A'   40 A'   41 A'   42 A'   15 A"   43 A'                 
  0.051   0.062   0.066   0.080   0.081   0.083   0.100   0.101
 44 A'   45 A'   16 A"   46 A'   17 A"   47 A'   18 A"   48 A'                 
  0.122   0.133   0.139   0.180   0.195   0.247   0.270   0.278
 49 A'   50 A'   51 A'   52 A'   53 A'   54 A'   55 A'   19 A"                 
  0.285   0.305   0.331   0.344   0.378   0.398   0.407   0.414
 20 A"   56 A'   57 A'   58 A'   59 A'   60 A'   21 A"   61 A'                 
  0.433   0.439   0.468   0.472   0.486   0.496   0.521   0.547
 22 A"   62 A'   23 A"   63 A'   24 A"   64 A'   25 A"   26 A"                 
  0.559   0.571   0.583   0.612   0.617   0.639   0.670   0.730
 65 A'   27 A"   66 A'   67 A'   68 A'   69 A'   70 A'   71 A'                 
  0.743   0.766   0.798   0.811   0.884   0.943   0.980   1.074
 28 A"   29 A"   72 A'   73 A'   74 A'   75 A'   76 A'   77 A'                 
  1.255   1.325   1.387   1.435   1.447   1.553   1.626   1.675
 30 A"   78 A'   31 A"   79 A'   32 A"   33 A"   80 A'   81 A'                 
  1.707   1.763   1.844   1.896   1.967   1.999   2.022   2.028
 82 A'   83 A'   84 A'   85 A'   34 A"   35 A"   86 A'   87 A'                 
  2.106   2.158   2.611   2.886   3.057   3.725   3.733   3.936
 88 A'   89 A'   36 A"   90 A'   91 A'   37 A"   92 A'   38 A"                 
  3.952   3.978   3.985   3.992   4.008   4.008   4.038   4.066
 93 A'   39 A"   94 A'   40 A"   41 A"   95 A'   42 A"   96 A'                 
  4.151   4.214   4.326   4.651   6.248   6.328   6.439   6.605
 97 A'   98 A'   99 A'  100 A'   43 A"  101 A'  102 A'  103 A'                 
  6.650   6.895   7.519   7.547   7.550   7.572   7.625   7.631
104 A'  105 A'   44 A"  106 A'   45 A"  107 A'  108 A'  109 A'                 
 13.786  13.917  13.970  23.400  47.868  47.893  66.703 163.005
 46 A"  110 A'  111 A'  112 A'  113 A'  114 A'  115 A'  116 A'                 
289.714 289.742 289.748 289.768 289.838 289.8491020.6541020.682
 47 A"  117 A'   48 A"  118 A'  119 A'  120 A'  121 A'  122 A'                 

 Beta MOs, Restricted
 -- Occupied --                  
-482.87 -482.84  -77.11  -62.53  -62.50  -56.35  -56.34  -56.34
  1 A'    2 A'    3 A'    4 A'    5 A'    6 A'    1 A"    7 A'                 
-56.317 -56.313 -56.313 -24.750 -10.348  -8.736  -8.705  -6.609
  8 A'    2 A"    9 A'   10 A'   11 A'   12 A'   13 A'   14 A'                 
 -6.568  -6.554  -6.554  -6.536  -6.524  -6.524  -4.772  -4.767
 15 A'   16 A'    3 A"   17 A'    4 A"   18 A'   19 A'    5 A"                 
 -4.767  -2.679  -2.675  -2.675  -2.664  -2.664  -2.647  -2.644
 20 A'   21 A'   22 A'    6 A"   23 A'    7 A"   24 A'    8 A"                 
 -2.643  -2.634  -2.634  -1.295  -0.859  -0.807  -0.723  -0.627
 25 A'   26 A'    9 A"   27 A'   28 A'   29 A'   30 A'   31 A'                 
 -0.539  -0.525  -0.490  -0.399  -0.364  -0.357  -0.333  -0.331
 32 A'   10 A"   33 A'   34 A'   11 A"   35 A'   12 A"   36 A'                 
 -0.303  -0.264
 37 A'   13 A"                                                                 
 -- Virtual --                   
 -0.095  -0.085  -0.043  -0.008   0.019   0.032   0.039   0.042
 14 A"   38 A'   39 A'   40 A'   41 A'   42 A'   15 A"   43 A'                 
  0.051   0.062   0.066   0.080   0.081   0.083   0.100   0.101
 44 A'   45 A'   16 A"   46 A'   17 A"   47 A'   18 A"   48 A'                 
  0.122   0.133   0.139   0.180   0.195   0.247   0.270   0.278
 49 A'   50 A'   51 A'   52 A'   53 A'   54 A'   55 A'   19 A"                 
  0.285   0.305   0.331   0.344   0.378   0.398   0.407   0.414
 20 A"   56 A'   57 A'   58 A'   59 A'   60 A'   21 A"   61 A'                 
  0.433   0.439   0.468   0.472   0.486   0.496   0.521   0.547
 22 A"   62 A'   23 A"   63 A'   24 A"   64 A'   25 A"   26 A"                 
  0.559   0.571   0.583   0.612   0.617   0.639   0.670   0.730
 65 A'   27 A"   66 A'   67 A'   68 A'   69 A'   70 A'   71 A'                 
  0.743   0.766   0.798   0.811   0.884   0.943   0.980   1.074
 28 A"   29 A"   72 A'   73 A'   74 A'   75 A'   76 A'   77 A'                 
  1.255   1.325   1.387   1.435   1.447   1.553   1.626   1.675
 30 A"   78 A'   31 A"   79 A'   32 A"   33 A"   80 A'   81 A'                 
  1.707   1.763   1.844   1.896   1.967   1.999   2.022   2.028
 82 A'   83 A'   84 A'   85 A'   34 A"   35 A"   86 A'   87 A'                 
  2.106   2.158   2.611   2.886   3.057   3.725   3.733   3.936
 88 A'   89 A'   36 A"   90 A'   91 A'   37 A"   92 A'   38 A"                 
  3.952   3.978   3.985   3.992   4.008   4.008   4.038   4.066
 93 A'   39 A"   94 A'   40 A"   41 A"   95 A'   42 A"   96 A'                 
  4.151   4.214   4.326   4.651   6.248   6.328   6.439   6.605
 97 A'   98 A'   99 A'  100 A'   43 A"  101 A'  102 A'  103 A'                 
  6.650   6.895   7.519   7.547   7.550   7.572   7.625   7.631
104 A'  105 A'   44 A"  106 A'   45 A"  107 A'  108 A'  109 A'                 
 13.786  13.917  13.970  23.400  47.868  47.893  66.703 163.005
 46 A"  110 A'  111 A'  112 A'  113 A'  114 A'  115 A'  116 A'                 
289.714 289.742 289.748 289.768 289.838 289.8491020.6541020.682
 47 A"  117 A'   48 A"  118 A'  119 A'  120 A'  121 A'  122 A'                 
 --------------------------------------------------------------

          Ground-State Mulliken Net Atomic Charges

     Atom                 Charge (a.u.)
  ----------------------------------------
      1 C                    -0.085536
      2 P                     0.140090
      3 Br                   -0.142926
      4 Br                    0.054472
      5 F                     0.033901
  ----------------------------------------
  Sum of atomic charges =    -0.000000

 -----------------------------------------------------------------
                    Cartesian Multipole Moments
 -----------------------------------------------------------------
    Charge (ESU x 10^10)
                -0.0000
    Dipole Moment (Debye)
         X       1.2302      Y       0.6965      Z      -0.0000
       Tot       1.4137
    Quadrupole Moments (Debye-Ang)
        XX     -58.8603     XY       0.2660     YY     -61.4089
        XZ       0.0000     YZ      -0.0000     ZZ     -60.7528
    Octopole Moments (Debye-Ang^2)
       XXX      25.1318    XXY       0.6035    XYY       2.4312
       YYY       8.3015    XXZ      -0.0000    XYZ       0.0000
       YYZ       0.0000    XZZ       3.7359    YZZ       1.7454
       ZZZ      -0.0000
    Hexadecapole Moments (Debye-Ang^3)
      XXXX   -1352.8602   XXXY      45.5978   XXYY    -279.0354
      XYYY      27.1217   YYYY    -236.3661   XXXZ      -0.0000
      XXYZ      -0.0000   XYYZ       0.0000   YYYZ      -0.0000
      XXZZ    -259.2991   XYZZ       8.6924   YYZZ     -51.1259
      XZZZ       0.0000   YZZZ      -0.0000   ZZZZ     -76.1483
 -----------------------------------------------------------------
 Calculating analytic gradient of the SCF energy
 Gradient of SCF Energy
            1           2           3           4           5
    1  -0.0000215   0.0000174   0.0000133   0.0000253  -0.0000346
    2   0.0001635  -0.0000939   0.0000013  -0.0000158  -0.0000551
    3   0.0000000  -0.0000000   0.0000000   0.0000000  -0.0000000
 Max gradient component =       1.635E-04
 RMS gradient           =       5.268E-05
 Gradient time:  CPU 8.91 s  wall 3.07 s
 Geometry Optimization Parameters
   NAtoms,    NIC,     NZ,  NCons,   NDum,   NFix, NCnnct, MaxDiis
        5      20       5       0       0       0       0       0

 Cartesian Hessian Update
 Hessian Updated using BFGS Update


** GEOMETRY OPTIMIZATION IN DELOCALIZED INTERNAL COORDINATES **
   Searching for a Minimum

   Optimization Cycle:  11

                       Coordinates (Angstroms)
     ATOM                X               Y               Z
      1  C         0.5636096817   -0.4013545458    0.0000000000
      2  P        -0.4812678406    0.9268491862    0.0000000000
      3  Br       -2.5017986138   -0.0952183856    0.0000000000
      4  Br        2.4381275330   -0.0982287880    0.0000000000
      5  F         0.2562988718   -1.6883478398    0.0000000000
   Point Group: cs    Number of degrees of freedom:     7


   Energy is  -5627.635834526

 Hessian Updated using BFGS Update

  7 Hessian modes will be used to form the next step
  Hessian Eigenvalues:
     0.113237    0.130105    0.240397    0.248038    0.277501    0.347875
     0.408739

 Minimum Search - Taking Simple RFO Step
 Searching for Lamda that Minimizes Along All modes
 Value Taken    Lamda =   0.00000000
 Step Taken.  Stepsize is  0.000512

                             Maximum     Tolerance    Cnvgd?
         Gradient           0.000106      0.000300     YES
         Displacement       0.000355      0.001200     YES
         Energy change     -0.000000      0.000001     YES


                       Distance Matrix (Angstroms)
             C (  1)   P (  2)   Br(  3)   Br(  4)
   P (  2)  1.689939
   Br(  3)  3.080657  2.264325
   Br(  4)  1.898869  3.094132  4.939927
   F (  5)  1.323175  2.717216  3.185147  2.699788

 Final energy is   -5627.6358345256995     


 ******************************
 **  OPTIMIZATION CONVERGED  **
 ******************************

                       Coordinates (Angstroms)
     ATOM                X               Y               Z
      1  C         0.5636096817   -0.4013545458    0.0000000000
      2  P        -0.4812678406    0.9268491862    0.0000000000
      3  Br       -2.5017986138   -0.0952183856    0.0000000000
      4  Br        2.4381275330   -0.0982287880    0.0000000000
      5  F         0.2562988718   -1.6883478398    0.0000000000

Z-matrix Print:
$molecule
0 1
Br
P  1 2.264325
C  2 1.689939 1 101.359424
F  3 1.323175 2 128.378684 1 -0.000000 0
Br 3 1.898869 2 119.005881 1 -180.000000 0
$end


 --------------------------------------------------------------
             Orbital Energies (a.u.) and Symmetries
 --------------------------------------------------------------

 Alpha MOs, Restricted
 -- Occupied --                  
-482.87 -482.84  -77.11  -62.53  -62.50  -56.35  -56.34  -56.34
  1 A'    2 A'    3 A'    4 A'    5 A'    6 A'    1 A"    7 A'                 
-56.317 -56.313 -56.313 -24.750 -10.348  -8.736  -8.705  -6.609
  8 A'    2 A"    9 A'   10 A'   11 A'   12 A'   13 A'   14 A'                 
 -6.568  -6.554  -6.554  -6.536  -6.524  -6.524  -4.772  -4.767
 15 A'   16 A'    3 A"   17 A'    4 A"   18 A'   19 A'    5 A"                 
 -4.767  -2.679  -2.675  -2.675  -2.664  -2.664  -2.647  -2.644
 20 A'   21 A'   22 A'    6 A"   23 A'    7 A"   24 A'    8 A"                 
 -2.643  -2.634  -2.634  -1.295  -0.859  -0.807  -0.723  -0.627
 25 A'   26 A'    9 A"   27 A'   28 A'   29 A'   30 A'   31 A'                 
 -0.539  -0.525  -0.490  -0.399  -0.364  -0.357  -0.333  -0.331
 32 A'   10 A"   33 A'   34 A'   11 A"   35 A'   12 A"   36 A'                 
 -0.303  -0.264
 37 A'   13 A"                                                                 
 -- Virtual --                   
 -0.095  -0.085  -0.043  -0.008   0.019   0.032   0.039   0.042
 14 A"   38 A'   39 A'   40 A'   41 A'   42 A'   15 A"   43 A'                 
  0.051   0.062   0.066   0.080   0.081   0.083   0.100   0.101
 44 A'   45 A'   16 A"   46 A'   17 A"   47 A'   18 A"   48 A'                 
  0.122   0.133   0.139   0.180   0.195   0.247   0.270   0.278
 49 A'   50 A'   51 A'   52 A'   53 A'   54 A'   55 A'   19 A"                 
  0.285   0.305   0.331   0.344   0.378   0.398   0.407   0.414
 20 A"   56 A'   57 A'   58 A'   59 A'   60 A'   21 A"   61 A'                 
  0.433   0.439   0.468   0.472   0.486   0.496   0.521   0.547
 22 A"   62 A'   23 A"   63 A'   24 A"   64 A'   25 A"   26 A"                 
  0.559   0.571   0.583   0.612   0.617   0.639   0.670   0.730
 65 A'   27 A"   66 A'   67 A'   68 A'   69 A'   70 A'   71 A'                 
  0.743   0.766   0.798   0.811   0.884   0.943   0.980   1.074
 28 A"   29 A"   72 A'   73 A'   74 A'   75 A'   76 A'   77 A'                 
  1.255   1.325   1.387   1.435   1.447   1.553   1.626   1.675
 30 A"   78 A'   31 A"   79 A'   32 A"   33 A"   80 A'   81 A'                 
  1.707   1.763   1.844   1.896   1.967   1.999   2.022   2.028
 82 A'   83 A'   84 A'   85 A'   34 A"   35 A"   86 A'   87 A'                 
  2.106   2.158   2.611   2.886   3.057   3.725   3.733   3.936
 88 A'   89 A'   36 A"   90 A'   91 A'   37 A"   92 A'   38 A"                 
  3.952   3.978   3.985   3.992   4.008   4.008   4.038   4.066
 93 A'   39 A"   94 A'   40 A"   41 A"   95 A'   42 A"   96 A'                 
  4.151   4.214   4.326   4.651   6.248   6.328   6.439   6.605
 97 A'   98 A'   99 A'  100 A'   43 A"  101 A'  102 A'  103 A'                 
  6.650   6.895   7.519   7.547   7.550   7.572   7.625   7.631
104 A'  105 A'   44 A"  106 A'   45 A"  107 A'  108 A'  109 A'                 
 13.786  13.917  13.970  23.400  47.868  47.893  66.703 163.005
 46 A"  110 A'  111 A'  112 A'  113 A'  114 A'  115 A'  116 A'                 
289.714 289.742 289.748 289.768 289.838 289.8491020.6541020.682
 47 A"  117 A'   48 A"  118 A'  119 A'  120 A'  121 A'  122 A'                 

 Beta MOs, Restricted
 -- Occupied --                  
-482.87 -482.84  -77.11  -62.53  -62.50  -56.35  -56.34  -56.34
  1 A'    2 A'    3 A'    4 A'    5 A'    6 A'    1 A"    7 A'                 
-56.317 -56.313 -56.313 -24.750 -10.348  -8.736  -8.705  -6.609
  8 A'    2 A"    9 A'   10 A'   11 A'   12 A'   13 A'   14 A'                 
 -6.568  -6.554  -6.554  -6.536  -6.524  -6.524  -4.772  -4.767
 15 A'   16 A'    3 A"   17 A'    4 A"   18 A'   19 A'    5 A"                 
 -4.767  -2.679  -2.675  -2.675  -2.664  -2.664  -2.647  -2.644
 20 A'   21 A'   22 A'    6 A"   23 A'    7 A"   24 A'    8 A"                 
 -2.643  -2.634  -2.634  -1.295  -0.859  -0.807  -0.723  -0.627
 25 A'   26 A'    9 A"   27 A'   28 A'   29 A'   30 A'   31 A'                 
 -0.539  -0.525  -0.490  -0.399  -0.364  -0.357  -0.333  -0.331
 32 A'   10 A"   33 A'   34 A'   11 A"   35 A'   12 A"   36 A'                 
 -0.303  -0.264
 37 A'   13 A"                                                                 
 -- Virtual --                   
 -0.095  -0.085  -0.043  -0.008   0.019   0.032   0.039   0.042
 14 A"   38 A'   39 A'   40 A'   41 A'   42 A'   15 A"   43 A'                 
  0.051   0.062   0.066   0.080   0.081   0.083   0.100   0.101
 44 A'   45 A'   16 A"   46 A'   17 A"   47 A'   18 A"   48 A'                 
  0.122   0.133   0.139   0.180   0.195   0.247   0.270   0.278
 49 A'   50 A'   51 A'   52 A'   53 A'   54 A'   55 A'   19 A"                 
  0.285   0.305   0.331   0.344   0.378   0.398   0.407   0.414
 20 A"   56 A'   57 A'   58 A'   59 A'   60 A'   21 A"   61 A'                 
  0.433   0.439   0.468   0.472   0.486   0.496   0.521   0.547
 22 A"   62 A'   23 A"   63 A'   24 A"   64 A'   25 A"   26 A"                 
  0.559   0.571   0.583   0.612   0.617   0.639   0.670   0.730
 65 A'   27 A"   66 A'   67 A'   68 A'   69 A'   70 A'   71 A'                 
  0.743   0.766   0.798   0.811   0.884   0.943   0.980   1.074
 28 A"   29 A"   72 A'   73 A'   74 A'   75 A'   76 A'   77 A'                 
  1.255   1.325   1.387   1.435   1.447   1.553   1.626   1.675
 30 A"   78 A'   31 A"   79 A'   32 A"   33 A"   80 A'   81 A'                 
  1.707   1.763   1.844   1.896   1.967   1.999   2.022   2.028
 82 A'   83 A'   84 A'   85 A'   34 A"   35 A"   86 A'   87 A'                 
  2.106   2.158   2.611   2.886   3.057   3.725   3.733   3.936
 88 A'   89 A'   36 A"   90 A'   91 A'   37 A"   92 A'   38 A"                 
  3.952   3.978   3.985   3.992   4.008   4.008   4.038   4.066
 93 A'   39 A"   94 A'   40 A"   41 A"   95 A'   42 A"   96 A'                 
  4.151   4.214   4.326   4.651   6.248   6.328   6.439   6.605
 97 A'   98 A'   99 A'  100 A'   43 A"  101 A'  102 A'  103 A'                 
  6.650   6.895   7.519   7.547   7.550   7.572   7.625   7.631
104 A'  105 A'   44 A"  106 A'   45 A"  107 A'  108 A'  109 A'                 
 13.786  13.917  13.970  23.400  47.868  47.893  66.703 163.005
 46 A"  110 A'  111 A'  112 A'  113 A'  114 A'  115 A'  116 A'                 
289.714 289.742 289.748 289.768 289.838 289.8491020.6541020.682
 47 A"  117 A'   48 A"  118 A'  119 A'  120 A'  121 A'  122 A'                 
 --------------------------------------------------------------

          Ground-State Mulliken Net Atomic Charges

     Atom                 Charge (a.u.)
  ----------------------------------------
      1 C                    -0.085536
      2 P                     0.140090
      3 Br                   -0.142926
      4 Br                    0.054472
      5 F                     0.033901
  ----------------------------------------
  Sum of atomic charges =    -0.000000

 -----------------------------------------------------------------
                    Cartesian Multipole Moments
 -----------------------------------------------------------------
    Charge (ESU x 10^10)
                -0.0000
    Dipole Moment (Debye)
         X       1.2302      Y       0.6965      Z      -0.0000
       Tot       1.4137
    Quadrupole Moments (Debye-Ang)
        XX     -58.8603     XY       0.2660     YY     -61.4089
        XZ       0.0000     YZ      -0.0000     ZZ     -60.7528
    Octopole Moments (Debye-Ang^2)
       XXX      25.1318    XXY       0.6035    XYY       2.4312
       YYY       8.3015    XXZ      -0.0000    XYZ       0.0000
       YYZ       0.0000    XZZ       3.7359    YZZ       1.7454
       ZZZ      -0.0000
    Hexadecapole Moments (Debye-Ang^3)
      XXXX   -1352.8602   XXXY      45.5978   XXYY    -279.0354
      XYYY      27.1217   YYYY    -236.3661   XXXZ      -0.0000
      XXYZ      -0.0000   XYYZ       0.0000   YYYZ      -0.0000
      XXZZ    -259.2991   XYZZ       8.6924   YYZZ     -51.1259
      XZZZ       0.0000   YZZZ      -0.0000   ZZZZ     -76.1483
 -----------------------------------------------------------------
Archival summary:
1\1\TWL02\OPT\ProcedureUnspecified\BasisUnspecified\r2111\taweetha\MonNov2611:18:422018MonNov2611:18:422018\0\\#,OPT,ProcedureUnspecified,BasisUnspecified,\\0,1\Br\P,1,2.26432\C,2,1.68994,1,101.359\F,3,1.32317,2,128.379,1,-0,0\Br,3,1.89887,2,119.006,1,-180,0\\\@

 Total job time:  156.77s(wall), 429.71s(cpu) 
 Mon Nov 26 11:18:42 2018

        *************************************************************
        *                                                           *
        *  Thank you very much for using Q-Chem.  Have a nice day.  *
        *                                                           *
        *************************************************************


 
User input: 2 of 2 
 
Q-Chem Developer Version!
                  Welcome to Q-Chem
     A Quantum Leap Into The Future Of Chemistry


 Q-Chem 5.1, Q-Chem, Inc., Pleasanton, CA (2018)

 Yihan Shao,  Zhengting Gan,  E. Epifanovsky,  A. T. B. Gilbert,  M. Wormit,  
 J. Kussmann,  A. W. Lange,  A. Behn,  Jia Deng,  Xintian Feng,  D. Ghosh,  
 M. Goldey,  P. R. Horn,  L. D. Jacobson,  I. Kaliman,  T. Kus,  A. Landau,  
 Jie Liu,  E. I. Proynov,  R. M. Richard,  R. P. Steele,  E. J. Sundstrom,  
 H. L. Woodcock III,  P. M. Zimmerman,  D. Zuev,  B. Albrecht,  E. Alguire,  
 S. A. Baeppler,  D. Barton,  Z. Benda,  Y. A. Bernard,  E. J. Berquist,  
 K. B. Bravaya,  H. Burton,  D. Casanova,  Chun-Min Chang,  Yunqing Chen,  
 A. Chien,  K. D. Closser,  M. P. Coons,  S. Coriani,  S. Dasgupta,  
 A. L. Dempwolff,  M. Diedenhofen,  Hainam Do,  R. G. Edgar,  Po-Tung Fang,  
 S. Faraji,  S. Fatehi,  Qingguo Feng,  K. D. Fenk,  J. Fosso-Tande,  
 Qinghui Ge,  A. Ghysels,  G. Gidofalvi,  J. Gomes,  J. Gonthier,  A. Gunina,  
 D. Hait,  M. W. D. Hanson-Heine,  P. H. P. Harbach,  A. W. Hauser,  
 J. E. Herr,  E. G. Hohenstein,  Z. C. Holden,  Kerwin Hui,  B. C. Huynh,  
 T.-C. Jagau,  Hyunjun Ji,  B. Kaduk,  K. Khistyaev,  Jaehoon Kim,  
 P. Klunzinger,  K. Koh,  D. Kosenkov,  L. Koulias,  T. Kowalczyk,  
 C. M. Krauter,  A. Kunitsa,  Ka Un Lao,  A. Laurent,  K. V. Lawler,  
 Joonho Lee,  D. Lefrancois,  S. Lehtola,  D. S. Levine,  Yi-Pei Li,  
 You-Sheng Lin,  Fenglai Liu,  E. Livshits,  A. Luenser,  P. Manohar,  
 E. Mansoor,  S. F. Manzer,  Shan-Ping Mao,  Yuezhi Mao,  N. Mardirossian,  
 A. V. Marenich,  T. Markovich,  L. A. Martinez-Martinez,  S. A. Maurer,  
 N. J. Mayhall,  S. C. McKenzie,  J.-M. Mewes,  A. F. Morrison,  
 J. W. Mullinax,  K. Nanda,  T. S. Nguyen-Beck,  R. Olivares-Amaya,  
 J. A. Parkhill,  T. M. Perrine,  F. Plasser,  P. Pokhilko,  S. Prager,  
 A. Prociuk,  E. Ramos,  D. R. Rehn,  F. Rob,  M. Schneider,  N. Sergueev,  
 S. M. Sharada,  S. Sharma,  D. W. Small,  T. Stauch,  T. Stein,  
 Yu-Chuan Su,  A. J. W. Thom,  A. Tkatchenko,  T. Tsuchimochi,  N. M. Tubman,  
 L. Vogt,  M. L. Vidal,  O. Vydrov,  M. A. Watson,  J. Wenzel,  
 M. de Wergifosse,  T. A. Wesolowski,  A. White,  J. Witte,  A. Yamada,  
 Jun Yang,  K. Yao,  S. Yeganeh,  S. R. Yost,  Zhi-Qiang You,  A. Zech,  
 Igor Ying Zhang,  Xing Zhang,  Yan Zhao,  Ying Zhu,  B. R. Brooks,  
 G. K. L. Chan,  C. J. Cramer,  M. S. Gordon,  W. J. Hehre,  A. Klamt,  
 M. W. Schmidt,  C. D. Sherrill,  D. G. Truhlar,  A. Aspuru-Guzik,  R. Baer,  
 A. T. Bell,  N. A. Besley,  Jeng-Da Chai,  A. E. DePrince, III,  
 R. A. DiStasio Jr.,  A. Dreuw,  B. D. Dunietz,  T. R. Furlani,  
 Chao-Ping Hsu,  Yousung Jung,  Jing Kong,  D. S. Lambrecht,  WanZhen Liang,  
 C. Ochsenfeld,  V. A. Rassolov,  L. V. Slipchenko,  J. E. Subotnik,  
 T. Van Voorhis,  J. M. Herbert,  A. I. Krylov,  P. M. W. Gill,  M. Head-Gordon

 Contributors to earlier versions of Q-Chem not listed above: 
 R. D. Adamson,  B. Austin,  J. Baker,  G. J. O. Beran,  K. Brandhorst,  
 S. T. Brown,  E. F. C. Byrd,  A. K. Chakraborty,  C.-L. Cheng,  
 Siu Hung Chien,  D. M. Chipman,  D. L. Crittenden,  H. Dachsel,  
 R. J. Doerksen,  A. D. Dutoi,  L. Fusti-Molnar,  W. A. Goddard III,  
 A. Golubeva-Zadorozhnaya,  S. R. Gwaltney,  G. Hawkins,  A. Heyden,  
 S. Hirata,  G. Kedziora,  F. J. Keil,  C. Kelley,  Jihan Kim,  R. A. King,  
 R. Z. Khaliullin,  P. P. Korambath,  W. Kurlancheek,  A. M. Lee,  M. S. Lee,  
 S. V. Levchenko,  Ching Yeh Lin,  D. Liotard,  R. C. Lochan,  I. Lotan,  
 P. E. Maslen,  N. Nair,  D. P. O'Neill,  D. Neuhauser,  E. Neuscamman,  
 C. M. Oana,  R. Olson,  B. Peters,  R. Peverati,  P. A. Pieniazek,  
 Y. M. Rhee,  J. Ritchie,  M. A. Rohrdanz,  E. Rosta,  N. J. Russ,  
 H. F. Schaefer III,  N. E. Schultz,  N. Shenvi,  A. C. Simmonett,  A. Sodt,  
 D. Stuck,  K. S. Thanthiriwatte,  V. Vanovschi,  Tao Wang,  A. Warshel,  
 C. F. Williams,  Q. Wu,  X. Xu,  W. Zhang

 Please cite Q-Chem as follows:
 Y. Shao et al., Mol. Phys. 113, 184-215 (2015)
 DOI: 10.1080/00268976.2014.952696

 Q-Chem 5.1.2 for Intel X86 EM64T Linux

 Parts of Q-Chem use Armadillo 8.300.2 (Tropical Shenanigans).
 http://arma.sourceforge.net/

 Q-Chem begins on Mon Nov 26 11:18:42 2018  

Host: 
0

     Scratch files written to /scratch/taweetham/qchem44202//
The previous job contains 0 fragments, simply inherited here
Input Ideriv = 2
Curr. Ideriv = -1
Max.  Ideriv = 2

Checking the input file for inconsistencies... 	...done.

--------------------------------------------------------------
User input:
--------------------------------------------------------------

$molecule
read
$end

$rem
   job_type 	frequency
   basis 	6-311++g**
   method	b3lyp	
$end


--------------------------------------------------------------
 ----------------------------------------------------------------
             Standard Nuclear Orientation (Angstroms)
    I     Atom           X                Y                Z
 ----------------------------------------------------------------
    1      C       0.6102156434    -0.2776270718    -0.0000000000
    2      P      -0.4758347796     1.0171272173     0.0000000000
    3      Br     -2.4632909404    -0.0678542276    -0.0000000000
    4      Br      2.4742958991     0.0841839289     0.0000000000
    5      F       0.3434504756    -1.5736317083    -0.0000000000
 ----------------------------------------------------------------
 Molecular Point Group                 Cs    NOp =  2
 Largest Abelian Subgroup              Cs    NOp =  2
 Nuclear Repulsion Energy =   628.4481443726 hartrees
 There are       50 alpha and       50 beta electrons
 Requested basis set is 6-311++G(d,p)
 There are 63 shells and 170 basis functions

 Total QAlloc Memory Limit   2000 MB
 Mega-Array Size       188 MB
 MEM_STATIC part       192 MB

                       Distance Matrix (Angstroms)
             C (  1)   P (  2)   Br(  3)   Br(  4)
   P (  2)  1.689939
   Br(  3)  3.080657  2.264325
   Br(  4)  1.898869  3.094132  4.939927
   F (  5)  1.323175  2.717216  3.185147  2.699788

 A cutoff of  1.0D-11 yielded   1545 shell pairs
 There are     12205 function pairs (     13490 Cartesian)

 -------------------------------------------------------
 OpenMP Integral Computing Module                       
 Release: version 1.0, May 2013, Q-Chem Inc. Pittsburgh 
 -------------------------------------------------------
 Integral Job Info:
 Integral job number is                      11
 Integral operator is                         1
 short-range coefficients                     0
 long-range coefficients              100000000
 Omega coefficients                           0
 if combine SR and LR in K                    0
 Integral screening is                        0
 Integral computing path is                   2
 max size of driver memory is            800000
 size of driver memory is                593474
 size of scratch memory is             29623520
 max col of scratch BK array               1296
 max len of scratch array in speh3          155
 max len of scratch index in speh4           18
 max int batch size is                      520
 min int batch size is                       52
 fixed nKL is                                45
 max L of basis functions is                  2
 order of int derivative is                   0
 number of shells is                         63
 number of basis is                         179
 number of cartesian basis is               179
 number of contracted shell pairs          1545
 number of primitive shell pairs           4127
 maxK2 (contraction) of shell pair           36
 max number of K2 of shell pair               1
 max number of CS2 of shell pair            152
 max number of PS2 of shell pair            264
 mem total for path MDJ                  524150
 -------------------------------------------------------
 Smallest overlap matrix eigenvalue = 3.72E-04
 Guess from superposition of atomic densities
 Warning:  Energy on first SCF cycle will be non-variational
 SAD guess density has 100.000000 electrons

 -----------------------------------------------------------------------
  General SCF calculation program by
  Eric Jon Sundstrom, Paul Horn, Yuezhi Mao, Dmitri Zuev, Alec White,
  David Stuck, Shaama M.S., Shane Yost, Joonho Lee, David Small,
  Daniel Levine, Susi Lehtola, Hugh Burton, Evgeny Epifanovsky
 -----------------------------------------------------------------------
 Exchange:     0.2000 Hartree-Fock + 0.0800 Slater + 0.7200 B88
 Correlation:  0.1900 VWN1RPA + 0.8100 LYP
 Using SG-1 standard quadrature grid
 using 4 threads for integral computing
 -------------------------------------------------------
 OpenMP Integral computing Module                
 Release: version 2.0, May 2017, Q-Chem Inc. Pleasanton 
 -------------------------------------------------------
 -------------------------------------------------------
 OpenMP BLAS3 based DFT computing Module                
 Release: version 1.0, May 2013, Q-Chem Inc. Pittsburgh 
 -------------------------------------------------------
 A restricted SCF calculation will be
 performed using DIIS
 SCF converges when DIIS error is below 1.0e-08
 ---------------------------------------
  Cycle       Energy         DIIS error
 ---------------------------------------
    1   -5628.2095872601      3.99e-02  
    2   -5627.6168578985      3.27e-03  
    3   -5627.5988577014      3.94e-03  
    4   -5627.6322051368      1.22e-03  
    5   -5627.6357040497      2.20e-04  
    6   -5627.6357236987      1.78e-04  
    7   -5627.6358442254      2.89e-05  
    8   -5627.6358470512      4.56e-06  
    9   -5627.6358470894      1.49e-06  
   10   -5627.6358470943      4.17e-07  
   11   -5627.6358470948      8.18e-08  
   12   -5627.6358470949      1.44e-08  
   13   -5627.6358470950      3.25e-09  Convergence criterion met
 ---------------------------------------
 SCF time:   CPU 35.93s  wall 13.00s 
 SCF   energy in the final basis set =    -5627.6358470950
 Total energy in the final basis set =    -5627.6358470950

 --------------------------------------------------------------
             Orbital Energies (a.u.) and Symmetries
 --------------------------------------------------------------

 Alpha MOs, Restricted
 -- Occupied --                  
-482.87 -482.84  -77.11  -62.53  -62.50  -56.35  -56.34  -56.34
  1 A'    2 A'    3 A'    4 A'    5 A'    6 A'    1 A"    7 A'                 
-56.317 -56.313 -56.313 -24.750 -10.348  -8.736  -8.705  -6.609
  8 A'    2 A"    9 A'   10 A'   11 A'   12 A'   13 A'   14 A'                 
 -6.568  -6.554  -6.554  -6.536  -6.524  -6.524  -4.772  -4.767
 15 A'   16 A'    3 A"   17 A'    4 A"   18 A'   19 A'    5 A"                 
 -4.767  -2.679  -2.675  -2.675  -2.664  -2.664  -2.647  -2.644
 20 A'   21 A'   22 A'    6 A"   23 A'    7 A"   24 A'    8 A"                 
 -2.643  -2.634  -2.634  -1.295  -0.859  -0.807  -0.723  -0.627
 25 A'   26 A'    9 A"   27 A'   28 A'   29 A'   30 A'   31 A'                 
 -0.539  -0.525  -0.490  -0.399  -0.364  -0.357  -0.333  -0.331
 32 A'   10 A"   33 A'   34 A'   11 A"   35 A'   12 A"   36 A'                 
 -0.303  -0.264
 37 A'   13 A"                                                                 
 -- Virtual --                   
 -0.095  -0.085  -0.043  -0.008   0.019   0.032   0.039   0.042
 14 A"   38 A'   39 A'   40 A'   41 A'   42 A'   15 A"   43 A'                 
  0.051   0.062   0.066   0.080   0.081   0.083   0.100   0.101
 44 A'   45 A'   16 A"   46 A'   17 A"   47 A'   18 A"   48 A'                 
  0.122   0.133   0.139   0.180   0.195   0.247   0.270   0.278
 49 A'   50 A'   51 A'   52 A'   53 A'   54 A'   55 A'   19 A"                 
  0.285   0.305   0.331   0.344   0.378   0.398   0.407   0.413
 20 A"   56 A'   57 A'   58 A'   59 A'   60 A'   21 A"   61 A'                 
  0.433   0.439   0.468   0.472   0.486   0.496   0.521   0.547
 22 A"   62 A'   23 A"   63 A'   24 A"   64 A'   25 A"   26 A"                 
  0.559   0.571   0.583   0.612   0.617   0.639   0.670   0.730
 65 A'   27 A"   66 A'   67 A'   68 A'   69 A'   70 A'   71 A'                 
  0.743   0.766   0.798   0.811   0.884   0.943   0.980   1.074
 28 A"   29 A"   72 A'   73 A'   74 A'   75 A'   76 A'   77 A'                 
  1.255   1.325   1.387   1.435   1.447   1.553   1.626   1.675
 30 A"   78 A'   31 A"   79 A'   32 A"   33 A"   80 A'   81 A'                 
  1.707   1.763   1.844   1.896   1.967   1.999   2.022   2.028
 82 A'   83 A'   84 A'   85 A'   34 A"   35 A"   86 A'   87 A'                 
  2.106   2.158   2.611   2.886   3.057   3.725   3.732   3.936
 88 A'   89 A'   36 A"   90 A'   91 A'   37 A"   92 A'   38 A"                 
  3.952   3.978   3.985   3.992   4.008   4.008   4.038   4.066
 93 A'   39 A"   94 A'   40 A"   41 A"   95 A'   42 A"   96 A'                 
  4.151   4.214   4.326   4.651   6.248   6.328   6.439   6.605
 97 A'   98 A'   99 A'  100 A'   43 A"  101 A'  102 A'  103 A'                 
  6.650   6.895   7.519   7.548   7.550   7.572   7.625   7.631
104 A'  105 A'   44 A"  106 A'   45 A"  107 A'  108 A'  109 A'                 
 13.786  13.917  13.970  23.400  47.868  47.893  66.703 163.005
 46 A"  110 A'  111 A'  112 A'  113 A'  114 A'  115 A'  116 A'                 
289.714 289.742 289.748 289.768 289.838 289.8491020.6541020.682
 47 A"  117 A'   48 A"  118 A'  119 A'  120 A'  121 A'  122 A'                 

 Beta MOs, Restricted
 -- Occupied --                  
-482.87 -482.84  -77.11  -62.53  -62.50  -56.35  -56.34  -56.34
  1 A'    2 A'    3 A'    4 A'    5 A'    6 A'    1 A"    7 A'                 
-56.317 -56.313 -56.313 -24.750 -10.348  -8.736  -8.705  -6.609
  8 A'    2 A"    9 A'   10 A'   11 A'   12 A'   13 A'   14 A'                 
 -6.568  -6.554  -6.554  -6.536  -6.524  -6.524  -4.772  -4.767
 15 A'   16 A'    3 A"   17 A'    4 A"   18 A'   19 A'    5 A"                 
 -4.767  -2.679  -2.675  -2.675  -2.664  -2.664  -2.647  -2.644
 20 A'   21 A'   22 A'    6 A"   23 A'    7 A"   24 A'    8 A"                 
 -2.643  -2.634  -2.634  -1.295  -0.859  -0.807  -0.723  -0.627
 25 A'   26 A'    9 A"   27 A'   28 A'   29 A'   30 A'   31 A'                 
 -0.539  -0.525  -0.490  -0.399  -0.364  -0.357  -0.333  -0.331
 32 A'   10 A"   33 A'   34 A'   11 A"   35 A'   12 A"   36 A'                 
 -0.303  -0.264
 37 A'   13 A"                                                                 
 -- Virtual --                   
 -0.095  -0.085  -0.043  -0.008   0.019   0.032   0.039   0.042
 14 A"   38 A'   39 A'   40 A'   41 A'   42 A'   15 A"   43 A'                 
  0.051   0.062   0.066   0.080   0.081   0.083   0.100   0.101
 44 A'   45 A'   16 A"   46 A'   17 A"   47 A'   18 A"   48 A'                 
  0.122   0.133   0.139   0.180   0.195   0.247   0.270   0.278
 49 A'   50 A'   51 A'   52 A'   53 A'   54 A'   55 A'   19 A"                 
  0.285   0.305   0.331   0.344   0.378   0.398   0.407   0.413
 20 A"   56 A'   57 A'   58 A'   59 A'   60 A'   21 A"   61 A'                 
  0.433   0.439   0.468   0.472   0.486   0.496   0.521   0.547
 22 A"   62 A'   23 A"   63 A'   24 A"   64 A'   25 A"   26 A"                 
  0.559   0.571   0.583   0.612   0.617   0.639   0.670   0.730
 65 A'   27 A"   66 A'   67 A'   68 A'   69 A'   70 A'   71 A'                 
  0.743   0.766   0.798   0.811   0.884   0.943   0.980   1.074
 28 A"   29 A"   72 A'   73 A'   74 A'   75 A'   76 A'   77 A'                 
  1.255   1.325   1.387   1.435   1.447   1.553   1.626   1.675
 30 A"   78 A'   31 A"   79 A'   32 A"   33 A"   80 A'   81 A'                 
  1.707   1.763   1.844   1.896   1.967   1.999   2.022   2.028
 82 A'   83 A'   84 A'   85 A'   34 A"   35 A"   86 A'   87 A'                 
  2.106   2.158   2.611   2.886   3.057   3.725   3.732   3.936
 88 A'   89 A'   36 A"   90 A'   91 A'   37 A"   92 A'   38 A"                 
  3.952   3.978   3.985   3.992   4.008   4.008   4.038   4.066
 93 A'   39 A"   94 A'   40 A"   41 A"   95 A'   42 A"   96 A'                 
  4.151   4.214   4.326   4.651   6.248   6.328   6.439   6.605
 97 A'   98 A'   99 A'  100 A'   43 A"  101 A'  102 A'  103 A'                 
  6.650   6.895   7.519   7.548   7.550   7.572   7.625   7.631
104 A'  105 A'   44 A"  106 A'   45 A"  107 A'  108 A'  109 A'                 
 13.786  13.917  13.970  23.400  47.868  47.893  66.703 163.005
 46 A"  110 A'  111 A'  112 A'  113 A'  114 A'  115 A'  116 A'                 
289.714 289.742 289.748 289.768 289.838 289.8491020.6541020.682
 47 A"  117 A'   48 A"  118 A'  119 A'  120 A'  121 A'  122 A'                 
 --------------------------------------------------------------

          Ground-State Mulliken Net Atomic Charges

     Atom                 Charge (a.u.)
  ----------------------------------------
      1 C                    -0.085707
      2 P                     0.140109
      3 Br                   -0.142950
      4 Br                    0.054637
      5 F                     0.033910
  ----------------------------------------
  Sum of atomic charges =    -0.000000

 -----------------------------------------------------------------
                    Cartesian Multipole Moments
 -----------------------------------------------------------------
    Charge (ESU x 10^10)
                -0.0000
    Dipole Moment (Debye)
         X       1.2094      Y       0.7350      Z      -0.0000
       Tot       1.4152
    Quadrupole Moments (Debye-Ang)
        XX     -58.7978     XY       0.4959     YY     -61.2340
        XZ      -0.0000     YZ       0.0000     ZZ     -60.7530
    Octopole Moments (Debye-Ang^2)
       XXX      19.0109    XXY      -4.9527    XYY       0.2147
       YYY     -10.9464    XXZ       0.0000    XYZ       0.0000
       YYZ       0.0000    XZZ       1.5975    YZZ      -4.5683
       ZZZ      -0.0000
    Hexadecapole Moments (Debye-Ang^3)
      XXXX   -1354.5505   XXXY      31.3917   XXYY    -278.1063
      XYYY       8.6182   YYYY    -234.6568   XXXZ      -0.0000
      XXYZ       0.0000   XYYZ       0.0000   YYYZ      -0.0000
      XXZZ    -259.4589   XYZZ       2.3767   YYZZ     -51.0719
      XZZZ      -0.0000   YZZZ       0.0000   ZZZZ     -76.1485
 -----------------------------------------------------------------
 Calculating MO derivatives via CPSCF
 D1JvT checksum  = 230520 17147.9139064639
 D1KAT checksum  = 559680 804.2724720290
   1         3          15      0.134916    0.045168
   2         3          15      0.019169    0.006799
   3         3          15      0.002938    0.001215
   4         3          15      0.000394    0.000208
   5        13           5      0.000032    0.000018
   6        17           1      0.000001    0.000001
   7        18           0      0.000000    0.000000    Roots Converged
 Time for AOints: 9.0 s (CPU) 3.0 s (wall)
 ------------------------------------------------------------------------------
                     AOints        : Timing summary (seconds)
 ------------------------------------------------------------------------------
     job step          cpu (% of tot)      sys (% of tot)     wall (% of tot)
 ------------------------------------------------------------------------------
  cpscf_lag         0.4710E+02 (31.8)   0.4000E-05 (14.3)   0.2227E+02 (35.6)
  iterzp            0.9180E+02 (62.0)   0.2200E-04 (78.6)   0.3710E+02 (59.3)
  make_fx           0.0000E+00 ( 0.0)   0.0000E+00 ( 0.0)   0.0000E+00 ( 0.0)
  AOints            0.9012E+01 ( 6.1)   0.1000E-05 ( 3.6)   0.3035E+01 ( 4.9)
 ------------------------------------------------------------------------------
   Grand Totals     0.1481E+03          0.2800E-04          0.6258E+02
 ------------------------------------------------------------------------------
 Calculating analytic Hessian of the SCF energy
 Polarizability Matrix (a.u.)
            1           2           3
    1-129.6213653   1.7203703   0.0000000
    2   1.7203703 -63.6839199  -0.0000000
    3   0.0000000  -0.0000000 -47.4378021

 Direct stationary perturbation theory relativistic correction:

 rels  =      34.098294619440
 relv  =    -115.861804689994
 rel2e =      18.689375800290
 E_rel =     -63.074134270264

 Hessian of the SCF Energy
            1           2           3           4           5           6
    1   0.3480789  -0.0755141  -0.0000000  -0.1231031   0.1111546   0.0000000
    2  -0.0755141   0.5375887   0.0000000   0.1400964  -0.1837541  -0.0000000
    3  -0.0000000   0.0000000   0.0765279   0.0000000  -0.0000000  -0.0276699
    4  -0.1231031   0.1400964   0.0000000   0.2258917  -0.0855976  -0.0000000
    5   0.1111546  -0.1837541  -0.0000000  -0.0855976   0.2672097   0.0000000
    6   0.0000000  -0.0000000  -0.0276699  -0.0000000   0.0000000   0.0152694
    7  -0.0174367  -0.0131522  -0.0000000  -0.0824172  -0.0356294   0.0000000
    8   0.0052428   0.0005300   0.0000000  -0.0524442  -0.0429389   0.0000000
    9  -0.0000000   0.0000000   0.0019562   0.0000000   0.0000000  -0.0051506
   10  -0.1477699  -0.0013497   0.0000000  -0.0224912  -0.0033096   0.0000000
   11  -0.0044861  -0.0251926   0.0000000   0.0041453   0.0066629   0.0000000
   12   0.0000000   0.0000000  -0.0181321   0.0000000  -0.0000000   0.0022263
   13  -0.0597692  -0.0500803   0.0000000   0.0021198   0.0133820  -0.0000000
   14  -0.0363971  -0.3291720  -0.0000000  -0.0061999  -0.0471797   0.0000000
   15   0.0000000  -0.0000000  -0.0326820  -0.0000000   0.0000000   0.0153248
            7           8           9          10          11          12
    1  -0.0174367   0.0052428  -0.0000000  -0.1477699  -0.0044861   0.0000000
    2  -0.0131522   0.0005300   0.0000000  -0.0013497  -0.0251926   0.0000000
    3  -0.0000000   0.0000000   0.0019562   0.0000000   0.0000000  -0.0181321
    4  -0.0824172  -0.0524442   0.0000000  -0.0224912   0.0041453   0.0000000
    5  -0.0356294  -0.0429389   0.0000000  -0.0033096   0.0066629  -0.0000000
    6   0.0000000   0.0000000  -0.0051506   0.0000000   0.0000000   0.0022263
    7   0.1029811   0.0416069  -0.0000000  -0.0032313   0.0023121   0.0000000
    8   0.0416069   0.0355094   0.0000000   0.0009915  -0.0004120  -0.0000000
    9  -0.0000000   0.0000000   0.0040796   0.0000000  -0.0000000   0.0031463
   10  -0.0032313   0.0009915   0.0000000   0.1944980   0.0321476  -0.0000000
   11   0.0023121  -0.0004120  -0.0000000   0.0321476   0.0341911  -0.0000000
   12   0.0000000  -0.0000000   0.0031463  -0.0000000  -0.0000000   0.0079453
   13   0.0001041   0.0046030  -0.0000000  -0.0210056  -0.0341190   0.0000000
   14   0.0048625   0.0073115  -0.0000000  -0.0284798  -0.0152494   0.0000000
   15   0.0000000   0.0000000  -0.0040315  -0.0000000   0.0000000   0.0048143
           13          14          15
    1  -0.0597692  -0.0363971   0.0000000
    2  -0.0500803  -0.3291720  -0.0000000
    3   0.0000000  -0.0000000  -0.0326820
    4   0.0021198  -0.0061999  -0.0000000
    5   0.0133820  -0.0471797   0.0000000
    6  -0.0000000   0.0000000   0.0153248
    7   0.0001041   0.0048625   0.0000000
    8   0.0046030   0.0073115   0.0000000
    9  -0.0000000  -0.0000000  -0.0040315
   10  -0.0210056  -0.0284798  -0.0000000
   11  -0.0341190  -0.0152494   0.0000000
   12   0.0000000   0.0000000   0.0048143
   13   0.0785510   0.0662143  -0.0000000
   14   0.0662143   0.3842895   0.0000000
   15  -0.0000000   0.0000000   0.0165744
 Gradient time:  CPU 224.30 s  wall 88.83 s
 **********************************************************************
 **                                                                  **
 **                       VIBRATIONAL ANALYSIS                       **
 **                       --------------------                       **
 **                                                                  **
 **        VIBRATIONAL FREQUENCIES (CM**-1) AND NORMAL MODES         **
 **     FORCE CONSTANTS (mDYN/ANGSTROM) AND REDUCED MASSES (AMU)     **
 **                  INFRARED INTENSITIES (KM/MOL)                   **
 **                                                                  **
 **********************************************************************


 Mode:                 1                      2                      3
 Frequency:        97.27                 119.15                 180.81
 Force Cnst:      0.1556                 0.2387                 0.8557
 Red. Mass:      27.9155                28.5320                44.4262
 IR Active:          YES                    YES                    YES
 IR Intens:        0.020                  0.334                  0.277
 Raman Active:       YES                    YES                    YES
               X      Y      Z        X      Y      Z        X      Y      Z
 C         -0.000  0.000  0.446   -0.146  0.422 -0.000    0.205  0.445  0.000
 P          0.000  0.000  0.605   -0.118  0.454 -0.000   -0.260  0.174  0.000
 Br         0.000 -0.000 -0.228    0.259 -0.203  0.000   -0.428 -0.094 -0.000
 Br        -0.000 -0.000 -0.217   -0.079 -0.156  0.000    0.466 -0.152 -0.000
 F         -0.000  0.000  0.580   -0.459  0.482 -0.000    0.137  0.458  0.000
 TransDip   0.000  0.000  0.005    0.012  0.014 -0.000    0.017 -0.003 -0.000

 Mode:                 4                      5                      6
 Frequency:       333.52                 405.15                 445.93
 Force Cnst:      1.4921                 3.3987                 1.5154
 Red. Mass:      22.7677                35.1421                12.9345
 IR Active:          YES                    YES                    YES
 IR Intens:        3.910                 66.170                  2.815
 Raman Active:       YES                    YES                    YES
               X      Y      Z        X      Y      Z        X      Y      Z
 C          0.023  0.247 -0.000    0.132 -0.047 -0.000    0.000  0.000  0.954
 P         -0.198  0.148  0.000    0.830  0.418  0.000    0.000 -0.000 -0.141
 Br         0.041  0.033  0.000   -0.235 -0.154  0.000   -0.000  0.000  0.006
 Br        -0.184 -0.145  0.000   -0.143 -0.007  0.000   -0.000 -0.000 -0.032
 F          0.903  0.066  0.000    0.132  0.014  0.000    0.000  0.000 -0.263
 TransDip  -0.063  0.005  0.000    0.253  0.061  0.000    0.000 -0.000 -0.054

 Mode:                 7                      8                      9
 Frequency:       559.98                 944.02                1269.18
 Force Cnst:      3.8436                 7.1533                12.7089
 Red. Mass:      20.8036                13.6236                13.3911
 IR Active:          YES                    YES                    YES
 IR Intens:       29.652                113.368                179.286
 Raman Active:       YES                    YES                    YES
               X      Y      Z        X      Y      Z        X      Y      Z
 C         -0.485 -0.315  0.000    0.921  0.085 -0.000   -0.198  0.894  0.000
 P         -0.169  0.485 -0.000   -0.135  0.142  0.000    0.097 -0.110 -0.000
 Br         0.006 -0.020 -0.000   -0.005  0.001 -0.000   -0.003 -0.001  0.000
 Br         0.124  0.027 -0.000   -0.050  0.000  0.000    0.008 -0.003 -0.000
 F          0.043 -0.619 -0.000   -0.135 -0.293  0.000   -0.054 -0.370 -0.000
 TransDip  -0.140  0.104 -0.000    0.314  0.134  0.000   -0.122  0.411 -0.000

 STANDARD THERMODYNAMIC QUANTITIES AT   298.15 K  AND     1.00 ATM

   This Molecule has  0 Imaginary Frequencies
   Zero point vibrational energy:        6.226 kcal/mol

   Atom    1 Element C  Has Mass   12.00000
   Atom    2 Element P  Has Mass   30.97376
   Atom    3 Element Br Has Mass   78.91830
   Atom    4 Element Br Has Mass   78.91830
   Atom    5 Element F  Has Mass   18.99840
   Molecular Mass:   219.808760 amu
   Principal axes and moments of inertia in amu*Bohr^2:
                             1           2           3
    Eigenvalues --      289.00803  3484.42384  3773.43187
          X               1.00000    -0.00261    -0.00000
          Y               0.00261     1.00000    -0.00000
          Z               0.00000     0.00000     1.00000
   Rotational Symmetry Number is   1
   The Molecule is an Asymmetric Top
   Translational Enthalpy:        0.889 kcal/mol
   Rotational Enthalpy:           0.889 kcal/mol
   Vibrational Enthalpy:          8.248 kcal/mol
   gas constant (RT):             0.592 kcal/mol
   Translational Entropy:        42.066  cal/mol.K
   Rotational Entropy:           29.720  cal/mol.K
   Vibrational Entropy:          12.609  cal/mol.K

   Total Enthalpy:               10.618 kcal/mol
   Total Entropy:                84.395  cal/mol.K
Archival summary:
1\1\TWL02\FREQ\ProcedureUnspecified\BasisUnspecified\r2111\taweetha\MonNov2611:20:242018MonNov2611:20:242018\0\\#,FREQ,ProcedureUnspecified,BasisUnspecified,\\0,1\Br\P,1,2.26432\C,2,1.68994,1,101.359\F,3,1.32317,2,128.379,1,-0,0\Br,3,1.89887,2,119.006,1,180,0\\\@

 Total job time:  101.46s(wall), 260.44s(cpu) 
 Mon Nov 26 11:20:24 2018

        *************************************************************
        *                                                           *
        *  Thank you very much for using Q-Chem.  Have a nice day.  *
        *                                                           *
        *************************************************************
