# Supplementary material for: Geometric and energetic data from ab initio calculations of haloethene, haloimine, halomethylenephosphine, haloiminophosphine, halodiazene, halodiphosphene and halocyclopropane
Source: Data Brief. 2019 Nov 2;27:104738. doi: 10.1016/j.dib.2019.104738 (PMC6861602; doi:10.1016/j.dib.2019.104738)
Supplement: Multimedia component 5 [file mmc5.zip › CP/B3LYP/FBrCPClE.out]

Q-Chem Developer Version!
                  Welcome to Q-Chem
     A Quantum Leap Into The Future Of Chemistry


 Q-Chem 5.1, Q-Chem, Inc., Pleasanton, CA (2018)

 Yihan Shao,  Zhengting Gan,  E. Epifanovsky,  A. T. B. Gilbert,  M. Wormit,  
 J. Kussmann,  A. W. Lange,  A. Behn,  Jia Deng,  Xintian Feng,  D. Ghosh,  
 M. Goldey,  P. R. Horn,  L. D. Jacobson,  I. Kaliman,  T. Kus,  A. Landau,  
 Jie Liu,  E. I. Proynov,  R. M. Richard,  R. P. Steele,  E. J. Sundstrom,  
 H. L. Woodcock III,  P. M. Zimmerman,  D. Zuev,  B. Albrecht,  E. Alguire,  
 S. A. Baeppler,  D. Barton,  Z. Benda,  Y. A. Bernard,  E. J. Berquist,  
 K. B. Bravaya,  H. Burton,  D. Casanova,  Chun-Min Chang,  Yunqing Chen,  
 A. Chien,  K. D. Closser,  M. P. Coons,  S. Coriani,  S. Dasgupta,  
 A. L. Dempwolff,  M. Diedenhofen,  Hainam Do,  R. G. Edgar,  Po-Tung Fang,  
 S. Faraji,  S. Fatehi,  Qingguo Feng,  K. D. Fenk,  J. Fosso-Tande,  
 Qinghui Ge,  A. Ghysels,  G. Gidofalvi,  J. Gomes,  J. Gonthier,  A. Gunina,  
 D. Hait,  M. W. D. Hanson-Heine,  P. H. P. Harbach,  A. W. Hauser,  
 J. E. Herr,  E. G. Hohenstein,  Z. C. Holden,  Kerwin Hui,  B. C. Huynh,  
 T.-C. Jagau,  Hyunjun Ji,  B. Kaduk,  K. Khistyaev,  Jaehoon Kim,  
 P. Klunzinger,  K. Koh,  D. Kosenkov,  L. Koulias,  T. Kowalczyk,  
 C. M. Krauter,  A. Kunitsa,  Ka Un Lao,  A. Laurent,  K. V. Lawler,  
 Joonho Lee,  D. Lefrancois,  S. Lehtola,  D. S. Levine,  Yi-Pei Li,  
 You-Sheng Lin,  Fenglai Liu,  E. Livshits,  A. Luenser,  P. Manohar,  
 E. Mansoor,  S. F. Manzer,  Shan-Ping Mao,  Yuezhi Mao,  N. Mardirossian,  
 A. V. Marenich,  T. Markovich,  L. A. Martinez-Martinez,  S. A. Maurer,  
 N. J. Mayhall,  S. C. McKenzie,  J.-M. Mewes,  A. F. Morrison,  
 J. W. Mullinax,  K. Nanda,  T. S. Nguyen-Beck,  R. Olivares-Amaya,  
 J. A. Parkhill,  T. M. Perrine,  F. Plasser,  P. Pokhilko,  S. Prager,  
 A. Prociuk,  E. Ramos,  D. R. Rehn,  F. Rob,  M. Schneider,  N. Sergueev,  
 S. M. Sharada,  S. Sharma,  D. W. Small,  T. Stauch,  T. Stein,  
 Yu-Chuan Su,  A. J. W. Thom,  A. Tkatchenko,  T. Tsuchimochi,  N. M. Tubman,  
 L. Vogt,  M. L. Vidal,  O. Vydrov,  M. A. Watson,  J. Wenzel,  
 M. de Wergifosse,  T. A. Wesolowski,  A. White,  J. Witte,  A. Yamada,  
 Jun Yang,  K. Yao,  S. Yeganeh,  S. R. Yost,  Zhi-Qiang You,  A. Zech,  
 Igor Ying Zhang,  Xing Zhang,  Yan Zhao,  Ying Zhu,  B. R. Brooks,  
 G. K. L. Chan,  C. J. Cramer,  M. S. Gordon,  W. J. Hehre,  A. Klamt,  
 M. W. Schmidt,  C. D. Sherrill,  D. G. Truhlar,  A. Aspuru-Guzik,  R. Baer,  
 A. T. Bell,  N. A. Besley,  Jeng-Da Chai,  A. E. DePrince, III,  
 R. A. DiStasio Jr.,  A. Dreuw,  B. D. Dunietz,  T. R. Furlani,  
 Chao-Ping Hsu,  Yousung Jung,  Jing Kong,  D. S. Lambrecht,  WanZhen Liang,  
 C. Ochsenfeld,  V. A. Rassolov,  L. V. Slipchenko,  J. E. Subotnik,  
 T. Van Voorhis,  J. M. Herbert,  A. I. Krylov,  P. M. W. Gill,  M. Head-Gordon

 Contributors to earlier versions of Q-Chem not listed above: 
 R. D. Adamson,  B. Austin,  J. Baker,  G. J. O. Beran,  K. Brandhorst,  
 S. T. Brown,  E. F. C. Byrd,  A. K. Chakraborty,  C.-L. Cheng,  
 Siu Hung Chien,  D. M. Chipman,  D. L. Crittenden,  H. Dachsel,  
 R. J. Doerksen,  A. D. Dutoi,  L. Fusti-Molnar,  W. A. Goddard III,  
 A. Golubeva-Zadorozhnaya,  S. R. Gwaltney,  G. Hawkins,  A. Heyden,  
 S. Hirata,  G. Kedziora,  F. J. Keil,  C. Kelley,  Jihan Kim,  R. A. King,  
 R. Z. Khaliullin,  P. P. Korambath,  W. Kurlancheek,  A. M. Lee,  M. S. Lee,  
 S. V. Levchenko,  Ching Yeh Lin,  D. Liotard,  R. C. Lochan,  I. Lotan,  
 P. E. Maslen,  N. Nair,  D. P. O'Neill,  D. Neuhauser,  E. Neuscamman,  
 C. M. Oana,  R. Olson,  B. Peters,  R. Peverati,  P. A. Pieniazek,  
 Y. M. Rhee,  J. Ritchie,  M. A. Rohrdanz,  E. Rosta,  N. J. Russ,  
 H. F. Schaefer III,  N. E. Schultz,  N. Shenvi,  A. C. Simmonett,  A. Sodt,  
 D. Stuck,  K. S. Thanthiriwatte,  V. Vanovschi,  Tao Wang,  A. Warshel,  
 C. F. Williams,  Q. Wu,  X. Xu,  W. Zhang

 Please cite Q-Chem as follows:
 Y. Shao et al., Mol. Phys. 113, 184-215 (2015)
 DOI: 10.1080/00268976.2014.952696

 Q-Chem 5.1.2 for Intel X86 EM64T Linux

 Parts of Q-Chem use Armadillo 8.300.2 (Tropical Shenanigans).
 http://arma.sourceforge.net/

 Q-Chem begins on Mon Nov 26 12:55:36 2018  

Host: 
0

     Scratch files written to /scratch/taweetham/qchem45788//
Input Ideriv = 2
Curr. Ideriv = -1
Max.  Ideriv = 2

Checking the input file for inconsistencies... 	...done.

--------------------------------------------------------------
User input:
--------------------------------------------------------------
$molecule
0 1
C 
P 1 1.5 
Cl 2 PCl 1 120. 
Br 1 PBr 2 120.  3 180.0
F 1 PF 2 120.  3 0.0

PH=1.44
PF=1.54
PCl=2.03
PBr=2.5
PI=2.6
$end

$rem
   job_type	optimization
   basis	6-311++g**
   method	b3lyp
$end

--------------------------------------------------------------
 ----------------------------------------------------------------
             Standard Nuclear Orientation (Angstroms)
    I     Atom           X                Y                Z
 ----------------------------------------------------------------
    1      C      -0.1789185307    -0.4127559116    -0.0000000000
    2      P      -1.2074954687     0.6790451155     0.0000000000
    3      Cl     -3.1831129790     0.2123166579     0.0000000000
    4      Br      2.2541079597     0.1620328293    -0.0000000000
    5      F      -0.6216571925    -1.8877414970    -0.0000000000
 ----------------------------------------------------------------
 Molecular Point Group                 Cs    NOp =  2
 Largest Abelian Subgroup              Cs    NOp =  2
 Nuclear Repulsion Energy =   414.8814248993 hartrees
 There are       41 alpha and       41 beta electrons
 Requested basis set is 6-311++G(d,p)
 There are 57 shells and 152 basis functions

 Total QAlloc Memory Limit   2000 MB
 Mega-Array Size       188 MB
 MEM_STATIC part       192 MB
 A cutoff of  1.0D-11 yielded   1273 shell pairs
 There are      9850 function pairs (     10778 Cartesian)

 -------------------------------------------------------
 OpenMP Integral Computing Module                       
 Release: version 1.0, May 2013, Q-Chem Inc. Pittsburgh 
 -------------------------------------------------------
 Integral Job Info:
 Integral job number is                      11
 Integral operator is                         1
 short-range coefficients                     0
 long-range coefficients              100000000
 Omega coefficients                           0
 if combine SR and LR in K                    0
 Integral screening is                        0
 Integral computing path is                   2
 max size of driver memory is            800000
 size of driver memory is                593474
 size of scratch memory is             29634545
 max col of scratch BK array               1296
 max len of scratch array in speh3          155
 max len of scratch index in speh4           18
 max int batch size is                      520
 min int batch size is                       52
 fixed nKL is                                45
 max L of basis functions is                  2
 order of int derivative is                   0
 number of shells is                         57
 number of basis is                         159
 number of cartesian basis is               159
 number of contracted shell pairs          1273
 number of primitive shell pairs           3477
 maxK2 (contraction) of shell pair           36
 max number of K2 of shell pair               1
 max number of CS2 of shell pair            122
 max number of PS2 of shell pair            258
 mem total for path MDJ                  517082
 -------------------------------------------------------
 Smallest overlap matrix eigenvalue = 6.71E-04

 Scale SEOQF with 1.000000e-01/1.000000e-01/1.000000e-01

 Standard Electronic Orientation quadrupole field applied
 Nucleus-field energy     =     0.0000000164 hartrees
 Guess from superposition of atomic densities
 Warning:  Energy on first SCF cycle will be non-variational
 SAD guess density has 82.000000 electrons

 -----------------------------------------------------------------------
  General SCF calculation program by
  Eric Jon Sundstrom, Paul Horn, Yuezhi Mao, Dmitri Zuev, Alec White,
  David Stuck, Shaama M.S., Shane Yost, Joonho Lee, David Small,
  Daniel Levine, Susi Lehtola, Hugh Burton, Evgeny Epifanovsky
 -----------------------------------------------------------------------
 Exchange:     0.2000 Hartree-Fock + 0.0800 Slater + 0.7200 B88
 Correlation:  0.1900 VWN1RPA + 0.8100 LYP
 Using SG-1 standard quadrature grid
 using 4 threads for integral computing
 -------------------------------------------------------
 OpenMP Integral computing Module                
 Release: version 2.0, May 2017, Q-Chem Inc. Pleasanton 
 -------------------------------------------------------
 -------------------------------------------------------
 OpenMP BLAS3 based DFT computing Module                
 Release: version 1.0, May 2013, Q-Chem Inc. Pittsburgh 
 -------------------------------------------------------
 A restricted SCF calculation will be
 performed using DIIS
 SCF converges when DIIS error is below 1.0e-08
 ---------------------------------------
  Cycle       Energy         DIIS error
 ---------------------------------------
    1   -3514.0670164138      3.73e-02  
    2   -3513.5627834317      3.77e-03  
    3   -3513.5001607882      6.79e-03  
    4   -3513.5846921320      1.59e-03  
    5   -3513.5894515840      2.77e-04  
    6   -3513.5895278081      2.10e-04  
    7   -3513.5896469554      9.95e-05  
    8   -3513.5896779805      2.16e-05  
    9   -3513.5896792828      3.63e-06  
   10   -3513.5896793234      1.58e-06  
   11   -3513.5896793322      6.55e-07  
   12   -3513.5896793341      1.31e-07  
   13   -3513.5896793342      2.96e-08  
   14   -3513.5896793343      1.17e-08  
   15   -3513.5896793342      1.77e-09  Convergence criterion met
 ---------------------------------------
 SCF time:   CPU 26.12s  wall 9.00s 
 SCF   energy in the final basis set =    -3513.5896793342
 Total energy in the final basis set =    -3513.5896793342

 --------------------------------------------------------------
             Orbital Energies (a.u.) and Symmetries
 --------------------------------------------------------------

 Alpha MOs, Restricted
 -- Occupied --                  
-482.88 -101.60  -77.12  -62.53  -56.35  -56.34  -56.34  -24.72
  1 A'    2 A'    3 A'    4 A'    5 A'    6 A'    1 A"    7 A'                 
-10.344  -9.513  -8.735  -7.277  -7.268  -7.268  -6.624  -6.569
  8 A'    9 A'   10 A'   11 A'    2 A"   12 A'   13 A'   14 A'                 
 -6.551  -6.551  -4.786  -4.782  -4.780  -2.679  -2.674  -2.674
 15 A'    3 A"   16 A'    4 A"   17 A'   18 A'   19 A'    5 A"                 
 -2.660  -2.660  -1.204  -0.899  -0.806  -0.777  -0.573  -0.513
 20 A'    6 A"   21 A'   22 A'   23 A'   24 A'   25 A'   26 A'                 
 -0.474  -0.466  -0.398  -0.392  -0.383  -0.338  -0.328  -0.314
 27 A'    7 A"    8 A"   28 A'   29 A'    9 A"   30 A'   31 A'                 
 -0.312
 10 A"                                                                         
 -- Virtual --                   
 -0.202  -0.094  -0.086  -0.002   0.018   0.024   0.036   0.037
 32 A'   33 A'   11 A"   34 A'   35 A'   36 A'   12 A"   37 A'                 
  0.057   0.066   0.067   0.071   0.098   0.100   0.100   0.105
 38 A'   13 A"   39 A'   40 A'   14 A"   41 A'   15 A"   42 A'                 
  0.113   0.133   0.157   0.164   0.193   0.247   0.265   0.273
 43 A'   44 A'   45 A'   46 A'   47 A'   48 A'   16 A"   49 A'                 
  0.283   0.332   0.343   0.371   0.376   0.396   0.423   0.430
 17 A"   50 A'   51 A'   52 A'   53 A'   54 A'   18 A"   55 A'                 
  0.448   0.459   0.477   0.483   0.545   0.546   0.560   0.567
 19 A"   56 A'   57 A'   20 A"   58 A'   21 A"   59 A'   22 A"                 
  0.581   0.596   0.626   0.643   0.657   0.673   0.731   0.821
 60 A'   23 A"   61 A'   62 A'   63 A'   24 A"   64 A'   65 A'                 
  0.824   0.837   0.884   0.890   0.908   0.974   1.130   1.204
 25 A"   66 A'   67 A'   26 A"   68 A'   69 A'   70 A'   27 A"                 
  1.221   1.340   1.388   1.418   1.490   1.507   1.569   1.603
 71 A'   72 A'   73 A'   28 A"   74 A'   29 A"   30 A"   75 A'                 
  1.646   1.755   1.933   1.970   1.979   2.016   2.038   2.222
 76 A'   77 A'   78 A'   31 A"   79 A'   80 A'   81 A'   32 A"                 
  2.243   2.358   2.642   2.741   3.095   3.762   3.766   3.827
 82 A'   83 A'   33 A"   84 A'   85 A'   34 A"   86 A'   35 A"                 
  3.846   3.969   3.974   3.975   4.029   4.112   4.450   6.279
 87 A'   36 A"   37 A"   88 A'   89 A'   90 A'   91 A'   38 A"                 
  6.323   6.361   6.518   6.956   7.520   7.525   7.554   9.644
 92 A'   93 A'   94 A'   95 A'   39 A"   96 A'   97 A'   98 A'                 
 13.766  13.891  14.088  23.404  25.790  25.827  26.158  47.808
 40 A"   99 A'  100 A'  101 A'   41 A"  102 A'  103 A'  104 A'                 
 66.728 163.119 215.631 289.707 289.712 289.7561020.579
105 A'  106 A'  107 A'   42 A"  108 A'  109 A'  110 A'                         

 Beta MOs, Restricted
 -- Occupied --                  
-482.88 -101.60  -77.12  -62.53  -56.35  -56.34  -56.34  -24.72
  1 A'    2 A'    3 A'    4 A'    5 A'    6 A'    1 A"    7 A'                 
-10.344  -9.513  -8.735  -7.277  -7.268  -7.268  -6.624  -6.569
  8 A'    9 A'   10 A'   11 A'    2 A"   12 A'   13 A'   14 A'                 
 -6.551  -6.551  -4.786  -4.782  -4.780  -2.679  -2.674  -2.674
 15 A'    3 A"   16 A'    4 A"   17 A'   18 A'   19 A'    5 A"                 
 -2.660  -2.660  -1.204  -0.899  -0.806  -0.777  -0.573  -0.513
 20 A'    6 A"   21 A'   22 A'   23 A'   24 A'   25 A'   26 A'                 
 -0.474  -0.466  -0.398  -0.392  -0.383  -0.338  -0.328  -0.314
 27 A'    7 A"    8 A"   28 A'   29 A'    9 A"   30 A'   31 A'                 
 -0.312
 10 A"                                                                         
 -- Virtual --                   
 -0.202  -0.094  -0.086  -0.002   0.018   0.024   0.036   0.037
 32 A'   33 A'   11 A"   34 A'   35 A'   36 A'   12 A"   37 A'                 
  0.057   0.066   0.067   0.071   0.098   0.100   0.100   0.105
 38 A'   13 A"   39 A'   40 A'   14 A"   41 A'   15 A"   42 A'                 
  0.113   0.133   0.157   0.164   0.193   0.247   0.265   0.273
 43 A'   44 A'   45 A'   46 A'   47 A'   48 A'   16 A"   49 A'                 
  0.283   0.332   0.343   0.371   0.376   0.396   0.423   0.430
 17 A"   50 A'   51 A'   52 A'   53 A'   54 A'   18 A"   55 A'                 
  0.448   0.459   0.477   0.483   0.545   0.546   0.560   0.567
 19 A"   56 A'   57 A'   20 A"   58 A'   21 A"   59 A'   22 A"                 
  0.581   0.596   0.626   0.643   0.657   0.673   0.731   0.821
 60 A'   23 A"   61 A'   62 A'   63 A'   24 A"   64 A'   65 A'                 
  0.824   0.837   0.884   0.890   0.908   0.974   1.130   1.204
 25 A"   66 A'   67 A'   26 A"   68 A'   69 A'   70 A'   27 A"                 
  1.221   1.340   1.388   1.418   1.490   1.507   1.569   1.603
 71 A'   72 A'   73 A'   28 A"   74 A'   29 A"   30 A"   75 A'                 
  1.646   1.755   1.933   1.970   1.979   2.016   2.038   2.222
 76 A'   77 A'   78 A'   31 A"   79 A'   80 A'   81 A'   32 A"                 
  2.243   2.358   2.642   2.741   3.095   3.762   3.766   3.827
 82 A'   83 A'   33 A"   84 A'   85 A'   34 A"   86 A'   35 A"                 
  3.846   3.969   3.974   3.975   4.029   4.112   4.450   6.279
 87 A'   36 A"   37 A"   88 A'   89 A'   90 A'   91 A'   38 A"                 
  6.323   6.361   6.518   6.956   7.520   7.525   7.554   9.644
 92 A'   93 A'   94 A'   95 A'   39 A"   96 A'   97 A'   98 A'                 
 13.766  13.891  14.088  23.404  25.790  25.827  26.158  47.808
 40 A"   99 A'  100 A'  101 A'   41 A"  102 A'  103 A'  104 A'                 
 66.728 163.119 215.631 289.707 289.712 289.7561020.579
105 A'  106 A'  107 A'   42 A"  108 A'  109 A'  110 A'                         
 --------------------------------------------------------------

          Ground-State Mulliken Net Atomic Charges

     Atom                 Charge (a.u.)
  ----------------------------------------
      1 C                    -0.013109
      2 P                     0.123862
      3 Cl                    0.049980
      4 Br                   -0.008743
      5 F                    -0.151989
  ----------------------------------------
  Sum of atomic charges =     0.000000

 -----------------------------------------------------------------
                    Cartesian Multipole Moments
 -----------------------------------------------------------------
    Charge (ESU x 10^10)
                 0.0000
    Dipole Moment (Debye)
         X      -0.1198      Y       1.3130      Z      -0.0000
       Tot       1.3185
    Quadrupole Moments (Debye-Ang)
        XX     -51.0449     XY      -0.5454     YY     -58.6045
        XZ      -0.0000     YZ      -0.0000     ZZ     -54.5527
    Octopole Moments (Debye-Ang^2)
       XXX      65.4842    XXY       1.9082    XYY      19.7542
       YYY      -3.1990    XXZ       0.0000    XYZ       0.0000
       YYZ       0.0000    XZZ      15.5141    YZZ      -2.2807
       ZZZ       0.0000
    Hexadecapole Moments (Debye-Ang^3)
      XXXX   -1405.3303   XXXY      28.8338   XXYY    -291.7953
      XYYY      16.0467   YYYY    -238.1823   XXXZ      -0.0000
      XXYZ      -0.0000   XYYZ      -0.0000   YYYZ      -0.0000
      XXZZ    -265.5651   XYZZ       5.2226   YYZZ     -48.5678
      XZZZ      -0.0000   YZZZ      -0.0000   ZZZZ     -66.1550
 -----------------------------------------------------------------
 Calculating analytic gradient of the SCF energy
 Gradient of SCF Energy
            1           2           3           4           5
    1  -0.1119266   0.0802466   0.0108808   0.0612681  -0.0404690
    2   0.2084790  -0.1774043   0.0206205   0.0159336  -0.0676287
    3   0.0000000   0.0000000  -0.0000000   0.0000000  -0.0000000
 Max gradient component =       2.085E-01
 RMS gradient           =       8.353E-02
 Gradient time:  CPU 5.89 s  wall 2.20 s
 Geometry Optimization Parameters
   NAtoms,    NIC,     NZ,  NCons,   NDum,   NFix, NCnnct, MaxDiis
        5      20       5       0       0       0       0       0


** GEOMETRY OPTIMIZATION IN DELOCALIZED INTERNAL COORDINATES **
   Searching for a Minimum

   Optimization Cycle:   1

                       Coordinates (Angstroms)
     ATOM                X               Y               Z
      1  C        -0.1789185307   -0.4127559116    0.0000000000
      2  P        -1.2074954687    0.6790451155    0.0000000000
      3  Cl       -3.1831129790    0.2123166579    0.0000000000
      4  Br        2.2541079597    0.1620328293    0.0000000000
      5  F        -0.6216571925   -1.8877414970    0.0000000000
   Point Group: cs    Number of degrees of freedom:     7


   Energy is  -3513.589679334


 Attempting to Generate Delocalized Internal Coordinates

  7 Hessian modes will be used to form the next step
  Hessian Eigenvalues:
     0.052803    0.250000    0.250000    0.250000    0.285189    0.313687
     0.766766

 Minimum Search - Taking Simple RFO Step
 Searching for Lamda that Minimizes Along All modes
 Value Taken    Lamda =  -0.09714765
 Calculated Step too Large.  Step scaled by  0.534924
 Step Taken.  Stepsize is  0.300000

                             Maximum     Tolerance    Cnvgd?
         Gradient           0.163936      0.000300      NO
         Displacement       0.179533      0.001200      NO
         Energy change     *********      0.000001      NO


 New Cartesian Coordinates Obtained by Inverse Iteration

 Displacement from previous Coordinates is:  0.323956
 ----------------------------------------------------------------
             Standard Nuclear Orientation (Angstroms)
    I     Atom           X                Y                Z
 ----------------------------------------------------------------
    1      C      -0.1717518374    -0.4153158738     0.0000000000
    2      P      -1.1970953414     0.7575546736     0.0000000000
    3      Cl     -3.1473821710     0.1573344186     0.0000000000
    4      Br      2.1530960123     0.0965092175     0.0000000000
    5      F      -0.5739428737    -1.8431852418     0.0000000000
 ----------------------------------------------------------------
 Molecular Point Group                 Cs    NOp =  2
 Largest Abelian Subgroup              Cs    NOp =  2
 Nuclear Repulsion Energy =   422.5754604090 hartrees
 There are       41 alpha and       41 beta electrons
 Applying Cartesian multipole field
    Component          Value
    ---------          -----
     (2,0,0)        1.00000E-11
     (0,2,0)        2.00000E-11
     (0,0,2)       -3.00000E-11
 Nucleus-field energy     =     0.0000000156 hartrees
 Requested basis set is 6-311++G(d,p)
 There are 57 shells and 152 basis functions
 A cutoff of  1.0D-11 yielded   1285 shell pairs
 There are      9928 function pairs (     10862 Cartesian)
 Smallest overlap matrix eigenvalue = 7.15E-04
 Guess MOs from SCF MO coefficient file

 -----------------------------------------------------------------------
  General SCF calculation program by
  Eric Jon Sundstrom, Paul Horn, Yuezhi Mao, Dmitri Zuev, Alec White,
  David Stuck, Shaama M.S., Shane Yost, Joonho Lee, David Small,
  Daniel Levine, Susi Lehtola, Hugh Burton, Evgeny Epifanovsky
 -----------------------------------------------------------------------
 Exchange:     0.2000 Hartree-Fock + 0.0800 Slater + 0.7200 B88
 Correlation:  0.1900 VWN1RPA + 0.8100 LYP
 Using SG-1 standard quadrature grid
 using 4 threads for integral computing
 -------------------------------------------------------
 OpenMP Integral computing Module                
 Release: version 2.0, May 2017, Q-Chem Inc. Pleasanton 
 -------------------------------------------------------
 -------------------------------------------------------
 OpenMP BLAS3 based DFT computing Module                
 Release: version 1.0, May 2013, Q-Chem Inc. Pittsburgh 
 -------------------------------------------------------
 A restricted SCF calculation will be
 performed using DIIS
 SCF converges when DIIS error is below 1.0e-08
 ---------------------------------------
  Cycle       Energy         DIIS error
 ---------------------------------------
    1   -3513.6307296044      1.11e-03  
    2   -3513.6352162593      5.86e-04  
    3   -3513.6331051506      9.97e-04  
    4   -3513.6362257872      1.28e-04  
    5   -3513.6362660627      5.24e-05  
    6   -3513.6362719414      1.33e-05  
    7   -3513.6362723006      4.88e-06  
    8   -3513.6362723613      1.58e-06  
    9   -3513.6362723683      2.18e-07  
   10   -3513.6362723684      1.21e-07  
   11   -3513.6362723684      2.46e-08  
   12   -3513.6362723685      8.76e-09  Convergence criterion met
 ---------------------------------------
 SCF time:   CPU 21.36s  wall 8.00s 
 SCF   energy in the final basis set =    -3513.6362723685
 Total energy in the final basis set =    -3513.6362723685

 --------------------------------------------------------------
             Orbital Energies (a.u.) and Symmetries
 --------------------------------------------------------------

 Alpha MOs, Restricted
 -- Occupied --                  
-482.87 -101.59  -77.13  -62.52  -56.35  -56.34  -56.34  -24.73
  1 A'    2 A'    3 A'    4 A'    5 A'    6 A'    1 A"    7 A'                 
-10.350  -9.507  -8.731  -7.271  -7.263  -7.262  -6.625  -6.565
  8 A'    9 A'   10 A'   11 A'    2 A"   12 A'   13 A'   14 A'                 
 -6.548  -6.547  -4.788  -4.784  -4.782  -2.675  -2.670  -2.670
 15 A'    3 A"   16 A'    4 A"   17 A'   18 A'   19 A'    5 A"                 
 -2.657  -2.657  -1.226  -0.892  -0.804  -0.765  -0.589  -0.512
 20 A'    6 A"   21 A'   22 A'   23 A'   24 A'   25 A'   26 A'                 
 -0.487  -0.480  -0.393  -0.392  -0.385  -0.336  -0.328  -0.319
 27 A'    7 A"    8 A"   28 A'   29 A'    9 A"   30 A'   31 A'                 
 -0.302
 10 A"                                                                         
 -- Virtual --                   
 -0.177  -0.092  -0.080  -0.004   0.019   0.027   0.036   0.037
 32 A'   11 A"   33 A'   34 A'   35 A'   36 A'   12 A"   37 A'                 
  0.056   0.067   0.067   0.073   0.094   0.098   0.102   0.106
 38 A'   39 A'   13 A"   40 A'   14 A"   41 A'   15 A"   42 A'                 
  0.112   0.138   0.154   0.162   0.194   0.247   0.268   0.272
 43 A'   44 A'   45 A'   46 A'   47 A'   48 A'   16 A"   49 A'                 
  0.284   0.327   0.344   0.369   0.373   0.399   0.423   0.428
 17 A"   50 A'   51 A'   52 A'   53 A'   54 A'   18 A"   55 A'                 
  0.449   0.462   0.476   0.476   0.547   0.550   0.558   0.566
 19 A"   56 A'   57 A'   20 A"   21 A"   58 A'   59 A'   22 A"                 
  0.574   0.590   0.625   0.655   0.666   0.692   0.752   0.828
 60 A'   23 A"   61 A'   62 A'   63 A'   24 A"   64 A'   65 A'                 
  0.829   0.845   0.889   0.893   0.915   0.974   1.058   1.207
 25 A"   66 A'   67 A'   26 A"   68 A'   69 A'   70 A'   27 A"                 
  1.224   1.355   1.386   1.404   1.488   1.494   1.551   1.615
 71 A'   72 A'   73 A'   28 A"   74 A'   29 A"   30 A"   75 A'                 
  1.672   1.758   1.905   1.970   1.972   1.987   2.064   2.226
 76 A'   77 A'   78 A'   79 A'   31 A"   80 A'   81 A'   32 A"                 
  2.248   2.359   2.630   2.748   3.061   3.750   3.755   3.845
 82 A'   83 A'   33 A"   84 A'   85 A'   34 A"   86 A'   35 A"                 
  3.863   3.972   3.980   3.984   4.051   4.153   4.517   6.269
 87 A'   36 A"   88 A'   37 A"   89 A'   90 A'   91 A'   38 A"                 
  6.324   6.380   6.529   6.934   7.523   7.531   7.579   9.647
 92 A'   93 A'   94 A'   95 A'   39 A"   96 A'   97 A'   98 A'                 
 13.764  13.895  14.033  23.359  25.793  25.838  26.153  47.817
 40 A"   99 A'  100 A'  101 A'   41 A"  102 A'  103 A'  104 A'                 
 66.715 163.075 215.633 289.711 289.719 289.7781020.590
105 A'  106 A'  107 A'   42 A"  108 A'  109 A'  110 A'                         

 Beta MOs, Restricted
 -- Occupied --                  
-482.87 -101.59  -77.13  -62.52  -56.35  -56.34  -56.34  -24.73
  1 A'    2 A'    3 A'    4 A'    5 A'    6 A'    1 A"    7 A'                 
-10.350  -9.507  -8.731  -7.271  -7.263  -7.262  -6.625  -6.565
  8 A'    9 A'   10 A'   11 A'    2 A"   12 A'   13 A'   14 A'                 
 -6.548  -6.547  -4.788  -4.784  -4.782  -2.675  -2.670  -2.670
 15 A'    3 A"   16 A'    4 A"   17 A'   18 A'   19 A'    5 A"                 
 -2.657  -2.657  -1.226  -0.892  -0.804  -0.765  -0.589  -0.512
 20 A'    6 A"   21 A'   22 A'   23 A'   24 A'   25 A'   26 A'                 
 -0.487  -0.480  -0.393  -0.392  -0.385  -0.336  -0.328  -0.319
 27 A'    7 A"    8 A"   28 A'   29 A'    9 A"   30 A'   31 A'                 
 -0.302
 10 A"                                                                         
 -- Virtual --                   
 -0.177  -0.092  -0.080  -0.004   0.019   0.027   0.036   0.037
 32 A'   11 A"   33 A'   34 A'   35 A'   36 A'   12 A"   37 A'                 
  0.056   0.067   0.067   0.073   0.094   0.098   0.102   0.106
 38 A'   39 A'   13 A"   40 A'   14 A"   41 A'   15 A"   42 A'                 
  0.112   0.138   0.154   0.162   0.194   0.247   0.268   0.272
 43 A'   44 A'   45 A'   46 A'   47 A'   48 A'   16 A"   49 A'                 
  0.284   0.327   0.344   0.369   0.373   0.399   0.423   0.428
 17 A"   50 A'   51 A'   52 A'   53 A'   54 A'   18 A"   55 A'                 
  0.449   0.462   0.476   0.476   0.547   0.550   0.558   0.566
 19 A"   56 A'   57 A'   20 A"   21 A"   58 A'   59 A'   22 A"                 
  0.574   0.590   0.625   0.655   0.666   0.692   0.752   0.828
 60 A'   23 A"   61 A'   62 A'   63 A'   24 A"   64 A'   65 A'                 
  0.829   0.845   0.889   0.893   0.915   0.974   1.058   1.207
 25 A"   66 A'   67 A'   26 A"   68 A'   69 A'   70 A'   27 A"                 
  1.224   1.355   1.386   1.404   1.488   1.494   1.551   1.615
 71 A'   72 A'   73 A'   28 A"   74 A'   29 A"   30 A"   75 A'                 
  1.672   1.758   1.905   1.970   1.972   1.987   2.064   2.226
 76 A'   77 A'   78 A'   79 A'   31 A"   80 A'   81 A'   32 A"                 
  2.248   2.359   2.630   2.748   3.061   3.750   3.755   3.845
 82 A'   83 A'   33 A"   84 A'   85 A'   34 A"   86 A'   35 A"                 
  3.863   3.972   3.980   3.984   4.051   4.153   4.517   6.269
 87 A'   36 A"   88 A'   37 A"   89 A'   90 A'   91 A'   38 A"                 
  6.324   6.380   6.529   6.934   7.523   7.531   7.579   9.647
 92 A'   93 A'   94 A'   95 A'   39 A"   96 A'   97 A'   98 A'                 
 13.764  13.895  14.033  23.359  25.793  25.838  26.153  47.817
 40 A"   99 A'  100 A'  101 A'   41 A"  102 A'  103 A'  104 A'                 
 66.715 163.075 215.633 289.711 289.719 289.7781020.590
105 A'  106 A'  107 A'   42 A"  108 A'  109 A'  110 A'                         
 --------------------------------------------------------------

          Ground-State Mulliken Net Atomic Charges

     Atom                 Charge (a.u.)
  ----------------------------------------
      1 C                    -0.028246
      2 P                     0.129087
      3 Cl                    0.027315
      4 Br                   -0.020526
      5 F                    -0.107630
  ----------------------------------------
  Sum of atomic charges =     0.000000

 -----------------------------------------------------------------
                    Cartesian Multipole Moments
 -----------------------------------------------------------------
    Charge (ESU x 10^10)
                 0.0000
    Dipole Moment (Debye)
         X      -0.0513      Y       1.2109      Z       0.0000
       Tot       1.2120
    Quadrupole Moments (Debye-Ang)
        XX     -52.4795     XY      -0.5866     YY     -57.7154
        XZ       0.0000     YZ      -0.0000     ZZ     -54.7359
    Octopole Moments (Debye-Ang^2)
       XXX      70.0570    XXY       1.3715    XYY      19.9621
       YYY      -2.1537    XXZ       0.0000    XYZ       0.0000
       YYZ       0.0000    XZZ      16.9689    YZZ      -1.6930
       ZZZ       0.0000
    Hexadecapole Moments (Debye-Ang^3)
      XXXX   -1361.3078   XXXY      36.3220   XXYY    -279.7905
      XYYY      23.2943   YYYY    -233.7097   XXXZ       0.0000
      XXYZ       0.0000   XYYZ       0.0000   YYYZ      -0.0000
      XXZZ    -254.9138   XYZZ       7.6349   YYZZ     -48.2495
      XZZZ       0.0000   YZZZ      -0.0000   ZZZZ     -66.8424
 -----------------------------------------------------------------
 Calculating analytic gradient of the SCF energy
 Gradient of SCF Energy
            1           2           3           4           5
    1  -0.0713481   0.0377418   0.0072681   0.0621185  -0.0357803
    2   0.1483310  -0.1127952   0.0157128   0.0154591  -0.0667077
    3  -0.0000000  -0.0000000   0.0000000  -0.0000000   0.0000000
 Max gradient component =       1.483E-01
 RMS gradient           =       5.852E-02
 Gradient time:  CPU 6.02 s  wall 2.16 s
 Geometry Optimization Parameters
   NAtoms,    NIC,     NZ,  NCons,   NDum,   NFix, NCnnct, MaxDiis
        5      20       5       0       0       0       0       0

 Cartesian Hessian Update
 Hessian Updated using BFGS Update


** GEOMETRY OPTIMIZATION IN DELOCALIZED INTERNAL COORDINATES **
   Searching for a Minimum

   Optimization Cycle:   2

                       Coordinates (Angstroms)
     ATOM                X               Y               Z
      1  C        -0.1717518374   -0.4153158738    0.0000000000
      2  P        -1.1970953414    0.7575546736    0.0000000000
      3  Cl       -3.1473821710    0.1573344186    0.0000000000
      4  Br        2.1530960123    0.0965092175    0.0000000000
      5  F        -0.5739428737   -1.8431852418    0.0000000000
   Point Group: cs    Number of degrees of freedom:     7


   Energy is  -3513.636272368

 Hessian Updated using BFGS Update

  6 Hessian modes will be used to form the next step
  Hessian Eigenvalues:
     0.033770    0.188053    0.250635    0.271442    0.313863    0.933936

 Minimum Search - Taking Simple RFO Step
 Searching for Lamda that Minimizes Along All modes
 Value Taken    Lamda =  -0.09934357
 Calculated Step too Large.  Step scaled by  0.391403
 Step Taken.  Stepsize is  0.300000

                             Maximum     Tolerance    Cnvgd?
         Gradient           0.112651      0.000300      NO
         Displacement       0.175058      0.001200      NO
         Energy change     -0.046593      0.000001      NO


 New Cartesian Coordinates Obtained by Inverse Iteration

 Displacement from previous Coordinates is:  0.326455
 ----------------------------------------------------------------
             Standard Nuclear Orientation (Angstroms)
    I     Atom           X                Y                Z
 ----------------------------------------------------------------
    1      C      -0.1687447169    -0.4192406719     0.0000000000
    2      P      -1.1800018764     0.8136719353     0.0000000000
    3      Cl     -3.1047189166     0.1084201371     0.0000000000
    4      Br      2.0419002113     0.0338402323     0.0000000000
    5      F      -0.5255109125    -1.7837944385     0.0000000000
 ----------------------------------------------------------------
 Molecular Point Group                 Cs    NOp =  2
 Largest Abelian Subgroup              Cs    NOp =  2
 Nuclear Repulsion Energy =   433.2462695619 hartrees
 There are       41 alpha and       41 beta electrons
 Applying Cartesian multipole field
    Component          Value
    ---------          -----
     (2,0,0)        1.00000E-11
     (0,2,0)        2.00000E-11
     (0,0,2)       -3.00000E-11
 Nucleus-field energy     =     0.0000000148 hartrees
 Requested basis set is 6-311++G(d,p)
 There are 57 shells and 152 basis functions
 A cutoff of  1.0D-11 yielded   1295 shell pairs
 There are      9979 function pairs (     10914 Cartesian)
 Smallest overlap matrix eigenvalue = 7.15E-04
 Guess MOs from SCF MO coefficient file

 -----------------------------------------------------------------------
  General SCF calculation program by
  Eric Jon Sundstrom, Paul Horn, Yuezhi Mao, Dmitri Zuev, Alec White,
  David Stuck, Shaama M.S., Shane Yost, Joonho Lee, David Small,
  Daniel Levine, Susi Lehtola, Hugh Burton, Evgeny Epifanovsky
 -----------------------------------------------------------------------
 Exchange:     0.2000 Hartree-Fock + 0.0800 Slater + 0.7200 B88
 Correlation:  0.1900 VWN1RPA + 0.8100 LYP
 Using SG-1 standard quadrature grid
 using 4 threads for integral computing
 -------------------------------------------------------
 OpenMP Integral computing Module                
 Release: version 2.0, May 2017, Q-Chem Inc. Pleasanton 
 -------------------------------------------------------
 -------------------------------------------------------
 OpenMP BLAS3 based DFT computing Module                
 Release: version 1.0, May 2013, Q-Chem Inc. Pittsburgh 
 -------------------------------------------------------
 A restricted SCF calculation will be
 performed using DIIS
 SCF converges when DIIS error is below 1.0e-08
 ---------------------------------------
  Cycle       Energy         DIIS error
 ---------------------------------------
    1   -3513.6662839710      1.14e-03  
    2   -3513.6714834509      2.51e-04  
    3   -3513.6713215663      3.41e-04  
    4   -3513.6716027545      1.43e-04  
    5   -3513.6716618279      3.27e-05  
    6   -3513.6716646095      1.09e-05  
    7   -3513.6716648510      3.05e-06  
    8   -3513.6716648731      1.51e-06  
    9   -3513.6716648794      1.83e-07  
   10   -3513.6716648795      6.00e-08  
   11   -3513.6716648795      2.18e-08  
   12   -3513.6716648795      7.77e-09  Convergence criterion met
 ---------------------------------------
 SCF time:   CPU 21.66s  wall 8.00s 
 SCF   energy in the final basis set =    -3513.6716648795
 Total energy in the final basis set =    -3513.6716648795

 --------------------------------------------------------------
             Orbital Energies (a.u.) and Symmetries
 --------------------------------------------------------------

 Alpha MOs, Restricted
 -- Occupied --                  
-482.87 -101.59  -77.13  -62.52  -56.34  -56.34  -56.34  -24.74
  1 A'    2 A'    3 A'    4 A'    5 A'    6 A'    1 A"    7 A'                 
-10.352  -9.501  -8.728  -7.265  -7.256  -7.256  -6.623  -6.561
  8 A'    9 A'   10 A'   11 A'    2 A"   12 A'   13 A'   14 A'                 
 -6.545  -6.545  -4.786  -4.781  -4.780  -2.671  -2.667  -2.667
 15 A'    3 A"   16 A'    4 A"   17 A'   18 A'   19 A'    5 A"                 
 -2.654  -2.654  -1.257  -0.886  -0.808  -0.755  -0.609  -0.515
 20 A'    6 A"   21 A'   22 A'   23 A'   24 A'   25 A'   26 A'                 
 -0.502  -0.501  -0.394  -0.388  -0.384  -0.336  -0.329  -0.320
 27 A'    7 A"   28 A'    8 A"   29 A'    9 A"   30 A'   31 A'                 
 -0.293
 10 A"                                                                         
 -- Virtual --                   
 -0.148  -0.093  -0.065  -0.005   0.021   0.031   0.037   0.039
 32 A'   11 A"   33 A'   34 A'   35 A'   36 A'   12 A"   37 A'                 
  0.056   0.067   0.068   0.076   0.091   0.097   0.104   0.107
 38 A'   39 A'   13 A"   40 A'   14 A"   41 A'   15 A"   42 A'                 
  0.117   0.141   0.152   0.168   0.195   0.249   0.271   0.271
 43 A'   44 A'   45 A'   46 A'   47 A'   48 A'   49 A'   16 A"                 
  0.284   0.323   0.343   0.363   0.375   0.404   0.422   0.424
 17 A"   50 A'   51 A'   52 A'   53 A'   54 A'   18 A"   55 A'                 
  0.452   0.468   0.469   0.476   0.543   0.547   0.555   0.564
 19 A"   56 A'   20 A"   57 A'   58 A'   21 A"   59 A'   22 A"                 
  0.587   0.589   0.622   0.678   0.688   0.712   0.771   0.835
 60 A'   23 A"   61 A'   62 A'   63 A'   24 A"   64 A'   25 A"                 
  0.836   0.855   0.895   0.897   0.922   0.975   1.018   1.218
 65 A'   66 A'   67 A'   26 A"   68 A'   69 A'   70 A'   27 A"                 
  1.226   1.343   1.389   1.414   1.480   1.493   1.548   1.631
 71 A'   72 A'   28 A"   73 A'   29 A"   74 A'   30 A"   75 A'                 
  1.728   1.758   1.880   1.928   1.973   1.999   2.096   2.231
 76 A'   77 A'   78 A'   79 A'   31 A"   80 A'   81 A'   32 A"                 
  2.255   2.361   2.621   2.783   3.064   3.735   3.741   3.881
 82 A'   83 A'   33 A"   84 A'   85 A'   34 A"   86 A'   35 A"                 
  3.899   3.975   3.985   3.997   4.078   4.210   4.593   6.256
 87 A'   36 A"   88 A'   37 A"   89 A'   90 A'   91 A'   38 A"                 
  6.325   6.419   6.545   6.925   7.525   7.538   7.607   9.652
 92 A'   93 A'   94 A'   95 A'   39 A"   96 A'   97 A'   98 A'                 
 13.767  13.901  14.009  23.359  25.798  25.850  26.152  47.827
 40 A"   99 A'  100 A'  101 A'   41 A"  102 A'  103 A'  104 A'                 
 66.701 163.053 215.637 289.715 289.727 289.8071020.603
105 A'  106 A'  107 A'   42 A"  108 A'  109 A'  110 A'                         

 Beta MOs, Restricted
 -- Occupied --                  
-482.87 -101.59  -77.13  -62.52  -56.34  -56.34  -56.34  -24.74
  1 A'    2 A'    3 A'    4 A'    5 A'    6 A'    1 A"    7 A'                 
-10.352  -9.501  -8.728  -7.265  -7.256  -7.256  -6.623  -6.561
  8 A'    9 A'   10 A'   11 A'    2 A"   12 A'   13 A'   14 A'                 
 -6.545  -6.545  -4.786  -4.781  -4.780  -2.671  -2.667  -2.667
 15 A'    3 A"   16 A'    4 A"   17 A'   18 A'   19 A'    5 A"                 
 -2.654  -2.654  -1.257  -0.886  -0.808  -0.755  -0.609  -0.515
 20 A'    6 A"   21 A'   22 A'   23 A'   24 A'   25 A'   26 A'                 
 -0.502  -0.501  -0.394  -0.388  -0.384  -0.336  -0.329  -0.320
 27 A'    7 A"   28 A'    8 A"   29 A'    9 A"   30 A'   31 A'                 
 -0.293
 10 A"                                                                         
 -- Virtual --                   
 -0.148  -0.093  -0.065  -0.005   0.021   0.031   0.037   0.039
 32 A'   11 A"   33 A'   34 A'   35 A'   36 A'   12 A"   37 A'                 
  0.056   0.067   0.068   0.076   0.091   0.097   0.104   0.107
 38 A'   39 A'   13 A"   40 A'   14 A"   41 A'   15 A"   42 A'                 
  0.117   0.141   0.152   0.168   0.195   0.249   0.271   0.271
 43 A'   44 A'   45 A'   46 A'   47 A'   48 A'   49 A'   16 A"                 
  0.284   0.323   0.343   0.363   0.375   0.404   0.422   0.424
 17 A"   50 A'   51 A'   52 A'   53 A'   54 A'   18 A"   55 A'                 
  0.452   0.468   0.469   0.476   0.543   0.547   0.555   0.564
 19 A"   56 A'   20 A"   57 A'   58 A'   21 A"   59 A'   22 A"                 
  0.587   0.589   0.622   0.678   0.688   0.712   0.771   0.835
 60 A'   23 A"   61 A'   62 A'   63 A'   24 A"   64 A'   25 A"                 
  0.836   0.855   0.895   0.897   0.922   0.975   1.018   1.218
 65 A'   66 A'   67 A'   26 A"   68 A'   69 A'   70 A'   27 A"                 
  1.226   1.343   1.389   1.414   1.480   1.493   1.548   1.631
 71 A'   72 A'   28 A"   73 A'   29 A"   74 A'   30 A"   75 A'                 
  1.728   1.758   1.880   1.928   1.973   1.999   2.096   2.231
 76 A'   77 A'   78 A'   79 A'   31 A"   80 A'   81 A'   32 A"                 
  2.255   2.361   2.621   2.783   3.064   3.735   3.741   3.881
 82 A'   83 A'   33 A"   84 A'   85 A'   34 A"   86 A'   35 A"                 
  3.899   3.975   3.985   3.997   4.078   4.210   4.593   6.256
 87 A'   36 A"   88 A'   37 A"   89 A'   90 A'   91 A'   38 A"                 
  6.325   6.419   6.545   6.925   7.525   7.538   7.607   9.652
 92 A'   93 A'   94 A'   95 A'   39 A"   96 A'   97 A'   98 A'                 
 13.767  13.901  14.009  23.359  25.798  25.850  26.152  47.827
 40 A"   99 A'  100 A'  101 A'   41 A"  102 A'  103 A'  104 A'                 
 66.701 163.053 215.637 289.715 289.727 289.8071020.603
105 A'  106 A'  107 A'   42 A"  108 A'  109 A'  110 A'                         
 --------------------------------------------------------------

          Ground-State Mulliken Net Atomic Charges

     Atom                 Charge (a.u.)
  ----------------------------------------
      1 C                    -0.061070
      2 P                     0.133210
      3 Cl                    0.005675
      4 Br                   -0.026860
      5 F                    -0.050956
  ----------------------------------------
  Sum of atomic charges =     0.000000

 -----------------------------------------------------------------
                    Cartesian Multipole Moments
 -----------------------------------------------------------------
    Charge (ESU x 10^10)
                 0.0000
    Dipole Moment (Debye)
         X       0.1206      Y       0.9798      Z      -0.0000
       Tot       0.9872
    Quadrupole Moments (Debye-Ang)
        XX     -53.8616     XY      -0.5432     YY     -56.7763
        XZ       0.0000     YZ       0.0000     ZZ     -54.8080
    Octopole Moments (Debye-Ang^2)
       XXX      75.2829    XXY       1.1174    XYY      20.4054
       YYY      -1.1664    XXZ      -0.0000    XYZ      -0.0000
       YYZ      -0.0000    XZZ      18.5393    YZZ      -1.1568
       ZZZ      -0.0000
    Hexadecapole Moments (Debye-Ang^3)
      XXXX   -1310.9141   XXXY      41.6996   XXYY    -266.1578
      XYYY      29.1794   YYYY    -227.5573   XXXZ       0.0000
      XXYZ       0.0000   XYYZ       0.0000   YYYZ       0.0000
      XXZZ    -243.0884   XYZZ       9.6593   YYZZ     -47.6165
      XZZZ       0.0000   YZZZ       0.0000   ZZZZ     -67.2893
 -----------------------------------------------------------------
 Calculating analytic gradient of the SCF energy
 Gradient of SCF Energy
            1           2           3           4           5
    1  -0.0579366   0.0193097   0.0062048   0.0597265  -0.0273045
    2   0.1003343  -0.0754035   0.0114436   0.0140123  -0.0503868
    3  -0.0000000  -0.0000000   0.0000000   0.0000000   0.0000000
 Max gradient component =       1.003E-01
 RMS gradient           =       4.219E-02
 Gradient time:  CPU 6.17 s  wall 2.19 s
 Geometry Optimization Parameters
   NAtoms,    NIC,     NZ,  NCons,   NDum,   NFix, NCnnct, MaxDiis
        5      20       5       0       0       0       0       0

 Cartesian Hessian Update
 Hessian Updated using BFGS Update


** GEOMETRY OPTIMIZATION IN DELOCALIZED INTERNAL COORDINATES **
   Searching for a Minimum

   Optimization Cycle:   3

                       Coordinates (Angstroms)
     ATOM                X               Y               Z
      1  C        -0.1687447169   -0.4192406719    0.0000000000
      2  P        -1.1800018764    0.8136719353    0.0000000000
      3  Cl       -3.1047189166    0.1084201371    0.0000000000
      4  Br        2.0419002113    0.0338402323    0.0000000000
      5  F        -0.5255109125   -1.7837944385    0.0000000000
   Point Group: cs    Number of degrees of freedom:     7


   Energy is  -3513.671664880

 Hessian Updated using BFGS Update

  7 Hessian modes will be used to form the next step
  Hessian Eigenvalues:
     0.037101    0.203208    0.250033    0.255171    0.270728    0.313908
     0.936859

 Minimum Search - Taking Simple RFO Step
 Searching for Lamda that Minimizes Along All modes
 Value Taken    Lamda =  -0.07296665
 Calculated Step too Large.  Step scaled by  0.401852
 Step Taken.  Stepsize is  0.300000

                             Maximum     Tolerance    Cnvgd?
         Gradient           0.074851      0.000300      NO
         Displacement       0.173699      0.001200      NO
         Energy change     -0.035393      0.000001      NO


 New Cartesian Coordinates Obtained by Inverse Iteration

 Displacement from previous Coordinates is:  0.309551
 ----------------------------------------------------------------
             Standard Nuclear Orientation (Angstroms)
    I     Atom           X                Y                Z
 ----------------------------------------------------------------
    1      C      -0.1591143476    -0.4236606413     0.0000000000
    2      P      -1.1593643494     0.8538311911     0.0000000000
    3      Cl     -3.0676215222     0.0785952833     0.0000000000
    4      Br      1.9205210589    -0.0178420069     0.0000000000
    5      F      -0.4714970508    -1.7380266321     0.0000000000
 ----------------------------------------------------------------
 Molecular Point Group                 Cs    NOp =  2
 Largest Abelian Subgroup              Cs    NOp =  2
 Nuclear Repulsion Energy =   445.4266873844 hartrees
 There are       41 alpha and       41 beta electrons
 Applying Cartesian multipole field
    Component          Value
    ---------          -----
     (2,0,0)        1.00000E-11
     (0,2,0)        2.00000E-11
     (0,0,2)       -3.00000E-11
 Nucleus-field energy     =     0.0000000139 hartrees
 Requested basis set is 6-311++G(d,p)
 There are 57 shells and 152 basis functions
 A cutoff of  1.0D-11 yielded   1305 shell pairs
 There are     10088 function pairs (     11049 Cartesian)
 Smallest overlap matrix eigenvalue = 6.44E-04
 Guess MOs from SCF MO coefficient file

 -----------------------------------------------------------------------
  General SCF calculation program by
  Eric Jon Sundstrom, Paul Horn, Yuezhi Mao, Dmitri Zuev, Alec White,
  David Stuck, Shaama M.S., Shane Yost, Joonho Lee, David Small,
  Daniel Levine, Susi Lehtola, Hugh Burton, Evgeny Epifanovsky
 -----------------------------------------------------------------------
 Exchange:     0.2000 Hartree-Fock + 0.0800 Slater + 0.7200 B88
 Correlation:  0.1900 VWN1RPA + 0.8100 LYP
 Using SG-1 standard quadrature grid
 using 4 threads for integral computing
 -------------------------------------------------------
 OpenMP Integral computing Module                
 Release: version 2.0, May 2017, Q-Chem Inc. Pleasanton 
 -------------------------------------------------------
 -------------------------------------------------------
 OpenMP BLAS3 based DFT computing Module                
 Release: version 1.0, May 2013, Q-Chem Inc. Pittsburgh 
 -------------------------------------------------------
 A restricted SCF calculation will be
 performed using DIIS
 SCF converges when DIIS error is below 1.0e-08
 ---------------------------------------
  Cycle       Energy         DIIS error
 ---------------------------------------
    1   -3513.6918497992      1.11e-03  
    2   -3513.6963868555      2.58e-04  
    3   -3513.6962369405      3.37e-04  
    4   -3513.6965274746      1.32e-04  
    5   -3513.6965837358      2.56e-05  
    6   -3513.6965857300      8.82e-06  
    7   -3513.6965859097      2.59e-06  
    8   -3513.6965859225      1.29e-06  
    9   -3513.6965859260      2.23e-07  
   10   -3513.6965859261      4.00e-08  
   11   -3513.6965859261      1.00e-08  
   12   -3513.6965859261      4.85e-09  Convergence criterion met
 ---------------------------------------
 SCF time:   CPU 22.05s  wall 9.00s 
 SCF   energy in the final basis set =    -3513.6965859261
 Total energy in the final basis set =    -3513.6965859261

 --------------------------------------------------------------
             Orbital Energies (a.u.) and Symmetries
 --------------------------------------------------------------

 Alpha MOs, Restricted
 -- Occupied --                  
-482.87 -101.58  -77.12  -62.52  -56.34  -56.34  -56.34  -24.75
  1 A'    2 A'    3 A'    4 A'    5 A'    6 A'    1 A"    7 A'                 
-10.351  -9.494  -8.728  -7.258  -7.249  -7.249  -6.618  -6.560
  8 A'    9 A'   10 A'   11 A'    2 A"   12 A'   13 A'   14 A'                 
 -6.545  -6.545  -4.781  -4.777  -4.775  -2.670  -2.667  -2.666
 15 A'    3 A"   16 A'    4 A"   17 A'   18 A'   19 A'    5 A"                 
 -2.655  -2.654  -1.284  -0.878  -0.820  -0.745  -0.625  -0.529
 20 A'    6 A"   21 A'   22 A'   23 A'   24 A'   25 A'   26 A'                 
 -0.519  -0.504  -0.399  -0.382  -0.382  -0.340  -0.329  -0.321
  7 A"   27 A'   28 A'    8 A"   29 A'    9 A"   30 A'   31 A'                 
 -0.283
 10 A"                                                                         
 -- Virtual --                   
 -0.115  -0.092  -0.054  -0.006   0.022   0.033   0.038   0.044
 32 A'   11 A"   33 A'   34 A'   35 A'   36 A'   12 A"   37 A'                 
  0.055   0.067   0.068   0.080   0.089   0.097   0.106   0.109
 38 A'   39 A'   13 A"   40 A'   14 A"   41 A'   15 A"   42 A'                 
  0.123   0.141   0.152   0.179   0.195   0.252   0.271   0.273
 43 A'   44 A'   45 A'   46 A'   47 A'   48 A'   49 A'   16 A"                 
  0.285   0.320   0.343   0.360   0.378   0.409   0.419   0.422
 17 A"   50 A'   51 A'   52 A'   53 A'   54 A'   18 A"   55 A'                 
  0.456   0.466   0.473   0.481   0.536   0.542   0.559   0.560
 19 A"   20 A"   56 A'   57 A'   58 A'   21 A"   59 A'   22 A"                 
  0.593   0.599   0.621   0.692   0.729   0.732   0.788   0.838
 23 A"   60 A'   61 A'   62 A'   63 A'   24 A"   64 A'   65 A'                 
  0.841   0.865   0.902   0.902   0.928   0.979   0.994   1.226
 25 A"   66 A'   26 A"   67 A'   68 A'   69 A'   70 A'   71 A'                 
  1.235   1.331   1.377   1.438   1.469   1.528   1.548   1.649
 27 A"   72 A'   28 A"   73 A'   29 A"   74 A'   30 A"   75 A'                 
  1.754   1.768   1.875   1.898   1.973   2.013   2.129   2.237
 76 A'   77 A'   78 A'   79 A'   31 A"   80 A'   81 A'   32 A"                 
  2.262   2.365   2.616   2.824   3.088   3.724   3.731   3.920
 82 A'   83 A'   33 A"   84 A'   85 A'   34 A"   86 A'   35 A"                 
  3.937   3.977   3.989   4.013   4.110   4.275   4.636   6.247
 87 A'   36 A"   88 A'   37 A"   89 A'   90 A'   91 A'   38 A"                 
  6.326   6.448   6.577   6.921   7.526   7.546   7.627   9.657
 92 A'   93 A'   94 A'   95 A'   39 A"   96 A'   97 A'   98 A'                 
 13.772  13.906  13.998  23.384  25.803  25.860  26.152  47.838
 40 A"   99 A'  100 A'  101 A'   41 A"  102 A'  103 A'  104 A'                 
 66.694 163.041 215.643 289.717 289.736 289.8371020.616
105 A'  106 A'  107 A'   42 A"  108 A'  109 A'  110 A'                         

 Beta MOs, Restricted
 -- Occupied --                  
-482.87 -101.58  -77.12  -62.52  -56.34  -56.34  -56.34  -24.75
  1 A'    2 A'    3 A'    4 A'    5 A'    6 A'    1 A"    7 A'                 
-10.351  -9.494  -8.728  -7.258  -7.249  -7.249  -6.618  -6.560
  8 A'    9 A'   10 A'   11 A'    2 A"   12 A'   13 A'   14 A'                 
 -6.545  -6.545  -4.781  -4.777  -4.775  -2.670  -2.667  -2.666
 15 A'    3 A"   16 A'    4 A"   17 A'   18 A'   19 A'    5 A"                 
 -2.655  -2.654  -1.284  -0.878  -0.820  -0.745  -0.625  -0.529
 20 A'    6 A"   21 A'   22 A'   23 A'   24 A'   25 A'   26 A'                 
 -0.519  -0.504  -0.399  -0.382  -0.382  -0.340  -0.329  -0.321
  7 A"   27 A'   28 A'    8 A"   29 A'    9 A"   30 A'   31 A'                 
 -0.283
 10 A"                                                                         
 -- Virtual --                   
 -0.115  -0.092  -0.054  -0.006   0.022   0.033   0.038   0.044
 32 A'   11 A"   33 A'   34 A'   35 A'   36 A'   12 A"   37 A'                 
  0.055   0.067   0.068   0.080   0.089   0.097   0.106   0.109
 38 A'   39 A'   13 A"   40 A'   14 A"   41 A'   15 A"   42 A'                 
  0.123   0.141   0.152   0.179   0.195   0.252   0.271   0.273
 43 A'   44 A'   45 A'   46 A'   47 A'   48 A'   49 A'   16 A"                 
  0.285   0.320   0.343   0.360   0.378   0.409   0.419   0.422
 17 A"   50 A'   51 A'   52 A'   53 A'   54 A'   18 A"   55 A'                 
  0.456   0.466   0.473   0.481   0.536   0.542   0.559   0.560
 19 A"   20 A"   56 A'   57 A'   58 A'   21 A"   59 A'   22 A"                 
  0.593   0.599   0.621   0.692   0.729   0.732   0.788   0.838
 23 A"   60 A'   61 A'   62 A'   63 A'   24 A"   64 A'   65 A'                 
  0.841   0.865   0.902   0.902   0.928   0.979   0.994   1.226
 25 A"   66 A'   26 A"   67 A'   68 A'   69 A'   70 A'   71 A'                 
  1.235   1.331   1.377   1.438   1.469   1.528   1.548   1.649
 27 A"   72 A'   28 A"   73 A'   29 A"   74 A'   30 A"   75 A'                 
  1.754   1.768   1.875   1.898   1.973   2.013   2.129   2.237
 76 A'   77 A'   78 A'   79 A'   31 A"   80 A'   81 A'   32 A"                 
  2.262   2.365   2.616   2.824   3.088   3.724   3.731   3.920
 82 A'   83 A'   33 A"   84 A'   85 A'   34 A"   86 A'   35 A"                 
  3.937   3.977   3.989   4.013   4.110   4.275   4.636   6.247
 87 A'   36 A"   88 A'   37 A"   89 A'   90 A'   91 A'   38 A"                 
  6.326   6.448   6.577   6.921   7.526   7.546   7.627   9.657
 92 A'   93 A'   94 A'   95 A'   39 A"   96 A'   97 A'   98 A'                 
 13.772  13.906  13.998  23.384  25.803  25.860  26.152  47.838
 40 A"   99 A'  100 A'  101 A'   41 A"  102 A'  103 A'  104 A'                 
 66.694 163.041 215.643 289.717 289.736 289.8371020.616
105 A'  106 A'  107 A'   42 A"  108 A'  109 A'  110 A'                         
 --------------------------------------------------------------

          Ground-State Mulliken Net Atomic Charges

     Atom                 Charge (a.u.)
  ----------------------------------------
      1 C                    -0.096829
      2 P                     0.133208
      3 Cl                   -0.015098
      4 Br                   -0.020806
      5 F                    -0.000475
  ----------------------------------------
  Sum of atomic charges =    -0.000000

 -----------------------------------------------------------------
                    Cartesian Multipole Moments
 -----------------------------------------------------------------
    Charge (ESU x 10^10)
                -0.0000
    Dipole Moment (Debye)
         X       0.4597      Y       0.7722      Z       0.0000
       Tot       0.8986
    Quadrupole Moments (Debye-Ang)
        XX     -54.9599     XY      -0.4939     YY     -56.0758
        XZ      -0.0000     YZ       0.0000     ZZ     -54.8038
    Octopole Moments (Debye-Ang^2)
       XXX      81.6011    XXY       0.9712    XYY      21.4372
       YYY      -0.3376    XXZ       0.0000    XYZ      -0.0000
       YYZ       0.0000    XZZ      20.4368    YZZ      -0.8276
       ZZZ       0.0000
    Hexadecapole Moments (Debye-Ang^3)
      XXXX   -1257.6854   XXXY      46.2003   XXYY    -252.8408
      XYYY      34.3993   YYYY    -224.3172   XXXZ      -0.0000
      XXYZ       0.0000   XYYZ      -0.0000   YYYZ      -0.0000
      XXZZ    -231.0973   XYZZ      11.5431   YYZZ     -47.3377
      XZZZ      -0.0000   YZZZ       0.0000   ZZZZ     -67.5091
 -----------------------------------------------------------------
 Calculating analytic gradient of the SCF energy
 Gradient of SCF Energy
            1           2           3           4           5
    1  -0.0477436   0.0107754   0.0058197   0.0456387  -0.0144903
    2   0.0542801  -0.0490423   0.0080903   0.0103902  -0.0237183
    3  -0.0000000   0.0000000  -0.0000000  -0.0000000  -0.0000000
 Max gradient component =       5.428E-02
 RMS gradient           =       2.684E-02
 Gradient time:  CPU 6.33 s  wall 2.56 s
 Geometry Optimization Parameters
   NAtoms,    NIC,     NZ,  NCons,   NDum,   NFix, NCnnct, MaxDiis
        5      20       5       0       0       0       0       0

 Cartesian Hessian Update
 Hessian Updated using BFGS Update


** GEOMETRY OPTIMIZATION IN DELOCALIZED INTERNAL COORDINATES **
   Searching for a Minimum

   Optimization Cycle:   4

                       Coordinates (Angstroms)
     ATOM                X               Y               Z
      1  C        -0.1591143476   -0.4236606413    0.0000000000
      2  P        -1.1593643494    0.8538311911    0.0000000000
      3  Cl       -3.0676215222    0.0785952833    0.0000000000
      4  Br        1.9205210589   -0.0178420069    0.0000000000
      5  F        -0.4714970508   -1.7380266321    0.0000000000
   Point Group: cs    Number of degrees of freedom:     7


   Energy is  -3513.696585926

 Hessian Updated using BFGS Update

  7 Hessian modes will be used to form the next step
  Hessian Eigenvalues:
     0.058836    0.233904    0.250369    0.258861    0.279943    0.318087
     0.893888

 Minimum Search - Taking Simple RFO Step
 Searching for Lamda that Minimizes Along All modes
 Value Taken    Lamda =  -0.03381322
 Calculated Step too Large.  Step scaled by  0.543082
 Step Taken.  Stepsize is  0.300000

                             Maximum     Tolerance    Cnvgd?
         Gradient           0.040514      0.000300      NO
         Displacement       0.167977      0.001200      NO
         Energy change     -0.024921      0.000001      NO


 New Cartesian Coordinates Obtained by Inverse Iteration

 Displacement from previous Coordinates is:  0.296000
 ----------------------------------------------------------------
             Standard Nuclear Orientation (Angstroms)
    I     Atom           X                Y                Z
 ----------------------------------------------------------------
    1      C      -0.1396959891    -0.4197883626     0.0000000000
    2      P      -1.1357233486     0.8911178473     0.0000000000
    3      Cl     -3.0311590434     0.0541388214     0.0000000000
    4      Br      1.7951988193    -0.0602758985     0.0000000000
    5      F      -0.4256966495    -1.7122952136     0.0000000000
 ----------------------------------------------------------------
 Molecular Point Group                 Cs    NOp =  2
 Largest Abelian Subgroup              Cs    NOp =  2
 Nuclear Repulsion Energy =   458.3211138595 hartrees
 There are       41 alpha and       41 beta electrons
 Applying Cartesian multipole field
    Component          Value
    ---------          -----
     (2,0,0)        1.00000E-11
     (0,2,0)        2.00000E-11
     (0,0,2)       -3.00000E-11
 Nucleus-field energy     =     0.0000000132 hartrees
 Requested basis set is 6-311++G(d,p)
 There are 57 shells and 152 basis functions
 A cutoff of  1.0D-11 yielded   1323 shell pairs
 There are     10199 function pairs (     11171 Cartesian)
 Smallest overlap matrix eigenvalue = 4.68E-04
 Guess MOs from SCF MO coefficient file

 -----------------------------------------------------------------------
  General SCF calculation program by
  Eric Jon Sundstrom, Paul Horn, Yuezhi Mao, Dmitri Zuev, Alec White,
  David Stuck, Shaama M.S., Shane Yost, Joonho Lee, David Small,
  Daniel Levine, Susi Lehtola, Hugh Burton, Evgeny Epifanovsky
 -----------------------------------------------------------------------
 Exchange:     0.2000 Hartree-Fock + 0.0800 Slater + 0.7200 B88
 Correlation:  0.1900 VWN1RPA + 0.8100 LYP
 Using SG-1 standard quadrature grid
 using 4 threads for integral computing
 -------------------------------------------------------
 OpenMP Integral computing Module                
 Release: version 2.0, May 2017, Q-Chem Inc. Pleasanton 
 -------------------------------------------------------
 -------------------------------------------------------
 OpenMP BLAS3 based DFT computing Module                
 Release: version 1.0, May 2013, Q-Chem Inc. Pittsburgh 
 -------------------------------------------------------
 A restricted SCF calculation will be
 performed using DIIS
 SCF converges when DIIS error is below 1.0e-08
 ---------------------------------------
  Cycle       Energy         DIIS error
 ---------------------------------------
    1   -3513.7055863007      1.02e-03  
    2   -3513.7095227664      4.04e-04  
    3   -3513.7090215378      5.74e-04  
    4   -3513.7099694667      1.17e-04  
    5   -3513.7100153462      3.91e-05  
    6   -3513.7100190823      8.97e-06  
    7   -3513.7100192209      3.61e-06  
    8   -3513.7100192500      1.23e-06  
    9   -3513.7100192530      1.81e-07  
   10   -3513.7100192531      4.90e-08  
   11   -3513.7100192531      1.95e-08  
   12   -3513.7100192531      4.71e-09  Convergence criterion met
 ---------------------------------------
 SCF time:   CPU 22.58s  wall 9.00s 
 SCF   energy in the final basis set =    -3513.7100192531
 Total energy in the final basis set =    -3513.7100192531

 --------------------------------------------------------------
             Orbital Energies (a.u.) and Symmetries
 --------------------------------------------------------------

 Alpha MOs, Restricted
 -- Occupied --                  
-482.87 -101.57  -77.12  -62.52  -56.34  -56.34  -56.34  -24.75
  1 A'    2 A'    3 A'    4 A'    5 A'    6 A'    1 A"    7 A'                 
-10.347  -9.487  -8.732  -7.250  -7.242  -7.242  -6.614  -6.564
  8 A'    9 A'   10 A'   11 A'    2 A"   12 A'   13 A'   14 A'                 
 -6.550  -6.549  -4.777  -4.772  -4.771  -2.674  -2.671  -2.670
 15 A'    3 A"   16 A'    4 A"   17 A'   18 A'   19 A'    5 A"                 
 -2.659  -2.659  -1.296  -0.872  -0.841  -0.735  -0.631  -0.539
 20 A'    6 A"   21 A'   22 A'   23 A'   24 A'   25 A'   26 A'                 
 -0.527  -0.502  -0.404  -0.378  -0.377  -0.348  -0.332  -0.321
  7 A"   27 A'   28 A'   29 A'    8 A"    9 A"   30 A'   31 A'                 
 -0.273
 10 A"                                                                         
 -- Virtual --                   
 -0.091  -0.083  -0.045  -0.007   0.023   0.033   0.038   0.047
 11 A"   32 A'   33 A'   34 A'   35 A'   36 A'   12 A"   37 A'                 
  0.053   0.068   0.068   0.086   0.088   0.097   0.108   0.110
 38 A'   39 A'   13 A"   40 A'   14 A"   41 A'   15 A"   42 A'                 
  0.125   0.140   0.156   0.185   0.195   0.256   0.273   0.276
 43 A'   44 A'   45 A'   46 A'   47 A'   48 A'   49 A'   16 A"                 
  0.285   0.317   0.343   0.358   0.381   0.412   0.413   0.423
 17 A"   50 A'   51 A'   52 A'   53 A'   54 A'   18 A"   55 A'                 
  0.457   0.471   0.475   0.489   0.529   0.533   0.555   0.563
 19 A"   20 A"   56 A'   57 A'   58 A'   21 A"   22 A"   59 A'                 
  0.599   0.611   0.620   0.704   0.746   0.769   0.803   0.840
 23 A"   60 A'   61 A'   62 A'   24 A"   63 A'   64 A'   65 A'                 
  0.848   0.877   0.906   0.913   0.935   0.973   0.996   1.224
 25 A"   66 A'   26 A"   67 A'   68 A'   69 A'   70 A'   71 A'                 
  1.253   1.328   1.378   1.443   1.462   1.551   1.596   1.669
 27 A"   72 A'   28 A"   73 A'   29 A"   30 A"   74 A'   75 A'                 
  1.751   1.765   1.882   1.895   1.973   2.027   2.150   2.244
 76 A'   77 A'   78 A'   79 A'   31 A"   80 A'   81 A'   32 A"                 
  2.269   2.368   2.614   2.866   3.098   3.722   3.730   3.938
 82 A'   83 A'   33 A"   84 A'   85 A'   34 A"   86 A'   35 A"                 
  3.956   3.979   3.990   4.031   4.142   4.320   4.651   6.246
 87 A'   36 A"   88 A'   37 A"   89 A'   90 A'   91 A'   38 A"                 
  6.326   6.454   6.626   6.918   7.524   7.551   7.628   9.664
 92 A'   93 A'   94 A'   95 A'   39 A"   96 A'   97 A'   98 A'                 
 13.777  13.909  13.990  23.405  25.809  25.870  26.149  47.856
 40 A"   99 A'  100 A'  101 A'   41 A"  102 A'  103 A'  104 A'                 
 66.697 163.034 215.649 289.717 289.744 289.8491020.640
105 A'  106 A'  107 A'   42 A"  108 A'  109 A'  110 A'                         

 Beta MOs, Restricted
 -- Occupied --                  
-482.87 -101.57  -77.12  -62.52  -56.34  -56.34  -56.34  -24.75
  1 A'    2 A'    3 A'    4 A'    5 A'    6 A'    1 A"    7 A'                 
-10.347  -9.487  -8.732  -7.250  -7.242  -7.242  -6.614  -6.564
  8 A'    9 A'   10 A'   11 A'    2 A"   12 A'   13 A'   14 A'                 
 -6.550  -6.549  -4.777  -4.772  -4.771  -2.674  -2.671  -2.670
 15 A'    3 A"   16 A'    4 A"   17 A'   18 A'   19 A'    5 A"                 
 -2.659  -2.659  -1.296  -0.872  -0.841  -0.735  -0.631  -0.539
 20 A'    6 A"   21 A'   22 A'   23 A'   24 A'   25 A'   26 A'                 
 -0.527  -0.502  -0.404  -0.378  -0.377  -0.348  -0.332  -0.321
  7 A"   27 A'   28 A'   29 A'    8 A"    9 A"   30 A'   31 A'                 
 -0.273
 10 A"                                                                         
 -- Virtual --                   
 -0.091  -0.083  -0.045  -0.007   0.023   0.033   0.038   0.047
 11 A"   32 A'   33 A'   34 A'   35 A'   36 A'   12 A"   37 A'                 
  0.053   0.068   0.068   0.086   0.088   0.097   0.108   0.110
 38 A'   39 A'   13 A"   40 A'   14 A"   41 A'   15 A"   42 A'                 
  0.125   0.140   0.156   0.185   0.195   0.256   0.273   0.276
 43 A'   44 A'   45 A'   46 A'   47 A'   48 A'   49 A'   16 A"                 
  0.285   0.317   0.343   0.358   0.381   0.412   0.413   0.423
 17 A"   50 A'   51 A'   52 A'   53 A'   54 A'   18 A"   55 A'                 
  0.457   0.471   0.475   0.489   0.529   0.533   0.555   0.563
 19 A"   20 A"   56 A'   57 A'   58 A'   21 A"   22 A"   59 A'                 
  0.599   0.611   0.620   0.704   0.746   0.769   0.803   0.840
 23 A"   60 A'   61 A'   62 A'   24 A"   63 A'   64 A'   65 A'                 
  0.848   0.877   0.906   0.913   0.935   0.973   0.996   1.224
 25 A"   66 A'   26 A"   67 A'   68 A'   69 A'   70 A'   71 A'                 
  1.253   1.328   1.378   1.443   1.462   1.551   1.596   1.669
 27 A"   72 A'   28 A"   73 A'   29 A"   30 A"   74 A'   75 A'                 
  1.751   1.765   1.882   1.895   1.973   2.027   2.150   2.244
 76 A'   77 A'   78 A'   79 A'   31 A"   80 A'   81 A'   32 A"                 
  2.269   2.368   2.614   2.866   3.098   3.722   3.730   3.938
 82 A'   83 A'   33 A"   84 A'   85 A'   34 A"   86 A'   35 A"                 
  3.956   3.979   3.990   4.031   4.142   4.320   4.651   6.246
 87 A'   36 A"   88 A'   37 A"   89 A'   90 A'   91 A'   38 A"                 
  6.326   6.454   6.626   6.918   7.524   7.551   7.628   9.664
 92 A'   93 A'   94 A'   95 A'   39 A"   96 A'   97 A'   98 A'                 
 13.777  13.909  13.990  23.405  25.809  25.870  26.149  47.856
 40 A"   99 A'  100 A'  101 A'   41 A"  102 A'  103 A'  104 A'                 
 66.697 163.034 215.649 289.717 289.744 289.8491020.640
105 A'  106 A'  107 A'   42 A"  108 A'  109 A'  110 A'                         
 --------------------------------------------------------------

          Ground-State Mulliken Net Atomic Charges

     Atom                 Charge (a.u.)
  ----------------------------------------
      1 C                    -0.121551
      2 P                     0.130576
      3 Cl                   -0.036048
      4 Br                    0.003467
      5 F                     0.023557
  ----------------------------------------
  Sum of atomic charges =    -0.000000

 -----------------------------------------------------------------
                    Cartesian Multipole Moments
 -----------------------------------------------------------------
    Charge (ESU x 10^10)
                -0.0000
    Dipole Moment (Debye)
         X       0.9925      Y       0.7174      Z      -0.0000
       Tot       1.2247
    Quadrupole Moments (Debye-Ang)
        XX     -55.7101     XY      -0.5295     YY     -55.7111
        XZ       0.0000     YZ       0.0000     ZZ     -54.7173
    Octopole Moments (Debye-Ang^2)
       XXX      88.5938    XXY       0.8515    XYY      22.9225
       YYY       0.7577    XXZ       0.0000    XYZ      -0.0000
       YYZ       0.0000    XZZ      22.5599    YZZ      -0.5810
       ZZZ      -0.0000
    Hexadecapole Moments (Debye-Ang^3)
      XXXX   -1202.3656   XXXY      49.2327   XXYY    -240.2353
      XYYY      37.7058   YYYY    -225.3815   XXXZ      -0.0000
      XXYZ       0.0000   XYYZ       0.0000   YYYZ       0.0000
      XXZZ    -219.1254   XYZZ      12.8478   YYZZ     -47.6288
      XZZZ      -0.0000   YZZZ       0.0000   ZZZZ     -67.4152
 -----------------------------------------------------------------
 Calculating analytic gradient of the SCF energy
 Gradient of SCF Energy
            1           2           3           4           5
    1  -0.0311976   0.0089935   0.0049690   0.0189548  -0.0017197
    2   0.0213608  -0.0271017   0.0046144   0.0045598  -0.0034334
    3   0.0000000   0.0000000  -0.0000000   0.0000000  -0.0000000
 Max gradient component =       3.120E-02
 RMS gradient           =       1.338E-02
 Gradient time:  CPU 6.50 s  wall 2.17 s
 Geometry Optimization Parameters
   NAtoms,    NIC,     NZ,  NCons,   NDum,   NFix, NCnnct, MaxDiis
        5      20       5       0       0       0       0       0

 Cartesian Hessian Update
 Hessian Updated using BFGS Update


** GEOMETRY OPTIMIZATION IN DELOCALIZED INTERNAL COORDINATES **
   Searching for a Minimum

   Optimization Cycle:   5

                       Coordinates (Angstroms)
     ATOM                X               Y               Z
      1  C        -0.1396959891   -0.4197883626    0.0000000000
      2  P        -1.1357233486    0.8911178473    0.0000000000
      3  Cl       -3.0311590434    0.0541388214    0.0000000000
      4  Br        1.7951988193   -0.0602758985    0.0000000000
      5  F        -0.4256966495   -1.7122952136    0.0000000000
   Point Group: cs    Number of degrees of freedom:     7


   Energy is  -3513.710019253

 Hessian Updated using BFGS Update

  7 Hessian modes will be used to form the next step
  Hessian Eigenvalues:
     0.083885    0.242689    0.254387    0.264149    0.285976    0.331096
     0.857500

 Minimum Search - Taking Simple RFO Step
 Searching for Lamda that Minimizes Along All modes
 Value Taken    Lamda =  -0.00604646
 Step Taken.  Stepsize is  0.231196

                             Maximum     Tolerance    Cnvgd?
         Gradient           0.019958      0.000300      NO
         Displacement       0.145478      0.001200      NO
         Energy change     -0.013433      0.000001      NO


 New Cartesian Coordinates Obtained by Inverse Iteration

 Displacement from previous Coordinates is:  0.213311
 ----------------------------------------------------------------
             Standard Nuclear Orientation (Angstroms)
    I     Atom           X                Y                Z
 ----------------------------------------------------------------
    1      C      -0.1119794820    -0.4048541698     0.0000000000
    2      P      -1.1222633108     0.9259300899     0.0000000000
    3      Cl     -3.0049126989     0.0220519551     0.0000000000
    4      Br      1.7131909378    -0.0968995586     0.0000000000
    5      F      -0.4111116574    -1.6933311225     0.0000000000
 ----------------------------------------------------------------
 Molecular Point Group                 Cs    NOp =  2
 Largest Abelian Subgroup              Cs    NOp =  2
 Nuclear Repulsion Energy =   467.1844049331 hartrees
 There are       41 alpha and       41 beta electrons
 Applying Cartesian multipole field
    Component          Value
    ---------          -----
     (2,0,0)        1.00000E-11
     (0,2,0)        2.00000E-11
     (0,0,2)       -3.00000E-11
 Nucleus-field energy     =     0.0000000127 hartrees
 Requested basis set is 6-311++G(d,p)
 There are 57 shells and 152 basis functions
 A cutoff of  1.0D-11 yielded   1332 shell pairs
 There are     10278 function pairs (     11257 Cartesian)
 Smallest overlap matrix eigenvalue = 3.42E-04
 Guess MOs from SCF MO coefficient file

 -----------------------------------------------------------------------
  General SCF calculation program by
  Eric Jon Sundstrom, Paul Horn, Yuezhi Mao, Dmitri Zuev, Alec White,
  David Stuck, Shaama M.S., Shane Yost, Joonho Lee, David Small,
  Daniel Levine, Susi Lehtola, Hugh Burton, Evgeny Epifanovsky
 -----------------------------------------------------------------------
 Exchange:     0.2000 Hartree-Fock + 0.0800 Slater + 0.7200 B88
 Correlation:  0.1900 VWN1RPA + 0.8100 LYP
 Using SG-1 standard quadrature grid
 using 4 threads for integral computing
 -------------------------------------------------------
 OpenMP Integral computing Module                
 Release: version 2.0, May 2017, Q-Chem Inc. Pleasanton 
 -------------------------------------------------------
 -------------------------------------------------------
 OpenMP BLAS3 based DFT computing Module                
 Release: version 1.0, May 2013, Q-Chem Inc. Pittsburgh 
 -------------------------------------------------------
 A restricted SCF calculation will be
 performed using DIIS
 SCF converges when DIIS error is below 1.0e-08
 ---------------------------------------
  Cycle       Energy         DIIS error
 ---------------------------------------
    1   -3513.7078822397      8.98e-04  
    2   -3513.7110675483      3.71e-04  
    3   -3513.7107563140      4.96e-04  
    4   -3513.7114213892      1.12e-04  
    5   -3513.7114630740      4.08e-05  
    6   -3513.7114672168      8.06e-06  
    7   -3513.7114673475      3.60e-06  
    8   -3513.7114673760      7.53e-07  
    9   -3513.7114673770      1.69e-07  
   10   -3513.7114673770      4.81e-08  
   11   -3513.7114673771      1.76e-08  
   12   -3513.7114673770      3.60e-09  Convergence criterion met
 ---------------------------------------
 SCF time:   CPU 22.72s  wall 8.00s 
 SCF   energy in the final basis set =    -3513.7114673770
 Total energy in the final basis set =    -3513.7114673770

 --------------------------------------------------------------
             Orbital Energies (a.u.) and Symmetries
 --------------------------------------------------------------

 Alpha MOs, Restricted
 -- Occupied --                  
-482.88 -101.57  -77.12  -62.53  -56.35  -56.35  -56.35  -24.75
  1 A'    2 A'    3 A'    4 A'    5 A'    6 A'    1 A"    7 A'                 
-10.343  -9.481  -8.738  -7.244  -7.236  -7.235  -6.611  -6.570
  8 A'    9 A'   10 A'   11 A'    2 A"   12 A'   13 A'   14 A'                 
 -6.557  -6.556  -4.774  -4.769  -4.768  -2.681  -2.677  -2.677
 15 A'    3 A"   16 A'    4 A"   17 A'   18 A'   19 A'    5 A"                 
 -2.666  -2.666  -1.294  -0.875  -0.854  -0.726  -0.629  -0.541
 20 A'    6 A"   21 A'   22 A'   23 A'   24 A'   25 A'   26 A'                 
 -0.525  -0.500  -0.408  -0.375  -0.375  -0.354  -0.336  -0.320
  7 A"   27 A'   28 A'    8 A"   29 A'    9 A"   30 A'   31 A'                 
 -0.266
 10 A"                                                                         
 -- Virtual --                   
 -0.092  -0.069  -0.032  -0.008   0.023   0.035   0.039   0.048
 11 A"   32 A'   33 A'   34 A'   35 A'   36 A'   12 A"   37 A'                 
  0.052   0.067   0.068   0.088   0.091   0.097   0.110   0.110
 38 A'   13 A"   39 A'   14 A"   40 A'   41 A'   15 A"   42 A'                 
  0.125   0.138   0.159   0.183   0.196   0.258   0.275   0.277
 43 A'   44 A'   45 A'   46 A'   47 A'   48 A'   49 A'   16 A"                 
  0.286   0.313   0.341   0.356   0.383   0.406   0.416   0.423
 17 A"   50 A'   51 A'   52 A'   53 A'   18 A"   54 A'   55 A'                 
  0.458   0.476   0.480   0.496   0.523   0.523   0.550   0.566
 19 A"   56 A'   20 A"   57 A'   21 A"   58 A'   22 A"   59 A'                 
  0.607   0.616   0.622   0.709   0.754   0.790   0.803   0.854
 23 A"   60 A'   61 A'   62 A'   24 A"   63 A'   64 A'   25 A"                 
  0.858   0.884   0.907   0.922   0.944   0.959   1.010   1.221
 65 A'   66 A'   26 A"   67 A'   68 A'   69 A'   70 A'   71 A'                 
  1.262   1.328   1.395   1.446   1.455   1.554   1.638   1.692
 27 A"   72 A'   28 A"   73 A'   29 A"   30 A"   74 A'   75 A'                 
  1.747   1.762   1.866   1.908   1.971   2.031   2.142   2.249
 76 A'   77 A'   78 A'   79 A'   31 A"   80 A'   81 A'   32 A"                 
  2.276   2.369   2.614   2.906   3.081   3.726   3.734   3.935
 82 A'   83 A'   33 A"   84 A'   85 A'   34 A"   86 A'   35 A"                 
  3.960   3.980   3.987   4.043   4.160   4.319   4.652   6.249
 87 A'   36 A"   88 A'   37 A"   89 A'   90 A'   91 A'   38 A"                 
  6.329   6.455   6.668   6.910   7.519   7.551   7.623   9.668
 92 A'   93 A'   94 A'   95 A'   39 A"   96 A'   97 A'   98 A'                 
 13.781  13.911  13.980  23.409  25.814  25.880  26.141  47.883
 40 A"   99 A'  100 A'  101 A'   41 A"  102 A'  103 A'  104 A'                 
 66.705 163.024 215.653 289.715 289.747 289.8451020.674
105 A'  106 A'  107 A'   42 A"  108 A'  109 A'  110 A'                         

 Beta MOs, Restricted
 -- Occupied --                  
-482.88 -101.57  -77.12  -62.53  -56.35  -56.35  -56.35  -24.75
  1 A'    2 A'    3 A'    4 A'    5 A'    6 A'    1 A"    7 A'                 
-10.343  -9.481  -8.738  -7.244  -7.236  -7.235  -6.611  -6.570
  8 A'    9 A'   10 A'   11 A'    2 A"   12 A'   13 A'   14 A'                 
 -6.557  -6.556  -4.774  -4.769  -4.768  -2.681  -2.677  -2.677
 15 A'    3 A"   16 A'    4 A"   17 A'   18 A'   19 A'    5 A"                 
 -2.666  -2.666  -1.294  -0.875  -0.854  -0.726  -0.629  -0.541
 20 A'    6 A"   21 A'   22 A'   23 A'   24 A'   25 A'   26 A'                 
 -0.525  -0.500  -0.408  -0.375  -0.375  -0.354  -0.336  -0.320
  7 A"   27 A'   28 A'    8 A"   29 A'    9 A"   30 A'   31 A'                 
 -0.266
 10 A"                                                                         
 -- Virtual --                   
 -0.092  -0.069  -0.032  -0.008   0.023   0.035   0.039   0.048
 11 A"   32 A'   33 A'   34 A'   35 A'   36 A'   12 A"   37 A'                 
  0.052   0.067   0.068   0.088   0.091   0.097   0.110   0.110
 38 A'   13 A"   39 A'   14 A"   40 A'   41 A'   15 A"   42 A'                 
  0.125   0.138   0.159   0.183   0.196   0.258   0.275   0.277
 43 A'   44 A'   45 A'   46 A'   47 A'   48 A'   49 A'   16 A"                 
  0.286   0.313   0.341   0.356   0.383   0.406   0.416   0.423
 17 A"   50 A'   51 A'   52 A'   53 A'   18 A"   54 A'   55 A'                 
  0.458   0.476   0.480   0.496   0.523   0.523   0.550   0.566
 19 A"   56 A'   20 A"   57 A'   21 A"   58 A'   22 A"   59 A'                 
  0.607   0.616   0.622   0.709   0.754   0.790   0.803   0.854
 23 A"   60 A'   61 A'   62 A'   24 A"   63 A'   64 A'   25 A"                 
  0.858   0.884   0.907   0.922   0.944   0.959   1.010   1.221
 65 A'   66 A'   26 A"   67 A'   68 A'   69 A'   70 A'   71 A'                 
  1.262   1.328   1.395   1.446   1.455   1.554   1.638   1.692
 27 A"   72 A'   28 A"   73 A'   29 A"   30 A"   74 A'   75 A'                 
  1.747   1.762   1.866   1.908   1.971   2.031   2.142   2.249
 76 A'   77 A'   78 A'   79 A'   31 A"   80 A'   81 A'   32 A"                 
  2.276   2.369   2.614   2.906   3.081   3.726   3.734   3.935
 82 A'   83 A'   33 A"   84 A'   85 A'   34 A"   86 A'   35 A"                 
  3.960   3.980   3.987   4.043   4.160   4.319   4.652   6.249
 87 A'   36 A"   88 A'   37 A"   89 A'   90 A'   91 A'   38 A"                 
  6.329   6.455   6.668   6.910   7.519   7.551   7.623   9.668
 92 A'   93 A'   94 A'   95 A'   39 A"   96 A'   97 A'   98 A'                 
 13.781  13.911  13.980  23.409  25.814  25.880  26.141  47.883
 40 A"   99 A'  100 A'  101 A'   41 A"  102 A'  103 A'  104 A'                 
 66.705 163.024 215.653 289.715 289.747 289.8451020.674
105 A'  106 A'  107 A'   42 A"  108 A'  109 A'  110 A'                         
 --------------------------------------------------------------

          Ground-State Mulliken Net Atomic Charges

     Atom                 Charge (a.u.)
  ----------------------------------------
      1 C                    -0.134253
      2 P                     0.121700
      3 Cl                   -0.054646
      4 Br                    0.042936
      5 F                     0.024263
  ----------------------------------------
  Sum of atomic charges =    -0.000000

 -----------------------------------------------------------------
                    Cartesian Multipole Moments
 -----------------------------------------------------------------
    Charge (ESU x 10^10)
                -0.0000
    Dipole Moment (Debye)
         X       1.5377      Y       0.7690      Z       0.0000
       Tot       1.7193
    Quadrupole Moments (Debye-Ang)
        XX     -56.1217     XY      -0.6408     YY     -55.6265
        XZ       0.0000     YZ      -0.0000     ZZ     -54.6431
    Octopole Moments (Debye-Ang^2)
       XXX      94.0262    XXY       0.9067    XYY      24.1300
       YYY       2.2168    XXZ      -0.0000    XYZ      -0.0000
       YYZ       0.0000    XZZ      24.2127    YZZ      -0.2750
       ZZZ      -0.0000
    Hexadecapole Moments (Debye-Ang^3)
      XXXX   -1167.6270   XXXY      49.9694   XXYY    -232.4057
      XYYY      38.7031   YYYY    -228.4540   XXXZ       0.0000
      XXYZ       0.0000   XYYZ       0.0000   YYYZ      -0.0000
      XXZZ    -211.5475   XYZZ      13.3398   YYZZ     -48.2300
      XZZZ       0.0000   YZZZ       0.0000   ZZZZ     -67.2988
 -----------------------------------------------------------------
 Calculating analytic gradient of the SCF energy
 Gradient of SCF Energy
            1           2           3           4           5
    1   0.0066228   0.0082270   0.0024043  -0.0218965   0.0046423
    2   0.0084554  -0.0088564   0.0010186  -0.0031317   0.0025142
    3  -0.0000000   0.0000000   0.0000000   0.0000000  -0.0000000
 Max gradient component =       2.190E-02
 RMS gradient           =       7.236E-03
 Gradient time:  CPU 6.60 s  wall 2.40 s
 Geometry Optimization Parameters
   NAtoms,    NIC,     NZ,  NCons,   NDum,   NFix, NCnnct, MaxDiis
        5      20       5       0       0       0       0       0

 Cartesian Hessian Update
 Hessian Updated using BFGS Update


** GEOMETRY OPTIMIZATION IN DELOCALIZED INTERNAL COORDINATES **
   Searching for a Minimum

   Optimization Cycle:   6

                       Coordinates (Angstroms)
     ATOM                X               Y               Z
      1  C        -0.1119794820   -0.4048541698    0.0000000000
      2  P        -1.1222633108    0.9259300899    0.0000000000
      3  Cl       -3.0049126989    0.0220519551    0.0000000000
      4  Br        1.7131909378   -0.0968995586    0.0000000000
      5  F        -0.4111116574   -1.6933311225    0.0000000000
   Point Group: cs    Number of degrees of freedom:     7


   Energy is  -3513.711467377

 Hessian Updated using BFGS Update

  7 Hessian modes will be used to form the next step
  Hessian Eigenvalues:
     0.158107    0.225639    0.253905    0.277292    0.287337    0.350689
     0.779293

 Minimum Search - Taking Simple RFO Step
 Searching for Lamda that Minimizes Along All modes
 Value Taken    Lamda =  -0.00245144
 Step Taken.  Stepsize is  0.104255

                             Maximum     Tolerance    Cnvgd?
         Gradient           0.017833      0.000300      NO
         Displacement       0.063431      0.001200      NO
         Energy change     -0.001448      0.000001      NO


 New Cartesian Coordinates Obtained by Inverse Iteration

 Displacement from previous Coordinates is:  0.104900
 ----------------------------------------------------------------
             Standard Nuclear Orientation (Angstroms)
    I     Atom           X                Y                Z
 ----------------------------------------------------------------
    1      C      -0.1201230740    -0.4038980663     0.0000000000
    2      P      -1.1346186121     0.9295605495     0.0000000000
    3      Cl     -3.0143790061     0.0117324841     0.0000000000
    4      Br      1.7605785509    -0.1006183837     0.0000000000
    5      F      -0.4285340699    -1.6838793895     0.0000000000
 ----------------------------------------------------------------
 Molecular Point Group                 Cs    NOp =  2
 Largest Abelian Subgroup              Cs    NOp =  2
 Nuclear Repulsion Energy =   462.0296040725 hartrees
 There are       41 alpha and       41 beta electrons
 Applying Cartesian multipole field
    Component          Value
    ---------          -----
     (2,0,0)        1.00000E-11
     (0,2,0)        2.00000E-11
     (0,0,2)       -3.00000E-11
 Nucleus-field energy     =     0.0000000130 hartrees
 Requested basis set is 6-311++G(d,p)
 There are 57 shells and 152 basis functions
 A cutoff of  1.0D-11 yielded   1328 shell pairs
 There are     10261 function pairs (     11237 Cartesian)
 Smallest overlap matrix eigenvalue = 3.90E-04
 Guess MOs from SCF MO coefficient file

 -----------------------------------------------------------------------
  General SCF calculation program by
  Eric Jon Sundstrom, Paul Horn, Yuezhi Mao, Dmitri Zuev, Alec White,
  David Stuck, Shaama M.S., Shane Yost, Joonho Lee, David Small,
  Daniel Levine, Susi Lehtola, Hugh Burton, Evgeny Epifanovsky
 -----------------------------------------------------------------------
 Exchange:     0.2000 Hartree-Fock + 0.0800 Slater + 0.7200 B88
 Correlation:  0.1900 VWN1RPA + 0.8100 LYP
 Using SG-1 standard quadrature grid
 using 4 threads for integral computing
 -------------------------------------------------------
 OpenMP Integral computing Module                
 Release: version 2.0, May 2017, Q-Chem Inc. Pleasanton 
 -------------------------------------------------------
 -------------------------------------------------------
 OpenMP BLAS3 based DFT computing Module                
 Release: version 1.0, May 2013, Q-Chem Inc. Pittsburgh 
 -------------------------------------------------------
 A restricted SCF calculation will be
 performed using DIIS
 SCF converges when DIIS error is below 1.0e-08
 ---------------------------------------
  Cycle       Energy         DIIS error
 ---------------------------------------
    1   -3513.7118171424      4.51e-04  
    2   -3513.7123164619      3.17e-04  
    3   -3513.7122455062      3.48e-04  
    4   -3513.7126104179      5.82e-05  
    5   -3513.7126212916      1.53e-05  
    6   -3513.7126217227      4.03e-06  
    7   -3513.7126217629      1.72e-06  
    8   -3513.7126217687      3.48e-07  
    9   -3513.7126217688      6.71e-08  
   10   -3513.7126217688      2.57e-08  
   11   -3513.7126217689      7.21e-09  Convergence criterion met
 ---------------------------------------
 SCF time:   CPU 20.79s  wall 7.00s 
 SCF   energy in the final basis set =    -3513.7126217689
 Total energy in the final basis set =    -3513.7126217689

 --------------------------------------------------------------
             Orbital Energies (a.u.) and Symmetries
 --------------------------------------------------------------

 Alpha MOs, Restricted
 -- Occupied --                  
-482.87 -101.57  -77.12  -62.53  -56.35  -56.34  -56.34  -24.75
  1 A'    2 A'    3 A'    4 A'    5 A'    6 A'    1 A"    7 A'                 
-10.347  -9.482  -8.735  -7.246  -7.237  -7.237  -6.613  -6.567
  8 A'    9 A'   10 A'   11 A'    2 A"   12 A'   13 A'   14 A'                 
 -6.554  -6.553  -4.776  -4.771  -4.770  -2.678  -2.674  -2.674
 15 A'    3 A"   16 A'    4 A"   17 A'   18 A'   19 A'    5 A"                 
 -2.663  -2.663  -1.299  -0.868  -0.849  -0.729  -0.631  -0.542
 20 A'    6 A"   21 A'   22 A'   23 A'   24 A'   25 A'   26 A'                 
 -0.529  -0.501  -0.406  -0.375  -0.373  -0.352  -0.334  -0.321
  7 A"   27 A'   28 A'   29 A'    8 A"    9 A"   30 A'   31 A'                 
 -0.268
 10 A"                                                                         
 -- Virtual --                   
 -0.093  -0.075  -0.041  -0.007   0.022   0.034   0.038   0.048
 11 A"   32 A'   33 A'   34 A'   35 A'   36 A'   12 A"   37 A'                 
  0.052   0.068   0.068   0.088   0.088   0.096   0.109   0.109
 38 A'   13 A"   39 A'   14 A"   40 A'   41 A'   15 A"   42 A'                 
  0.126   0.138   0.158   0.185   0.197   0.255   0.274   0.276
 43 A'   44 A'   45 A'   46 A'   47 A'   48 A'   49 A'   16 A"                 
  0.285   0.313   0.339   0.357   0.382   0.410   0.415   0.423
 17 A"   50 A'   51 A'   52 A'   53 A'   18 A"   54 A'   55 A'                 
  0.458   0.474   0.477   0.494   0.525   0.526   0.551   0.564
 19 A"   20 A"   56 A'   57 A'   58 A'   21 A"   22 A"   59 A'                 
  0.606   0.615   0.617   0.703   0.752   0.783   0.805   0.848
 23 A"   60 A'   61 A'   62 A'   24 A"   63 A'   64 A'   65 A'                 
  0.853   0.879   0.905   0.920   0.938   0.956   0.999   1.219
 25 A"   66 A'   26 A"   67 A'   68 A'   69 A'   70 A'   71 A'                 
  1.257   1.324   1.384   1.445   1.451   1.552   1.622   1.682
 27 A"   72 A'   28 A"   73 A'   29 A"   30 A"   74 A'   75 A'                 
  1.743   1.764   1.865   1.898   1.972   2.028   2.149   2.248
 76 A'   77 A'   78 A'   79 A'   31 A"   80 A'   81 A'   32 A"                 
  2.275   2.366   2.612   2.888   3.078   3.722   3.731   3.939
 82 A'   83 A'   33 A"   84 A'   85 A'   34 A"   86 A'   35 A"                 
  3.960   3.980   3.988   4.037   4.152   4.324   4.652   6.245
 87 A'   36 A"   88 A'   37 A"   89 A'   90 A'   91 A'   38 A"                 
  6.326   6.453   6.648   6.905   7.521   7.549   7.624   9.666
 92 A'   93 A'   94 A'   95 A'   39 A"   96 A'   97 A'   98 A'                 
 13.778  13.908  13.973  23.408  25.811  25.879  26.137  47.869
 40 A"   99 A'  100 A'  101 A'   41 A"  102 A'  103 A'  104 A'                 
 66.699 163.016 215.651 289.715 289.744 289.8471020.656
105 A'  106 A'  107 A'   42 A"  108 A'  109 A'  110 A'                         

 Beta MOs, Restricted
 -- Occupied --                  
-482.87 -101.57  -77.12  -62.53  -56.35  -56.34  -56.34  -24.75
  1 A'    2 A'    3 A'    4 A'    5 A'    6 A'    1 A"    7 A'                 
-10.347  -9.482  -8.735  -7.246  -7.237  -7.237  -6.613  -6.567
  8 A'    9 A'   10 A'   11 A'    2 A"   12 A'   13 A'   14 A'                 
 -6.554  -6.553  -4.776  -4.771  -4.770  -2.678  -2.674  -2.674
 15 A'    3 A"   16 A'    4 A"   17 A'   18 A'   19 A'    5 A"                 
 -2.663  -2.663  -1.299  -0.868  -0.849  -0.729  -0.631  -0.542
 20 A'    6 A"   21 A'   22 A'   23 A'   24 A'   25 A'   26 A'                 
 -0.529  -0.501  -0.406  -0.375  -0.373  -0.352  -0.334  -0.321
  7 A"   27 A'   28 A'   29 A'    8 A"    9 A"   30 A'   31 A'                 
 -0.268
 10 A"                                                                         
 -- Virtual --                   
 -0.093  -0.075  -0.041  -0.007   0.022   0.034   0.038   0.048
 11 A"   32 A'   33 A'   34 A'   35 A'   36 A'   12 A"   37 A'                 
  0.052   0.068   0.068   0.088   0.088   0.096   0.109   0.109
 38 A'   13 A"   39 A'   14 A"   40 A'   41 A'   15 A"   42 A'                 
  0.126   0.138   0.158   0.185   0.197   0.255   0.274   0.276
 43 A'   44 A'   45 A'   46 A'   47 A'   48 A'   49 A'   16 A"                 
  0.285   0.313   0.339   0.357   0.382   0.410   0.415   0.423
 17 A"   50 A'   51 A'   52 A'   53 A'   18 A"   54 A'   55 A'                 
  0.458   0.474   0.477   0.494   0.525   0.526   0.551   0.564
 19 A"   20 A"   56 A'   57 A'   58 A'   21 A"   22 A"   59 A'                 
  0.606   0.615   0.617   0.703   0.752   0.783   0.805   0.848
 23 A"   60 A'   61 A'   62 A'   24 A"   63 A'   64 A'   65 A'                 
  0.853   0.879   0.905   0.920   0.938   0.956   0.999   1.219
 25 A"   66 A'   26 A"   67 A'   68 A'   69 A'   70 A'   71 A'                 
  1.257   1.324   1.384   1.445   1.451   1.552   1.622   1.682
 27 A"   72 A'   28 A"   73 A'   29 A"   30 A"   74 A'   75 A'                 
  1.743   1.764   1.865   1.898   1.972   2.028   2.149   2.248
 76 A'   77 A'   78 A'   79 A'   31 A"   80 A'   81 A'   32 A"                 
  2.275   2.366   2.612   2.888   3.078   3.722   3.731   3.939
 82 A'   83 A'   33 A"   84 A'   85 A'   34 A"   86 A'   35 A"                 
  3.960   3.980   3.988   4.037   4.152   4.324   4.652   6.245
 87 A'   36 A"   88 A'   37 A"   89 A'   90 A'   91 A'   38 A"                 
  6.326   6.453   6.648   6.905   7.521   7.549   7.624   9.666
 92 A'   93 A'   94 A'   95 A'   39 A"   96 A'   97 A'   98 A'                 
 13.778  13.908  13.973  23.408  25.811  25.879  26.137  47.869
 40 A"   99 A'  100 A'  101 A'   41 A"  102 A'  103 A'  104 A'                 
 66.699 163.016 215.651 289.715 289.744 289.8471020.656
105 A'  106 A'  107 A'   42 A"  108 A'  109 A'  110 A'                         
 --------------------------------------------------------------

          Ground-State Mulliken Net Atomic Charges

     Atom                 Charge (a.u.)
  ----------------------------------------
      1 C                    -0.128865
      2 P                     0.124800
      3 Cl                   -0.052912
      4 Br                    0.024052
      5 F                     0.032924
  ----------------------------------------
  Sum of atomic charges =    -0.000000

 -----------------------------------------------------------------
                    Cartesian Multipole Moments
 -----------------------------------------------------------------
    Charge (ESU x 10^10)
                -0.0000
    Dipole Moment (Debye)
         X       1.3605      Y       0.7462      Z      -0.0000
       Tot       1.5517
    Quadrupole Moments (Debye-Ang)
        XX     -56.1542     XY      -0.6658     YY     -55.5226
        XZ       0.0000     YZ      -0.0000     ZZ     -54.7703
    Octopole Moments (Debye-Ang^2)
       XXX      92.2713    XXY       1.0894    XYY      23.3392
       YYY       2.3912    XXZ      -0.0000    XYZ       0.0000
       YYZ       0.0000    XZZ      23.5171    YZZ      -0.1595
       ZZZ      -0.0000
    Hexadecapole Moments (Debye-Ang^3)
      XXXX   -1190.3634   XXXY      49.4260   XXYY    -236.5627
      XYYY      38.3932   YYYY    -227.3224   XXXZ       0.0000
      XXYZ      -0.0000   XYYZ       0.0000   YYYZ      -0.0000
      XXZZ    -215.9855   XYZZ      13.1988   YYZZ     -48.1727
      XZZZ       0.0000   YZZZ      -0.0000   ZZZZ     -67.6609
 -----------------------------------------------------------------
 Calculating analytic gradient of the SCF energy
 Gradient of SCF Energy
            1           2           3           4           5
    1  -0.0091608   0.0045696   0.0013199   0.0010238   0.0022474
    2   0.0019721  -0.0068478   0.0005579   0.0002614   0.0040564
    3   0.0000000  -0.0000000   0.0000000  -0.0000000  -0.0000000
 Max gradient component =       9.161E-03
 RMS gradient           =       3.467E-03
 Gradient time:  CPU 6.53 s  wall 2.49 s
 Geometry Optimization Parameters
   NAtoms,    NIC,     NZ,  NCons,   NDum,   NFix, NCnnct, MaxDiis
        5      20       5       0       0       0       0       0

 Cartesian Hessian Update
 Hessian Updated using BFGS Update


** GEOMETRY OPTIMIZATION IN DELOCALIZED INTERNAL COORDINATES **
   Searching for a Minimum

   Optimization Cycle:   7

                       Coordinates (Angstroms)
     ATOM                X               Y               Z
      1  C        -0.1201230740   -0.4038980663    0.0000000000
      2  P        -1.1346186121    0.9295605495    0.0000000000
      3  Cl       -3.0143790061    0.0117324841    0.0000000000
      4  Br        1.7605785509   -0.1006183837    0.0000000000
      5  F        -0.4285340699   -1.6838793895    0.0000000000
   Point Group: cs    Number of degrees of freedom:     7


   Energy is  -3513.712621769

 Hessian Updated using BFGS Update

  7 Hessian modes will be used to form the next step
  Hessian Eigenvalues:
     0.197442    0.221348    0.252772    0.278572    0.287792    0.324975
     0.705594

 Minimum Search - Taking Simple RFO Step
 Searching for Lamda that Minimizes Along All modes
 Value Taken    Lamda =  -0.00020206
 Step Taken.  Stepsize is  0.023023

                             Maximum     Tolerance    Cnvgd?
         Gradient           0.006842      0.000300      NO
         Displacement       0.015343      0.001200      NO
         Energy change     -0.001154      0.000001      NO


 New Cartesian Coordinates Obtained by Inverse Iteration

 Displacement from previous Coordinates is:  0.022666
 ----------------------------------------------------------------
             Standard Nuclear Orientation (Angstroms)
    I     Atom           X                Y                Z
 ----------------------------------------------------------------
    1      C      -0.1143568913    -0.4006588306     0.0000000000
    2      P      -1.1371973083     0.9348019511     0.0000000000
    3      Cl     -3.0161388173     0.0068283803     0.0000000000
    4      Br      1.7633957084    -0.1042096497     0.0000000000
    5      F      -0.4327789027    -1.6838646570     0.0000000000
 ----------------------------------------------------------------
 Molecular Point Group                 Cs    NOp =  2
 Largest Abelian Subgroup              Cs    NOp =  2
 Nuclear Repulsion Energy =   461.4084810967 hartrees
 There are       41 alpha and       41 beta electrons
 Applying Cartesian multipole field
    Component          Value
    ---------          -----
     (2,0,0)        1.00000E-11
     (0,2,0)        2.00000E-11
     (0,0,2)       -3.00000E-11
 Nucleus-field energy     =     0.0000000130 hartrees
 Requested basis set is 6-311++G(d,p)
 There are 57 shells and 152 basis functions
 A cutoff of  1.0D-11 yielded   1327 shell pairs
 There are     10241 function pairs (     11213 Cartesian)
 Smallest overlap matrix eigenvalue = 3.86E-04
 Guess MOs from SCF MO coefficient file

 -----------------------------------------------------------------------
  General SCF calculation program by
  Eric Jon Sundstrom, Paul Horn, Yuezhi Mao, Dmitri Zuev, Alec White,
  David Stuck, Shaama M.S., Shane Yost, Joonho Lee, David Small,
  Daniel Levine, Susi Lehtola, Hugh Burton, Evgeny Epifanovsky
 -----------------------------------------------------------------------
 Exchange:     0.2000 Hartree-Fock + 0.0800 Slater + 0.7200 B88
 Correlation:  0.1900 VWN1RPA + 0.8100 LYP
 Using SG-1 standard quadrature grid
 using 4 threads for integral computing
 -------------------------------------------------------
 OpenMP Integral computing Module                
 Release: version 2.0, May 2017, Q-Chem Inc. Pleasanton 
 -------------------------------------------------------
 -------------------------------------------------------
 OpenMP BLAS3 based DFT computing Module                
 Release: version 1.0, May 2013, Q-Chem Inc. Pittsburgh 
 -------------------------------------------------------
 A restricted SCF calculation will be
 performed using DIIS
 SCF converges when DIIS error is below 1.0e-08
 ---------------------------------------
  Cycle       Energy         DIIS error
 ---------------------------------------
    1   -3513.7126883520      1.37e-04  
    2   -3513.7127531749      6.01e-05  
    3   -3513.7127353979      9.36e-05  
    4   -3513.7127630848      1.27e-05  
    5   -3513.7127635987      3.36e-06  
    6   -3513.7127636300      1.08e-06  
    7   -3513.7127636329      3.02e-07  
    8   -3513.7127636331      1.10e-07  
    9   -3513.7127636331      1.73e-08  
   10   -3513.7127636331      4.39e-09  Convergence criterion met
 ---------------------------------------
 SCF time:   CPU 18.89s  wall 7.00s 
 SCF   energy in the final basis set =    -3513.7127636331
 Total energy in the final basis set =    -3513.7127636331

 --------------------------------------------------------------
             Orbital Energies (a.u.) and Symmetries
 --------------------------------------------------------------

 Alpha MOs, Restricted
 -- Occupied --                  
-482.87 -101.57  -77.12  -62.53  -56.35  -56.34  -56.34  -24.75
  1 A'    2 A'    3 A'    4 A'    5 A'    6 A'    1 A"    7 A'                 
-10.348  -9.482  -8.736  -7.245  -7.237  -7.237  -6.613  -6.568
  8 A'    9 A'   10 A'   11 A'    2 A"   12 A'   13 A'   14 A'                 
 -6.554  -6.554  -4.777  -4.771  -4.771  -2.679  -2.675  -2.675
 15 A'    3 A"   16 A'    4 A"   17 A'   18 A'   19 A'    5 A"                 
 -2.664  -2.664  -1.296  -0.868  -0.849  -0.728  -0.629  -0.540
 20 A'    6 A"   21 A'   22 A'   23 A'   24 A'   25 A'   26 A'                 
 -0.526  -0.500  -0.407  -0.374  -0.373  -0.352  -0.335  -0.321
  7 A"   27 A'   28 A'   29 A'    8 A"    9 A"   30 A'   31 A'                 
 -0.268
 10 A"                                                                         
 -- Virtual --                   
 -0.094  -0.075  -0.042  -0.007   0.022   0.034   0.038   0.048
 11 A"   32 A'   33 A'   34 A'   35 A'   36 A'   12 A"   37 A'                 
  0.052   0.067   0.068   0.088   0.088   0.096   0.108   0.109
 38 A'   13 A"   39 A'   14 A"   40 A'   41 A'   42 A'   15 A"                 
  0.125   0.137   0.158   0.183   0.197   0.255   0.274   0.276
 43 A'   44 A'   45 A'   46 A'   47 A'   48 A'   49 A'   16 A"                 
  0.285   0.312   0.339   0.357   0.382   0.409   0.414   0.422
 17 A"   50 A'   51 A'   52 A'   53 A'   18 A"   54 A'   55 A'                 
  0.458   0.474   0.476   0.494   0.524   0.525   0.550   0.564
 19 A"   20 A"   56 A'   57 A'   58 A'   21 A"   22 A"   59 A'                 
  0.607   0.614   0.617   0.702   0.752   0.783   0.805   0.848
 23 A"   60 A'   61 A'   62 A'   24 A"   63 A'   64 A'   65 A'                 
  0.854   0.879   0.905   0.920   0.937   0.952   0.999   1.217
 25 A"   66 A'   26 A"   67 A'   68 A'   69 A'   70 A'   71 A'                 
  1.255   1.325   1.386   1.445   1.449   1.552   1.623   1.683
 27 A"   72 A'   28 A"   73 A'   29 A"   30 A"   74 A'   75 A'                 
  1.741   1.763   1.859   1.897   1.971   2.026   2.149   2.248
 76 A'   77 A'   78 A'   79 A'   31 A"   80 A'   81 A'   32 A"                 
  2.275   2.365   2.612   2.887   3.067   3.724   3.732   3.936
 82 A'   83 A'   33 A"   84 A'   85 A'   34 A"   86 A'   35 A"                 
  3.956   3.978   3.987   4.037   4.151   4.323   4.650   6.247
 87 A'   36 A"   88 A'   37 A"   89 A'   90 A'   91 A'   38 A"                 
  6.328   6.448   6.648   6.901   7.520   7.548   7.623   9.666
 92 A'   93 A'   94 A'   95 A'   39 A"   96 A'   97 A'   98 A'                 
 13.778  13.907  13.969  23.401  25.811  25.879  26.133  47.869
 40 A"   99 A'  100 A'  101 A'   41 A"  102 A'  103 A'  104 A'                 
 66.701 163.010 215.651 289.715 289.743 289.8461020.656
105 A'  106 A'  107 A'   42 A"  108 A'  109 A'  110 A'                         

 Beta MOs, Restricted
 -- Occupied --                  
-482.87 -101.57  -77.12  -62.53  -56.35  -56.34  -56.34  -24.75
  1 A'    2 A'    3 A'    4 A'    5 A'    6 A'    1 A"    7 A'                 
-10.348  -9.482  -8.736  -7.245  -7.237  -7.237  -6.613  -6.568
  8 A'    9 A'   10 A'   11 A'    2 A"   12 A'   13 A'   14 A'                 
 -6.554  -6.554  -4.777  -4.771  -4.771  -2.679  -2.675  -2.675
 15 A'    3 A"   16 A'    4 A"   17 A'   18 A'   19 A'    5 A"                 
 -2.664  -2.664  -1.296  -0.868  -0.849  -0.728  -0.629  -0.540
 20 A'    6 A"   21 A'   22 A'   23 A'   24 A'   25 A'   26 A'                 
 -0.526  -0.500  -0.407  -0.374  -0.373  -0.352  -0.335  -0.321
  7 A"   27 A'   28 A'   29 A'    8 A"    9 A"   30 A'   31 A'                 
 -0.268
 10 A"                                                                         
 -- Virtual --                   
 -0.094  -0.075  -0.042  -0.007   0.022   0.034   0.038   0.048
 11 A"   32 A'   33 A'   34 A'   35 A'   36 A'   12 A"   37 A'                 
  0.052   0.067   0.068   0.088   0.088   0.096   0.108   0.109
 38 A'   13 A"   39 A'   14 A"   40 A'   41 A'   42 A'   15 A"                 
  0.125   0.137   0.158   0.183   0.197   0.255   0.274   0.276
 43 A'   44 A'   45 A'   46 A'   47 A'   48 A'   49 A'   16 A"                 
  0.285   0.312   0.339   0.357   0.382   0.409   0.414   0.422
 17 A"   50 A'   51 A'   52 A'   53 A'   18 A"   54 A'   55 A'                 
  0.458   0.474   0.476   0.494   0.524   0.525   0.550   0.564
 19 A"   20 A"   56 A'   57 A'   58 A'   21 A"   22 A"   59 A'                 
  0.607   0.614   0.617   0.702   0.752   0.783   0.805   0.848
 23 A"   60 A'   61 A'   62 A'   24 A"   63 A'   64 A'   65 A'                 
  0.854   0.879   0.905   0.920   0.937   0.952   0.999   1.217
 25 A"   66 A'   26 A"   67 A'   68 A'   69 A'   70 A'   71 A'                 
  1.255   1.325   1.386   1.445   1.449   1.552   1.623   1.683
 27 A"   72 A'   28 A"   73 A'   29 A"   30 A"   74 A'   75 A'                 
  1.741   1.763   1.859   1.897   1.971   2.026   2.149   2.248
 76 A'   77 A'   78 A'   79 A'   31 A"   80 A'   81 A'   32 A"                 
  2.275   2.365   2.612   2.887   3.067   3.724   3.732   3.936
 82 A'   83 A'   33 A"   84 A'   85 A'   34 A"   86 A'   35 A"                 
  3.956   3.978   3.987   4.037   4.151   4.323   4.650   6.247
 87 A'   36 A"   88 A'   37 A"   89 A'   90 A'   91 A'   38 A"                 
  6.328   6.448   6.648   6.901   7.520   7.548   7.623   9.666
 92 A'   93 A'   94 A'   95 A'   39 A"   96 A'   97 A'   98 A'                 
 13.778  13.907  13.969  23.401  25.811  25.879  26.133  47.869
 40 A"   99 A'  100 A'  101 A'   41 A"  102 A'  103 A'  104 A'                 
 66.701 163.010 215.651 289.715 289.743 289.8461020.656
105 A'  106 A'  107 A'   42 A"  108 A'  109 A'  110 A'                         
 --------------------------------------------------------------

          Ground-State Mulliken Net Atomic Charges

     Atom                 Charge (a.u.)
  ----------------------------------------
      1 C                    -0.127652
      2 P                     0.124213
      3 Cl                   -0.054282
      4 Br                    0.028744
      5 F                     0.028977
  ----------------------------------------
  Sum of atomic charges =    -0.000000

 -----------------------------------------------------------------
                    Cartesian Multipole Moments
 -----------------------------------------------------------------
    Charge (ESU x 10^10)
                -0.0000
    Dipole Moment (Debye)
         X       1.4122      Y       0.7817      Z      -0.0000
       Tot       1.6141
    Quadrupole Moments (Debye-Ang)
        XX     -56.1331     XY      -0.6970     YY     -55.5576
        XZ       0.0000     YZ      -0.0000     ZZ     -54.7937
    Octopole Moments (Debye-Ang^2)
       XXX      92.6075    XXY       1.1232    XYY      23.3790
       YYY       2.6456    XXZ      -0.0000    XYZ      -0.0000
       YYZ      -0.0000    XZZ      23.5905    YZZ      -0.1109
       ZZZ      -0.0000
    Hexadecapole Moments (Debye-Ang^3)
      XXXX   -1192.7645   XXXY      49.4694   XXYY    -237.0354
      XYYY      38.4224   YYYY    -228.2516   XXXZ       0.0000
      XXYZ       0.0000   XYYZ       0.0000   YYYZ      -0.0000
      XXZZ    -216.4089   XYZZ      13.2212   YYZZ     -48.3503
      XZZZ       0.0000   YZZZ      -0.0000   ZZZZ     -67.7226
 -----------------------------------------------------------------
 Calculating analytic gradient of the SCF energy
 Gradient of SCF Energy
            1           2           3           4           5
    1  -0.0043965   0.0029314   0.0002134   0.0005873   0.0006645
    2   0.0025715  -0.0031285  -0.0000336   0.0003426   0.0002480
    3  -0.0000000  -0.0000000   0.0000000  -0.0000000   0.0000000
 Max gradient component =       4.397E-03
 RMS gradient           =       1.738E-03
 Gradient time:  CPU 6.47 s  wall 2.39 s
 Geometry Optimization Parameters
   NAtoms,    NIC,     NZ,  NCons,   NDum,   NFix, NCnnct, MaxDiis
        5      20       5       0       0       0       0       0

 Cartesian Hessian Update
 Hessian Updated using BFGS Update


** GEOMETRY OPTIMIZATION IN DELOCALIZED INTERNAL COORDINATES **
   Searching for a Minimum

   Optimization Cycle:   8

                       Coordinates (Angstroms)
     ATOM                X               Y               Z
      1  C        -0.1143568913   -0.4006588306    0.0000000000
      2  P        -1.1371973083    0.9348019511    0.0000000000
      3  Cl       -3.0161388173    0.0068283803    0.0000000000
      4  Br        1.7633957084   -0.1042096497    0.0000000000
      5  F        -0.4327789027   -1.6838646570    0.0000000000
   Point Group: cs    Number of degrees of freedom:     7


   Energy is  -3513.712763633

 Hessian Updated using BFGS Update

  7 Hessian modes will be used to form the next step
  Hessian Eigenvalues:
     0.141780    0.216346    0.253507    0.274616    0.287935    0.369102
     0.530337

 Minimum Search - Taking Simple RFO Step
 Searching for Lamda that Minimizes Along All modes
 Value Taken    Lamda =  -0.00008821
 Step Taken.  Stepsize is  0.022149

                             Maximum     Tolerance    Cnvgd?
         Gradient           0.002729      0.000300      NO
         Displacement       0.014351      0.001200      NO
         Energy change     -0.000142      0.000001      NO


 New Cartesian Coordinates Obtained by Inverse Iteration

 Displacement from previous Coordinates is:  0.026909
 ----------------------------------------------------------------
             Standard Nuclear Orientation (Angstroms)
    I     Atom           X                Y                Z
 ----------------------------------------------------------------
    1      C      -0.1084030742    -0.3978044695     0.0000000000
    2      P      -1.1415628051     0.9392299532     0.0000000000
    3      Cl     -3.0185452709     0.0013527037     0.0000000000
    4      Br      1.7666497584    -0.1108828265     0.0000000000
    5      F      -0.4352148195    -1.6789981667     0.0000000000
 ----------------------------------------------------------------
 Molecular Point Group                 Cs    NOp =  2
 Largest Abelian Subgroup              Cs    NOp =  2
 Nuclear Repulsion Energy =   460.9800326919 hartrees
 There are       41 alpha and       41 beta electrons
 Applying Cartesian multipole field
    Component          Value
    ---------          -----
     (2,0,0)        1.00000E-11
     (0,2,0)        2.00000E-11
     (0,0,2)       -3.00000E-11
 Nucleus-field energy     =     0.0000000130 hartrees
 Requested basis set is 6-311++G(d,p)
 There are 57 shells and 152 basis functions
 A cutoff of  1.0D-11 yielded   1328 shell pairs
 There are     10261 function pairs (     11237 Cartesian)
 Smallest overlap matrix eigenvalue = 3.83E-04
 Guess MOs from SCF MO coefficient file

 -----------------------------------------------------------------------
  General SCF calculation program by
  Eric Jon Sundstrom, Paul Horn, Yuezhi Mao, Dmitri Zuev, Alec White,
  David Stuck, Shaama M.S., Shane Yost, Joonho Lee, David Small,
  Daniel Levine, Susi Lehtola, Hugh Burton, Evgeny Epifanovsky
 -----------------------------------------------------------------------
 Exchange:     0.2000 Hartree-Fock + 0.0800 Slater + 0.7200 B88
 Correlation:  0.1900 VWN1RPA + 0.8100 LYP
 Using SG-1 standard quadrature grid
 using 4 threads for integral computing
 -------------------------------------------------------
 OpenMP Integral computing Module                
 Release: version 2.0, May 2017, Q-Chem Inc. Pleasanton 
 -------------------------------------------------------
 -------------------------------------------------------
 OpenMP BLAS3 based DFT computing Module                
 Release: version 1.0, May 2013, Q-Chem Inc. Pittsburgh 
 -------------------------------------------------------
 A restricted SCF calculation will be
 performed using DIIS
 SCF converges when DIIS error is below 1.0e-08
 ---------------------------------------
  Cycle       Energy         DIIS error
 ---------------------------------------
    1   -3513.7127402660      1.14e-04  
    2   -3513.7127954947      5.64e-05  
    3   -3513.7127789486      9.04e-05  
    4   -3513.7128053550      1.03e-05  
    5   -3513.7128056621      3.52e-06  
    6   -3513.7128056978      1.01e-06  
    7   -3513.7128057002      3.36e-07  
    8   -3513.7128057004      9.35e-08  
    9   -3513.7128057004      1.23e-08  
   10   -3513.7128057004      5.62e-09  Convergence criterion met
 ---------------------------------------
 SCF time:   CPU 18.79s  wall 7.00s 
 SCF   energy in the final basis set =    -3513.7128057004
 Total energy in the final basis set =    -3513.7128057004

 --------------------------------------------------------------
             Orbital Energies (a.u.) and Symmetries
 --------------------------------------------------------------

 Alpha MOs, Restricted
 -- Occupied --                  
-482.88 -101.57  -77.12  -62.53  -56.35  -56.34  -56.34  -24.75
  1 A'    2 A'    3 A'    4 A'    5 A'    6 A'    1 A"    7 A'                 
-10.348  -9.481  -8.737  -7.245  -7.237  -7.236  -6.613  -6.569
  8 A'    9 A'   10 A'   11 A'    2 A"   12 A'   13 A'   14 A'                 
 -6.555  -6.555  -4.777  -4.771  -4.771  -2.680  -2.676  -2.676
 15 A'    3 A"   16 A'    4 A"   17 A'   18 A'   19 A'    5 A"                 
 -2.665  -2.665  -1.296  -0.867  -0.849  -0.727  -0.629  -0.540
 20 A'    6 A"   21 A'   22 A'   23 A'   24 A'   25 A'   26 A'                 
 -0.526  -0.500  -0.407  -0.374  -0.373  -0.352  -0.336  -0.321
  7 A"   27 A'   28 A'   29 A'    8 A"    9 A"   30 A'   31 A'                 
 -0.267
 10 A"                                                                         
 -- Virtual --                   
 -0.095  -0.075  -0.042  -0.007   0.022   0.034   0.038   0.047
 11 A"   32 A'   33 A'   34 A'   35 A'   36 A'   12 A"   37 A'                 
  0.052   0.067   0.068   0.088   0.088   0.096   0.107   0.109
 38 A'   13 A"   39 A'   14 A"   40 A'   41 A'   42 A'   15 A"                 
  0.126   0.137   0.158   0.183   0.198   0.254   0.273   0.277
 43 A'   44 A'   45 A'   46 A'   47 A'   48 A'   49 A'   16 A"                 
  0.285   0.312   0.338   0.356   0.382   0.409   0.414   0.422
 17 A"   50 A'   51 A'   52 A'   53 A'   18 A"   54 A'   55 A'                 
  0.458   0.475   0.476   0.495   0.524   0.524   0.549   0.564
 19 A"   20 A"   56 A'   57 A'   58 A'   21 A"   22 A"   59 A'                 
  0.608   0.613   0.616   0.701   0.753   0.784   0.806   0.848
 23 A"   60 A'   61 A'   62 A'   24 A"   63 A'   64 A'   65 A'                 
  0.854   0.879   0.904   0.920   0.936   0.949   0.999   1.217
 25 A"   66 A'   26 A"   67 A'   68 A'   69 A'   70 A'   71 A'                 
  1.255   1.325   1.386   1.446   1.446   1.552   1.625   1.684
 27 A"   72 A'   28 A"   73 A'   29 A"   30 A"   74 A'   75 A'                 
  1.740   1.764   1.852   1.897   1.971   2.025   2.148   2.248
 76 A'   77 A'   78 A'   79 A'   31 A"   80 A'   81 A'   32 A"                 
  2.275   2.364   2.611   2.889   3.059   3.724   3.733   3.936
 82 A'   83 A'   33 A"   84 A'   85 A'   34 A"   86 A'   35 A"                 
  3.955   3.978   3.986   4.037   4.151   4.322   4.649   6.247
 87 A'   36 A"   88 A'   37 A"   89 A'   90 A'   91 A'   38 A"                 
  6.328   6.447   6.649   6.898   7.520   7.547   7.622   9.666
 92 A'   93 A'   94 A'   95 A'   39 A"   96 A'   97 A'   98 A'                 
 13.778  13.907  13.964  23.399  25.811  25.879  26.131  47.869
 40 A"   99 A'  100 A'  101 A'   41 A"  102 A'  103 A'  104 A'                 
 66.701 163.005 215.651 289.714 289.742 289.8451020.657
105 A'  106 A'  107 A'   42 A"  108 A'  109 A'  110 A'                         

 Beta MOs, Restricted
 -- Occupied --                  
-482.88 -101.57  -77.12  -62.53  -56.35  -56.34  -56.34  -24.75
  1 A'    2 A'    3 A'    4 A'    5 A'    6 A'    1 A"    7 A'                 
-10.348  -9.481  -8.737  -7.245  -7.237  -7.236  -6.613  -6.569
  8 A'    9 A'   10 A'   11 A'    2 A"   12 A'   13 A'   14 A'                 
 -6.555  -6.555  -4.777  -4.771  -4.771  -2.680  -2.676  -2.676
 15 A'    3 A"   16 A'    4 A"   17 A'   18 A'   19 A'    5 A"                 
 -2.665  -2.665  -1.296  -0.867  -0.849  -0.727  -0.629  -0.540
 20 A'    6 A"   21 A'   22 A'   23 A'   24 A'   25 A'   26 A'                 
 -0.526  -0.500  -0.407  -0.374  -0.373  -0.352  -0.336  -0.321
  7 A"   27 A'   28 A'   29 A'    8 A"    9 A"   30 A'   31 A'                 
 -0.267
 10 A"                                                                         
 -- Virtual --                   
 -0.095  -0.075  -0.042  -0.007   0.022   0.034   0.038   0.047
 11 A"   32 A'   33 A'   34 A'   35 A'   36 A'   12 A"   37 A'                 
  0.052   0.067   0.068   0.088   0.088   0.096   0.107   0.109
 38 A'   13 A"   39 A'   14 A"   40 A'   41 A'   42 A'   15 A"                 
  0.126   0.137   0.158   0.183   0.198   0.254   0.273   0.277
 43 A'   44 A'   45 A'   46 A'   47 A'   48 A'   49 A'   16 A"                 
  0.285   0.312   0.338   0.356   0.382   0.409   0.414   0.422
 17 A"   50 A'   51 A'   52 A'   53 A'   18 A"   54 A'   55 A'                 
  0.458   0.475   0.476   0.495   0.524   0.524   0.549   0.564
 19 A"   20 A"   56 A'   57 A'   58 A'   21 A"   22 A"   59 A'                 
  0.608   0.613   0.616   0.701   0.753   0.784   0.806   0.848
 23 A"   60 A'   61 A'   62 A'   24 A"   63 A'   64 A'   65 A'                 
  0.854   0.879   0.904   0.920   0.936   0.949   0.999   1.217
 25 A"   66 A'   26 A"   67 A'   68 A'   69 A'   70 A'   71 A'                 
  1.255   1.325   1.386   1.446   1.446   1.552   1.625   1.684
 27 A"   72 A'   28 A"   73 A'   29 A"   30 A"   74 A'   75 A'                 
  1.740   1.764   1.852   1.897   1.971   2.025   2.148   2.248
 76 A'   77 A'   78 A'   79 A'   31 A"   80 A'   81 A'   32 A"                 
  2.275   2.364   2.611   2.889   3.059   3.724   3.733   3.936
 82 A'   83 A'   33 A"   84 A'   85 A'   34 A"   86 A'   35 A"                 
  3.955   3.978   3.986   4.037   4.151   4.322   4.649   6.247
 87 A'   36 A"   88 A'   37 A"   89 A'   90 A'   91 A'   38 A"                 
  6.328   6.447   6.649   6.898   7.520   7.547   7.622   9.666
 92 A'   93 A'   94 A'   95 A'   39 A"   96 A'   97 A'   98 A'                 
 13.778  13.907  13.964  23.399  25.811  25.879  26.131  47.869
 40 A"   99 A'  100 A'  101 A'   41 A"  102 A'  103 A'  104 A'                 
 66.701 163.005 215.651 289.714 289.742 289.8451020.657
105 A'  106 A'  107 A'   42 A"  108 A'  109 A'  110 A'                         
 --------------------------------------------------------------

          Ground-State Mulliken Net Atomic Charges

     Atom                 Charge (a.u.)
  ----------------------------------------
      1 C                    -0.128189
      2 P                     0.122021
      3 Cl                   -0.055589
      4 Br                    0.032407
      5 F                     0.029350
  ----------------------------------------
  Sum of atomic charges =    -0.000000

 -----------------------------------------------------------------
                    Cartesian Multipole Moments
 -----------------------------------------------------------------
    Charge (ESU x 10^10)
                -0.0000
    Dipole Moment (Debye)
         X       1.4559      Y       0.7807      Z      -0.0000
       Tot       1.6521
    Quadrupole Moments (Debye-Ang)
        XX     -56.1301     XY      -0.7148     YY     -55.5651
        XZ       0.0000     YZ       0.0000     ZZ     -54.8217
    Octopole Moments (Debye-Ang^2)
       XXX      92.9397    XXY       1.1787    XYY      23.4200
       YYY       2.9035    XXZ      -0.0000    XYZ       0.0000
       YYZ      -0.0000    XZZ      23.6777    YZZ      -0.0441
       ZZZ      -0.0000
    Hexadecapole Moments (Debye-Ang^3)
      XXXX   -1196.0083   XXXY      49.7002   XXYY    -237.5754
      XYYY      38.8781   YYYY    -228.5419   XXXZ       0.0000
      XXYZ      -0.0000   XYYZ       0.0000   YYYZ       0.0000
      XXZZ    -216.9740   XYZZ      13.3780   YYZZ     -48.4442
      XZZZ       0.0000   YZZZ      -0.0000   ZZZZ     -67.8219
 -----------------------------------------------------------------
 Calculating analytic gradient of the SCF energy
 Gradient of SCF Energy
            1           2           3           4           5
    1  -0.0000175   0.0005857  -0.0006347  -0.0001802   0.0002467
    2  -0.0004267   0.0001232  -0.0003632   0.0000279   0.0006387
    3   0.0000000  -0.0000000   0.0000000   0.0000000  -0.0000000
 Max gradient component =       6.387E-04
 RMS gradient           =       3.243E-04
 Gradient time:  CPU 6.50 s  wall 2.51 s
 Geometry Optimization Parameters
   NAtoms,    NIC,     NZ,  NCons,   NDum,   NFix, NCnnct, MaxDiis
        5      20       5       0       0       0       0       0

 Cartesian Hessian Update
 Hessian Updated using BFGS Update


** GEOMETRY OPTIMIZATION IN DELOCALIZED INTERNAL COORDINATES **
   Searching for a Minimum

   Optimization Cycle:   9

                       Coordinates (Angstroms)
     ATOM                X               Y               Z
      1  C        -0.1084030742   -0.3978044695    0.0000000000
      2  P        -1.1415628051    0.9392299532    0.0000000000
      3  Cl       -3.0185452709    0.0013527037    0.0000000000
      4  Br        1.7666497584   -0.1108828265    0.0000000000
      5  F        -0.4352148195   -1.6789981667    0.0000000000
   Point Group: cs    Number of degrees of freedom:     7


   Energy is  -3513.712805700

 Hessian Updated using BFGS Update

  7 Hessian modes will be used to form the next step
  Hessian Eigenvalues:
     0.145924    0.219496    0.253535    0.275913    0.302883    0.371598
     0.497227

 Minimum Search - Taking Simple RFO Step
 Searching for Lamda that Minimizes Along All modes
 Value Taken    Lamda =  -0.00000301
 Step Taken.  Stepsize is  0.003092

                             Maximum     Tolerance    Cnvgd?
         Gradient           0.000637      0.000300      NO
         Displacement       0.002191      0.001200      NO
         Energy change     -0.000042      0.000001      NO


 New Cartesian Coordinates Obtained by Inverse Iteration

 Displacement from previous Coordinates is:  0.003261
 ----------------------------------------------------------------
             Standard Nuclear Orientation (Angstroms)
    I     Atom           X                Y                Z
 ----------------------------------------------------------------
    1      C      -0.1086813180    -0.3976523804     0.0000000000
    2      P      -1.1417752364     0.9393639396     0.0000000000
    3      Cl     -3.0173353355     0.0013612273     0.0000000000
    4      Br      1.7666025799    -0.1103771585     0.0000000000
    5      F      -0.4358869013    -1.6797984339     0.0000000000
 ----------------------------------------------------------------
 Molecular Point Group                 Cs    NOp =  2
 Largest Abelian Subgroup              Cs    NOp =  2
 Nuclear Repulsion Energy =   460.9920187998 hartrees
 There are       41 alpha and       41 beta electrons
 Applying Cartesian multipole field
    Component          Value
    ---------          -----
     (2,0,0)        1.00000E-11
     (0,2,0)        2.00000E-11
     (0,0,2)       -3.00000E-11
 Nucleus-field energy     =     0.0000000130 hartrees
 Requested basis set is 6-311++G(d,p)
 There are 57 shells and 152 basis functions
 A cutoff of  1.0D-11 yielded   1327 shell pairs
 There are     10241 function pairs (     11213 Cartesian)
 Smallest overlap matrix eigenvalue = 3.83E-04
 Guess MOs from SCF MO coefficient file

 -----------------------------------------------------------------------
  General SCF calculation program by
  Eric Jon Sundstrom, Paul Horn, Yuezhi Mao, Dmitri Zuev, Alec White,
  David Stuck, Shaama M.S., Shane Yost, Joonho Lee, David Small,
  Daniel Levine, Susi Lehtola, Hugh Burton, Evgeny Epifanovsky
 -----------------------------------------------------------------------
 Exchange:     0.2000 Hartree-Fock + 0.0800 Slater + 0.7200 B88
 Correlation:  0.1900 VWN1RPA + 0.8100 LYP
 Using SG-1 standard quadrature grid
 using 4 threads for integral computing
 -------------------------------------------------------
 OpenMP Integral computing Module                
 Release: version 2.0, May 2017, Q-Chem Inc. Pleasanton 
 -------------------------------------------------------
 -------------------------------------------------------
 OpenMP BLAS3 based DFT computing Module                
 Release: version 1.0, May 2013, Q-Chem Inc. Pittsburgh 
 -------------------------------------------------------
 A restricted SCF calculation will be
 performed using DIIS
 SCF converges when DIIS error is below 1.0e-08
 ---------------------------------------
  Cycle       Energy         DIIS error
 ---------------------------------------
    1   -3513.7128064671      1.74e-05  
    2   -3513.7128073783      5.65e-06  
    3   -3513.7128072288      8.61e-06  
    4   -3513.7128074531      1.74e-06  
    5   -3513.7128074639      3.17e-07  
    6   -3513.7128074640      1.30e-07  
    7   -3513.7128074641      3.96e-08  
    8   -3513.7128074641      9.95e-09  Convergence criterion met
 ---------------------------------------
 SCF time:   CPU 15.05s  wall 5.00s 
 SCF   energy in the final basis set =    -3513.7128074641
 Total energy in the final basis set =    -3513.7128074641

 --------------------------------------------------------------
             Orbital Energies (a.u.) and Symmetries
 --------------------------------------------------------------

 Alpha MOs, Restricted
 -- Occupied --                  
-482.88 -101.57  -77.12  -62.53  -56.35  -56.34  -56.34  -24.75
  1 A'    2 A'    3 A'    4 A'    5 A'    6 A'    1 A"    7 A'                 
-10.348  -9.482  -8.737  -7.245  -7.237  -7.236  -6.613  -6.569
  8 A'    9 A'   10 A'   11 A'    2 A"   12 A'   13 A'   14 A'                 
 -6.555  -6.555  -4.777  -4.772  -4.771  -2.680  -2.676  -2.676
 15 A'    3 A"   16 A'    4 A"   17 A'   18 A'   19 A'    5 A"                 
 -2.665  -2.665  -1.295  -0.867  -0.850  -0.727  -0.629  -0.540
 20 A'    6 A"   21 A'   22 A'   23 A'   24 A'   25 A'   26 A'                 
 -0.526  -0.500  -0.407  -0.374  -0.373  -0.352  -0.336  -0.321
  7 A"   27 A'   28 A'   29 A'    8 A"    9 A"   30 A'   31 A'                 
 -0.267
 10 A"                                                                         
 -- Virtual --                   
 -0.095  -0.075  -0.042  -0.007   0.022   0.034   0.038   0.047
 11 A"   32 A'   33 A'   34 A'   35 A'   36 A'   12 A"   37 A'                 
  0.052   0.067   0.068   0.088   0.088   0.096   0.107   0.109
 38 A'   13 A"   39 A'   14 A"   40 A'   41 A'   42 A'   15 A"                 
  0.126   0.137   0.158   0.183   0.197   0.254   0.273   0.277
 43 A'   44 A'   45 A'   46 A'   47 A'   48 A'   49 A'   16 A"                 
  0.285   0.312   0.338   0.356   0.382   0.409   0.414   0.422
 17 A"   50 A'   51 A'   52 A'   53 A'   18 A"   54 A'   55 A'                 
  0.458   0.475   0.476   0.495   0.524   0.525   0.549   0.564
 19 A"   20 A"   56 A'   57 A'   58 A'   21 A"   22 A"   59 A'                 
  0.608   0.613   0.617   0.702   0.753   0.784   0.806   0.848
 23 A"   60 A'   61 A'   62 A'   24 A"   63 A'   64 A'   65 A'                 
  0.854   0.879   0.904   0.920   0.936   0.949   0.999   1.217
 25 A"   66 A'   26 A"   67 A'   68 A'   69 A'   70 A'   71 A'                 
  1.255   1.325   1.387   1.446   1.446   1.553   1.624   1.684
 27 A"   72 A'   28 A"   73 A'   29 A"   30 A"   74 A'   75 A'                 
  1.739   1.764   1.852   1.897   1.971   2.025   2.148   2.248
 76 A'   77 A'   78 A'   79 A'   31 A"   80 A'   81 A'   32 A"                 
  2.275   2.364   2.612   2.889   3.058   3.724   3.733   3.935
 82 A'   83 A'   33 A"   84 A'   85 A'   34 A"   86 A'   35 A"                 
  3.955   3.978   3.986   4.037   4.151   4.322   4.649   6.247
 87 A'   36 A"   88 A'   37 A"   89 A'   90 A'   91 A'   38 A"                 
  6.328   6.446   6.648   6.898   7.520   7.547   7.622   9.666
 92 A'   93 A'   94 A'   95 A'   39 A"   96 A'   97 A'   98 A'                 
 13.778  13.907  13.964  23.398  25.811  25.880  26.132  47.869
 40 A"   99 A'  100 A'  101 A'   41 A"  102 A'  103 A'  104 A'                 
 66.701 163.005 215.651 289.714 289.742 289.8451020.657
105 A'  106 A'  107 A'   42 A"  108 A'  109 A'  110 A'                         

 Beta MOs, Restricted
 -- Occupied --                  
-482.88 -101.57  -77.12  -62.53  -56.35  -56.34  -56.34  -24.75
  1 A'    2 A'    3 A'    4 A'    5 A'    6 A'    1 A"    7 A'                 
-10.348  -9.482  -8.737  -7.245  -7.237  -7.236  -6.613  -6.569
  8 A'    9 A'   10 A'   11 A'    2 A"   12 A'   13 A'   14 A'                 
 -6.555  -6.555  -4.777  -4.772  -4.771  -2.680  -2.676  -2.676
 15 A'    3 A"   16 A'    4 A"   17 A'   18 A'   19 A'    5 A"                 
 -2.665  -2.665  -1.295  -0.867  -0.850  -0.727  -0.629  -0.540
 20 A'    6 A"   21 A'   22 A'   23 A'   24 A'   25 A'   26 A'                 
 -0.526  -0.500  -0.407  -0.374  -0.373  -0.352  -0.336  -0.321
  7 A"   27 A'   28 A'   29 A'    8 A"    9 A"   30 A'   31 A'                 
 -0.267
 10 A"                                                                         
 -- Virtual --                   
 -0.095  -0.075  -0.042  -0.007   0.022   0.034   0.038   0.047
 11 A"   32 A'   33 A'   34 A'   35 A'   36 A'   12 A"   37 A'                 
  0.052   0.067   0.068   0.088   0.088   0.096   0.107   0.109
 38 A'   13 A"   39 A'   14 A"   40 A'   41 A'   42 A'   15 A"                 
  0.126   0.137   0.158   0.183   0.197   0.254   0.273   0.277
 43 A'   44 A'   45 A'   46 A'   47 A'   48 A'   49 A'   16 A"                 
  0.285   0.312   0.338   0.356   0.382   0.409   0.414   0.422
 17 A"   50 A'   51 A'   52 A'   53 A'   18 A"   54 A'   55 A'                 
  0.458   0.475   0.476   0.495   0.524   0.525   0.549   0.564
 19 A"   20 A"   56 A'   57 A'   58 A'   21 A"   22 A"   59 A'                 
  0.608   0.613   0.617   0.702   0.753   0.784   0.806   0.848
 23 A"   60 A'   61 A'   62 A'   24 A"   63 A'   64 A'   65 A'                 
  0.854   0.879   0.904   0.920   0.936   0.949   0.999   1.217
 25 A"   66 A'   26 A"   67 A'   68 A'   69 A'   70 A'   71 A'                 
  1.255   1.325   1.387   1.446   1.446   1.553   1.624   1.684
 27 A"   72 A'   28 A"   73 A'   29 A"   30 A"   74 A'   75 A'                 
  1.739   1.764   1.852   1.897   1.971   2.025   2.148   2.248
 76 A'   77 A'   78 A'   79 A'   31 A"   80 A'   81 A'   32 A"                 
  2.275   2.364   2.612   2.889   3.058   3.724   3.733   3.935
 82 A'   83 A'   33 A"   84 A'   85 A'   34 A"   86 A'   35 A"                 
  3.955   3.978   3.986   4.037   4.151   4.322   4.649   6.247
 87 A'   36 A"   88 A'   37 A"   89 A'   90 A'   91 A'   38 A"                 
  6.328   6.446   6.648   6.898   7.520   7.547   7.622   9.666
 92 A'   93 A'   94 A'   95 A'   39 A"   96 A'   97 A'   98 A'                 
 13.778  13.907  13.964  23.398  25.811  25.880  26.132  47.869
 40 A"   99 A'  100 A'  101 A'   41 A"  102 A'  103 A'  104 A'                 
 66.701 163.005 215.651 289.714 289.742 289.8451020.657
105 A'  106 A'  107 A'   42 A"  108 A'  109 A'  110 A'                         
 --------------------------------------------------------------

          Ground-State Mulliken Net Atomic Charges

     Atom                 Charge (a.u.)
  ----------------------------------------
      1 C                    -0.128382
      2 P                     0.122291
      3 Cl                   -0.054819
      4 Br                    0.032373
      5 F                     0.028538
  ----------------------------------------
  Sum of atomic charges =    -0.000000

 -----------------------------------------------------------------
                    Cartesian Multipole Moments
 -----------------------------------------------------------------
    Charge (ESU x 10^10)
                -0.0000
    Dipole Moment (Debye)
         X       1.4482      Y       0.7866      Z      -0.0000
       Tot       1.6480
    Quadrupole Moments (Debye-Ang)
        XX     -56.1027     XY      -0.7172     YY     -55.5722
        XZ       0.0000     YZ       0.0000     ZZ     -54.8195
    Octopole Moments (Debye-Ang^2)
       XXX      92.8179    XXY       1.1806    XYY      23.4058
       YYY       2.9034    XXZ      -0.0000    XYZ      -0.0000
       YYZ      -0.0000    XZZ      23.6576    YZZ      -0.0459
       ZZZ      -0.0000
    Hexadecapole Moments (Debye-Ang^3)
      XXXX   -1195.1499   XXXY      49.6481   XXYY    -237.4708
      XYYY      38.8087   YYYY    -228.6673   XXXZ       0.0000
      XXYZ       0.0000   XYYZ       0.0000   YYYZ       0.0000
      XXZZ    -216.8534   XYZZ      13.3542   YYZZ     -48.4594
      XZZZ       0.0000   YZZZ       0.0000   ZZZZ     -67.8123
 -----------------------------------------------------------------
 Calculating analytic gradient of the SCF energy
 Gradient of SCF Energy
            1           2           3           4           5
    1  -0.0000284   0.0003579  -0.0003192  -0.0000213   0.0000111
    2   0.0001759   0.0000948  -0.0002707   0.0001147  -0.0001147
    3  -0.0000000  -0.0000000   0.0000000   0.0000000  -0.0000000
 Max gradient component =       3.579E-04
 RMS gradient           =       1.572E-04
 Gradient time:  CPU 6.49 s  wall 2.35 s
 Geometry Optimization Parameters
   NAtoms,    NIC,     NZ,  NCons,   NDum,   NFix, NCnnct, MaxDiis
        5      20       5       0       0       0       0       0

 Cartesian Hessian Update
 Hessian Updated using BFGS Update


** GEOMETRY OPTIMIZATION IN DELOCALIZED INTERNAL COORDINATES **
   Searching for a Minimum

   Optimization Cycle:  10

                       Coordinates (Angstroms)
     ATOM                X               Y               Z
      1  C        -0.1086813180   -0.3976523804    0.0000000000
      2  P        -1.1417752364    0.9393639396    0.0000000000
      3  Cl       -3.0173353355    0.0013612273    0.0000000000
      4  Br        1.7666025799   -0.1103771585    0.0000000000
      5  F        -0.4358869013   -1.6797984339    0.0000000000
   Point Group: cs    Number of degrees of freedom:     7


   Energy is  -3513.712807464

 Hessian Updated using BFGS Update

  7 Hessian modes will be used to form the next step
  Hessian Eigenvalues:
     0.145563    0.176942    0.229056    0.257318    0.280691    0.482774
     0.504758

 Minimum Search - Taking Simple RFO Step
 Searching for Lamda that Minimizes Along All modes
 Value Taken    Lamda =   0.00000000
 Step Taken.  Stepsize is  0.001830

                             Maximum     Tolerance    Cnvgd?
         Gradient           0.000293      0.000300     YES
         Displacement       0.001592      0.001200      NO
         Energy change     -0.000002      0.000001      NO


 New Cartesian Coordinates Obtained by Inverse Iteration

 Displacement from previous Coordinates is:  0.001355
 ----------------------------------------------------------------
             Standard Nuclear Orientation (Angstroms)
    I     Atom           X                Y                Z
 ----------------------------------------------------------------
    1      C      -0.1087437433    -0.3977062427     0.0000000000
    2      P      -1.1421986269     0.9391373874     0.0000000000
    3      Cl     -3.0169933307     0.0017065806     0.0000000000
    4      Br      1.7665988536    -0.1103184226     0.0000000000
    5      F      -0.4357393640    -1.6799221086     0.0000000000
 ----------------------------------------------------------------
 Molecular Point Group                 Cs    NOp =  2
 Largest Abelian Subgroup              Cs    NOp =  2
 Nuclear Repulsion Energy =   461.0142057626 hartrees
 There are       41 alpha and       41 beta electrons
 Applying Cartesian multipole field
    Component          Value
    ---------          -----
     (2,0,0)        1.00000E-11
     (0,2,0)        2.00000E-11
     (0,0,2)       -3.00000E-11
 Nucleus-field energy     =     0.0000000130 hartrees
 Requested basis set is 6-311++G(d,p)
 There are 57 shells and 152 basis functions
 A cutoff of  1.0D-11 yielded   1327 shell pairs
 There are     10241 function pairs (     11213 Cartesian)
 Smallest overlap matrix eigenvalue = 3.83E-04
 Guess MOs from SCF MO coefficient file

 -----------------------------------------------------------------------
  General SCF calculation program by
  Eric Jon Sundstrom, Paul Horn, Yuezhi Mao, Dmitri Zuev, Alec White,
  David Stuck, Shaama M.S., Shane Yost, Joonho Lee, David Small,
  Daniel Levine, Susi Lehtola, Hugh Burton, Evgeny Epifanovsky
 -----------------------------------------------------------------------
 Exchange:     0.2000 Hartree-Fock + 0.0800 Slater + 0.7200 B88
 Correlation:  0.1900 VWN1RPA + 0.8100 LYP
 Using SG-1 standard quadrature grid
 using 4 threads for integral computing
 -------------------------------------------------------
 OpenMP Integral computing Module                
 Release: version 2.0, May 2017, Q-Chem Inc. Pleasanton 
 -------------------------------------------------------
 -------------------------------------------------------
 OpenMP BLAS3 based DFT computing Module                
 Release: version 1.0, May 2013, Q-Chem Inc. Pittsburgh 
 -------------------------------------------------------
 A restricted SCF calculation will be
 performed using DIIS
 SCF converges when DIIS error is below 1.0e-08
 ---------------------------------------
  Cycle       Energy         DIIS error
 ---------------------------------------
    1   -3513.7128077019      6.74e-06  
    2   -3513.7128078895      2.80e-06  
    3   -3513.7128078687      3.70e-06  
    4   -3513.7128079100      1.06e-06  
    5   -3513.7128079135      1.66e-07  
    6   -3513.7128079136      6.56e-08  
    7   -3513.7128079136      1.78e-08  
    8   -3513.7128079136      6.39e-09  Convergence criterion met
 ---------------------------------------
 SCF time:   CPU 15.09s  wall 5.00s 
 SCF   energy in the final basis set =    -3513.7128079136
 Total energy in the final basis set =    -3513.7128079136

 --------------------------------------------------------------
             Orbital Energies (a.u.) and Symmetries
 --------------------------------------------------------------

 Alpha MOs, Restricted
 -- Occupied --                  
-482.88 -101.57  -77.12  -62.53  -56.35  -56.34  -56.34  -24.75
  1 A'    2 A'    3 A'    4 A'    5 A'    6 A'    1 A"    7 A'                 
-10.348  -9.482  -8.737  -7.245  -7.237  -7.237  -6.613  -6.569
  8 A'    9 A'   10 A'   11 A'    2 A"   12 A'   13 A'   14 A'                 
 -6.555  -6.555  -4.777  -4.771  -4.771  -2.679  -2.676  -2.676
 15 A'    3 A"   16 A'    4 A"   17 A'   18 A'   19 A'    5 A"                 
 -2.665  -2.665  -1.295  -0.867  -0.850  -0.727  -0.629  -0.540
 20 A'    6 A"   21 A'   22 A'   23 A'   24 A'   25 A'   26 A'                 
 -0.526  -0.500  -0.407  -0.374  -0.373  -0.352  -0.336  -0.321
  7 A"   27 A'   28 A'   29 A'    8 A"    9 A"   30 A'   31 A'                 
 -0.267
 10 A"                                                                         
 -- Virtual --                   
 -0.095  -0.075  -0.042  -0.007   0.022   0.034   0.038   0.047
 11 A"   32 A'   33 A'   34 A'   35 A'   36 A'   12 A"   37 A'                 
  0.052   0.067   0.068   0.088   0.088   0.096   0.107   0.109
 38 A'   13 A"   39 A'   14 A"   40 A'   41 A'   42 A'   15 A"                 
  0.126   0.137   0.158   0.183   0.197   0.254   0.273   0.277
 43 A'   44 A'   45 A'   46 A'   47 A'   48 A'   49 A'   16 A"                 
  0.285   0.312   0.338   0.356   0.382   0.409   0.414   0.422
 17 A"   50 A'   51 A'   52 A'   53 A'   18 A"   54 A'   55 A'                 
  0.458   0.475   0.476   0.495   0.524   0.525   0.549   0.564
 19 A"   20 A"   56 A'   57 A'   58 A'   21 A"   22 A"   59 A'                 
  0.608   0.613   0.617   0.702   0.753   0.783   0.806   0.848
 23 A"   60 A'   61 A'   62 A'   24 A"   63 A'   64 A'   65 A'                 
  0.854   0.879   0.905   0.920   0.936   0.949   0.999   1.218
 25 A"   66 A'   26 A"   67 A'   68 A'   69 A'   70 A'   71 A'                 
  1.255   1.325   1.387   1.446   1.446   1.553   1.624   1.684
 27 A"   72 A'   28 A"   73 A'   29 A"   30 A"   74 A'   75 A'                 
  1.740   1.764   1.852   1.897   1.971   2.025   2.148   2.248
 76 A'   77 A'   78 A'   79 A'   31 A"   80 A'   81 A'   32 A"                 
  2.275   2.364   2.612   2.889   3.058   3.724   3.733   3.935
 82 A'   83 A'   33 A"   84 A'   85 A'   34 A"   86 A'   35 A"                 
  3.955   3.978   3.986   4.037   4.151   4.322   4.649   6.247
 87 A'   36 A"   88 A'   37 A"   89 A'   90 A'   91 A'   38 A"                 
  6.328   6.446   6.648   6.898   7.520   7.547   7.622   9.666
 92 A'   93 A'   94 A'   95 A'   39 A"   96 A'   97 A'   98 A'                 
 13.778  13.907  13.964  23.398  25.811  25.880  26.132  47.869
 40 A"   99 A'  100 A'  101 A'   41 A"  102 A'  103 A'  104 A'                 
 66.701 163.005 215.651 289.714 289.742 289.8451020.657
105 A'  106 A'  107 A'   42 A"  108 A'  109 A'  110 A'                         

 Beta MOs, Restricted
 -- Occupied --                  
-482.88 -101.57  -77.12  -62.53  -56.35  -56.34  -56.34  -24.75
  1 A'    2 A'    3 A'    4 A'    5 A'    6 A'    1 A"    7 A'                 
-10.348  -9.482  -8.737  -7.245  -7.237  -7.237  -6.613  -6.569
  8 A'    9 A'   10 A'   11 A'    2 A"   12 A'   13 A'   14 A'                 
 -6.555  -6.555  -4.777  -4.771  -4.771  -2.679  -2.676  -2.676
 15 A'    3 A"   16 A'    4 A"   17 A'   18 A'   19 A'    5 A"                 
 -2.665  -2.665  -1.295  -0.867  -0.850  -0.727  -0.629  -0.540
 20 A'    6 A"   21 A'   22 A'   23 A'   24 A'   25 A'   26 A'                 
 -0.526  -0.500  -0.407  -0.374  -0.373  -0.352  -0.336  -0.321
  7 A"   27 A'   28 A'   29 A'    8 A"    9 A"   30 A'   31 A'                 
 -0.267
 10 A"                                                                         
 -- Virtual --                   
 -0.095  -0.075  -0.042  -0.007   0.022   0.034   0.038   0.047
 11 A"   32 A'   33 A'   34 A'   35 A'   36 A'   12 A"   37 A'                 
  0.052   0.067   0.068   0.088   0.088   0.096   0.107   0.109
 38 A'   13 A"   39 A'   14 A"   40 A'   41 A'   42 A'   15 A"                 
  0.126   0.137   0.158   0.183   0.197   0.254   0.273   0.277
 43 A'   44 A'   45 A'   46 A'   47 A'   48 A'   49 A'   16 A"                 
  0.285   0.312   0.338   0.356   0.382   0.409   0.414   0.422
 17 A"   50 A'   51 A'   52 A'   53 A'   18 A"   54 A'   55 A'                 
  0.458   0.475   0.476   0.495   0.524   0.525   0.549   0.564
 19 A"   20 A"   56 A'   57 A'   58 A'   21 A"   22 A"   59 A'                 
  0.608   0.613   0.617   0.702   0.753   0.783   0.806   0.848
 23 A"   60 A'   61 A'   62 A'   24 A"   63 A'   64 A'   65 A'                 
  0.854   0.879   0.905   0.920   0.936   0.949   0.999   1.218
 25 A"   66 A'   26 A"   67 A'   68 A'   69 A'   70 A'   71 A'                 
  1.255   1.325   1.387   1.446   1.446   1.553   1.624   1.684
 27 A"   72 A'   28 A"   73 A'   29 A"   30 A"   74 A'   75 A'                 
  1.740   1.764   1.852   1.897   1.971   2.025   2.148   2.248
 76 A'   77 A'   78 A'   79 A'   31 A"   80 A'   81 A'   32 A"                 
  2.275   2.364   2.612   2.889   3.058   3.724   3.733   3.935
 82 A'   83 A'   33 A"   84 A'   85 A'   34 A"   86 A'   35 A"                 
  3.955   3.978   3.986   4.037   4.151   4.322   4.649   6.247
 87 A'   36 A"   88 A'   37 A"   89 A'   90 A'   91 A'   38 A"                 
  6.328   6.446   6.648   6.898   7.520   7.547   7.622   9.666
 92 A'   93 A'   94 A'   95 A'   39 A"   96 A'   97 A'   98 A'                 
 13.778  13.907  13.964  23.398  25.811  25.880  26.132  47.869
 40 A"   99 A'  100 A'  101 A'   41 A"  102 A'  103 A'  104 A'                 
 66.701 163.005 215.651 289.714 289.742 289.8451020.657
105 A'  106 A'  107 A'   42 A"  108 A'  109 A'  110 A'                         
 --------------------------------------------------------------

          Ground-State Mulliken Net Atomic Charges

     Atom                 Charge (a.u.)
  ----------------------------------------
      1 C                    -0.128680
      2 P                     0.122203
      3 Cl                   -0.054272
      4 Br                    0.032270
      5 F                     0.028479
  ----------------------------------------
  Sum of atomic charges =    -0.000000

 -----------------------------------------------------------------
                    Cartesian Multipole Moments
 -----------------------------------------------------------------
    Charge (ESU x 10^10)
                -0.0000
    Dipole Moment (Debye)
         X       1.4422      Y       0.7853      Z       0.0000
       Tot       1.6421
    Quadrupole Moments (Debye-Ang)
        XX     -56.0854     XY      -0.7159     YY     -55.5756
        XZ      -0.0000     YZ      -0.0000     ZZ     -54.8185
    Octopole Moments (Debye-Ang^2)
       XXX      92.7461    XXY       1.1810    XYY      23.4036
       YYY       2.8943    XXZ       0.0000    XYZ       0.0000
       YYZ       0.0000    XZZ      23.6500    YZZ      -0.0481
       ZZZ       0.0000
    Hexadecapole Moments (Debye-Ang^3)
      XXXX   -1194.8218   XXXY      49.6763   XXYY    -237.4429
      XYYY      38.8548   YYYY    -228.6673   XXXZ      -0.0000
      XXYZ      -0.0000   XYYZ      -0.0000   YYYZ      -0.0000
      XXZZ    -216.8172   XYZZ      13.3682   YYZZ     -48.4574
      XZZZ      -0.0000   YZZZ      -0.0000   ZZZZ     -67.8103
 -----------------------------------------------------------------
 Calculating analytic gradient of the SCF energy
 Gradient of SCF Energy
            1           2           3           4           5
    1  -0.0000327   0.0001006  -0.0001070   0.0000142   0.0000249
    2   0.0001456   0.0000030  -0.0001513   0.0001085  -0.0001057
    3   0.0000000   0.0000000  -0.0000000  -0.0000000   0.0000000
 Max gradient component =       1.513E-04
 RMS gradient           =       7.769E-05
 Gradient time:  CPU 6.46 s  wall 2.49 s
 Geometry Optimization Parameters
   NAtoms,    NIC,     NZ,  NCons,   NDum,   NFix, NCnnct, MaxDiis
        5      20       5       0       0       0       0       0

 Cartesian Hessian Update
 Hessian Updated using BFGS Update


** GEOMETRY OPTIMIZATION IN DELOCALIZED INTERNAL COORDINATES **
   Searching for a Minimum

   Optimization Cycle:  11

                       Coordinates (Angstroms)
     ATOM                X               Y               Z
      1  C        -0.1087437433   -0.3977062427    0.0000000000
      2  P        -1.1421986269    0.9391373874    0.0000000000
      3  Cl       -3.0169933307    0.0017065806    0.0000000000
      4  Br        1.7665988536   -0.1103184226    0.0000000000
      5  F        -0.4357393640   -1.6799221086    0.0000000000
   Point Group: cs    Number of degrees of freedom:     7


   Energy is  -3513.712807914

 Hessian Updated using BFGS Update

  7 Hessian modes will be used to form the next step
  Hessian Eigenvalues:
     0.133015    0.150483    0.225318    0.257256    0.280719    0.443468
     0.489985

 Minimum Search - Taking Simple RFO Step
 Searching for Lamda that Minimizes Along All modes
 Value Taken    Lamda =   0.00000000
 Step Taken.  Stepsize is  0.000911

                             Maximum     Tolerance    Cnvgd?
         Gradient           0.000123      0.000300     YES
         Displacement       0.000628      0.001200     YES
         Energy change     -0.000000      0.000001     YES


                       Distance Matrix (Angstroms)
             C (  1)   P (  2)   Cl(  3)   Br(  4)
   P (  2)  1.689728
   Cl(  3)  2.935549  2.096099
   Br(  4)  1.897235  3.092323  4.784904
   F (  5)  1.323255  2.712666  3.080706  2.704431

 Final energy is   -3513.7128079135750     


 ******************************
 **  OPTIMIZATION CONVERGED  **
 ******************************

                       Coordinates (Angstroms)
     ATOM                X               Y               Z
      1  C        -0.1087437433   -0.3977062427    0.0000000000
      2  P        -1.1421986269    0.9391373874    0.0000000000
      3  Cl       -3.0169933307    0.0017065806    0.0000000000
      4  Br        1.7665988536   -0.1103184226    0.0000000000
      5  F        -0.4357393640   -1.6799221086    0.0000000000

Z-matrix Print:
$molecule
0 1
Br
C  1 1.897235
F  2 1.323255 1 113.019375
P  2 1.689728 1 118.993489 3 -180.000000 0
Cl 4 2.096099 2 101.140160 1 -180.000000 0
$end


 --------------------------------------------------------------
             Orbital Energies (a.u.) and Symmetries
 --------------------------------------------------------------

 Alpha MOs, Restricted
 -- Occupied --                  
-482.88 -101.57  -77.12  -62.53  -56.35  -56.34  -56.34  -24.75
  1 A'    2 A'    3 A'    4 A'    5 A'    6 A'    1 A"    7 A'                 
-10.348  -9.482  -8.737  -7.245  -7.237  -7.237  -6.613  -6.569
  8 A'    9 A'   10 A'   11 A'    2 A"   12 A'   13 A'   14 A'                 
 -6.555  -6.555  -4.777  -4.771  -4.771  -2.679  -2.676  -2.676
 15 A'    3 A"   16 A'    4 A"   17 A'   18 A'   19 A'    5 A"                 
 -2.665  -2.665  -1.295  -0.867  -0.850  -0.727  -0.629  -0.540
 20 A'    6 A"   21 A'   22 A'   23 A'   24 A'   25 A'   26 A'                 
 -0.526  -0.500  -0.407  -0.374  -0.373  -0.352  -0.336  -0.321
  7 A"   27 A'   28 A'   29 A'    8 A"    9 A"   30 A'   31 A'                 
 -0.267
 10 A"                                                                         
 -- Virtual --                   
 -0.095  -0.075  -0.042  -0.007   0.022   0.034   0.038   0.047
 11 A"   32 A'   33 A'   34 A'   35 A'   36 A'   12 A"   37 A'                 
  0.052   0.067   0.068   0.088   0.088   0.096   0.107   0.109
 38 A'   13 A"   39 A'   14 A"   40 A'   41 A'   42 A'   15 A"                 
  0.126   0.137   0.158   0.183   0.197   0.254   0.273   0.277
 43 A'   44 A'   45 A'   46 A'   47 A'   48 A'   49 A'   16 A"                 
  0.285   0.312   0.338   0.356   0.382   0.409   0.414   0.422
 17 A"   50 A'   51 A'   52 A'   53 A'   18 A"   54 A'   55 A'                 
  0.458   0.475   0.476   0.495   0.524   0.525   0.549   0.564
 19 A"   20 A"   56 A'   57 A'   58 A'   21 A"   22 A"   59 A'                 
  0.608   0.613   0.617   0.702   0.753   0.783   0.806   0.848
 23 A"   60 A'   61 A'   62 A'   24 A"   63 A'   64 A'   65 A'                 
  0.854   0.879   0.905   0.920   0.936   0.949   0.999   1.218
 25 A"   66 A'   26 A"   67 A'   68 A'   69 A'   70 A'   71 A'                 
  1.255   1.325   1.387   1.446   1.446   1.553   1.624   1.684
 27 A"   72 A'   28 A"   73 A'   29 A"   30 A"   74 A'   75 A'                 
  1.740   1.764   1.852   1.897   1.971   2.025   2.148   2.248
 76 A'   77 A'   78 A'   79 A'   31 A"   80 A'   81 A'   32 A"                 
  2.275   2.364   2.612   2.889   3.058   3.724   3.733   3.935
 82 A'   83 A'   33 A"   84 A'   85 A'   34 A"   86 A'   35 A"                 
  3.955   3.978   3.986   4.037   4.151   4.322   4.649   6.247
 87 A'   36 A"   88 A'   37 A"   89 A'   90 A'   91 A'   38 A"                 
  6.328   6.446   6.648   6.898   7.520   7.547   7.622   9.666
 92 A'   93 A'   94 A'   95 A'   39 A"   96 A'   97 A'   98 A'                 
 13.778  13.907  13.964  23.398  25.811  25.880  26.132  47.869
 40 A"   99 A'  100 A'  101 A'   41 A"  102 A'  103 A'  104 A'                 
 66.701 163.005 215.651 289.714 289.742 289.8451020.657
105 A'  106 A'  107 A'   42 A"  108 A'  109 A'  110 A'                         

 Beta MOs, Restricted
 -- Occupied --                  
-482.88 -101.57  -77.12  -62.53  -56.35  -56.34  -56.34  -24.75
  1 A'    2 A'    3 A'    4 A'    5 A'    6 A'    1 A"    7 A'                 
-10.348  -9.482  -8.737  -7.245  -7.237  -7.237  -6.613  -6.569
  8 A'    9 A'   10 A'   11 A'    2 A"   12 A'   13 A'   14 A'                 
 -6.555  -6.555  -4.777  -4.771  -4.771  -2.679  -2.676  -2.676
 15 A'    3 A"   16 A'    4 A"   17 A'   18 A'   19 A'    5 A"                 
 -2.665  -2.665  -1.295  -0.867  -0.850  -0.727  -0.629  -0.540
 20 A'    6 A"   21 A'   22 A'   23 A'   24 A'   25 A'   26 A'                 
 -0.526  -0.500  -0.407  -0.374  -0.373  -0.352  -0.336  -0.321
  7 A"   27 A'   28 A'   29 A'    8 A"    9 A"   30 A'   31 A'                 
 -0.267
 10 A"                                                                         
 -- Virtual --                   
 -0.095  -0.075  -0.042  -0.007   0.022   0.034   0.038   0.047
 11 A"   32 A'   33 A'   34 A'   35 A'   36 A'   12 A"   37 A'                 
  0.052   0.067   0.068   0.088   0.088   0.096   0.107   0.109
 38 A'   13 A"   39 A'   14 A"   40 A'   41 A'   42 A'   15 A"                 
  0.126   0.137   0.158   0.183   0.197   0.254   0.273   0.277
 43 A'   44 A'   45 A'   46 A'   47 A'   48 A'   49 A'   16 A"                 
  0.285   0.312   0.338   0.356   0.382   0.409   0.414   0.422
 17 A"   50 A'   51 A'   52 A'   53 A'   18 A"   54 A'   55 A'                 
  0.458   0.475   0.476   0.495   0.524   0.525   0.549   0.564
 19 A"   20 A"   56 A'   57 A'   58 A'   21 A"   22 A"   59 A'                 
  0.608   0.613   0.617   0.702   0.753   0.783   0.806   0.848
 23 A"   60 A'   61 A'   62 A'   24 A"   63 A'   64 A'   65 A'                 
  0.854   0.879   0.905   0.920   0.936   0.949   0.999   1.218
 25 A"   66 A'   26 A"   67 A'   68 A'   69 A'   70 A'   71 A'                 
  1.255   1.325   1.387   1.446   1.446   1.553   1.624   1.684
 27 A"   72 A'   28 A"   73 A'   29 A"   30 A"   74 A'   75 A'                 
  1.740   1.764   1.852   1.897   1.971   2.025   2.148   2.248
 76 A'   77 A'   78 A'   79 A'   31 A"   80 A'   81 A'   32 A"                 
  2.275   2.364   2.612   2.889   3.058   3.724   3.733   3.935
 82 A'   83 A'   33 A"   84 A'   85 A'   34 A"   86 A'   35 A"                 
  3.955   3.978   3.986   4.037   4.151   4.322   4.649   6.247
 87 A'   36 A"   88 A'   37 A"   89 A'   90 A'   91 A'   38 A"                 
  6.328   6.446   6.648   6.898   7.520   7.547   7.622   9.666
 92 A'   93 A'   94 A'   95 A'   39 A"   96 A'   97 A'   98 A'                 
 13.778  13.907  13.964  23.398  25.811  25.880  26.132  47.869
 40 A"   99 A'  100 A'  101 A'   41 A"  102 A'  103 A'  104 A'                 
 66.701 163.005 215.651 289.714 289.742 289.8451020.657
105 A'  106 A'  107 A'   42 A"  108 A'  109 A'  110 A'                         
 --------------------------------------------------------------

          Ground-State Mulliken Net Atomic Charges

     Atom                 Charge (a.u.)
  ----------------------------------------
      1 C                    -0.128680
      2 P                     0.122203
      3 Cl                   -0.054272
      4 Br                    0.032270
      5 F                     0.028479
  ----------------------------------------
  Sum of atomic charges =    -0.000000

 -----------------------------------------------------------------
                    Cartesian Multipole Moments
 -----------------------------------------------------------------
    Charge (ESU x 10^10)
                -0.0000
    Dipole Moment (Debye)
         X       1.4422      Y       0.7853      Z       0.0000
       Tot       1.6421
    Quadrupole Moments (Debye-Ang)
        XX     -56.0854     XY      -0.7159     YY     -55.5756
        XZ      -0.0000     YZ      -0.0000     ZZ     -54.8185
    Octopole Moments (Debye-Ang^2)
       XXX      92.7461    XXY       1.1810    XYY      23.4036
       YYY       2.8943    XXZ       0.0000    XYZ       0.0000
       YYZ       0.0000    XZZ      23.6500    YZZ      -0.0481
       ZZZ       0.0000
    Hexadecapole Moments (Debye-Ang^3)
      XXXX   -1194.8218   XXXY      49.6763   XXYY    -237.4429
      XYYY      38.8548   YYYY    -228.6673   XXXZ      -0.0000
      XXYZ      -0.0000   XYYZ      -0.0000   YYYZ      -0.0000
      XXZZ    -216.8172   XYZZ      13.3682   YYZZ     -48.4574
      XZZZ      -0.0000   YZZZ      -0.0000   ZZZZ     -67.8103
 -----------------------------------------------------------------
Archival summary:
1\1\TWL02\OPT\ProcedureUnspecified\BasisUnspecified\r1l1111\taweetha\MonNov2612:57:272018MonNov2612:57:272018\0\\#,OPT,ProcedureUnspecified,BasisUnspecified,\\0,1\Br\C,1,1.89724\F,2,1.32325,1,113.019\P,2,1.68973,1,118.993,3,-180,0\Cl,4,2.0961,2,101.14,1,-180,0\\\@

 Total job time:  111.11s(wall), 296.55s(cpu) 
 Mon Nov 26 12:57:27 2018

        *************************************************************
        *                                                           *
        *  Thank you very much for using Q-Chem.  Have a nice day.  *
        *                                                           *
        *************************************************************


 
User input: 2 of 2 
 
Q-Chem Developer Version!
                  Welcome to Q-Chem
     A Quantum Leap Into The Future Of Chemistry


 Q-Chem 5.1, Q-Chem, Inc., Pleasanton, CA (2018)

 Yihan Shao,  Zhengting Gan,  E. Epifanovsky,  A. T. B. Gilbert,  M. Wormit,  
 J. Kussmann,  A. W. Lange,  A. Behn,  Jia Deng,  Xintian Feng,  D. Ghosh,  
 M. Goldey,  P. R. Horn,  L. D. Jacobson,  I. Kaliman,  T. Kus,  A. Landau,  
 Jie Liu,  E. I. Proynov,  R. M. Richard,  R. P. Steele,  E. J. Sundstrom,  
 H. L. Woodcock III,  P. M. Zimmerman,  D. Zuev,  B. Albrecht,  E. Alguire,  
 S. A. Baeppler,  D. Barton,  Z. Benda,  Y. A. Bernard,  E. J. Berquist,  
 K. B. Bravaya,  H. Burton,  D. Casanova,  Chun-Min Chang,  Yunqing Chen,  
 A. Chien,  K. D. Closser,  M. P. Coons,  S. Coriani,  S. Dasgupta,  
 A. L. Dempwolff,  M. Diedenhofen,  Hainam Do,  R. G. Edgar,  Po-Tung Fang,  
 S. Faraji,  S. Fatehi,  Qingguo Feng,  K. D. Fenk,  J. Fosso-Tande,  
 Qinghui Ge,  A. Ghysels,  G. Gidofalvi,  J. Gomes,  J. Gonthier,  A. Gunina,  
 D. Hait,  M. W. D. Hanson-Heine,  P. H. P. Harbach,  A. W. Hauser,  
 J. E. Herr,  E. G. Hohenstein,  Z. C. Holden,  Kerwin Hui,  B. C. Huynh,  
 T.-C. Jagau,  Hyunjun Ji,  B. Kaduk,  K. Khistyaev,  Jaehoon Kim,  
 P. Klunzinger,  K. Koh,  D. Kosenkov,  L. Koulias,  T. Kowalczyk,  
 C. M. Krauter,  A. Kunitsa,  Ka Un Lao,  A. Laurent,  K. V. Lawler,  
 Joonho Lee,  D. Lefrancois,  S. Lehtola,  D. S. Levine,  Yi-Pei Li,  
 You-Sheng Lin,  Fenglai Liu,  E. Livshits,  A. Luenser,  P. Manohar,  
 E. Mansoor,  S. F. Manzer,  Shan-Ping Mao,  Yuezhi Mao,  N. Mardirossian,  
 A. V. Marenich,  T. Markovich,  L. A. Martinez-Martinez,  S. A. Maurer,  
 N. J. Mayhall,  S. C. McKenzie,  J.-M. Mewes,  A. F. Morrison,  
 J. W. Mullinax,  K. Nanda,  T. S. Nguyen-Beck,  R. Olivares-Amaya,  
 J. A. Parkhill,  T. M. Perrine,  F. Plasser,  P. Pokhilko,  S. Prager,  
 A. Prociuk,  E. Ramos,  D. R. Rehn,  F. Rob,  M. Schneider,  N. Sergueev,  
 S. M. Sharada,  S. Sharma,  D. W. Small,  T. Stauch,  T. Stein,  
 Yu-Chuan Su,  A. J. W. Thom,  A. Tkatchenko,  T. Tsuchimochi,  N. M. Tubman,  
 L. Vogt,  M. L. Vidal,  O. Vydrov,  M. A. Watson,  J. Wenzel,  
 M. de Wergifosse,  T. A. Wesolowski,  A. White,  J. Witte,  A. Yamada,  
 Jun Yang,  K. Yao,  S. Yeganeh,  S. R. Yost,  Zhi-Qiang You,  A. Zech,  
 Igor Ying Zhang,  Xing Zhang,  Yan Zhao,  Ying Zhu,  B. R. Brooks,  
 G. K. L. Chan,  C. J. Cramer,  M. S. Gordon,  W. J. Hehre,  A. Klamt,  
 M. W. Schmidt,  C. D. Sherrill,  D. G. Truhlar,  A. Aspuru-Guzik,  R. Baer,  
 A. T. Bell,  N. A. Besley,  Jeng-Da Chai,  A. E. DePrince, III,  
 R. A. DiStasio Jr.,  A. Dreuw,  B. D. Dunietz,  T. R. Furlani,  
 Chao-Ping Hsu,  Yousung Jung,  Jing Kong,  D. S. Lambrecht,  WanZhen Liang,  
 C. Ochsenfeld,  V. A. Rassolov,  L. V. Slipchenko,  J. E. Subotnik,  
 T. Van Voorhis,  J. M. Herbert,  A. I. Krylov,  P. M. W. Gill,  M. Head-Gordon

 Contributors to earlier versions of Q-Chem not listed above: 
 R. D. Adamson,  B. Austin,  J. Baker,  G. J. O. Beran,  K. Brandhorst,  
 S. T. Brown,  E. F. C. Byrd,  A. K. Chakraborty,  C.-L. Cheng,  
 Siu Hung Chien,  D. M. Chipman,  D. L. Crittenden,  H. Dachsel,  
 R. J. Doerksen,  A. D. Dutoi,  L. Fusti-Molnar,  W. A. Goddard III,  
 A. Golubeva-Zadorozhnaya,  S. R. Gwaltney,  G. Hawkins,  A. Heyden,  
 S. Hirata,  G. Kedziora,  F. J. Keil,  C. Kelley,  Jihan Kim,  R. A. King,  
 R. Z. Khaliullin,  P. P. Korambath,  W. Kurlancheek,  A. M. Lee,  M. S. Lee,  
 S. V. Levchenko,  Ching Yeh Lin,  D. Liotard,  R. C. Lochan,  I. Lotan,  
 P. E. Maslen,  N. Nair,  D. P. O'Neill,  D. Neuhauser,  E. Neuscamman,  
 C. M. Oana,  R. Olson,  B. Peters,  R. Peverati,  P. A. Pieniazek,  
 Y. M. Rhee,  J. Ritchie,  M. A. Rohrdanz,  E. Rosta,  N. J. Russ,  
 H. F. Schaefer III,  N. E. Schultz,  N. Shenvi,  A. C. Simmonett,  A. Sodt,  
 D. Stuck,  K. S. Thanthiriwatte,  V. Vanovschi,  Tao Wang,  A. Warshel,  
 C. F. Williams,  Q. Wu,  X. Xu,  W. Zhang

 Please cite Q-Chem as follows:
 Y. Shao et al., Mol. Phys. 113, 184-215 (2015)
 DOI: 10.1080/00268976.2014.952696

 Q-Chem 5.1.2 for Intel X86 EM64T Linux

 Parts of Q-Chem use Armadillo 8.300.2 (Tropical Shenanigans).
 http://arma.sourceforge.net/

 Q-Chem begins on Mon Nov 26 12:57:27 2018  

Host: 
0

     Scratch files written to /scratch/taweetham/qchem45788//
The previous job contains 0 fragments, simply inherited here
Input Ideriv = 2
Curr. Ideriv = -1
Max.  Ideriv = 2

Checking the input file for inconsistencies... 	...done.

--------------------------------------------------------------
User input:
--------------------------------------------------------------

$molecule
read
$end

$rem
   job_type 	frequency
   basis 	6-311++g**
   method	b3lyp	
$end


--------------------------------------------------------------
 ----------------------------------------------------------------
             Standard Nuclear Orientation (Angstroms)
    I     Atom           X                Y                Z
 ----------------------------------------------------------------
    1      C       0.0488761028    -0.3066258653    -0.0000000000
    2      P      -1.0751224338     0.9550425450     0.0000000000
    3      Cl     -2.8801209048    -0.1106085322     0.0000000000
    4      Br      1.8996669495     0.1105969251    -0.0000000000
    5      F      -0.1880786623    -1.6084922571    -0.0000000000
 ----------------------------------------------------------------
 Molecular Point Group                 Cs    NOp =  2
 Largest Abelian Subgroup              Cs    NOp =  2
 Nuclear Repulsion Energy =   461.0142057626 hartrees
 There are       41 alpha and       41 beta electrons
 Requested basis set is 6-311++G(d,p)
 There are 57 shells and 152 basis functions

 Total QAlloc Memory Limit   2000 MB
 Mega-Array Size       188 MB
 MEM_STATIC part       192 MB

                       Distance Matrix (Angstroms)
             C (  1)   P (  2)   Cl(  3)   Br(  4)
   P (  2)  1.689728
   Cl(  3)  2.935549  2.096099
   Br(  4)  1.897235  3.092323  4.784904
   F (  5)  1.323255  2.712666  3.080706  2.704431

 A cutoff of  1.0D-11 yielded   1327 shell pairs
 There are     10241 function pairs (     11213 Cartesian)

 -------------------------------------------------------
 OpenMP Integral Computing Module                       
 Release: version 1.0, May 2013, Q-Chem Inc. Pittsburgh 
 -------------------------------------------------------
 Integral Job Info:
 Integral job number is                      11
 Integral operator is                         1
 short-range coefficients                     0
 long-range coefficients              100000000
 Omega coefficients                           0
 if combine SR and LR in K                    0
 Integral screening is                        0
 Integral computing path is                   2
 max size of driver memory is            800000
 size of driver memory is                593474
 size of scratch memory is             29634545
 max col of scratch BK array               1296
 max len of scratch array in speh3          155
 max len of scratch index in speh4           18
 max int batch size is                      520
 min int batch size is                       52
 fixed nKL is                                45
 max L of basis functions is                  2
 order of int derivative is                   0
 number of shells is                         57
 number of basis is                         159
 number of cartesian basis is               159
 number of contracted shell pairs          1327
 number of primitive shell pairs           3622
 maxK2 (contraction) of shell pair           36
 max number of K2 of shell pair               1
 max number of CS2 of shell pair            128
 max number of PS2 of shell pair            264
 mem total for path MDJ                  517854
 -------------------------------------------------------
 Smallest overlap matrix eigenvalue = 3.83E-04
 Guess from superposition of atomic densities
 Warning:  Energy on first SCF cycle will be non-variational
 SAD guess density has 82.000000 electrons

 -----------------------------------------------------------------------
  General SCF calculation program by
  Eric Jon Sundstrom, Paul Horn, Yuezhi Mao, Dmitri Zuev, Alec White,
  David Stuck, Shaama M.S., Shane Yost, Joonho Lee, David Small,
  Daniel Levine, Susi Lehtola, Hugh Burton, Evgeny Epifanovsky
 -----------------------------------------------------------------------
 Exchange:     0.2000 Hartree-Fock + 0.0800 Slater + 0.7200 B88
 Correlation:  0.1900 VWN1RPA + 0.8100 LYP
 Using SG-1 standard quadrature grid
 using 4 threads for integral computing
 -------------------------------------------------------
 OpenMP Integral computing Module                
 Release: version 2.0, May 2017, Q-Chem Inc. Pleasanton 
 -------------------------------------------------------
 -------------------------------------------------------
 OpenMP BLAS3 based DFT computing Module                
 Release: version 1.0, May 2013, Q-Chem Inc. Pittsburgh 
 -------------------------------------------------------
 A restricted SCF calculation will be
 performed using DIIS
 SCF converges when DIIS error is below 1.0e-08
 ---------------------------------------
  Cycle       Energy         DIIS error
 ---------------------------------------
    1   -3514.3420166360      4.18e-02  
    2   -3513.6897089055      3.53e-03  
    3   -3513.6612420625      4.89e-03  
    4   -3513.7103778920      1.02e-03  
    5   -3513.7124277752      3.57e-04  
    6   -3513.7126761380      1.83e-04  
    7   -3513.7127717826      3.95e-05  
    8   -3513.7127758714      1.12e-05  
    9   -3513.7127762371      1.70e-06  
   10   -3513.7127762421      5.88e-07  
   11   -3513.7127762431      2.15e-07  
   12   -3513.7127762433      4.01e-08  
   13   -3513.7127762432      7.90e-09  Convergence criterion met
 ---------------------------------------
 SCF time:   CPU 24.40s  wall 9.00s 
 SCF   energy in the final basis set =    -3513.7127762432
 Total energy in the final basis set =    -3513.7127762432

 --------------------------------------------------------------
             Orbital Energies (a.u.) and Symmetries
 --------------------------------------------------------------

 Alpha MOs, Restricted
 -- Occupied --                  
-482.88 -101.57  -77.12  -62.53  -56.35  -56.34  -56.34  -24.75
  1 A'    2 A'    3 A'    4 A'    5 A'    6 A'    1 A"    7 A'                 
-10.348  -9.482  -8.737  -7.245  -7.237  -7.237  -6.613  -6.569
  8 A'    9 A'   10 A'   11 A'    2 A"   12 A'   13 A'   14 A'                 
 -6.555  -6.555  -4.777  -4.771  -4.771  -2.679  -2.676  -2.675
 15 A'    3 A"   16 A'    4 A"   17 A'   18 A'   19 A'    5 A"                 
 -2.665  -2.665  -1.295  -0.867  -0.850  -0.727  -0.629  -0.540
 20 A'    6 A"   21 A'   22 A'   23 A'   24 A'   25 A'   26 A'                 
 -0.526  -0.500  -0.407  -0.374  -0.373  -0.352  -0.336  -0.321
  7 A"   27 A'   28 A'   29 A'    8 A"    9 A"   30 A'   31 A'                 
 -0.267
 10 A"                                                                         
 -- Virtual --                   
 -0.095  -0.075  -0.042  -0.007   0.022   0.034   0.038   0.047
 11 A"   32 A'   33 A'   34 A'   35 A'   36 A'   12 A"   37 A'                 
  0.052   0.067   0.068   0.088   0.088   0.096   0.107   0.109
 38 A'   13 A"   39 A'   14 A"   40 A'   41 A'   42 A'   15 A"                 
  0.126   0.137   0.158   0.183   0.197   0.254   0.273   0.276
 43 A'   44 A'   45 A'   46 A'   47 A'   48 A'   49 A'   16 A"                 
  0.285   0.312   0.338   0.356   0.382   0.409   0.414   0.422
 17 A"   50 A'   51 A'   52 A'   53 A'   18 A"   54 A'   55 A'                 
  0.458   0.475   0.476   0.495   0.524   0.525   0.549   0.564
 19 A"   20 A"   56 A'   57 A'   58 A'   21 A"   22 A"   59 A'                 
  0.608   0.613   0.617   0.702   0.753   0.784   0.806   0.848
 23 A"   60 A'   61 A'   62 A'   24 A"   63 A'   64 A'   65 A'                 
  0.854   0.879   0.905   0.920   0.936   0.949   0.999   1.217
 25 A"   66 A'   26 A"   67 A'   68 A'   69 A'   70 A'   71 A'                 
  1.255   1.325   1.387   1.446   1.446   1.553   1.624   1.684
 27 A"   72 A'   28 A"   73 A'   29 A"   30 A"   74 A'   75 A'                 
  1.740   1.764   1.852   1.897   1.971   2.025   2.148   2.248
 76 A'   77 A'   78 A'   79 A'   31 A"   80 A'   81 A'   32 A"                 
  2.276   2.364   2.612   2.889   3.058   3.724   3.733   3.935
 82 A'   83 A'   33 A"   84 A'   85 A'   34 A"   86 A'   35 A"                 
  3.955   3.978   3.986   4.037   4.151   4.322   4.649   6.247
 87 A'   36 A"   88 A'   37 A"   89 A'   90 A'   91 A'   38 A"                 
  6.328   6.446   6.648   6.898   7.520   7.548   7.622   9.666
 92 A'   93 A'   94 A'   95 A'   39 A"   96 A'   97 A'   98 A'                 
 13.778  13.907  13.964  23.398  25.811  25.880  26.132  47.869
 40 A"   99 A'  100 A'  101 A'   41 A"  102 A'  103 A'  104 A'                 
 66.701 163.005 215.651 289.714 289.742 289.8451020.657
105 A'  106 A'  107 A'   42 A"  108 A'  109 A'  110 A'                         

 Beta MOs, Restricted
 -- Occupied --                  
-482.88 -101.57  -77.12  -62.53  -56.35  -56.34  -56.34  -24.75
  1 A'    2 A'    3 A'    4 A'    5 A'    6 A'    1 A"    7 A'                 
-10.348  -9.482  -8.737  -7.245  -7.237  -7.237  -6.613  -6.569
  8 A'    9 A'   10 A'   11 A'    2 A"   12 A'   13 A'   14 A'                 
 -6.555  -6.555  -4.777  -4.771  -4.771  -2.679  -2.676  -2.675
 15 A'    3 A"   16 A'    4 A"   17 A'   18 A'   19 A'    5 A"                 
 -2.665  -2.665  -1.295  -0.867  -0.850  -0.727  -0.629  -0.540
 20 A'    6 A"   21 A'   22 A'   23 A'   24 A'   25 A'   26 A'                 
 -0.526  -0.500  -0.407  -0.374  -0.373  -0.352  -0.336  -0.321
  7 A"   27 A'   28 A'   29 A'    8 A"    9 A"   30 A'   31 A'                 
 -0.267
 10 A"                                                                         
 -- Virtual --                   
 -0.095  -0.075  -0.042  -0.007   0.022   0.034   0.038   0.047
 11 A"   32 A'   33 A'   34 A'   35 A'   36 A'   12 A"   37 A'                 
  0.052   0.067   0.068   0.088   0.088   0.096   0.107   0.109
 38 A'   13 A"   39 A'   14 A"   40 A'   41 A'   42 A'   15 A"                 
  0.126   0.137   0.158   0.183   0.197   0.254   0.273   0.276
 43 A'   44 A'   45 A'   46 A'   47 A'   48 A'   49 A'   16 A"                 
  0.285   0.312   0.338   0.356   0.382   0.409   0.414   0.422
 17 A"   50 A'   51 A'   52 A'   53 A'   18 A"   54 A'   55 A'                 
  0.458   0.475   0.476   0.495   0.524   0.525   0.549   0.564
 19 A"   20 A"   56 A'   57 A'   58 A'   21 A"   22 A"   59 A'                 
  0.608   0.613   0.617   0.702   0.753   0.784   0.806   0.848
 23 A"   60 A'   61 A'   62 A'   24 A"   63 A'   64 A'   65 A'                 
  0.854   0.879   0.905   0.920   0.936   0.949   0.999   1.217
 25 A"   66 A'   26 A"   67 A'   68 A'   69 A'   70 A'   71 A'                 
  1.255   1.325   1.387   1.446   1.446   1.553   1.624   1.684
 27 A"   72 A'   28 A"   73 A'   29 A"   30 A"   74 A'   75 A'                 
  1.740   1.764   1.852   1.897   1.971   2.025   2.148   2.248
 76 A'   77 A'   78 A'   79 A'   31 A"   80 A'   81 A'   32 A"                 
  2.276   2.364   2.612   2.889   3.058   3.724   3.733   3.935
 82 A'   83 A'   33 A"   84 A'   85 A'   34 A"   86 A'   35 A"                 
  3.955   3.978   3.986   4.037   4.151   4.322   4.649   6.247
 87 A'   36 A"   88 A'   37 A"   89 A'   90 A'   91 A'   38 A"                 
  6.328   6.446   6.648   6.898   7.520   7.548   7.622   9.666
 92 A'   93 A'   94 A'   95 A'   39 A"   96 A'   97 A'   98 A'                 
 13.778  13.907  13.964  23.398  25.811  25.880  26.132  47.869
 40 A"   99 A'  100 A'  101 A'   41 A"  102 A'  103 A'  104 A'                 
 66.701 163.005 215.651 289.714 289.742 289.8451020.657
105 A'  106 A'  107 A'   42 A"  108 A'  109 A'  110 A'                         
 --------------------------------------------------------------

          Ground-State Mulliken Net Atomic Charges

     Atom                 Charge (a.u.)
  ----------------------------------------
      1 C                    -0.129072
      2 P                     0.122375
      3 Cl                   -0.054503
      4 Br                    0.032700
      5 F                     0.028501
  ----------------------------------------
  Sum of atomic charges =    -0.000000

 -----------------------------------------------------------------
                    Cartesian Multipole Moments
 -----------------------------------------------------------------
    Charge (ESU x 10^10)
                -0.0000
    Dipole Moment (Debye)
         X       1.3865      Y       0.8835      Z       0.0000
       Tot       1.6441
    Quadrupole Moments (Debye-Ang)
        XX     -55.6274     XY      -0.4973     YY     -55.5042
        XZ       0.0000     YZ       0.0000     ZZ     -54.8185
    Octopole Moments (Debye-Ang^2)
       XXX      70.4908    XXY      -1.2481    XYY      16.0916
       YYY      -8.5039    XXZ       0.0000    XYZ      -0.0000
       YYZ       0.0000    XZZ      16.4894    YZZ      -3.7561
       ZZZ       0.0000
    Hexadecapole Moments (Debye-Ang^3)
      XXXX   -1161.8313   XXXY      24.0600   XXYY    -230.5299
      XYYY      10.7792   YYYY    -222.6835   XXXZ       0.0000
      XXYZ       0.0000   XYYZ       0.0000   YYYZ       0.0000
      XXZZ    -212.6645   XYZZ       3.3630   YYZZ     -47.6267
      XZZZ       0.0000   YZZZ       0.0000   ZZZZ     -67.8113
 -----------------------------------------------------------------
 Calculating MO derivatives via CPSCF
 D1JvT checksum  = 191640 14586.3797953660
 D1KAT checksum  = 441600 786.2121364621
   1         3          15      0.144981    0.047418
   2         3          15      0.019732    0.007149
   3         3          15      0.002779    0.001102
   4         3          15      0.000299    0.000134
   5        14           4      0.000021    0.000011
   6        18           0      0.000000    0.000000    Roots Converged
 Time for AOints: 6.3 s (CPU) 2.2 s (wall)
 ------------------------------------------------------------------------------
                     AOints        : Timing summary (seconds)
 ------------------------------------------------------------------------------
     job step          cpu (% of tot)      sys (% of tot)     wall (% of tot)
 ------------------------------------------------------------------------------
  cpscf_lag         0.3176E+02 (31.3)   0.7000E-05 (43.8)   0.1386E+02 (34.5)
  iterzp            0.6339E+02 (62.4)   0.8000E-05 (50.0)   0.2391E+02 (59.6)
  make_fx           0.0000E+00 ( 0.0)   0.0000E+00 ( 0.0)   0.0000E+00 ( 0.0)
  AOints            0.6301E+01 ( 6.2)   0.0000E+00 ( 0.0)   0.2215E+01 ( 5.5)
 ------------------------------------------------------------------------------
   Grand Totals     0.1016E+03          0.1600E-04          0.4011E+02
 ------------------------------------------------------------------------------
 Calculating analytic Hessian of the SCF energy
 Polarizability Matrix (a.u.)
            1           2           3
    1-112.6760424   3.2547024   0.0000000
    2   3.2547024 -58.1211046  -0.0000000
    3   0.0000000  -0.0000000 -42.5434453

 Direct stationary perturbation theory relativistic correction:

 rels  =      18.081661036538
 relv  =     -61.602951960708
 rel2e =      10.135071491255
 E_rel =     -33.386219432915

 Hessian of the SCF Energy
            1           2           3           4           5           6
    1   0.3625541  -0.0811737   0.0000000  -0.1319364   0.1118755  -0.0000000
    2  -0.0811737   0.5371817   0.0000000   0.1459067  -0.1777792  -0.0000000
    3   0.0000000   0.0000000   0.0763271  -0.0000000  -0.0000000  -0.0280941
    4  -0.1319364   0.1459067  -0.0000000   0.2471504  -0.0796106   0.0000000
    5   0.1118755  -0.1777792  -0.0000000  -0.0796106   0.2725693   0.0000000
    6  -0.0000000  -0.0000000  -0.0280941   0.0000000   0.0000000   0.0166523
    7  -0.0203819  -0.0168120   0.0000000  -0.0954772  -0.0415910   0.0000000
    8   0.0062854  -0.0005626   0.0000000  -0.0627626  -0.0529799   0.0000000
    9  -0.0000000  -0.0000000   0.0023178  -0.0000000  -0.0000000  -0.0062166
   10  -0.1511267  -0.0039885   0.0000000  -0.0211895  -0.0047578   0.0000000
   11  -0.0079635  -0.0258278   0.0000000   0.0029510   0.0069143   0.0000000
   12   0.0000000   0.0000000  -0.0178421   0.0000000  -0.0000000   0.0018075
   13  -0.0591091  -0.0439326  -0.0000000   0.0014528   0.0140840   0.0000000
   14  -0.0290237  -0.3330121  -0.0000000  -0.0064844  -0.0487244   0.0000000
   15  -0.0000000  -0.0000000  -0.0327088  -0.0000000   0.0000000   0.0158508
            7           8           9          10          11          12
    1  -0.0203819   0.0062854  -0.0000000  -0.1511267  -0.0079635   0.0000000
    2  -0.0168120  -0.0005626  -0.0000000  -0.0039885  -0.0258278   0.0000000
    3   0.0000000   0.0000000   0.0023178   0.0000000   0.0000000  -0.0178421
    4  -0.0954772  -0.0627626  -0.0000000  -0.0211895   0.0029510   0.0000000
    5  -0.0415910  -0.0529799  -0.0000000  -0.0047578   0.0069143  -0.0000000
    6   0.0000000   0.0000000  -0.0062166   0.0000000   0.0000000   0.0018075
    7   0.1187556   0.0509325   0.0000000  -0.0040628   0.0024848  -0.0000000
    8   0.0509325   0.0448024   0.0000000   0.0008362  -0.0004053  -0.0000000
    9   0.0000000   0.0000000   0.0047220   0.0000000   0.0000000   0.0035440
   10  -0.0040628   0.0008362   0.0000000   0.1950088   0.0364432  -0.0000000
   11   0.0024848  -0.0004053   0.0000000   0.0364432   0.0359466  -0.0000000
   12  -0.0000000  -0.0000000   0.0035440  -0.0000000  -0.0000000   0.0078537
   13   0.0011664   0.0047085  -0.0000000  -0.0186298  -0.0339154   0.0000000
   14   0.0049857   0.0091455  -0.0000000  -0.0285331  -0.0166279   0.0000000
   15  -0.0000000  -0.0000000  -0.0043673  -0.0000000   0.0000000   0.0046368
           13          14          15
    1  -0.0591091  -0.0290237  -0.0000000
    2  -0.0439326  -0.3330121  -0.0000000
    3  -0.0000000  -0.0000000  -0.0327088
    4   0.0014528  -0.0064844  -0.0000000
    5   0.0140840  -0.0487244   0.0000000
    6   0.0000000   0.0000000   0.0158508
    7   0.0011664   0.0049857  -0.0000000
    8   0.0047085   0.0091455  -0.0000000
    9  -0.0000000  -0.0000000  -0.0043673
   10  -0.0186298  -0.0285331  -0.0000000
   11  -0.0339154  -0.0166279   0.0000000
   12   0.0000000   0.0000000   0.0046368
   13   0.0751198   0.0590555   0.0000000
   14   0.0590555   0.3892188   0.0000000
   15   0.0000000   0.0000000   0.0165884
 Gradient time:  CPU 149.08 s  wall 60.02 s
 **********************************************************************
 **                                                                  **
 **                       VIBRATIONAL ANALYSIS                       **
 **                       --------------------                       **
 **                                                                  **
 **        VIBRATIONAL FREQUENCIES (CM**-1) AND NORMAL MODES         **
 **     FORCE CONSTANTS (mDYN/ANGSTROM) AND REDUCED MASSES (AMU)     **
 **                  INFRARED INTENSITIES (KM/MOL)                   **
 **                                                                  **
 **********************************************************************


 Mode:                 1                      2                      3
 Frequency:       111.18                 141.75                 217.16
 Force Cnst:      0.1990                 0.2941                 1.0298
 Red. Mass:      27.3246                24.8441                37.0629
 IR Active:          YES                    YES                    YES
 IR Intens:        0.229                  0.828                  0.256
 Raman Active:       YES                    YES                    YES
               X      Y      Z        X      Y      Z        X      Y      Z
 C          0.000  0.000  0.419    0.058 -0.451  0.000   -0.111 -0.281  0.000
 P         -0.000  0.000  0.558    0.177 -0.369  0.000    0.431  0.055 -0.000
 Cl         0.000 -0.000 -0.481   -0.263  0.410 -0.000    0.662 -0.021  0.000
 Br        -0.000 -0.000 -0.189   -0.044  0.152 -0.000   -0.386  0.091  0.000
 F         -0.000  0.000  0.496    0.340 -0.498  0.000   -0.246 -0.252 -0.000
 TransDip   0.000  0.000  0.015   -0.013 -0.026  0.000    0.001  0.016 -0.000

 Mode:                 4                      5                      6
 Frequency:       334.24                 446.01                 485.40
 Force Cnst:      1.5226                 1.5189                 4.4766
 Red. Mass:      23.1331                12.9599                32.2469
 IR Active:          YES                    YES                    YES
 IR Intens:        1.451                  3.212                108.815
 Raman Active:       YES                    YES                    YES
               X      Y      Z        X      Y      Z        X      Y      Z
 C          0.027  0.237  0.000   -0.000 -0.000  0.953    0.139 -0.032 -0.000
 P         -0.106  0.190 -0.000    0.000  0.000 -0.144    0.698  0.339  0.000
 Cl         0.059  0.041  0.000   -0.000 -0.000  0.016   -0.512 -0.323 -0.000
 Br        -0.207 -0.149 -0.000    0.000  0.000 -0.031   -0.075 -0.003  0.000
 F          0.905  0.084 -0.000   -0.000  0.000 -0.265    0.029  0.073  0.000
 TransDip  -0.037  0.011 -0.000    0.000 -0.000 -0.057    0.326  0.073  0.000

 Mode:                 7                      8                      9
 Frequency:       567.78                 954.47                1274.22
 Force Cnst:      3.9885                 7.2821                12.8128
 Red. Mass:      20.9995                13.5671                13.3938
 IR Active:          YES                    YES                    YES
 IR Intens:       28.337                115.112                180.577
 Raman Active:       YES                    YES                    YES
               X      Y      Z        X      Y      Z        X      Y      Z
 C         -0.463 -0.325 -0.000    0.920  0.118  0.000   -0.228  0.887  0.000
 P         -0.165  0.499  0.000   -0.135  0.133 -0.000    0.103 -0.107 -0.000
 Cl         0.011 -0.062 -0.000   -0.013  0.003  0.000   -0.009 -0.004  0.000
 Br         0.117  0.030 -0.000   -0.050 -0.001  0.000    0.009 -0.003 -0.000
 F          0.054 -0.618  0.000   -0.128 -0.292 -0.000   -0.044 -0.369 -0.000
 TransDip  -0.124  0.117  0.000    0.308  0.153 -0.000   -0.091  0.421 -0.000

 STANDARD THERMODYNAMIC QUANTITIES AT   298.15 K  AND     1.00 ATM

   This Molecule has  0 Imaginary Frequencies
   Zero point vibrational energy:        6.479 kcal/mol

   Atom    1 Element C  Has Mass   12.00000
   Atom    2 Element P  Has Mass   30.97376
   Atom    3 Element Cl Has Mass   34.96885
   Atom    4 Element Br Has Mass   78.91830
   Atom    5 Element F  Has Mass   18.99840
   Molecular Mass:   175.859310 amu
   Principal axes and moments of inertia in amu*Bohr^2:
                             1           2           3
    Eigenvalues --      285.40653  2179.86168  2465.26821
          X               1.00000    -0.00277     0.00000
          Y               0.00277     1.00000    -0.00000
          Z              -0.00000     0.00000     1.00000
   Rotational Symmetry Number is   1
   The Molecule is an Asymmetric Top
   Translational Enthalpy:        0.889 kcal/mol
   Rotational Enthalpy:           0.889 kcal/mol
   Vibrational Enthalpy:          8.375 kcal/mol
   gas constant (RT):             0.592 kcal/mol
   Translational Entropy:        41.401  cal/mol.K
   Rotational Entropy:           28.818  cal/mol.K
   Vibrational Entropy:          11.405  cal/mol.K

   Total Enthalpy:               10.745 kcal/mol
   Total Entropy:                81.624  cal/mol.K
Archival summary:
1\1\TWL02\FREQ\ProcedureUnspecified\BasisUnspecified\r1l1111\taweetha\MonNov2612:58:362018MonNov2612:58:362018\0\\#,FREQ,ProcedureUnspecified,BasisUnspecified,\\0,1\Br\C,1,1.89724\F,2,1.32325,1,113.019\P,2,1.68973,1,118.993,3,-180,0\Cl,4,2.0961,2,101.14,1,180,0\\\@

 Total job time:  69.35s(wall), 173.63s(cpu) 
 Mon Nov 26 12:58:36 2018

        *************************************************************
        *                                                           *
        *  Thank you very much for using Q-Chem.  Have a nice day.  *
        *                                                           *
        *************************************************************
