# Supplementary material for: Geometric and energetic data from ab initio calculations of haloethene, haloimine, halomethylenephosphine, haloiminophosphine, halodiazene, halodiphosphene and halocyclopropane
Source: Data Brief. 2019 Nov 2;27:104738. doi: 10.1016/j.dib.2019.104738 (PMC6861602; doi:10.1016/j.dib.2019.104738)
Supplement: Multimedia component 5 [file mmc5.zip › CP/B3LYP/FBrCPFE.out]

Q-Chem Developer Version!
                  Welcome to Q-Chem
     A Quantum Leap Into The Future Of Chemistry


 Q-Chem 5.1, Q-Chem, Inc., Pleasanton, CA (2018)

 Yihan Shao,  Zhengting Gan,  E. Epifanovsky,  A. T. B. Gilbert,  M. Wormit,  
 J. Kussmann,  A. W. Lange,  A. Behn,  Jia Deng,  Xintian Feng,  D. Ghosh,  
 M. Goldey,  P. R. Horn,  L. D. Jacobson,  I. Kaliman,  T. Kus,  A. Landau,  
 Jie Liu,  E. I. Proynov,  R. M. Richard,  R. P. Steele,  E. J. Sundstrom,  
 H. L. Woodcock III,  P. M. Zimmerman,  D. Zuev,  B. Albrecht,  E. Alguire,  
 S. A. Baeppler,  D. Barton,  Z. Benda,  Y. A. Bernard,  E. J. Berquist,  
 K. B. Bravaya,  H. Burton,  D. Casanova,  Chun-Min Chang,  Yunqing Chen,  
 A. Chien,  K. D. Closser,  M. P. Coons,  S. Coriani,  S. Dasgupta,  
 A. L. Dempwolff,  M. Diedenhofen,  Hainam Do,  R. G. Edgar,  Po-Tung Fang,  
 S. Faraji,  S. Fatehi,  Qingguo Feng,  K. D. Fenk,  J. Fosso-Tande,  
 Qinghui Ge,  A. Ghysels,  G. Gidofalvi,  J. Gomes,  J. Gonthier,  A. Gunina,  
 D. Hait,  M. W. D. Hanson-Heine,  P. H. P. Harbach,  A. W. Hauser,  
 J. E. Herr,  E. G. Hohenstein,  Z. C. Holden,  Kerwin Hui,  B. C. Huynh,  
 T.-C. Jagau,  Hyunjun Ji,  B. Kaduk,  K. Khistyaev,  Jaehoon Kim,  
 P. Klunzinger,  K. Koh,  D. Kosenkov,  L. Koulias,  T. Kowalczyk,  
 C. M. Krauter,  A. Kunitsa,  Ka Un Lao,  A. Laurent,  K. V. Lawler,  
 Joonho Lee,  D. Lefrancois,  S. Lehtola,  D. S. Levine,  Yi-Pei Li,  
 You-Sheng Lin,  Fenglai Liu,  E. Livshits,  A. Luenser,  P. Manohar,  
 E. Mansoor,  S. F. Manzer,  Shan-Ping Mao,  Yuezhi Mao,  N. Mardirossian,  
 A. V. Marenich,  T. Markovich,  L. A. Martinez-Martinez,  S. A. Maurer,  
 N. J. Mayhall,  S. C. McKenzie,  J.-M. Mewes,  A. F. Morrison,  
 J. W. Mullinax,  K. Nanda,  T. S. Nguyen-Beck,  R. Olivares-Amaya,  
 J. A. Parkhill,  T. M. Perrine,  F. Plasser,  P. Pokhilko,  S. Prager,  
 A. Prociuk,  E. Ramos,  D. R. Rehn,  F. Rob,  M. Schneider,  N. Sergueev,  
 S. M. Sharada,  S. Sharma,  D. W. Small,  T. Stauch,  T. Stein,  
 Yu-Chuan Su,  A. J. W. Thom,  A. Tkatchenko,  T. Tsuchimochi,  N. M. Tubman,  
 L. Vogt,  M. L. Vidal,  O. Vydrov,  M. A. Watson,  J. Wenzel,  
 M. de Wergifosse,  T. A. Wesolowski,  A. White,  J. Witte,  A. Yamada,  
 Jun Yang,  K. Yao,  S. Yeganeh,  S. R. Yost,  Zhi-Qiang You,  A. Zech,  
 Igor Ying Zhang,  Xing Zhang,  Yan Zhao,  Ying Zhu,  B. R. Brooks,  
 G. K. L. Chan,  C. J. Cramer,  M. S. Gordon,  W. J. Hehre,  A. Klamt,  
 M. W. Schmidt,  C. D. Sherrill,  D. G. Truhlar,  A. Aspuru-Guzik,  R. Baer,  
 A. T. Bell,  N. A. Besley,  Jeng-Da Chai,  A. E. DePrince, III,  
 R. A. DiStasio Jr.,  A. Dreuw,  B. D. Dunietz,  T. R. Furlani,  
 Chao-Ping Hsu,  Yousung Jung,  Jing Kong,  D. S. Lambrecht,  WanZhen Liang,  
 C. Ochsenfeld,  V. A. Rassolov,  L. V. Slipchenko,  J. E. Subotnik,  
 T. Van Voorhis,  J. M. Herbert,  A. I. Krylov,  P. M. W. Gill,  M. Head-Gordon

 Contributors to earlier versions of Q-Chem not listed above: 
 R. D. Adamson,  B. Austin,  J. Baker,  G. J. O. Beran,  K. Brandhorst,  
 S. T. Brown,  E. F. C. Byrd,  A. K. Chakraborty,  C.-L. Cheng,  
 Siu Hung Chien,  D. M. Chipman,  D. L. Crittenden,  H. Dachsel,  
 R. J. Doerksen,  A. D. Dutoi,  L. Fusti-Molnar,  W. A. Goddard III,  
 A. Golubeva-Zadorozhnaya,  S. R. Gwaltney,  G. Hawkins,  A. Heyden,  
 S. Hirata,  G. Kedziora,  F. J. Keil,  C. Kelley,  Jihan Kim,  R. A. King,  
 R. Z. Khaliullin,  P. P. Korambath,  W. Kurlancheek,  A. M. Lee,  M. S. Lee,  
 S. V. Levchenko,  Ching Yeh Lin,  D. Liotard,  R. C. Lochan,  I. Lotan,  
 P. E. Maslen,  N. Nair,  D. P. O'Neill,  D. Neuhauser,  E. Neuscamman,  
 C. M. Oana,  R. Olson,  B. Peters,  R. Peverati,  P. A. Pieniazek,  
 Y. M. Rhee,  J. Ritchie,  M. A. Rohrdanz,  E. Rosta,  N. J. Russ,  
 H. F. Schaefer III,  N. E. Schultz,  N. Shenvi,  A. C. Simmonett,  A. Sodt,  
 D. Stuck,  K. S. Thanthiriwatte,  V. Vanovschi,  Tao Wang,  A. Warshel,  
 C. F. Williams,  Q. Wu,  X. Xu,  W. Zhang

 Please cite Q-Chem as follows:
 Y. Shao et al., Mol. Phys. 113, 184-215 (2015)
 DOI: 10.1080/00268976.2014.952696

 Q-Chem 5.1.2 for Intel X86 EM64T Linux

 Parts of Q-Chem use Armadillo 8.300.2 (Tropical Shenanigans).
 http://arma.sourceforge.net/

 Q-Chem begins on Mon Nov 26 14:04:57 2018  

Host: 
0

     Scratch files written to /scratch/taweetham/qchem47453//
Input Ideriv = 2
Curr. Ideriv = -1
Max.  Ideriv = 2

Checking the input file for inconsistencies... 	...done.

--------------------------------------------------------------
User input:
--------------------------------------------------------------
$molecule
0 1
C 
P 1 1.5 
F 2 PF 1 120. 
Br 1 PBr 2 120.  3 180.0
F 1 PF 2 120.  3 0.0

PH=1.44
PF=1.54
PCl=2.03
PBr=2.5
PI=2.6
$end

$rem
   job_type	optimization
   basis	6-311++g**
   method	b3lyp
$end

--------------------------------------------------------------
 ----------------------------------------------------------------
             Standard Nuclear Orientation (Angstroms)
    I     Atom           X                Y                Z
 ----------------------------------------------------------------
    1      C       0.5881498379    -0.3930643250    -0.0000000000
    2      P       1.5970660265     0.7169303256     0.0000000000
    3      F       3.1018941305     0.3896806088     0.0000000000
    4      Br     -1.8547529284     0.1381852153     0.0000000000
    5      F       1.0571573218    -1.8599085499    -0.0000000000
 ----------------------------------------------------------------
 Molecular Point Group                 Cs    NOp =  2
 Largest Abelian Subgroup              Cs    NOp =  2
 Nuclear Repulsion Energy =   353.3978257173 hartrees
 There are       37 alpha and       37 beta electrons
 Requested basis set is 6-311++G(d,p)
 There are 50 shells and 144 basis functions

 Total QAlloc Memory Limit   2000 MB
 Mega-Array Size       188 MB
 MEM_STATIC part       192 MB
 A cutoff of  1.0D-11 yielded   1025 shell pairs
 There are      9059 function pairs (      9942 Cartesian)

 -------------------------------------------------------
 OpenMP Integral Computing Module                       
 Release: version 1.0, May 2013, Q-Chem Inc. Pittsburgh 
 -------------------------------------------------------
 Integral Job Info:
 Integral job number is                      11
 Integral operator is                         1
 short-range coefficients                     0
 long-range coefficients              100000000
 Omega coefficients                           0
 if combine SR and LR in K                    0
 Integral screening is                        0
 Integral computing path is                   2
 max size of driver memory is            800000
 size of driver memory is                593474
 size of scratch memory is             29623520
 max col of scratch BK array               1296
 max len of scratch array in speh3          155
 max len of scratch index in speh4           18
 max int batch size is                      520
 min int batch size is                       52
 fixed nKL is                                45
 max L of basis functions is                  2
 order of int derivative is                   0
 number of shells is                         50
 number of basis is                         151
 number of cartesian basis is               151
 number of contracted shell pairs          1025
 number of primitive shell pairs           2864
 maxK2 (contraction) of shell pair           36
 max number of K2 of shell pair               1
 max number of CS2 of shell pair            102
 max number of PS2 of shell pair            294
 mem total for path MDJ                  518044
 -------------------------------------------------------
 Smallest overlap matrix eigenvalue = 7.52E-04

 Scale SEOQF with 1.000000e-01/1.000000e-01/1.000000e-01

 Standard Electronic Orientation quadrupole field applied
 Nucleus-field energy     =     0.0000000122 hartrees
 Guess from superposition of atomic densities
 Warning:  Energy on first SCF cycle will be non-variational
 SAD guess density has 74.000000 electrons

 -----------------------------------------------------------------------
  General SCF calculation program by
  Eric Jon Sundstrom, Paul Horn, Yuezhi Mao, Dmitri Zuev, Alec White,
  David Stuck, Shaama M.S., Shane Yost, Joonho Lee, David Small,
  Daniel Levine, Susi Lehtola, Hugh Burton, Evgeny Epifanovsky
 -----------------------------------------------------------------------
 Exchange:     0.2000 Hartree-Fock + 0.0800 Slater + 0.7200 B88
 Correlation:  0.1900 VWN1RPA + 0.8100 LYP
 Using SG-1 standard quadrature grid
 using 4 threads for integral computing
 -------------------------------------------------------
 OpenMP Integral computing Module                
 Release: version 2.0, May 2017, Q-Chem Inc. Pleasanton 
 -------------------------------------------------------
 -------------------------------------------------------
 OpenMP BLAS3 based DFT computing Module                
 Release: version 1.0, May 2013, Q-Chem Inc. Pittsburgh 
 -------------------------------------------------------
 A restricted SCF calculation will be
 performed using DIIS
 SCF converges when DIIS error is below 1.0e-08
 ---------------------------------------
  Cycle       Energy         DIIS error
 ---------------------------------------
    1   -3153.7410703200      4.09e-02  
    2   -3153.1956537410      4.87e-03  
    3   -3153.1214318162      8.27e-03  
    4   -3153.2246155076      1.91e-03  
    5   -3153.2308582627      5.61e-04  
    6   -3153.2313344365      1.88e-04  
    7   -3153.2313698944      8.81e-05  
    8   -3153.2313881390      3.34e-05  
    9   -3153.2313913947      1.10e-05  
   10   -3153.2313918041      2.06e-06  
   11   -3153.2313918158      5.65e-07  
   12   -3153.2313918169      1.54e-07  
   13   -3153.2313918170      2.81e-08  
   14   -3153.2313918171      1.08e-08  
   15   -3153.2313918171      1.80e-09  Convergence criterion met
 ---------------------------------------
 SCF time:   CPU 21.71s  wall 9.00s 
 SCF   energy in the final basis set =    -3153.2313918171
 Total energy in the final basis set =    -3153.2313918171

 --------------------------------------------------------------
             Orbital Energies (a.u.) and Symmetries
 --------------------------------------------------------------

 Alpha MOs, Restricted
 -- Occupied --                  
-482.88  -77.14  -62.53  -56.35  -56.35  -56.35  -24.75  -24.72
  1 A'    2 A'    3 A'    4 A'    5 A'    1 A"    6 A'    7 A'                 
-10.339  -8.736  -6.639  -6.571  -6.553  -6.552  -4.802  -4.797
  8 A'    9 A'   10 A'   11 A'   12 A'    2 A"   13 A'    3 A"                 
 -4.795  -2.680  -2.676  -2.675  -2.661  -2.661  -1.291  -1.206
 14 A'   15 A'   16 A'    4 A"   17 A'    5 A"   18 A'   19 A'                 
 -0.816  -0.782  -0.624  -0.549  -0.527  -0.527  -0.468  -0.464
 20 A'   21 A'   22 A'   23 A'    6 A"   24 A'   25 A'    7 A"                 
 -0.391  -0.343  -0.333  -0.324  -0.314
 26 A'    8 A"   27 A'   28 A'    9 A"                                         
 -- Virtual --                   
 -0.201  -0.091  -0.075   0.006   0.026   0.031   0.037   0.044
 29 A'   30 A'   10 A"   31 A'   32 A'   33 A'   11 A"   34 A'                 
  0.061   0.068   0.074   0.100   0.103   0.119   0.140   0.140
 35 A'   12 A"   36 A'   13 A"   37 A'   38 A'   39 A'   40 A'                 
  0.159   0.206   0.239   0.262   0.267   0.273   0.297   0.314
 41 A'   14 A"   42 A'   43 A'   15 A"   44 A'   16 A"   45 A'                 
  0.328   0.356   0.360   0.381   0.407   0.422   0.440   0.483
 46 A'   47 A'   48 A'   49 A'   50 A'   17 A"   51 A'   18 A"                 
  0.484   0.543   0.545   0.562   0.584   0.591   0.634   0.638
 52 A'   53 A'   19 A"   54 A'   55 A'   20 A"   56 A'   21 A"                 
  0.638   0.671   0.707   0.809   0.897   1.006   1.118   1.192
 57 A'   22 A"   58 A'   59 A'   60 A'   61 A'   62 A'   23 A"                 
  1.271   1.277   1.320   1.365   1.402   1.422   1.479   1.499
 63 A'   24 A"   64 A'   65 A'   66 A'   25 A"   67 A'   26 A"                 
  1.566   1.586   1.637   1.694   1.903   1.937   1.968   1.979
 27 A"   68 A'   69 A'   70 A'   71 A'   72 A'   28 A"   73 A'                 
  2.016   2.040   2.645   2.736   3.089   3.702   3.709   3.752
 74 A'   75 A'   29 A"   76 A'   77 A'   30 A"   78 A'   31 A"                 
  3.760   3.763   3.767   3.826   3.862   3.968   3.972   3.974
 32 A"   79 A'   80 A'   33 A"   81 A'   34 A"   35 A"   82 A'                 
  4.029   4.109   4.136   4.458   6.209   6.239   6.259   6.277
 83 A'   84 A'   85 A'   86 A'   36 A"   87 A'   88 A'   37 A"                 
  6.333   6.372   6.509   7.047   7.517   7.524   7.549  13.751
 89 A'   90 A'   91 A'   92 A'   38 A"   93 A'   94 A'   39 A"                 
 13.914  14.081  23.414  47.800  66.707  66.724 163.181 289.704
 95 A'   96 A'   97 A'   98 A'   99 A'  100 A'  101 A'   40 A"                 
289.711 289.7501020.569
102 A'  103 A'  104 A'                                                         

 Beta MOs, Restricted
 -- Occupied --                  
-482.88  -77.14  -62.53  -56.35  -56.35  -56.35  -24.75  -24.72
  1 A'    2 A'    3 A'    4 A'    5 A'    1 A"    6 A'    7 A'                 
-10.339  -8.736  -6.639  -6.571  -6.553  -6.552  -4.802  -4.797
  8 A'    9 A'   10 A'   11 A'   12 A'    2 A"   13 A'    3 A"                 
 -4.795  -2.680  -2.676  -2.675  -2.661  -2.661  -1.291  -1.206
 14 A'   15 A'   16 A'    4 A"   17 A'    5 A"   18 A'   19 A'                 
 -0.816  -0.782  -0.624  -0.549  -0.527  -0.527  -0.468  -0.464
 20 A'   21 A'   22 A'   23 A'    6 A"   24 A'   25 A'    7 A"                 
 -0.391  -0.343  -0.333  -0.324  -0.314
 26 A'    8 A"   27 A'   28 A'    9 A"                                         
 -- Virtual --                   
 -0.201  -0.091  -0.075   0.006   0.026   0.031   0.037   0.044
 29 A'   30 A'   10 A"   31 A'   32 A'   33 A'   11 A"   34 A'                 
  0.061   0.068   0.074   0.100   0.103   0.119   0.140   0.140
 35 A'   12 A"   36 A'   13 A"   37 A'   38 A'   39 A'   40 A'                 
  0.159   0.206   0.239   0.262   0.267   0.273   0.297   0.314
 41 A'   14 A"   42 A'   43 A'   15 A"   44 A'   16 A"   45 A'                 
  0.328   0.356   0.360   0.381   0.407   0.422   0.440   0.483
 46 A'   47 A'   48 A'   49 A'   50 A'   17 A"   51 A'   18 A"                 
  0.484   0.543   0.545   0.562   0.584   0.591   0.634   0.638
 52 A'   53 A'   19 A"   54 A'   55 A'   20 A"   56 A'   21 A"                 
  0.638   0.671   0.707   0.809   0.897   1.006   1.118   1.192
 57 A'   22 A"   58 A'   59 A'   60 A'   61 A'   62 A'   23 A"                 
  1.271   1.277   1.320   1.365   1.402   1.422   1.479   1.499
 63 A'   24 A"   64 A'   65 A'   66 A'   25 A"   67 A'   26 A"                 
  1.566   1.586   1.637   1.694   1.903   1.937   1.968   1.979
 27 A"   68 A'   69 A'   70 A'   71 A'   72 A'   28 A"   73 A'                 
  2.016   2.040   2.645   2.736   3.089   3.702   3.709   3.752
 74 A'   75 A'   29 A"   76 A'   77 A'   30 A"   78 A'   31 A"                 
  3.760   3.763   3.767   3.826   3.862   3.968   3.972   3.974
 32 A"   79 A'   80 A'   33 A"   81 A'   34 A"   35 A"   82 A'                 
  4.029   4.109   4.136   4.458   6.209   6.239   6.259   6.277
 83 A'   84 A'   85 A'   86 A'   36 A"   87 A'   88 A'   37 A"                 
  6.333   6.372   6.509   7.047   7.517   7.524   7.549  13.751
 89 A'   90 A'   91 A'   92 A'   38 A"   93 A'   94 A'   39 A"                 
 13.914  14.081  23.414  47.800  66.707  66.724 163.181 289.704
 95 A'   96 A'   97 A'   98 A'   99 A'  100 A'  101 A'   40 A"                 
289.711 289.7501020.569
102 A'  103 A'  104 A'                                                         
 --------------------------------------------------------------

          Ground-State Mulliken Net Atomic Charges

     Atom                 Charge (a.u.)
  ----------------------------------------
      1 C                    -0.150553
      2 P                     0.369511
      3 F                    -0.083714
      4 Br                    0.011783
      5 F                    -0.147027
  ----------------------------------------
  Sum of atomic charges =    -0.000000

 -----------------------------------------------------------------
                    Cartesian Multipole Moments
 -----------------------------------------------------------------
    Charge (ESU x 10^10)
                -0.0000
    Dipole Moment (Debye)
         X      -0.2006      Y       1.2457      Z       0.0000
       Tot       1.2617
    Quadrupole Moments (Debye-Ang)
        XX     -45.3232     XY       1.0612     YY     -50.4541
        XZ      -0.0000     YZ      -0.0000     ZZ     -46.4692
    Octopole Moments (Debye-Ang^2)
       XXX     -51.5860    XXY       2.3423    XYY     -11.8344
       YYY      -2.1602    XXZ      -0.0000    XYZ      -0.0000
       YYZ      -0.0000    XZZ      -5.9495    YZZ      -1.7394
       ZZZ      -0.0000
    Hexadecapole Moments (Debye-Ang^3)
      XXXX    -941.5311   XXXY     -19.5634   XXYY    -193.7689
      XYYY      -9.5103   YYYY    -226.4540   XXXZ       0.0000
      XXYZ      -0.0000   XYYZ       0.0000   YYYZ      -0.0000
      XXZZ    -163.0091   XYZZ      -3.4962   YYZZ     -44.6754
      XZZZ      -0.0000   YZZZ      -0.0000   ZZZZ     -54.0993
 -----------------------------------------------------------------
 Calculating analytic gradient of the SCF energy
 Gradient of SCF Energy
            1           2           3           4           5
    1   0.1139870  -0.0441901  -0.0454670  -0.0624110   0.0380811
    2   0.2157382  -0.1977479   0.0365541   0.0139920  -0.0685364
    3   0.0000000  -0.0000000   0.0000000  -0.0000000   0.0000000
 Max gradient component =       2.157E-01
 RMS gradient           =       8.727E-02
 Gradient time:  CPU 4.85 s  wall 1.81 s
 Geometry Optimization Parameters
   NAtoms,    NIC,     NZ,  NCons,   NDum,   NFix, NCnnct, MaxDiis
        5      20       5       0       0       0       0       0


** GEOMETRY OPTIMIZATION IN DELOCALIZED INTERNAL COORDINATES **
   Searching for a Minimum

   Optimization Cycle:   1

                       Coordinates (Angstroms)
     ATOM                X               Y               Z
      1  C         0.5881498379   -0.3930643250    0.0000000000
      2  P         1.5970660265    0.7169303256    0.0000000000
      3  F         3.1018941305    0.3896806088    0.0000000000
      4  Br       -1.8547529284    0.1381852153    0.0000000000
      5  F         1.0571573218   -1.8599085499    0.0000000000
   Point Group: cs    Number of degrees of freedom:     7


   Energy is  -3153.231391817


 Attempting to Generate Delocalized Internal Coordinates

  7 Hessian modes will be used to form the next step
  Hessian Eigenvalues:
     0.052803    0.250000    0.250000    0.250000    0.285189    0.648207
     0.766766

 Minimum Search - Taking Simple RFO Step
 Searching for Lamda that Minimizes Along All modes
 Value Taken    Lamda =  -0.10237795
 Calculated Step too Large.  Step scaled by  0.535725
 Step Taken.  Stepsize is  0.300000

                             Maximum     Tolerance    Cnvgd?
         Gradient           0.163966      0.000300      NO
         Displacement       0.177427      0.001200      NO
         Energy change     *********      0.000001      NO


 New Cartesian Coordinates Obtained by Inverse Iteration

 Displacement from previous Coordinates is:  0.303806
 ----------------------------------------------------------------
             Standard Nuclear Orientation (Angstroms)
    I     Atom           X                Y                Z
 ----------------------------------------------------------------
    1      C       0.5754543055    -0.3972417742     0.0000000000
    2      P       1.5857131665     0.7895687871     0.0000000000
    3      F       3.0771221722     0.3330282962     0.0000000000
    4      Br     -1.7589523656     0.0823584998     0.0000000000
    5      F       1.0101771096    -1.8158905342     0.0000000000
 ----------------------------------------------------------------
 Molecular Point Group                 Cs    NOp =  2
 Largest Abelian Subgroup              Cs    NOp =  2
 Nuclear Repulsion Energy =   359.7016799612 hartrees
 There are       37 alpha and       37 beta electrons
 Applying Cartesian multipole field
    Component          Value
    ---------          -----
     (2,0,0)        1.00000E-11
     (0,2,0)        2.00000E-11
     (0,0,2)       -3.00000E-11
 Nucleus-field energy     =     0.0000000116 hartrees
 Requested basis set is 6-311++G(d,p)
 There are 50 shells and 144 basis functions
 A cutoff of  1.0D-11 yielded   1038 shell pairs
 There are      9167 function pairs (     10066 Cartesian)
 Smallest overlap matrix eigenvalue = 7.83E-04
 Guess MOs from SCF MO coefficient file

 -----------------------------------------------------------------------
  General SCF calculation program by
  Eric Jon Sundstrom, Paul Horn, Yuezhi Mao, Dmitri Zuev, Alec White,
  David Stuck, Shaama M.S., Shane Yost, Joonho Lee, David Small,
  Daniel Levine, Susi Lehtola, Hugh Burton, Evgeny Epifanovsky
 -----------------------------------------------------------------------
 Exchange:     0.2000 Hartree-Fock + 0.0800 Slater + 0.7200 B88
 Correlation:  0.1900 VWN1RPA + 0.8100 LYP
 Using SG-1 standard quadrature grid
 using 4 threads for integral computing
 -------------------------------------------------------
 OpenMP Integral computing Module                
 Release: version 2.0, May 2017, Q-Chem Inc. Pleasanton 
 -------------------------------------------------------
 -------------------------------------------------------
 OpenMP BLAS3 based DFT computing Module                
 Release: version 1.0, May 2013, Q-Chem Inc. Pittsburgh 
 -------------------------------------------------------
 A restricted SCF calculation will be
 performed using DIIS
 SCF converges when DIIS error is below 1.0e-08
 ---------------------------------------
  Cycle       Energy         DIIS error
 ---------------------------------------
    1   -3153.2728631802      1.39e-03  
    2   -3153.2787177216      7.06e-04  
    3   -3153.2760803500      1.18e-03  
    4   -3153.2799727418      2.01e-04  
    5   -3153.2800532001      6.20e-05  
    6   -3153.2800596998      1.48e-05  
    7   -3153.2800600668      6.37e-06  
    8   -3153.2800601386      2.04e-06  
    9   -3153.2800601462      7.48e-07  
   10   -3153.2800601474      1.51e-07  
   11   -3153.2800601475      2.81e-08  
   12   -3153.2800601475      1.10e-08  
   13   -3153.2800601475      1.48e-09  Convergence criterion met
 ---------------------------------------
 SCF time:   CPU 19.09s  wall 7.00s 
 SCF   energy in the final basis set =    -3153.2800601475
 Total energy in the final basis set =    -3153.2800601475

 --------------------------------------------------------------
             Orbital Energies (a.u.) and Symmetries
 --------------------------------------------------------------

 Alpha MOs, Restricted
 -- Occupied --                  
-482.87  -77.14  -62.52  -56.35  -56.34  -56.34  -24.74  -24.73
  1 A'    2 A'    3 A'    4 A'    5 A'    1 A"    6 A'    7 A'                 
-10.345  -8.731  -6.640  -6.565  -6.548  -6.548  -4.804  -4.798
  8 A'    9 A'   10 A'   11 A'   12 A'    2 A"   13 A'    3 A"                 
 -4.796  -2.675  -2.671  -2.670  -2.657  -2.657  -1.278  -1.226
 14 A'   15 A'   16 A'    4 A"   17 A'    5 A"   18 A'   19 A'                 
 -0.810  -0.773  -0.620  -0.560  -0.520  -0.517  -0.477  -0.477
 20 A'   21 A'   22 A'   23 A'   24 A'    6 A"   25 A'    7 A"                 
 -0.397  -0.341  -0.340  -0.324  -0.305
 26 A'   27 A'    8 A"   28 A'    9 A"                                         
 -- Virtual --                   
 -0.175  -0.083  -0.077   0.004   0.028   0.032   0.037   0.043
 29 A'   10 A"   30 A'   31 A'   32 A'   33 A'   11 A"   34 A'                 
  0.060   0.069   0.074   0.099   0.104   0.123   0.133   0.141
 35 A'   12 A"   36 A'   13 A"   37 A'   38 A'   39 A'   40 A'                 
  0.154   0.207   0.243   0.262   0.269   0.278   0.298   0.315
 41 A'   14 A"   42 A'   43 A'   15 A"   44 A'   16 A"   45 A'                 
  0.319   0.345   0.360   0.378   0.408   0.424   0.435   0.477
 46 A'   47 A'   48 A'   49 A'   50 A'   17 A"   51 A'   18 A"                 
  0.489   0.547   0.556   0.566   0.573   0.577   0.617   0.640
 52 A'   19 A"   53 A'   54 A'   55 A'   20 A"   56 A'   21 A"                 
  0.656   0.690   0.722   0.826   0.896   1.006   1.054   1.198
 57 A'   22 A"   58 A'   59 A'   60 A'   61 A'   62 A'   23 A"                 
  1.279   1.295   1.332   1.357   1.404   1.410   1.480   1.488
 24 A"   63 A'   64 A'   65 A'   66 A'   25 A"   67 A'   26 A"                 
  1.547   1.607   1.653   1.694   1.885   1.925   1.970   1.975
 27 A"   68 A'   69 A'   70 A'   71 A'   72 A'   28 A"   73 A'                 
  1.988   2.063   2.633   2.744   3.058   3.712   3.721   3.749
 74 A'   75 A'   29 A"   76 A'   77 A'   30 A"   78 A'   31 A"                 
  3.756   3.757   3.771   3.845   3.880   3.972   3.980   3.983
 79 A'   32 A"   80 A'   33 A"   81 A'   34 A"   82 A'   35 A"                 
  4.050   4.118   4.152   4.524   6.216   6.251   6.268   6.269
 83 A'   84 A'   85 A'   86 A'   36 A"   87 A'   88 A'   37 A"                 
  6.334   6.394   6.520   7.016   7.521   7.531   7.573  13.749
 89 A'   90 A'   91 A'   92 A'   38 A"   93 A'   94 A'   39 A"                 
 13.908  14.016  23.367  47.810  66.713  66.714 163.135 289.709
 95 A'   96 A'   97 A'   98 A'   99 A'  100 A'  101 A'   40 A"                 
289.719 289.7721020.581
102 A'  103 A'  104 A'                                                         

 Beta MOs, Restricted
 -- Occupied --                  
-482.87  -77.14  -62.52  -56.35  -56.34  -56.34  -24.74  -24.73
  1 A'    2 A'    3 A'    4 A'    5 A'    1 A"    6 A'    7 A'                 
-10.345  -8.731  -6.640  -6.565  -6.548  -6.548  -4.804  -4.798
  8 A'    9 A'   10 A'   11 A'   12 A'    2 A"   13 A'    3 A"                 
 -4.796  -2.675  -2.671  -2.670  -2.657  -2.657  -1.278  -1.226
 14 A'   15 A'   16 A'    4 A"   17 A'    5 A"   18 A'   19 A'                 
 -0.810  -0.773  -0.620  -0.560  -0.520  -0.517  -0.477  -0.477
 20 A'   21 A'   22 A'   23 A'   24 A'    6 A"   25 A'    7 A"                 
 -0.397  -0.341  -0.340  -0.324  -0.305
 26 A'   27 A'    8 A"   28 A'    9 A"                                         
 -- Virtual --                   
 -0.175  -0.083  -0.077   0.004   0.028   0.032   0.037   0.043
 29 A'   10 A"   30 A'   31 A'   32 A'   33 A'   11 A"   34 A'                 
  0.060   0.069   0.074   0.099   0.104   0.123   0.133   0.141
 35 A'   12 A"   36 A'   13 A"   37 A'   38 A'   39 A'   40 A'                 
  0.154   0.207   0.243   0.262   0.269   0.278   0.298   0.315
 41 A'   14 A"   42 A'   43 A'   15 A"   44 A'   16 A"   45 A'                 
  0.319   0.345   0.360   0.378   0.408   0.424   0.435   0.477
 46 A'   47 A'   48 A'   49 A'   50 A'   17 A"   51 A'   18 A"                 
  0.489   0.547   0.556   0.566   0.573   0.577   0.617   0.640
 52 A'   19 A"   53 A'   54 A'   55 A'   20 A"   56 A'   21 A"                 
  0.656   0.690   0.722   0.826   0.896   1.006   1.054   1.198
 57 A'   22 A"   58 A'   59 A'   60 A'   61 A'   62 A'   23 A"                 
  1.279   1.295   1.332   1.357   1.404   1.410   1.480   1.488
 24 A"   63 A'   64 A'   65 A'   66 A'   25 A"   67 A'   26 A"                 
  1.547   1.607   1.653   1.694   1.885   1.925   1.970   1.975
 27 A"   68 A'   69 A'   70 A'   71 A'   72 A'   28 A"   73 A'                 
  1.988   2.063   2.633   2.744   3.058   3.712   3.721   3.749
 74 A'   75 A'   29 A"   76 A'   77 A'   30 A"   78 A'   31 A"                 
  3.756   3.757   3.771   3.845   3.880   3.972   3.980   3.983
 79 A'   32 A"   80 A'   33 A"   81 A'   34 A"   82 A'   35 A"                 
  4.050   4.118   4.152   4.524   6.216   6.251   6.268   6.269
 83 A'   84 A'   85 A'   86 A'   36 A"   87 A'   88 A'   37 A"                 
  6.334   6.394   6.520   7.016   7.521   7.531   7.573  13.749
 89 A'   90 A'   91 A'   92 A'   38 A"   93 A'   94 A'   39 A"                 
 13.908  14.016  23.367  47.810  66.713  66.714 163.135 289.709
 95 A'   96 A'   97 A'   98 A'   99 A'  100 A'  101 A'   40 A"                 
289.719 289.7721020.581
102 A'  103 A'  104 A'                                                         
 --------------------------------------------------------------

          Ground-State Mulliken Net Atomic Charges

     Atom                 Charge (a.u.)
  ----------------------------------------
      1 C                    -0.162110
      2 P                     0.379872
      3 F                    -0.115152
      4 Br                    0.001271
      5 F                    -0.103882
  ----------------------------------------
  Sum of atomic charges =     0.000000

 -----------------------------------------------------------------
                    Cartesian Multipole Moments
 -----------------------------------------------------------------
    Charge (ESU x 10^10)
                 0.0000
    Dipole Moment (Debye)
         X      -0.1925      Y       1.2580      Z      -0.0000
       Tot       1.2727
    Quadrupole Moments (Debye-Ang)
        XX     -46.5498     XY       1.3494     YY     -49.4827
        XZ       0.0000     YZ       0.0000     ZZ     -46.6167
    Octopole Moments (Debye-Ang^2)
       XXX     -55.8246    XXY       2.7413    XYY     -11.7502
       YYY      -2.3814    XXZ      -0.0000    XYZ       0.0000
       YYZ      -0.0000    XZZ      -7.4974    YZZ      -1.6344
       ZZZ      -0.0000
    Hexadecapole Moments (Debye-Ang^3)
      XXXX    -908.8311   XXXY     -25.0574   XXYY    -184.0722
      XYYY     -19.6726   YYYY    -222.7053   XXXZ       0.0000
      XXYZ      -0.0000   XYYZ       0.0000   YYYZ       0.0000
      XXZZ    -155.8270   XYZZ      -6.7699   YYZZ     -44.4304
      XZZZ      -0.0000   YZZZ       0.0000   ZZZZ     -54.6805
 -----------------------------------------------------------------
 Calculating analytic gradient of the SCF energy
 Gradient of SCF Energy
            1           2           3           4           5
    1   0.0724903  -0.0125050  -0.0318432  -0.0629795   0.0348375
    2   0.1506175  -0.1259406   0.0281953   0.0138994  -0.0667716
    3  -0.0000000   0.0000000  -0.0000000   0.0000000   0.0000000
 Max gradient component =       1.506E-01
 RMS gradient           =       6.088E-02
 Gradient time:  CPU 4.95 s  wall 1.76 s
 Geometry Optimization Parameters
   NAtoms,    NIC,     NZ,  NCons,   NDum,   NFix, NCnnct, MaxDiis
        5      20       5       0       0       0       0       0

 Cartesian Hessian Update
 Hessian Updated using BFGS Update


** GEOMETRY OPTIMIZATION IN DELOCALIZED INTERNAL COORDINATES **
   Searching for a Minimum

   Optimization Cycle:   2

                       Coordinates (Angstroms)
     ATOM                X               Y               Z
      1  C         0.5754543055   -0.3972417742    0.0000000000
      2  P         1.5857131665    0.7895687871    0.0000000000
      3  F         3.0771221722    0.3330282962    0.0000000000
      4  Br       -1.7589523656    0.0823584998    0.0000000000
      5  F         1.0101771096   -1.8158905342    0.0000000000
   Point Group: cs    Number of degrees of freedom:     7


   Energy is  -3153.280060147

 Hessian Updated using BFGS Update

  6 Hessian modes will be used to form the next step
  Hessian Eigenvalues:
     0.036032    0.195191    0.252063    0.275141    0.637266    0.911492

 Minimum Search - Taking Simple RFO Step
 Searching for Lamda that Minimizes Along All modes
 Value Taken    Lamda =  -0.09950218
 Calculated Step too Large.  Step scaled by  0.399759
 Step Taken.  Stepsize is  0.300000

                             Maximum     Tolerance    Cnvgd?
         Gradient           0.110293      0.000300      NO
         Displacement       0.170887      0.001200      NO
         Energy change     -0.048668      0.000001      NO


 New Cartesian Coordinates Obtained by Inverse Iteration

 Displacement from previous Coordinates is:  0.303787
 ----------------------------------------------------------------
             Standard Nuclear Orientation (Angstroms)
    I     Atom           X                Y                Z
 ----------------------------------------------------------------
    1      C       0.5666934339    -0.4047800343     0.0000000000
    2      P       1.5682619707     0.8366996151     0.0000000000
    3      F       3.0494939995     0.2914511960     0.0000000000
    4      Br     -1.6498311432     0.0298437294     0.0000000000
    5      F       0.9548961273    -1.7613912314     0.0000000000
 ----------------------------------------------------------------
 Molecular Point Group                 Cs    NOp =  2
 Largest Abelian Subgroup              Cs    NOp =  2
 Nuclear Repulsion Energy =   368.9105136268 hartrees
 There are       37 alpha and       37 beta electrons
 Applying Cartesian multipole field
    Component          Value
    ---------          -----
     (2,0,0)        1.00000E-11
     (0,2,0)        2.00000E-11
     (0,0,2)       -3.00000E-11
 Nucleus-field energy     =     0.0000000109 hartrees
 Requested basis set is 6-311++G(d,p)
 There are 50 shells and 144 basis functions
 A cutoff of  1.0D-11 yielded   1055 shell pairs
 There are      9285 function pairs (     10189 Cartesian)
 Smallest overlap matrix eigenvalue = 7.79E-04
 Guess MOs from SCF MO coefficient file

 -----------------------------------------------------------------------
  General SCF calculation program by
  Eric Jon Sundstrom, Paul Horn, Yuezhi Mao, Dmitri Zuev, Alec White,
  David Stuck, Shaama M.S., Shane Yost, Joonho Lee, David Small,
  Daniel Levine, Susi Lehtola, Hugh Burton, Evgeny Epifanovsky
 -----------------------------------------------------------------------
 Exchange:     0.2000 Hartree-Fock + 0.0800 Slater + 0.7200 B88
 Correlation:  0.1900 VWN1RPA + 0.8100 LYP
 Using SG-1 standard quadrature grid
 using 4 threads for integral computing
 -------------------------------------------------------
 OpenMP Integral computing Module                
 Release: version 2.0, May 2017, Q-Chem Inc. Pleasanton 
 -------------------------------------------------------
 -------------------------------------------------------
 OpenMP BLAS3 based DFT computing Module                
 Release: version 1.0, May 2013, Q-Chem Inc. Pittsburgh 
 -------------------------------------------------------
 A restricted SCF calculation will be
 performed using DIIS
 SCF converges when DIIS error is below 1.0e-08
 ---------------------------------------
  Cycle       Energy         DIIS error
 ---------------------------------------
    1   -3153.3104102419      1.28e-03  
    2   -3153.3159270562      3.36e-04  
    3   -3153.3156523603      4.65e-04  
    4   -3153.3161193298      1.55e-04  
    5   -3153.3161778398      5.61e-05  
    6   -3153.3161844890      8.66e-06  
    7   -3153.3161846295      3.42e-06  
    8   -3153.3161846575      1.55e-06  
    9   -3153.3161846627      2.53e-07  
   10   -3153.3161846629      1.69e-07  
   11   -3153.3161846629      2.82e-08  
   12   -3153.3161846629      6.90e-09  Convergence criterion met
 ---------------------------------------
 SCF time:   CPU 17.92s  wall 7.00s 
 SCF   energy in the final basis set =    -3153.3161846629
 Total energy in the final basis set =    -3153.3161846629

 --------------------------------------------------------------
             Orbital Energies (a.u.) and Symmetries
 --------------------------------------------------------------

 Alpha MOs, Restricted
 -- Occupied --                  
-482.87  -77.14  -62.52  -56.34  -56.34  -56.34  -24.74  -24.73
  1 A'    2 A'    3 A'    4 A'    5 A'    1 A"    6 A'    7 A'                 
-10.346  -8.728  -6.637  -6.561  -6.545  -6.545  -4.800  -4.795
  8 A'    9 A'   10 A'   11 A'   12 A'    2 A"   13 A'    3 A"                 
 -4.793  -2.671  -2.667  -2.667  -2.654  -2.654  -1.265  -1.254
 14 A'   15 A'   16 A'    4 A"   17 A'    5 A"   18 A'   19 A'                 
 -0.812  -0.764  -0.624  -0.566  -0.520  -0.510  -0.492  -0.485
 20 A'   21 A'   22 A'   23 A'   24 A'    6 A"    7 A"   25 A'                 
 -0.403  -0.345  -0.339  -0.324  -0.294
 26 A'   27 A'    8 A"   28 A'    9 A"                                         
 -- Virtual --                   
 -0.145  -0.085  -0.062   0.002   0.028   0.037   0.038   0.046
 29 A'   10 A"   30 A'   31 A'   32 A'   33 A'   11 A"   34 A'                 
  0.059   0.069   0.075   0.097   0.105   0.129   0.135   0.141
 35 A'   12 A"   36 A'   13 A"   37 A'   38 A'   39 A'   40 A'                 
  0.156   0.209   0.248   0.263   0.271   0.283   0.298   0.311
 41 A'   14 A"   42 A'   43 A'   15 A"   44 A'   16 A"   45 A'                 
  0.318   0.339   0.362   0.378   0.410   0.425   0.431   0.471
 46 A'   47 A'   48 A'   49 A'   50 A'   17 A"   51 A'   18 A"                 
  0.497   0.547   0.553   0.566   0.569   0.584   0.614   0.644
 52 A'   19 A"   53 A'   54 A'   20 A"   55 A'   56 A'   21 A"                 
  0.684   0.711   0.744   0.839   0.896   1.002   1.023   1.210
 57 A'   22 A"   58 A'   59 A'   60 A'   61 A'   62 A'   23 A"                 
  1.283   1.318   1.338   1.346   1.398   1.422   1.476   1.486
 24 A"   63 A'   64 A'   65 A'   25 A"   66 A'   26 A"   67 A'                 
  1.541   1.625   1.669   1.734   1.866   1.909   1.953   1.972
 27 A"   68 A'   69 A'   70 A'   71 A'   72 A'   73 A'   28 A"                 
  2.000   2.093   2.625   2.781   3.061   3.723   3.733   3.735
 74 A'   75 A'   29 A"   76 A'   77 A'   30 A"   78 A'   31 A"                 
  3.743   3.763   3.783   3.882   3.910   3.975   3.985   3.997
 79 A'   32 A"   80 A'   33 A"   81 A'   34 A"   82 A'   35 A"                 
  4.076   4.109   4.210   4.601   6.226   6.258   6.263   6.281
 83 A'   84 A'   85 A'   86 A'   36 A"   37 A"   87 A'   88 A'                 
  6.334   6.435   6.535   7.002   7.524   7.539   7.601  13.753
 89 A'   90 A'   91 A'   92 A'   38 A"   93 A'   94 A'   39 A"                 
 13.904  13.989  23.367  47.819  66.700  66.723 163.110 289.714
 95 A'   96 A'   97 A'   98 A'   99 A'  100 A'  101 A'   40 A"                 
289.727 289.8011020.592
102 A'  103 A'  104 A'                                                         

 Beta MOs, Restricted
 -- Occupied --                  
-482.87  -77.14  -62.52  -56.34  -56.34  -56.34  -24.74  -24.73
  1 A'    2 A'    3 A'    4 A'    5 A'    1 A"    6 A'    7 A'                 
-10.346  -8.728  -6.637  -6.561  -6.545  -6.545  -4.800  -4.795
  8 A'    9 A'   10 A'   11 A'   12 A'    2 A"   13 A'    3 A"                 
 -4.793  -2.671  -2.667  -2.667  -2.654  -2.654  -1.265  -1.254
 14 A'   15 A'   16 A'    4 A"   17 A'    5 A"   18 A'   19 A'                 
 -0.812  -0.764  -0.624  -0.566  -0.520  -0.510  -0.492  -0.485
 20 A'   21 A'   22 A'   23 A'   24 A'    6 A"    7 A"   25 A'                 
 -0.403  -0.345  -0.339  -0.324  -0.294
 26 A'   27 A'    8 A"   28 A'    9 A"                                         
 -- Virtual --                   
 -0.145  -0.085  -0.062   0.002   0.028   0.037   0.038   0.046
 29 A'   10 A"   30 A'   31 A'   32 A'   33 A'   11 A"   34 A'                 
  0.059   0.069   0.075   0.097   0.105   0.129   0.135   0.141
 35 A'   12 A"   36 A'   13 A"   37 A'   38 A'   39 A'   40 A'                 
  0.156   0.209   0.248   0.263   0.271   0.283   0.298   0.311
 41 A'   14 A"   42 A'   43 A'   15 A"   44 A'   16 A"   45 A'                 
  0.318   0.339   0.362   0.378   0.410   0.425   0.431   0.471
 46 A'   47 A'   48 A'   49 A'   50 A'   17 A"   51 A'   18 A"                 
  0.497   0.547   0.553   0.566   0.569   0.584   0.614   0.644
 52 A'   19 A"   53 A'   54 A'   20 A"   55 A'   56 A'   21 A"                 
  0.684   0.711   0.744   0.839   0.896   1.002   1.023   1.210
 57 A'   22 A"   58 A'   59 A'   60 A'   61 A'   62 A'   23 A"                 
  1.283   1.318   1.338   1.346   1.398   1.422   1.476   1.486
 24 A"   63 A'   64 A'   65 A'   25 A"   66 A'   26 A"   67 A'                 
  1.541   1.625   1.669   1.734   1.866   1.909   1.953   1.972
 27 A"   68 A'   69 A'   70 A'   71 A'   72 A'   73 A'   28 A"                 
  2.000   2.093   2.625   2.781   3.061   3.723   3.733   3.735
 74 A'   75 A'   29 A"   76 A'   77 A'   30 A"   78 A'   31 A"                 
  3.743   3.763   3.783   3.882   3.910   3.975   3.985   3.997
 79 A'   32 A"   80 A'   33 A"   81 A'   34 A"   82 A'   35 A"                 
  4.076   4.109   4.210   4.601   6.226   6.258   6.263   6.281
 83 A'   84 A'   85 A'   86 A'   36 A"   37 A"   87 A'   88 A'                 
  6.334   6.435   6.535   7.002   7.524   7.539   7.601  13.753
 89 A'   90 A'   91 A'   92 A'   38 A"   93 A'   94 A'   39 A"                 
 13.904  13.989  23.367  47.819  66.700  66.723 163.110 289.714
 95 A'   96 A'   97 A'   98 A'   99 A'  100 A'  101 A'   40 A"                 
289.727 289.8011020.592
102 A'  103 A'  104 A'                                                         
 --------------------------------------------------------------

          Ground-State Mulliken Net Atomic Charges

     Atom                 Charge (a.u.)
  ----------------------------------------
      1 C                    -0.190835
      2 P                     0.383256
      3 F                    -0.141637
      4 Br                   -0.001610
      5 F                    -0.049174
  ----------------------------------------
  Sum of atomic charges =     0.000000

 -----------------------------------------------------------------
                    Cartesian Multipole Moments
 -----------------------------------------------------------------
    Charge (ESU x 10^10)
                 0.0000
    Dipole Moment (Debye)
         X      -0.2954      Y       1.0764      Z      -0.0000
       Tot       1.1162
    Quadrupole Moments (Debye-Ang)
        XX     -47.6630     XY       1.3176     YY     -48.5601
        XZ      -0.0000     YZ      -0.0000     ZZ     -46.6588
    Octopole Moments (Debye-Ang^2)
       XXX     -60.8474    XXY       2.7569    XYY     -12.1548
       YYY      -2.5691    XXZ      -0.0000    XYZ      -0.0000
       YYZ       0.0000    XZZ      -9.2499    YZZ      -1.5537
       ZZZ      -0.0000
    Hexadecapole Moments (Debye-Ang^3)
      XXXX    -870.4836   XXXY     -30.6367   XXYY    -173.5868
      XYYY     -28.5651   YYYY    -217.1456   XXXZ      -0.0000
      XXYZ      -0.0000   XYYZ      -0.0000   YYYZ      -0.0000
      XXZZ    -147.7100   XYZZ      -9.7206   YYZZ     -43.8435
      XZZZ      -0.0000   YZZZ      -0.0000   ZZZZ     -55.0520
 -----------------------------------------------------------------
 Calculating analytic gradient of the SCF energy
 Gradient of SCF Energy
            1           2           3           4           5
    1   0.0589499  -0.0021043  -0.0230639  -0.0605591   0.0267774
    2   0.1004797  -0.0846013   0.0209102   0.0131123  -0.0499008
    3   0.0000000  -0.0000000  -0.0000000   0.0000000  -0.0000000
 Max gradient component =       1.005E-01
 RMS gradient           =       4.378E-02
 Gradient time:  CPU 5.07 s  wall 1.90 s
 Geometry Optimization Parameters
   NAtoms,    NIC,     NZ,  NCons,   NDum,   NFix, NCnnct, MaxDiis
        5      20       5       0       0       0       0       0

 Cartesian Hessian Update
 Hessian Updated using BFGS Update


** GEOMETRY OPTIMIZATION IN DELOCALIZED INTERNAL COORDINATES **
   Searching for a Minimum

   Optimization Cycle:   3

                       Coordinates (Angstroms)
     ATOM                X               Y               Z
      1  C         0.5666934339   -0.4047800343    0.0000000000
      2  P         1.5682619707    0.8366996151    0.0000000000
      3  F         3.0494939995    0.2914511960    0.0000000000
      4  Br       -1.6498311432    0.0298437294    0.0000000000
      5  F         0.9548961273   -1.7613912314    0.0000000000
   Point Group: cs    Number of degrees of freedom:     7


   Energy is  -3153.316184663

 Hessian Updated using BFGS Update

  7 Hessian modes will be used to form the next step
  Hessian Eigenvalues:
     0.037293    0.208382    0.250009    0.258450    0.275170    0.629186
     0.923415

 Minimum Search - Taking Simple RFO Step
 Searching for Lamda that Minimizes Along All modes
 Value Taken    Lamda =  -0.07406215
 Calculated Step too Large.  Step scaled by  0.402641
 Step Taken.  Stepsize is  0.300000

                             Maximum     Tolerance    Cnvgd?
         Gradient           0.072614      0.000300      NO
         Displacement       0.173302      0.001200      NO
         Energy change     -0.036125      0.000001      NO


 New Cartesian Coordinates Obtained by Inverse Iteration

 Displacement from previous Coordinates is:  0.297827
 ----------------------------------------------------------------
             Standard Nuclear Orientation (Angstroms)
    I     Atom           X                Y                Z
 ----------------------------------------------------------------
    1      C       0.5530834352    -0.4105854920     0.0000000000
    2      P       1.5475034473     0.8715418423     0.0000000000
    3      F       3.0233555496     0.2656135467     0.0000000000
    4      Br     -1.5303162540    -0.0156492290     0.0000000000
    5      F       0.8958882102    -1.7190973932     0.0000000000
 ----------------------------------------------------------------
 Molecular Point Group                 Cs    NOp =  2
 Largest Abelian Subgroup              Cs    NOp =  2
 Nuclear Repulsion Energy =   379.7925941932 hartrees
 There are       37 alpha and       37 beta electrons
 Applying Cartesian multipole field
    Component          Value
    ---------          -----
     (2,0,0)        1.00000E-11
     (0,2,0)        2.00000E-11
     (0,0,2)       -3.00000E-11
 Nucleus-field energy     =     0.0000000103 hartrees
 Requested basis set is 6-311++G(d,p)
 There are 50 shells and 144 basis functions
 A cutoff of  1.0D-11 yielded   1061 shell pairs
 There are      9359 function pairs (     10288 Cartesian)
 Smallest overlap matrix eigenvalue = 7.40E-04
 Guess MOs from SCF MO coefficient file

 -----------------------------------------------------------------------
  General SCF calculation program by
  Eric Jon Sundstrom, Paul Horn, Yuezhi Mao, Dmitri Zuev, Alec White,
  David Stuck, Shaama M.S., Shane Yost, Joonho Lee, David Small,
  Daniel Levine, Susi Lehtola, Hugh Burton, Evgeny Epifanovsky
 -----------------------------------------------------------------------
 Exchange:     0.2000 Hartree-Fock + 0.0800 Slater + 0.7200 B88
 Correlation:  0.1900 VWN1RPA + 0.8100 LYP
 Using SG-1 standard quadrature grid
 using 4 threads for integral computing
 -------------------------------------------------------
 OpenMP Integral computing Module                
 Release: version 2.0, May 2017, Q-Chem Inc. Pleasanton 
 -------------------------------------------------------
 -------------------------------------------------------
 OpenMP BLAS3 based DFT computing Module                
 Release: version 1.0, May 2013, Q-Chem Inc. Pittsburgh 
 -------------------------------------------------------
 A restricted SCF calculation will be
 performed using DIIS
 SCF converges when DIIS error is below 1.0e-08
 ---------------------------------------
  Cycle       Energy         DIIS error
 ---------------------------------------
    1   -3153.3367741242      1.19e-03  
    2   -3153.3414196040      2.91e-04  
    3   -3153.3413351135      3.53e-04  
    4   -3153.3415688312      1.37e-04  
    5   -3153.3416163576      3.63e-05  
    6   -3153.3416195518      9.36e-06  
    7   -3153.3416197212      3.49e-06  
    8   -3153.3416197489      1.54e-06  
    9   -3153.3416197532      1.91e-07  
   10   -3153.3416197533      7.91e-08  
   11   -3153.3416197533      3.47e-08  
   12   -3153.3416197533      5.76e-09  Convergence criterion met
 ---------------------------------------
 SCF time:   CPU 18.37s  wall 7.00s 
 SCF   energy in the final basis set =    -3153.3416197533
 Total energy in the final basis set =    -3153.3416197533

 --------------------------------------------------------------
             Orbital Energies (a.u.) and Symmetries
 --------------------------------------------------------------

 Alpha MOs, Restricted
 -- Occupied --                  
-482.87  -77.14  -62.52  -56.34  -56.34  -56.34  -24.75  -24.72
  1 A'    2 A'    3 A'    4 A'    5 A'    1 A"    6 A'    7 A'                 
-10.344  -8.727  -6.631  -6.560  -6.545  -6.545  -4.795  -4.789
  8 A'    9 A'   10 A'   11 A'   12 A'    2 A"   13 A'    3 A"                 
 -4.788  -2.670  -2.666  -2.666  -2.654  -2.654  -1.282  -1.249
 14 A'   15 A'   16 A'    4 A"   17 A'    5 A"   18 A'   19 A'                 
 -0.823  -0.754  -0.633  -0.564  -0.530  -0.519  -0.489  -0.482
 20 A'   21 A'   22 A'   23 A'   24 A'    6 A"    7 A"   25 A'                 
 -0.411  -0.345  -0.343  -0.327  -0.284
 26 A'   27 A'    8 A"   28 A'    9 A"                                         
 -- Virtual --                   
 -0.111  -0.085  -0.051   0.001   0.028   0.039   0.039   0.050
 29 A'   10 A"   30 A'   31 A'   32 A'   11 A"   33 A'   34 A'                 
  0.058   0.069   0.076   0.096   0.106   0.129   0.138   0.144
 35 A'   12 A"   36 A'   13 A"   37 A'   38 A'   39 A'   40 A'                 
  0.165   0.212   0.253   0.266   0.274   0.288   0.297   0.307
 41 A'   14 A"   42 A'   43 A'   15 A"   44 A'   16 A"   45 A'                 
  0.320   0.333   0.364   0.379   0.410   0.423   0.429   0.468
 46 A'   47 A'   48 A'   49 A'   50 A'   17 A"   51 A'   18 A"                 
  0.505   0.543   0.545   0.563   0.568   0.599   0.616   0.649
 52 A'   19 A"   53 A'   20 A"   54 A'   55 A'   56 A'   21 A"                 
  0.723   0.731   0.769   0.848   0.899   0.989   1.012   1.229
 57 A'   22 A"   58 A'   59 A'   60 A'   61 A'   62 A'   23 A"                 
  1.288   1.323   1.334   1.357   1.389   1.439   1.466   1.523
 24 A"   63 A'   64 A'   65 A'   25 A"   66 A'   26 A"   67 A'                 
  1.542   1.643   1.673   1.769   1.863   1.887   1.953   1.973
 27 A"   68 A'   69 A'   70 A'   71 A'   72 A'   73 A'   28 A"                 
  2.014   2.126   2.621   2.823   3.084   3.725   3.734   3.735
 74 A'   75 A'   29 A"   76 A'   77 A'   30 A"   78 A'   31 A"                 
  3.746   3.770   3.796   3.920   3.941   3.977   3.989   4.013
 79 A'   32 A"   80 A'   33 A"   81 A'   34 A"   82 A'   35 A"                 
  4.097   4.115   4.277   4.644   6.235   6.250   6.274   6.293
 83 A'   84 A'   85 A'   86 A'   36 A"   37 A"   87 A'   88 A'                 
  6.338   6.462   6.565   6.994   7.526   7.546   7.622  13.759
 89 A'   90 A'   91 A'   92 A'   38 A"   93 A'   94 A'   39 A"                 
 13.901  13.979  23.391  47.827  66.694  66.733 163.096 289.717
 95 A'   96 A'   97 A'   98 A'   99 A'  100 A'  101 A'   40 A"                 
289.736 289.8311020.603
102 A'  103 A'  104 A'                                                         

 Beta MOs, Restricted
 -- Occupied --                  
-482.87  -77.14  -62.52  -56.34  -56.34  -56.34  -24.75  -24.72
  1 A'    2 A'    3 A'    4 A'    5 A'    1 A"    6 A'    7 A'                 
-10.344  -8.727  -6.631  -6.560  -6.545  -6.545  -4.795  -4.789
  8 A'    9 A'   10 A'   11 A'   12 A'    2 A"   13 A'    3 A"                 
 -4.788  -2.670  -2.666  -2.666  -2.654  -2.654  -1.282  -1.249
 14 A'   15 A'   16 A'    4 A"   17 A'    5 A"   18 A'   19 A'                 
 -0.823  -0.754  -0.633  -0.564  -0.530  -0.519  -0.489  -0.482
 20 A'   21 A'   22 A'   23 A'   24 A'    6 A"    7 A"   25 A'                 
 -0.411  -0.345  -0.343  -0.327  -0.284
 26 A'   27 A'    8 A"   28 A'    9 A"                                         
 -- Virtual --                   
 -0.111  -0.085  -0.051   0.001   0.028   0.039   0.039   0.050
 29 A'   10 A"   30 A'   31 A'   32 A'   11 A"   33 A'   34 A'                 
  0.058   0.069   0.076   0.096   0.106   0.129   0.138   0.144
 35 A'   12 A"   36 A'   13 A"   37 A'   38 A'   39 A'   40 A'                 
  0.165   0.212   0.253   0.266   0.274   0.288   0.297   0.307
 41 A'   14 A"   42 A'   43 A'   15 A"   44 A'   16 A"   45 A'                 
  0.320   0.333   0.364   0.379   0.410   0.423   0.429   0.468
 46 A'   47 A'   48 A'   49 A'   50 A'   17 A"   51 A'   18 A"                 
  0.505   0.543   0.545   0.563   0.568   0.599   0.616   0.649
 52 A'   19 A"   53 A'   20 A"   54 A'   55 A'   56 A'   21 A"                 
  0.723   0.731   0.769   0.848   0.899   0.989   1.012   1.229
 57 A'   22 A"   58 A'   59 A'   60 A'   61 A'   62 A'   23 A"                 
  1.288   1.323   1.334   1.357   1.389   1.439   1.466   1.523
 24 A"   63 A'   64 A'   65 A'   25 A"   66 A'   26 A"   67 A'                 
  1.542   1.643   1.673   1.769   1.863   1.887   1.953   1.973
 27 A"   68 A'   69 A'   70 A'   71 A'   72 A'   73 A'   28 A"                 
  2.014   2.126   2.621   2.823   3.084   3.725   3.734   3.735
 74 A'   75 A'   29 A"   76 A'   77 A'   30 A"   78 A'   31 A"                 
  3.746   3.770   3.796   3.920   3.941   3.977   3.989   4.013
 79 A'   32 A"   80 A'   33 A"   81 A'   34 A"   82 A'   35 A"                 
  4.097   4.115   4.277   4.644   6.235   6.250   6.274   6.293
 83 A'   84 A'   85 A'   86 A'   36 A"   37 A"   87 A'   88 A'                 
  6.338   6.462   6.565   6.994   7.526   7.546   7.622  13.759
 89 A'   90 A'   91 A'   92 A'   38 A"   93 A'   94 A'   39 A"                 
 13.901  13.979  23.391  47.827  66.694  66.733 163.096 289.717
 95 A'   96 A'   97 A'   98 A'   99 A'  100 A'  101 A'   40 A"                 
289.736 289.8311020.603
102 A'  103 A'  104 A'                                                         
 --------------------------------------------------------------

          Ground-State Mulliken Net Atomic Charges

     Atom                 Charge (a.u.)
  ----------------------------------------
      1 C                    -0.223616
      2 P                     0.382654
      3 F                    -0.163539
      4 Br                    0.005934
      5 F                    -0.001432
  ----------------------------------------
  Sum of atomic charges =     0.000000

 -----------------------------------------------------------------
                    Cartesian Multipole Moments
 -----------------------------------------------------------------
    Charge (ESU x 10^10)
                 0.0000
    Dipole Moment (Debye)
         X      -0.5648      Y       0.8967      Z       0.0000
       Tot       1.0597
    Quadrupole Moments (Debye-Ang)
        XX     -48.5997     XY       1.2276     YY     -47.8869
        XZ       0.0000     YZ       0.0000     ZZ     -46.6268
    Octopole Moments (Debye-Ang^2)
       XXX     -66.7205    XXY       2.6543    XYY     -13.2031
       YYY      -2.4700    XXZ       0.0000    XYZ       0.0000
       YYZ       0.0000    XZZ     -11.2648    YZZ      -1.5097
       ZZZ       0.0000
    Hexadecapole Moments (Debye-Ang^3)
      XXXX    -828.8377   XXXY     -35.6553   XXYY    -163.4542
      XYYY     -35.6033   YYYY    -214.0706   XXXZ       0.0000
      XXYZ       0.0000   XYYZ       0.0000   YYYZ       0.0000
      XXZZ    -139.1825   XYZZ     -12.2012   YYZZ     -43.5515
      XZZZ       0.0000   YZZZ       0.0000   ZZZZ     -55.2018
 -----------------------------------------------------------------
 Calculating analytic gradient of the SCF energy
 Gradient of SCF Energy
            1           2           3           4           5
    1   0.0484561   0.0007688  -0.0170613  -0.0465863   0.0144227
    2   0.0539396  -0.0551202   0.0147209   0.0100111  -0.0235514
    3  -0.0000000   0.0000000  -0.0000000  -0.0000000   0.0000000
 Max gradient component =       5.512E-02
 RMS gradient           =       2.809E-02
 Gradient time:  CPU 5.22 s  wall 1.99 s
 Geometry Optimization Parameters
   NAtoms,    NIC,     NZ,  NCons,   NDum,   NFix, NCnnct, MaxDiis
        5      20       5       0       0       0       0       0

 Cartesian Hessian Update
 Hessian Updated using BFGS Update


** GEOMETRY OPTIMIZATION IN DELOCALIZED INTERNAL COORDINATES **
   Searching for a Minimum

   Optimization Cycle:   4

                       Coordinates (Angstroms)
     ATOM                X               Y               Z
      1  C         0.5530834352   -0.4105854920    0.0000000000
      2  P         1.5475034473    0.8715418423    0.0000000000
      3  F         3.0233555496    0.2656135467    0.0000000000
      4  Br       -1.5303162540   -0.0156492290    0.0000000000
      5  F         0.8958882102   -1.7190973932    0.0000000000
   Point Group: cs    Number of degrees of freedom:     7


   Energy is  -3153.341619753

 Hessian Updated using BFGS Update

  7 Hessian modes will be used to form the next step
  Hessian Eigenvalues:
     0.058641    0.233973    0.250222    0.269372    0.285381    0.616924
     0.888004

 Minimum Search - Taking Simple RFO Step
 Searching for Lamda that Minimizes Along All modes
 Value Taken    Lamda =  -0.03530233
 Calculated Step too Large.  Step scaled by  0.536460
 Step Taken.  Stepsize is  0.300000

                             Maximum     Tolerance    Cnvgd?
         Gradient           0.051273      0.000300      NO
         Displacement       0.174270      0.001200      NO
         Energy change     -0.025435      0.000001      NO


 New Cartesian Coordinates Obtained by Inverse Iteration

 Displacement from previous Coordinates is:  0.287536
 ----------------------------------------------------------------
             Standard Nuclear Orientation (Angstroms)
    I     Atom           X                Y                Z
 ----------------------------------------------------------------
    1      C       0.5310203208    -0.4081156947     0.0000000000
    2      P       1.5247681474     0.9040395908     0.0000000000
    3      F       2.9966949958     0.2458454061     0.0000000000
    4      Br     -1.4065831163    -0.0534690852     0.0000000000
    5      F       0.8436140406    -1.6964769423     0.0000000000
 ----------------------------------------------------------------
 Molecular Point Group                 Cs    NOp =  2
 Largest Abelian Subgroup              Cs    NOp =  2
 Nuclear Repulsion Energy =   391.4562420119 hartrees
 There are       37 alpha and       37 beta electrons
 Applying Cartesian multipole field
    Component          Value
    ---------          -----
     (2,0,0)        1.00000E-11
     (0,2,0)        2.00000E-11
     (0,0,2)       -3.00000E-11
 Nucleus-field energy     =     0.0000000097 hartrees
 Requested basis set is 6-311++G(d,p)
 There are 50 shells and 144 basis functions
 A cutoff of  1.0D-11 yielded   1073 shell pairs
 There are      9448 function pairs (     10386 Cartesian)
 Smallest overlap matrix eigenvalue = 6.18E-04
 Guess MOs from SCF MO coefficient file

 -----------------------------------------------------------------------
  General SCF calculation program by
  Eric Jon Sundstrom, Paul Horn, Yuezhi Mao, Dmitri Zuev, Alec White,
  David Stuck, Shaama M.S., Shane Yost, Joonho Lee, David Small,
  Daniel Levine, Susi Lehtola, Hugh Burton, Evgeny Epifanovsky
 -----------------------------------------------------------------------
 Exchange:     0.2000 Hartree-Fock + 0.0800 Slater + 0.7200 B88
 Correlation:  0.1900 VWN1RPA + 0.8100 LYP
 Using SG-1 standard quadrature grid
 using 4 threads for integral computing
 -------------------------------------------------------
 OpenMP Integral computing Module                
 Release: version 2.0, May 2017, Q-Chem Inc. Pleasanton 
 -------------------------------------------------------
 -------------------------------------------------------
 OpenMP BLAS3 based DFT computing Module                
 Release: version 1.0, May 2013, Q-Chem Inc. Pittsburgh 
 -------------------------------------------------------
 A restricted SCF calculation will be
 performed using DIIS
 SCF converges when DIIS error is below 1.0e-08
 ---------------------------------------
  Cycle       Energy         DIIS error
 ---------------------------------------
    1   -3153.3510935541      1.10e-03  
    2   -3153.3551742531      4.14e-04  
    3   -3153.3547810662      5.74e-04  
    4   -3153.3555648875      1.29e-04  
    5   -3153.3556128153      4.05e-05  
    6   -3153.3556164097      9.85e-06  
    7   -3153.3556165526      3.96e-06  
    8   -3153.3556165831      1.38e-06  
    9   -3153.3556165860      2.71e-07  
   10   -3153.3556165862      1.09e-07  
   11   -3153.3556165862      3.03e-08  
   12   -3153.3556165862      3.76e-09  Convergence criterion met
 ---------------------------------------
 SCF time:   CPU 18.62s  wall 7.00s 
 SCF   energy in the final basis set =    -3153.3556165862
 Total energy in the final basis set =    -3153.3556165862

 --------------------------------------------------------------
             Orbital Energies (a.u.) and Symmetries
 --------------------------------------------------------------

 Alpha MOs, Restricted
 -- Occupied --                  
-482.87  -77.13  -62.52  -56.34  -56.34  -56.34  -24.75  -24.71
  1 A'    2 A'    3 A'    4 A'    5 A'    1 A"    6 A'    7 A'                 
-10.340  -8.731  -6.626  -6.563  -6.549  -6.549  -4.790  -4.784
  8 A'    9 A'   10 A'   11 A'   12 A'    2 A"   13 A'    3 A"                 
 -4.782  -2.674  -2.670  -2.669  -2.658  -2.658  -1.293  -1.235
 14 A'   15 A'   16 A'    4 A"   17 A'    5 A"   18 A'   19 A'                 
 -0.844  -0.744  -0.636  -0.557  -0.537  -0.525  -0.478  -0.473
 20 A'   21 A'   22 A'   23 A'   24 A'    6 A"    7 A"   25 A'                 
 -0.420  -0.353  -0.344  -0.333  -0.274
 26 A'    8 A"   27 A'   28 A'    9 A"                                         
 -- Virtual --                   
 -0.084  -0.075  -0.042  -0.002   0.029   0.040   0.042   0.053
 10 A"   29 A'   30 A'   31 A'   32 A'   11 A"   33 A'   34 A'                 
  0.055   0.068   0.077   0.096   0.106   0.128   0.136   0.148
 35 A'   12 A"   36 A'   13 A"   37 A'   38 A'   39 A'   40 A'                 
  0.172   0.216   0.258   0.270   0.278   0.289   0.297   0.304
 41 A'   14 A"   42 A'   43 A'   15 A"   44 A'   16 A"   45 A'                 
  0.323   0.327   0.367   0.385   0.412   0.417   0.430   0.473
 46 A'   47 A'   48 A'   49 A'   50 A'   17 A"   51 A'   18 A"                 
  0.512   0.534   0.534   0.557   0.572   0.607   0.625   0.653
 52 A'   19 A"   53 A'   20 A"   54 A'   55 A'   56 A'   21 A"                 
  0.746   0.767   0.793   0.854   0.907   0.971   1.014   1.249
 22 A"   57 A'   58 A'   59 A'   60 A'   61 A'   62 A'   23 A"                 
  1.293   1.320   1.341   1.370   1.391   1.445   1.460   1.544
 24 A"   63 A'   64 A'   65 A'   25 A"   66 A'   26 A"   27 A"                 
  1.590   1.663   1.675   1.767   1.872   1.883   1.961   1.974
 67 A'   68 A'   69 A'   70 A'   71 A'   72 A'   73 A'   28 A"                 
  2.027   2.148   2.619   2.864   3.093   3.724   3.734   3.746
 74 A'   75 A'   29 A"   76 A'   77 A'   30 A"   78 A'   31 A"                 
  3.758   3.778   3.807   3.939   3.954   3.979   3.990   4.031
 79 A'   32 A"   80 A'   33 A"   81 A'   34 A"   82 A'   35 A"                 
  4.095   4.146   4.326   4.659   6.243   6.252   6.284   6.304
 83 A'   84 A'   85 A'   86 A'   36 A"   37 A"   87 A'   88 A'                 
  6.345   6.464   6.610   6.986   7.524   7.551   7.625  13.765
 89 A'   90 A'   91 A'   92 A'   38 A"   93 A'   94 A'   39 A"                 
 13.896  13.973  23.412  47.841  66.698  66.742 163.085 289.717
 95 A'   96 A'   97 A'   98 A'   99 A'  100 A'  101 A'   40 A"                 
289.744 289.8481020.620
102 A'  103 A'  104 A'                                                         

 Beta MOs, Restricted
 -- Occupied --                  
-482.87  -77.13  -62.52  -56.34  -56.34  -56.34  -24.75  -24.71
  1 A'    2 A'    3 A'    4 A'    5 A'    1 A"    6 A'    7 A'                 
-10.340  -8.731  -6.626  -6.563  -6.549  -6.549  -4.790  -4.784
  8 A'    9 A'   10 A'   11 A'   12 A'    2 A"   13 A'    3 A"                 
 -4.782  -2.674  -2.670  -2.669  -2.658  -2.658  -1.293  -1.235
 14 A'   15 A'   16 A'    4 A"   17 A'    5 A"   18 A'   19 A'                 
 -0.844  -0.744  -0.636  -0.557  -0.537  -0.525  -0.478  -0.473
 20 A'   21 A'   22 A'   23 A'   24 A'    6 A"    7 A"   25 A'                 
 -0.420  -0.353  -0.344  -0.333  -0.274
 26 A'    8 A"   27 A'   28 A'    9 A"                                         
 -- Virtual --                   
 -0.084  -0.075  -0.042  -0.002   0.029   0.040   0.042   0.053
 10 A"   29 A'   30 A'   31 A'   32 A'   11 A"   33 A'   34 A'                 
  0.055   0.068   0.077   0.096   0.106   0.128   0.136   0.148
 35 A'   12 A"   36 A'   13 A"   37 A'   38 A'   39 A'   40 A'                 
  0.172   0.216   0.258   0.270   0.278   0.289   0.297   0.304
 41 A'   14 A"   42 A'   43 A'   15 A"   44 A'   16 A"   45 A'                 
  0.323   0.327   0.367   0.385   0.412   0.417   0.430   0.473
 46 A'   47 A'   48 A'   49 A'   50 A'   17 A"   51 A'   18 A"                 
  0.512   0.534   0.534   0.557   0.572   0.607   0.625   0.653
 52 A'   19 A"   53 A'   20 A"   54 A'   55 A'   56 A'   21 A"                 
  0.746   0.767   0.793   0.854   0.907   0.971   1.014   1.249
 22 A"   57 A'   58 A'   59 A'   60 A'   61 A'   62 A'   23 A"                 
  1.293   1.320   1.341   1.370   1.391   1.445   1.460   1.544
 24 A"   63 A'   64 A'   65 A'   25 A"   66 A'   26 A"   27 A"                 
  1.590   1.663   1.675   1.767   1.872   1.883   1.961   1.974
 67 A'   68 A'   69 A'   70 A'   71 A'   72 A'   73 A'   28 A"                 
  2.027   2.148   2.619   2.864   3.093   3.724   3.734   3.746
 74 A'   75 A'   29 A"   76 A'   77 A'   30 A"   78 A'   31 A"                 
  3.758   3.778   3.807   3.939   3.954   3.979   3.990   4.031
 79 A'   32 A"   80 A'   33 A"   81 A'   34 A"   82 A'   35 A"                 
  4.095   4.146   4.326   4.659   6.243   6.252   6.284   6.304
 83 A'   84 A'   85 A'   86 A'   36 A"   37 A"   87 A'   88 A'                 
  6.345   6.464   6.610   6.986   7.524   7.551   7.625  13.765
 89 A'   90 A'   91 A'   92 A'   38 A"   93 A'   94 A'   39 A"                 
 13.896  13.973  23.412  47.841  66.698  66.742 163.085 289.717
 95 A'   96 A'   97 A'   98 A'   99 A'  100 A'  101 A'   40 A"                 
289.744 289.8481020.620
102 A'  103 A'  104 A'                                                         
 --------------------------------------------------------------

          Ground-State Mulliken Net Atomic Charges

     Atom                 Charge (a.u.)
  ----------------------------------------
      1 C                    -0.247327
      2 P                     0.381480
      3 F                    -0.182787
      4 Br                    0.028571
      5 F                     0.020063
  ----------------------------------------
  Sum of atomic charges =     0.000000

 -----------------------------------------------------------------
                    Cartesian Multipole Moments
 -----------------------------------------------------------------
    Charge (ESU x 10^10)
                -0.0000
    Dipole Moment (Debye)
         X      -1.0273      Y       0.8574      Z      -0.0000
       Tot       1.3381
    Quadrupole Moments (Debye-Ang)
        XX     -49.3700     XY       1.2730     YY     -47.5342
        XZ      -0.0000     YZ      -0.0000     ZZ     -46.5129
    Octopole Moments (Debye-Ang^2)
       XXX     -73.1732    XXY       2.6499    XYY     -14.8304
       YYY      -1.9906    XXZ      -0.0000    XYZ      -0.0000
       YYZ      -0.0000    XZZ     -13.4785    YZZ      -1.4907
       ZZZ      -0.0000
    Hexadecapole Moments (Debye-Ang^3)
      XXXX    -786.6114   XXXY     -39.2728   XXYY    -154.3632
      XYYY     -40.4212   YYYY    -214.9656   XXXZ      -0.0000
      XXYZ      -0.0000   XYYZ      -0.0000   YYYZ       0.0000
      XXZZ    -130.7711   XYZZ     -14.0687   YYZZ     -43.7855
      XZZZ      -0.0000   YZZZ      -0.0000   ZZZZ     -55.0359
 -----------------------------------------------------------------
 Calculating analytic gradient of the SCF energy
 Gradient of SCF Energy
            1           2           3           4           5
    1   0.0314590  -0.0017721  -0.0116992  -0.0201018   0.0021141
    2   0.0207289  -0.0301242   0.0084953   0.0046832  -0.0037832
    3  -0.0000000  -0.0000000   0.0000000   0.0000000   0.0000000
 Max gradient component =       3.146E-02
 RMS gradient           =       1.410E-02
 Gradient time:  CPU 5.31 s  wall 2.09 s
 Geometry Optimization Parameters
   NAtoms,    NIC,     NZ,  NCons,   NDum,   NFix, NCnnct, MaxDiis
        5      20       5       0       0       0       0       0

 Cartesian Hessian Update
 Hessian Updated using BFGS Update


** GEOMETRY OPTIMIZATION IN DELOCALIZED INTERNAL COORDINATES **
   Searching for a Minimum

   Optimization Cycle:   5

                       Coordinates (Angstroms)
     ATOM                X               Y               Z
      1  C         0.5310203208   -0.4081156947    0.0000000000
      2  P         1.5247681474    0.9040395908    0.0000000000
      3  F         2.9966949958    0.2458454061    0.0000000000
      4  Br       -1.4065831163   -0.0534690852    0.0000000000
      5  F         0.8436140406   -1.6964769423    0.0000000000
   Point Group: cs    Number of degrees of freedom:     7


   Energy is  -3153.355616586

 Hessian Updated using BFGS Update

  7 Hessian modes will be used to form the next step
  Hessian Eigenvalues:
     0.084402    0.243105    0.255039    0.272079    0.302721    0.604632
     0.861076

 Minimum Search - Taking Simple RFO Step
 Searching for Lamda that Minimizes Along All modes
 Value Taken    Lamda =  -0.00679436
 Step Taken.  Stepsize is  0.241931

                             Maximum     Tolerance    Cnvgd?
         Gradient           0.026646      0.000300      NO
         Displacement       0.148479      0.001200      NO
         Energy change     -0.013997      0.000001      NO


 New Cartesian Coordinates Obtained by Inverse Iteration

 Displacement from previous Coordinates is:  0.211225
 ----------------------------------------------------------------
             Standard Nuclear Orientation (Angstroms)
    I     Atom           X                Y                Z
 ----------------------------------------------------------------
    1      C       0.5001312844    -0.3945860714     0.0000000000
    2      P       1.5129526911     0.9337975032     0.0000000000
    3      F       2.9804342421     0.2202365840     0.0000000000
    4      Br     -1.3213038634    -0.0877048459     0.0000000000
    5      F       0.8173000341    -1.6799198951     0.0000000000
 ----------------------------------------------------------------
 Molecular Point Group                 Cs    NOp =  2
 Largest Abelian Subgroup              Cs    NOp =  2
 Nuclear Repulsion Energy =   399.9060531344 hartrees
 There are       37 alpha and       37 beta electrons
 Applying Cartesian multipole field
    Component          Value
    ---------          -----
     (2,0,0)        1.00000E-11
     (0,2,0)        2.00000E-11
     (0,0,2)       -3.00000E-11
 Nucleus-field energy     =     0.0000000094 hartrees
 Requested basis set is 6-311++G(d,p)
 There are 50 shells and 144 basis functions
 A cutoff of  1.0D-11 yielded   1081 shell pairs
 There are      9510 function pairs (     10455 Cartesian)
 Smallest overlap matrix eigenvalue = 4.62E-04
 Guess MOs from SCF MO coefficient file

 -----------------------------------------------------------------------
  General SCF calculation program by
  Eric Jon Sundstrom, Paul Horn, Yuezhi Mao, Dmitri Zuev, Alec White,
  David Stuck, Shaama M.S., Shane Yost, Joonho Lee, David Small,
  Daniel Levine, Susi Lehtola, Hugh Burton, Evgeny Epifanovsky
 -----------------------------------------------------------------------
 Exchange:     0.2000 Hartree-Fock + 0.0800 Slater + 0.7200 B88
 Correlation:  0.1900 VWN1RPA + 0.8100 LYP
 Using SG-1 standard quadrature grid
 using 4 threads for integral computing
 -------------------------------------------------------
 OpenMP Integral computing Module                
 Release: version 2.0, May 2017, Q-Chem Inc. Pleasanton 
 -------------------------------------------------------
 -------------------------------------------------------
 OpenMP BLAS3 based DFT computing Module                
 Release: version 1.0, May 2013, Q-Chem Inc. Pittsburgh 
 -------------------------------------------------------
 A restricted SCF calculation will be
 performed using DIIS
 SCF converges when DIIS error is below 1.0e-08
 ---------------------------------------
  Cycle       Energy         DIIS error
 ---------------------------------------
    1   -3153.3533067584      1.01e-03  
    2   -3153.3568315457      4.11e-04  
    3   -3153.3565851062      5.25e-04  
    4   -3153.3571948846      1.28e-04  
    5   -3153.3572419101      4.50e-05  
    6   -3153.3572464016      9.36e-06  
    7   -3153.3572465446      4.22e-06  
    8   -3153.3572465774      9.90e-07  
    9   -3153.3572465785      3.33e-07  
   10   -3153.3572465788      1.21e-07  
   11   -3153.3572465788      2.23e-08  
   12   -3153.3572465788      3.79e-09  Convergence criterion met
 ---------------------------------------
 SCF time:   CPU 18.74s  wall 6.00s 
 SCF   energy in the final basis set =    -3153.3572465788
 Total energy in the final basis set =    -3153.3572465788

 --------------------------------------------------------------
             Orbital Energies (a.u.) and Symmetries
 --------------------------------------------------------------

 Alpha MOs, Restricted
 -- Occupied --                  
-482.87  -77.13  -62.53  -56.35  -56.34  -56.34  -24.75  -24.70
  1 A'    2 A'    3 A'    4 A'    5 A'    1 A"    6 A'    7 A'                 
-10.337  -8.737  -6.622  -6.569  -6.556  -6.555  -4.786  -4.780
  8 A'    9 A'   10 A'   11 A'   12 A'    2 A"   13 A'    3 A"                 
 -4.779  -2.680  -2.676  -2.676  -2.665  -2.665  -1.291  -1.221
 14 A'   15 A'   16 A'    4 A"   17 A'    5 A"   18 A'   19 A'                 
 -0.869  -0.734  -0.633  -0.551  -0.537  -0.523  -0.467  -0.463
 20 A'   21 A'   22 A'   23 A'   24 A'    6 A"    7 A"   25 A'                 
 -0.428  -0.364  -0.342  -0.340  -0.266
 26 A'    8 A"   27 A'   28 A'    9 A"                                         
 -- Virtual --                   
 -0.086  -0.059  -0.028  -0.003   0.029   0.040   0.045   0.052
 10 A"   29 A'   30 A'   31 A'   32 A'   11 A"   33 A'   34 A'                 
  0.056   0.067   0.079   0.097   0.106   0.127   0.134   0.153
 35 A'   12 A"   36 A'   13 A"   37 A'   38 A'   39 A'   40 A'                 
  0.172   0.219   0.262   0.271   0.281   0.288   0.296   0.302
 41 A'   14 A"   42 A'   43 A'   15 A"   44 A'   16 A"   45 A'                 
  0.321   0.324   0.369   0.393   0.409   0.413   0.435   0.483
 46 A'   47 A'   48 A'   49 A'   17 A"   50 A'   51 A'   18 A"                 
  0.509   0.523   0.527   0.550   0.575   0.605   0.635   0.657
 52 A'   19 A"   53 A'   20 A"   54 A'   55 A'   56 A'   21 A"                 
  0.755   0.795   0.804   0.861   0.919   0.951   1.024   1.262
 22 A"   57 A'   58 A'   59 A'   60 A'   61 A'   62 A'   23 A"                 
  1.299   1.320   1.350   1.381   1.407   1.446   1.454   1.547
 24 A"   63 A'   64 A'   65 A'   25 A"   66 A'   26 A"   27 A"                 
  1.632   1.674   1.691   1.764   1.853   1.903   1.966   1.973
 67 A'   68 A'   69 A'   70 A'   71 A'   72 A'   73 A'   28 A"                 
  2.032   2.144   2.619   2.906   3.077   3.728   3.738   3.757
 74 A'   75 A'   29 A"   76 A'   77 A'   30 A"   78 A'   31 A"                 
  3.769   3.784   3.814   3.937   3.958   3.981   3.988   4.045
 79 A'   32 A"   80 A'   33 A"   81 A'   34 A"   82 A'   35 A"                 
  4.085   4.167   4.326   4.661   6.250   6.259   6.295   6.313
 83 A'   84 A'   85 A'   86 A'   36 A"   37 A"   87 A'   88 A'                 
  6.349   6.465   6.649   6.973   7.519   7.551   7.624  13.769
 89 A'   90 A'   91 A'   92 A'   38 A"   93 A'   94 A'   39 A"                 
 13.892  13.965  23.417  47.862  66.705  66.750 163.070 289.715
 95 A'   96 A'   97 A'   98 A'   99 A'  100 A'  101 A'   40 A"                 
289.747 289.8481020.648
102 A'  103 A'  104 A'                                                         

 Beta MOs, Restricted
 -- Occupied --                  
-482.87  -77.13  -62.53  -56.35  -56.34  -56.34  -24.75  -24.70
  1 A'    2 A'    3 A'    4 A'    5 A'    1 A"    6 A'    7 A'                 
-10.337  -8.737  -6.622  -6.569  -6.556  -6.555  -4.786  -4.780
  8 A'    9 A'   10 A'   11 A'   12 A'    2 A"   13 A'    3 A"                 
 -4.779  -2.680  -2.676  -2.676  -2.665  -2.665  -1.291  -1.221
 14 A'   15 A'   16 A'    4 A"   17 A'    5 A"   18 A'   19 A'                 
 -0.869  -0.734  -0.633  -0.551  -0.537  -0.523  -0.467  -0.463
 20 A'   21 A'   22 A'   23 A'   24 A'    6 A"    7 A"   25 A'                 
 -0.428  -0.364  -0.342  -0.340  -0.266
 26 A'    8 A"   27 A'   28 A'    9 A"                                         
 -- Virtual --                   
 -0.086  -0.059  -0.028  -0.003   0.029   0.040   0.045   0.052
 10 A"   29 A'   30 A'   31 A'   32 A'   11 A"   33 A'   34 A'                 
  0.056   0.067   0.079   0.097   0.106   0.127   0.134   0.153
 35 A'   12 A"   36 A'   13 A"   37 A'   38 A'   39 A'   40 A'                 
  0.172   0.219   0.262   0.271   0.281   0.288   0.296   0.302
 41 A'   14 A"   42 A'   43 A'   15 A"   44 A'   16 A"   45 A'                 
  0.321   0.324   0.369   0.393   0.409   0.413   0.435   0.483
 46 A'   47 A'   48 A'   49 A'   17 A"   50 A'   51 A'   18 A"                 
  0.509   0.523   0.527   0.550   0.575   0.605   0.635   0.657
 52 A'   19 A"   53 A'   20 A"   54 A'   55 A'   56 A'   21 A"                 
  0.755   0.795   0.804   0.861   0.919   0.951   1.024   1.262
 22 A"   57 A'   58 A'   59 A'   60 A'   61 A'   62 A'   23 A"                 
  1.299   1.320   1.350   1.381   1.407   1.446   1.454   1.547
 24 A"   63 A'   64 A'   65 A'   25 A"   66 A'   26 A"   27 A"                 
  1.632   1.674   1.691   1.764   1.853   1.903   1.966   1.973
 67 A'   68 A'   69 A'   70 A'   71 A'   72 A'   73 A'   28 A"                 
  2.032   2.144   2.619   2.906   3.077   3.728   3.738   3.757
 74 A'   75 A'   29 A"   76 A'   77 A'   30 A"   78 A'   31 A"                 
  3.769   3.784   3.814   3.937   3.958   3.981   3.988   4.045
 79 A'   32 A"   80 A'   33 A"   81 A'   34 A"   82 A'   35 A"                 
  4.085   4.167   4.326   4.661   6.250   6.259   6.295   6.313
 83 A'   84 A'   85 A'   86 A'   36 A"   37 A"   87 A'   88 A'                 
  6.349   6.465   6.649   6.973   7.519   7.551   7.624  13.769
 89 A'   90 A'   91 A'   92 A'   38 A"   93 A'   94 A'   39 A"                 
 13.892  13.965  23.417  47.862  66.705  66.750 163.070 289.715
 95 A'   96 A'   97 A'   98 A'   99 A'  100 A'  101 A'   40 A"                 
289.747 289.8481020.648
102 A'  103 A'  104 A'                                                         
 --------------------------------------------------------------

          Ground-State Mulliken Net Atomic Charges

     Atom                 Charge (a.u.)
  ----------------------------------------
      1 C                    -0.260037
      2 P                     0.377033
      3 F                    -0.200728
      4 Br                    0.064677
      5 F                     0.019056
  ----------------------------------------
  Sum of atomic charges =     0.000000

 -----------------------------------------------------------------
                    Cartesian Multipole Moments
 -----------------------------------------------------------------
    Charge (ESU x 10^10)
                 0.0000
    Dipole Moment (Debye)
         X      -1.5493      Y       0.9206      Z      -0.0000
       Tot       1.8022
    Quadrupole Moments (Debye-Ang)
        XX     -49.9944     XY       1.4410     YY     -47.4411
        XZ      -0.0000     YZ       0.0000     ZZ     -46.4023
    Octopole Moments (Debye-Ang^2)
       XXX     -78.5486    XXY       2.8407    XYY     -16.3173
       YYY      -1.2560    XXZ      -0.0000    XYZ      -0.0000
       YYZ      -0.0000    XZZ     -15.2710    YZZ      -1.4522
       ZZZ      -0.0000
    Hexadecapole Moments (Debye-Ang^3)
      XXXX    -761.5219   XXXY     -41.4108   XXYY    -149.1491
      XYYY     -43.8188   YYYY    -217.4054   XXXZ      -0.0000
      XXYZ      -0.0000   XYYZ      -0.0000   YYYZ       0.0000
      XXZZ    -125.6573   XYZZ     -15.4711   YYZZ     -44.2624
      XZZZ      -0.0000   YZZZ       0.0000   ZZZZ     -54.8218
 -----------------------------------------------------------------
 Calculating analytic gradient of the SCF energy
 Gradient of SCF Energy
            1           2           3           4           5
    1  -0.0085364  -0.0054307  -0.0043875   0.0233206  -0.0049660
    2   0.0070132  -0.0088104   0.0024698  -0.0034010   0.0027284
    3  -0.0000000  -0.0000000   0.0000000   0.0000000   0.0000000
 Max gradient component =       2.332E-02
 RMS gradient           =       7.492E-03
 Gradient time:  CPU 5.41 s  wall 2.10 s
 Geometry Optimization Parameters
   NAtoms,    NIC,     NZ,  NCons,   NDum,   NFix, NCnnct, MaxDiis
        5      20       5       0       0       0       0       0

 Cartesian Hessian Update
 Hessian Updated using BFGS Update


** GEOMETRY OPTIMIZATION IN DELOCALIZED INTERNAL COORDINATES **
   Searching for a Minimum

   Optimization Cycle:   6

                       Coordinates (Angstroms)
     ATOM                X               Y               Z
      1  C         0.5001312844   -0.3945860714    0.0000000000
      2  P         1.5129526911    0.9337975032    0.0000000000
      3  F         2.9804342421    0.2202365840    0.0000000000
      4  Br       -1.3213038634   -0.0877048459    0.0000000000
      5  F         0.8173000341   -1.6799198951    0.0000000000
   Point Group: cs    Number of degrees of freedom:     7


   Energy is  -3153.357246579

 Hessian Updated using BFGS Update

  7 Hessian modes will be used to form the next step
  Hessian Eigenvalues:
     0.160269    0.231940    0.261538    0.278079    0.317922    0.570893
     0.817998

 Minimum Search - Taking Simple RFO Step
 Searching for Lamda that Minimizes Along All modes
 Value Taken    Lamda =  -0.00275870
 Step Taken.  Stepsize is  0.110408

                             Maximum     Tolerance    Cnvgd?
         Gradient           0.020201      0.000300      NO
         Displacement       0.068063      0.001200      NO
         Energy change     -0.001630      0.000001      NO


 New Cartesian Coordinates Obtained by Inverse Iteration

 Displacement from previous Coordinates is:  0.111308
 ----------------------------------------------------------------
             Standard Nuclear Orientation (Angstroms)
    I     Atom           X                Y                Z
 ----------------------------------------------------------------
    1      C       0.5087116271    -0.3931388343     0.0000000000
    2      P       1.5261291173     0.9369138532     0.0000000000
    3      F       2.9903673699     0.2088771518     0.0000000000
    4      Br     -1.3715430317    -0.0910713016     0.0000000000
    5      F       0.8358493056    -1.6697575943     0.0000000000
 ----------------------------------------------------------------
 Molecular Point Group                 Cs    NOp =  2
 Largest Abelian Subgroup              Cs    NOp =  2
 Nuclear Repulsion Energy =   394.7494862214 hartrees
 There are       37 alpha and       37 beta electrons
 Applying Cartesian multipole field
    Component          Value
    ---------          -----
     (2,0,0)        1.00000E-11
     (0,2,0)        2.00000E-11
     (0,0,2)       -3.00000E-11
 Nucleus-field energy     =     0.0000000096 hartrees
 Requested basis set is 6-311++G(d,p)
 There are 50 shells and 144 basis functions
 A cutoff of  1.0D-11 yielded   1074 shell pairs
 There are      9460 function pairs (     10398 Cartesian)
 Smallest overlap matrix eigenvalue = 5.27E-04
 Guess MOs from SCF MO coefficient file

 -----------------------------------------------------------------------
  General SCF calculation program by
  Eric Jon Sundstrom, Paul Horn, Yuezhi Mao, Dmitri Zuev, Alec White,
  David Stuck, Shaama M.S., Shane Yost, Joonho Lee, David Small,
  Daniel Levine, Susi Lehtola, Hugh Burton, Evgeny Epifanovsky
 -----------------------------------------------------------------------
 Exchange:     0.2000 Hartree-Fock + 0.0800 Slater + 0.7200 B88
 Correlation:  0.1900 VWN1RPA + 0.8100 LYP
 Using SG-1 standard quadrature grid
 using 4 threads for integral computing
 -------------------------------------------------------
 OpenMP Integral computing Module                
 Release: version 2.0, May 2017, Q-Chem Inc. Pleasanton 
 -------------------------------------------------------
 -------------------------------------------------------
 OpenMP BLAS3 based DFT computing Module                
 Release: version 1.0, May 2013, Q-Chem Inc. Pittsburgh 
 -------------------------------------------------------
 A restricted SCF calculation will be
 performed using DIIS
 SCF converges when DIIS error is below 1.0e-08
 ---------------------------------------
  Cycle       Energy         DIIS error
 ---------------------------------------
    1   -3153.3576341665      4.98e-04  
    2   -3153.3582207459      3.42e-04  
    3   -3153.3581357683      3.82e-04  
    4   -3153.3585287039      6.86e-05  
    5   -3153.3585403348      1.54e-05  
    6   -3153.3585406666      4.12e-06  
    7   -3153.3585407048      1.65e-06  
    8   -3153.3585407100      4.35e-07  
    9   -3153.3585407102      1.07e-07  
   10   -3153.3585407102      5.26e-08  
   11   -3153.3585407102      7.73e-09  Convergence criterion met
 ---------------------------------------
 SCF time:   CPU 17.18s  wall 6.00s 
 SCF   energy in the final basis set =    -3153.3585407102
 Total energy in the final basis set =    -3153.3585407102

 --------------------------------------------------------------
             Orbital Energies (a.u.) and Symmetries
 --------------------------------------------------------------

 Alpha MOs, Restricted
 -- Occupied --                  
-482.87  -77.13  -62.53  -56.35  -56.34  -56.34  -24.75  -24.70
  1 A'    2 A'    3 A'    4 A'    5 A'    1 A"    6 A'    7 A'                 
-10.341  -8.734  -6.624  -6.566  -6.553  -6.552  -4.788  -4.782
  8 A'    9 A'   10 A'   11 A'   12 A'    2 A"   13 A'    3 A"                 
 -4.781  -2.677  -2.673  -2.673  -2.662  -2.662  -1.296  -1.222
 14 A'   15 A'   16 A'    4 A"   17 A'    5 A"   18 A'   19 A'                 
 -0.856  -0.737  -0.636  -0.550  -0.539  -0.526  -0.468  -0.463
 20 A'   21 A'   22 A'   23 A'   24 A'    6 A"    7 A"   25 A'                 
 -0.425  -0.358  -0.344  -0.337  -0.269
 26 A'    8 A"   27 A'   28 A'    9 A"                                         
 -- Virtual --                   
 -0.087  -0.065  -0.038  -0.003   0.028   0.040   0.043   0.053
 10 A"   29 A'   30 A'   31 A'   32 A'   11 A"   33 A'   34 A'                 
  0.055   0.068   0.078   0.096   0.105   0.127   0.133   0.152
 35 A'   12 A"   36 A'   13 A"   37 A'   38 A'   39 A'   40 A'                 
  0.174   0.218   0.261   0.268   0.280   0.288   0.296   0.301
 41 A'   14 A"   42 A'   43 A'   15 A"   44 A'   16 A"   45 A'                 
  0.322   0.323   0.368   0.387   0.412   0.413   0.435   0.477
 46 A'   47 A'   48 A'   49 A'   50 A'   17 A"   51 A'   18 A"                 
  0.512   0.527   0.527   0.552   0.573   0.604   0.626   0.655
 52 A'   19 A"   53 A'   20 A"   54 A'   55 A'   56 A'   21 A"                 
  0.753   0.784   0.800   0.856   0.907   0.947   1.017   1.255
 22 A"   57 A'   58 A'   59 A'   60 A'   61 A'   62 A'   23 A"                 
  1.297   1.315   1.352   1.381   1.396   1.444   1.450   1.546
 24 A"   63 A'   64 A'   65 A'   25 A"   66 A'   26 A"   27 A"                 
  1.616   1.672   1.678   1.766   1.850   1.890   1.967   1.973
 67 A'   68 A'   69 A'   70 A'   71 A'   72 A'   73 A'   28 A"                 
  2.028   2.149   2.617   2.887   3.075   3.725   3.735   3.756
 74 A'   75 A'   29 A"   76 A'   77 A'   30 A"   78 A'   31 A"                 
  3.768   3.782   3.813   3.941   3.957   3.981   3.988   4.039
 79 A'   32 A"   80 A'   33 A"   81 A'   34 A"   82 A'   35 A"                 
  4.081   4.157   4.330   4.660   6.246   6.257   6.296   6.314
 83 A'   84 A'   85 A'   86 A'   36 A"   37 A"   87 A'   88 A'                 
  6.343   6.463   6.631   6.968   7.522   7.550   7.623  13.767
 89 A'   90 A'   91 A'   92 A'   38 A"   93 A'   94 A'   39 A"                 
 13.889  13.959  23.414  47.849  66.700  66.748 163.063 289.716
 95 A'   96 A'   97 A'   98 A'   99 A'  100 A'  101 A'   40 A"                 
289.745 289.8481020.631
102 A'  103 A'  104 A'                                                         

 Beta MOs, Restricted
 -- Occupied --                  
-482.87  -77.13  -62.53  -56.35  -56.34  -56.34  -24.75  -24.70
  1 A'    2 A'    3 A'    4 A'    5 A'    1 A"    6 A'    7 A'                 
-10.341  -8.734  -6.624  -6.566  -6.553  -6.552  -4.788  -4.782
  8 A'    9 A'   10 A'   11 A'   12 A'    2 A"   13 A'    3 A"                 
 -4.781  -2.677  -2.673  -2.673  -2.662  -2.662  -1.296  -1.222
 14 A'   15 A'   16 A'    4 A"   17 A'    5 A"   18 A'   19 A'                 
 -0.856  -0.737  -0.636  -0.550  -0.539  -0.526  -0.468  -0.463
 20 A'   21 A'   22 A'   23 A'   24 A'    6 A"    7 A"   25 A'                 
 -0.425  -0.358  -0.344  -0.337  -0.269
 26 A'    8 A"   27 A'   28 A'    9 A"                                         
 -- Virtual --                   
 -0.087  -0.065  -0.038  -0.003   0.028   0.040   0.043   0.053
 10 A"   29 A'   30 A'   31 A'   32 A'   11 A"   33 A'   34 A'                 
  0.055   0.068   0.078   0.096   0.105   0.127   0.133   0.152
 35 A'   12 A"   36 A'   13 A"   37 A'   38 A'   39 A'   40 A'                 
  0.174   0.218   0.261   0.268   0.280   0.288   0.296   0.301
 41 A'   14 A"   42 A'   43 A'   15 A"   44 A'   16 A"   45 A'                 
  0.322   0.323   0.368   0.387   0.412   0.413   0.435   0.477
 46 A'   47 A'   48 A'   49 A'   50 A'   17 A"   51 A'   18 A"                 
  0.512   0.527   0.527   0.552   0.573   0.604   0.626   0.655
 52 A'   19 A"   53 A'   20 A"   54 A'   55 A'   56 A'   21 A"                 
  0.753   0.784   0.800   0.856   0.907   0.947   1.017   1.255
 22 A"   57 A'   58 A'   59 A'   60 A'   61 A'   62 A'   23 A"                 
  1.297   1.315   1.352   1.381   1.396   1.444   1.450   1.546
 24 A"   63 A'   64 A'   65 A'   25 A"   66 A'   26 A"   27 A"                 
  1.616   1.672   1.678   1.766   1.850   1.890   1.967   1.973
 67 A'   68 A'   69 A'   70 A'   71 A'   72 A'   73 A'   28 A"                 
  2.028   2.149   2.617   2.887   3.075   3.725   3.735   3.756
 74 A'   75 A'   29 A"   76 A'   77 A'   30 A"   78 A'   31 A"                 
  3.768   3.782   3.813   3.941   3.957   3.981   3.988   4.039
 79 A'   32 A"   80 A'   33 A"   81 A'   34 A"   82 A'   35 A"                 
  4.081   4.157   4.330   4.660   6.246   6.257   6.296   6.314
 83 A'   84 A'   85 A'   86 A'   36 A"   37 A"   87 A'   88 A'                 
  6.343   6.463   6.631   6.968   7.522   7.550   7.623  13.767
 89 A'   90 A'   91 A'   92 A'   38 A"   93 A'   94 A'   39 A"                 
 13.889  13.959  23.414  47.849  66.700  66.748 163.063 289.716
 95 A'   96 A'   97 A'   98 A'   99 A'  100 A'  101 A'   40 A"                 
289.745 289.8481020.631
102 A'  103 A'  104 A'                                                         
 --------------------------------------------------------------

          Ground-State Mulliken Net Atomic Charges

     Atom                 Charge (a.u.)
  ----------------------------------------
      1 C                    -0.252106
      2 P                     0.379666
      3 F                    -0.203013
      4 Br                    0.047511
      5 F                     0.027942
  ----------------------------------------
  Sum of atomic charges =    -0.000000

 -----------------------------------------------------------------
                    Cartesian Multipole Moments
 -----------------------------------------------------------------
    Charge (ESU x 10^10)
                -0.0000
    Dipole Moment (Debye)
         X      -1.3844      Y       0.9091      Z      -0.0000
       Tot       1.6562
    Quadrupole Moments (Debye-Ang)
        XX     -49.9776     XY       1.4840     YY     -47.3222
        XZ      -0.0000     YZ       0.0000     ZZ     -46.5308
    Octopole Moments (Debye-Ang^2)
       XXX     -76.8420    XXY       3.0515    XYY     -15.3800
       YYY      -1.3037    XXZ      -0.0000    XYZ      -0.0000
       YYZ      -0.0000    XZZ     -14.5155    YZZ      -1.4160
       ZZZ      -0.0000
    Hexadecapole Moments (Debye-Ang^3)
      XXXX    -781.1554   XXXY     -41.0626   XXYY    -152.4128
      XYYY     -44.2526   YYYY    -215.8748   XXXZ      -0.0000
      XXYZ      -0.0000   XYYZ       0.0000   YYYZ       0.0000
      XXZZ    -129.2553   XYZZ     -15.5624   YYZZ     -44.1448
      XZZZ      -0.0000   YZZZ      -0.0000   ZZZZ     -55.1819
 -----------------------------------------------------------------
 Calculating analytic gradient of the SCF energy
 Gradient of SCF Energy
            1           2           3           4           5
    1   0.0092264  -0.0029531  -0.0023752  -0.0012305  -0.0026676
    2   0.0009463  -0.0068272   0.0017151   0.0002479   0.0039179
    3  -0.0000000  -0.0000000   0.0000000  -0.0000000   0.0000000
 Max gradient component =       9.226E-03
 RMS gradient           =       3.406E-03
 Gradient time:  CPU 5.33 s  wall 1.87 s
 Geometry Optimization Parameters
   NAtoms,    NIC,     NZ,  NCons,   NDum,   NFix, NCnnct, MaxDiis
        5      20       5       0       0       0       0       0

 Cartesian Hessian Update
 Hessian Updated using BFGS Update


** GEOMETRY OPTIMIZATION IN DELOCALIZED INTERNAL COORDINATES **
   Searching for a Minimum

   Optimization Cycle:   7

                       Coordinates (Angstroms)
     ATOM                X               Y               Z
      1  C         0.5087116271   -0.3931388343    0.0000000000
      2  P         1.5261291173    0.9369138532    0.0000000000
      3  F         2.9903673699    0.2088771518    0.0000000000
      4  Br       -1.3715430317   -0.0910713016    0.0000000000
      5  F         0.8358493056   -1.6697575943    0.0000000000
   Point Group: cs    Number of degrees of freedom:     7


   Energy is  -3153.358540710

 Hessian Updated using BFGS Update

  7 Hessian modes will be used to form the next step
  Hessian Eigenvalues:
     0.203783    0.225224    0.252587    0.283896    0.301989    0.526696
     0.791607

 Minimum Search - Taking Simple RFO Step
 Searching for Lamda that Minimizes Along All modes
 Value Taken    Lamda =  -0.00022875
 Step Taken.  Stepsize is  0.026122

                             Maximum     Tolerance    Cnvgd?
         Gradient           0.006242      0.000300      NO
         Displacement       0.016187      0.001200      NO
         Energy change     -0.001294      0.000001      NO


 New Cartesian Coordinates Obtained by Inverse Iteration

 Displacement from previous Coordinates is:  0.034052
 ----------------------------------------------------------------
             Standard Nuclear Orientation (Angstroms)
    I     Atom           X                Y                Z
 ----------------------------------------------------------------
    1      C       0.5026938642    -0.3875552706     0.0000000000
    2      P       1.5289016892     0.9432086597     0.0000000000
    3      F       2.9892485031     0.1988129988     0.0000000000
    4      Br     -1.3748389652    -0.0962379387     0.0000000000
    5      F       0.8435092970    -1.6664051745     0.0000000000
 ----------------------------------------------------------------
 Molecular Point Group                 Cs    NOp =  2
 Largest Abelian Subgroup              Cs    NOp =  2
 Nuclear Repulsion Energy =   394.2623309950 hartrees
 There are       37 alpha and       37 beta electrons
 Applying Cartesian multipole field
    Component          Value
    ---------          -----
     (2,0,0)        1.00000E-11
     (0,2,0)        2.00000E-11
     (0,0,2)       -3.00000E-11
 Nucleus-field energy     =     0.0000000096 hartrees
 Requested basis set is 6-311++G(d,p)
 There are 50 shells and 144 basis functions
 A cutoff of  1.0D-11 yielded   1074 shell pairs
 There are      9460 function pairs (     10398 Cartesian)
 Smallest overlap matrix eigenvalue = 5.16E-04
 Guess MOs from SCF MO coefficient file

 -----------------------------------------------------------------------
  General SCF calculation program by
  Eric Jon Sundstrom, Paul Horn, Yuezhi Mao, Dmitri Zuev, Alec White,
  David Stuck, Shaama M.S., Shane Yost, Joonho Lee, David Small,
  Daniel Levine, Susi Lehtola, Hugh Burton, Evgeny Epifanovsky
 -----------------------------------------------------------------------
 Exchange:     0.2000 Hartree-Fock + 0.0800 Slater + 0.7200 B88
 Correlation:  0.1900 VWN1RPA + 0.8100 LYP
 Using SG-1 standard quadrature grid
 using 4 threads for integral computing
 -------------------------------------------------------
 OpenMP Integral computing Module                
 Release: version 2.0, May 2017, Q-Chem Inc. Pleasanton 
 -------------------------------------------------------
 -------------------------------------------------------
 OpenMP BLAS3 based DFT computing Module                
 Release: version 1.0, May 2013, Q-Chem Inc. Pittsburgh 
 -------------------------------------------------------
 A restricted SCF calculation will be
 performed using DIIS
 SCF converges when DIIS error is below 1.0e-08
 ---------------------------------------
  Cycle       Energy         DIIS error
 ---------------------------------------
    1   -3153.3585597679      1.91e-04  
    2   -3153.3586882204      7.80e-05  
    3   -3153.3586579887      1.27e-04  
    4   -3153.3587029527      1.99e-05  
    5   -3153.3587038158      6.84e-06  
    6   -3153.3587038877      1.55e-06  
    7   -3153.3587038929      2.18e-07  
    8   -3153.3587038930      1.50e-07  
    9   -3153.3587038930      2.15e-08  
   10   -3153.3587038930      4.39e-09  Convergence criterion met
 ---------------------------------------
 SCF time:   CPU 15.47s  wall 6.00s 
 SCF   energy in the final basis set =    -3153.3587038930
 Total energy in the final basis set =    -3153.3587038930

 --------------------------------------------------------------
             Orbital Energies (a.u.) and Symmetries
 --------------------------------------------------------------

 Alpha MOs, Restricted
 -- Occupied --                  
-482.87  -77.13  -62.53  -56.35  -56.34  -56.34  -24.75  -24.70
  1 A'    2 A'    3 A'    4 A'    5 A'    1 A"    6 A'    7 A'                 
-10.341  -8.735  -6.625  -6.567  -6.554  -6.553  -4.789  -4.783
  8 A'    9 A'   10 A'   11 A'   12 A'    2 A"   13 A'    3 A"                 
 -4.782  -2.678  -2.674  -2.674  -2.663  -2.663  -1.293  -1.220
 14 A'   15 A'   16 A'    4 A"   17 A'    5 A"   18 A'   19 A'                 
 -0.857  -0.736  -0.634  -0.549  -0.537  -0.524  -0.466  -0.462
 20 A'   21 A'   22 A'   23 A'   24 A'    6 A"    7 A"   25 A'                 
 -0.426  -0.359  -0.344  -0.338  -0.269
 26 A'    8 A"   27 A'   28 A'    9 A"                                         
 -- Virtual --                   
 -0.088  -0.065  -0.039  -0.003   0.028   0.040   0.043   0.053
 10 A"   29 A'   30 A'   31 A'   32 A'   11 A"   33 A'   34 A'                 
  0.055   0.068   0.078   0.097   0.105   0.126   0.132   0.153
 35 A'   12 A"   36 A'   13 A"   37 A'   38 A'   39 A'   40 A'                 
  0.172   0.217   0.261   0.267   0.280   0.287   0.296   0.301
 41 A'   14 A"   42 A'   43 A'   15 A"   44 A'   16 A"   45 A'                 
  0.321   0.323   0.369   0.387   0.412   0.412   0.436   0.478
 46 A'   47 A'   48 A'   49 A'   50 A'   17 A"   51 A'   18 A"                 
  0.511   0.525   0.526   0.550   0.573   0.603   0.624   0.655
 52 A'   53 A'   19 A"   20 A"   54 A'   55 A'   56 A'   21 A"                 
  0.753   0.784   0.799   0.856   0.906   0.942   1.017   1.254
 22 A"   57 A'   58 A'   59 A'   60 A'   61 A'   62 A'   23 A"                 
  1.297   1.315   1.356   1.382   1.398   1.443   1.448   1.546
 24 A"   63 A'   64 A'   65 A'   25 A"   66 A'   26 A"   27 A"                 
  1.618   1.671   1.679   1.766   1.842   1.890   1.967   1.973
 67 A'   68 A'   69 A'   70 A'   71 A'   72 A'   73 A'   28 A"                 
  2.027   2.149   2.617   2.887   3.064   3.726   3.737   3.757
 74 A'   75 A'   29 A"   76 A'   77 A'   30 A"   78 A'   31 A"                 
  3.770   3.783   3.813   3.938   3.953   3.979   3.987   4.038
 79 A'   32 A"   80 A'   33 A"   81 A'   34 A"   82 A'   35 A"                 
  4.078   4.156   4.330   4.658   6.247   6.258   6.298   6.317
 83 A'   84 A'   85 A'   86 A'   36 A"   37 A"   87 A'   88 A'                 
  6.340   6.459   6.630   6.964   7.521   7.549   7.622  13.766
 89 A'   90 A'   91 A'   92 A'   38 A"   93 A'   94 A'   39 A"                 
 13.888  13.954  23.407  47.849  66.701  66.749 163.058 289.715
 95 A'   96 A'   97 A'   98 A'   99 A'  100 A'  101 A'   40 A"                 
289.743 289.8471020.631
102 A'  103 A'  104 A'                                                         

 Beta MOs, Restricted
 -- Occupied --                  
-482.87  -77.13  -62.53  -56.35  -56.34  -56.34  -24.75  -24.70
  1 A'    2 A'    3 A'    4 A'    5 A'    1 A"    6 A'    7 A'                 
-10.341  -8.735  -6.625  -6.567  -6.554  -6.553  -4.789  -4.783
  8 A'    9 A'   10 A'   11 A'   12 A'    2 A"   13 A'    3 A"                 
 -4.782  -2.678  -2.674  -2.674  -2.663  -2.663  -1.293  -1.220
 14 A'   15 A'   16 A'    4 A"   17 A'    5 A"   18 A'   19 A'                 
 -0.857  -0.736  -0.634  -0.549  -0.537  -0.524  -0.466  -0.462
 20 A'   21 A'   22 A'   23 A'   24 A'    6 A"    7 A"   25 A'                 
 -0.426  -0.359  -0.344  -0.338  -0.269
 26 A'    8 A"   27 A'   28 A'    9 A"                                         
 -- Virtual --                   
 -0.088  -0.065  -0.039  -0.003   0.028   0.040   0.043   0.053
 10 A"   29 A'   30 A'   31 A'   32 A'   11 A"   33 A'   34 A'                 
  0.055   0.068   0.078   0.097   0.105   0.126   0.132   0.153
 35 A'   12 A"   36 A'   13 A"   37 A'   38 A'   39 A'   40 A'                 
  0.172   0.217   0.261   0.267   0.280   0.287   0.296   0.301
 41 A'   14 A"   42 A'   43 A'   15 A"   44 A'   16 A"   45 A'                 
  0.321   0.323   0.369   0.387   0.412   0.412   0.436   0.478
 46 A'   47 A'   48 A'   49 A'   50 A'   17 A"   51 A'   18 A"                 
  0.511   0.525   0.526   0.550   0.573   0.603   0.624   0.655
 52 A'   53 A'   19 A"   20 A"   54 A'   55 A'   56 A'   21 A"                 
  0.753   0.784   0.799   0.856   0.906   0.942   1.017   1.254
 22 A"   57 A'   58 A'   59 A'   60 A'   61 A'   62 A'   23 A"                 
  1.297   1.315   1.356   1.382   1.398   1.443   1.448   1.546
 24 A"   63 A'   64 A'   65 A'   25 A"   66 A'   26 A"   27 A"                 
  1.618   1.671   1.679   1.766   1.842   1.890   1.967   1.973
 67 A'   68 A'   69 A'   70 A'   71 A'   72 A'   73 A'   28 A"                 
  2.027   2.149   2.617   2.887   3.064   3.726   3.737   3.757
 74 A'   75 A'   29 A"   76 A'   77 A'   30 A"   78 A'   31 A"                 
  3.770   3.783   3.813   3.938   3.953   3.979   3.987   4.038
 79 A'   32 A"   80 A'   33 A"   81 A'   34 A"   82 A'   35 A"                 
  4.078   4.156   4.330   4.658   6.247   6.258   6.298   6.317
 83 A'   84 A'   85 A'   86 A'   36 A"   37 A"   87 A'   88 A'                 
  6.340   6.459   6.630   6.964   7.521   7.549   7.622  13.766
 89 A'   90 A'   91 A'   92 A'   38 A"   93 A'   94 A'   39 A"                 
 13.888  13.954  23.407  47.849  66.701  66.749 163.058 289.715
 95 A'   96 A'   97 A'   98 A'   99 A'  100 A'  101 A'   40 A"                 
289.743 289.8471020.631
102 A'  103 A'  104 A'                                                         
 --------------------------------------------------------------

          Ground-State Mulliken Net Atomic Charges

     Atom                 Charge (a.u.)
  ----------------------------------------
      1 C                    -0.250525
      2 P                     0.380036
      3 F                    -0.205778
      4 Br                    0.052371
      5 F                     0.023896
  ----------------------------------------
  Sum of atomic charges =    -0.000000

 -----------------------------------------------------------------
                    Cartesian Multipole Moments
 -----------------------------------------------------------------
    Charge (ESU x 10^10)
                -0.0000
    Dipole Moment (Debye)
         X      -1.4457      Y       0.9623      Z       0.0000
       Tot       1.7367
    Quadrupole Moments (Debye-Ang)
        XX     -50.0100     XY       1.5761     YY     -47.3368
        XZ       0.0000     YZ      -0.0000     ZZ     -46.5466
    Octopole Moments (Debye-Ang^2)
       XXX     -77.0842    XXY       3.2245    XYY     -15.4132
       YYY      -1.1162    XXZ       0.0000    XYZ      -0.0000
       YYZ       0.0000    XZZ     -14.5712    YZZ      -1.3918
       ZZZ       0.0000
    Hexadecapole Moments (Debye-Ang^3)
      XXXX    -782.8438   XXXY     -40.8280   XXYY    -152.7791
      XYYY     -44.5369   YYYY    -216.3973   XXXZ       0.0000
      XXYZ      -0.0000   XYYZ       0.0000   YYYZ      -0.0000
      XXZZ    -129.5857   XYZZ     -15.6857   YYZZ     -44.2635
      XZZZ       0.0000   YZZZ      -0.0000   ZZZZ     -55.2189
 -----------------------------------------------------------------
 Calculating analytic gradient of the SCF energy
 Gradient of SCF Energy
            1           2           3           4           5
    1   0.0046583  -0.0024557  -0.0006269  -0.0006906  -0.0008851
    2   0.0017934  -0.0027264   0.0004632   0.0003677   0.0001020
    3   0.0000000   0.0000000  -0.0000000  -0.0000000  -0.0000000
 Max gradient component =       4.658E-03
 RMS gradient           =       1.641E-03
 Gradient time:  CPU 5.33 s  wall 1.91 s
 Geometry Optimization Parameters
   NAtoms,    NIC,     NZ,  NCons,   NDum,   NFix, NCnnct, MaxDiis
        5      20       5       0       0       0       0       0

 Cartesian Hessian Update
 Hessian Updated using BFGS Update


** GEOMETRY OPTIMIZATION IN DELOCALIZED INTERNAL COORDINATES **
   Searching for a Minimum

   Optimization Cycle:   8

                       Coordinates (Angstroms)
     ATOM                X               Y               Z
      1  C         0.5026938642   -0.3875552706    0.0000000000
      2  P         1.5289016892    0.9432086597    0.0000000000
      3  F         2.9892485031    0.1988129988    0.0000000000
      4  Br       -1.3748389652   -0.0962379387    0.0000000000
      5  F         0.8435092970   -1.6664051745    0.0000000000
   Point Group: cs    Number of degrees of freedom:     7


   Energy is  -3153.358703893

 Hessian Updated using BFGS Update

  7 Hessian modes will be used to form the next step
  Hessian Eigenvalues:
     0.123947    0.215565    0.252720    0.289894    0.325874    0.500538
     0.740801

 Minimum Search - Taking Simple RFO Step
 Searching for Lamda that Minimizes Along All modes
 Value Taken    Lamda =  -0.00011811
 Step Taken.  Stepsize is  0.029320

                             Maximum     Tolerance    Cnvgd?
         Gradient           0.002590      0.000300      NO
         Displacement       0.017279      0.001200      NO
         Energy change     -0.000163      0.000001      NO


 New Cartesian Coordinates Obtained by Inverse Iteration

 Displacement from previous Coordinates is:  0.044546
 ----------------------------------------------------------------
             Standard Nuclear Orientation (Angstroms)
    I     Atom           X                Y                Z
 ----------------------------------------------------------------
    1      C       0.4951451589    -0.3810985216     0.0000000000
    2      P       1.5343852722     0.9485485872     0.0000000000
    3      F       2.9899127027     0.1870470214     0.0000000000
    4      Br     -1.3797541608    -0.1061394852     0.0000000000
    5      F       0.8498254152    -1.6565343271     0.0000000000
 ----------------------------------------------------------------
 Molecular Point Group                 Cs    NOp =  2
 Largest Abelian Subgroup              Cs    NOp =  2
 Nuclear Repulsion Energy =   393.8919138591 hartrees
 There are       37 alpha and       37 beta electrons
 Applying Cartesian multipole field
    Component          Value
    ---------          -----
     (2,0,0)        1.00000E-11
     (0,2,0)        2.00000E-11
     (0,0,2)       -3.00000E-11
 Nucleus-field energy     =     0.0000000096 hartrees
 Requested basis set is 6-311++G(d,p)
 There are 50 shells and 144 basis functions
 A cutoff of  1.0D-11 yielded   1074 shell pairs
 There are      9460 function pairs (     10398 Cartesian)
 Smallest overlap matrix eigenvalue = 5.03E-04
 Guess MOs from SCF MO coefficient file

 -----------------------------------------------------------------------
  General SCF calculation program by
  Eric Jon Sundstrom, Paul Horn, Yuezhi Mao, Dmitri Zuev, Alec White,
  David Stuck, Shaama M.S., Shane Yost, Joonho Lee, David Small,
  Daniel Levine, Susi Lehtola, Hugh Burton, Evgeny Epifanovsky
 -----------------------------------------------------------------------
 Exchange:     0.2000 Hartree-Fock + 0.0800 Slater + 0.7200 B88
 Correlation:  0.1900 VWN1RPA + 0.8100 LYP
 Using SG-1 standard quadrature grid
 using 4 threads for integral computing
 -------------------------------------------------------
 OpenMP Integral computing Module                
 Release: version 2.0, May 2017, Q-Chem Inc. Pleasanton 
 -------------------------------------------------------
 -------------------------------------------------------
 OpenMP BLAS3 based DFT computing Module                
 Release: version 1.0, May 2013, Q-Chem Inc. Pittsburgh 
 -------------------------------------------------------
 A restricted SCF calculation will be
 performed using DIIS
 SCF converges when DIIS error is below 1.0e-08
 ---------------------------------------
  Cycle       Energy         DIIS error
 ---------------------------------------
    1   -3153.3585875915      1.94e-04  
    2   -3153.3587447632      7.60e-05  
    3   -3153.3587076642      1.36e-04  
    4   -3153.3587602904      1.78e-05  
    5   -3153.3587609567      5.78e-06  
    6   -3153.3587610012      1.97e-06  
    7   -3153.3587610092      1.70e-07  
    8   -3153.3587610093      4.23e-08  
    9   -3153.3587610093      1.54e-08  
   10   -3153.3587610093      6.01e-09  Convergence criterion met
 ---------------------------------------
 SCF time:   CPU 15.60s  wall 6.00s 
 SCF   energy in the final basis set =    -3153.3587610093
 Total energy in the final basis set =    -3153.3587610093

 --------------------------------------------------------------
             Orbital Energies (a.u.) and Symmetries
 --------------------------------------------------------------

 Alpha MOs, Restricted
 -- Occupied --                  
-482.87  -77.13  -62.53  -56.35  -56.34  -56.34  -24.75  -24.70
  1 A'    2 A'    3 A'    4 A'    5 A'    1 A"    6 A'    7 A'                 
-10.342  -8.736  -6.625  -6.568  -6.554  -6.554  -4.789  -4.783
  8 A'    9 A'   10 A'   11 A'   12 A'    2 A"   13 A'    3 A"                 
 -4.782  -2.679  -2.675  -2.675  -2.664  -2.664  -1.292  -1.218
 14 A'   15 A'   16 A'    4 A"   17 A'    5 A"   18 A'   19 A'                 
 -0.858  -0.735  -0.633  -0.548  -0.537  -0.524  -0.465  -0.460
 20 A'   21 A'   22 A'   23 A'   24 A'    6 A"    7 A"   25 A'                 
 -0.427  -0.359  -0.344  -0.338  -0.268
 26 A'    8 A"   27 A'   28 A'    9 A"                                         
 -- Virtual --                   
 -0.089  -0.065  -0.039  -0.003   0.028   0.040   0.043   0.053
 10 A"   29 A'   30 A'   31 A'   32 A'   11 A"   33 A'   34 A'                 
  0.055   0.067   0.078   0.097   0.104   0.126   0.131   0.155
 35 A'   12 A"   36 A'   13 A"   37 A'   38 A'   39 A'   40 A'                 
  0.171   0.217   0.261   0.266   0.281   0.287   0.297   0.300
 41 A'   14 A"   42 A'   43 A'   15 A"   44 A'   16 A"   45 A'                 
  0.320   0.323   0.369   0.387   0.412   0.412   0.438   0.478
 46 A'   47 A'   48 A'   49 A'   17 A"   50 A'   51 A'   18 A"                 
  0.510   0.525   0.525   0.549   0.573   0.602   0.622   0.655
 52 A'   53 A'   19 A"   20 A"   54 A'   55 A'   56 A'   21 A"                 
  0.755   0.785   0.800   0.856   0.905   0.937   1.017   1.253
 22 A"   57 A'   58 A'   59 A'   60 A'   61 A'   62 A'   23 A"                 
  1.298   1.313   1.360   1.384   1.399   1.442   1.445   1.546
 24 A"   63 A'   64 A'   65 A'   25 A"   66 A'   26 A"   27 A"                 
  1.619   1.671   1.682   1.768   1.833   1.890   1.967   1.972
 67 A'   68 A'   69 A'   70 A'   71 A'   72 A'   73 A'   28 A"                 
  2.026   2.149   2.616   2.889   3.056   3.727   3.738   3.758
 74 A'   75 A'   29 A"   76 A'   77 A'   30 A"   78 A'   31 A"                 
  3.771   3.783   3.812   3.937   3.953   3.979   3.986   4.038
 79 A'   32 A"   80 A'   33 A"   81 A'   34 A"   82 A'   35 A"                 
  4.075   4.156   4.329   4.658   6.247   6.259   6.301   6.320
 83 A'   84 A'   85 A'   86 A'   36 A"   37 A"   87 A'   88 A'                 
  6.337   6.458   6.631   6.960   7.520   7.547   7.621  13.766
 89 A'   90 A'   91 A'   92 A'   38 A"   93 A'   94 A'   39 A"                 
 13.887  13.951  23.406  47.849  66.702  66.749 163.053 289.714
 95 A'   96 A'   97 A'   98 A'   99 A'  100 A'  101 A'   40 A"                 
289.742 289.8461020.631
102 A'  103 A'  104 A'                                                         

 Beta MOs, Restricted
 -- Occupied --                  
-482.87  -77.13  -62.53  -56.35  -56.34  -56.34  -24.75  -24.70
  1 A'    2 A'    3 A'    4 A'    5 A'    1 A"    6 A'    7 A'                 
-10.342  -8.736  -6.625  -6.568  -6.554  -6.554  -4.789  -4.783
  8 A'    9 A'   10 A'   11 A'   12 A'    2 A"   13 A'    3 A"                 
 -4.782  -2.679  -2.675  -2.675  -2.664  -2.664  -1.292  -1.218
 14 A'   15 A'   16 A'    4 A"   17 A'    5 A"   18 A'   19 A'                 
 -0.858  -0.735  -0.633  -0.548  -0.537  -0.524  -0.465  -0.460
 20 A'   21 A'   22 A'   23 A'   24 A'    6 A"    7 A"   25 A'                 
 -0.427  -0.359  -0.344  -0.338  -0.268
 26 A'    8 A"   27 A'   28 A'    9 A"                                         
 -- Virtual --                   
 -0.089  -0.065  -0.039  -0.003   0.028   0.040   0.043   0.053
 10 A"   29 A'   30 A'   31 A'   32 A'   11 A"   33 A'   34 A'                 
  0.055   0.067   0.078   0.097   0.104   0.126   0.131   0.155
 35 A'   12 A"   36 A'   13 A"   37 A'   38 A'   39 A'   40 A'                 
  0.171   0.217   0.261   0.266   0.281   0.287   0.297   0.300
 41 A'   14 A"   42 A'   43 A'   15 A"   44 A'   16 A"   45 A'                 
  0.320   0.323   0.369   0.387   0.412   0.412   0.438   0.478
 46 A'   47 A'   48 A'   49 A'   17 A"   50 A'   51 A'   18 A"                 
  0.510   0.525   0.525   0.549   0.573   0.602   0.622   0.655
 52 A'   53 A'   19 A"   20 A"   54 A'   55 A'   56 A'   21 A"                 
  0.755   0.785   0.800   0.856   0.905   0.937   1.017   1.253
 22 A"   57 A'   58 A'   59 A'   60 A'   61 A'   62 A'   23 A"                 
  1.298   1.313   1.360   1.384   1.399   1.442   1.445   1.546
 24 A"   63 A'   64 A'   65 A'   25 A"   66 A'   26 A"   27 A"                 
  1.619   1.671   1.682   1.768   1.833   1.890   1.967   1.972
 67 A'   68 A'   69 A'   70 A'   71 A'   72 A'   73 A'   28 A"                 
  2.026   2.149   2.616   2.889   3.056   3.727   3.738   3.758
 74 A'   75 A'   29 A"   76 A'   77 A'   30 A"   78 A'   31 A"                 
  3.771   3.783   3.812   3.937   3.953   3.979   3.986   4.038
 79 A'   32 A"   80 A'   33 A"   81 A'   34 A"   82 A'   35 A"                 
  4.075   4.156   4.329   4.658   6.247   6.259   6.301   6.320
 83 A'   84 A'   85 A'   86 A'   36 A"   37 A"   87 A'   88 A'                 
  6.337   6.458   6.631   6.960   7.520   7.547   7.621  13.766
 89 A'   90 A'   91 A'   92 A'   38 A"   93 A'   94 A'   39 A"                 
 13.887  13.951  23.406  47.849  66.702  66.749 163.053 289.714
 95 A'   96 A'   97 A'   98 A'   99 A'  100 A'  101 A'   40 A"                 
289.742 289.8461020.631
102 A'  103 A'  104 A'                                                         
 --------------------------------------------------------------

          Ground-State Mulliken Net Atomic Charges

     Atom                 Charge (a.u.)
  ----------------------------------------
      1 C                    -0.250940
      2 P                     0.378166
      3 F                    -0.208365
      4 Br                    0.056923
      5 F                     0.024216
  ----------------------------------------
  Sum of atomic charges =    -0.000000

 -----------------------------------------------------------------
                    Cartesian Multipole Moments
 -----------------------------------------------------------------
    Charge (ESU x 10^10)
                -0.0000
    Dipole Moment (Debye)
         X      -1.5052      Y       0.9769      Z      -0.0000
       Tot       1.7944
    Quadrupole Moments (Debye-Ang)
        XX     -50.0505     XY       1.6356     YY     -47.3346
        XZ       0.0000     YZ       0.0000     ZZ     -46.5698
    Octopole Moments (Debye-Ang^2)
       XXX     -77.3406    XXY       3.3787    XYY     -15.4453
       YYY      -0.8830    XXZ       0.0000    XYZ       0.0000
       YYZ      -0.0000    XZZ     -14.6390    YZZ      -1.3374
       ZZZ       0.0000
    Hexadecapole Moments (Debye-Ang^3)
      XXXX    -785.8962   XXXY     -41.0064   XXYY    -153.3153
      XYYY     -45.4953   YYYY    -216.1427   XXXZ       0.0000
      XXYZ       0.0000   XYYZ       0.0000   YYYZ       0.0000
      XXZZ    -130.1649   XYZZ     -16.0159   YYZZ     -44.2796
      XZZZ       0.0000   YZZZ       0.0000   ZZZZ     -55.3051
 -----------------------------------------------------------------
 Calculating analytic gradient of the SCF energy
 Gradient of SCF Energy
            1           2           3           4           5
    1  -0.0000664  -0.0010675   0.0011149   0.0002087  -0.0001896
    2  -0.0009203   0.0006943  -0.0004249   0.0000202   0.0006308
    3  -0.0000000  -0.0000000   0.0000000   0.0000000   0.0000000
 Max gradient component =       1.115E-03
 RMS gradient           =       5.400E-04
 Gradient time:  CPU 5.30 s  wall 1.99 s
 Geometry Optimization Parameters
   NAtoms,    NIC,     NZ,  NCons,   NDum,   NFix, NCnnct, MaxDiis
        5      20       5       0       0       0       0       0

 Cartesian Hessian Update
 Hessian Updated using BFGS Update


** GEOMETRY OPTIMIZATION IN DELOCALIZED INTERNAL COORDINATES **
   Searching for a Minimum

   Optimization Cycle:   9

                       Coordinates (Angstroms)
     ATOM                X               Y               Z
      1  C         0.4951451589   -0.3810985216    0.0000000000
      2  P         1.5343852722    0.9485485872    0.0000000000
      3  F         2.9899127027    0.1870470214    0.0000000000
      4  Br       -1.3797541608   -0.1061394852    0.0000000000
      5  F         0.8498254152   -1.6565343271    0.0000000000
   Point Group: cs    Number of degrees of freedom:     7


   Energy is  -3153.358761009

 Hessian Updated using BFGS Update

  7 Hessian modes will be used to form the next step
  Hessian Eigenvalues:
     0.115824    0.214940    0.252716    0.288644    0.352430    0.526912
     0.723341

 Minimum Search - Taking Simple RFO Step
 Searching for Lamda that Minimizes Along All modes
 Value Taken    Lamda =  -0.00000536
 Step Taken.  Stepsize is  0.003892

                             Maximum     Tolerance    Cnvgd?
         Gradient           0.001177      0.000300      NO
         Displacement       0.002233      0.001200      NO
         Energy change     -0.000057      0.000001      NO


 New Cartesian Coordinates Obtained by Inverse Iteration

 Displacement from previous Coordinates is:  0.005462
 ----------------------------------------------------------------
             Standard Nuclear Orientation (Angstroms)
    I     Atom           X                Y                Z
 ----------------------------------------------------------------
    1      C       0.4951889912    -0.3799307913     0.0000000000
    2      P       1.5349814891     0.9489382322     0.0000000000
    3      F       2.9883161858     0.1857223462     0.0000000000
    4      Br     -1.3801186802    -0.1066252273     0.0000000000
    5      F       0.8511464024    -1.6562812850     0.0000000000
 ----------------------------------------------------------------
 Molecular Point Group                 Cs    NOp =  2
 Largest Abelian Subgroup              Cs    NOp =  2
 Nuclear Repulsion Energy =   393.8838326623 hartrees
 There are       37 alpha and       37 beta electrons
 Applying Cartesian multipole field
    Component          Value
    ---------          -----
     (2,0,0)        1.00000E-11
     (0,2,0)        2.00000E-11
     (0,0,2)       -3.00000E-11
 Nucleus-field energy     =     0.0000000096 hartrees
 Requested basis set is 6-311++G(d,p)
 There are 50 shells and 144 basis functions
 A cutoff of  1.0D-11 yielded   1074 shell pairs
 There are      9460 function pairs (     10398 Cartesian)
 Smallest overlap matrix eigenvalue = 5.02E-04
 Guess MOs from SCF MO coefficient file

 -----------------------------------------------------------------------
  General SCF calculation program by
  Eric Jon Sundstrom, Paul Horn, Yuezhi Mao, Dmitri Zuev, Alec White,
  David Stuck, Shaama M.S., Shane Yost, Joonho Lee, David Small,
  Daniel Levine, Susi Lehtola, Hugh Burton, Evgeny Epifanovsky
 -----------------------------------------------------------------------
 Exchange:     0.2000 Hartree-Fock + 0.0800 Slater + 0.7200 B88
 Correlation:  0.1900 VWN1RPA + 0.8100 LYP
 Using SG-1 standard quadrature grid
 using 4 threads for integral computing
 -------------------------------------------------------
 OpenMP Integral computing Module                
 Release: version 2.0, May 2017, Q-Chem Inc. Pleasanton 
 -------------------------------------------------------
 -------------------------------------------------------
 OpenMP BLAS3 based DFT computing Module                
 Release: version 1.0, May 2013, Q-Chem Inc. Pittsburgh 
 -------------------------------------------------------
 A restricted SCF calculation will be
 performed using DIIS
 SCF converges when DIIS error is below 1.0e-08
 ---------------------------------------
  Cycle       Energy         DIIS error
 ---------------------------------------
    1   -3153.3587614003      2.98e-05  
    2   -3153.3587642070      1.09e-05  
    3   -3153.3587639424      1.52e-05  
    4   -3153.3587643817      3.12e-06  
    5   -3153.3587644071      1.43e-06  
    6   -3153.3587644116      1.78e-07  
    7   -3153.3587644117      8.85e-08  
    8   -3153.3587644117      2.73e-08  
    9   -3153.3587644117      8.00e-09  Convergence criterion met
 ---------------------------------------
 SCF time:   CPU 13.99s  wall 5.00s 
 SCF   energy in the final basis set =    -3153.3587644117
 Total energy in the final basis set =    -3153.3587644117

 --------------------------------------------------------------
             Orbital Energies (a.u.) and Symmetries
 --------------------------------------------------------------

 Alpha MOs, Restricted
 -- Occupied --                  
-482.87  -77.13  -62.53  -56.35  -56.34  -56.34  -24.75  -24.70
  1 A'    2 A'    3 A'    4 A'    5 A'    1 A"    6 A'    7 A'                 
-10.341  -8.736  -6.625  -6.568  -6.554  -6.554  -4.789  -4.783
  8 A'    9 A'   10 A'   11 A'   12 A'    2 A"   13 A'    3 A"                 
 -4.782  -2.679  -2.675  -2.675  -2.664  -2.664  -1.291  -1.219
 14 A'   15 A'   16 A'    4 A"   17 A'    5 A"   18 A'   19 A'                 
 -0.858  -0.735  -0.632  -0.548  -0.537  -0.523  -0.465  -0.461
 20 A'   21 A'   22 A'   23 A'   24 A'    6 A"    7 A"   25 A'                 
 -0.427  -0.359  -0.344  -0.338  -0.268
 26 A'    8 A"   27 A'   28 A'    9 A"                                         
 -- Virtual --                   
 -0.089  -0.065  -0.039  -0.003   0.028   0.040   0.043   0.053
 10 A"   29 A'   30 A'   31 A'   32 A'   11 A"   33 A'   34 A'                 
  0.055   0.067   0.078   0.097   0.104   0.126   0.131   0.155
 35 A'   12 A"   36 A'   13 A"   37 A'   38 A'   39 A'   40 A'                 
  0.171   0.217   0.261   0.266   0.281   0.287   0.297   0.300
 41 A'   14 A"   42 A'   43 A'   15 A"   44 A'   16 A"   45 A'                 
  0.321   0.323   0.370   0.387   0.412   0.412   0.438   0.478
 46 A'   47 A'   48 A'   49 A'   17 A"   50 A'   51 A'   18 A"                 
  0.510   0.525   0.525   0.549   0.574   0.602   0.622   0.655
 52 A'   53 A'   19 A"   20 A"   54 A'   55 A'   56 A'   21 A"                 
  0.755   0.785   0.800   0.856   0.905   0.938   1.017   1.253
 22 A"   57 A'   58 A'   59 A'   60 A'   61 A'   62 A'   23 A"                 
  1.298   1.314   1.361   1.383   1.399   1.441   1.446   1.546
 24 A"   63 A'   64 A'   65 A'   25 A"   66 A'   26 A"   27 A"                 
  1.619   1.670   1.682   1.768   1.833   1.890   1.968   1.972
 67 A'   68 A'   69 A'   70 A'   71 A'   72 A'   73 A'   28 A"                 
  2.026   2.149   2.616   2.889   3.055   3.727   3.738   3.758
 74 A'   75 A'   29 A"   76 A'   77 A'   30 A"   78 A'   31 A"                 
  3.771   3.783   3.813   3.937   3.953   3.979   3.986   4.038
 79 A'   32 A"   80 A'   33 A"   81 A'   34 A"   82 A'   35 A"                 
  4.076   4.156   4.329   4.657   6.248   6.259   6.300   6.320
 83 A'   84 A'   85 A'   86 A'   36 A"   37 A"   87 A'   88 A'                 
  6.337   6.458   6.631   6.960   7.520   7.547   7.621  13.766
 89 A'   90 A'   91 A'   92 A'   38 A"   93 A'   94 A'   39 A"                 
 13.887  13.951  23.405  47.849  66.702  66.749 163.053 289.714
 95 A'   96 A'   97 A'   98 A'   99 A'  100 A'  101 A'   40 A"                 
289.742 289.8461020.631
102 A'  103 A'  104 A'                                                         

 Beta MOs, Restricted
 -- Occupied --                  
-482.87  -77.13  -62.53  -56.35  -56.34  -56.34  -24.75  -24.70
  1 A'    2 A'    3 A'    4 A'    5 A'    1 A"    6 A'    7 A'                 
-10.341  -8.736  -6.625  -6.568  -6.554  -6.554  -4.789  -4.783
  8 A'    9 A'   10 A'   11 A'   12 A'    2 A"   13 A'    3 A"                 
 -4.782  -2.679  -2.675  -2.675  -2.664  -2.664  -1.291  -1.219
 14 A'   15 A'   16 A'    4 A"   17 A'    5 A"   18 A'   19 A'                 
 -0.858  -0.735  -0.632  -0.548  -0.537  -0.523  -0.465  -0.461
 20 A'   21 A'   22 A'   23 A'   24 A'    6 A"    7 A"   25 A'                 
 -0.427  -0.359  -0.344  -0.338  -0.268
 26 A'    8 A"   27 A'   28 A'    9 A"                                         
 -- Virtual --                   
 -0.089  -0.065  -0.039  -0.003   0.028   0.040   0.043   0.053
 10 A"   29 A'   30 A'   31 A'   32 A'   11 A"   33 A'   34 A'                 
  0.055   0.067   0.078   0.097   0.104   0.126   0.131   0.155
 35 A'   12 A"   36 A'   13 A"   37 A'   38 A'   39 A'   40 A'                 
  0.171   0.217   0.261   0.266   0.281   0.287   0.297   0.300
 41 A'   14 A"   42 A'   43 A'   15 A"   44 A'   16 A"   45 A'                 
  0.321   0.323   0.370   0.387   0.412   0.412   0.438   0.478
 46 A'   47 A'   48 A'   49 A'   17 A"   50 A'   51 A'   18 A"                 
  0.510   0.525   0.525   0.549   0.574   0.602   0.622   0.655
 52 A'   53 A'   19 A"   20 A"   54 A'   55 A'   56 A'   21 A"                 
  0.755   0.785   0.800   0.856   0.905   0.938   1.017   1.253
 22 A"   57 A'   58 A'   59 A'   60 A'   61 A'   62 A'   23 A"                 
  1.298   1.314   1.361   1.383   1.399   1.441   1.446   1.546
 24 A"   63 A'   64 A'   65 A'   25 A"   66 A'   26 A"   27 A"                 
  1.619   1.670   1.682   1.768   1.833   1.890   1.968   1.972
 67 A'   68 A'   69 A'   70 A'   71 A'   72 A'   73 A'   28 A"                 
  2.026   2.149   2.616   2.889   3.055   3.727   3.738   3.758
 74 A'   75 A'   29 A"   76 A'   77 A'   30 A"   78 A'   31 A"                 
  3.771   3.783   3.813   3.937   3.953   3.979   3.986   4.038
 79 A'   32 A"   80 A'   33 A"   81 A'   34 A"   82 A'   35 A"                 
  4.076   4.156   4.329   4.657   6.248   6.259   6.300   6.320
 83 A'   84 A'   85 A'   86 A'   36 A"   37 A"   87 A'   88 A'                 
  6.337   6.458   6.631   6.960   7.520   7.547   7.621  13.766
 89 A'   90 A'   91 A'   92 A'   38 A"   93 A'   94 A'   39 A"                 
 13.887  13.951  23.405  47.849  66.702  66.749 163.053 289.714
 95 A'   96 A'   97 A'   98 A'   99 A'  100 A'  101 A'   40 A"                 
289.742 289.8461020.631
102 A'  103 A'  104 A'                                                         
 --------------------------------------------------------------

          Ground-State Mulliken Net Atomic Charges

     Atom                 Charge (a.u.)
  ----------------------------------------
      1 C                    -0.250890
      2 P                     0.378030
      3 F                    -0.207470
      4 Br                    0.057180
      5 F                     0.023150
  ----------------------------------------
  Sum of atomic charges =     0.000000

 -----------------------------------------------------------------
                    Cartesian Multipole Moments
 -----------------------------------------------------------------
    Charge (ESU x 10^10)
                -0.0000
    Dipole Moment (Debye)
         X      -1.4981      Y       0.9863      Z       0.0000
       Tot       1.7936
    Quadrupole Moments (Debye-Ang)
        XX     -50.0107     XY       1.6521     YY     -47.3456
        XZ       0.0000     YZ       0.0000     ZZ     -46.5685
    Octopole Moments (Debye-Ang^2)
       XXX     -77.1945    XXY       3.4123    XYY     -15.4514
       YYY      -0.8514    XXZ       0.0000    XYZ       0.0000
       YYZ      -0.0000    XZZ     -14.6302    YZZ      -1.3278
       ZZZ       0.0000
    Hexadecapole Moments (Debye-Ang^3)
      XXXX    -785.3092   XXXY     -40.8769   XXYY    -153.3173
      XYYY     -45.4828   YYYY    -216.2053   XXXZ      -0.0000
      XXYZ      -0.0000   XYYZ       0.0000   YYYZ       0.0000
      XXZZ    -130.1423   XYZZ     -16.0080   YYZZ     -44.2868
      XZZZ       0.0000   YZZZ      -0.0000   ZZZZ     -55.2996
 -----------------------------------------------------------------
 Calculating analytic gradient of the SCF energy
 Gradient of SCF Energy
            1           2           3           4           5
    1   0.0000058  -0.0006752   0.0005543   0.0000294   0.0000857
    2  -0.0000443   0.0004527  -0.0002743   0.0000458  -0.0001799
    3  -0.0000000  -0.0000000   0.0000000  -0.0000000   0.0000000
 Max gradient component =       6.752E-04
 RMS gradient           =       2.693E-04
 Gradient time:  CPU 5.33 s  wall 1.97 s
 Geometry Optimization Parameters
   NAtoms,    NIC,     NZ,  NCons,   NDum,   NFix, NCnnct, MaxDiis
        5      20       5       0       0       0       0       0

 Cartesian Hessian Update
 Hessian Updated using BFGS Update


** GEOMETRY OPTIMIZATION IN DELOCALIZED INTERNAL COORDINATES **
   Searching for a Minimum

   Optimization Cycle:  10

                       Coordinates (Angstroms)
     ATOM                X               Y               Z
      1  C         0.4951889912   -0.3799307913    0.0000000000
      2  P         1.5349814891    0.9489382322    0.0000000000
      3  F         2.9883161858    0.1857223462    0.0000000000
      4  Br       -1.3801186802   -0.1066252273    0.0000000000
      5  F         0.8511464024   -1.6562812850    0.0000000000
   Point Group: cs    Number of degrees of freedom:     7


   Energy is  -3153.358764412

 Hessian Updated using BFGS Update

  7 Hessian modes will be used to form the next step
  Hessian Eigenvalues:
     0.107143    0.212567    0.234796    0.262722    0.348989    0.526247
     0.690069

 Minimum Search - Taking Simple RFO Step
 Searching for Lamda that Minimizes Along All modes
 Value Taken    Lamda =  -0.00000186
 Step Taken.  Stepsize is  0.002887

                             Maximum     Tolerance    Cnvgd?
         Gradient           0.000604      0.000300      NO
         Displacement       0.002012      0.001200      NO
         Energy change     -0.000003      0.000001      NO


 New Cartesian Coordinates Obtained by Inverse Iteration

 Displacement from previous Coordinates is:  0.003598
 ----------------------------------------------------------------
             Standard Nuclear Orientation (Angstroms)
    I     Atom           X                Y                Z
 ----------------------------------------------------------------
    1      C       0.4950356582    -0.3791430125     0.0000000000
    2      P       1.5358203738     0.9488229574     0.0000000000
    3      F       2.9877312866     0.1851374786     0.0000000000
    4      Br     -1.3804984854    -0.1074915629     0.0000000000
    5      F       0.8514255550    -1.6555025858     0.0000000000
 ----------------------------------------------------------------
 Molecular Point Group                 Cs    NOp =  2
 Largest Abelian Subgroup              Cs    NOp =  2
 Nuclear Repulsion Energy =   393.9002098180 hartrees
 There are       37 alpha and       37 beta electrons
 Applying Cartesian multipole field
    Component          Value
    ---------          -----
     (2,0,0)        1.00000E-11
     (0,2,0)        2.00000E-11
     (0,0,2)       -3.00000E-11
 Nucleus-field energy     =     0.0000000096 hartrees
 Requested basis set is 6-311++G(d,p)
 There are 50 shells and 144 basis functions
 A cutoff of  1.0D-11 yielded   1074 shell pairs
 There are      9460 function pairs (     10398 Cartesian)
 Smallest overlap matrix eigenvalue = 5.01E-04
 Guess MOs from SCF MO coefficient file

 -----------------------------------------------------------------------
  General SCF calculation program by
  Eric Jon Sundstrom, Paul Horn, Yuezhi Mao, Dmitri Zuev, Alec White,
  David Stuck, Shaama M.S., Shane Yost, Joonho Lee, David Small,
  Daniel Levine, Susi Lehtola, Hugh Burton, Evgeny Epifanovsky
 -----------------------------------------------------------------------
 Exchange:     0.2000 Hartree-Fock + 0.0800 Slater + 0.7200 B88
 Correlation:  0.1900 VWN1RPA + 0.8100 LYP
 Using SG-1 standard quadrature grid
 using 4 threads for integral computing
 -------------------------------------------------------
 OpenMP Integral computing Module                
 Release: version 2.0, May 2017, Q-Chem Inc. Pleasanton 
 -------------------------------------------------------
 -------------------------------------------------------
 OpenMP BLAS3 based DFT computing Module                
 Release: version 1.0, May 2013, Q-Chem Inc. Pittsburgh 
 -------------------------------------------------------
 A restricted SCF calculation will be
 performed using DIIS
 SCF converges when DIIS error is below 1.0e-08
 ---------------------------------------
  Cycle       Energy         DIIS error
 ---------------------------------------
    1   -3153.3587644332      1.69e-05  
    2   -3153.3587654170      8.97e-06  
    3   -3153.3587654058      9.20e-06  
    4   -3153.3587655381      1.66e-06  
    5   -3153.3587655428      9.38e-07  
    6   -3153.3587655452      1.67e-07  
    7   -3153.3587655453      5.88e-08  
    8   -3153.3587655453      1.99e-08  
    9   -3153.3587655453      6.30e-09  Convergence criterion met
 ---------------------------------------
 SCF time:   CPU 13.98s  wall 6.00s 
 SCF   energy in the final basis set =    -3153.3587655453
 Total energy in the final basis set =    -3153.3587655453

 --------------------------------------------------------------
             Orbital Energies (a.u.) and Symmetries
 --------------------------------------------------------------

 Alpha MOs, Restricted
 -- Occupied --                  
-482.87  -77.13  -62.53  -56.35  -56.34  -56.34  -24.75  -24.70
  1 A'    2 A'    3 A'    4 A'    5 A'    1 A"    6 A'    7 A'                 
-10.341  -8.736  -6.625  -6.568  -6.554  -6.554  -4.789  -4.783
  8 A'    9 A'   10 A'   11 A'   12 A'    2 A"   13 A'    3 A"                 
 -4.782  -2.679  -2.675  -2.675  -2.664  -2.664  -1.291  -1.219
 14 A'   15 A'   16 A'    4 A"   17 A'    5 A"   18 A'   19 A'                 
 -0.858  -0.735  -0.632  -0.548  -0.537  -0.523  -0.466  -0.461
 20 A'   21 A'   22 A'   23 A'   24 A'    6 A"    7 A"   25 A'                 
 -0.427  -0.359  -0.344  -0.338  -0.268
 26 A'    8 A"   27 A'   28 A'    9 A"                                         
 -- Virtual --                   
 -0.089  -0.065  -0.039  -0.003   0.028   0.040   0.043   0.053
 10 A"   29 A'   30 A'   31 A'   32 A'   11 A"   33 A'   34 A'                 
  0.055   0.067   0.078   0.097   0.104   0.126   0.131   0.155
 35 A'   12 A"   36 A'   13 A"   37 A'   38 A'   39 A'   40 A'                 
  0.171   0.217   0.261   0.266   0.280   0.287   0.297   0.300
 41 A'   14 A"   42 A'   43 A'   15 A"   44 A'   16 A"   45 A'                 
  0.321   0.323   0.370   0.387   0.412   0.412   0.438   0.478
 46 A'   47 A'   48 A'   49 A'   17 A"   50 A'   51 A'   18 A"                 
  0.510   0.525   0.525   0.549   0.574   0.602   0.622   0.655
 52 A'   53 A'   19 A"   20 A"   54 A'   55 A'   56 A'   21 A"                 
  0.755   0.785   0.800   0.856   0.905   0.938   1.017   1.253
 22 A"   57 A'   58 A'   59 A'   60 A'   61 A'   62 A'   23 A"                 
  1.298   1.313   1.361   1.383   1.400   1.441   1.446   1.546
 24 A"   63 A'   64 A'   65 A'   25 A"   66 A'   26 A"   27 A"                 
  1.619   1.670   1.682   1.768   1.832   1.890   1.968   1.972
 67 A'   68 A'   69 A'   70 A'   71 A'   72 A'   73 A'   28 A"                 
  2.026   2.149   2.616   2.889   3.055   3.727   3.738   3.758
 74 A'   75 A'   29 A"   76 A'   77 A'   30 A"   78 A'   31 A"                 
  3.771   3.783   3.813   3.937   3.953   3.979   3.986   4.039
 79 A'   32 A"   80 A'   33 A"   81 A'   34 A"   82 A'   35 A"                 
  4.076   4.156   4.329   4.658   6.248   6.259   6.300   6.320
 83 A'   84 A'   85 A'   86 A'   36 A"   37 A"   87 A'   88 A'                 
  6.336   6.458   6.631   6.961   7.520   7.547   7.621  13.766
 89 A'   90 A'   91 A'   92 A'   38 A"   93 A'   94 A'   39 A"                 
 13.888  13.951  23.405  47.849  66.702  66.749 163.054 289.714
 95 A'   96 A'   97 A'   98 A'   99 A'  100 A'  101 A'   40 A"                 
289.742 289.8461020.631
102 A'  103 A'  104 A'                                                         

 Beta MOs, Restricted
 -- Occupied --                  
-482.87  -77.13  -62.53  -56.35  -56.34  -56.34  -24.75  -24.70
  1 A'    2 A'    3 A'    4 A'    5 A'    1 A"    6 A'    7 A'                 
-10.341  -8.736  -6.625  -6.568  -6.554  -6.554  -4.789  -4.783
  8 A'    9 A'   10 A'   11 A'   12 A'    2 A"   13 A'    3 A"                 
 -4.782  -2.679  -2.675  -2.675  -2.664  -2.664  -1.291  -1.219
 14 A'   15 A'   16 A'    4 A"   17 A'    5 A"   18 A'   19 A'                 
 -0.858  -0.735  -0.632  -0.548  -0.537  -0.523  -0.466  -0.461
 20 A'   21 A'   22 A'   23 A'   24 A'    6 A"    7 A"   25 A'                 
 -0.427  -0.359  -0.344  -0.338  -0.268
 26 A'    8 A"   27 A'   28 A'    9 A"                                         
 -- Virtual --                   
 -0.089  -0.065  -0.039  -0.003   0.028   0.040   0.043   0.053
 10 A"   29 A'   30 A'   31 A'   32 A'   11 A"   33 A'   34 A'                 
  0.055   0.067   0.078   0.097   0.104   0.126   0.131   0.155
 35 A'   12 A"   36 A'   13 A"   37 A'   38 A'   39 A'   40 A'                 
  0.171   0.217   0.261   0.266   0.280   0.287   0.297   0.300
 41 A'   14 A"   42 A'   43 A'   15 A"   44 A'   16 A"   45 A'                 
  0.321   0.323   0.370   0.387   0.412   0.412   0.438   0.478
 46 A'   47 A'   48 A'   49 A'   17 A"   50 A'   51 A'   18 A"                 
  0.510   0.525   0.525   0.549   0.574   0.602   0.622   0.655
 52 A'   53 A'   19 A"   20 A"   54 A'   55 A'   56 A'   21 A"                 
  0.755   0.785   0.800   0.856   0.905   0.938   1.017   1.253
 22 A"   57 A'   58 A'   59 A'   60 A'   61 A'   62 A'   23 A"                 
  1.298   1.313   1.361   1.383   1.400   1.441   1.446   1.546
 24 A"   63 A'   64 A'   65 A'   25 A"   66 A'   26 A"   27 A"                 
  1.619   1.670   1.682   1.768   1.832   1.890   1.968   1.972
 67 A'   68 A'   69 A'   70 A'   71 A'   72 A'   73 A'   28 A"                 
  2.026   2.149   2.616   2.889   3.055   3.727   3.738   3.758
 74 A'   75 A'   29 A"   76 A'   77 A'   30 A"   78 A'   31 A"                 
  3.771   3.783   3.813   3.937   3.953   3.979   3.986   4.039
 79 A'   32 A"   80 A'   33 A"   81 A'   34 A"   82 A'   35 A"                 
  4.076   4.156   4.329   4.658   6.248   6.259   6.300   6.320
 83 A'   84 A'   85 A'   86 A'   36 A"   37 A"   87 A'   88 A'                 
  6.336   6.458   6.631   6.961   7.520   7.547   7.621  13.766
 89 A'   90 A'   91 A'   92 A'   38 A"   93 A'   94 A'   39 A"                 
 13.888  13.951  23.405  47.849  66.702  66.749 163.054 289.714
 95 A'   96 A'   97 A'   98 A'   99 A'  100 A'  101 A'   40 A"                 
289.742 289.8461020.631
102 A'  103 A'  104 A'                                                         
 --------------------------------------------------------------

          Ground-State Mulliken Net Atomic Charges

     Atom                 Charge (a.u.)
  ----------------------------------------
      1 C                    -0.251192
      2 P                     0.377597
      3 F                    -0.206657
      4 Br                    0.057283
      5 F                     0.022969
  ----------------------------------------
  Sum of atomic charges =    -0.000000

 -----------------------------------------------------------------
                    Cartesian Multipole Moments
 -----------------------------------------------------------------
    Charge (ESU x 10^10)
                 0.0000
    Dipole Moment (Debye)
         X      -1.4914      Y       0.9863      Z       0.0000
       Tot       1.7880
    Quadrupole Moments (Debye-Ang)
        XX     -49.9804     XY       1.6559     YY     -47.3537
        XZ      -0.0000     YZ       0.0000     ZZ     -46.5682
    Octopole Moments (Debye-Ang^2)
       XXX     -77.0896    XXY       3.4259    XYY     -15.4592
       YYY      -0.8233    XXZ       0.0000    XYZ       0.0000
       YYZ      -0.0000    XZZ     -14.6257    YZZ      -1.3165
       ZZZ       0.0000
    Hexadecapole Moments (Debye-Ang^3)
      XXXX    -785.0809   XXXY     -40.8770   XXYY    -153.3456
      XYYY     -45.5766   YYYY    -216.1514   XXXZ       0.0000
      XXYZ       0.0000   XYYZ      -0.0000   YYYZ       0.0000
      XXZZ    -130.1580   XYZZ     -16.0335   YYZZ     -44.2771
      XZZZ      -0.0000   YZZZ       0.0000   ZZZZ     -55.3015
 -----------------------------------------------------------------
 Calculating analytic gradient of the SCF energy
 Gradient of SCF Energy
            1           2           3           4           5
    1   0.0000505  -0.0002214   0.0001190  -0.0000292   0.0000811
    2   0.0001301   0.0000817  -0.0000383  -0.0000211  -0.0001524
    3  -0.0000000   0.0000000   0.0000000   0.0000000   0.0000000
 Max gradient component =       2.214E-04
 RMS gradient           =       9.015E-05
 Gradient time:  CPU 5.33 s  wall 2.07 s
 Geometry Optimization Parameters
   NAtoms,    NIC,     NZ,  NCons,   NDum,   NFix, NCnnct, MaxDiis
        5      20       5       0       0       0       0       0

 Cartesian Hessian Update
 Hessian Updated using BFGS Update


** GEOMETRY OPTIMIZATION IN DELOCALIZED INTERNAL COORDINATES **
   Searching for a Minimum

   Optimization Cycle:  11

                       Coordinates (Angstroms)
     ATOM                X               Y               Z
      1  C         0.4950356582   -0.3791430125    0.0000000000
      2  P         1.5358203738    0.9488229574    0.0000000000
      3  F         2.9877312866    0.1851374786    0.0000000000
      4  Br       -1.3804984854   -0.1074915629    0.0000000000
      5  F         0.8514255550   -1.6555025858    0.0000000000
   Point Group: cs    Number of degrees of freedom:     7


   Energy is  -3153.358765545

 Hessian Updated using BFGS Update

  7 Hessian modes will be used to form the next step
  Hessian Eigenvalues:
     0.100475    0.210368    0.222985    0.263875    0.348710    0.472793
     0.679315

 Minimum Search - Taking Simple RFO Step
 Searching for Lamda that Minimizes Along All modes
 Value Taken    Lamda =   0.00000000
 Step Taken.  Stepsize is  0.000910

                             Maximum     Tolerance    Cnvgd?
         Gradient           0.000146      0.000300     YES
         Displacement       0.000478      0.001200     YES
         Energy change     -0.000001      0.000001      NO


                       Distance Matrix (Angstroms)
             C (  1)   P (  2)   F (  3)   Br(  4)
   P (  2)  1.687224
   F (  3)  2.555767  1.640506
   Br(  4)  1.895105  3.101728  4.378020
   F (  5)  1.325182  2.692751  2.819886  2.716215

 Final energy is   -3153.3587655452648     


 ******************************
 **  OPTIMIZATION CONVERGED  **
 ******************************

                       Coordinates (Angstroms)
     ATOM                X               Y               Z
      1  C         0.4950356582   -0.3791430125    0.0000000000
      2  P         1.5358203738    0.9488229574    0.0000000000
      3  F         2.9877312866    0.1851374786    0.0000000000
      4  Br       -1.3804984854   -0.1074915629    0.0000000000
      5  F         0.8514255550   -1.6555025858    0.0000000000

Z-matrix Print:
$molecule
0 1
Br
C  1 1.895105
F  2 1.325182 1 113.842376
P  2 1.687224 1 119.845963 3 -180.000000 0
F  4 1.640506 2 100.343581 1 -180.000000 0
$end


 --------------------------------------------------------------
             Orbital Energies (a.u.) and Symmetries
 --------------------------------------------------------------

 Alpha MOs, Restricted
 -- Occupied --                  
-482.87  -77.13  -62.53  -56.35  -56.34  -56.34  -24.75  -24.70
  1 A'    2 A'    3 A'    4 A'    5 A'    1 A"    6 A'    7 A'                 
-10.341  -8.736  -6.625  -6.568  -6.554  -6.554  -4.789  -4.783
  8 A'    9 A'   10 A'   11 A'   12 A'    2 A"   13 A'    3 A"                 
 -4.782  -2.679  -2.675  -2.675  -2.664  -2.664  -1.291  -1.219
 14 A'   15 A'   16 A'    4 A"   17 A'    5 A"   18 A'   19 A'                 
 -0.858  -0.735  -0.632  -0.548  -0.537  -0.523  -0.466  -0.461
 20 A'   21 A'   22 A'   23 A'   24 A'    6 A"    7 A"   25 A'                 
 -0.427  -0.359  -0.344  -0.338  -0.268
 26 A'    8 A"   27 A'   28 A'    9 A"                                         
 -- Virtual --                   
 -0.089  -0.065  -0.039  -0.003   0.028   0.040   0.043   0.053
 10 A"   29 A'   30 A'   31 A'   32 A'   11 A"   33 A'   34 A'                 
  0.055   0.067   0.078   0.097   0.104   0.126   0.131   0.155
 35 A'   12 A"   36 A'   13 A"   37 A'   38 A'   39 A'   40 A'                 
  0.171   0.217   0.261   0.266   0.280   0.287   0.297   0.300
 41 A'   14 A"   42 A'   43 A'   15 A"   44 A'   16 A"   45 A'                 
  0.321   0.323   0.370   0.387   0.412   0.412   0.438   0.478
 46 A'   47 A'   48 A'   49 A'   17 A"   50 A'   51 A'   18 A"                 
  0.510   0.525   0.525   0.549   0.574   0.602   0.622   0.655
 52 A'   53 A'   19 A"   20 A"   54 A'   55 A'   56 A'   21 A"                 
  0.755   0.785   0.800   0.856   0.905   0.938   1.017   1.253
 22 A"   57 A'   58 A'   59 A'   60 A'   61 A'   62 A'   23 A"                 
  1.298   1.313   1.361   1.383   1.400   1.441   1.446   1.546
 24 A"   63 A'   64 A'   65 A'   25 A"   66 A'   26 A"   27 A"                 
  1.619   1.670   1.682   1.768   1.832   1.890   1.968   1.972
 67 A'   68 A'   69 A'   70 A'   71 A'   72 A'   73 A'   28 A"                 
  2.026   2.149   2.616   2.889   3.055   3.727   3.738   3.758
 74 A'   75 A'   29 A"   76 A'   77 A'   30 A"   78 A'   31 A"                 
  3.771   3.783   3.813   3.937   3.953   3.979   3.986   4.039
 79 A'   32 A"   80 A'   33 A"   81 A'   34 A"   82 A'   35 A"                 
  4.076   4.156   4.329   4.658   6.248   6.259   6.300   6.320
 83 A'   84 A'   85 A'   86 A'   36 A"   37 A"   87 A'   88 A'                 
  6.336   6.458   6.631   6.961   7.520   7.547   7.621  13.766
 89 A'   90 A'   91 A'   92 A'   38 A"   93 A'   94 A'   39 A"                 
 13.888  13.951  23.405  47.849  66.702  66.749 163.054 289.714
 95 A'   96 A'   97 A'   98 A'   99 A'  100 A'  101 A'   40 A"                 
289.742 289.8461020.631
102 A'  103 A'  104 A'                                                         

 Beta MOs, Restricted
 -- Occupied --                  
-482.87  -77.13  -62.53  -56.35  -56.34  -56.34  -24.75  -24.70
  1 A'    2 A'    3 A'    4 A'    5 A'    1 A"    6 A'    7 A'                 
-10.341  -8.736  -6.625  -6.568  -6.554  -6.554  -4.789  -4.783
  8 A'    9 A'   10 A'   11 A'   12 A'    2 A"   13 A'    3 A"                 
 -4.782  -2.679  -2.675  -2.675  -2.664  -2.664  -1.291  -1.219
 14 A'   15 A'   16 A'    4 A"   17 A'    5 A"   18 A'   19 A'                 
 -0.858  -0.735  -0.632  -0.548  -0.537  -0.523  -0.466  -0.461
 20 A'   21 A'   22 A'   23 A'   24 A'    6 A"    7 A"   25 A'                 
 -0.427  -0.359  -0.344  -0.338  -0.268
 26 A'    8 A"   27 A'   28 A'    9 A"                                         
 -- Virtual --                   
 -0.089  -0.065  -0.039  -0.003   0.028   0.040   0.043   0.053
 10 A"   29 A'   30 A'   31 A'   32 A'   11 A"   33 A'   34 A'                 
  0.055   0.067   0.078   0.097   0.104   0.126   0.131   0.155
 35 A'   12 A"   36 A'   13 A"   37 A'   38 A'   39 A'   40 A'                 
  0.171   0.217   0.261   0.266   0.280   0.287   0.297   0.300
 41 A'   14 A"   42 A'   43 A'   15 A"   44 A'   16 A"   45 A'                 
  0.321   0.323   0.370   0.387   0.412   0.412   0.438   0.478
 46 A'   47 A'   48 A'   49 A'   17 A"   50 A'   51 A'   18 A"                 
  0.510   0.525   0.525   0.549   0.574   0.602   0.622   0.655
 52 A'   53 A'   19 A"   20 A"   54 A'   55 A'   56 A'   21 A"                 
  0.755   0.785   0.800   0.856   0.905   0.938   1.017   1.253
 22 A"   57 A'   58 A'   59 A'   60 A'   61 A'   62 A'   23 A"                 
  1.298   1.313   1.361   1.383   1.400   1.441   1.446   1.546
 24 A"   63 A'   64 A'   65 A'   25 A"   66 A'   26 A"   27 A"                 
  1.619   1.670   1.682   1.768   1.832   1.890   1.968   1.972
 67 A'   68 A'   69 A'   70 A'   71 A'   72 A'   73 A'   28 A"                 
  2.026   2.149   2.616   2.889   3.055   3.727   3.738   3.758
 74 A'   75 A'   29 A"   76 A'   77 A'   30 A"   78 A'   31 A"                 
  3.771   3.783   3.813   3.937   3.953   3.979   3.986   4.039
 79 A'   32 A"   80 A'   33 A"   81 A'   34 A"   82 A'   35 A"                 
  4.076   4.156   4.329   4.658   6.248   6.259   6.300   6.320
 83 A'   84 A'   85 A'   86 A'   36 A"   37 A"   87 A'   88 A'                 
  6.336   6.458   6.631   6.961   7.520   7.547   7.621  13.766
 89 A'   90 A'   91 A'   92 A'   38 A"   93 A'   94 A'   39 A"                 
 13.888  13.951  23.405  47.849  66.702  66.749 163.054 289.714
 95 A'   96 A'   97 A'   98 A'   99 A'  100 A'  101 A'   40 A"                 
289.742 289.8461020.631
102 A'  103 A'  104 A'                                                         
 --------------------------------------------------------------

          Ground-State Mulliken Net Atomic Charges

     Atom                 Charge (a.u.)
  ----------------------------------------
      1 C                    -0.251192
      2 P                     0.377597
      3 F                    -0.206657
      4 Br                    0.057283
      5 F                     0.022969
  ----------------------------------------
  Sum of atomic charges =    -0.000000

 -----------------------------------------------------------------
                    Cartesian Multipole Moments
 -----------------------------------------------------------------
    Charge (ESU x 10^10)
                 0.0000
    Dipole Moment (Debye)
         X      -1.4914      Y       0.9863      Z       0.0000
       Tot       1.7880
    Quadrupole Moments (Debye-Ang)
        XX     -49.9804     XY       1.6559     YY     -47.3537
        XZ      -0.0000     YZ       0.0000     ZZ     -46.5682
    Octopole Moments (Debye-Ang^2)
       XXX     -77.0896    XXY       3.4259    XYY     -15.4592
       YYY      -0.8233    XXZ       0.0000    XYZ       0.0000
       YYZ      -0.0000    XZZ     -14.6257    YZZ      -1.3165
       ZZZ       0.0000
    Hexadecapole Moments (Debye-Ang^3)
      XXXX    -785.0809   XXXY     -40.8770   XXYY    -153.3456
      XYYY     -45.5766   YYYY    -216.1514   XXXZ       0.0000
      XXYZ       0.0000   XYYZ      -0.0000   YYYZ       0.0000
      XXZZ    -130.1580   XYZZ     -16.0335   YYZZ     -44.2771
      XZZZ      -0.0000   YZZZ       0.0000   ZZZZ     -55.3015
 -----------------------------------------------------------------
Archival summary:
1\1\TWL02\OPT\ProcedureUnspecified\BasisUnspecified\r1121\taweetha\MonNov2614:06:332018MonNov2614:06:332018\0\\#,OPT,ProcedureUnspecified,BasisUnspecified,\\0,1\Br\C,1,1.8951\F,2,1.32518,1,113.842\P,2,1.68722,1,119.846,3,-180,0\F,4,1.64051,2,100.344,1,-180,0\\\@

 Total job time:  96.26s(wall), 249.40s(cpu) 
 Mon Nov 26 14:06:34 2018

        *************************************************************
        *                                                           *
        *  Thank you very much for using Q-Chem.  Have a nice day.  *
        *                                                           *
        *************************************************************


 
User input: 2 of 2 
 
Q-Chem Developer Version!
                  Welcome to Q-Chem
     A Quantum Leap Into The Future Of Chemistry


 Q-Chem 5.1, Q-Chem, Inc., Pleasanton, CA (2018)

 Yihan Shao,  Zhengting Gan,  E. Epifanovsky,  A. T. B. Gilbert,  M. Wormit,  
 J. Kussmann,  A. W. Lange,  A. Behn,  Jia Deng,  Xintian Feng,  D. Ghosh,  
 M. Goldey,  P. R. Horn,  L. D. Jacobson,  I. Kaliman,  T. Kus,  A. Landau,  
 Jie Liu,  E. I. Proynov,  R. M. Richard,  R. P. Steele,  E. J. Sundstrom,  
 H. L. Woodcock III,  P. M. Zimmerman,  D. Zuev,  B. Albrecht,  E. Alguire,  
 S. A. Baeppler,  D. Barton,  Z. Benda,  Y. A. Bernard,  E. J. Berquist,  
 K. B. Bravaya,  H. Burton,  D. Casanova,  Chun-Min Chang,  Yunqing Chen,  
 A. Chien,  K. D. Closser,  M. P. Coons,  S. Coriani,  S. Dasgupta,  
 A. L. Dempwolff,  M. Diedenhofen,  Hainam Do,  R. G. Edgar,  Po-Tung Fang,  
 S. Faraji,  S. Fatehi,  Qingguo Feng,  K. D. Fenk,  J. Fosso-Tande,  
 Qinghui Ge,  A. Ghysels,  G. Gidofalvi,  J. Gomes,  J. Gonthier,  A. Gunina,  
 D. Hait,  M. W. D. Hanson-Heine,  P. H. P. Harbach,  A. W. Hauser,  
 J. E. Herr,  E. G. Hohenstein,  Z. C. Holden,  Kerwin Hui,  B. C. Huynh,  
 T.-C. Jagau,  Hyunjun Ji,  B. Kaduk,  K. Khistyaev,  Jaehoon Kim,  
 P. Klunzinger,  K. Koh,  D. Kosenkov,  L. Koulias,  T. Kowalczyk,  
 C. M. Krauter,  A. Kunitsa,  Ka Un Lao,  A. Laurent,  K. V. Lawler,  
 Joonho Lee,  D. Lefrancois,  S. Lehtola,  D. S. Levine,  Yi-Pei Li,  
 You-Sheng Lin,  Fenglai Liu,  E. Livshits,  A. Luenser,  P. Manohar,  
 E. Mansoor,  S. F. Manzer,  Shan-Ping Mao,  Yuezhi Mao,  N. Mardirossian,  
 A. V. Marenich,  T. Markovich,  L. A. Martinez-Martinez,  S. A. Maurer,  
 N. J. Mayhall,  S. C. McKenzie,  J.-M. Mewes,  A. F. Morrison,  
 J. W. Mullinax,  K. Nanda,  T. S. Nguyen-Beck,  R. Olivares-Amaya,  
 J. A. Parkhill,  T. M. Perrine,  F. Plasser,  P. Pokhilko,  S. Prager,  
 A. Prociuk,  E. Ramos,  D. R. Rehn,  F. Rob,  M. Schneider,  N. Sergueev,  
 S. M. Sharada,  S. Sharma,  D. W. Small,  T. Stauch,  T. Stein,  
 Yu-Chuan Su,  A. J. W. Thom,  A. Tkatchenko,  T. Tsuchimochi,  N. M. Tubman,  
 L. Vogt,  M. L. Vidal,  O. Vydrov,  M. A. Watson,  J. Wenzel,  
 M. de Wergifosse,  T. A. Wesolowski,  A. White,  J. Witte,  A. Yamada,  
 Jun Yang,  K. Yao,  S. Yeganeh,  S. R. Yost,  Zhi-Qiang You,  A. Zech,  
 Igor Ying Zhang,  Xing Zhang,  Yan Zhao,  Ying Zhu,  B. R. Brooks,  
 G. K. L. Chan,  C. J. Cramer,  M. S. Gordon,  W. J. Hehre,  A. Klamt,  
 M. W. Schmidt,  C. D. Sherrill,  D. G. Truhlar,  A. Aspuru-Guzik,  R. Baer,  
 A. T. Bell,  N. A. Besley,  Jeng-Da Chai,  A. E. DePrince, III,  
 R. A. DiStasio Jr.,  A. Dreuw,  B. D. Dunietz,  T. R. Furlani,  
 Chao-Ping Hsu,  Yousung Jung,  Jing Kong,  D. S. Lambrecht,  WanZhen Liang,  
 C. Ochsenfeld,  V. A. Rassolov,  L. V. Slipchenko,  J. E. Subotnik,  
 T. Van Voorhis,  J. M. Herbert,  A. I. Krylov,  P. M. W. Gill,  M. Head-Gordon

 Contributors to earlier versions of Q-Chem not listed above: 
 R. D. Adamson,  B. Austin,  J. Baker,  G. J. O. Beran,  K. Brandhorst,  
 S. T. Brown,  E. F. C. Byrd,  A. K. Chakraborty,  C.-L. Cheng,  
 Siu Hung Chien,  D. M. Chipman,  D. L. Crittenden,  H. Dachsel,  
 R. J. Doerksen,  A. D. Dutoi,  L. Fusti-Molnar,  W. A. Goddard III,  
 A. Golubeva-Zadorozhnaya,  S. R. Gwaltney,  G. Hawkins,  A. Heyden,  
 S. Hirata,  G. Kedziora,  F. J. Keil,  C. Kelley,  Jihan Kim,  R. A. King,  
 R. Z. Khaliullin,  P. P. Korambath,  W. Kurlancheek,  A. M. Lee,  M. S. Lee,  
 S. V. Levchenko,  Ching Yeh Lin,  D. Liotard,  R. C. Lochan,  I. Lotan,  
 P. E. Maslen,  N. Nair,  D. P. O'Neill,  D. Neuhauser,  E. Neuscamman,  
 C. M. Oana,  R. Olson,  B. Peters,  R. Peverati,  P. A. Pieniazek,  
 Y. M. Rhee,  J. Ritchie,  M. A. Rohrdanz,  E. Rosta,  N. J. Russ,  
 H. F. Schaefer III,  N. E. Schultz,  N. Shenvi,  A. C. Simmonett,  A. Sodt,  
 D. Stuck,  K. S. Thanthiriwatte,  V. Vanovschi,  Tao Wang,  A. Warshel,  
 C. F. Williams,  Q. Wu,  X. Xu,  W. Zhang

 Please cite Q-Chem as follows:
 Y. Shao et al., Mol. Phys. 113, 184-215 (2015)
 DOI: 10.1080/00268976.2014.952696

 Q-Chem 5.1.2 for Intel X86 EM64T Linux

 Parts of Q-Chem use Armadillo 8.300.2 (Tropical Shenanigans).
 http://arma.sourceforge.net/

 Q-Chem begins on Mon Nov 26 14:06:34 2018  

Host: 
0

     Scratch files written to /scratch/taweetham/qchem47453//
The previous job contains 0 fragments, simply inherited here
Input Ideriv = 2
Curr. Ideriv = -1
Max.  Ideriv = 2

Checking the input file for inconsistencies... 	...done.

--------------------------------------------------------------
User input:
--------------------------------------------------------------

$molecule
read
$end

$rem
   job_type 	frequency
   basis 	6-311++g**
   method	b3lyp	
$end


--------------------------------------------------------------
 ----------------------------------------------------------------
             Standard Nuclear Orientation (Angstroms)
    I     Atom           X                Y                Z
 ----------------------------------------------------------------
    1      C      -0.2881768100    -0.3497822011     0.0000000000
    2      P      -1.4866312672     0.8378344691    -0.0000000000
    3      F      -2.8318225721    -0.1011656176    -0.0000000000
    4      Br      1.5387597010     0.1539298385    -0.0000000000
    5      F      -0.4824062797    -1.6606530688     0.0000000000
 ----------------------------------------------------------------
 Molecular Point Group                 Cs    NOp =  2
 Largest Abelian Subgroup              Cs    NOp =  2
 Nuclear Repulsion Energy =   393.9002098180 hartrees
 There are       37 alpha and       37 beta electrons
 Requested basis set is 6-311++G(d,p)
 There are 50 shells and 144 basis functions

 Total QAlloc Memory Limit   2000 MB
 Mega-Array Size       188 MB
 MEM_STATIC part       192 MB

                       Distance Matrix (Angstroms)
             C (  1)   P (  2)   F (  3)   Br(  4)
   P (  2)  1.687224
   F (  3)  2.555767  1.640506
   Br(  4)  1.895105  3.101728  4.378020
   F (  5)  1.325182  2.692751  2.819886  2.716215

 A cutoff of  1.0D-11 yielded   1074 shell pairs
 There are      9460 function pairs (     10398 Cartesian)

 -------------------------------------------------------
 OpenMP Integral Computing Module                       
 Release: version 1.0, May 2013, Q-Chem Inc. Pittsburgh 
 -------------------------------------------------------
 Integral Job Info:
 Integral job number is                      11
 Integral operator is                         1
 short-range coefficients                     0
 long-range coefficients              100000000
 Omega coefficients                           0
 if combine SR and LR in K                    0
 Integral screening is                        0
 Integral computing path is                   2
 max size of driver memory is            800000
 size of driver memory is                593474
 size of scratch memory is             29623520
 max col of scratch BK array               1296
 max len of scratch array in speh3          155
 max len of scratch index in speh4           18
 max int batch size is                      520
 min int batch size is                       52
 fixed nKL is                                45
 max L of basis functions is                  2
 order of int derivative is                   0
 number of shells is                         50
 number of basis is                         151
 number of cartesian basis is               151
 number of contracted shell pairs          1074
 number of primitive shell pairs           3011
 maxK2 (contraction) of shell pair           36
 max number of K2 of shell pair               1
 max number of CS2 of shell pair            108
 max number of PS2 of shell pair            306
 mem total for path MDJ                  518790
 -------------------------------------------------------
 Smallest overlap matrix eigenvalue = 5.01E-04
 Guess from superposition of atomic densities
 Warning:  Energy on first SCF cycle will be non-variational
 SAD guess density has 74.000000 electrons

 -----------------------------------------------------------------------
  General SCF calculation program by
  Eric Jon Sundstrom, Paul Horn, Yuezhi Mao, Dmitri Zuev, Alec White,
  David Stuck, Shaama M.S., Shane Yost, Joonho Lee, David Small,
  Daniel Levine, Susi Lehtola, Hugh Burton, Evgeny Epifanovsky
 -----------------------------------------------------------------------
 Exchange:     0.2000 Hartree-Fock + 0.0800 Slater + 0.7200 B88
 Correlation:  0.1900 VWN1RPA + 0.8100 LYP
 Using SG-1 standard quadrature grid
 using 4 threads for integral computing
 -------------------------------------------------------
 OpenMP Integral computing Module                
 Release: version 2.0, May 2017, Q-Chem Inc. Pleasanton 
 -------------------------------------------------------
 -------------------------------------------------------
 OpenMP BLAS3 based DFT computing Module                
 Release: version 1.0, May 2013, Q-Chem Inc. Pittsburgh 
 -------------------------------------------------------
 A restricted SCF calculation will be
 performed using DIIS
 SCF converges when DIIS error is below 1.0e-08
 ---------------------------------------
  Cycle       Energy         DIIS error
 ---------------------------------------
    1   -3153.9524694400      4.44e-02  
    2   -3153.3220779732      5.04e-03  
    3   -3153.2427165782      8.63e-03  
    4   -3153.3565567162      1.16e-03  
    5   -3153.3583566140      4.52e-04  
    6   -3153.3587569720      2.26e-04  
    7   -3153.3588906880      2.94e-05  
    8   -3153.3588923987      1.45e-05  
    9   -3153.3588927906      2.19e-06  
   10   -3153.3588927969      9.25e-07  
   11   -3153.3588927986      3.10e-07  
   12   -3153.3588927988      6.33e-08  
   13   -3153.3588927988      1.06e-08  
   14   -3153.3588927989      2.03e-09  Convergence criterion met
 ---------------------------------------
 SCF time:   CPU 21.88s  wall 9.00s 
 SCF   energy in the final basis set =    -3153.3588927989
 Total energy in the final basis set =    -3153.3588927989

 --------------------------------------------------------------
             Orbital Energies (a.u.) and Symmetries
 --------------------------------------------------------------

 Alpha MOs, Restricted
 -- Occupied --                  
-482.87  -77.13  -62.53  -56.35  -56.34  -56.34  -24.75  -24.70
  1 A'    2 A'    3 A'    4 A'    5 A'    1 A"    6 A'    7 A'                 
-10.341  -8.736  -6.625  -6.568  -6.554  -6.554  -4.789  -4.783
  8 A'    9 A'   10 A'   11 A'   12 A'    2 A"   13 A'    3 A"                 
 -4.782  -2.679  -2.675  -2.674  -2.664  -2.664  -1.291  -1.219
 14 A'   15 A'   16 A'    4 A"    5 A"   17 A'   18 A'   19 A'                 
 -0.858  -0.735  -0.632  -0.548  -0.537  -0.523  -0.466  -0.461
 20 A'   21 A'   22 A'   23 A'   24 A'    6 A"    7 A"   25 A'                 
 -0.427  -0.359  -0.344  -0.338  -0.268
 26 A'    8 A"   27 A'   28 A'    9 A"                                         
 -- Virtual --                   
 -0.089  -0.065  -0.039  -0.003   0.028   0.040   0.043   0.053
 10 A"   29 A'   30 A'   31 A'   32 A'   11 A"   33 A'   34 A'                 
  0.055   0.067   0.078   0.097   0.104   0.126   0.131   0.155
 35 A'   12 A"   36 A'   13 A"   37 A'   38 A'   39 A'   40 A'                 
  0.171   0.217   0.261   0.266   0.281   0.287   0.297   0.300
 41 A'   14 A"   42 A'   43 A'   15 A"   44 A'   16 A"   45 A'                 
  0.321   0.323   0.370   0.387   0.411   0.412   0.438   0.478
 46 A'   47 A'   48 A'   49 A'   50 A'   17 A"   51 A'   18 A"                 
  0.510   0.524   0.525   0.549   0.574   0.602   0.622   0.655
 52 A'   53 A'   19 A"   20 A"   54 A'   55 A'   56 A'   21 A"                 
  0.755   0.785   0.800   0.856   0.905   0.938   1.017   1.253
 22 A"   57 A'   58 A'   59 A'   60 A'   61 A'   62 A'   23 A"                 
  1.298   1.314   1.361   1.383   1.400   1.441   1.446   1.546
 24 A"   63 A'   64 A'   65 A'   25 A"   66 A'   26 A"   27 A"                 
  1.619   1.670   1.682   1.768   1.832   1.890   1.967   1.972
 67 A'   68 A'   69 A'   70 A'   71 A'   72 A'   73 A'   28 A"                 
  2.025   2.149   2.616   2.889   3.055   3.727   3.738   3.758
 74 A'   75 A'   29 A"   76 A'   77 A'   30 A"   78 A'   31 A"                 
  3.771   3.783   3.813   3.937   3.953   3.979   3.986   4.038
 79 A'   32 A"   80 A'   33 A"   81 A'   34 A"   82 A'   35 A"                 
  4.076   4.156   4.330   4.657   6.248   6.259   6.300   6.320
 83 A'   84 A'   85 A'   86 A'   36 A"   37 A"   87 A'   88 A'                 
  6.336   6.458   6.631   6.961   7.520   7.548   7.621  13.766
 89 A'   90 A'   91 A'   92 A'   38 A"   93 A'   94 A'   39 A"                 
 13.888  13.951  23.405  47.849  66.702  66.749 163.054 289.714
 95 A'   96 A'   97 A'   98 A'   99 A'  100 A'  101 A'   40 A"                 
289.742 289.8461020.632
102 A'  103 A'  104 A'                                                         

 Beta MOs, Restricted
 -- Occupied --                  
-482.87  -77.13  -62.53  -56.35  -56.34  -56.34  -24.75  -24.70
  1 A'    2 A'    3 A'    4 A'    5 A'    1 A"    6 A'    7 A'                 
-10.341  -8.736  -6.625  -6.568  -6.554  -6.554  -4.789  -4.783
  8 A'    9 A'   10 A'   11 A'   12 A'    2 A"   13 A'    3 A"                 
 -4.782  -2.679  -2.675  -2.674  -2.664  -2.664  -1.291  -1.219
 14 A'   15 A'   16 A'    4 A"    5 A"   17 A'   18 A'   19 A'                 
 -0.858  -0.735  -0.632  -0.548  -0.537  -0.523  -0.466  -0.461
 20 A'   21 A'   22 A'   23 A'   24 A'    6 A"    7 A"   25 A'                 
 -0.427  -0.359  -0.344  -0.338  -0.268
 26 A'    8 A"   27 A'   28 A'    9 A"                                         
 -- Virtual --                   
 -0.089  -0.065  -0.039  -0.003   0.028   0.040   0.043   0.053
 10 A"   29 A'   30 A'   31 A'   32 A'   11 A"   33 A'   34 A'                 
  0.055   0.067   0.078   0.097   0.104   0.126   0.131   0.155
 35 A'   12 A"   36 A'   13 A"   37 A'   38 A'   39 A'   40 A'                 
  0.171   0.217   0.261   0.266   0.281   0.287   0.297   0.300
 41 A'   14 A"   42 A'   43 A'   15 A"   44 A'   16 A"   45 A'                 
  0.321   0.323   0.370   0.387   0.411   0.412   0.438   0.478
 46 A'   47 A'   48 A'   49 A'   50 A'   17 A"   51 A'   18 A"                 
  0.510   0.524   0.525   0.549   0.574   0.602   0.622   0.655
 52 A'   53 A'   19 A"   20 A"   54 A'   55 A'   56 A'   21 A"                 
  0.755   0.785   0.800   0.856   0.905   0.938   1.017   1.253
 22 A"   57 A'   58 A'   59 A'   60 A'   61 A'   62 A'   23 A"                 
  1.298   1.314   1.361   1.383   1.400   1.441   1.446   1.546
 24 A"   63 A'   64 A'   65 A'   25 A"   66 A'   26 A"   27 A"                 
  1.619   1.670   1.682   1.768   1.832   1.890   1.967   1.972
 67 A'   68 A'   69 A'   70 A'   71 A'   72 A'   73 A'   28 A"                 
  2.025   2.149   2.616   2.889   3.055   3.727   3.738   3.758
 74 A'   75 A'   29 A"   76 A'   77 A'   30 A"   78 A'   31 A"                 
  3.771   3.783   3.813   3.937   3.953   3.979   3.986   4.038
 79 A'   32 A"   80 A'   33 A"   81 A'   34 A"   82 A'   35 A"                 
  4.076   4.156   4.330   4.657   6.248   6.259   6.300   6.320
 83 A'   84 A'   85 A'   86 A'   36 A"   37 A"   87 A'   88 A'                 
  6.336   6.458   6.631   6.961   7.520   7.548   7.621  13.766
 89 A'   90 A'   91 A'   92 A'   38 A"   93 A'   94 A'   39 A"                 
 13.888  13.951  23.405  47.849  66.702  66.749 163.054 289.714
 95 A'   96 A'   97 A'   98 A'   99 A'  100 A'  101 A'   40 A"                 
289.742 289.8461020.632
102 A'  103 A'  104 A'                                                         
 --------------------------------------------------------------

          Ground-State Mulliken Net Atomic Charges

     Atom                 Charge (a.u.)
  ----------------------------------------
      1 C                    -0.252785
      2 P                     0.377930
      3 F                    -0.206481
      4 Br                    0.057911
      5 F                     0.023425
  ----------------------------------------
  Sum of atomic charges =     0.000000

 -----------------------------------------------------------------
                    Cartesian Multipole Moments
 -----------------------------------------------------------------
    Charge (ESU x 10^10)
                 0.0000
    Dipole Moment (Debye)
         X       1.3577      Y       1.1636      Z      -0.0000
       Tot       1.7881
    Quadrupole Moments (Debye-Ang)
        XX     -49.1020     XY      -1.6310     YY     -47.5990
        XZ       0.0000     YZ       0.0000     ZZ     -46.5693
    Octopole Moments (Debye-Ang^2)
       XXX      51.7303    XXY       4.0269    XYY       9.0133
       YYY      -7.4232    XXZ      -0.0000    XYZ      -0.0000
       YYZ      -0.0000    XZZ       7.4305    YZZ      -3.5896
       ZZZ      -0.0000
    Hexadecapole Moments (Debye-Ang^3)
      XXXX    -755.8743   XXXY       8.2907   XXYY    -150.5677
      XYYY      16.8031   YYYY    -201.6250   XXXZ       0.0000
      XXYZ       0.0000   XYYZ       0.0000   YYYZ       0.0000
      XXZZ    -129.3537   XYZZ       5.6310   YYZZ     -41.9166
      XZZZ       0.0000   YZZZ       0.0000   ZZZZ     -55.3079
 -----------------------------------------------------------------
 Calculating MO derivatives via CPSCF
 D1JvT checksum  = 171240 14096.4282186540
 D1KAT checksum  = 379800 822.8148917647
   1         3          15      0.139219    0.044710
   2         3          15      0.019572    0.007075
   3         3          15      0.002362    0.001101
   4         3          15      0.000211    0.000096
   5        16           2      0.000011    0.000007
   6        18           0      0.000000    0.000000    Roots Converged
 Time for AOints: 5.2 s (CPU) 1.7 s (wall)
 ------------------------------------------------------------------------------
                     AOints        : Timing summary (seconds)
 ------------------------------------------------------------------------------
     job step          cpu (% of tot)      sys (% of tot)     wall (% of tot)
 ------------------------------------------------------------------------------
  cpscf_lag         0.2739E+02 (31.7)   0.4000E-05 (30.8)   0.1075E+02 (33.6)
  iterzp            0.5362E+02 (62.1)   0.8000E-05 (61.5)   0.1946E+02 (60.8)
  make_fx           0.0000E+00 ( 0.0)   0.0000E+00 ( 0.0)   0.0000E+00 ( 0.0)
  AOints            0.5207E+01 ( 6.0)   0.1000E-05 ( 7.7)   0.1664E+01 ( 5.2)
 ------------------------------------------------------------------------------
   Grand Totals     0.8631E+02          0.1300E-04          0.3199E+02
 ------------------------------------------------------------------------------
 Calculating analytic Hessian of the SCF energy
 Polarizability Matrix (a.u.)
            1           2           3
    1 -83.1988302   8.2073254   0.0000000
    2   8.2073254 -50.3448176   0.0000000
    3   0.0000000   0.0000000 -37.7441585

 Direct stationary perturbation theory relativistic correction:

 rels  =      17.355191531808
 relv  =     -58.914016447676
 rel2e =       9.482717347153
 E_rel =     -32.076107568715

 Hessian of the SCF Energy
            1           2           3           4           5           6
    1   0.3974087  -0.0949124  -0.0000000  -0.1498572   0.1146888  -0.0000000
    2  -0.0949124   0.5308956  -0.0000000   0.1606850  -0.1656287   0.0000000
    3  -0.0000000  -0.0000000   0.0735933  -0.0000000   0.0000000  -0.0284595
    4  -0.1498572   0.1606850  -0.0000000   0.3373206  -0.0351310   0.0000000
    5   0.1146888  -0.1656287   0.0000000  -0.0351310   0.3195244  -0.0000000
    6  -0.0000000   0.0000000  -0.0284595   0.0000000  -0.0000000   0.0224063
    7  -0.0287913  -0.0262142   0.0000000  -0.1716929  -0.0861285  -0.0000000
    8   0.0102940  -0.0025124  -0.0000000  -0.1187960  -0.1073563   0.0000000
    9  -0.0000000   0.0000000   0.0032463  -0.0000000   0.0000000  -0.0116235
   10  -0.1611970  -0.0073730   0.0000000  -0.0162885  -0.0076685   0.0000000
   11  -0.0128566  -0.0253750   0.0000000   0.0002424   0.0074352   0.0000000
   12   0.0000000   0.0000000  -0.0167722  -0.0000000   0.0000000   0.0005121
   13  -0.0575632  -0.0321854   0.0000000   0.0005180   0.0142392  -0.0000000
   14  -0.0172137  -0.3373795   0.0000000  -0.0070005  -0.0539746  -0.0000000
   15   0.0000000   0.0000000  -0.0316079   0.0000000  -0.0000000   0.0171647
            7           8           9          10          11          12
    1  -0.0287913   0.0102940  -0.0000000  -0.1611970  -0.0128566   0.0000000
    2  -0.0262142  -0.0025124   0.0000000  -0.0073730  -0.0253750   0.0000000
    3   0.0000000  -0.0000000   0.0032463   0.0000000   0.0000000  -0.0167722
    4  -0.1716929  -0.1187960  -0.0000000  -0.0162885   0.0002424  -0.0000000
    5  -0.0861285  -0.1073563   0.0000000  -0.0076685   0.0074352   0.0000000
    6  -0.0000000   0.0000000  -0.0116235   0.0000000   0.0000000   0.0005121
    7   0.2027073   0.1053960   0.0000000  -0.0066692   0.0024418  -0.0000000
    8   0.1053960   0.0955819  -0.0000000   0.0006346  -0.0008577   0.0000000
    9   0.0000000  -0.0000000   0.0098473  -0.0000000   0.0000000   0.0047522
   10  -0.0066692   0.0006346  -0.0000000   0.1984367   0.0431897  -0.0000000
   11   0.0024418  -0.0008577   0.0000000   0.0431897   0.0371474  -0.0000000
   12  -0.0000000   0.0000000   0.0047522  -0.0000000  -0.0000000   0.0072769
   13   0.0044461   0.0024713   0.0000000  -0.0142820  -0.0330173  -0.0000000
   14   0.0045049   0.0151446   0.0000000  -0.0287829  -0.0183498  -0.0000000
   15  -0.0000000   0.0000000  -0.0062223   0.0000000   0.0000000   0.0042309
           13          14          15
    1  -0.0575632  -0.0172137   0.0000000
    2  -0.0321854  -0.3373795   0.0000000
    3   0.0000000   0.0000000  -0.0316079
    4   0.0005180  -0.0070005   0.0000000
    5   0.0142392  -0.0539746  -0.0000000
    6  -0.0000000  -0.0000000   0.0171647
    7   0.0044461   0.0045049  -0.0000000
    8   0.0024713   0.0151446   0.0000000
    9   0.0000000   0.0000000  -0.0062223
   10  -0.0142820  -0.0287829   0.0000000
   11  -0.0330173  -0.0183498   0.0000000
   12  -0.0000000  -0.0000000   0.0042309
   13   0.0668811   0.0484923  -0.0000000
   14   0.0484923   0.3945593  -0.0000000
   15  -0.0000000  -0.0000000   0.0164345
 Gradient time:  CPU 132.57 s  wall 48.98 s
 **********************************************************************
 **                                                                  **
 **                       VIBRATIONAL ANALYSIS                       **
 **                       --------------------                       **
 **                                                                  **
 **        VIBRATIONAL FREQUENCIES (CM**-1) AND NORMAL MODES         **
 **     FORCE CONSTANTS (mDYN/ANGSTROM) AND REDUCED MASSES (AMU)     **
 **                  INFRARED INTENSITIES (KM/MOL)                   **
 **                                                                  **
 **********************************************************************


 Mode:                 1                      2                      3
 Frequency:       159.08                 159.64                 263.68
 Force Cnst:      0.3158                 0.3211                 0.9944
 Red. Mass:      21.1803                21.3855                24.2758
 IR Active:          YES                    YES                    YES
 IR Intens:        1.701                  1.483                  2.106
 Raman Active:       YES                    YES                    YES
               X      Y      Z        X      Y      Z        X      Y      Z
 C         -0.005 -0.455 -0.000    0.000  0.000 -0.367    0.001 -0.111  0.000
 P          0.315 -0.174 -0.000   -0.000  0.000 -0.445    0.401  0.105 -0.000
 F         -0.170  0.552  0.000    0.000 -0.000  0.744    0.704 -0.304  0.000
 Br        -0.142  0.121  0.000    0.000 -0.000  0.127   -0.228  0.058  0.000
 F          0.248 -0.484 -0.000   -0.000  0.000 -0.313   -0.414 -0.038 -0.000
 TransDip  -0.009 -0.041 -0.000    0.000  0.000 -0.039    0.023  0.040 -0.000

 Mode:                 4                      5                      6
 Frequency:       331.79                 440.18                 587.29
 Force Cnst:      1.5904                 1.4900                 4.3047
 Red. Mass:      24.5207                13.0524                21.1825
 IR Active:          YES                    YES                    YES
 IR Intens:        0.822                  5.221                 47.382
 Raman Active:       YES                    YES                    YES
               X      Y      Z        X      Y      Z        X      Y      Z
 C          0.027  0.255 -0.000    0.000  0.000  0.948   -0.436 -0.316  0.000
 P         -0.016  0.242  0.000    0.000 -0.000 -0.157   -0.248  0.476 -0.000
 F          0.194 -0.039  0.000    0.000  0.000  0.051    0.172 -0.109  0.000
 Br        -0.250 -0.161  0.000   -0.000 -0.000 -0.030    0.108  0.033 -0.000
 F          0.852  0.151  0.000    0.000  0.000 -0.270    0.060 -0.603 -0.000
 TransDip  -0.017  0.023  0.000    0.000  0.000 -0.073   -0.177  0.132 -0.000

 Mode:                 7                      8                      9
 Frequency:       762.75                 980.36                1283.38
 Force Cnst:      7.6327                 7.6387                13.0134
 Red. Mass:      22.2670                13.4897                13.4099
 IR Active:          YES                    YES                    YES
 IR Intens:      169.783                137.410                177.322
 Raman Active:       YES                    YES                    YES
               X      Y      Z        X      Y      Z        X      Y      Z
 C         -0.028  0.091 -0.000    0.907  0.192 -0.000   -0.301  0.867 -0.000
 P         -0.424 -0.314  0.000   -0.126  0.119  0.000    0.124 -0.099  0.000
 F          0.691  0.484 -0.000   -0.043  0.004  0.000   -0.031 -0.017 -0.000
 Br         0.006 -0.001  0.000   -0.051 -0.004  0.000    0.011 -0.002  0.000
 F         -0.009 -0.024  0.000   -0.114 -0.304  0.000   -0.026 -0.361  0.000
 TransDip  -0.404 -0.104  0.000    0.311  0.210  0.000   -0.008  0.426  0.000

 STANDARD THERMODYNAMIC QUANTITIES AT   298.15 K  AND     1.00 ATM

   This Molecule has  0 Imaginary Frequencies
   Zero point vibrational energy:        7.102 kcal/mol

   Atom    1 Element C  Has Mass   12.00000
   Atom    2 Element P  Has Mass   30.97376
   Atom    3 Element F  Has Mass   18.99840
   Atom    4 Element Br Has Mass   78.91830
   Atom    5 Element F  Has Mass   18.99840
   Molecular Mass:   159.888860 amu
   Principal axes and moments of inertia in amu*Bohr^2:
                             1           2           3
    Eigenvalues --      277.31328  1473.40096  1750.71424
          X               0.99998    -0.00586     0.00000
          Y               0.00586     0.99998     0.00000
          Z               0.00000    -0.00000     1.00000
   Rotational Symmetry Number is   1
   The Molecule is an Asymmetric Top
   Translational Enthalpy:        0.889 kcal/mol
   Rotational Enthalpy:           0.889 kcal/mol
   Vibrational Enthalpy:          8.787 kcal/mol
   gas constant (RT):             0.592 kcal/mol
   Translational Entropy:        41.117  cal/mol.K
   Rotational Entropy:           28.060  cal/mol.K
   Vibrational Entropy:           9.672  cal/mol.K

   Total Enthalpy:               11.157 kcal/mol
   Total Entropy:                78.849  cal/mol.K
Archival summary:
1\1\TWL02\FREQ\ProcedureUnspecified\BasisUnspecified\r1121\taweetha\MonNov2614:07:322018MonNov2614:07:322018\0\\#,FREQ,ProcedureUnspecified,BasisUnspecified,\\0,1\Br\C,1,1.8951\F,2,1.32518,1,113.842\P,2,1.68722,1,119.846,3,180,0\F,4,1.64051,2,100.344,1,-180,0\\\@

 Total job time:  58.03s(wall), 154.64s(cpu) 
 Mon Nov 26 14:07:32 2018

        *************************************************************
        *                                                           *
        *  Thank you very much for using Q-Chem.  Have a nice day.  *
        *                                                           *
        *************************************************************
