# Supplementary material for: Geometric and energetic data from ab initio calculations of haloethene, haloimine, halomethylenephosphine, haloiminophosphine, halodiazene, halodiphosphene and halocyclopropane
Source: Data Brief. 2019 Nov 2;27:104738. doi: 10.1016/j.dib.2019.104738 (PMC6861602; doi:10.1016/j.dib.2019.104738)
Supplement: Multimedia component 5 [file mmc5.zip › CP/B3LYP/FBrCPHE.out]

Q-Chem Developer Version!
                  Welcome to Q-Chem
     A Quantum Leap Into The Future Of Chemistry


 Q-Chem 5.1, Q-Chem, Inc., Pleasanton, CA (2018)

 Yihan Shao,  Zhengting Gan,  E. Epifanovsky,  A. T. B. Gilbert,  M. Wormit,  
 J. Kussmann,  A. W. Lange,  A. Behn,  Jia Deng,  Xintian Feng,  D. Ghosh,  
 M. Goldey,  P. R. Horn,  L. D. Jacobson,  I. Kaliman,  T. Kus,  A. Landau,  
 Jie Liu,  E. I. Proynov,  R. M. Richard,  R. P. Steele,  E. J. Sundstrom,  
 H. L. Woodcock III,  P. M. Zimmerman,  D. Zuev,  B. Albrecht,  E. Alguire,  
 S. A. Baeppler,  D. Barton,  Z. Benda,  Y. A. Bernard,  E. J. Berquist,  
 K. B. Bravaya,  H. Burton,  D. Casanova,  Chun-Min Chang,  Yunqing Chen,  
 A. Chien,  K. D. Closser,  M. P. Coons,  S. Coriani,  S. Dasgupta,  
 A. L. Dempwolff,  M. Diedenhofen,  Hainam Do,  R. G. Edgar,  Po-Tung Fang,  
 S. Faraji,  S. Fatehi,  Qingguo Feng,  K. D. Fenk,  J. Fosso-Tande,  
 Qinghui Ge,  A. Ghysels,  G. Gidofalvi,  J. Gomes,  J. Gonthier,  A. Gunina,  
 D. Hait,  M. W. D. Hanson-Heine,  P. H. P. Harbach,  A. W. Hauser,  
 J. E. Herr,  E. G. Hohenstein,  Z. C. Holden,  Kerwin Hui,  B. C. Huynh,  
 T.-C. Jagau,  Hyunjun Ji,  B. Kaduk,  K. Khistyaev,  Jaehoon Kim,  
 P. Klunzinger,  K. Koh,  D. Kosenkov,  L. Koulias,  T. Kowalczyk,  
 C. M. Krauter,  A. Kunitsa,  Ka Un Lao,  A. Laurent,  K. V. Lawler,  
 Joonho Lee,  D. Lefrancois,  S. Lehtola,  D. S. Levine,  Yi-Pei Li,  
 You-Sheng Lin,  Fenglai Liu,  E. Livshits,  A. Luenser,  P. Manohar,  
 E. Mansoor,  S. F. Manzer,  Shan-Ping Mao,  Yuezhi Mao,  N. Mardirossian,  
 A. V. Marenich,  T. Markovich,  L. A. Martinez-Martinez,  S. A. Maurer,  
 N. J. Mayhall,  S. C. McKenzie,  J.-M. Mewes,  A. F. Morrison,  
 J. W. Mullinax,  K. Nanda,  T. S. Nguyen-Beck,  R. Olivares-Amaya,  
 J. A. Parkhill,  T. M. Perrine,  F. Plasser,  P. Pokhilko,  S. Prager,  
 A. Prociuk,  E. Ramos,  D. R. Rehn,  F. Rob,  M. Schneider,  N. Sergueev,  
 S. M. Sharada,  S. Sharma,  D. W. Small,  T. Stauch,  T. Stein,  
 Yu-Chuan Su,  A. J. W. Thom,  A. Tkatchenko,  T. Tsuchimochi,  N. M. Tubman,  
 L. Vogt,  M. L. Vidal,  O. Vydrov,  M. A. Watson,  J. Wenzel,  
 M. de Wergifosse,  T. A. Wesolowski,  A. White,  J. Witte,  A. Yamada,  
 Jun Yang,  K. Yao,  S. Yeganeh,  S. R. Yost,  Zhi-Qiang You,  A. Zech,  
 Igor Ying Zhang,  Xing Zhang,  Yan Zhao,  Ying Zhu,  B. R. Brooks,  
 G. K. L. Chan,  C. J. Cramer,  M. S. Gordon,  W. J. Hehre,  A. Klamt,  
 M. W. Schmidt,  C. D. Sherrill,  D. G. Truhlar,  A. Aspuru-Guzik,  R. Baer,  
 A. T. Bell,  N. A. Besley,  Jeng-Da Chai,  A. E. DePrince, III,  
 R. A. DiStasio Jr.,  A. Dreuw,  B. D. Dunietz,  T. R. Furlani,  
 Chao-Ping Hsu,  Yousung Jung,  Jing Kong,  D. S. Lambrecht,  WanZhen Liang,  
 C. Ochsenfeld,  V. A. Rassolov,  L. V. Slipchenko,  J. E. Subotnik,  
 T. Van Voorhis,  J. M. Herbert,  A. I. Krylov,  P. M. W. Gill,  M. Head-Gordon

 Contributors to earlier versions of Q-Chem not listed above: 
 R. D. Adamson,  B. Austin,  J. Baker,  G. J. O. Beran,  K. Brandhorst,  
 S. T. Brown,  E. F. C. Byrd,  A. K. Chakraborty,  C.-L. Cheng,  
 Siu Hung Chien,  D. M. Chipman,  D. L. Crittenden,  H. Dachsel,  
 R. J. Doerksen,  A. D. Dutoi,  L. Fusti-Molnar,  W. A. Goddard III,  
 A. Golubeva-Zadorozhnaya,  S. R. Gwaltney,  G. Hawkins,  A. Heyden,  
 S. Hirata,  G. Kedziora,  F. J. Keil,  C. Kelley,  Jihan Kim,  R. A. King,  
 R. Z. Khaliullin,  P. P. Korambath,  W. Kurlancheek,  A. M. Lee,  M. S. Lee,  
 S. V. Levchenko,  Ching Yeh Lin,  D. Liotard,  R. C. Lochan,  I. Lotan,  
 P. E. Maslen,  N. Nair,  D. P. O'Neill,  D. Neuhauser,  E. Neuscamman,  
 C. M. Oana,  R. Olson,  B. Peters,  R. Peverati,  P. A. Pieniazek,  
 Y. M. Rhee,  J. Ritchie,  M. A. Rohrdanz,  E. Rosta,  N. J. Russ,  
 H. F. Schaefer III,  N. E. Schultz,  N. Shenvi,  A. C. Simmonett,  A. Sodt,  
 D. Stuck,  K. S. Thanthiriwatte,  V. Vanovschi,  Tao Wang,  A. Warshel,  
 C. F. Williams,  Q. Wu,  X. Xu,  W. Zhang

 Please cite Q-Chem as follows:
 Y. Shao et al., Mol. Phys. 113, 184-215 (2015)
 DOI: 10.1080/00268976.2014.952696

 Q-Chem 5.1.2 for Intel X86 EM64T Linux

 Parts of Q-Chem use Armadillo 8.300.2 (Tropical Shenanigans).
 http://arma.sourceforge.net/

 Q-Chem begins on Mon Nov 26 15:02:26 2018  

Host: 
0

     Scratch files written to /scratch/taweetham/qchem48927//
Input Ideriv = 2
Curr. Ideriv = -1
Max.  Ideriv = 2

Checking the input file for inconsistencies... 	...done.

--------------------------------------------------------------
User input:
--------------------------------------------------------------
$molecule
0 1
C 
P 1 1.5 
H 2 PH 1 120. 
Br 1 PBr 2 120.  3 180.0
F 1 PF 2 120.  3 0.0

PH=1.44
PF=1.54
PCl=2.03
PBr=2.5
PI=2.6
$end

$rem
   job_type	optimization
   basis	6-311++g**
   method	b3lyp
$end

--------------------------------------------------------------
 ----------------------------------------------------------------
             Standard Nuclear Orientation (Angstroms)
    I     Atom           X                Y                Z
 ----------------------------------------------------------------
    1      C       0.9908449597    -0.2654523029    -0.0000000000
    2      P       1.9049194857     0.9238616847     0.0000000000
    3      H       3.3324523394     0.7347851087     0.0000000000
    4      Br     -1.4875106891     0.0628056415    -0.0000000000
    5      F       1.5790621928    -1.6886882239    -0.0000000000
 ----------------------------------------------------------------
 Molecular Point Group                 Cs    NOp =  2
 Largest Abelian Subgroup              Cs    NOp =  2
 Nuclear Repulsion Energy =   260.6260368180 hartrees
 There are       33 alpha and       33 beta electrons
 Requested basis set is 6-311++G(d,p)
 There are 49 shells and 129 basis functions

 Total QAlloc Memory Limit   2000 MB
 Mega-Array Size       188 MB
 MEM_STATIC part       192 MB
 A cutoff of  1.0D-11 yielded   1027 shell pairs
 There are      7541 function pairs (      8272 Cartesian)

 -------------------------------------------------------
 OpenMP Integral Computing Module                       
 Release: version 1.0, May 2013, Q-Chem Inc. Pittsburgh 
 -------------------------------------------------------
 Integral Job Info:
 Integral job number is                      11
 Integral operator is                         1
 short-range coefficients                     0
 long-range coefficients              100000000
 Omega coefficients                           0
 if combine SR and LR in K                    0
 Integral screening is                        0
 Integral computing path is                   2
 max size of driver memory is            800000
 size of driver memory is                593474
 size of scratch memory is             29623520
 max col of scratch BK array               1296
 max len of scratch array in speh3          155
 max len of scratch index in speh4           18
 max int batch size is                      520
 min int batch size is                       52
 fixed nKL is                                45
 max L of basis functions is                  2
 order of int derivative is                   0
 number of shells is                         49
 number of basis is                         135
 number of cartesian basis is               135
 number of contracted shell pairs          1027
 number of primitive shell pairs           2760
 maxK2 (contraction) of shell pair           36
 max number of K2 of shell pair               1
 max number of CS2 of shell pair            103
 max number of PS2 of shell pair            222
 mem total for path MDJ                  515062
 -------------------------------------------------------
 Smallest overlap matrix eigenvalue = 5.30E-04

 Scale SEOQF with 1.000000e-01/1.000000e-01/1.000000e-01

 Standard Electronic Orientation quadrupole field applied
 Nucleus-field energy     =     0.0000000089 hartrees
 Guess from superposition of atomic densities
 Warning:  Energy on first SCF cycle will be non-variational
 SAD guess density has 66.000000 electrons

 -----------------------------------------------------------------------
  General SCF calculation program by
  Eric Jon Sundstrom, Paul Horn, Yuezhi Mao, Dmitri Zuev, Alec White,
  David Stuck, Shaama M.S., Shane Yost, Joonho Lee, David Small,
  Daniel Levine, Susi Lehtola, Hugh Burton, Evgeny Epifanovsky
 -----------------------------------------------------------------------
 Exchange:     0.2000 Hartree-Fock + 0.0800 Slater + 0.7200 B88
 Correlation:  0.1900 VWN1RPA + 0.8100 LYP
 Using SG-1 standard quadrature grid
 using 4 threads for integral computing
 -------------------------------------------------------
 OpenMP Integral computing Module                
 Release: version 2.0, May 2017, Q-Chem Inc. Pleasanton 
 -------------------------------------------------------
 -------------------------------------------------------
 OpenMP BLAS3 based DFT computing Module                
 Release: version 1.0, May 2013, Q-Chem Inc. Pittsburgh 
 -------------------------------------------------------
 A restricted SCF calculation will be
 performed using DIIS
 SCF converges when DIIS error is below 1.0e-08
 ---------------------------------------
  Cycle       Energy         DIIS error
 ---------------------------------------
    1   -3054.2203432316      3.98e-02  
    2   -3053.9150382490      4.30e-03  
    3   -3053.8627142323      7.56e-03  
    4   -3053.9369492990      1.74e-03  
    5   -3053.9411977071      2.27e-04  
    6   -3053.9412591861      1.85e-04  
    7   -3053.9413459440      4.06e-05  
    8   -3053.9413461936      3.80e-05  
    9   -3053.9413496507      2.29e-06  
   10   -3053.9413496669      1.00e-06  
   11   -3053.9413496694      3.17e-07  
   12   -3053.9413496696      4.33e-08  
   13   -3053.9413496697      1.54e-08  
   14   -3053.9413496696      2.71e-09  Convergence criterion met
 ---------------------------------------
 SCF time:   CPU 16.22s  wall 5.00s 
 SCF   energy in the final basis set =    -3053.9413496696
 Total energy in the final basis set =    -3053.9413496696

 --------------------------------------------------------------
             Orbital Energies (a.u.) and Symmetries
 --------------------------------------------------------------

 Alpha MOs, Restricted
 -- Occupied --                  
-482.86  -77.08  -62.51  -56.34  -56.33  -56.33  -24.71  -10.34
  1 A'    2 A'    3 A'    4 A'    5 A'    1 A"    6 A'    7 A'                 
 -8.721  -6.587  -6.555  -6.538  -6.537  -4.748  -4.747  -4.743
  8 A'    9 A'   10 A'   11 A'    2 A"   12 A'    3 A"   13 A'                 
 -2.665  -2.660  -2.660  -2.646  -2.646  -1.195  -0.804  -0.769
 14 A'   15 A'    4 A"   16 A'    5 A"   17 A'   18 A'   19 A'                 
 -0.577  -0.512  -0.460  -0.456  -0.373  -0.338  -0.318  -0.306
 20 A'   21 A'   22 A'    6 A"   23 A'    7 A"   24 A'    8 A"                 
 -0.301
 25 A'                                                                         
 -- Virtual --                   
 -0.186  -0.091  -0.056  -0.006   0.012   0.030   0.040   0.051
 26 A'    9 A"   27 A'   28 A'   29 A'   30 A'   10 A"   31 A'                 
  0.066   0.069   0.072   0.094   0.104   0.107   0.120   0.139
 32 A'   33 A'   11 A"   34 A'   12 A"   35 A'   36 A'   37 A'                 
  0.157   0.174   0.254   0.266   0.280   0.281   0.330   0.361
 38 A'   39 A'   40 A'   13 A"   41 A'   14 A"   42 A'   43 A'                 
  0.376   0.385   0.402   0.430   0.442   0.481   0.492   0.555
 44 A'   45 A'   46 A'   15 A"   47 A'   48 A'   16 A"   49 A'                 
  0.557   0.564   0.585   0.600   0.615   0.633   0.659   0.688
 17 A"   50 A'   18 A"   51 A'   19 A"   52 A'   53 A'   20 A"                 
  0.704   0.761   0.879   0.982   1.110   1.193   1.283   1.372
 54 A'   55 A'   56 A'   57 A'   58 A'   21 A"   59 A'   22 A"                 
  1.387   1.420   1.429   1.490   1.540   1.579   1.614   1.644
 60 A'   61 A'   23 A"   62 A'   24 A"   25 A"   63 A'   64 A'                 
  1.694   1.919   1.980   1.986   1.999   2.041   2.072   2.547
 65 A'   66 A'   26 A"   67 A'   68 A'   69 A'   70 A'   71 A'                 
  2.644   2.745   3.102   3.771   3.774   3.836   3.856   3.982
 27 A"   72 A'   73 A'   28 A"   74 A'   29 A"   75 A'   30 A"                 
  3.987   3.987   4.043   4.124   4.462   6.283   6.330   6.373
 76 A'   31 A"   77 A'   78 A'   79 A'   32 A"   80 A'   81 A'                 
  6.523   7.016   7.531   7.538   7.562  13.797  13.885  14.118
 82 A'   83 A'   33 A"   84 A'   85 A'   34 A"   86 A'   87 A'                 
 23.407  47.815  66.739 163.188 289.719 289.726 289.7631020.585
 88 A'   89 A'   90 A'   91 A'   35 A"   92 A'   93 A'   94 A'                 

 Beta MOs, Restricted
 -- Occupied --                  
-482.86  -77.08  -62.51  -56.34  -56.33  -56.33  -24.71  -10.34
  1 A'    2 A'    3 A'    4 A'    5 A'    1 A"    6 A'    7 A'                 
 -8.721  -6.587  -6.555  -6.538  -6.537  -4.748  -4.747  -4.743
  8 A'    9 A'   10 A'   11 A'    2 A"   12 A'    3 A"   13 A'                 
 -2.665  -2.660  -2.660  -2.646  -2.646  -1.195  -0.804  -0.769
 14 A'   15 A'    4 A"   16 A'    5 A"   17 A'   18 A'   19 A'                 
 -0.577  -0.512  -0.460  -0.456  -0.373  -0.338  -0.318  -0.306
 20 A'   21 A'   22 A'    6 A"   23 A'    7 A"   24 A'    8 A"                 
 -0.301
 25 A'                                                                         
 -- Virtual --                   
 -0.186  -0.091  -0.056  -0.006   0.012   0.030   0.040   0.051
 26 A'    9 A"   27 A'   28 A'   29 A'   30 A'   10 A"   31 A'                 
  0.066   0.069   0.072   0.094   0.104   0.107   0.120   0.139
 32 A'   33 A'   11 A"   34 A'   12 A"   35 A'   36 A'   37 A'                 
  0.157   0.174   0.254   0.266   0.280   0.281   0.330   0.361
 38 A'   39 A'   40 A'   13 A"   41 A'   14 A"   42 A'   43 A'                 
  0.376   0.385   0.402   0.430   0.442   0.481   0.492   0.555
 44 A'   45 A'   46 A'   15 A"   47 A'   48 A'   16 A"   49 A'                 
  0.557   0.564   0.585   0.600   0.615   0.633   0.659   0.688
 17 A"   50 A'   18 A"   51 A'   19 A"   52 A'   53 A'   20 A"                 
  0.704   0.761   0.879   0.982   1.110   1.193   1.283   1.372
 54 A'   55 A'   56 A'   57 A'   58 A'   21 A"   59 A'   22 A"                 
  1.387   1.420   1.429   1.490   1.540   1.579   1.614   1.644
 60 A'   61 A'   23 A"   62 A'   24 A"   25 A"   63 A'   64 A'                 
  1.694   1.919   1.980   1.986   1.999   2.041   2.072   2.547
 65 A'   66 A'   26 A"   67 A'   68 A'   69 A'   70 A'   71 A'                 
  2.644   2.745   3.102   3.771   3.774   3.836   3.856   3.982
 27 A"   72 A'   73 A'   28 A"   74 A'   29 A"   75 A'   30 A"                 
  3.987   3.987   4.043   4.124   4.462   6.283   6.330   6.373
 76 A'   31 A"   77 A'   78 A'   79 A'   32 A"   80 A'   81 A'                 
  6.523   7.016   7.531   7.538   7.562  13.797  13.885  14.118
 82 A'   83 A'   33 A"   84 A'   85 A'   34 A"   86 A'   87 A'                 
 23.407  47.815  66.739 163.188 289.719 289.726 289.7631020.585
 88 A'   89 A'   90 A'   91 A'   35 A"   92 A'   93 A'   94 A'                 
 --------------------------------------------------------------

          Ground-State Mulliken Net Atomic Charges

     Atom                 Charge (a.u.)
  ----------------------------------------
      1 C                    -0.085968
      2 P                     0.215879
      3 H                     0.008600
      4 Br                    0.002525
      5 F                    -0.141037
  ----------------------------------------
  Sum of atomic charges =     0.000000

 -----------------------------------------------------------------
                    Cartesian Multipole Moments
 -----------------------------------------------------------------
    Charge (ESU x 10^10)
                 0.0000
    Dipole Moment (Debye)
         X       1.7612      Y       1.4971      Z      -0.0000
       Tot       2.3115
    Quadrupole Moments (Debye-Ang)
        XX     -33.5181     XY       3.6736     YY     -47.1296
        XZ      -0.0000     YZ      -0.0000     ZZ     -42.9544
    Octopole Moments (Debye-Ang^2)
       XXX     -20.9177    XXY       9.5267    XYY     -16.2218
       YYY      -9.0328    XXZ       0.0000    XYZ      -0.0000
       YYZ      -0.0000    XZZ     -10.1654    YZZ      -3.1943
       ZZZ      -0.0000
    Hexadecapole Moments (Debye-Ang^3)
      XXXX    -610.1811   XXXY       6.8571   XXYY    -158.6793
      XYYY     -19.0764   YYYY    -230.7788   XXXZ       0.0000
      XXYZ      -0.0000   XYYZ      -0.0000   YYYZ      -0.0000
      XXZZ    -127.6279   XYZZ      -6.4069   YYZZ     -44.8021
      XZZZ      -0.0000   YZZZ      -0.0000   ZZZZ     -53.1993
 -----------------------------------------------------------------
 Calculating analytic gradient of the SCF energy
 Gradient of SCF Energy
            1           2           3           4           5
    1   0.0749130  -0.0714484   0.0080708  -0.0606772   0.0491419
    2   0.1961873  -0.1781589   0.0255604   0.0125065  -0.0560952
    3   0.0000000  -0.0000000   0.0000000   0.0000000  -0.0000000
 Max gradient component =       1.962E-01
 RMS gradient           =       7.792E-02
 Gradient time:  CPU 3.75 s  wall 1.03 s
 Geometry Optimization Parameters
   NAtoms,    NIC,     NZ,  NCons,   NDum,   NFix, NCnnct, MaxDiis
        5      20       5       0       0       0       0       0


** GEOMETRY OPTIMIZATION IN DELOCALIZED INTERNAL COORDINATES **
   Searching for a Minimum

   Optimization Cycle:   1

                       Coordinates (Angstroms)
     ATOM                X               Y               Z
      1  C         0.9908449597   -0.2654523029    0.0000000000
      2  P         1.9049194857    0.9238616847    0.0000000000
      3  H         3.3324523394    0.7347851087    0.0000000000
      4  Br       -1.4875106891    0.0628056415    0.0000000000
      5  F         1.5790621928   -1.6886882239    0.0000000000
   Point Group: cs    Number of degrees of freedom:     7


   Energy is  -3053.941349670


 Attempting to Generate Delocalized Internal Coordinates

  7 Hessian modes will be used to form the next step
  Hessian Eigenvalues:
     0.052803    0.160000    0.198009    0.250000    0.250000    0.285189
     0.766766

 Minimum Search - Taking Simple RFO Step
 Searching for Lamda that Minimizes Along All modes
 Value Taken    Lamda =  -0.09598468
 Calculated Step too Large.  Step scaled by  0.513223
 Step Taken.  Stepsize is  0.300000

                             Maximum     Tolerance    Cnvgd?
         Gradient           0.158335      0.000300      NO
         Displacement       0.209698      0.001200      NO
         Energy change     *********      0.000001      NO


 New Cartesian Coordinates Obtained by Inverse Iteration

 Displacement from previous Coordinates is:  0.342988
 ----------------------------------------------------------------
             Standard Nuclear Orientation (Angstroms)
    I     Atom           X                Y                Z
 ----------------------------------------------------------------
    1      C       0.9917496076    -0.2571036265     0.0000000000
    2      P       1.8941919725     1.0033891283     0.0000000000
    3      H       3.2881064554     0.6594390538     0.0000000000
    4      Br     -1.3805654705     0.0091709233     0.0000000000
    5      F       1.5262857234    -1.6475835707     0.0000000000
 ----------------------------------------------------------------
 Molecular Point Group                 Cs    NOp =  2
 Largest Abelian Subgroup              Cs    NOp =  2
 Nuclear Repulsion Energy =   266.5279094474 hartrees
 There are       33 alpha and       33 beta electrons
 Applying Cartesian multipole field
    Component          Value
    ---------          -----
     (2,0,0)        1.00000E-11
     (0,2,0)        2.00000E-11
     (0,0,2)       -3.00000E-11
 Nucleus-field energy     =     0.0000000085 hartrees
 Requested basis set is 6-311++G(d,p)
 There are 49 shells and 129 basis functions
 A cutoff of  1.0D-11 yielded   1042 shell pairs
 There are      7613 function pairs (      8349 Cartesian)
 Smallest overlap matrix eigenvalue = 5.44E-04
 Guess MOs from SCF MO coefficient file

 -----------------------------------------------------------------------
  General SCF calculation program by
  Eric Jon Sundstrom, Paul Horn, Yuezhi Mao, Dmitri Zuev, Alec White,
  David Stuck, Shaama M.S., Shane Yost, Joonho Lee, David Small,
  Daniel Levine, Susi Lehtola, Hugh Burton, Evgeny Epifanovsky
 -----------------------------------------------------------------------
 Exchange:     0.2000 Hartree-Fock + 0.0800 Slater + 0.7200 B88
 Correlation:  0.1900 VWN1RPA + 0.8100 LYP
 Using SG-1 standard quadrature grid
 using 4 threads for integral computing
 -------------------------------------------------------
 OpenMP Integral computing Module                
 Release: version 2.0, May 2017, Q-Chem Inc. Pleasanton 
 -------------------------------------------------------
 -------------------------------------------------------
 OpenMP BLAS3 based DFT computing Module                
 Release: version 1.0, May 2013, Q-Chem Inc. Pittsburgh 
 -------------------------------------------------------
 A restricted SCF calculation will be
 performed using DIIS
 SCF converges when DIIS error is below 1.0e-08
 ---------------------------------------
  Cycle       Energy         DIIS error
 ---------------------------------------
    1   -3053.9820554758      1.15e-03  
    2   -3053.9853033202      6.67e-04  
    3   -3053.9836495772      1.07e-03  
    4   -3053.9863018131      1.55e-04  
    5   -3053.9863501235      6.11e-05  
    6   -3053.9863571523      1.47e-05  
    7   -3053.9863574575      7.71e-06  
    8   -3053.9863575527      2.33e-06  
    9   -3053.9863575633      2.88e-07  
   10   -3053.9863575636      1.09e-07  
   11   -3053.9863575636      2.53e-08  
   12   -3053.9863575636      3.50e-09  Convergence criterion met
 ---------------------------------------
 SCF time:   CPU 14.20s  wall 4.00s 
 SCF   energy in the final basis set =    -3053.9863575636
 Total energy in the final basis set =    -3053.9863575636

 --------------------------------------------------------------
             Orbital Energies (a.u.) and Symmetries
 --------------------------------------------------------------

 Alpha MOs, Restricted
 -- Occupied --                  
-482.86  -77.08  -62.51  -56.33  -56.33  -56.33  -24.72  -10.35
  1 A'    2 A'    3 A'    4 A'    5 A'    1 A"    6 A'    7 A'                 
 -8.718  -6.586  -6.552  -6.535  -6.535  -4.747  -4.747  -4.743
  8 A'    9 A'   10 A'   11 A'    2 A"   12 A'    3 A"   13 A'                 
 -2.662  -2.657  -2.657  -2.644  -2.644  -1.215  -0.800  -0.763
 14 A'   15 A'    4 A"   16 A'    5 A"   17 A'   18 A'   19 A'                 
 -0.588  -0.512  -0.472  -0.470  -0.376  -0.335  -0.322  -0.306
 20 A'   21 A'   22 A'    6 A"   23 A'    7 A"   24 A'   25 A'                 
 -0.301
  8 A"                                                                         
 -- Virtual --                   
 -0.162  -0.093  -0.039  -0.006   0.012   0.031   0.041   0.052
 26 A'    9 A"   27 A'   28 A'   29 A'   30 A'   10 A"   31 A'                 
  0.062   0.069   0.072   0.098   0.103   0.105   0.127   0.132
 32 A'   33 A'   11 A"   34 A'   12 A"   35 A'   36 A'   37 A'                 
  0.160   0.170   0.253   0.270   0.275   0.282   0.327   0.369
 38 A'   39 A'   40 A'   13 A"   41 A'   14 A"   42 A'   43 A'                 
  0.374   0.379   0.408   0.432   0.439   0.479   0.484   0.558
 44 A'   45 A'   46 A'   15 A"   47 A'   48 A'   16 A"   17 A"                 
  0.562   0.573   0.584   0.585   0.607   0.627   0.659   0.705
 49 A'   50 A'   51 A'   18 A"   19 A"   52 A'   53 A'   20 A"                 
  0.724   0.792   0.885   0.981   1.073   1.200   1.283   1.377
 54 A'   55 A'   56 A'   57 A'   58 A'   21 A"   59 A'   22 A"                 
  1.377   1.419   1.433   1.484   1.520   1.574   1.636   1.653
 60 A'   23 A"   61 A'   62 A'   24 A"   25 A"   63 A'   64 A'                 
  1.727   1.893   1.957   1.981   1.996   2.065   2.074   2.555
 65 A'   66 A'   67 A'   26 A"   68 A'   69 A'   70 A'   71 A'                 
  2.634   2.756   3.077   3.759   3.762   3.851   3.870   3.984
 27 A"   72 A'   73 A'   28 A"   74 A'   29 A"   75 A'   30 A"                 
  3.991   3.995   4.063   4.161   4.521   6.274   6.330   6.388
 76 A'   31 A"   77 A'   78 A'   79 A'   32 A"   80 A'   81 A'                 
  6.527   7.002   7.533   7.544   7.585  13.798  13.892  14.072
 82 A'   83 A'   33 A"   84 A'   85 A'   34 A"   86 A'   87 A'                 
 23.365  47.819  66.725 163.156 289.723 289.732 289.7831020.589
 88 A'   89 A'   90 A'   91 A'   35 A"   92 A'   93 A'   94 A'                 

 Beta MOs, Restricted
 -- Occupied --                  
-482.86  -77.08  -62.51  -56.33  -56.33  -56.33  -24.72  -10.35
  1 A'    2 A'    3 A'    4 A'    5 A'    1 A"    6 A'    7 A'                 
 -8.718  -6.586  -6.552  -6.535  -6.535  -4.747  -4.747  -4.743
  8 A'    9 A'   10 A'   11 A'    2 A"   12 A'    3 A"   13 A'                 
 -2.662  -2.657  -2.657  -2.644  -2.644  -1.215  -0.800  -0.763
 14 A'   15 A'    4 A"   16 A'    5 A"   17 A'   18 A'   19 A'                 
 -0.588  -0.512  -0.472  -0.470  -0.376  -0.335  -0.322  -0.306
 20 A'   21 A'   22 A'    6 A"   23 A'    7 A"   24 A'   25 A'                 
 -0.301
  8 A"                                                                         
 -- Virtual --                   
 -0.162  -0.093  -0.039  -0.006   0.012   0.031   0.041   0.052
 26 A'    9 A"   27 A'   28 A'   29 A'   30 A'   10 A"   31 A'                 
  0.062   0.069   0.072   0.098   0.103   0.105   0.127   0.132
 32 A'   33 A'   11 A"   34 A'   12 A"   35 A'   36 A'   37 A'                 
  0.160   0.170   0.253   0.270   0.275   0.282   0.327   0.369
 38 A'   39 A'   40 A'   13 A"   41 A'   14 A"   42 A'   43 A'                 
  0.374   0.379   0.408   0.432   0.439   0.479   0.484   0.558
 44 A'   45 A'   46 A'   15 A"   47 A'   48 A'   16 A"   17 A"                 
  0.562   0.573   0.584   0.585   0.607   0.627   0.659   0.705
 49 A'   50 A'   51 A'   18 A"   19 A"   52 A'   53 A'   20 A"                 
  0.724   0.792   0.885   0.981   1.073   1.200   1.283   1.377
 54 A'   55 A'   56 A'   57 A'   58 A'   21 A"   59 A'   22 A"                 
  1.377   1.419   1.433   1.484   1.520   1.574   1.636   1.653
 60 A'   23 A"   61 A'   62 A'   24 A"   25 A"   63 A'   64 A'                 
  1.727   1.893   1.957   1.981   1.996   2.065   2.074   2.555
 65 A'   66 A'   67 A'   26 A"   68 A'   69 A'   70 A'   71 A'                 
  2.634   2.756   3.077   3.759   3.762   3.851   3.870   3.984
 27 A"   72 A'   73 A'   28 A"   74 A'   29 A"   75 A'   30 A"                 
  3.991   3.995   4.063   4.161   4.521   6.274   6.330   6.388
 76 A'   31 A"   77 A'   78 A'   79 A'   32 A"   80 A'   81 A'                 
  6.527   7.002   7.533   7.544   7.585  13.798  13.892  14.072
 82 A'   83 A'   33 A"   84 A'   85 A'   34 A"   86 A'   87 A'                 
 23.365  47.819  66.725 163.156 289.723 289.732 289.7831020.589
 88 A'   89 A'   90 A'   91 A'   35 A"   92 A'   93 A'   94 A'                 
 --------------------------------------------------------------

          Ground-State Mulliken Net Atomic Charges

     Atom                 Charge (a.u.)
  ----------------------------------------
      1 C                    -0.079722
      2 P                     0.194886
      3 H                    -0.007186
      4 Br                   -0.005459
      5 F                    -0.102518
  ----------------------------------------
  Sum of atomic charges =     0.000000

 -----------------------------------------------------------------
                    Cartesian Multipole Moments
 -----------------------------------------------------------------
    Charge (ESU x 10^10)
                 0.0000
    Dipole Moment (Debye)
         X       1.6441      Y       1.2711      Z       0.0000
       Tot       2.0782
    Quadrupole Moments (Debye-Ang)
        XX     -34.6686     XY       3.1192     YY     -46.4451
        XZ       0.0000     YZ       0.0000     ZZ     -43.1144
    Octopole Moments (Debye-Ang^2)
       XXX     -28.7674    XXY       6.9962    XYY     -16.8367
       YYY     -10.5483    XXZ      -0.0000    XYZ      -0.0000
       YYZ       0.0000    XZZ     -12.2212    YZZ      -3.6121
       ZZZ       0.0000
    Hexadecapole Moments (Debye-Ang^3)
      XXXX    -587.2410   XXXY      -9.1644   XXYY    -151.5011
      XYYY     -32.2066   YYYY    -233.3858   XXXZ      -0.0000
      XXYZ      -0.0000   XYYZ       0.0000   YYYZ       0.0000
      XXZZ    -121.4307   XYZZ     -10.7309   YYZZ     -45.6474
      XZZZ       0.0000   YZZZ       0.0000   ZZZZ     -53.8701
 -----------------------------------------------------------------
 Calculating analytic gradient of the SCF energy
 Gradient of SCF Energy
            1           2           3           4           5
    1   0.0527354  -0.0408694   0.0076623  -0.0622414   0.0427132
    2   0.1471944  -0.1186096   0.0193757   0.0112410  -0.0592016
    3  -0.0000000   0.0000000   0.0000000   0.0000000   0.0000000
 Max gradient component =       1.472E-01
 RMS gradient           =       5.771E-02
 Gradient time:  CPU 3.85 s  wall 1.06 s
 Geometry Optimization Parameters
   NAtoms,    NIC,     NZ,  NCons,   NDum,   NFix, NCnnct, MaxDiis
        5      20       5       0       0       0       0       0

 Cartesian Hessian Update
 Hessian Updated using BFGS Update


** GEOMETRY OPTIMIZATION IN DELOCALIZED INTERNAL COORDINATES **
   Searching for a Minimum

   Optimization Cycle:   2

                       Coordinates (Angstroms)
     ATOM                X               Y               Z
      1  C         0.9917496076   -0.2571036265    0.0000000000
      2  P         1.8941919725    1.0033891283    0.0000000000
      3  H         3.2881064554    0.6594390538    0.0000000000
      4  Br       -1.3805654705    0.0091709233    0.0000000000
      5  F         1.5262857234   -1.6475835707    0.0000000000
   Point Group: cs    Number of degrees of freedom:     7


   Energy is  -3053.986357564

 Hessian Updated using BFGS Update

  7 Hessian modes will be used to form the next step
  Hessian Eigenvalues:
     0.031457    0.146099    0.198134    0.219091    0.250598    0.268914
     0.885141

 Minimum Search - Taking Simple RFO Step
 Searching for Lamda that Minimizes Along All modes
 Value Taken    Lamda =  -0.10279378
 Calculated Step too Large.  Step scaled by  0.380942
 Step Taken.  Stepsize is  0.300000

                             Maximum     Tolerance    Cnvgd?
         Gradient           0.115346      0.000300      NO
         Displacement       0.197583      0.001200      NO
         Energy change     -0.045008      0.000001      NO


 New Cartesian Coordinates Obtained by Inverse Iteration

 Displacement from previous Coordinates is:  0.341289
 ----------------------------------------------------------------
             Standard Nuclear Orientation (Angstroms)
    I     Atom           X                Y                Z
 ----------------------------------------------------------------
    1      C       0.9916415168    -0.2521255057     0.0000000000
    2      P       1.8836553372     1.0596465207     0.0000000000
    3      H       3.2384398145     0.5903544848     0.0000000000
    4      Br     -1.2665678042    -0.0424405374     0.0000000000
    5      F       1.4725994242    -1.5881230543     0.0000000000
 ----------------------------------------------------------------
 Molecular Point Group                 Cs    NOp =  2
 Largest Abelian Subgroup              Cs    NOp =  2
 Nuclear Repulsion Energy =   274.6790163795 hartrees
 There are       33 alpha and       33 beta electrons
 Applying Cartesian multipole field
    Component          Value
    ---------          -----
     (2,0,0)        1.00000E-11
     (0,2,0)        2.00000E-11
     (0,0,2)       -3.00000E-11
 Nucleus-field energy     =     0.0000000081 hartrees
 Requested basis set is 6-311++G(d,p)
 There are 49 shells and 129 basis functions
 A cutoff of  1.0D-11 yielded   1052 shell pairs
 There are      7664 function pairs (      8401 Cartesian)
 Smallest overlap matrix eigenvalue = 5.56E-04
 Guess MOs from SCF MO coefficient file

 -----------------------------------------------------------------------
  General SCF calculation program by
  Eric Jon Sundstrom, Paul Horn, Yuezhi Mao, Dmitri Zuev, Alec White,
  David Stuck, Shaama M.S., Shane Yost, Joonho Lee, David Small,
  Daniel Levine, Susi Lehtola, Hugh Burton, Evgeny Epifanovsky
 -----------------------------------------------------------------------
 Exchange:     0.2000 Hartree-Fock + 0.0800 Slater + 0.7200 B88
 Correlation:  0.1900 VWN1RPA + 0.8100 LYP
 Using SG-1 standard quadrature grid
 using 4 threads for integral computing
 -------------------------------------------------------
 OpenMP Integral computing Module                
 Release: version 2.0, May 2017, Q-Chem Inc. Pleasanton 
 -------------------------------------------------------
 -------------------------------------------------------
 OpenMP BLAS3 based DFT computing Module                
 Release: version 1.0, May 2013, Q-Chem Inc. Pittsburgh 
 -------------------------------------------------------
 A restricted SCF calculation will be
 performed using DIIS
 SCF converges when DIIS error is below 1.0e-08
 ---------------------------------------
  Cycle       Energy         DIIS error
 ---------------------------------------
    1   -3054.0177435648      1.25e-03  
    2   -3054.0219190296      3.32e-04  
    3   -3054.0214404363      5.56e-04  
    4   -3054.0221352599      1.54e-04  
    5   -3054.0221834325      3.74e-05  
    6   -3054.0221864415      9.62e-06  
    7   -3054.0221865585      3.58e-06  
    8   -3054.0221865770      2.01e-06  
    9   -3054.0221865834      2.00e-07  
   10   -3054.0221865835      6.64e-08  
   11   -3054.0221865835      1.50e-08  
   12   -3054.0221865835      2.08e-09  Convergence criterion met
 ---------------------------------------
 SCF time:   CPU 14.41s  wall 4.00s 
 SCF   energy in the final basis set =    -3054.0221865835
 Total energy in the final basis set =    -3054.0221865835

 --------------------------------------------------------------
             Orbital Energies (a.u.) and Symmetries
 --------------------------------------------------------------

 Alpha MOs, Restricted
 -- Occupied --                  
-482.86  -77.08  -62.51  -56.33  -56.32  -56.32  -24.73  -10.35
  1 A'    2 A'    3 A'    4 A'    5 A'    1 A"    6 A'    7 A'                 
 -8.715  -6.582  -6.548  -6.532  -6.532  -4.744  -4.742  -4.739
  8 A'    9 A'   10 A'   11 A'    2 A"   12 A'    3 A"   13 A'                 
 -2.658  -2.654  -2.654  -2.641  -2.641  -1.245  -0.801  -0.755
 14 A'   15 A'    4 A"   16 A'    5 A"   17 A'   18 A'   19 A'                 
 -0.605  -0.513  -0.490  -0.488  -0.377  -0.333  -0.327  -0.307
 20 A'   21 A'    6 A"   22 A'   23 A'    7 A"   24 A'   25 A'                 
 -0.293
  8 A"                                                                         
 -- Virtual --                   
 -0.132  -0.092  -0.019  -0.006   0.013   0.033   0.042   0.053
 26 A'    9 A"   27 A'   28 A'   29 A'   30 A'   10 A"   31 A'                 
  0.061   0.070   0.072   0.099   0.101   0.109   0.127   0.135
 32 A'   33 A'   11 A"   34 A'   12 A"   35 A'   36 A'   37 A'                 
  0.163   0.174   0.253   0.272   0.273   0.283   0.324   0.366
 38 A'   39 A'   40 A'   41 A'   13 A"   14 A"   42 A'   43 A'                 
  0.371   0.381   0.420   0.433   0.435   0.477   0.483   0.550
 44 A'   45 A'   46 A'   15 A"   47 A'   16 A"   48 A'   49 A'                 
  0.559   0.578   0.584   0.590   0.604   0.626   0.682   0.725
 17 A"   50 A'   18 A"   51 A'   19 A"   52 A'   53 A'   20 A"                 
  0.749   0.811   0.888   0.984   1.041   1.212   1.300   1.363
 54 A'   55 A'   56 A'   57 A'   58 A'   21 A"   59 A'   60 A'                 
  1.376   1.415   1.463   1.486   1.499   1.580   1.639   1.677
 22 A"   23 A"   61 A'   62 A'   24 A"   25 A"   63 A'   64 A'                 
  1.776   1.873   1.919   1.983   2.008   2.059   2.115   2.566
 65 A'   66 A'   67 A'   26 A"   68 A'   69 A'   70 A'   71 A'                 
  2.626   2.794   3.081   3.744   3.749   3.883   3.903   3.987
 27 A"   72 A'   73 A'   28 A"   74 A'   29 A"   75 A'   30 A"                 
  3.996   4.008   4.088   4.215   4.596   6.262   6.330   6.422
 76 A'   31 A"   77 A'   78 A'   79 A'   32 A"   80 A'   81 A'                 
  6.536   7.000   7.536   7.551   7.614  13.802  13.900  14.049
 82 A'   83 A'   33 A"   84 A'   85 A'   34 A"   86 A'   87 A'                 
 23.360  47.823  66.711 163.142 289.727 289.740 289.8141020.595
 88 A'   89 A'   90 A'   91 A'   35 A"   92 A'   93 A'   94 A'                 

 Beta MOs, Restricted
 -- Occupied --                  
-482.86  -77.08  -62.51  -56.33  -56.32  -56.32  -24.73  -10.35
  1 A'    2 A'    3 A'    4 A'    5 A'    1 A"    6 A'    7 A'                 
 -8.715  -6.582  -6.548  -6.532  -6.532  -4.744  -4.742  -4.739
  8 A'    9 A'   10 A'   11 A'    2 A"   12 A'    3 A"   13 A'                 
 -2.658  -2.654  -2.654  -2.641  -2.641  -1.245  -0.801  -0.755
 14 A'   15 A'    4 A"   16 A'    5 A"   17 A'   18 A'   19 A'                 
 -0.605  -0.513  -0.490  -0.488  -0.377  -0.333  -0.327  -0.307
 20 A'   21 A'    6 A"   22 A'   23 A'    7 A"   24 A'   25 A'                 
 -0.293
  8 A"                                                                         
 -- Virtual --                   
 -0.132  -0.092  -0.019  -0.006   0.013   0.033   0.042   0.053
 26 A'    9 A"   27 A'   28 A'   29 A'   30 A'   10 A"   31 A'                 
  0.061   0.070   0.072   0.099   0.101   0.109   0.127   0.135
 32 A'   33 A'   11 A"   34 A'   12 A"   35 A'   36 A'   37 A'                 
  0.163   0.174   0.253   0.272   0.273   0.283   0.324   0.366
 38 A'   39 A'   40 A'   41 A'   13 A"   14 A"   42 A'   43 A'                 
  0.371   0.381   0.420   0.433   0.435   0.477   0.483   0.550
 44 A'   45 A'   46 A'   15 A"   47 A'   16 A"   48 A'   49 A'                 
  0.559   0.578   0.584   0.590   0.604   0.626   0.682   0.725
 17 A"   50 A'   18 A"   51 A'   19 A"   52 A'   53 A'   20 A"                 
  0.749   0.811   0.888   0.984   1.041   1.212   1.300   1.363
 54 A'   55 A'   56 A'   57 A'   58 A'   21 A"   59 A'   60 A'                 
  1.376   1.415   1.463   1.486   1.499   1.580   1.639   1.677
 22 A"   23 A"   61 A'   62 A'   24 A"   25 A"   63 A'   64 A'                 
  1.776   1.873   1.919   1.983   2.008   2.059   2.115   2.566
 65 A'   66 A'   67 A'   26 A"   68 A'   69 A'   70 A'   71 A'                 
  2.626   2.794   3.081   3.744   3.749   3.883   3.903   3.987
 27 A"   72 A'   73 A'   28 A"   74 A'   29 A"   75 A'   30 A"                 
  3.996   4.008   4.088   4.215   4.596   6.262   6.330   6.422
 76 A'   31 A"   77 A'   78 A'   79 A'   32 A"   80 A'   81 A'                 
  6.536   7.000   7.536   7.551   7.614  13.802  13.900  14.049
 82 A'   83 A'   33 A"   84 A'   85 A'   34 A"   86 A'   87 A'                 
 23.360  47.823  66.711 163.142 289.727 289.740 289.8141020.595
 88 A'   89 A'   90 A'   91 A'   35 A"   92 A'   93 A'   94 A'                 
 --------------------------------------------------------------

          Ground-State Mulliken Net Atomic Charges

     Atom                 Charge (a.u.)
  ----------------------------------------
      1 C                    -0.090023
      2 P                     0.174846
      3 H                    -0.019958
      4 Br                   -0.013897
      5 F                    -0.050968
  ----------------------------------------
  Sum of atomic charges =     0.000000

 -----------------------------------------------------------------
                    Cartesian Multipole Moments
 -----------------------------------------------------------------
    Charge (ESU x 10^10)
                 0.0000
    Dipole Moment (Debye)
         X       1.5467      Y       0.9370      Z       0.0000
       Tot       1.8084
    Quadrupole Moments (Debye-Ang)
        XX     -35.7185     XY       2.4089     YY     -45.7186
        XZ       0.0000     YZ      -0.0000     ZZ     -43.2028
    Octopole Moments (Debye-Ang^2)
       XXX     -36.2590    XXY       4.5685    XYY     -17.6550
       YYY     -11.7908    XXZ      -0.0000    XYZ      -0.0000
       YYZ       0.0000    XZZ     -14.3678    YZZ      -4.0009
       ZZZ       0.0000
    Hexadecapole Moments (Debye-Ang^3)
      XXXX    -562.7115   XXXY     -23.2741   XXYY    -143.8650
      XYYY     -43.5450   YYYY    -232.5022   XXXZ      -0.0000
      XXYZ      -0.0000   XYYZ       0.0000   YYYZ      -0.0000
      XXZZ    -115.3010   XYZZ     -14.5947   YYZZ     -45.9520
      XZZZ      -0.0000   YZZZ      -0.0000   ZZZZ     -54.4390
 -----------------------------------------------------------------
 Calculating analytic gradient of the SCF energy
 Gradient of SCF Energy
            1           2           3           4           5
    1   0.0477009  -0.0269875   0.0070285  -0.0603458   0.0326038
    2   0.1037974  -0.0799169   0.0131639   0.0097523  -0.0467968
    3   0.0000000  -0.0000000  -0.0000000   0.0000000  -0.0000000
 Max gradient component =       1.038E-01
 RMS gradient           =       4.272E-02
 Gradient time:  CPU 3.91 s  wall 1.07 s
 Geometry Optimization Parameters
   NAtoms,    NIC,     NZ,  NCons,   NDum,   NFix, NCnnct, MaxDiis
        5      20       5       0       0       0       0       0

 Cartesian Hessian Update
 Hessian Updated using BFGS Update


** GEOMETRY OPTIMIZATION IN DELOCALIZED INTERNAL COORDINATES **
   Searching for a Minimum

   Optimization Cycle:   3

                       Coordinates (Angstroms)
     ATOM                X               Y               Z
      1  C         0.9916415168   -0.2521255057    0.0000000000
      2  P         1.8836553372    1.0596465207    0.0000000000
      3  H         3.2384398145    0.5903544848    0.0000000000
      4  Br       -1.2665678042   -0.0424405374    0.0000000000
      5  F         1.4725994242   -1.5881230543    0.0000000000
   Point Group: cs    Number of degrees of freedom:     7


   Energy is  -3054.022186583

 Hessian Updated using BFGS Update

  7 Hessian modes will be used to form the next step
  Hessian Eigenvalues:
     0.036365    0.169348    0.197931    0.210988    0.252799    0.267880
     0.873172

 Minimum Search - Taking Simple RFO Step
 Searching for Lamda that Minimizes Along All modes
 Value Taken    Lamda =  -0.07598551
 Calculated Step too Large.  Step scaled by  0.397808
 Step Taken.  Stepsize is  0.300000

                             Maximum     Tolerance    Cnvgd?
         Gradient           0.080385      0.000300      NO
         Displacement       0.192731      0.001200      NO
         Energy change     -0.035829      0.000001      NO


 New Cartesian Coordinates Obtained by Inverse Iteration

 Displacement from previous Coordinates is:  0.323693
 ----------------------------------------------------------------
             Standard Nuclear Orientation (Angstroms)
    I     Atom           X                Y                Z
 ----------------------------------------------------------------
    1      C       0.9840018214    -0.2488944744     0.0000000000
    2      P       1.8731228165     1.1000705465     0.0000000000
    3      H       3.1907572110     0.5409413473     0.0000000000
    4      Br     -1.1435262141    -0.0863871789     0.0000000000
    5      F       1.4154126537    -1.5384183323     0.0000000000
 ----------------------------------------------------------------
 Molecular Point Group                 Cs    NOp =  2
 Largest Abelian Subgroup              Cs    NOp =  2
 Nuclear Repulsion Energy =   284.4826058525 hartrees
 There are       33 alpha and       33 beta electrons
 Applying Cartesian multipole field
    Component          Value
    ---------          -----
     (2,0,0)        1.00000E-11
     (0,2,0)        2.00000E-11
     (0,0,2)       -3.00000E-11
 Nucleus-field energy     =     0.0000000076 hartrees
 Requested basis set is 6-311++G(d,p)
 There are 49 shells and 129 basis functions
 A cutoff of  1.0D-11 yielded   1058 shell pairs
 There are      7742 function pairs (      8497 Cartesian)
 Smallest overlap matrix eigenvalue = 5.65E-04
 Guess MOs from SCF MO coefficient file

 -----------------------------------------------------------------------
  General SCF calculation program by
  Eric Jon Sundstrom, Paul Horn, Yuezhi Mao, Dmitri Zuev, Alec White,
  David Stuck, Shaama M.S., Shane Yost, Joonho Lee, David Small,
  Daniel Levine, Susi Lehtola, Hugh Burton, Evgeny Epifanovsky
 -----------------------------------------------------------------------
 Exchange:     0.2000 Hartree-Fock + 0.0800 Slater + 0.7200 B88
 Correlation:  0.1900 VWN1RPA + 0.8100 LYP
 Using SG-1 standard quadrature grid
 using 4 threads for integral computing
 -------------------------------------------------------
 OpenMP Integral computing Module                
 Release: version 2.0, May 2017, Q-Chem Inc. Pleasanton 
 -------------------------------------------------------
 -------------------------------------------------------
 OpenMP BLAS3 based DFT computing Module                
 Release: version 1.0, May 2013, Q-Chem Inc. Pittsburgh 
 -------------------------------------------------------
 A restricted SCF calculation will be
 performed using DIIS
 SCF converges when DIIS error is below 1.0e-08
 ---------------------------------------
  Cycle       Energy         DIIS error
 ---------------------------------------
    1   -3054.0437566341      1.25e-03  
    2   -3054.0478712663      2.68e-04  
    3   -3054.0479098977      2.40e-04  
    4   -3054.0480116731      1.19e-04  
    5   -3054.0480367136      4.06e-05  
    6   -3054.0480404491      1.02e-05  
    7   -3054.0480406124      4.05e-06  
    8   -3054.0480406402      1.64e-06  
    9   -3054.0480406436      2.50e-07  
   10   -3054.0480406437      4.66e-08  
   11   -3054.0480406437      8.57e-09  Convergence criterion met
 ---------------------------------------
 SCF time:   CPU 13.40s  wall 4.00s 
 SCF   energy in the final basis set =    -3054.0480406437
 Total energy in the final basis set =    -3054.0480406437

 --------------------------------------------------------------
             Orbital Energies (a.u.) and Symmetries
 --------------------------------------------------------------

 Alpha MOs, Restricted
 -- Occupied --                  
-482.85  -77.08  -62.51  -56.33  -56.32  -56.32  -24.74  -10.35
  1 A'    2 A'    3 A'    4 A'    1 A"    5 A'    6 A'    7 A'                 
 -8.714  -6.576  -6.546  -6.532  -6.532  -4.738  -4.736  -4.733
  8 A'    9 A'   10 A'    2 A"   11 A'   12 A'    3 A"   13 A'                 
 -2.657  -2.653  -2.653  -2.641  -2.641  -1.272  -0.810  -0.747
 14 A'    4 A"   15 A'   16 A'    5 A"   17 A'   18 A'   19 A'                 
 -0.620  -0.521  -0.508  -0.494  -0.380  -0.335  -0.330  -0.308
 20 A'   21 A'    6 A"   22 A'   23 A'    7 A"   24 A'   25 A'                 
 -0.284
  8 A"                                                                         
 -- Virtual --                   
 -0.097  -0.089  -0.008  -0.003   0.015   0.035   0.043   0.054
 26 A'    9 A"   27 A'   28 A'   29 A'   30 A'   10 A"   31 A'                 
  0.061   0.070   0.072   0.100   0.100   0.114   0.128   0.138
 32 A'   33 A'   11 A"   34 A'   12 A"   35 A'   36 A'   37 A'                 
  0.167   0.181   0.256   0.270   0.276   0.285   0.321   0.359
 38 A'   39 A'   40 A'   41 A'   13 A"   14 A"   42 A'   43 A'                 
  0.372   0.384   0.429   0.432   0.434   0.474   0.492   0.536
 44 A'   45 A'   46 A'   15 A"   47 A'   16 A"   48 A'   49 A'                 
  0.557   0.580   0.586   0.598   0.607   0.627   0.723   0.745
 17 A"   18 A"   50 A'   51 A'   19 A"   52 A'   53 A'   20 A"                 
  0.778   0.819   0.892   0.990   1.013   1.231   1.315   1.357
 54 A'   55 A'   56 A'   57 A'   58 A'   21 A"   59 A'   60 A'                 
  1.372   1.415   1.482   1.484   1.524   1.587   1.637   1.698
 22 A"   23 A"   61 A'   24 A"   62 A'   25 A"   63 A'   64 A'                 
  1.818   1.862   1.896   1.984   2.020   2.062   2.153   2.579
 65 A'   66 A'   67 A'   26 A"   68 A'   69 A'   70 A'   71 A'                 
  2.621   2.835   3.103   3.733   3.739   3.921   3.941   3.989
 27 A"   72 A'   73 A'   28 A"   74 A'   29 A"   75 A'   30 A"                 
  4.000   4.023   4.118   4.280   4.643   6.253   6.329   6.448
 76 A'   31 A"   77 A'   78 A'   79 A'   32 A"   80 A'   81 A'                 
  6.563   7.003   7.538   7.558   7.637  13.809  13.908  14.039
 82 A'   83 A'   33 A"   84 A'   85 A'   34 A"   86 A'   87 A'                 
 23.381  47.829  66.703 163.136 289.730 289.749 289.8451020.602
 88 A'   89 A'   90 A'   91 A'   35 A"   92 A'   93 A'   94 A'                 

 Beta MOs, Restricted
 -- Occupied --                  
-482.85  -77.08  -62.51  -56.33  -56.32  -56.32  -24.74  -10.35
  1 A'    2 A'    3 A'    4 A'    1 A"    5 A'    6 A'    7 A'                 
 -8.714  -6.576  -6.546  -6.532  -6.532  -4.738  -4.736  -4.733
  8 A'    9 A'   10 A'    2 A"   11 A'   12 A'    3 A"   13 A'                 
 -2.657  -2.653  -2.653  -2.641  -2.641  -1.272  -0.810  -0.747
 14 A'    4 A"   15 A'   16 A'    5 A"   17 A'   18 A'   19 A'                 
 -0.620  -0.521  -0.508  -0.494  -0.380  -0.335  -0.330  -0.308
 20 A'   21 A'    6 A"   22 A'   23 A'    7 A"   24 A'   25 A'                 
 -0.284
  8 A"                                                                         
 -- Virtual --                   
 -0.097  -0.089  -0.008  -0.003   0.015   0.035   0.043   0.054
 26 A'    9 A"   27 A'   28 A'   29 A'   30 A'   10 A"   31 A'                 
  0.061   0.070   0.072   0.100   0.100   0.114   0.128   0.138
 32 A'   33 A'   11 A"   34 A'   12 A"   35 A'   36 A'   37 A'                 
  0.167   0.181   0.256   0.270   0.276   0.285   0.321   0.359
 38 A'   39 A'   40 A'   41 A'   13 A"   14 A"   42 A'   43 A'                 
  0.372   0.384   0.429   0.432   0.434   0.474   0.492   0.536
 44 A'   45 A'   46 A'   15 A"   47 A'   16 A"   48 A'   49 A'                 
  0.557   0.580   0.586   0.598   0.607   0.627   0.723   0.745
 17 A"   18 A"   50 A'   51 A'   19 A"   52 A'   53 A'   20 A"                 
  0.778   0.819   0.892   0.990   1.013   1.231   1.315   1.357
 54 A'   55 A'   56 A'   57 A'   58 A'   21 A"   59 A'   60 A'                 
  1.372   1.415   1.482   1.484   1.524   1.587   1.637   1.698
 22 A"   23 A"   61 A'   24 A"   62 A'   25 A"   63 A'   64 A'                 
  1.818   1.862   1.896   1.984   2.020   2.062   2.153   2.579
 65 A'   66 A'   67 A'   26 A"   68 A'   69 A'   70 A'   71 A'                 
  2.621   2.835   3.103   3.733   3.739   3.921   3.941   3.989
 27 A"   72 A'   73 A'   28 A"   74 A'   29 A"   75 A'   30 A"                 
  4.000   4.023   4.118   4.280   4.643   6.253   6.329   6.448
 76 A'   31 A"   77 A'   78 A'   79 A'   32 A"   80 A'   81 A'                 
  6.563   7.003   7.538   7.558   7.637  13.809  13.908  14.039
 82 A'   83 A'   33 A"   84 A'   85 A'   34 A"   86 A'   87 A'                 
 23.381  47.829  66.703 163.136 289.730 289.749 289.8451020.602
 88 A'   89 A'   90 A'   91 A'   35 A"   92 A'   93 A'   94 A'                 
 --------------------------------------------------------------

          Ground-State Mulliken Net Atomic Charges

     Atom                 Charge (a.u.)
  ----------------------------------------
      1 C                    -0.114080
      2 P                     0.158036
      3 H                    -0.030800
      4 Br                   -0.010242
      5 F                    -0.002914
  ----------------------------------------
  Sum of atomic charges =     0.000000

 -----------------------------------------------------------------
                    Cartesian Multipole Moments
 -----------------------------------------------------------------
    Charge (ESU x 10^10)
                 0.0000
    Dipole Moment (Debye)
         X       1.3142      Y       0.6202      Z       0.0000
       Tot       1.4532
    Quadrupole Moments (Debye-Ang)
        XX     -36.6753     XY       1.7754     YY     -45.1936
        XZ       0.0000     YZ       0.0000     ZZ     -43.2246
    Octopole Moments (Debye-Ang^2)
       XXX     -44.1239    XXY       2.6102    XYY     -19.0685
       YYY     -12.5618    XXZ       0.0000    XYZ       0.0000
       YYZ       0.0000    XZZ     -16.7424    YZZ      -4.3477
       ZZZ       0.0000
    Hexadecapole Moments (Debye-Ang^3)
      XXXX    -536.1163   XXXY     -34.2224   XXYY    -136.6277
      XYYY     -52.0891   YYYY    -232.5110   XXXZ       0.0000
      XXYZ       0.0000   XYYZ       0.0000   YYYZ       0.0000
      XXZZ    -109.1646   XYZZ     -17.7152   YYZZ     -46.3380
      XZZZ       0.0000   YZZZ       0.0000   ZZZZ     -54.8312
 -----------------------------------------------------------------
 Calculating analytic gradient of the SCF energy
 Gradient of SCF Energy
            1           2           3           4           5
    1   0.0439179  -0.0193323   0.0049387  -0.0469391   0.0174149
    2   0.0594739  -0.0518356   0.0083237   0.0070340  -0.0229961
    3   0.0000000   0.0000000  -0.0000000   0.0000000  -0.0000000
 Max gradient component =       5.947E-02
 RMS gradient           =       2.793E-02
 Gradient time:  CPU 4.00 s  wall 1.09 s
 Geometry Optimization Parameters
   NAtoms,    NIC,     NZ,  NCons,   NDum,   NFix, NCnnct, MaxDiis
        5      20       5       0       0       0       0       0

 Cartesian Hessian Update
 Hessian Updated using BFGS Update


** GEOMETRY OPTIMIZATION IN DELOCALIZED INTERNAL COORDINATES **
   Searching for a Minimum

   Optimization Cycle:   4

                       Coordinates (Angstroms)
     ATOM                X               Y               Z
      1  C         0.9840018214   -0.2488944744    0.0000000000
      2  P         1.8731228165    1.1000705465    0.0000000000
      3  H         3.1907572110    0.5409413473    0.0000000000
      4  Br       -1.1435262141   -0.0863871789    0.0000000000
      5  F         1.4154126537   -1.5384183323    0.0000000000
   Point Group: cs    Number of degrees of freedom:     7


   Energy is  -3054.048040644

 Hessian Updated using BFGS Update

  7 Hessian modes will be used to form the next step
  Hessian Eigenvalues:
     0.057711    0.175310    0.198234    0.233506    0.262707    0.276340
     0.828776

 Minimum Search - Taking Simple RFO Step
 Searching for Lamda that Minimizes Along All modes
 Value Taken    Lamda =  -0.03636390
 Calculated Step too Large.  Step scaled by  0.532000
 Step Taken.  Stepsize is  0.300000

                             Maximum     Tolerance    Cnvgd?
         Gradient           0.046651      0.000300      NO
         Displacement       0.184620      0.001200      NO
         Energy change     -0.025854      0.000001      NO


 New Cartesian Coordinates Obtained by Inverse Iteration

 Displacement from previous Coordinates is:  0.309326
 ----------------------------------------------------------------
             Standard Nuclear Orientation (Angstroms)
    I     Atom           X                Y                Z
 ----------------------------------------------------------------
    1      C       0.9654023932    -0.2389953915     0.0000000000
    2      P       1.8613565487     1.1365066855     0.0000000000
    3      H       3.1408213722     0.4975756112     0.0000000000
    4      Br     -1.0167043132    -0.1214671880     0.0000000000
    5      F       1.3688922875    -1.5063078090     0.0000000000
 ----------------------------------------------------------------
 Molecular Point Group                 Cs    NOp =  2
 Largest Abelian Subgroup              Cs    NOp =  2
 Nuclear Repulsion Energy =   295.0378266028 hartrees
 There are       33 alpha and       33 beta electrons
 Applying Cartesian multipole field
    Component          Value
    ---------          -----
     (2,0,0)        1.00000E-11
     (0,2,0)        2.00000E-11
     (0,0,2)       -3.00000E-11
 Nucleus-field energy     =     0.0000000072 hartrees
 Requested basis set is 6-311++G(d,p)
 There are 49 shells and 129 basis functions
 A cutoff of  1.0D-11 yielded   1070 shell pairs
 There are      7792 function pairs (      8548 Cartesian)
 Smallest overlap matrix eigenvalue = 5.74E-04
 Guess MOs from SCF MO coefficient file

 -----------------------------------------------------------------------
  General SCF calculation program by
  Eric Jon Sundstrom, Paul Horn, Yuezhi Mao, Dmitri Zuev, Alec White,
  David Stuck, Shaama M.S., Shane Yost, Joonho Lee, David Small,
  Daniel Levine, Susi Lehtola, Hugh Burton, Evgeny Epifanovsky
 -----------------------------------------------------------------------
 Exchange:     0.2000 Hartree-Fock + 0.0800 Slater + 0.7200 B88
 Correlation:  0.1900 VWN1RPA + 0.8100 LYP
 Using SG-1 standard quadrature grid
 using 4 threads for integral computing
 -------------------------------------------------------
 OpenMP Integral computing Module                
 Release: version 2.0, May 2017, Q-Chem Inc. Pleasanton 
 -------------------------------------------------------
 -------------------------------------------------------
 OpenMP BLAS3 based DFT computing Module                
 Release: version 1.0, May 2013, Q-Chem Inc. Pittsburgh 
 -------------------------------------------------------
 A restricted SCF calculation will be
 performed using DIIS
 SCF converges when DIIS error is below 1.0e-08
 ---------------------------------------
  Cycle       Energy         DIIS error
 ---------------------------------------
    1   -3054.0585349965      1.15e-03  
    2   -3054.0621846288      4.06e-04  
    3   -3054.0619592679      5.33e-04  
    4   -3054.0624961102      1.41e-04  
    5   -3054.0625433258      5.03e-05  
    6   -3054.0625480560      9.48e-06  
    7   -3054.0625481641      4.49e-06  
    8   -3054.0625481960      1.28e-06  
    9   -3054.0625481981      2.01e-07  
   10   -3054.0625481982      3.83e-08  
   11   -3054.0625481982      6.76e-09  Convergence criterion met
 ---------------------------------------
 SCF time:   CPU 13.71s  wall 4.00s 
 SCF   energy in the final basis set =    -3054.0625481982
 Total energy in the final basis set =    -3054.0625481982

 --------------------------------------------------------------
             Orbital Energies (a.u.) and Symmetries
 --------------------------------------------------------------

 Alpha MOs, Restricted
 -- Occupied --                  
-482.86  -77.07  -62.51  -56.33  -56.33  -56.33  -24.74  -10.34
  1 A'    2 A'    3 A'    4 A'    1 A"    5 A'    6 A'    7 A'                 
 -8.717  -6.570  -6.549  -6.535  -6.535  -4.731  -4.730  -4.727
  8 A'    9 A'   10 A'    2 A"   11 A'   12 A'    3 A"   13 A'                 
 -2.660  -2.656  -2.656  -2.645  -2.645  -1.285  -0.829  -0.738
 14 A'    4 A"   15 A'    5 A"   16 A'   17 A'   18 A'   19 A'                 
 -0.626  -0.529  -0.516  -0.492  -0.384  -0.342  -0.333  -0.310
 20 A'   21 A'    6 A"   22 A'   23 A'    7 A"   24 A'   25 A'                 
 -0.274
  8 A"                                                                         
 -- Virtual --                   
 -0.086  -0.059  -0.008   0.003   0.017   0.037   0.044   0.055
  9 A"   26 A'   27 A'   28 A'   29 A'   30 A'   10 A"   31 A'                 
  0.062   0.071   0.071   0.100   0.100   0.115   0.130   0.141
 32 A'   33 A'   11 A"   12 A"   34 A'   35 A'   36 A'   37 A'                 
  0.170   0.185   0.261   0.270   0.278   0.288   0.318   0.351
 38 A'   39 A'   40 A'   41 A'   13 A"   14 A"   42 A'   43 A'                 
  0.375   0.387   0.426   0.427   0.446   0.477   0.501   0.524
 44 A'   45 A'   15 A"   46 A'   47 A'   16 A"   48 A'   49 A'                 
  0.549   0.572   0.593   0.603   0.614   0.629   0.763   0.775
 17 A"   18 A"   50 A'   51 A'   19 A"   52 A'   20 A"   53 A'                 
  0.806   0.816   0.898   0.991   1.003   1.251   1.322   1.362
 54 A'   55 A'   56 A'   57 A'   58 A'   21 A"   59 A'   60 A'                 
  1.374   1.420   1.475   1.497   1.587   1.594   1.633   1.712
 22 A"   23 A"   24 A"   61 A'   62 A'   25 A"   63 A'   64 A'                 
  1.826   1.868   1.893   1.985   2.030   2.079   2.173   2.591
 65 A'   66 A'   67 A'   26 A"   68 A'   69 A'   70 A'   71 A'                 
  2.621   2.874   3.113   3.731   3.738   3.942   3.963   3.990
 27 A"   72 A'   73 A'   28 A"   74 A'   29 A"   75 A'   30 A"                 
  4.002   4.041   4.149   4.329   4.663   6.252   6.328   6.450
 76 A'   31 A"   77 A'   78 A'   79 A'   32 A"   80 A'   81 A'                 
  6.606   7.007   7.536   7.562   7.640  13.816  13.914  14.032
 82 A'   83 A'   33 A"   84 A'   85 A'   34 A"   86 A'   87 A'                 
 23.403  47.841  66.706 163.133 289.730 289.755 289.8621020.617
 88 A'   89 A'   90 A'   91 A'   35 A"   92 A'   93 A'   94 A'                 

 Beta MOs, Restricted
 -- Occupied --                  
-482.86  -77.07  -62.51  -56.33  -56.33  -56.33  -24.74  -10.34
  1 A'    2 A'    3 A'    4 A'    1 A"    5 A'    6 A'    7 A'                 
 -8.717  -6.570  -6.549  -6.535  -6.535  -4.731  -4.730  -4.727
  8 A'    9 A'   10 A'    2 A"   11 A'   12 A'    3 A"   13 A'                 
 -2.660  -2.656  -2.656  -2.645  -2.645  -1.285  -0.829  -0.738
 14 A'    4 A"   15 A'    5 A"   16 A'   17 A'   18 A'   19 A'                 
 -0.626  -0.529  -0.516  -0.492  -0.384  -0.342  -0.333  -0.310
 20 A'   21 A'    6 A"   22 A'   23 A'    7 A"   24 A'   25 A'                 
 -0.274
  8 A"                                                                         
 -- Virtual --                   
 -0.086  -0.059  -0.008   0.003   0.017   0.037   0.044   0.055
  9 A"   26 A'   27 A'   28 A'   29 A'   30 A'   10 A"   31 A'                 
  0.062   0.071   0.071   0.100   0.100   0.115   0.130   0.141
 32 A'   33 A'   11 A"   12 A"   34 A'   35 A'   36 A'   37 A'                 
  0.170   0.185   0.261   0.270   0.278   0.288   0.318   0.351
 38 A'   39 A'   40 A'   41 A'   13 A"   14 A"   42 A'   43 A'                 
  0.375   0.387   0.426   0.427   0.446   0.477   0.501   0.524
 44 A'   45 A'   15 A"   46 A'   47 A'   16 A"   48 A'   49 A'                 
  0.549   0.572   0.593   0.603   0.614   0.629   0.763   0.775
 17 A"   18 A"   50 A'   51 A'   19 A"   52 A'   20 A"   53 A'                 
  0.806   0.816   0.898   0.991   1.003   1.251   1.322   1.362
 54 A'   55 A'   56 A'   57 A'   58 A'   21 A"   59 A'   60 A'                 
  1.374   1.420   1.475   1.497   1.587   1.594   1.633   1.712
 22 A"   23 A"   24 A"   61 A'   62 A'   25 A"   63 A'   64 A'                 
  1.826   1.868   1.893   1.985   2.030   2.079   2.173   2.591
 65 A'   66 A'   67 A'   26 A"   68 A'   69 A'   70 A'   71 A'                 
  2.621   2.874   3.113   3.731   3.738   3.942   3.963   3.990
 27 A"   72 A'   73 A'   28 A"   74 A'   29 A"   75 A'   30 A"                 
  4.002   4.041   4.149   4.329   4.663   6.252   6.328   6.450
 76 A'   31 A"   77 A'   78 A'   79 A'   32 A"   80 A'   81 A'                 
  6.606   7.007   7.536   7.562   7.640  13.816  13.914  14.032
 82 A'   83 A'   33 A"   84 A'   85 A'   34 A"   86 A'   87 A'                 
 23.403  47.841  66.706 163.133 289.730 289.755 289.8621020.617
 88 A'   89 A'   90 A'   91 A'   35 A"   92 A'   93 A'   94 A'                 
 --------------------------------------------------------------

          Ground-State Mulliken Net Atomic Charges

     Atom                 Charge (a.u.)
  ----------------------------------------
      1 C                    -0.135072
      2 P                     0.142409
      3 H                    -0.039156
      4 Br                    0.012722
      5 F                     0.019097
  ----------------------------------------
  Sum of atomic charges =    -0.000000

 -----------------------------------------------------------------
                    Cartesian Multipole Moments
 -----------------------------------------------------------------
    Charge (ESU x 10^10)
                -0.0000
    Dipole Moment (Debye)
         X       0.8743      Y       0.4392      Z       0.0000
       Tot       0.9784
    Quadrupole Moments (Debye-Ang)
        XX     -37.6174     XY       1.4061     YY     -44.9523
        XZ       0.0000     YZ      -0.0000     ZZ     -43.1646
    Octopole Moments (Debye-Ang^2)
       XXX     -52.4861    XXY       1.1606    XYY     -21.1632
       YYY     -13.0589    XXZ       0.0000    XYZ      -0.0000
       YYZ       0.0000    XZZ     -19.3110    YZZ      -4.7156
       ZZZ       0.0000
    Hexadecapole Moments (Debye-Ang^3)
      XXXX    -510.1763   XXXY     -42.1408   XXYY    -130.8029
      XYYY     -57.8367   YYYY    -235.4914   XXXZ       0.0000
      XXYZ       0.0000   XYYZ       0.0000   YYYZ      -0.0000
      XXZZ    -103.4130   XYZZ     -20.0484   YYZZ     -47.1087
      XZZZ       0.0000   YZZZ      -0.0000   ZZZZ     -54.9122
 -----------------------------------------------------------------
 Calculating analytic gradient of the SCF energy
 Gradient of SCF Energy
            1           2           3           4           5
    1   0.0342018  -0.0160787   0.0024406  -0.0224636   0.0019000
    2   0.0238197  -0.0284481   0.0035765   0.0037351  -0.0026832
    3   0.0000000   0.0000000   0.0000000  -0.0000000  -0.0000000
 Max gradient component =       3.420E-02
 RMS gradient           =       1.495E-02
 Gradient time:  CPU 4.11 s  wall 1.12 s
 Geometry Optimization Parameters
   NAtoms,    NIC,     NZ,  NCons,   NDum,   NFix, NCnnct, MaxDiis
        5      20       5       0       0       0       0       0

 Cartesian Hessian Update
 Hessian Updated using BFGS Update


** GEOMETRY OPTIMIZATION IN DELOCALIZED INTERNAL COORDINATES **
   Searching for a Minimum

   Optimization Cycle:   5

                       Coordinates (Angstroms)
     ATOM                X               Y               Z
      1  C         0.9654023932   -0.2389953915    0.0000000000
      2  P         1.8613565487    1.1365066855    0.0000000000
      3  H         3.1408213722    0.4975756112    0.0000000000
      4  Br       -1.0167043132   -0.1214671880    0.0000000000
      5  F         1.3688922875   -1.5063078090    0.0000000000
   Point Group: cs    Number of degrees of freedom:     7


   Energy is  -3054.062548198

 Hessian Updated using BFGS Update

  7 Hessian modes will be used to form the next step
  Hessian Eigenvalues:
     0.076157    0.173419    0.198223    0.238794    0.269026    0.316128
     0.792729

 Minimum Search - Taking Simple RFO Step
 Searching for Lamda that Minimizes Along All modes
 Value Taken    Lamda =  -0.00873911
 Step Taken.  Stepsize is  0.289664

                             Maximum     Tolerance    Cnvgd?
         Gradient           0.021595      0.000300      NO
         Displacement       0.198167      0.001200      NO
         Energy change     -0.014508      0.000001      NO


 New Cartesian Coordinates Obtained by Inverse Iteration

 Displacement from previous Coordinates is:  0.280965
 ----------------------------------------------------------------
             Standard Nuclear Orientation (Angstroms)
    I     Atom           X                Y                Z
 ----------------------------------------------------------------
    1      C       0.9301638024    -0.2163999887     0.0000000000
    2      P       1.8592943341     1.1731547815     0.0000000000
    3      H       3.0896193573     0.4452799746     0.0000000000
    4      Br     -0.9094845062    -0.1547672544     0.0000000000
    5      F       1.3501753007    -1.4799556048     0.0000000000
 ----------------------------------------------------------------
 Molecular Point Group                 Cs    NOp =  2
 Largest Abelian Subgroup              Cs    NOp =  2
 Nuclear Repulsion Energy =   304.2484482463 hartrees
 There are       33 alpha and       33 beta electrons
 Applying Cartesian multipole field
    Component          Value
    ---------          -----
     (2,0,0)        1.00000E-11
     (0,2,0)        2.00000E-11
     (0,0,2)       -3.00000E-11
 Nucleus-field energy     =     0.0000000070 hartrees
 Requested basis set is 6-311++G(d,p)
 There are 49 shells and 129 basis functions
 A cutoff of  1.0D-11 yielded   1077 shell pairs
 There are      7852 function pairs (      8612 Cartesian)
 Smallest overlap matrix eigenvalue = 4.65E-04
 Guess MOs from SCF MO coefficient file

 -----------------------------------------------------------------------
  General SCF calculation program by
  Eric Jon Sundstrom, Paul Horn, Yuezhi Mao, Dmitri Zuev, Alec White,
  David Stuck, Shaama M.S., Shane Yost, Joonho Lee, David Small,
  Daniel Levine, Susi Lehtola, Hugh Burton, Evgeny Epifanovsky
 -----------------------------------------------------------------------
 Exchange:     0.2000 Hartree-Fock + 0.0800 Slater + 0.7200 B88
 Correlation:  0.1900 VWN1RPA + 0.8100 LYP
 Using SG-1 standard quadrature grid
 using 4 threads for integral computing
 -------------------------------------------------------
 OpenMP Integral computing Module                
 Release: version 2.0, May 2017, Q-Chem Inc. Pleasanton 
 -------------------------------------------------------
 -------------------------------------------------------
 OpenMP BLAS3 based DFT computing Module                
 Release: version 1.0, May 2013, Q-Chem Inc. Pittsburgh 
 -------------------------------------------------------
 A restricted SCF calculation will be
 performed using DIIS
 SCF converges when DIIS error is below 1.0e-08
 ---------------------------------------
  Cycle       Energy         DIIS error
 ---------------------------------------
    1   -3054.0592758323      1.27e-03  
    2   -3054.0639056013      5.20e-04  
    3   -3054.0636829148      6.29e-04  
    4   -3054.0643874932      1.65e-04  
    5   -3054.0644527342      6.24e-05  
    6   -3054.0644602141      1.12e-05  
    7   -3054.0644604036      5.36e-06  
    8   -3054.0644604462      9.33e-07  
    9   -3054.0644604470      2.23e-07  
   10   -3054.0644604471      3.10e-08  
   11   -3054.0644604471      8.07e-09  Convergence criterion met
 ---------------------------------------
 SCF time:   CPU 13.92s  wall 4.00s 
 SCF   energy in the final basis set =    -3054.0644604471
 Total energy in the final basis set =    -3054.0644604471

 --------------------------------------------------------------
             Orbital Energies (a.u.) and Symmetries
 --------------------------------------------------------------

 Alpha MOs, Restricted
 -- Occupied --                  
-482.86  -77.07  -62.52  -56.34  -56.33  -56.33  -24.74  -10.34
  1 A'    2 A'    3 A'    4 A'    1 A"    5 A'    6 A'    7 A'                 
 -8.725  -6.564  -6.557  -6.544  -6.543  -4.726  -4.724  -4.722
  8 A'    9 A'   10 A'    2 A"   11 A'   12 A'    3 A"   13 A'                 
 -2.668  -2.664  -2.663  -2.653  -2.653  -1.280  -0.858  -0.727
 14 A'    4 A"   15 A'    5 A"   16 A'   17 A'   18 A'   19 A'                 
 -0.622  -0.531  -0.513  -0.488  -0.390  -0.355  -0.334  -0.313
 20 A'   21 A'    6 A"   22 A'   23 A'    7 A"   24 A'   25 A'                 
 -0.265
  8 A"                                                                         
 -- Virtual --                   
 -0.085  -0.025  -0.009   0.007   0.018   0.039   0.044   0.055
  9 A"   26 A'   27 A'   28 A'   29 A'   30 A'   10 A"   31 A'                 
  0.063   0.069   0.075   0.101   0.101   0.115   0.132   0.144
 32 A'   11 A"   33 A'   34 A'   12 A"   35 A'   36 A'   37 A'                 
  0.174   0.181   0.265   0.271   0.277   0.291   0.315   0.342
 38 A'   39 A'   40 A'   41 A'   13 A"   14 A"   42 A'   43 A'                 
  0.378   0.392   0.416   0.425   0.458   0.488   0.510   0.513
 44 A'   45 A'   15 A"   46 A'   47 A'   16 A"   48 A'   49 A'                 
  0.538   0.563   0.598   0.609   0.620   0.628   0.776   0.803
 17 A"   18 A"   50 A'   51 A'   19 A"   52 A'   20 A"   53 A'                 
  0.822   0.830   0.908   0.975   1.023   1.263   1.328   1.374
 54 A'   55 A'   56 A'   57 A'   58 A'   21 A"   59 A'   60 A'                 
  1.392   1.428   1.470   1.511   1.601   1.622   1.650   1.725
 22 A"   23 A"   24 A"   61 A'   25 A"   62 A'   63 A'   64 A'                 
  1.825   1.855   1.918   1.983   2.031   2.096   2.156   2.602
 65 A'   66 A'   67 A'   26 A"   68 A'   69 A'   70 A'   71 A'                 
  2.622   2.916   3.095   3.737   3.744   3.941   3.969   3.989
 27 A"   72 A'   73 A'   28 A"   74 A'   29 A"   75 A'   30 A"                 
  3.999   4.056   4.169   4.328   4.664   6.258   6.334   6.450
 76 A'   31 A"   77 A'   78 A'   79 A'   32 A"   80 A'   81 A'                 
  6.651   7.007   7.530   7.561   7.636  13.823  13.918  14.023
 82 A'   83 A'   33 A"   84 A'   85 A'   34 A"   86 A'   87 A'                 
 23.407  47.870  66.716 163.127 289.727 289.757 289.8591020.655
 88 A'   89 A'   90 A'   91 A'   35 A"   92 A'   93 A'   94 A'                 

 Beta MOs, Restricted
 -- Occupied --                  
-482.86  -77.07  -62.52  -56.34  -56.33  -56.33  -24.74  -10.34
  1 A'    2 A'    3 A'    4 A'    1 A"    5 A'    6 A'    7 A'                 
 -8.725  -6.564  -6.557  -6.544  -6.543  -4.726  -4.724  -4.722
  8 A'    9 A'   10 A'    2 A"   11 A'   12 A'    3 A"   13 A'                 
 -2.668  -2.664  -2.663  -2.653  -2.653  -1.280  -0.858  -0.727
 14 A'    4 A"   15 A'    5 A"   16 A'   17 A'   18 A'   19 A'                 
 -0.622  -0.531  -0.513  -0.488  -0.390  -0.355  -0.334  -0.313
 20 A'   21 A'    6 A"   22 A'   23 A'    7 A"   24 A'   25 A'                 
 -0.265
  8 A"                                                                         
 -- Virtual --                   
 -0.085  -0.025  -0.009   0.007   0.018   0.039   0.044   0.055
  9 A"   26 A'   27 A'   28 A'   29 A'   30 A'   10 A"   31 A'                 
  0.063   0.069   0.075   0.101   0.101   0.115   0.132   0.144
 32 A'   11 A"   33 A'   34 A'   12 A"   35 A'   36 A'   37 A'                 
  0.174   0.181   0.265   0.271   0.277   0.291   0.315   0.342
 38 A'   39 A'   40 A'   41 A'   13 A"   14 A"   42 A'   43 A'                 
  0.378   0.392   0.416   0.425   0.458   0.488   0.510   0.513
 44 A'   45 A'   15 A"   46 A'   47 A'   16 A"   48 A'   49 A'                 
  0.538   0.563   0.598   0.609   0.620   0.628   0.776   0.803
 17 A"   18 A"   50 A'   51 A'   19 A"   52 A'   20 A"   53 A'                 
  0.822   0.830   0.908   0.975   1.023   1.263   1.328   1.374
 54 A'   55 A'   56 A'   57 A'   58 A'   21 A"   59 A'   60 A'                 
  1.392   1.428   1.470   1.511   1.601   1.622   1.650   1.725
 22 A"   23 A"   24 A"   61 A'   25 A"   62 A'   63 A'   64 A'                 
  1.825   1.855   1.918   1.983   2.031   2.096   2.156   2.602
 65 A'   66 A'   67 A'   26 A"   68 A'   69 A'   70 A'   71 A'                 
  2.622   2.916   3.095   3.737   3.744   3.941   3.969   3.989
 27 A"   72 A'   73 A'   28 A"   74 A'   29 A"   75 A'   30 A"                 
  3.999   4.056   4.169   4.328   4.664   6.258   6.334   6.450
 76 A'   31 A"   77 A'   78 A'   79 A'   32 A"   80 A'   81 A'                 
  6.651   7.007   7.530   7.561   7.636  13.823  13.918  14.023
 82 A'   83 A'   33 A"   84 A'   85 A'   34 A"   86 A'   87 A'                 
 23.407  47.870  66.716 163.127 289.727 289.757 289.8591020.655
 88 A'   89 A'   90 A'   91 A'   35 A"   92 A'   93 A'   94 A'                 
 --------------------------------------------------------------

          Ground-State Mulliken Net Atomic Charges

     Atom                 Charge (a.u.)
  ----------------------------------------
      1 C                    -0.150377
      2 P                     0.121735
      3 H                    -0.044543
      4 Br                    0.062074
      5 F                     0.011111
  ----------------------------------------
  Sum of atomic charges =    -0.000000

 -----------------------------------------------------------------
                    Cartesian Multipole Moments
 -----------------------------------------------------------------
    Charge (ESU x 10^10)
                -0.0000
    Dipole Moment (Debye)
         X       0.2684      Y       0.3685      Z       0.0000
       Tot       0.4559
    Quadrupole Moments (Debye-Ang)
        XX     -38.4979     XY       1.2675     YY     -45.0265
        XZ       0.0000     YZ      -0.0000     ZZ     -43.0604
    Octopole Moments (Debye-Ang^2)
       XXX     -60.2251    XXY       0.0844    XYY     -23.7129
       YYY     -13.5606    XXZ       0.0000    XYZ      -0.0000
       YYZ       0.0000    XZZ     -21.8107    YZZ      -5.1207
       ZZZ       0.0000
    Hexadecapole Moments (Debye-Ang^3)
      XXXX    -492.2527   XXXY     -48.4073   XXYY    -127.9736
      XYYY     -62.8094   YYYY    -241.1486   XXXZ       0.0000
      XXYZ       0.0000   XYYZ       0.0000   YYYZ      -0.0000
      XXZZ     -99.5900   XYZZ     -22.1005   YYZZ     -48.2468
      XZZZ       0.0000   YZZZ      -0.0000   ZZZZ     -54.8085
 -----------------------------------------------------------------
 Calculating analytic gradient of the SCF energy
 Gradient of SCF Energy
            1           2           3           4           5
    1  -0.0098214  -0.0112127   0.0001496   0.0280890  -0.0072045
    2   0.0043936  -0.0067213  -0.0008753  -0.0006381   0.0038410
    3   0.0000000  -0.0000000   0.0000000   0.0000000  -0.0000000
 Max gradient component =       2.809E-02
 RMS gradient           =       8.731E-03
 Gradient time:  CPU 4.22 s  wall 1.15 s
 Geometry Optimization Parameters
   NAtoms,    NIC,     NZ,  NCons,   NDum,   NFix, NCnnct, MaxDiis
        5      20       5       0       0       0       0       0

 Cartesian Hessian Update
 Hessian Updated using BFGS Update


** GEOMETRY OPTIMIZATION IN DELOCALIZED INTERNAL COORDINATES **
   Searching for a Minimum

   Optimization Cycle:   6

                       Coordinates (Angstroms)
     ATOM                X               Y               Z
      1  C         0.9301638024   -0.2163999887    0.0000000000
      2  P         1.8592943341    1.1731547815    0.0000000000
      3  H         3.0896193573    0.4452799746    0.0000000000
      4  Br       -0.9094845062   -0.1547672544    0.0000000000
      5  F         1.3501753007   -1.4799556048    0.0000000000
   Point Group: cs    Number of degrees of freedom:     7


   Energy is  -3054.064460447

 Hessian Updated using BFGS Update

  7 Hessian modes will be used to form the next step
  Hessian Eigenvalues:
     0.154374    0.161472    0.198194    0.233444    0.272898    0.353165
     0.731342

 Minimum Search - Taking Simple RFO Step
 Searching for Lamda that Minimizes Along All modes
 Value Taken    Lamda =  -0.00397180
 Step Taken.  Stepsize is  0.135776

                             Maximum     Tolerance    Cnvgd?
         Gradient           0.024048      0.000300      NO
         Displacement       0.079970      0.001200      NO
         Energy change     -0.001912      0.000001      NO


 New Cartesian Coordinates Obtained by Inverse Iteration

 Displacement from previous Coordinates is:  0.134213
 ----------------------------------------------------------------
             Standard Nuclear Orientation (Angstroms)
    I     Atom           X                Y                Z
 ----------------------------------------------------------------
    1      C       0.9413779178    -0.2130870684     0.0000000000
    2      P       1.8774503809     1.1767967221     0.0000000000
    3      H       3.0969837905     0.4328739953     0.0000000000
    4      Br     -0.9692694730    -0.1629049931     0.0000000000
    5      F       1.3732256723    -1.4663667477     0.0000000000
 ----------------------------------------------------------------
 Molecular Point Group                 Cs    NOp =  2
 Largest Abelian Subgroup              Cs    NOp =  2
 Nuclear Repulsion Energy =   298.4840364446 hartrees
 There are       33 alpha and       33 beta electrons
 Applying Cartesian multipole field
    Component          Value
    ---------          -----
     (2,0,0)        1.00000E-11
     (0,2,0)        2.00000E-11
     (0,0,2)       -3.00000E-11
 Nucleus-field energy     =     0.0000000072 hartrees
 Requested basis set is 6-311++G(d,p)
 There are 49 shells and 129 basis functions
 A cutoff of  1.0D-11 yielded   1074 shell pairs
 There are      7832 function pairs (      8592 Cartesian)
 Smallest overlap matrix eigenvalue = 5.57E-04
 Guess MOs from SCF MO coefficient file

 -----------------------------------------------------------------------
  General SCF calculation program by
  Eric Jon Sundstrom, Paul Horn, Yuezhi Mao, Dmitri Zuev, Alec White,
  David Stuck, Shaama M.S., Shane Yost, Joonho Lee, David Small,
  Daniel Levine, Susi Lehtola, Hugh Burton, Evgeny Epifanovsky
 -----------------------------------------------------------------------
 Exchange:     0.2000 Hartree-Fock + 0.0800 Slater + 0.7200 B88
 Correlation:  0.1900 VWN1RPA + 0.8100 LYP
 Using SG-1 standard quadrature grid
 using 4 threads for integral computing
 -------------------------------------------------------
 OpenMP Integral computing Module                
 Release: version 2.0, May 2017, Q-Chem Inc. Pleasanton 
 -------------------------------------------------------
 -------------------------------------------------------
 OpenMP BLAS3 based DFT computing Module                
 Release: version 1.0, May 2013, Q-Chem Inc. Pittsburgh 
 -------------------------------------------------------
 A restricted SCF calculation will be
 performed using DIIS
 SCF converges when DIIS error is below 1.0e-08
 ---------------------------------------
  Cycle       Energy         DIIS error
 ---------------------------------------
    1   -3054.0648955958      6.63e-04  
    2   -3054.0656690956      4.81e-04  
    3   -3054.0655903702      5.09e-04  
    4   -3054.0661541103      8.90e-05  
    5   -3054.0661726913      2.14e-05  
    6   -3054.0661732171      6.19e-06  
    7   -3054.0661732881      2.41e-06  
    8   -3054.0661732952      4.66e-07  
    9   -3054.0661732954      8.64e-08  
   10   -3054.0661732954      1.62e-08  
   11   -3054.0661732954      2.47e-09  Convergence criterion met
 ---------------------------------------
 SCF time:   CPU 13.78s  wall 4.00s 
 SCF   energy in the final basis set =    -3054.0661732954
 Total energy in the final basis set =    -3054.0661732954

 --------------------------------------------------------------
             Orbital Energies (a.u.) and Symmetries
 --------------------------------------------------------------

 Alpha MOs, Restricted
 -- Occupied --                  
-482.86  -77.07  -62.51  -56.33  -56.33  -56.33  -24.74  -10.34
  1 A'    2 A'    3 A'    4 A'    1 A"    5 A'    6 A'    7 A'                 
 -8.722  -6.567  -6.553  -6.540  -6.540  -4.729  -4.727  -4.725
  8 A'    9 A'   10 A'    2 A"   11 A'   12 A'    3 A"   13 A'                 
 -2.664  -2.660  -2.660  -2.650  -2.649  -1.285  -0.842  -0.730
 14 A'    4 A"   15 A'    5 A"   16 A'   17 A'   18 A'   19 A'                 
 -0.624  -0.531  -0.516  -0.488  -0.387  -0.348  -0.333  -0.314
 20 A'   21 A'    6 A"   22 A'   23 A'    7 A"   24 A'   25 A'                 
 -0.268
  8 A"                                                                         
 -- Virtual --                   
 -0.086  -0.041  -0.010   0.006   0.018   0.038   0.044   0.055
  9 A"   26 A'   27 A'   28 A'   29 A'   30 A'   10 A"   31 A'                 
  0.063   0.070   0.072   0.099   0.101   0.114   0.133   0.142
 32 A'   11 A"   33 A'   34 A'   12 A"   35 A'   36 A'   37 A'                 
  0.174   0.182   0.262   0.269   0.276   0.290   0.316   0.343
 38 A'   39 A'   40 A'   41 A'   13 A"   14 A"   42 A'   43 A'                 
  0.376   0.388   0.421   0.425   0.454   0.482   0.509   0.518
 44 A'   45 A'   15 A"   46 A'   47 A'   16 A"   48 A'   49 A'                 
  0.543   0.565   0.595   0.604   0.618   0.624   0.772   0.797
 17 A"   18 A"   50 A'   51 A'   19 A"   52 A'   20 A"   53 A'                 
  0.815   0.820   0.897   0.969   1.010   1.255   1.323   1.375
 54 A'   55 A'   56 A'   57 A'   58 A'   21 A"   59 A'   60 A'                 
  1.385   1.421   1.464   1.510   1.599   1.611   1.635   1.719
 22 A"   23 A"   24 A"   61 A'   25 A"   62 A'   63 A'   64 A'                 
  1.824   1.847   1.906   1.983   2.028   2.086   2.169   2.598
 65 A'   66 A'   67 A'   26 A"   68 A'   69 A'   70 A'   71 A'                 
  2.620   2.896   3.088   3.733   3.741   3.944   3.967   3.990
 27 A"   72 A'   73 A'   28 A"   74 A'   29 A"   75 A'   30 A"                 
  4.000   4.049   4.158   4.335   4.664   6.253   6.331   6.447
 76 A'   31 A"   77 A'   78 A'   79 A'   32 A"   80 A'   81 A'                 
  6.627   7.004   7.533   7.559   7.636  13.819  13.914  14.015
 82 A'   83 A'   33 A"   84 A'   85 A'   34 A"   86 A'   87 A'                 
 23.403  47.852  66.710 163.122 289.728 289.754 289.8611020.632
 88 A'   89 A'   90 A'   91 A'   35 A"   92 A'   93 A'   94 A'                 

 Beta MOs, Restricted
 -- Occupied --                  
-482.86  -77.07  -62.51  -56.33  -56.33  -56.33  -24.74  -10.34
  1 A'    2 A'    3 A'    4 A'    1 A"    5 A'    6 A'    7 A'                 
 -8.722  -6.567  -6.553  -6.540  -6.540  -4.729  -4.727  -4.725
  8 A'    9 A'   10 A'    2 A"   11 A'   12 A'    3 A"   13 A'                 
 -2.664  -2.660  -2.660  -2.650  -2.649  -1.285  -0.842  -0.730
 14 A'    4 A"   15 A'    5 A"   16 A'   17 A'   18 A'   19 A'                 
 -0.624  -0.531  -0.516  -0.488  -0.387  -0.348  -0.333  -0.314
 20 A'   21 A'    6 A"   22 A'   23 A'    7 A"   24 A'   25 A'                 
 -0.268
  8 A"                                                                         
 -- Virtual --                   
 -0.086  -0.041  -0.010   0.006   0.018   0.038   0.044   0.055
  9 A"   26 A'   27 A'   28 A'   29 A'   30 A'   10 A"   31 A'                 
  0.063   0.070   0.072   0.099   0.101   0.114   0.133   0.142
 32 A'   11 A"   33 A'   34 A'   12 A"   35 A'   36 A'   37 A'                 
  0.174   0.182   0.262   0.269   0.276   0.290   0.316   0.343
 38 A'   39 A'   40 A'   41 A'   13 A"   14 A"   42 A'   43 A'                 
  0.376   0.388   0.421   0.425   0.454   0.482   0.509   0.518
 44 A'   45 A'   15 A"   46 A'   47 A'   16 A"   48 A'   49 A'                 
  0.543   0.565   0.595   0.604   0.618   0.624   0.772   0.797
 17 A"   18 A"   50 A'   51 A'   19 A"   52 A'   20 A"   53 A'                 
  0.815   0.820   0.897   0.969   1.010   1.255   1.323   1.375
 54 A'   55 A'   56 A'   57 A'   58 A'   21 A"   59 A'   60 A'                 
  1.385   1.421   1.464   1.510   1.599   1.611   1.635   1.719
 22 A"   23 A"   24 A"   61 A'   25 A"   62 A'   63 A'   64 A'                 
  1.824   1.847   1.906   1.983   2.028   2.086   2.169   2.598
 65 A'   66 A'   67 A'   26 A"   68 A'   69 A'   70 A'   71 A'                 
  2.620   2.896   3.088   3.733   3.741   3.944   3.967   3.990
 27 A"   72 A'   73 A'   28 A"   74 A'   29 A"   75 A'   30 A"                 
  4.000   4.049   4.158   4.335   4.664   6.253   6.331   6.447
 76 A'   31 A"   77 A'   78 A'   79 A'   32 A"   80 A'   81 A'                 
  6.627   7.004   7.533   7.559   7.636  13.819  13.914  14.015
 82 A'   83 A'   33 A"   84 A'   85 A'   34 A"   86 A'   87 A'                 
 23.403  47.852  66.710 163.122 289.728 289.754 289.8611020.632
 88 A'   89 A'   90 A'   91 A'   35 A"   92 A'   93 A'   94 A'                 
 --------------------------------------------------------------

          Ground-State Mulliken Net Atomic Charges

     Atom                 Charge (a.u.)
  ----------------------------------------
      1 C                    -0.139200
      2 P                     0.127268
      3 H                    -0.044429
      4 Br                    0.035829
      5 F                     0.020532
  ----------------------------------------
  Sum of atomic charges =     0.000000

 -----------------------------------------------------------------
                    Cartesian Multipole Moments
 -----------------------------------------------------------------
    Charge (ESU x 10^10)
                 0.0000
    Dipole Moment (Debye)
         X       0.5127      Y       0.3619      Z      -0.0000
       Tot       0.6276
    Quadrupole Moments (Debye-Ang)
        XX     -38.1638     XY       1.2798     YY     -44.9302
        XZ      -0.0000     YZ       0.0000     ZZ     -43.2054
    Octopole Moments (Debye-Ang^2)
       XXX     -57.1782    XXY       0.1950    XYY     -22.5902
       YYY     -13.4672    XXZ      -0.0000    XYZ      -0.0000
       YYZ       0.0000    XZZ     -20.8820    YZZ      -5.0386
       ZZZ      -0.0000
    Hexadecapole Moments (Debye-Ang^3)
      XXXX    -507.7347   XXXY     -49.4123   XXYY    -130.8227
      XYYY     -64.6967   YYYY    -240.1350   XXXZ      -0.0000
      XXYZ      -0.0000   XYYZ       0.0000   YYYZ       0.0000
      XXZZ    -102.8248   XYZZ     -22.6088   YYZZ     -48.1754
      XZZZ      -0.0000   YZZZ       0.0000   ZZZZ     -55.2045
 -----------------------------------------------------------------
 Calculating analytic gradient of the SCF energy
 Gradient of SCF Energy
            1           2           3           4           5
    1   0.0109358  -0.0052680  -0.0000612  -0.0027427  -0.0028639
    2   0.0009439  -0.0053401  -0.0005467   0.0002412   0.0047017
    3  -0.0000000  -0.0000000   0.0000000  -0.0000000   0.0000000
 Max gradient component =       1.094E-02
 RMS gradient           =       3.785E-03
 Gradient time:  CPU 4.15 s  wall 1.13 s
 Geometry Optimization Parameters
   NAtoms,    NIC,     NZ,  NCons,   NDum,   NFix, NCnnct, MaxDiis
        5      20       5       0       0       0       0       0

 Cartesian Hessian Update
 Hessian Updated using BFGS Update


** GEOMETRY OPTIMIZATION IN DELOCALIZED INTERNAL COORDINATES **
   Searching for a Minimum

   Optimization Cycle:   7

                       Coordinates (Angstroms)
     ATOM                X               Y               Z
      1  C         0.9413779178   -0.2130870684    0.0000000000
      2  P         1.8774503809    1.1767967221    0.0000000000
      3  H         3.0969837905    0.4328739953    0.0000000000
      4  Br       -0.9692694730   -0.1629049931    0.0000000000
      5  F         1.3732256723   -1.4663667477    0.0000000000
   Point Group: cs    Number of degrees of freedom:     7


   Energy is  -3054.066173295

 Hessian Updated using BFGS Update

  7 Hessian modes will be used to form the next step
  Hessian Eigenvalues:
     0.160967    0.196803    0.199664    0.233148    0.276726    0.322184
     0.683021

 Minimum Search - Taking Simple RFO Step
 Searching for Lamda that Minimizes Along All modes
 Value Taken    Lamda =  -0.00024953
 Step Taken.  Stepsize is  0.028657

                             Maximum     Tolerance    Cnvgd?
         Gradient           0.007572      0.000300      NO
         Displacement       0.026663      0.001200      NO
         Energy change     -0.001713      0.000001      NO


 New Cartesian Coordinates Obtained by Inverse Iteration

 Displacement from previous Coordinates is:  0.018388
 ----------------------------------------------------------------
             Standard Nuclear Orientation (Angstroms)
    I     Atom           X                Y                Z
 ----------------------------------------------------------------
    1      C       0.9336495654    -0.2113162527     0.0000000000
    2      P       1.8806488495     1.1785753824     0.0000000000
    3      H       3.0989245311     0.4335434393     0.0000000000
    4      Br     -0.9681309876    -0.1640371576     0.0000000000
    5      F       1.3746763300    -1.4694535032     0.0000000000
 ----------------------------------------------------------------
 Molecular Point Group                 Cs    NOp =  2
 Largest Abelian Subgroup              Cs    NOp =  2
 Nuclear Repulsion Energy =   298.3578683039 hartrees
 There are       33 alpha and       33 beta electrons
 Applying Cartesian multipole field
    Component          Value
    ---------          -----
     (2,0,0)        1.00000E-11
     (0,2,0)        2.00000E-11
     (0,0,2)       -3.00000E-11
 Nucleus-field energy     =     0.0000000072 hartrees
 Requested basis set is 6-311++G(d,p)
 There are 49 shells and 129 basis functions
 A cutoff of  1.0D-11 yielded   1073 shell pairs
 There are      7828 function pairs (      8588 Cartesian)
 Smallest overlap matrix eigenvalue = 5.43E-04
 Guess MOs from SCF MO coefficient file

 -----------------------------------------------------------------------
  General SCF calculation program by
  Eric Jon Sundstrom, Paul Horn, Yuezhi Mao, Dmitri Zuev, Alec White,
  David Stuck, Shaama M.S., Shane Yost, Joonho Lee, David Small,
  Daniel Levine, Susi Lehtola, Hugh Burton, Evgeny Epifanovsky
 -----------------------------------------------------------------------
 Exchange:     0.2000 Hartree-Fock + 0.0800 Slater + 0.7200 B88
 Correlation:  0.1900 VWN1RPA + 0.8100 LYP
 Using SG-1 standard quadrature grid
 using 4 threads for integral computing
 -------------------------------------------------------
 OpenMP Integral computing Module                
 Release: version 2.0, May 2017, Q-Chem Inc. Pleasanton 
 -------------------------------------------------------
 -------------------------------------------------------
 OpenMP BLAS3 based DFT computing Module                
 Release: version 1.0, May 2013, Q-Chem Inc. Pittsburgh 
 -------------------------------------------------------
 A restricted SCF calculation will be
 performed using DIIS
 SCF converges when DIIS error is below 1.0e-08
 ---------------------------------------
  Cycle       Energy         DIIS error
 ---------------------------------------
    1   -3054.0662508471      1.81e-04  
    2   -3054.0663350060      4.93e-05  
    3   -3054.0663272193      7.30e-05  
    4   -3054.0663388081      2.19e-05  
    5   -3054.0663399400      3.33e-06  
    6   -3054.0663399636      1.33e-06  
    7   -3054.0663399657      2.70e-07  
    8   -3054.0663399658      1.56e-07  
    9   -3054.0663399658      1.85e-08  
   10   -3054.0663399658      4.58e-09  Convergence criterion met
 ---------------------------------------
 SCF time:   CPU 12.51s  wall 3.00s 
 SCF   energy in the final basis set =    -3054.0663399658
 Total energy in the final basis set =    -3054.0663399658

 --------------------------------------------------------------
             Orbital Energies (a.u.) and Symmetries
 --------------------------------------------------------------

 Alpha MOs, Restricted
 -- Occupied --                  
-482.86  -77.07  -62.51  -56.33  -56.33  -56.33  -24.74  -10.34
  1 A'    2 A'    3 A'    4 A'    1 A"    5 A'    6 A'    7 A'                 
 -8.723  -6.567  -6.555  -6.541  -6.541  -4.729  -4.727  -4.725
  8 A'    9 A'   10 A'    2 A"   11 A'   12 A'    3 A"   13 A'                 
 -2.666  -2.662  -2.661  -2.651  -2.651  -1.280  -0.844  -0.729
 14 A'    4 A"   15 A'    5 A"   16 A'   17 A'   18 A'   19 A'                 
 -0.622  -0.529  -0.513  -0.488  -0.388  -0.349  -0.332  -0.315
 20 A'   21 A'    6 A"   22 A'   23 A'    7 A"   24 A'   25 A'                 
 -0.267
  8 A"                                                                         
 -- Virtual --                   
 -0.087  -0.040  -0.010   0.006   0.018   0.038   0.044   0.054
  9 A"   26 A'   27 A'   28 A'   29 A'   30 A'   10 A"   31 A'                 
  0.063   0.070   0.072   0.099   0.102   0.114   0.133   0.142
 32 A'   11 A"   33 A'   34 A'   12 A"   35 A'   36 A'   37 A'                 
  0.174   0.180   0.262   0.269   0.276   0.290   0.316   0.342
 38 A'   39 A'   40 A'   41 A'   13 A"   14 A"   42 A'   43 A'                 
  0.376   0.388   0.420   0.425   0.454   0.482   0.509   0.515
 44 A'   45 A'   15 A"   46 A'   47 A'   16 A"   48 A'   49 A'                 
  0.541   0.564   0.595   0.603   0.618   0.623   0.773   0.798
 17 A"   18 A"   50 A'   51 A'   19 A"   52 A'   20 A"   53 A'                 
  0.815   0.820   0.898   0.965   1.010   1.254   1.325   1.375
 54 A'   55 A'   56 A'   57 A'   58 A'   21 A"   59 A'   60 A'                 
  1.387   1.422   1.463   1.509   1.599   1.612   1.637   1.720
 22 A"   23 A"   24 A"   61 A'   25 A"   62 A'   63 A'   64 A'                 
  1.821   1.842   1.909   1.983   2.028   2.084   2.168   2.598
 65 A'   66 A'   67 A'   26 A"   68 A'   69 A'   70 A'   71 A'                 
  2.620   2.896   3.076   3.735   3.743   3.940   3.961   3.988
 27 A"   72 A'   73 A'   28 A"   74 A'   29 A"   75 A'   30 A"                 
  3.998   4.049   4.157   4.334   4.660   6.256   6.333   6.442
 76 A'   31 A"   77 A'   78 A'   79 A'   32 A"   80 A'   81 A'                 
  6.627   7.000   7.531   7.558   7.635  13.819  13.914  14.011
 82 A'   83 A'   33 A"   84 A'   85 A'   34 A"   86 A'   87 A'                 
 23.395  47.852  66.712 163.118 289.727 289.752 289.8591020.632
 88 A'   89 A'   90 A'   91 A'   35 A"   92 A'   93 A'   94 A'                 

 Beta MOs, Restricted
 -- Occupied --                  
-482.86  -77.07  -62.51  -56.33  -56.33  -56.33  -24.74  -10.34
  1 A'    2 A'    3 A'    4 A'    1 A"    5 A'    6 A'    7 A'                 
 -8.723  -6.567  -6.555  -6.541  -6.541  -4.729  -4.727  -4.725
  8 A'    9 A'   10 A'    2 A"   11 A'   12 A'    3 A"   13 A'                 
 -2.666  -2.662  -2.661  -2.651  -2.651  -1.280  -0.844  -0.729
 14 A'    4 A"   15 A'    5 A"   16 A'   17 A'   18 A'   19 A'                 
 -0.622  -0.529  -0.513  -0.488  -0.388  -0.349  -0.332  -0.315
 20 A'   21 A'    6 A"   22 A'   23 A'    7 A"   24 A'   25 A'                 
 -0.267
  8 A"                                                                         
 -- Virtual --                   
 -0.087  -0.040  -0.010   0.006   0.018   0.038   0.044   0.054
  9 A"   26 A'   27 A'   28 A'   29 A'   30 A'   10 A"   31 A'                 
  0.063   0.070   0.072   0.099   0.102   0.114   0.133   0.142
 32 A'   11 A"   33 A'   34 A'   12 A"   35 A'   36 A'   37 A'                 
  0.174   0.180   0.262   0.269   0.276   0.290   0.316   0.342
 38 A'   39 A'   40 A'   41 A'   13 A"   14 A"   42 A'   43 A'                 
  0.376   0.388   0.420   0.425   0.454   0.482   0.509   0.515
 44 A'   45 A'   15 A"   46 A'   47 A'   16 A"   48 A'   49 A'                 
  0.541   0.564   0.595   0.603   0.618   0.623   0.773   0.798
 17 A"   18 A"   50 A'   51 A'   19 A"   52 A'   20 A"   53 A'                 
  0.815   0.820   0.898   0.965   1.010   1.254   1.325   1.375
 54 A'   55 A'   56 A'   57 A'   58 A'   21 A"   59 A'   60 A'                 
  1.387   1.422   1.463   1.509   1.599   1.612   1.637   1.720
 22 A"   23 A"   24 A"   61 A'   25 A"   62 A'   63 A'   64 A'                 
  1.821   1.842   1.909   1.983   2.028   2.084   2.168   2.598
 65 A'   66 A'   67 A'   26 A"   68 A'   69 A'   70 A'   71 A'                 
  2.620   2.896   3.076   3.735   3.743   3.940   3.961   3.988
 27 A"   72 A'   73 A'   28 A"   74 A'   29 A"   75 A'   30 A"                 
  3.998   4.049   4.157   4.334   4.660   6.256   6.333   6.442
 76 A'   31 A"   77 A'   78 A'   79 A'   32 A"   80 A'   81 A'                 
  6.627   7.000   7.531   7.558   7.635  13.819  13.914  14.011
 82 A'   83 A'   33 A"   84 A'   85 A'   34 A"   86 A'   87 A'                 
 23.395  47.852  66.712 163.118 289.727 289.752 289.8591020.632
 88 A'   89 A'   90 A'   91 A'   35 A"   92 A'   93 A'   94 A'                 
 --------------------------------------------------------------

          Ground-State Mulliken Net Atomic Charges

     Atom                 Charge (a.u.)
  ----------------------------------------
      1 C                    -0.139819
      2 P                     0.126447
      3 H                    -0.043903
      4 Br                    0.043479
      5 F                     0.013796
  ----------------------------------------
  Sum of atomic charges =     0.000000

 -----------------------------------------------------------------
                    Cartesian Multipole Moments
 -----------------------------------------------------------------
    Charge (ESU x 10^10)
                 0.0000
    Dipole Moment (Debye)
         X       0.4436      Y       0.3860      Z      -0.0000
       Tot       0.5880
    Quadrupole Moments (Debye-Ang)
        XX     -38.1580     XY       1.3350     YY     -45.0147
        XZ      -0.0000     YZ       0.0000     ZZ     -43.2093
    Octopole Moments (Debye-Ang^2)
       XXX     -57.3595    XXY       0.2880    XYY     -22.8099
       YYY     -13.4319    XXZ      -0.0000    XYZ      -0.0000
       YYZ       0.0000    XZZ     -21.0011    YZZ      -5.0410
       ZZZ      -0.0000
    Hexadecapole Moments (Debye-Ang^3)
      XXXX    -507.5677   XXXY     -49.3978   XXYY    -131.1793
      XYYY     -64.9616   YYYY    -241.2615   XXXZ      -0.0000
      XXYZ      -0.0000   XYYZ       0.0000   YYYZ       0.0000
      XXZZ    -102.9287   XYZZ     -22.7061   YYZZ     -48.3468
      XZZZ      -0.0000   YZZZ       0.0000   ZZZZ     -55.2094
 -----------------------------------------------------------------
 Calculating analytic gradient of the SCF energy
 Gradient of SCF Energy
            1           2           3           4           5
    1   0.0041248  -0.0026892   0.0001161  -0.0007943  -0.0007573
    2   0.0022022  -0.0026764  -0.0002043   0.0003148   0.0003638
    3   0.0000000   0.0000000  -0.0000000  -0.0000000  -0.0000000
 Max gradient component =       4.125E-03
 RMS gradient           =       1.586E-03
 Gradient time:  CPU 4.14 s  wall 1.13 s
 Geometry Optimization Parameters
   NAtoms,    NIC,     NZ,  NCons,   NDum,   NFix, NCnnct, MaxDiis
        5      20       5       0       0       0       0       0

 Cartesian Hessian Update
 Hessian Updated using BFGS Update


** GEOMETRY OPTIMIZATION IN DELOCALIZED INTERNAL COORDINATES **
   Searching for a Minimum

   Optimization Cycle:   8

                       Coordinates (Angstroms)
     ATOM                X               Y               Z
      1  C         0.9336495654   -0.2113162527    0.0000000000
      2  P         1.8806488495    1.1785753824    0.0000000000
      3  H         3.0989245311    0.4335434393    0.0000000000
      4  Br       -0.9681309876   -0.1640371576    0.0000000000
      5  F         1.3746763300   -1.4694535032    0.0000000000
   Point Group: cs    Number of degrees of freedom:     7


   Energy is  -3054.066339966

 Hessian Updated using BFGS Update

  7 Hessian modes will be used to form the next step
  Hessian Eigenvalues:
     0.134866    0.171591    0.198568    0.237818    0.287509    0.335952
     0.563167

 Minimum Search - Taking Simple RFO Step
 Searching for Lamda that Minimizes Along All modes
 Value Taken    Lamda =  -0.00007295
 Step Taken.  Stepsize is  0.020794

                             Maximum     Tolerance    Cnvgd?
         Gradient           0.002665      0.000300      NO
         Displacement       0.016881      0.001200      NO
         Energy change     -0.000167      0.000001      NO


 New Cartesian Coordinates Obtained by Inverse Iteration

 Displacement from previous Coordinates is:  0.021561
 ----------------------------------------------------------------
             Standard Nuclear Orientation (Angstroms)
    I     Atom           X                Y                Z
 ----------------------------------------------------------------
    1      C       0.9280215832    -0.2089162500     0.0000000000
    2      P       1.8855893688     1.1813555011     0.0000000000
    3      H       3.0988310905     0.4294188185     0.0000000000
    4      Br     -0.9687198068    -0.1690820384     0.0000000000
    5      F       1.3760460528    -1.4654641231     0.0000000000
 ----------------------------------------------------------------
 Molecular Point Group                 Cs    NOp =  2
 Largest Abelian Subgroup              Cs    NOp =  2
 Nuclear Repulsion Energy =   298.2382368910 hartrees
 There are       33 alpha and       33 beta electrons
 Applying Cartesian multipole field
    Component          Value
    ---------          -----
     (2,0,0)        1.00000E-11
     (0,2,0)        2.00000E-11
     (0,0,2)       -3.00000E-11
 Nucleus-field energy     =     0.0000000072 hartrees
 Requested basis set is 6-311++G(d,p)
 There are 49 shells and 129 basis functions
 A cutoff of  1.0D-11 yielded   1074 shell pairs
 There are      7832 function pairs (      8592 Cartesian)
 Smallest overlap matrix eigenvalue = 5.33E-04
 Guess MOs from SCF MO coefficient file

 -----------------------------------------------------------------------
  General SCF calculation program by
  Eric Jon Sundstrom, Paul Horn, Yuezhi Mao, Dmitri Zuev, Alec White,
  David Stuck, Shaama M.S., Shane Yost, Joonho Lee, David Small,
  Daniel Levine, Susi Lehtola, Hugh Burton, Evgeny Epifanovsky
 -----------------------------------------------------------------------
 Exchange:     0.2000 Hartree-Fock + 0.0800 Slater + 0.7200 B88
 Correlation:  0.1900 VWN1RPA + 0.8100 LYP
 Using SG-1 standard quadrature grid
 using 4 threads for integral computing
 -------------------------------------------------------
 OpenMP Integral computing Module                
 Release: version 2.0, May 2017, Q-Chem Inc. Pleasanton 
 -------------------------------------------------------
 -------------------------------------------------------
 OpenMP BLAS3 based DFT computing Module                
 Release: version 1.0, May 2013, Q-Chem Inc. Pittsburgh 
 -------------------------------------------------------
 A restricted SCF calculation will be
 performed using DIIS
 SCF converges when DIIS error is below 1.0e-08
 ---------------------------------------
  Cycle       Energy         DIIS error
 ---------------------------------------
    1   -3054.0663264839      1.16e-04  
    2   -3054.0663673359      5.38e-05  
    3   -3054.0663561761      8.65e-05  
    4   -3054.0663739147      1.21e-05  
    5   -3054.0663742530      1.66e-06  
    6   -3054.0663742598      8.26e-07  
    7   -3054.0663742606      1.26e-07  
    8   -3054.0663742607      4.14e-08  
    9   -3054.0663742607      1.40e-08  
   10   -3054.0663742606      4.19e-09  Convergence criterion met
 ---------------------------------------
 SCF time:   CPU 12.50s  wall 3.00s 
 SCF   energy in the final basis set =    -3054.0663742606
 Total energy in the final basis set =    -3054.0663742606

 --------------------------------------------------------------
             Orbital Energies (a.u.) and Symmetries
 --------------------------------------------------------------

 Alpha MOs, Restricted
 -- Occupied --                  
-482.86  -77.07  -62.52  -56.34  -56.33  -56.33  -24.74  -10.34
  1 A'    2 A'    3 A'    4 A'    1 A"    5 A'    6 A'    7 A'                 
 -8.724  -6.567  -6.556  -6.542  -6.542  -4.729  -4.727  -4.725
  8 A'    9 A'   10 A'    2 A"   11 A'   12 A'    3 A"   13 A'                 
 -2.666  -2.663  -2.662  -2.652  -2.652  -1.280  -0.845  -0.728
 14 A'    4 A"   15 A'    5 A"   16 A'   17 A'   18 A'   19 A'                 
 -0.621  -0.529  -0.512  -0.488  -0.389  -0.349  -0.332  -0.315
 20 A'   21 A'    6 A"   22 A'   23 A'    7 A"   24 A'   25 A'                 
 -0.267
  8 A"                                                                         
 -- Virtual --                   
 -0.088  -0.040  -0.010   0.006   0.018   0.038   0.044   0.054
  9 A"   26 A'   27 A'   28 A'   29 A'   30 A'   10 A"   31 A'                 
  0.063   0.069   0.072   0.099   0.102   0.114   0.134   0.142
 32 A'   11 A"   33 A'   34 A'   12 A"   35 A'   36 A'   37 A'                 
  0.174   0.180   0.262   0.269   0.276   0.290   0.315   0.341
 38 A'   39 A'   40 A'   41 A'   13 A"   14 A"   42 A'   43 A'                 
  0.376   0.388   0.420   0.424   0.454   0.483   0.510   0.515
 44 A'   45 A'   15 A"   46 A'   47 A'   16 A"   48 A'   49 A'                 
  0.540   0.563   0.595   0.603   0.618   0.622   0.773   0.799
 17 A"   18 A"   50 A'   51 A'   19 A"   52 A'   20 A"   53 A'                 
  0.816   0.821   0.897   0.962   1.010   1.254   1.325   1.377
 54 A'   55 A'   56 A'   57 A'   58 A'   21 A"   59 A'   60 A'                 
  1.388   1.422   1.460   1.508   1.599   1.612   1.639   1.721
 22 A"   23 A"   24 A"   61 A'   25 A"   62 A'   63 A'   64 A'                 
  1.817   1.842   1.910   1.982   2.027   2.084   2.167   2.598
 65 A'   66 A'   67 A'   26 A"   68 A'   69 A'   70 A'   71 A'                 
  2.620   2.898   3.070   3.736   3.743   3.939   3.961   3.987
 27 A"   72 A'   73 A'   28 A"   74 A'   29 A"   75 A'   30 A"                 
  3.998   4.049   4.157   4.333   4.660   6.256   6.333   6.441
 76 A'   31 A"   77 A'   78 A'   79 A'   32 A"   80 A'   81 A'                 
  6.628   6.998   7.531   7.557   7.634  13.819  13.914  14.008
 82 A'   83 A'   33 A"   84 A'   85 A'   34 A"   86 A'   87 A'                 
 23.393  47.853  66.713 163.115 289.726 289.751 289.8591020.633
 88 A'   89 A'   90 A'   91 A'   35 A"   92 A'   93 A'   94 A'                 

 Beta MOs, Restricted
 -- Occupied --                  
-482.86  -77.07  -62.52  -56.34  -56.33  -56.33  -24.74  -10.34
  1 A'    2 A'    3 A'    4 A'    1 A"    5 A'    6 A'    7 A'                 
 -8.724  -6.567  -6.556  -6.542  -6.542  -4.729  -4.727  -4.725
  8 A'    9 A'   10 A'    2 A"   11 A'   12 A'    3 A"   13 A'                 
 -2.666  -2.663  -2.662  -2.652  -2.652  -1.280  -0.845  -0.728
 14 A'    4 A"   15 A'    5 A"   16 A'   17 A'   18 A'   19 A'                 
 -0.621  -0.529  -0.512  -0.488  -0.389  -0.349  -0.332  -0.315
 20 A'   21 A'    6 A"   22 A'   23 A'    7 A"   24 A'   25 A'                 
 -0.267
  8 A"                                                                         
 -- Virtual --                   
 -0.088  -0.040  -0.010   0.006   0.018   0.038   0.044   0.054
  9 A"   26 A'   27 A'   28 A'   29 A'   30 A'   10 A"   31 A'                 
  0.063   0.069   0.072   0.099   0.102   0.114   0.134   0.142
 32 A'   11 A"   33 A'   34 A'   12 A"   35 A'   36 A'   37 A'                 
  0.174   0.180   0.262   0.269   0.276   0.290   0.315   0.341
 38 A'   39 A'   40 A'   41 A'   13 A"   14 A"   42 A'   43 A'                 
  0.376   0.388   0.420   0.424   0.454   0.483   0.510   0.515
 44 A'   45 A'   15 A"   46 A'   47 A'   16 A"   48 A'   49 A'                 
  0.540   0.563   0.595   0.603   0.618   0.622   0.773   0.799
 17 A"   18 A"   50 A'   51 A'   19 A"   52 A'   20 A"   53 A'                 
  0.816   0.821   0.897   0.962   1.010   1.254   1.325   1.377
 54 A'   55 A'   56 A'   57 A'   58 A'   21 A"   59 A'   60 A'                 
  1.388   1.422   1.460   1.508   1.599   1.612   1.639   1.721
 22 A"   23 A"   24 A"   61 A'   25 A"   62 A'   63 A'   64 A'                 
  1.817   1.842   1.910   1.982   2.027   2.084   2.167   2.598
 65 A'   66 A'   67 A'   26 A"   68 A'   69 A'   70 A'   71 A'                 
  2.620   2.898   3.070   3.736   3.743   3.939   3.961   3.987
 27 A"   72 A'   73 A'   28 A"   74 A'   29 A"   75 A'   30 A"                 
  3.998   4.049   4.157   4.333   4.660   6.256   6.333   6.441
 76 A'   31 A"   77 A'   78 A'   79 A'   32 A"   80 A'   81 A'                 
  6.628   6.998   7.531   7.557   7.634  13.819  13.914  14.008
 82 A'   83 A'   33 A"   84 A'   85 A'   34 A"   86 A'   87 A'                 
 23.393  47.853  66.713 163.115 289.726 289.751 289.8591020.633
 88 A'   89 A'   90 A'   91 A'   35 A"   92 A'   93 A'   94 A'                 
 --------------------------------------------------------------

          Ground-State Mulliken Net Atomic Charges

     Atom                 Charge (a.u.)
  ----------------------------------------
      1 C                    -0.141110
      2 P                     0.124510
      3 H                    -0.044153
      4 Br                    0.047627
      5 F                     0.013127
  ----------------------------------------
  Sum of atomic charges =     0.000000

 -----------------------------------------------------------------
                    Cartesian Multipole Moments
 -----------------------------------------------------------------
    Charge (ESU x 10^10)
                 0.0000
    Dipole Moment (Debye)
         X       0.3991      Y       0.3714      Z      -0.0000
       Tot       0.5452
    Quadrupole Moments (Debye-Ang)
        XX     -38.1723     XY       1.3253     YY     -45.0527
        XZ      -0.0000     YZ       0.0000     ZZ     -43.2256
    Octopole Moments (Debye-Ang^2)
       XXX     -57.5475    XXY       0.2420    XYY     -22.9547
       YYY     -13.4489    XXZ      -0.0000    XYZ       0.0000
       YYZ      -0.0000    XZZ     -21.1121    YZZ      -5.0537
       ZZZ      -0.0000
    Hexadecapole Moments (Debye-Ang^3)
      XXXX    -508.6356   XXXY     -50.1230   XXYY    -131.5932
      XYYY     -65.9394   YYYY    -241.8638   XXXZ      -0.0000
      XXYZ       0.0000   XYYZ      -0.0000   YYYZ       0.0000
      XXZZ    -103.2356   XYZZ     -23.0296   YYZZ     -48.4702
      XZZZ      -0.0000   YZZZ       0.0000   ZZZZ     -55.2786
 -----------------------------------------------------------------
 Calculating analytic gradient of the SCF energy
 Gradient of SCF Energy
            1           2           3           4           5
    1  -0.0002409   0.0000744   0.0000462   0.0004064  -0.0002861
    2  -0.0002534  -0.0002165  -0.0000576   0.0000031   0.0005244
    3  -0.0000000   0.0000000   0.0000000   0.0000000   0.0000000
 Max gradient component =       5.244E-04
 RMS gradient           =       2.164E-04
 Gradient time:  CPU 4.11 s  wall 1.12 s
 Geometry Optimization Parameters
   NAtoms,    NIC,     NZ,  NCons,   NDum,   NFix, NCnnct, MaxDiis
        5      20       5       0       0       0       0       0

 Cartesian Hessian Update
 Hessian Updated using BFGS Update


** GEOMETRY OPTIMIZATION IN DELOCALIZED INTERNAL COORDINATES **
   Searching for a Minimum

   Optimization Cycle:   9

                       Coordinates (Angstroms)
     ATOM                X               Y               Z
      1  C         0.9280215832   -0.2089162500    0.0000000000
      2  P         1.8855893688    1.1813555011    0.0000000000
      3  H         3.0988310905    0.4294188185    0.0000000000
      4  Br       -0.9687198068   -0.1690820384    0.0000000000
      5  F         1.3760460528   -1.4654641231    0.0000000000
   Point Group: cs    Number of degrees of freedom:     7


   Energy is  -3054.066374261

 Hessian Updated using BFGS Update

  7 Hessian modes will be used to form the next step
  Hessian Eigenvalues:
     0.142163    0.177758    0.198790    0.241246    0.284267    0.341765
     0.534073

 Minimum Search - Taking Simple RFO Step
 Searching for Lamda that Minimizes Along All modes
 Value Taken    Lamda =  -0.00000188
 Step Taken.  Stepsize is  0.002594

                             Maximum     Tolerance    Cnvgd?
         Gradient           0.000643      0.000300      NO
         Displacement       0.001879      0.001200      NO
         Energy change     -0.000034      0.000001      NO


 New Cartesian Coordinates Obtained by Inverse Iteration

 Displacement from previous Coordinates is:  0.002935
 ----------------------------------------------------------------
             Standard Nuclear Orientation (Angstroms)
    I     Atom           X                Y                Z
 ----------------------------------------------------------------
    1      C       0.9284301261    -0.2090272005     0.0000000000
    2      P       1.8853448877     1.1815851669     0.0000000000
    3      H       3.0984402699     0.4294242303     0.0000000000
    4      Br     -0.9692064309    -0.1683650328     0.0000000000
    5      F       1.3767594357    -1.4663052558     0.0000000000
 ----------------------------------------------------------------
 Molecular Point Group                 Cs    NOp =  2
 Largest Abelian Subgroup              Cs    NOp =  2
 Nuclear Repulsion Energy =   298.1487512377 hartrees
 There are       33 alpha and       33 beta electrons
 Applying Cartesian multipole field
    Component          Value
    ---------          -----
     (2,0,0)        1.00000E-11
     (0,2,0)        2.00000E-11
     (0,0,2)       -3.00000E-11
 Nucleus-field energy     =     0.0000000072 hartrees
 Requested basis set is 6-311++G(d,p)
 There are 49 shells and 129 basis functions
 A cutoff of  1.0D-11 yielded   1074 shell pairs
 There are      7832 function pairs (      8592 Cartesian)
 Smallest overlap matrix eigenvalue = 5.34E-04
 Guess MOs from SCF MO coefficient file

 -----------------------------------------------------------------------
  General SCF calculation program by
  Eric Jon Sundstrom, Paul Horn, Yuezhi Mao, Dmitri Zuev, Alec White,
  David Stuck, Shaama M.S., Shane Yost, Joonho Lee, David Small,
  Daniel Levine, Susi Lehtola, Hugh Burton, Evgeny Epifanovsky
 -----------------------------------------------------------------------
 Exchange:     0.2000 Hartree-Fock + 0.0800 Slater + 0.7200 B88
 Correlation:  0.1900 VWN1RPA + 0.8100 LYP
 Using SG-1 standard quadrature grid
 using 4 threads for integral computing
 -------------------------------------------------------
 OpenMP Integral computing Module                
 Release: version 2.0, May 2017, Q-Chem Inc. Pleasanton 
 -------------------------------------------------------
 -------------------------------------------------------
 OpenMP BLAS3 based DFT computing Module                
 Release: version 1.0, May 2013, Q-Chem Inc. Pittsburgh 
 -------------------------------------------------------
 A restricted SCF calculation will be
 performed using DIIS
 SCF converges when DIIS error is below 1.0e-08
 ---------------------------------------
  Cycle       Energy         DIIS error
 ---------------------------------------
    1   -3054.0663745164      1.60e-05  
    2   -3054.0663750431      7.03e-06  
    3   -3054.0663749394      9.64e-06  
    4   -3054.0663751299      1.90e-06  
    5   -3054.0663751392      7.04e-07  
    6   -3054.0663751399      1.20e-07  
    7   -3054.0663751399      5.73e-08  
    8   -3054.0663751399      1.78e-08  
    9   -3054.0663751399      2.04e-09  Convergence criterion met
 ---------------------------------------
 SCF time:   CPU 11.27s  wall 3.00s 
 SCF   energy in the final basis set =    -3054.0663751399
 Total energy in the final basis set =    -3054.0663751399

 --------------------------------------------------------------
             Orbital Energies (a.u.) and Symmetries
 --------------------------------------------------------------

 Alpha MOs, Restricted
 -- Occupied --                  
-482.86  -77.07  -62.52  -56.34  -56.33  -56.33  -24.74  -10.34
  1 A'    2 A'    3 A'    4 A'    1 A"    5 A'    6 A'    7 A'                 
 -8.724  -6.567  -6.556  -6.542  -6.542  -4.729  -4.727  -4.725
  8 A'    9 A'   10 A'    2 A"   11 A'   12 A'    3 A"   13 A'                 
 -2.666  -2.663  -2.662  -2.652  -2.652  -1.279  -0.845  -0.728
 14 A'    4 A"   15 A'    5 A"   16 A'   17 A'   18 A'   19 A'                 
 -0.621  -0.529  -0.512  -0.487  -0.389  -0.349  -0.332  -0.315
 20 A'   21 A'    6 A"   22 A'   23 A'    7 A"   24 A'   25 A'                 
 -0.267
  8 A"                                                                         
 -- Virtual --                   
 -0.088  -0.040  -0.010   0.006   0.018   0.038   0.044   0.054
  9 A"   26 A'   27 A'   28 A'   29 A'   30 A'   10 A"   31 A'                 
  0.063   0.069   0.072   0.099   0.102   0.114   0.134   0.142
 32 A'   11 A"   33 A'   34 A'   12 A"   35 A'   36 A'   37 A'                 
  0.174   0.180   0.262   0.269   0.276   0.290   0.315   0.341
 38 A'   39 A'   40 A'   41 A'   13 A"   14 A"   42 A'   43 A'                 
  0.376   0.388   0.420   0.424   0.454   0.483   0.510   0.515
 44 A'   45 A'   15 A"   46 A'   47 A'   16 A"   48 A'   49 A'                 
  0.540   0.563   0.595   0.603   0.618   0.622   0.773   0.799
 17 A"   18 A"   50 A'   51 A'   19 A"   52 A'   20 A"   53 A'                 
  0.816   0.821   0.897   0.962   1.010   1.254   1.325   1.377
 54 A'   55 A'   56 A'   57 A'   58 A'   21 A"   59 A'   60 A'                 
  1.388   1.422   1.460   1.508   1.599   1.612   1.638   1.721
 22 A"   23 A"   24 A"   61 A'   25 A"   62 A'   63 A'   64 A'                 
  1.817   1.842   1.910   1.982   2.027   2.084   2.168   2.598
 65 A'   66 A'   67 A'   26 A"   68 A'   69 A'   70 A'   71 A'                 
  2.620   2.897   3.069   3.736   3.743   3.939   3.960   3.987
 27 A"   72 A'   73 A'   28 A"   74 A'   29 A"   75 A'   30 A"                 
  3.998   4.049   4.157   4.333   4.659   6.256   6.333   6.440
 76 A'   31 A"   77 A'   78 A'   79 A'   32 A"   80 A'   81 A'                 
  6.628   6.998   7.531   7.557   7.634  13.819  13.914  14.008
 82 A'   83 A'   33 A"   84 A'   85 A'   34 A"   86 A'   87 A'                 
 23.392  47.853  66.713 163.115 289.726 289.751 289.8591020.633
 88 A'   89 A'   90 A'   91 A'   35 A"   92 A'   93 A'   94 A'                 

 Beta MOs, Restricted
 -- Occupied --                  
-482.86  -77.07  -62.52  -56.34  -56.33  -56.33  -24.74  -10.34
  1 A'    2 A'    3 A'    4 A'    1 A"    5 A'    6 A'    7 A'                 
 -8.724  -6.567  -6.556  -6.542  -6.542  -4.729  -4.727  -4.725
  8 A'    9 A'   10 A'    2 A"   11 A'   12 A'    3 A"   13 A'                 
 -2.666  -2.663  -2.662  -2.652  -2.652  -1.279  -0.845  -0.728
 14 A'    4 A"   15 A'    5 A"   16 A'   17 A'   18 A'   19 A'                 
 -0.621  -0.529  -0.512  -0.487  -0.389  -0.349  -0.332  -0.315
 20 A'   21 A'    6 A"   22 A'   23 A'    7 A"   24 A'   25 A'                 
 -0.267
  8 A"                                                                         
 -- Virtual --                   
 -0.088  -0.040  -0.010   0.006   0.018   0.038   0.044   0.054
  9 A"   26 A'   27 A'   28 A'   29 A'   30 A'   10 A"   31 A'                 
  0.063   0.069   0.072   0.099   0.102   0.114   0.134   0.142
 32 A'   11 A"   33 A'   34 A'   12 A"   35 A'   36 A'   37 A'                 
  0.174   0.180   0.262   0.269   0.276   0.290   0.315   0.341
 38 A'   39 A'   40 A'   41 A'   13 A"   14 A"   42 A'   43 A'                 
  0.376   0.388   0.420   0.424   0.454   0.483   0.510   0.515
 44 A'   45 A'   15 A"   46 A'   47 A'   16 A"   48 A'   49 A'                 
  0.540   0.563   0.595   0.603   0.618   0.622   0.773   0.799
 17 A"   18 A"   50 A'   51 A'   19 A"   52 A'   20 A"   53 A'                 
  0.816   0.821   0.897   0.962   1.010   1.254   1.325   1.377
 54 A'   55 A'   56 A'   57 A'   58 A'   21 A"   59 A'   60 A'                 
  1.388   1.422   1.460   1.508   1.599   1.612   1.638   1.721
 22 A"   23 A"   24 A"   61 A'   25 A"   62 A'   63 A'   64 A'                 
  1.817   1.842   1.910   1.982   2.027   2.084   2.168   2.598
 65 A'   66 A'   67 A'   26 A"   68 A'   69 A'   70 A'   71 A'                 
  2.620   2.897   3.069   3.736   3.743   3.939   3.960   3.987
 27 A"   72 A'   73 A'   28 A"   74 A'   29 A"   75 A'   30 A"                 
  3.998   4.049   4.157   4.333   4.659   6.256   6.333   6.440
 76 A'   31 A"   77 A'   78 A'   79 A'   32 A"   80 A'   81 A'                 
  6.628   6.998   7.531   7.557   7.634  13.819  13.914  14.008
 82 A'   83 A'   33 A"   84 A'   85 A'   34 A"   86 A'   87 A'                 
 23.392  47.853  66.713 163.115 289.726 289.751 289.8591020.633
 88 A'   89 A'   90 A'   91 A'   35 A"   92 A'   93 A'   94 A'                 
 --------------------------------------------------------------

          Ground-State Mulliken Net Atomic Charges

     Atom                 Charge (a.u.)
  ----------------------------------------
      1 C                    -0.140641
      2 P                     0.124889
      3 H                    -0.044074
      4 Br                    0.047332
      5 F                     0.012494
  ----------------------------------------
  Sum of atomic charges =     0.000000

 -----------------------------------------------------------------
                    Cartesian Multipole Moments
 -----------------------------------------------------------------
    Charge (ESU x 10^10)
                 0.0000
    Dipole Moment (Debye)
         X       0.4018      Y       0.3784      Z       0.0000
       Tot       0.5519
    Quadrupole Moments (Debye-Ang)
        XX     -38.1691     XY       1.3348     YY     -45.0509
        XZ       0.0000     YZ      -0.0000     ZZ     -43.2262
    Octopole Moments (Debye-Ang^2)
       XXX     -57.5209    XXY       0.2574    XYY     -22.9383
       YYY     -13.4506    XXZ       0.0000    XYZ       0.0000
       YYZ      -0.0000    XZZ     -21.0999    YZZ      -5.0574
       ZZZ       0.0000
    Hexadecapole Moments (Debye-Ang^3)
      XXXX    -508.7154   XXXY     -50.0300   XXYY    -131.6074
      XYYY     -65.8215   YYYY    -241.9258   XXXZ       0.0000
      XXYZ       0.0000   XYYZ      -0.0000   YYYZ      -0.0000
      XXZZ    -103.2450   XYZZ     -22.9965   YYZZ     -48.4798
      XZZZ       0.0000   YZZZ      -0.0000   ZZZZ     -55.2758
 -----------------------------------------------------------------
 Calculating analytic gradient of the SCF energy
 Gradient of SCF Energy
            1           2           3           4           5
    1  -0.0000483   0.0000210   0.0000070   0.0000297  -0.0000094
    2   0.0001923  -0.0001054  -0.0001000   0.0001103  -0.0000972
    3   0.0000000   0.0000000  -0.0000000  -0.0000000  -0.0000000
 Max gradient component =       1.923E-04
 RMS gradient           =       7.461E-05
 Gradient time:  CPU 4.12 s  wall 1.13 s
 Geometry Optimization Parameters
   NAtoms,    NIC,     NZ,  NCons,   NDum,   NFix, NCnnct, MaxDiis
        5      20       5       0       0       0       0       0

 Cartesian Hessian Update
 Hessian Updated using BFGS Update


** GEOMETRY OPTIMIZATION IN DELOCALIZED INTERNAL COORDINATES **
   Searching for a Minimum

   Optimization Cycle:  10

                       Coordinates (Angstroms)
     ATOM                X               Y               Z
      1  C         0.9284301261   -0.2090272005    0.0000000000
      2  P         1.8853448877    1.1815851669    0.0000000000
      3  H         3.0984402699    0.4294242303    0.0000000000
      4  Br       -0.9692064309   -0.1683650328    0.0000000000
      5  F         1.3767594357   -1.4663052558    0.0000000000
   Point Group: cs    Number of degrees of freedom:     7


   Energy is  -3054.066375140

 Hessian Updated using BFGS Update

  7 Hessian modes will be used to form the next step
  Hessian Eigenvalues:
     0.133936    0.177988    0.198853    0.246379    0.277269    0.401140
     0.516137

 Minimum Search - Taking Simple RFO Step
 Searching for Lamda that Minimizes Along All modes
 Value Taken    Lamda =   0.00000000
 Step Taken.  Stepsize is  0.000555

                             Maximum     Tolerance    Cnvgd?
         Gradient           0.000125      0.000300     YES
         Displacement       0.000298      0.001200     YES
         Energy change     -0.000001      0.000001     YES


                       Distance Matrix (Angstroms)
             C (  1)   P (  2)   H (  3)   Br(  4)
   P (  2)  1.688043
   H (  3)  2.261982  1.427356
   Br(  4)  1.898072  3.157662  4.111338
   F (  5)  1.334821  2.696291  2.560854  2.681083

 Final energy is   -3054.0663751398961     


 ******************************
 **  OPTIMIZATION CONVERGED  **
 ******************************

                       Coordinates (Angstroms)
     ATOM                X               Y               Z
      1  C         0.9284301261   -0.2090272005    0.0000000000
      2  P         1.8853448877    1.1815851669    0.0000000000
      3  H         3.0984402699    0.4294242303    0.0000000000
      4  Br       -0.9692064309   -0.1683650328    0.0000000000
      5  F         1.3767594357   -1.4663052558    0.0000000000

Z-matrix Print:
$molecule
0 1
Br
C  1 1.898072
F  2 1.334821 1 110.853120
P  2 1.688043 1 123.305288 3 -180.000000 0
H  4 1.427356 2 92.732483 1 -180.000000 0
$end


 --------------------------------------------------------------
             Orbital Energies (a.u.) and Symmetries
 --------------------------------------------------------------

 Alpha MOs, Restricted
 -- Occupied --                  
-482.86  -77.07  -62.52  -56.34  -56.33  -56.33  -24.74  -10.34
  1 A'    2 A'    3 A'    4 A'    1 A"    5 A'    6 A'    7 A'                 
 -8.724  -6.567  -6.556  -6.542  -6.542  -4.729  -4.727  -4.725
  8 A'    9 A'   10 A'    2 A"   11 A'   12 A'    3 A"   13 A'                 
 -2.666  -2.663  -2.662  -2.652  -2.652  -1.279  -0.845  -0.728
 14 A'    4 A"   15 A'    5 A"   16 A'   17 A'   18 A'   19 A'                 
 -0.621  -0.529  -0.512  -0.487  -0.389  -0.349  -0.332  -0.315
 20 A'   21 A'    6 A"   22 A'   23 A'    7 A"   24 A'   25 A'                 
 -0.267
  8 A"                                                                         
 -- Virtual --                   
 -0.088  -0.040  -0.010   0.006   0.018   0.038   0.044   0.054
  9 A"   26 A'   27 A'   28 A'   29 A'   30 A'   10 A"   31 A'                 
  0.063   0.069   0.072   0.099   0.102   0.114   0.134   0.142
 32 A'   11 A"   33 A'   34 A'   12 A"   35 A'   36 A'   37 A'                 
  0.174   0.180   0.262   0.269   0.276   0.290   0.315   0.341
 38 A'   39 A'   40 A'   41 A'   13 A"   14 A"   42 A'   43 A'                 
  0.376   0.388   0.420   0.424   0.454   0.483   0.510   0.515
 44 A'   45 A'   15 A"   46 A'   47 A'   16 A"   48 A'   49 A'                 
  0.540   0.563   0.595   0.603   0.618   0.622   0.773   0.799
 17 A"   18 A"   50 A'   51 A'   19 A"   52 A'   20 A"   53 A'                 
  0.816   0.821   0.897   0.962   1.010   1.254   1.325   1.377
 54 A'   55 A'   56 A'   57 A'   58 A'   21 A"   59 A'   60 A'                 
  1.388   1.422   1.460   1.508   1.599   1.612   1.638   1.721
 22 A"   23 A"   24 A"   61 A'   25 A"   62 A'   63 A'   64 A'                 
  1.817   1.842   1.910   1.982   2.027   2.084   2.168   2.598
 65 A'   66 A'   67 A'   26 A"   68 A'   69 A'   70 A'   71 A'                 
  2.620   2.897   3.069   3.736   3.743   3.939   3.960   3.987
 27 A"   72 A'   73 A'   28 A"   74 A'   29 A"   75 A'   30 A"                 
  3.998   4.049   4.157   4.333   4.659   6.256   6.333   6.440
 76 A'   31 A"   77 A'   78 A'   79 A'   32 A"   80 A'   81 A'                 
  6.628   6.998   7.531   7.557   7.634  13.819  13.914  14.008
 82 A'   83 A'   33 A"   84 A'   85 A'   34 A"   86 A'   87 A'                 
 23.392  47.853  66.713 163.115 289.726 289.751 289.8591020.633
 88 A'   89 A'   90 A'   91 A'   35 A"   92 A'   93 A'   94 A'                 

 Beta MOs, Restricted
 -- Occupied --                  
-482.86  -77.07  -62.52  -56.34  -56.33  -56.33  -24.74  -10.34
  1 A'    2 A'    3 A'    4 A'    1 A"    5 A'    6 A'    7 A'                 
 -8.724  -6.567  -6.556  -6.542  -6.542  -4.729  -4.727  -4.725
  8 A'    9 A'   10 A'    2 A"   11 A'   12 A'    3 A"   13 A'                 
 -2.666  -2.663  -2.662  -2.652  -2.652  -1.279  -0.845  -0.728
 14 A'    4 A"   15 A'    5 A"   16 A'   17 A'   18 A'   19 A'                 
 -0.621  -0.529  -0.512  -0.487  -0.389  -0.349  -0.332  -0.315
 20 A'   21 A'    6 A"   22 A'   23 A'    7 A"   24 A'   25 A'                 
 -0.267
  8 A"                                                                         
 -- Virtual --                   
 -0.088  -0.040  -0.010   0.006   0.018   0.038   0.044   0.054
  9 A"   26 A'   27 A'   28 A'   29 A'   30 A'   10 A"   31 A'                 
  0.063   0.069   0.072   0.099   0.102   0.114   0.134   0.142
 32 A'   11 A"   33 A'   34 A'   12 A"   35 A'   36 A'   37 A'                 
  0.174   0.180   0.262   0.269   0.276   0.290   0.315   0.341
 38 A'   39 A'   40 A'   41 A'   13 A"   14 A"   42 A'   43 A'                 
  0.376   0.388   0.420   0.424   0.454   0.483   0.510   0.515
 44 A'   45 A'   15 A"   46 A'   47 A'   16 A"   48 A'   49 A'                 
  0.540   0.563   0.595   0.603   0.618   0.622   0.773   0.799
 17 A"   18 A"   50 A'   51 A'   19 A"   52 A'   20 A"   53 A'                 
  0.816   0.821   0.897   0.962   1.010   1.254   1.325   1.377
 54 A'   55 A'   56 A'   57 A'   58 A'   21 A"   59 A'   60 A'                 
  1.388   1.422   1.460   1.508   1.599   1.612   1.638   1.721
 22 A"   23 A"   24 A"   61 A'   25 A"   62 A'   63 A'   64 A'                 
  1.817   1.842   1.910   1.982   2.027   2.084   2.168   2.598
 65 A'   66 A'   67 A'   26 A"   68 A'   69 A'   70 A'   71 A'                 
  2.620   2.897   3.069   3.736   3.743   3.939   3.960   3.987
 27 A"   72 A'   73 A'   28 A"   74 A'   29 A"   75 A'   30 A"                 
  3.998   4.049   4.157   4.333   4.659   6.256   6.333   6.440
 76 A'   31 A"   77 A'   78 A'   79 A'   32 A"   80 A'   81 A'                 
  6.628   6.998   7.531   7.557   7.634  13.819  13.914  14.008
 82 A'   83 A'   33 A"   84 A'   85 A'   34 A"   86 A'   87 A'                 
 23.392  47.853  66.713 163.115 289.726 289.751 289.8591020.633
 88 A'   89 A'   90 A'   91 A'   35 A"   92 A'   93 A'   94 A'                 
 --------------------------------------------------------------

          Ground-State Mulliken Net Atomic Charges

     Atom                 Charge (a.u.)
  ----------------------------------------
      1 C                    -0.140641
      2 P                     0.124889
      3 H                    -0.044074
      4 Br                    0.047332
      5 F                     0.012494
  ----------------------------------------
  Sum of atomic charges =     0.000000

 -----------------------------------------------------------------
                    Cartesian Multipole Moments
 -----------------------------------------------------------------
    Charge (ESU x 10^10)
                 0.0000
    Dipole Moment (Debye)
         X       0.4018      Y       0.3784      Z       0.0000
       Tot       0.5519
    Quadrupole Moments (Debye-Ang)
        XX     -38.1691     XY       1.3348     YY     -45.0509
        XZ       0.0000     YZ      -0.0000     ZZ     -43.2262
    Octopole Moments (Debye-Ang^2)
       XXX     -57.5209    XXY       0.2574    XYY     -22.9383
       YYY     -13.4506    XXZ       0.0000    XYZ       0.0000
       YYZ      -0.0000    XZZ     -21.0999    YZZ      -5.0574
       ZZZ       0.0000
    Hexadecapole Moments (Debye-Ang^3)
      XXXX    -508.7154   XXXY     -50.0300   XXYY    -131.6074
      XYYY     -65.8215   YYYY    -241.9258   XXXZ       0.0000
      XXYZ       0.0000   XYYZ      -0.0000   YYYZ      -0.0000
      XXZZ    -103.2450   XYZZ     -22.9965   YYZZ     -48.4798
      XZZZ       0.0000   YZZZ      -0.0000   ZZZZ     -55.2758
 -----------------------------------------------------------------
Archival summary:
1\1\TWL02\OPT\ProcedureUnspecified\BasisUnspecified\r11111\taweetha\MonNov2615:03:162018MonNov2615:03:162018\0\\#,OPT,ProcedureUnspecified,BasisUnspecified,\\0,1\Br\C,1,1.89807\F,2,1.33482,1,110.853\P,2,1.68804,1,123.305,3,-180,0\H,4,1.42736,2,92.7325,1,-180,0\\\@

 Total job time:  49.39s(wall), 177.15s(cpu) 
 Mon Nov 26 15:03:16 2018

        *************************************************************
        *                                                           *
        *  Thank you very much for using Q-Chem.  Have a nice day.  *
        *                                                           *
        *************************************************************


 
User input: 2 of 2 
 
Q-Chem Developer Version!
                  Welcome to Q-Chem
     A Quantum Leap Into The Future Of Chemistry


 Q-Chem 5.1, Q-Chem, Inc., Pleasanton, CA (2018)

 Yihan Shao,  Zhengting Gan,  E. Epifanovsky,  A. T. B. Gilbert,  M. Wormit,  
 J. Kussmann,  A. W. Lange,  A. Behn,  Jia Deng,  Xintian Feng,  D. Ghosh,  
 M. Goldey,  P. R. Horn,  L. D. Jacobson,  I. Kaliman,  T. Kus,  A. Landau,  
 Jie Liu,  E. I. Proynov,  R. M. Richard,  R. P. Steele,  E. J. Sundstrom,  
 H. L. Woodcock III,  P. M. Zimmerman,  D. Zuev,  B. Albrecht,  E. Alguire,  
 S. A. Baeppler,  D. Barton,  Z. Benda,  Y. A. Bernard,  E. J. Berquist,  
 K. B. Bravaya,  H. Burton,  D. Casanova,  Chun-Min Chang,  Yunqing Chen,  
 A. Chien,  K. D. Closser,  M. P. Coons,  S. Coriani,  S. Dasgupta,  
 A. L. Dempwolff,  M. Diedenhofen,  Hainam Do,  R. G. Edgar,  Po-Tung Fang,  
 S. Faraji,  S. Fatehi,  Qingguo Feng,  K. D. Fenk,  J. Fosso-Tande,  
 Qinghui Ge,  A. Ghysels,  G. Gidofalvi,  J. Gomes,  J. Gonthier,  A. Gunina,  
 D. Hait,  M. W. D. Hanson-Heine,  P. H. P. Harbach,  A. W. Hauser,  
 J. E. Herr,  E. G. Hohenstein,  Z. C. Holden,  Kerwin Hui,  B. C. Huynh,  
 T.-C. Jagau,  Hyunjun Ji,  B. Kaduk,  K. Khistyaev,  Jaehoon Kim,  
 P. Klunzinger,  K. Koh,  D. Kosenkov,  L. Koulias,  T. Kowalczyk,  
 C. M. Krauter,  A. Kunitsa,  Ka Un Lao,  A. Laurent,  K. V. Lawler,  
 Joonho Lee,  D. Lefrancois,  S. Lehtola,  D. S. Levine,  Yi-Pei Li,  
 You-Sheng Lin,  Fenglai Liu,  E. Livshits,  A. Luenser,  P. Manohar,  
 E. Mansoor,  S. F. Manzer,  Shan-Ping Mao,  Yuezhi Mao,  N. Mardirossian,  
 A. V. Marenich,  T. Markovich,  L. A. Martinez-Martinez,  S. A. Maurer,  
 N. J. Mayhall,  S. C. McKenzie,  J.-M. Mewes,  A. F. Morrison,  
 J. W. Mullinax,  K. Nanda,  T. S. Nguyen-Beck,  R. Olivares-Amaya,  
 J. A. Parkhill,  T. M. Perrine,  F. Plasser,  P. Pokhilko,  S. Prager,  
 A. Prociuk,  E. Ramos,  D. R. Rehn,  F. Rob,  M. Schneider,  N. Sergueev,  
 S. M. Sharada,  S. Sharma,  D. W. Small,  T. Stauch,  T. Stein,  
 Yu-Chuan Su,  A. J. W. Thom,  A. Tkatchenko,  T. Tsuchimochi,  N. M. Tubman,  
 L. Vogt,  M. L. Vidal,  O. Vydrov,  M. A. Watson,  J. Wenzel,  
 M. de Wergifosse,  T. A. Wesolowski,  A. White,  J. Witte,  A. Yamada,  
 Jun Yang,  K. Yao,  S. Yeganeh,  S. R. Yost,  Zhi-Qiang You,  A. Zech,  
 Igor Ying Zhang,  Xing Zhang,  Yan Zhao,  Ying Zhu,  B. R. Brooks,  
 G. K. L. Chan,  C. J. Cramer,  M. S. Gordon,  W. J. Hehre,  A. Klamt,  
 M. W. Schmidt,  C. D. Sherrill,  D. G. Truhlar,  A. Aspuru-Guzik,  R. Baer,  
 A. T. Bell,  N. A. Besley,  Jeng-Da Chai,  A. E. DePrince, III,  
 R. A. DiStasio Jr.,  A. Dreuw,  B. D. Dunietz,  T. R. Furlani,  
 Chao-Ping Hsu,  Yousung Jung,  Jing Kong,  D. S. Lambrecht,  WanZhen Liang,  
 C. Ochsenfeld,  V. A. Rassolov,  L. V. Slipchenko,  J. E. Subotnik,  
 T. Van Voorhis,  J. M. Herbert,  A. I. Krylov,  P. M. W. Gill,  M. Head-Gordon

 Contributors to earlier versions of Q-Chem not listed above: 
 R. D. Adamson,  B. Austin,  J. Baker,  G. J. O. Beran,  K. Brandhorst,  
 S. T. Brown,  E. F. C. Byrd,  A. K. Chakraborty,  C.-L. Cheng,  
 Siu Hung Chien,  D. M. Chipman,  D. L. Crittenden,  H. Dachsel,  
 R. J. Doerksen,  A. D. Dutoi,  L. Fusti-Molnar,  W. A. Goddard III,  
 A. Golubeva-Zadorozhnaya,  S. R. Gwaltney,  G. Hawkins,  A. Heyden,  
 S. Hirata,  G. Kedziora,  F. J. Keil,  C. Kelley,  Jihan Kim,  R. A. King,  
 R. Z. Khaliullin,  P. P. Korambath,  W. Kurlancheek,  A. M. Lee,  M. S. Lee,  
 S. V. Levchenko,  Ching Yeh Lin,  D. Liotard,  R. C. Lochan,  I. Lotan,  
 P. E. Maslen,  N. Nair,  D. P. O'Neill,  D. Neuhauser,  E. Neuscamman,  
 C. M. Oana,  R. Olson,  B. Peters,  R. Peverati,  P. A. Pieniazek,  
 Y. M. Rhee,  J. Ritchie,  M. A. Rohrdanz,  E. Rosta,  N. J. Russ,  
 H. F. Schaefer III,  N. E. Schultz,  N. Shenvi,  A. C. Simmonett,  A. Sodt,  
 D. Stuck,  K. S. Thanthiriwatte,  V. Vanovschi,  Tao Wang,  A. Warshel,  
 C. F. Williams,  Q. Wu,  X. Xu,  W. Zhang

 Please cite Q-Chem as follows:
 Y. Shao et al., Mol. Phys. 113, 184-215 (2015)
 DOI: 10.1080/00268976.2014.952696

 Q-Chem 5.1.2 for Intel X86 EM64T Linux

 Parts of Q-Chem use Armadillo 8.300.2 (Tropical Shenanigans).
 http://arma.sourceforge.net/

 Q-Chem begins on Mon Nov 26 15:03:16 2018  

Host: 
0

     Scratch files written to /scratch/taweetham/qchem48927//
The previous job contains 0 fragments, simply inherited here
Input Ideriv = 2
Curr. Ideriv = -1
Max.  Ideriv = 2

Checking the input file for inconsistencies... 	...done.

--------------------------------------------------------------
User input:
--------------------------------------------------------------

$molecule
read
$end

$rem
   job_type 	frequency
   basis 	6-311++g**
   method	b3lyp	
$end


--------------------------------------------------------------
 ----------------------------------------------------------------
             Standard Nuclear Orientation (Angstroms)
    I     Atom           X                Y                Z
 ----------------------------------------------------------------
    1      C       0.6233748870    -0.3537052019    -0.0000000000
    2      P       1.9146334224     0.7335574214     0.0000000000
    3      H       2.8849949436    -0.3132209691    -0.0000000000
    4      Br     -1.1956213758     0.1884483838     0.0000000000
    5      F       0.7224447277    -1.6848447306    -0.0000000000
 ----------------------------------------------------------------
 Molecular Point Group                 Cs    NOp =  2
 Largest Abelian Subgroup              Cs    NOp =  2
 Nuclear Repulsion Energy =   298.1487512377 hartrees
 There are       33 alpha and       33 beta electrons
 Requested basis set is 6-311++G(d,p)
 There are 49 shells and 129 basis functions

 Total QAlloc Memory Limit   2000 MB
 Mega-Array Size       188 MB
 MEM_STATIC part       192 MB

                       Distance Matrix (Angstroms)
             C (  1)   P (  2)   H (  3)   Br(  4)
   P (  2)  1.688043
   H (  3)  2.261982  1.427356
   Br(  4)  1.898072  3.157662  4.111338
   F (  5)  1.334821  2.696291  2.560854  2.681083

 A cutoff of  1.0D-11 yielded   1074 shell pairs
 There are      7832 function pairs (      8592 Cartesian)

 -------------------------------------------------------
 OpenMP Integral Computing Module                       
 Release: version 1.0, May 2013, Q-Chem Inc. Pittsburgh 
 -------------------------------------------------------
 Integral Job Info:
 Integral job number is                      11
 Integral operator is                         1
 short-range coefficients                     0
 long-range coefficients              100000000
 Omega coefficients                           0
 if combine SR and LR in K                    0
 Integral screening is                        0
 Integral computing path is                   2
 max size of driver memory is            800000
 size of driver memory is                593474
 size of scratch memory is             29623520
 max col of scratch BK array               1296
 max len of scratch array in speh3          155
 max len of scratch index in speh4           18
 max int batch size is                      520
 min int batch size is                       52
 fixed nKL is                                45
 max L of basis functions is                  2
 order of int derivative is                   0
 number of shells is                         49
 number of basis is                         135
 number of cartesian basis is               135
 number of contracted shell pairs          1074
 number of primitive shell pairs           2909
 maxK2 (contraction) of shell pair           36
 max number of K2 of shell pair               1
 max number of CS2 of shell pair            107
 max number of PS2 of shell pair            240
 mem total for path MDJ                  515166
 -------------------------------------------------------
 Smallest overlap matrix eigenvalue = 5.34E-04
 Guess from superposition of atomic densities
 Warning:  Energy on first SCF cycle will be non-variational
 SAD guess density has 66.000000 electrons

 -----------------------------------------------------------------------
  General SCF calculation program by
  Eric Jon Sundstrom, Paul Horn, Yuezhi Mao, Dmitri Zuev, Alec White,
  David Stuck, Shaama M.S., Shane Yost, Joonho Lee, David Small,
  Daniel Levine, Susi Lehtola, Hugh Burton, Evgeny Epifanovsky
 -----------------------------------------------------------------------
 Exchange:     0.2000 Hartree-Fock + 0.0800 Slater + 0.7200 B88
 Correlation:  0.1900 VWN1RPA + 0.8100 LYP
 Using SG-1 standard quadrature grid
 using 4 threads for integral computing
 -------------------------------------------------------
 OpenMP Integral computing Module                
 Release: version 2.0, May 2017, Q-Chem Inc. Pleasanton 
 -------------------------------------------------------
 -------------------------------------------------------
 OpenMP BLAS3 based DFT computing Module                
 Release: version 1.0, May 2013, Q-Chem Inc. Pittsburgh 
 -------------------------------------------------------
 A restricted SCF calculation will be
 performed using DIIS
 SCF converges when DIIS error is below 1.0e-08
 ---------------------------------------
  Cycle       Energy         DIIS error
 ---------------------------------------
    1   -3054.5370035480      4.65e-02  
    2   -3054.0493392220      3.87e-03  
    3   -3054.0249042110      5.31e-03  
    4   -3054.0610635748      1.52e-03  
    5   -3054.0656519476      5.66e-04  
    6   -3054.0662544454      1.37e-04  
    7   -3054.0662774803      3.34e-05  
    8   -3054.0662792487      8.28e-06  
    9   -3054.0662794335      1.62e-06  
   10   -3054.0662794409      4.75e-07  
   11   -3054.0662794415      8.48e-08  
   12   -3054.0662794414      2.59e-08  
   13   -3054.0662794415      3.67e-09  Convergence criterion met
 ---------------------------------------
 SCF time:   CPU 16.30s  wall 4.00s 
 SCF   energy in the final basis set =    -3054.0662794415
 Total energy in the final basis set =    -3054.0662794415

 --------------------------------------------------------------
             Orbital Energies (a.u.) and Symmetries
 --------------------------------------------------------------

 Alpha MOs, Restricted
 -- Occupied --                  
-482.86  -77.07  -62.51  -56.34  -56.33  -56.33  -24.74  -10.34
  1 A'    2 A'    3 A'    4 A'    1 A"    5 A'    6 A'    7 A'                 
 -8.724  -6.567  -6.556  -6.542  -6.542  -4.729  -4.727  -4.725
  8 A'    9 A'   10 A'    2 A"   11 A'   12 A'    3 A"   13 A'                 
 -2.666  -2.662  -2.662  -2.652  -2.652  -1.279  -0.845  -0.728
 14 A'    4 A"   15 A'    5 A"   16 A'   17 A'   18 A'   19 A'                 
 -0.621  -0.529  -0.512  -0.487  -0.389  -0.349  -0.332  -0.315
 20 A'   21 A'    6 A"   22 A'   23 A'    7 A"   24 A'   25 A'                 
 -0.267
  8 A"                                                                         
 -- Virtual --                   
 -0.088  -0.040  -0.010   0.006   0.018   0.038   0.044   0.054
  9 A"   26 A'   27 A'   28 A'   29 A'   30 A'   10 A"   31 A'                 
  0.063   0.070   0.072   0.099   0.102   0.114   0.134   0.142
 32 A'   11 A"   33 A'   34 A'   12 A"   35 A'   36 A'   37 A'                 
  0.174   0.179   0.262   0.269   0.276   0.290   0.315   0.341
 38 A'   39 A'   40 A'   41 A'   13 A"   14 A"   42 A'   43 A'                 
  0.376   0.388   0.420   0.423   0.454   0.483   0.509   0.515
 44 A'   45 A'   15 A"   46 A'   47 A'   16 A"   48 A'   49 A'                 
  0.540   0.563   0.595   0.603   0.618   0.622   0.773   0.799
 17 A"   18 A"   50 A'   51 A'   19 A"   52 A'   20 A"   53 A'                 
  0.815   0.821   0.897   0.962   1.010   1.254   1.325   1.377
 54 A'   55 A'   56 A'   57 A'   58 A'   21 A"   59 A'   60 A'                 
  1.388   1.422   1.460   1.508   1.599   1.612   1.638   1.720
 22 A"   23 A"   24 A"   61 A'   25 A"   62 A'   63 A'   64 A'                 
  1.817   1.842   1.910   1.982   2.027   2.084   2.167   2.598
 65 A'   66 A'   67 A'   26 A"   68 A'   69 A'   70 A'   71 A'                 
  2.620   2.897   3.069   3.736   3.743   3.939   3.960   3.987
 27 A"   72 A'   73 A'   28 A"   74 A'   29 A"   75 A'   30 A"                 
  3.998   4.049   4.157   4.333   4.659   6.256   6.333   6.440
 76 A'   31 A"   77 A'   78 A'   79 A'   32 A"   80 A'   81 A'                 
  6.628   6.998   7.530   7.557   7.634  13.819  13.914  14.008
 82 A'   83 A'   33 A"   84 A'   85 A'   34 A"   86 A'   87 A'                 
 23.392  47.853  66.713 163.115 289.726 289.751 289.8591020.633
 88 A'   89 A'   90 A'   91 A'   35 A"   92 A'   93 A'   94 A'                 

 Beta MOs, Restricted
 -- Occupied --                  
-482.86  -77.07  -62.51  -56.34  -56.33  -56.33  -24.74  -10.34
  1 A'    2 A'    3 A'    4 A'    1 A"    5 A'    6 A'    7 A'                 
 -8.724  -6.567  -6.556  -6.542  -6.542  -4.729  -4.727  -4.725
  8 A'    9 A'   10 A'    2 A"   11 A'   12 A'    3 A"   13 A'                 
 -2.666  -2.662  -2.662  -2.652  -2.652  -1.279  -0.845  -0.728
 14 A'    4 A"   15 A'    5 A"   16 A'   17 A'   18 A'   19 A'                 
 -0.621  -0.529  -0.512  -0.487  -0.389  -0.349  -0.332  -0.315
 20 A'   21 A'    6 A"   22 A'   23 A'    7 A"   24 A'   25 A'                 
 -0.267
  8 A"                                                                         
 -- Virtual --                   
 -0.088  -0.040  -0.010   0.006   0.018   0.038   0.044   0.054
  9 A"   26 A'   27 A'   28 A'   29 A'   30 A'   10 A"   31 A'                 
  0.063   0.070   0.072   0.099   0.102   0.114   0.134   0.142
 32 A'   11 A"   33 A'   34 A'   12 A"   35 A'   36 A'   37 A'                 
  0.174   0.179   0.262   0.269   0.276   0.290   0.315   0.341
 38 A'   39 A'   40 A'   41 A'   13 A"   14 A"   42 A'   43 A'                 
  0.376   0.388   0.420   0.423   0.454   0.483   0.509   0.515
 44 A'   45 A'   15 A"   46 A'   47 A'   16 A"   48 A'   49 A'                 
  0.540   0.563   0.595   0.603   0.618   0.622   0.773   0.799
 17 A"   18 A"   50 A'   51 A'   19 A"   52 A'   20 A"   53 A'                 
  0.815   0.821   0.897   0.962   1.010   1.254   1.325   1.377
 54 A'   55 A'   56 A'   57 A'   58 A'   21 A"   59 A'   60 A'                 
  1.388   1.422   1.460   1.508   1.599   1.612   1.638   1.720
 22 A"   23 A"   24 A"   61 A'   25 A"   62 A'   63 A'   64 A'                 
  1.817   1.842   1.910   1.982   2.027   2.084   2.167   2.598
 65 A'   66 A'   67 A'   26 A"   68 A'   69 A'   70 A'   71 A'                 
  2.620   2.897   3.069   3.736   3.743   3.939   3.960   3.987
 27 A"   72 A'   73 A'   28 A"   74 A'   29 A"   75 A'   30 A"                 
  3.998   4.049   4.157   4.333   4.659   6.256   6.333   6.440
 76 A'   31 A"   77 A'   78 A'   79 A'   32 A"   80 A'   81 A'                 
  6.628   6.998   7.530   7.557   7.634  13.819  13.914  14.008
 82 A'   83 A'   33 A"   84 A'   85 A'   34 A"   86 A'   87 A'                 
 23.392  47.853  66.713 163.115 289.726 289.751 289.8591020.633
 88 A'   89 A'   90 A'   91 A'   35 A"   92 A'   93 A'   94 A'                 
 --------------------------------------------------------------

          Ground-State Mulliken Net Atomic Charges

     Atom                 Charge (a.u.)
  ----------------------------------------
      1 C                    -0.140850
      2 P                     0.124659
      3 H                    -0.043913
      4 Br                    0.047629
      5 F                     0.012475
  ----------------------------------------
  Sum of atomic charges =     0.000000

 -----------------------------------------------------------------
                    Cartesian Multipole Moments
 -----------------------------------------------------------------
    Charge (ESU x 10^10)
                 0.0000
    Dipole Moment (Debye)
         X       0.4867      Y       0.2570      Z      -0.0000
       Tot       0.5504
    Quadrupole Moments (Debye-Ang)
        XX     -38.1775     XY      -0.6198     YY     -45.2016
        XZ      -0.0000     YZ       0.0000     ZZ     -43.2269
    Octopole Moments (Debye-Ang^2)
       XXX     -31.5635    XXY      -0.7295    XYY     -15.1170
       YYY      -6.7214    XXZ       0.0000    XYZ       0.0000
       YYZ      -0.0000    XZZ     -12.3315    YZZ      -3.3445
       ZZZ      -0.0000
    Hexadecapole Moments (Debye-Ang^3)
      XXXX    -506.7271   XXXY     -20.9356   XXYY    -127.1832
      XYYY     -20.7239   YYYY    -197.1972   XXXZ      -0.0000
      XXYZ       0.0000   XYYZ      -0.0000   YYYZ       0.0000
      XXZZ    -103.7923   XYZZ      -7.0826   YYZZ     -40.8206
      XZZZ      -0.0000   YZZZ       0.0000   ZZZZ     -55.2809
 -----------------------------------------------------------------
 Calculating MO derivatives via CPSCF
 D1JvT checksum  = 148320 11561.2914710431
 D1KAT checksum  = 318660 688.1749457294
   1         3          15      0.155154    0.050631
   2         3          15      0.020359    0.007214
   3         3          15      0.002676    0.001122
   4         4          14      0.000235    0.000115
   5        16           2      0.000013    0.000008
   6        18           0      0.000000    0.000000    Roots Converged
 Time for AOints: 3.7 s (CPU) 0.9 s (wall)
 ------------------------------------------------------------------------------
                     AOints        : Timing summary (seconds)
 ------------------------------------------------------------------------------
     job step          cpu (% of tot)      sys (% of tot)     wall (% of tot)
 ------------------------------------------------------------------------------
  cpscf_lag         0.2162E+02 (32.7)   0.3000E-05 (33.3)   0.5605E+01 (32.5)
  iterzp            0.4067E+02 (61.5)   0.6000E-05 (66.7)   0.1061E+02 (61.6)
  make_fx           0.0000E+00 ( 0.0)   0.0000E+00 ( 0.0)   0.0000E+00 ( 0.0)
  AOints            0.3722E+01 ( 5.6)   0.0000E+00 ( 0.0)   0.9484E+00 ( 5.5)
 ------------------------------------------------------------------------------
   Grand Totals     0.6609E+02          0.9000E-05          0.1724E+02
 ------------------------------------------------------------------------------
 Calculating analytic Hessian of the SCF energy
 Polarizability Matrix (a.u.)
            1           2           3
    1 -86.5507572  -6.7570078  -0.0000000
    2  -6.7570078 -51.4968279  -0.0000000
    3  -0.0000000  -0.0000000 -38.0097047

 Direct stationary perturbation theory relativistic correction:

 rels  =      17.304381854701
 relv  =     -58.604953011390
 rel2e =       9.310018730296
 E_rel =     -31.990552426393

 Hessian of the SCF Energy
            1           2           3           4           5           6
    1   0.4050357   0.1018202  -0.0000000  -0.1777852  -0.1108021   0.0000000
    2   0.1018202   0.4743296   0.0000000  -0.1385039  -0.1468358  -0.0000000
    3  -0.0000000   0.0000000   0.0821277   0.0000000  -0.0000000  -0.0301208
    4  -0.1777852  -0.1385039   0.0000000   0.2892355   0.0519483  -0.0000000
    5  -0.1108021  -0.1468358  -0.0000000   0.0519483   0.3079342   0.0000000
    6   0.0000000  -0.0000000  -0.0301208  -0.0000000   0.0000000   0.0200912
    7  -0.0180020   0.0148874   0.0000000  -0.0888315   0.0713464  -0.0000000
    8  -0.0082038   0.0059146   0.0000000   0.0990784  -0.1251741   0.0000000
    9   0.0000000   0.0000000   0.0016311   0.0000000  -0.0000000  -0.0099191
   10  -0.1516923   0.0109670  -0.0000000  -0.0245303   0.0103724  -0.0000000
   11   0.0180416  -0.0249767   0.0000000  -0.0028069   0.0064859   0.0000000
   12  -0.0000000   0.0000000  -0.0203474   0.0000000  -0.0000000   0.0022562
   13  -0.0575562   0.0108294   0.0000000   0.0019116  -0.0228650  -0.0000000
   14  -0.0008558  -0.3084317  -0.0000000  -0.0097159  -0.0424102   0.0000000
   15   0.0000000  -0.0000000  -0.0332906   0.0000000   0.0000000   0.0176925
            7           8           9          10          11          12
    1  -0.0180020  -0.0082038   0.0000000  -0.1516923   0.0180416  -0.0000000
    2   0.0148874   0.0059146   0.0000000   0.0109670  -0.0249767   0.0000000
    3   0.0000000   0.0000000   0.0016311  -0.0000000   0.0000000  -0.0203474
    4  -0.0888315   0.0990784   0.0000000  -0.0245303  -0.0028069   0.0000000
    5   0.0713464  -0.1251741  -0.0000000   0.0103724   0.0064859  -0.0000000
    6  -0.0000000   0.0000000  -0.0099191  -0.0000000   0.0000000   0.0022562
    7   0.1096171  -0.0852694   0.0000000  -0.0042517  -0.0024654  -0.0000000
    8  -0.0852694   0.1162392   0.0000000  -0.0040039  -0.0001704  -0.0000000
    9   0.0000000   0.0000000   0.0096686  -0.0000000   0.0000000   0.0050431
   10  -0.0042517  -0.0040039  -0.0000000   0.1956152  -0.0468964   0.0000000
   11  -0.0024654  -0.0001704   0.0000000  -0.0468964   0.0431548  -0.0000000
   12  -0.0000000  -0.0000000   0.0050431   0.0000000  -0.0000000   0.0077558
   13   0.0014681  -0.0016014   0.0000000  -0.0151408   0.0341271   0.0000000
   14   0.0015010   0.0031907  -0.0000000   0.0295609  -0.0244936  -0.0000000
   15  -0.0000000  -0.0000000  -0.0064238   0.0000000   0.0000000   0.0052923
           13          14          15
    1  -0.0575562  -0.0008558   0.0000000
    2   0.0108294  -0.3084317  -0.0000000
    3   0.0000000  -0.0000000  -0.0332906
    4   0.0019116  -0.0097159   0.0000000
    5  -0.0228650  -0.0424102   0.0000000
    6  -0.0000000   0.0000000   0.0176925
    7   0.0014681   0.0015010  -0.0000000
    8  -0.0016014   0.0031907  -0.0000000
    9   0.0000000  -0.0000000  -0.0064238
   10  -0.0151408   0.0295609   0.0000000
   11   0.0341271  -0.0244936   0.0000000
   12   0.0000000  -0.0000000   0.0052923
   13   0.0693173  -0.0204902  -0.0000000
   14  -0.0204902   0.3721449   0.0000000
   15  -0.0000000   0.0000000   0.0167295
 Gradient time:  CPU 99.65 s  wall 26.13 s
 **********************************************************************
 **                                                                  **
 **                       VIBRATIONAL ANALYSIS                       **
 **                       --------------------                       **
 **                                                                  **
 **        VIBRATIONAL FREQUENCIES (CM**-1) AND NORMAL MODES         **
 **     FORCE CONSTANTS (mDYN/ANGSTROM) AND REDUCED MASSES (AMU)     **
 **                  INFRARED INTENSITIES (KM/MOL)                   **
 **                                                                  **
 **********************************************************************


 Mode:                 1                      2                      3
 Frequency:       226.19                 342.49                 444.20
 Force Cnst:      0.4723                 1.5369                 0.5009
 Red. Mass:      15.6693                22.2390                 4.3087
 IR Active:          YES                    YES                    YES
 IR Intens:        0.433                  0.466                  7.324
 Raman Active:       YES                    YES                    YES
               X      Y      Z        X      Y      Z        X      Y      Z
 C          0.007  0.370 -0.000    0.018 -0.214 -0.000    0.000 -0.000  0.522
 P          0.485 -0.105  0.000   -0.039 -0.213  0.000    0.000 -0.000 -0.043
 H         -0.114 -0.657 -0.000   -0.042 -0.212  0.000    0.000  0.000 -0.845
 Br        -0.190 -0.093  0.000   -0.198  0.158  0.000   -0.000  0.000 -0.027
 F         -0.001  0.358  0.000    0.877 -0.163  0.000    0.000 -0.000 -0.104
 TransDip  -0.015 -0.015  0.000   -0.021 -0.006  0.000    0.000 -0.000 -0.087

 Mode:                 4                      5                      6
 Frequency:       512.81                 529.50                 858.73
 Force Cnst:      1.1361                 0.2074                 0.6706
 Red. Mass:       7.3326                 1.2558                 1.5434
 IR Active:          YES                    YES                    YES
 IR Intens:       29.609                  0.603                 74.283
 Raman Active:       YES                    YES                    YES
               X      Y      Z        X      Y      Z        X      Y      Z
 C         -0.254  0.218  0.000   -0.000  0.000  0.108    0.096 -0.036 -0.000
 P         -0.194 -0.197  0.000   -0.000 -0.000 -0.046   -0.031 -0.073  0.000
 H         -0.602 -0.571 -0.000   -0.000 -0.000  0.991    0.738  0.653  0.000
 Br         0.097 -0.025 -0.000    0.000 -0.000  0.002   -0.009 -0.001  0.000
 F          0.104  0.317  0.000    0.000  0.000 -0.056   -0.014  0.112  0.000
 TransDip  -0.172 -0.029 -0.000   -0.000 -0.000  0.025    0.105 -0.255  0.000

 Mode:                 7                      8                      9
 Frequency:       999.97                1237.72                2315.34
 Force Cnst:      2.0808                11.4858                 3.2799
 Red. Mass:       3.5319                12.7252                 1.0384
 IR Active:          YES                    YES                    YES
 IR Intens:      144.151                217.296                 60.081
 Raman Active:       YES                    YES                    YES
               X      Y      Z        X      Y      Z        X      Y      Z
 C          0.415 -0.136 -0.000    0.394  0.809  0.000    0.002 -0.003  0.000
 P         -0.064 -0.007  0.000   -0.120 -0.111 -0.000    0.022 -0.023 -0.000
 H         -0.657 -0.599 -0.000    0.148  0.174  0.000   -0.689  0.724  0.000
 Br        -0.019  0.004  0.000   -0.014 -0.001 -0.000   -0.000  0.000 -0.000
 F         -0.043  0.114  0.000   -0.004 -0.334 -0.000   -0.000  0.001 -0.000
 TransDip   0.369 -0.107  0.000    0.199  0.428 -0.000    0.195 -0.154  0.000

 STANDARD THERMODYNAMIC QUANTITIES AT   298.15 K  AND     1.00 ATM

   This Molecule has  0 Imaginary Frequencies
   Zero point vibrational energy:       10.675 kcal/mol

   Atom    1 Element C  Has Mass   12.00000
   Atom    2 Element P  Has Mass   30.97376
   Atom    3 Element H  Has Mass    1.00783
   Atom    4 Element Br Has Mass   78.91830
   Atom    5 Element F  Has Mass   18.99840
   Molecular Mass:   141.898290 amu
   Principal axes and moments of inertia in amu*Bohr^2:
                             1           2           3
    Eigenvalues --      267.79016   887.36382  1155.15399
          X               0.99999     0.00508     0.00000
          Y              -0.00508     0.99999     0.00000
          Z               0.00000    -0.00000     1.00000
   Rotational Symmetry Number is   1
   The Molecule is an Asymmetric Top
   Translational Enthalpy:        0.889 kcal/mol
   Rotational Enthalpy:           0.889 kcal/mol
   Vibrational Enthalpy:         11.736 kcal/mol
   gas constant (RT):             0.592 kcal/mol
   Translational Entropy:        40.761  cal/mol.K
   Rotational Entropy:           27.109  cal/mol.K
   Vibrational Entropy:           5.432  cal/mol.K

   Total Enthalpy:               14.106 kcal/mol
   Total Entropy:                73.302  cal/mol.K
Archival summary:
1\1\TWL02\FREQ\ProcedureUnspecified\BasisUnspecified\r11111\taweetha\MonNov2615:03:462018MonNov2615:03:462018\0\\#,FREQ,ProcedureUnspecified,BasisUnspecified,\\0,1\Br\C,1,1.89807\F,2,1.33482,1,110.853\P,2,1.68804,1,123.305,3,180,0\H,4,1.42736,2,92.7325,1,-180,0\\\@

 Total job time:  30.60s(wall), 116.06s(cpu) 
 Mon Nov 26 15:03:46 2018

        *************************************************************
        *                                                           *
        *  Thank you very much for using Q-Chem.  Have a nice day.  *
        *                                                           *
        *************************************************************
