# Supplementary material for: Geometric and energetic data from ab initio calculations of haloethene, haloimine, halomethylenephosphine, haloiminophosphine, halodiazene, halodiphosphene and halocyclopropane
Source: Data Brief. 2019 Nov 2;27:104738. doi: 10.1016/j.dib.2019.104738 (PMC6861602; doi:10.1016/j.dib.2019.104738)
Supplement: Multimedia component 5 [file mmc5.zip › CP/B3LYP/FBrCPIE.out]

Q-Chem Developer Version!
                  Welcome to Q-Chem
     A Quantum Leap Into The Future Of Chemistry


 Q-Chem 5.1, Q-Chem, Inc., Pleasanton, CA (2018)

 Yihan Shao,  Zhengting Gan,  E. Epifanovsky,  A. T. B. Gilbert,  M. Wormit,  
 J. Kussmann,  A. W. Lange,  A. Behn,  Jia Deng,  Xintian Feng,  D. Ghosh,  
 M. Goldey,  P. R. Horn,  L. D. Jacobson,  I. Kaliman,  T. Kus,  A. Landau,  
 Jie Liu,  E. I. Proynov,  R. M. Richard,  R. P. Steele,  E. J. Sundstrom,  
 H. L. Woodcock III,  P. M. Zimmerman,  D. Zuev,  B. Albrecht,  E. Alguire,  
 S. A. Baeppler,  D. Barton,  Z. Benda,  Y. A. Bernard,  E. J. Berquist,  
 K. B. Bravaya,  H. Burton,  D. Casanova,  Chun-Min Chang,  Yunqing Chen,  
 A. Chien,  K. D. Closser,  M. P. Coons,  S. Coriani,  S. Dasgupta,  
 A. L. Dempwolff,  M. Diedenhofen,  Hainam Do,  R. G. Edgar,  Po-Tung Fang,  
 S. Faraji,  S. Fatehi,  Qingguo Feng,  K. D. Fenk,  J. Fosso-Tande,  
 Qinghui Ge,  A. Ghysels,  G. Gidofalvi,  J. Gomes,  J. Gonthier,  A. Gunina,  
 D. Hait,  M. W. D. Hanson-Heine,  P. H. P. Harbach,  A. W. Hauser,  
 J. E. Herr,  E. G. Hohenstein,  Z. C. Holden,  Kerwin Hui,  B. C. Huynh,  
 T.-C. Jagau,  Hyunjun Ji,  B. Kaduk,  K. Khistyaev,  Jaehoon Kim,  
 P. Klunzinger,  K. Koh,  D. Kosenkov,  L. Koulias,  T. Kowalczyk,  
 C. M. Krauter,  A. Kunitsa,  Ka Un Lao,  A. Laurent,  K. V. Lawler,  
 Joonho Lee,  D. Lefrancois,  S. Lehtola,  D. S. Levine,  Yi-Pei Li,  
 You-Sheng Lin,  Fenglai Liu,  E. Livshits,  A. Luenser,  P. Manohar,  
 E. Mansoor,  S. F. Manzer,  Shan-Ping Mao,  Yuezhi Mao,  N. Mardirossian,  
 A. V. Marenich,  T. Markovich,  L. A. Martinez-Martinez,  S. A. Maurer,  
 N. J. Mayhall,  S. C. McKenzie,  J.-M. Mewes,  A. F. Morrison,  
 J. W. Mullinax,  K. Nanda,  T. S. Nguyen-Beck,  R. Olivares-Amaya,  
 J. A. Parkhill,  T. M. Perrine,  F. Plasser,  P. Pokhilko,  S. Prager,  
 A. Prociuk,  E. Ramos,  D. R. Rehn,  F. Rob,  M. Schneider,  N. Sergueev,  
 S. M. Sharada,  S. Sharma,  D. W. Small,  T. Stauch,  T. Stein,  
 Yu-Chuan Su,  A. J. W. Thom,  A. Tkatchenko,  T. Tsuchimochi,  N. M. Tubman,  
 L. Vogt,  M. L. Vidal,  O. Vydrov,  M. A. Watson,  J. Wenzel,  
 M. de Wergifosse,  T. A. Wesolowski,  A. White,  J. Witte,  A. Yamada,  
 Jun Yang,  K. Yao,  S. Yeganeh,  S. R. Yost,  Zhi-Qiang You,  A. Zech,  
 Igor Ying Zhang,  Xing Zhang,  Yan Zhao,  Ying Zhu,  B. R. Brooks,  
 G. K. L. Chan,  C. J. Cramer,  M. S. Gordon,  W. J. Hehre,  A. Klamt,  
 M. W. Schmidt,  C. D. Sherrill,  D. G. Truhlar,  A. Aspuru-Guzik,  R. Baer,  
 A. T. Bell,  N. A. Besley,  Jeng-Da Chai,  A. E. DePrince, III,  
 R. A. DiStasio Jr.,  A. Dreuw,  B. D. Dunietz,  T. R. Furlani,  
 Chao-Ping Hsu,  Yousung Jung,  Jing Kong,  D. S. Lambrecht,  WanZhen Liang,  
 C. Ochsenfeld,  V. A. Rassolov,  L. V. Slipchenko,  J. E. Subotnik,  
 T. Van Voorhis,  J. M. Herbert,  A. I. Krylov,  P. M. W. Gill,  M. Head-Gordon

 Contributors to earlier versions of Q-Chem not listed above: 
 R. D. Adamson,  B. Austin,  J. Baker,  G. J. O. Beran,  K. Brandhorst,  
 S. T. Brown,  E. F. C. Byrd,  A. K. Chakraborty,  C.-L. Cheng,  
 Siu Hung Chien,  D. M. Chipman,  D. L. Crittenden,  H. Dachsel,  
 R. J. Doerksen,  A. D. Dutoi,  L. Fusti-Molnar,  W. A. Goddard III,  
 A. Golubeva-Zadorozhnaya,  S. R. Gwaltney,  G. Hawkins,  A. Heyden,  
 S. Hirata,  G. Kedziora,  F. J. Keil,  C. Kelley,  Jihan Kim,  R. A. King,  
 R. Z. Khaliullin,  P. P. Korambath,  W. Kurlancheek,  A. M. Lee,  M. S. Lee,  
 S. V. Levchenko,  Ching Yeh Lin,  D. Liotard,  R. C. Lochan,  I. Lotan,  
 P. E. Maslen,  N. Nair,  D. P. O'Neill,  D. Neuhauser,  E. Neuscamman,  
 C. M. Oana,  R. Olson,  B. Peters,  R. Peverati,  P. A. Pieniazek,  
 Y. M. Rhee,  J. Ritchie,  M. A. Rohrdanz,  E. Rosta,  N. J. Russ,  
 H. F. Schaefer III,  N. E. Schultz,  N. Shenvi,  A. C. Simmonett,  A. Sodt,  
 D. Stuck,  K. S. Thanthiriwatte,  V. Vanovschi,  Tao Wang,  A. Warshel,  
 C. F. Williams,  Q. Wu,  X. Xu,  W. Zhang

 Please cite Q-Chem as follows:
 Y. Shao et al., Mol. Phys. 113, 184-215 (2015)
 DOI: 10.1080/00268976.2014.952696

 Q-Chem 5.1.2 for Intel X86 EM64T Linux

 Parts of Q-Chem use Armadillo 8.300.2 (Tropical Shenanigans).
 http://arma.sourceforge.net/

 Q-Chem begins on Mon Nov 26 15:40:50 2018  

Host: 
0

     Scratch files written to /scratch/taweetham/qchem50378//
Input Ideriv = 2
Curr. Ideriv = -1
Max.  Ideriv = 2

Checking the input file for inconsistencies... 	...done.

--------------------------------------------------------------
User input:
--------------------------------------------------------------
$molecule
0 1
C 
P 1 1.5 
I 2 PI 1 120. 
Br 1 PBr 2 120.  3 180.0
F 1 PF 2 120.  3 0.0

PH=1.44
PF=1.54
PCl=2.03
PBr=2.5
PI=2.6
$end

$rem
   job_type	optimization
   basis	6-311++g**
   method	b3lyp
$end

--------------------------------------------------------------
 ----------------------------------------------------------------
             Standard Nuclear Orientation (Angstroms)
    I     Atom           X                Y                Z
 ----------------------------------------------------------------
    1      C       1.0435099805    -0.4132780618     0.0000000000
    2      P       0.0093014096     0.6731899000     0.0000000000
    3      I      -2.5179213676     0.0623339154    -0.0000000000
    4      Br      3.4735318817     0.1740834619     0.0000000000
    5      F       0.6084039553    -1.8905332012    -0.0000000000
 ----------------------------------------------------------------
 Molecular Point Group                 Cs    NOp =  2
 Largest Abelian Subgroup              Cs    NOp =  2
 Nuclear Repulsion Energy =   689.3957784029 hartrees
 There are       59 alpha and       59 beta electrons
 Requested basis set is 6-311++G(d,p)
 There are 68 shells and 184 basis functions

 Total QAlloc Memory Limit   2000 MB
 Mega-Array Size       188 MB
 MEM_STATIC part       192 MB
 A cutoff of  1.0D-11 yielded   1642 shell pairs
 There are     12951 function pairs (     14487 Cartesian)

 -------------------------------------------------------
 OpenMP Integral Computing Module                       
 Release: version 1.0, May 2013, Q-Chem Inc. Pittsburgh 
 -------------------------------------------------------
 Integral Job Info:
 Integral job number is                      11
 Integral operator is                         1
 short-range coefficients                     0
 long-range coefficients              100000000
 Omega coefficients                           0
 if combine SR and LR in K                    0
 Integral screening is                        0
 Integral computing path is                   2
 max size of driver memory is            800000
 size of driver memory is                593474
 size of scratch memory is             29623520
 max col of scratch BK array               1296
 max len of scratch array in speh3          155
 max len of scratch index in speh4           18
 max int batch size is                      520
 min int batch size is                       52
 fixed nKL is                                45
 max L of basis functions is                  2
 order of int derivative is                   0
 number of shells is                         68
 number of basis is                         195
 number of cartesian basis is               195
 number of contracted shell pairs          1642
 number of primitive shell pairs           3837
 maxK2 (contraction) of shell pair           36
 max number of K2 of shell pair               1
 max number of CS2 of shell pair            205
 max number of PS2 of shell pair            205
 mem total for path MDJ                  526988
 -------------------------------------------------------
 Smallest overlap matrix eigenvalue = 7.25E-04

 Scale SEOQF with 1.000000e-01/1.000000e-01/1.000000e-01

 Standard Electronic Orientation quadrupole field applied
 Nucleus-field energy     =     0.0000000304 hartrees
 Guess from superposition of atomic densities
 Warning:  Energy on first SCF cycle will be non-variational
 SAD guess density has 118.000000 electrons

 -----------------------------------------------------------------------
  General SCF calculation program by
  Eric Jon Sundstrom, Paul Horn, Yuezhi Mao, Dmitri Zuev, Alec White,
  David Stuck, Shaama M.S., Shane Yost, Joonho Lee, David Small,
  Daniel Levine, Susi Lehtola, Hugh Burton, Evgeny Epifanovsky
 -----------------------------------------------------------------------
 Exchange:     0.2000 Hartree-Fock + 0.0800 Slater + 0.7200 B88
 Correlation:  0.1900 VWN1RPA + 0.8100 LYP
 Using SG-1 standard quadrature grid
 using 4 threads for integral computing
 -------------------------------------------------------
 OpenMP Integral computing Module                
 Release: version 2.0, May 2017, Q-Chem Inc. Pleasanton 
 -------------------------------------------------------
 -------------------------------------------------------
 OpenMP BLAS3 based DFT computing Module                
 Release: version 1.0, May 2013, Q-Chem Inc. Pittsburgh 
 -------------------------------------------------------
 A restricted SCF calculation will be
 performed using DIIS
 SCF converges when DIIS error is below 1.0e-08
 ---------------------------------------
  Cycle       Energy         DIIS error
 ---------------------------------------
    1   -9973.1682220376      3.27e-02  
    2   -9972.8651326681      3.14e-03  
    3   -9972.8024027488      5.59e-03  
    4   -9972.8869399532      1.34e-03  
    5   -9972.8916362086      2.42e-04  
    6   -9972.8917700858      1.95e-04  
    7   -9972.8919418509      6.26e-05  
    8   -9972.8919551482      3.22e-05  
    9   -9972.8919600540      3.38e-06  
   10   -9972.8919600938      2.42e-06  
   11   -9972.8919601327      6.16e-07  
   12   -9972.8919601342      2.18e-07  
   13   -9972.8919601346      3.86e-08  
   14   -9972.8919601346      9.58e-09  Convergence criterion met
 ---------------------------------------
 SCF time:   CPU 35.74s  wall 9.00s 
 SCF   energy in the final basis set =    -9972.8919601346
 Total energy in the final basis set =    -9972.8919601346

 --------------------------------------------------------------
             Orbital Energies (a.u.) and Symmetries
 --------------------------------------------------------------

 Alpha MOs, Restricted
 -- Occupied --                  
******* -482.87 -176.33 -165.73 -165.73 -165.73  -77.11  -62.53
  1 A'    2 A'    3 A'    4 A'    1 A"    5 A'    6 A'    7 A'                 
-56.348 -56.342 -56.342 -35.826 -31.319 -31.313 -31.313 -24.721
  8 A'    9 A'    2 A"   10 A'   11 A'    3 A"   12 A'   13 A'                 
-22.970 -22.968 -22.968 -22.964 -22.964 -10.347  -8.733  -6.616
 14 A'    4 A"   15 A'    5 A"   16 A'   17 A'   18 A'   19 A'                 
 -6.567  -6.549  -6.549  -6.375  -4.787  -4.778  -4.775  -4.773
 20 A'   21 A'    6 A"   22 A'   23 A'   24 A'    7 A"   25 A'                 
 -4.772  -4.772  -2.677  -2.672  -2.672  -2.658  -2.658  -2.052
  8 A"   26 A'   27 A'   28 A'    9 A"   29 A'   10 A"   30 A'                 
 -2.048  -2.048  -2.035  -2.035  -1.205  -0.816  -0.780  -0.673
 11 A"   31 A'   12 A"   32 A'   33 A'   34 A'   35 A'   36 A'                 
 -0.566  -0.482  -0.465  -0.457  -0.380  -0.354  -0.332  -0.321
 37 A'   38 A'   13 A"   39 A'   40 A'   14 A"   41 A'   15 A"                 
 -0.319  -0.293  -0.289
 42 A'   16 A"   43 A'                                                         
 -- Virtual --                   
 -0.206  -0.123  -0.094  -0.015   0.012   0.025   0.037   0.038
 44 A'   45 A'   17 A"   46 A'   47 A'   48 A'   49 A'   18 A"                 
  0.051   0.069   0.071   0.086   0.096   0.098   0.112   0.140
 50 A'   51 A'   19 A"   52 A'   53 A'   20 A"   54 A'   55 A'                 
  0.159   0.178   0.201   0.234   0.249   0.262   0.267   0.279
 56 A'   57 A'   21 A"   58 A'   59 A'   22 A"   60 A'   23 A"                 
  0.319   0.345   0.358   0.377   0.381   0.386   0.390   0.403
 61 A'   62 A'   63 A'   64 A'   24 A"   25 A"   65 A'   66 A'                 
  0.425   0.428   0.447   0.466   0.486   0.511   0.547   0.547
 26 A"   67 A'   68 A'   69 A'   27 A"   70 A'   71 A'   28 A"                 
  0.553   0.596   0.597   0.626   0.647   0.655   0.678   0.700
 72 A'   29 A"   73 A'   74 A'   30 A"   75 A'   31 A"   76 A'                 
  0.801   0.864   0.971   1.124   1.201   1.275   1.281   1.310
 77 A'   78 A'   79 A'   80 A'   32 A"   33 A"   81 A'   82 A'                 
  1.368   1.396   1.418   1.487   1.499   1.569   1.571   1.647
 83 A'   84 A'   34 A"   85 A'   35 A"   36 A"   86 A'   87 A'                 
  1.684   1.928   1.971   1.980   2.017   2.033   2.639   2.732
 88 A'   89 A'   37 A"   90 A'   91 A'   92 A'   38 A"   93 A'                 
  3.084   3.762   3.765   3.826   3.843   3.939   3.948   3.949
 94 A'   39 A"   95 A'   40 A"   96 A'   41 A"   42 A"   97 A'                 
  3.971   3.972   3.977   3.984   4.030   4.071   4.116   4.273
 43 A"   98 A'   44 A"   99 A'  100 A'  101 A'  102 A'  103 A'                 
  4.448   5.965   5.982   6.001   6.277   6.327   6.357   6.513
104 A'   45 A"  105 A'  106 A'   46 A"  107 A'  108 A'  109 A'                 
  6.962   7.521   7.526   7.553  13.768  13.879  14.081  23.398
110 A'   47 A"  111 A'  112 A'   48 A"  113 A'  114 A'  115 A'                 
 27.728  28.311  28.324  28.340  28.513  28.517  28.517  28.530
116 A'   49 A"  117 A'  118 A'   50 A"   51 A"  119 A'  120 A'                 
 28.591  47.803  66.727 127.857 127.867 127.886 151.543 163.121
121 A'  122 A'  123 A'   52 A"  124 A'  125 A'  126 A'  127 A'                 
289.708 289.713 289.7541020.5731901.702
 53 A"  128 A'  129 A'  130 A'  131 A'                                         

 Beta MOs, Restricted
 -- Occupied --                  
******* -482.87 -176.33 -165.73 -165.73 -165.73  -77.11  -62.53
  1 A'    2 A'    3 A'    4 A'    1 A"    5 A'    6 A'    7 A'                 
-56.348 -56.342 -56.342 -35.826 -31.319 -31.313 -31.313 -24.721
  8 A'    9 A'    2 A"   10 A'   11 A'    3 A"   12 A'   13 A'                 
-22.970 -22.968 -22.968 -22.964 -22.964 -10.347  -8.733  -6.616
 14 A'    4 A"   15 A'    5 A"   16 A'   17 A'   18 A'   19 A'                 
 -6.567  -6.549  -6.549  -6.375  -4.787  -4.778  -4.775  -4.773
 20 A'   21 A'    6 A"   22 A'   23 A'   24 A'    7 A"   25 A'                 
 -4.772  -4.772  -2.677  -2.672  -2.672  -2.658  -2.658  -2.052
  8 A"   26 A'   27 A'   28 A'    9 A"   29 A'   10 A"   30 A'                 
 -2.048  -2.048  -2.035  -2.035  -1.205  -0.816  -0.780  -0.673
 11 A"   31 A'   12 A"   32 A'   33 A'   34 A'   35 A'   36 A'                 
 -0.566  -0.482  -0.465  -0.457  -0.380  -0.354  -0.332  -0.321
 37 A'   38 A'   13 A"   39 A'   40 A'   14 A"   41 A'   15 A"                 
 -0.319  -0.293  -0.289
 42 A'   16 A"   43 A'                                                         
 -- Virtual --                   
 -0.206  -0.123  -0.094  -0.015   0.012   0.025   0.037   0.038
 44 A'   45 A'   17 A"   46 A'   47 A'   48 A'   49 A'   18 A"                 
  0.051   0.069   0.071   0.086   0.096   0.098   0.112   0.140
 50 A'   51 A'   19 A"   52 A'   53 A'   20 A"   54 A'   55 A'                 
  0.159   0.178   0.201   0.234   0.249   0.262   0.267   0.279
 56 A'   57 A'   21 A"   58 A'   59 A'   22 A"   60 A'   23 A"                 
  0.319   0.345   0.358   0.377   0.381   0.386   0.390   0.403
 61 A'   62 A'   63 A'   64 A'   24 A"   25 A"   65 A'   66 A'                 
  0.425   0.428   0.447   0.466   0.486   0.511   0.547   0.547
 26 A"   67 A'   68 A'   69 A'   27 A"   70 A'   71 A'   28 A"                 
  0.553   0.596   0.597   0.626   0.647   0.655   0.678   0.700
 72 A'   29 A"   73 A'   74 A'   30 A"   75 A'   31 A"   76 A'                 
  0.801   0.864   0.971   1.124   1.201   1.275   1.281   1.310
 77 A'   78 A'   79 A'   80 A'   32 A"   33 A"   81 A'   82 A'                 
  1.368   1.396   1.418   1.487   1.499   1.569   1.571   1.647
 83 A'   84 A'   34 A"   85 A'   35 A"   36 A"   86 A'   87 A'                 
  1.684   1.928   1.971   1.980   2.017   2.033   2.639   2.732
 88 A'   89 A'   37 A"   90 A'   91 A'   92 A'   38 A"   93 A'                 
  3.084   3.762   3.765   3.826   3.843   3.939   3.948   3.949
 94 A'   39 A"   95 A'   40 A"   96 A'   41 A"   42 A"   97 A'                 
  3.971   3.972   3.977   3.984   4.030   4.071   4.116   4.273
 43 A"   98 A'   44 A"   99 A'  100 A'  101 A'  102 A'  103 A'                 
  4.448   5.965   5.982   6.001   6.277   6.327   6.357   6.513
104 A'   45 A"  105 A'  106 A'   46 A"  107 A'  108 A'  109 A'                 
  6.962   7.521   7.526   7.553  13.768  13.879  14.081  23.398
110 A'   47 A"  111 A'  112 A'   48 A"  113 A'  114 A'  115 A'                 
 27.728  28.311  28.324  28.340  28.513  28.517  28.517  28.530
116 A'   49 A"  117 A'  118 A'   50 A"   51 A"  119 A'  120 A'                 
 28.591  47.803  66.727 127.857 127.867 127.886 151.543 163.121
121 A'  122 A'  123 A'   52 A"  124 A'  125 A'  126 A'  127 A'                 
289.708 289.713 289.7541020.5731901.702
 53 A"  128 A'  129 A'  130 A'  131 A'                                         
 --------------------------------------------------------------

          Ground-State Mulliken Net Atomic Charges

     Atom                 Charge (a.u.)
  ----------------------------------------
      1 C                     0.077913
      2 P                     0.140782
      3 I                    -0.075641
      4 Br                   -0.001503
      5 F                    -0.141551
  ----------------------------------------
  Sum of atomic charges =     0.000000

 -----------------------------------------------------------------
                    Cartesian Multipole Moments
 -----------------------------------------------------------------
    Charge (ESU x 10^10)
                 0.0000
    Dipole Moment (Debye)
         X      -0.4735      Y       1.3737      Z       0.0000
       Tot       1.4530
    Quadrupole Moments (Debye-Ang)
        XX     -65.1218     XY       1.4499     YY     -74.6875
        XZ       0.0000     YZ       0.0000     ZZ     -71.0827
    Octopole Moments (Debye-Ang^2)
       XXX      -0.4236    XXY       2.1506    XYY      -3.3137
       YYY      -0.4197    XXZ      -0.0000    XYZ      -0.0000
       YYZ       0.0000    XZZ      -2.7056    YZZ      -1.5353
       ZZZ       0.0000
    Hexadecapole Moments (Debye-Ang^3)
      XXXX   -2284.4061   XXXY      36.7807   XXYY    -473.7703
      XYYY       9.0694   YYYY    -261.0838   XXXZ       0.0000
      XXYZ      -0.0000   XYYZ      -0.0000   YYYZ      -0.0000
      XXZZ    -452.1560   XYZZ       1.3499   YYZZ     -57.0704
      XZZZ      -0.0000   YZZZ       0.0000   ZZZZ     -93.6234
 -----------------------------------------------------------------
 Calculating analytic gradient of the SCF energy
 Gradient of SCF Energy
            1           2           3           4           5
    1  -0.1054198   0.1060006  -0.0157515   0.0582691  -0.0430984
    2   0.1992041  -0.1550447   0.0066405   0.0165174  -0.0673173
    3   0.0000000  -0.0000000   0.0000000  -0.0000000  -0.0000000
 Max gradient component =       1.992E-01
 RMS gradient           =       8.017E-02
 Gradient time:  CPU 8.73 s  wall 2.29 s
 Geometry Optimization Parameters
   NAtoms,    NIC,     NZ,  NCons,   NDum,   NFix, NCnnct, MaxDiis
        5      20       5       0       0       0       0       0


** GEOMETRY OPTIMIZATION IN DELOCALIZED INTERNAL COORDINATES **
   Searching for a Minimum

   Optimization Cycle:   1

                       Coordinates (Angstroms)
     ATOM                X               Y               Z
      1  C         1.0435099805   -0.4132780618    0.0000000000
      2  P         0.0093014096    0.6731899000    0.0000000000
      3  I        -2.5179213676    0.0623339154    0.0000000000
      4  Br        3.4735318817    0.1740834619    0.0000000000
      5  F         0.6084039553   -1.8905332012    0.0000000000
   Point Group: cs    Number of degrees of freedom:     7


   Energy is  -9972.891960135


 Attempting to Generate Delocalized Internal Coordinates

  7 Hessian modes will be used to form the next step
  Hessian Eigenvalues:
     0.052803    0.075278    0.250000    0.250000    0.250000    0.285189
     0.766766

 Minimum Search - Taking Simple RFO Step
 Searching for Lamda that Minimizes Along All modes
 Value Taken    Lamda =  -0.09051102
 Calculated Step too Large.  Step scaled by  0.539854
 Step Taken.  Stepsize is  0.300000

                             Maximum     Tolerance    Cnvgd?
         Gradient           0.161241      0.000300      NO
         Displacement       0.194314      0.001200      NO
         Energy change     *********      0.000001      NO


 New Cartesian Coordinates Obtained by Inverse Iteration

 Displacement from previous Coordinates is:  0.327466
 ----------------------------------------------------------------
             Standard Nuclear Orientation (Angstroms)
    I     Atom           X                Y                Z
 ----------------------------------------------------------------
    1      C       1.0433587689    -0.4210876947     0.0000000000
    2      P       0.0105037690     0.7434005390     0.0000000000
    3      I      -2.4643465675     0.0273687023     0.0000000000
    4      Br      3.3628039180     0.1095758432     0.0000000000
    5      F       0.6645059711    -1.8534613755     0.0000000000
 ----------------------------------------------------------------
 Molecular Point Group                 Cs    NOp =  2
 Largest Abelian Subgroup              Cs    NOp =  2
 Nuclear Repulsion Energy =   703.1124416804 hartrees
 There are       59 alpha and       59 beta electrons
 Applying Cartesian multipole field
    Component          Value
    ---------          -----
     (2,0,0)        1.00000E-11
     (0,2,0)        2.00000E-11
     (0,0,2)       -3.00000E-11
 Nucleus-field energy     =     0.0000000289 hartrees
 Requested basis set is 6-311++G(d,p)
 There are 68 shells and 184 basis functions
 A cutoff of  1.0D-11 yielded   1662 shell pairs
 There are     13093 function pairs (     14640 Cartesian)
 Smallest overlap matrix eigenvalue = 7.49E-04
 Guess MOs from SCF MO coefficient file

 -----------------------------------------------------------------------
  General SCF calculation program by
  Eric Jon Sundstrom, Paul Horn, Yuezhi Mao, Dmitri Zuev, Alec White,
  David Stuck, Shaama M.S., Shane Yost, Joonho Lee, David Small,
  Daniel Levine, Susi Lehtola, Hugh Burton, Evgeny Epifanovsky
 -----------------------------------------------------------------------
 Exchange:     0.2000 Hartree-Fock + 0.0800 Slater + 0.7200 B88
 Correlation:  0.1900 VWN1RPA + 0.8100 LYP
 Using SG-1 standard quadrature grid
 using 4 threads for integral computing
 -------------------------------------------------------
 OpenMP Integral computing Module                
 Release: version 2.0, May 2017, Q-Chem Inc. Pleasanton 
 -------------------------------------------------------
 -------------------------------------------------------
 OpenMP BLAS3 based DFT computing Module                
 Release: version 1.0, May 2013, Q-Chem Inc. Pittsburgh 
 -------------------------------------------------------
 A restricted SCF calculation will be
 performed using DIIS
 SCF converges when DIIS error is below 1.0e-08
 ---------------------------------------
  Cycle       Energy         DIIS error
 ---------------------------------------
    1   -9972.9317024170      8.60e-04  
    2   -9972.9352330893      4.86e-04  
    3   -9972.9334309315      7.83e-04  
    4   -9972.9362628641      1.11e-04  
    5   -9972.9363087222      4.74e-05  
    6   -9972.9363168355      9.97e-06  
    7   -9972.9363171179      4.91e-06  
    8   -9972.9363172072      1.62e-06  
    9   -9972.9363172185      2.96e-07  
   10   -9972.9363172187      1.81e-07  
   11   -9972.9363172190      3.40e-08  
   12   -9972.9363172190      9.89e-09  Convergence criterion met
 ---------------------------------------
 SCF time:   CPU 31.10s  wall 8.00s 
 SCF   energy in the final basis set =    -9972.9363172190
 Total energy in the final basis set =    -9972.9363172190

 --------------------------------------------------------------
             Orbital Energies (a.u.) and Symmetries
 --------------------------------------------------------------

 Alpha MOs, Restricted
 -- Occupied --                  
******* -482.87 -176.33 -165.73 -165.73 -165.73  -77.12  -62.52
  1 A'    2 A'    3 A'    4 A'    1 A"    5 A'    6 A'    7 A'                 
-56.345 -56.339 -56.339 -35.823 -31.316 -31.310 -31.310 -24.732
  8 A'    9 A'    2 A"   10 A'   11 A'    3 A"   12 A'   13 A'                 
-22.966 -22.965 -22.965 -22.961 -22.961 -10.354  -8.730  -6.618
 14 A'    4 A"   15 A'    5 A"   16 A'   17 A'   18 A'   19 A'                 
 -6.563  -6.547  -6.546  -6.372  -4.784  -4.780  -4.776  -4.775
 20 A'   21 A'    6 A"   22 A'   23 A'   24 A'    7 A"   25 A'                 
 -4.770  -4.769  -2.673  -2.669  -2.669  -2.656  -2.656  -2.049
  8 A"   26 A'   27 A'   28 A'    9 A"   29 A'   10 A"   30 A'                 
 -2.045  -2.044  -2.032  -2.032  -1.226  -0.812  -0.774  -0.672
 11 A"   31 A'   12 A"   32 A'   33 A'   34 A'   35 A'   36 A'                 
 -0.583  -0.492  -0.480  -0.464  -0.382  -0.350  -0.335  -0.319
 37 A'   38 A'   13 A"   39 A'   40 A'   14 A"   41 A'   42 A'                 
 -0.318  -0.289  -0.288
 15 A"   43 A'   16 A"                                                         
 -- Virtual --                   
 -0.183  -0.108  -0.098  -0.013   0.014   0.029   0.037   0.039
 44 A'   45 A'   17 A"   46 A'   47 A'   48 A'   49 A'   18 A"                 
  0.052   0.070   0.071   0.088   0.093   0.096   0.114   0.140
 50 A'   51 A'   19 A"   52 A'   53 A'   20 A"   54 A'   55 A'                 
  0.156   0.180   0.202   0.239   0.248   0.264   0.265   0.283
 56 A'   57 A'   21 A"   58 A'   59 A'   22 A"   60 A'   23 A"                 
  0.315   0.342   0.349   0.376   0.380   0.387   0.392   0.403
 61 A'   62 A'   63 A'   64 A'   24 A"   25 A"   65 A'   66 A'                 
  0.426   0.428   0.444   0.463   0.477   0.522   0.548   0.553
 26 A"   67 A'   68 A'   69 A'   27 A"   70 A'   28 A"   71 A'                 
  0.568   0.584   0.586   0.637   0.652   0.654   0.695   0.721
 72 A'   29 A"   73 A'   74 A'   75 A'   30 A"   31 A"   76 A'                 
  0.819   0.869   0.980   1.056   1.205   1.277   1.287   1.317
 77 A'   78 A'   79 A'   80 A'   32 A"   33 A"   81 A'   82 A'                 
  1.365   1.404   1.410   1.483   1.489   1.549   1.590   1.668
 83 A'   34 A"   84 A'   85 A'   35 A"   36 A"   86 A'   87 A'                 
  1.691   1.900   1.971   1.972   1.987   2.060   2.627   2.740
 88 A'   89 A'   90 A'   37 A"   91 A'   92 A'   38 A"   93 A'                 
  3.053   3.750   3.753   3.846   3.862   3.942   3.951   3.952
 94 A'   39 A"   95 A'   40 A"   96 A'   41 A"   42 A"   97 A'                 
  3.973   3.976   3.986   3.990   4.052   4.084   4.151   4.276
 43 A"   98 A'   44 A"   99 A'  100 A'  101 A'  102 A'  103 A'                 
  4.517   5.968   5.986   6.006   6.268   6.326   6.379   6.523
104 A'   45 A"  105 A'  106 A'   46 A"  107 A'  108 A'  109 A'                 
  6.939   7.523   7.532   7.577  13.767  13.883  14.031  23.354
110 A'   47 A"  111 A'  112 A'   48 A"  113 A'  114 A'  115 A'                 
 27.731  28.313  28.328  28.345  28.516  28.520  28.521  28.534
116 A'   49 A"  117 A'  118 A'   50 A"   51 A"  119 A'  120 A'                 
 28.596  47.811  66.714 127.859 127.871 127.890 151.546 163.076
121 A'  122 A'  123 A'   52 A"  124 A'  125 A'  126 A'  127 A'                 
289.712 289.720 289.7751020.5831901.705
 53 A"  128 A'  129 A'  130 A'  131 A'                                         

 Beta MOs, Restricted
 -- Occupied --                  
******* -482.87 -176.33 -165.73 -165.73 -165.73  -77.12  -62.52
  1 A'    2 A'    3 A'    4 A'    1 A"    5 A'    6 A'    7 A'                 
-56.345 -56.339 -56.339 -35.823 -31.316 -31.310 -31.310 -24.732
  8 A'    9 A'    2 A"   10 A'   11 A'    3 A"   12 A'   13 A'                 
-22.966 -22.965 -22.965 -22.961 -22.961 -10.354  -8.730  -6.618
 14 A'    4 A"   15 A'    5 A"   16 A'   17 A'   18 A'   19 A'                 
 -6.563  -6.547  -6.546  -6.372  -4.784  -4.780  -4.776  -4.775
 20 A'   21 A'    6 A"   22 A'   23 A'   24 A'    7 A"   25 A'                 
 -4.770  -4.769  -2.673  -2.669  -2.669  -2.656  -2.656  -2.049
  8 A"   26 A'   27 A'   28 A'    9 A"   29 A'   10 A"   30 A'                 
 -2.045  -2.044  -2.032  -2.032  -1.226  -0.812  -0.774  -0.672
 11 A"   31 A'   12 A"   32 A'   33 A'   34 A'   35 A'   36 A'                 
 -0.583  -0.492  -0.480  -0.464  -0.382  -0.350  -0.335  -0.319
 37 A'   38 A'   13 A"   39 A'   40 A'   14 A"   41 A'   42 A'                 
 -0.318  -0.289  -0.288
 15 A"   43 A'   16 A"                                                         
 -- Virtual --                   
 -0.183  -0.108  -0.098  -0.013   0.014   0.029   0.037   0.039
 44 A'   45 A'   17 A"   46 A'   47 A'   48 A'   49 A'   18 A"                 
  0.052   0.070   0.071   0.088   0.093   0.096   0.114   0.140
 50 A'   51 A'   19 A"   52 A'   53 A'   20 A"   54 A'   55 A'                 
  0.156   0.180   0.202   0.239   0.248   0.264   0.265   0.283
 56 A'   57 A'   21 A"   58 A'   59 A'   22 A"   60 A'   23 A"                 
  0.315   0.342   0.349   0.376   0.380   0.387   0.392   0.403
 61 A'   62 A'   63 A'   64 A'   24 A"   25 A"   65 A'   66 A'                 
  0.426   0.428   0.444   0.463   0.477   0.522   0.548   0.553
 26 A"   67 A'   68 A'   69 A'   27 A"   70 A'   28 A"   71 A'                 
  0.568   0.584   0.586   0.637   0.652   0.654   0.695   0.721
 72 A'   29 A"   73 A'   74 A'   75 A'   30 A"   31 A"   76 A'                 
  0.819   0.869   0.980   1.056   1.205   1.277   1.287   1.317
 77 A'   78 A'   79 A'   80 A'   32 A"   33 A"   81 A'   82 A'                 
  1.365   1.404   1.410   1.483   1.489   1.549   1.590   1.668
 83 A'   34 A"   84 A'   85 A'   35 A"   36 A"   86 A'   87 A'                 
  1.691   1.900   1.971   1.972   1.987   2.060   2.627   2.740
 88 A'   89 A'   90 A'   37 A"   91 A'   92 A'   38 A"   93 A'                 
  3.053   3.750   3.753   3.846   3.862   3.942   3.951   3.952
 94 A'   39 A"   95 A'   40 A"   96 A'   41 A"   42 A"   97 A'                 
  3.973   3.976   3.986   3.990   4.052   4.084   4.151   4.276
 43 A"   98 A'   44 A"   99 A'  100 A'  101 A'  102 A'  103 A'                 
  4.517   5.968   5.986   6.006   6.268   6.326   6.379   6.523
104 A'   45 A"  105 A'  106 A'   46 A"  107 A'  108 A'  109 A'                 
  6.939   7.523   7.532   7.577  13.767  13.883  14.031  23.354
110 A'   47 A"  111 A'  112 A'   48 A"  113 A'  114 A'  115 A'                 
 27.731  28.313  28.328  28.345  28.516  28.520  28.521  28.534
116 A'   49 A"  117 A'  118 A'   50 A"   51 A"  119 A'  120 A'                 
 28.596  47.811  66.714 127.859 127.871 127.890 151.546 163.076
121 A'  122 A'  123 A'   52 A"  124 A'  125 A'  126 A'  127 A'                 
289.712 289.720 289.7751020.5831901.705
 53 A"  128 A'  129 A'  130 A'  131 A'                                         
 --------------------------------------------------------------

          Ground-State Mulliken Net Atomic Charges

     Atom                 Charge (a.u.)
  ----------------------------------------
      1 C                     0.052840
      2 P                     0.138163
      3 I                    -0.090239
      4 Br                   -0.002423
      5 F                    -0.098341
  ----------------------------------------
  Sum of atomic charges =     0.000000

 -----------------------------------------------------------------
                    Cartesian Multipole Moments
 -----------------------------------------------------------------
    Charge (ESU x 10^10)
                 0.0000
    Dipole Moment (Debye)
         X      -0.3774      Y       1.1725      Z      -0.0000
       Tot       1.2317
    Quadrupole Moments (Debye-Ang)
        XX     -66.2266     XY       1.3945     YY     -73.9316
        XZ      -0.0000     YZ      -0.0000     ZZ     -71.2335
    Octopole Moments (Debye-Ang^2)
       XXX      -0.3950    XXY       1.2861    XYY      -2.9812
       YYY       1.8692    XXZ      -0.0000    XYZ       0.0000
       YYZ      -0.0000    XZZ      -2.2683    YZZ      -0.5389
       ZZZ      -0.0000
    Hexadecapole Moments (Debye-Ang^3)
      XXXX   -2190.4077   XXXY      42.3152   XXYY    -452.4898
      XYYY      14.7710   YYYY    -258.0025   XXXZ      -0.0000
      XXYZ      -0.0000   XYYZ      -0.0000   YYYZ      -0.0000
      XXZZ    -430.7494   XYZZ       3.5664   YYZZ     -56.9417
      XZZZ      -0.0000   YZZZ       0.0000   ZZZZ     -94.2758
 -----------------------------------------------------------------
 Calculating analytic gradient of the SCF energy
 Gradient of SCF Energy
            1           2           3           4           5
    1  -0.0671954   0.0606176  -0.0164195   0.0596407  -0.0366434
    2   0.1432413  -0.0978588   0.0047802   0.0162204  -0.0663830
    3  -0.0000000   0.0000000  -0.0000000   0.0000000   0.0000000
 Max gradient component =       1.432E-01
 RMS gradient           =       5.665E-02
 Gradient time:  CPU 8.96 s  wall 2.35 s
 Geometry Optimization Parameters
   NAtoms,    NIC,     NZ,  NCons,   NDum,   NFix, NCnnct, MaxDiis
        5      20       5       0       0       0       0       0

 Cartesian Hessian Update
 Hessian Updated using BFGS Update


** GEOMETRY OPTIMIZATION IN DELOCALIZED INTERNAL COORDINATES **
   Searching for a Minimum

   Optimization Cycle:   2

                       Coordinates (Angstroms)
     ATOM                X               Y               Z
      1  C         1.0433587689   -0.4210876947    0.0000000000
      2  P         0.0105037690    0.7434005390    0.0000000000
      3  I        -2.4643465675    0.0273687023    0.0000000000
      4  Br        3.3628039180    0.1095758432    0.0000000000
      5  F         0.6645059711   -1.8534613755    0.0000000000
   Point Group: cs    Number of degrees of freedom:     7


   Energy is  -9972.936317219

 Hessian Updated using BFGS Update

  6 Hessian modes will be used to form the next step
  Hessian Eigenvalues:
     0.030162    0.074236    0.179925    0.251740    0.266615    0.983171

 Minimum Search - Taking Simple RFO Step
 Searching for Lamda that Minimizes Along All modes
 Value Taken    Lamda =  -0.10052033
 Calculated Step too Large.  Step scaled by  0.379573
 Step Taken.  Stepsize is  0.300000

                             Maximum     Tolerance    Cnvgd?
         Gradient           0.113311      0.000300      NO
         Displacement       0.189763      0.001200      NO
         Energy change     -0.044357      0.000001      NO


 New Cartesian Coordinates Obtained by Inverse Iteration

 Displacement from previous Coordinates is:  0.361154
 ----------------------------------------------------------------
             Standard Nuclear Orientation (Angstroms)
    I     Atom           X                Y                Z
 ----------------------------------------------------------------
    1      C       1.0356102532    -0.4217231203     0.0000000000
    2      P       0.0209398353     0.8063150512     0.0000000000
    3      I      -2.3887408022    -0.0261974861     0.0000000000
    4      Br      3.2475859395     0.0376362286     0.0000000000
    5      F       0.7014306336    -1.7902346592     0.0000000000
 ----------------------------------------------------------------
 Molecular Point Group                 Cs    NOp =  2
 Largest Abelian Subgroup              Cs    NOp =  2
 Nuclear Repulsion Energy =   721.8453611535 hartrees
 There are       59 alpha and       59 beta electrons
 Applying Cartesian multipole field
    Component          Value
    ---------          -----
     (2,0,0)        1.00000E-11
     (0,2,0)        2.00000E-11
     (0,0,2)       -3.00000E-11
 Nucleus-field energy     =     0.0000000272 hartrees
 Requested basis set is 6-311++G(d,p)
 There are 68 shells and 184 basis functions
 A cutoff of  1.0D-11 yielded   1679 shell pairs
 There are     13172 function pairs (     14725 Cartesian)
 Smallest overlap matrix eigenvalue = 7.45E-04
 Guess MOs from SCF MO coefficient file

 -----------------------------------------------------------------------
  General SCF calculation program by
  Eric Jon Sundstrom, Paul Horn, Yuezhi Mao, Dmitri Zuev, Alec White,
  David Stuck, Shaama M.S., Shane Yost, Joonho Lee, David Small,
  Daniel Levine, Susi Lehtola, Hugh Burton, Evgeny Epifanovsky
 -----------------------------------------------------------------------
 Exchange:     0.2000 Hartree-Fock + 0.0800 Slater + 0.7200 B88
 Correlation:  0.1900 VWN1RPA + 0.8100 LYP
 Using SG-1 standard quadrature grid
 using 4 threads for integral computing
 -------------------------------------------------------
 OpenMP Integral computing Module                
 Release: version 2.0, May 2017, Q-Chem Inc. Pleasanton 
 -------------------------------------------------------
 -------------------------------------------------------
 OpenMP BLAS3 based DFT computing Module                
 Release: version 1.0, May 2013, Q-Chem Inc. Pittsburgh 
 -------------------------------------------------------
 A restricted SCF calculation will be
 performed using DIIS
 SCF converges when DIIS error is below 1.0e-08
 ---------------------------------------
  Cycle       Energy         DIIS error
 ---------------------------------------
    1   -9972.9660788865      9.28e-04  
    2   -9972.9709651396      2.22e-04  
    3   -9972.9706733249      3.35e-04  
    4   -9972.9711348506      1.14e-04  
    5   -9972.9711888148      3.26e-05  
    6   -9972.9711934048      8.38e-06  
    7   -9972.9711936654      2.30e-06  
    8   -9972.9711936831      1.19e-06  
    9   -9972.9711936885      2.58e-07  
   10   -9972.9711936886      1.03e-07  
   11   -9972.9711936887      4.44e-08  
   12   -9972.9711936886      8.79e-09  Convergence criterion met
 ---------------------------------------
 SCF time:   CPU 31.62s  wall 8.00s 
 SCF   energy in the final basis set =    -9972.9711936886
 Total energy in the final basis set =    -9972.9711936886

 --------------------------------------------------------------
             Orbital Energies (a.u.) and Symmetries
 --------------------------------------------------------------

 Alpha MOs, Restricted
 -- Occupied --                  
******* -482.87 -176.32 -165.73 -165.72 -165.72  -77.12  -62.52
  1 A'    2 A'    3 A'    4 A'    1 A"    5 A'    6 A'    7 A'                 
-56.341 -56.336 -56.336 -35.819 -31.312 -31.306 -31.306 -24.745
  8 A'    9 A'    2 A"   10 A'   11 A'    3 A"   12 A'   13 A'                 
-22.962 -22.961 -22.961 -22.957 -22.957 -10.356  -8.727  -6.615
 14 A'    4 A"   15 A'    5 A"   16 A'   17 A'   18 A'   19 A'                 
 -6.560  -6.544  -6.544  -6.368  -4.780  -4.777  -4.774  -4.772
 20 A'   21 A'    6 A"   22 A'   23 A'   24 A'    7 A"   25 A'                 
 -4.766  -4.765  -2.670  -2.666  -2.666  -2.653  -2.653  -2.046
  8 A"   26 A'   27 A'   28 A'    9 A"   29 A'   10 A"   30 A'                 
 -2.041  -2.041  -2.029  -2.029  -1.257  -0.814  -0.768  -0.671
 11 A"   31 A'   32 A'   12 A"   33 A'   34 A'   35 A'   36 A'                 
 -0.603  -0.510  -0.501  -0.468  -0.384  -0.348  -0.338  -0.318
 37 A'   38 A'   13 A"   39 A'   40 A'   14 A"   41 A'   42 A'                 
 -0.316  -0.288  -0.281
 15 A"   43 A'   16 A"                                                         
 -- Virtual --                   
 -0.157  -0.098  -0.090  -0.011   0.016   0.032   0.039   0.042
 44 A'   17 A"   45 A'   46 A'   47 A'   48 A'   18 A"   49 A'                 
  0.053   0.071   0.072   0.092   0.093   0.094   0.116   0.143
 50 A'   19 A"   51 A'   52 A'   20 A"   53 A'   54 A'   55 A'                 
  0.160   0.183   0.204   0.241   0.249   0.264   0.266   0.286
 56 A'   57 A'   21 A"   58 A'   59 A'   60 A'   22 A"   23 A"                 
  0.310   0.337   0.343   0.374   0.378   0.390   0.395   0.406
 61 A'   62 A'   63 A'   64 A'   24 A"   25 A"   65 A'   66 A'                 
  0.424   0.427   0.449   0.464   0.470   0.537   0.549   0.557
 67 A'   26 A"   68 A'   69 A'   27 A"   70 A'   28 A"   71 A'                 
  0.574   0.574   0.595   0.630   0.663   0.685   0.715   0.746
 72 A'   29 A"   73 A'   74 A'   30 A"   75 A'   31 A"   76 A'                 
  0.833   0.874   0.985   1.018   1.216   1.280   1.295   1.322
 77 A'   78 A'   79 A'   80 A'   32 A"   33 A"   81 A'   82 A'                 
  1.352   1.389   1.441   1.479   1.485   1.543   1.612   1.686
 83 A'   34 A"   84 A'   35 A"   85 A'   36 A"   86 A'   87 A'                 
  1.732   1.875   1.930   1.973   1.999   2.093   2.619   2.773
 88 A'   89 A'   90 A'   37 A"   91 A'   92 A'   38 A"   93 A'                 
  3.060   3.735   3.739   3.882   3.897   3.946   3.956   3.956
 94 A'   39 A"   95 A'   40 A"   96 A'   41 A"   42 A"   97 A'                 
  3.976   3.982   3.997   3.998   4.078   4.096   4.203   4.284
 43 A"   98 A'   44 A"   99 A'  100 A'  101 A'  102 A'  103 A'                 
  4.593   5.971   5.992   6.013   6.255   6.326   6.418   6.537
104 A'   45 A"  105 A'  106 A'   46 A"  107 A'  108 A'  109 A'                 
  6.929   7.525   7.539   7.604  13.770  13.892  14.009  23.355
110 A'   47 A"  111 A'  112 A'   48 A"  113 A'  114 A'  115 A'                 
 27.738  28.317  28.333  28.351  28.520  28.524  28.525  28.540
116 A'   49 A"  117 A'  118 A'   50 A"   51 A"  119 A'  120 A'                 
 28.602  47.819  66.700 127.863 127.876 127.895 151.553 163.053
121 A'  122 A'  123 A'   52 A"  124 A'  125 A'  126 A'  127 A'                 
289.715 289.728 289.8041020.5931901.712
 53 A"  128 A'  129 A'  130 A'  131 A'                                         

 Beta MOs, Restricted
 -- Occupied --                  
******* -482.87 -176.32 -165.73 -165.72 -165.72  -77.12  -62.52
  1 A'    2 A'    3 A'    4 A'    1 A"    5 A'    6 A'    7 A'                 
-56.341 -56.336 -56.336 -35.819 -31.312 -31.306 -31.306 -24.745
  8 A'    9 A'    2 A"   10 A'   11 A'    3 A"   12 A'   13 A'                 
-22.962 -22.961 -22.961 -22.957 -22.957 -10.356  -8.727  -6.615
 14 A'    4 A"   15 A'    5 A"   16 A'   17 A'   18 A'   19 A'                 
 -6.560  -6.544  -6.544  -6.368  -4.780  -4.777  -4.774  -4.772
 20 A'   21 A'    6 A"   22 A'   23 A'   24 A'    7 A"   25 A'                 
 -4.766  -4.765  -2.670  -2.666  -2.666  -2.653  -2.653  -2.046
  8 A"   26 A'   27 A'   28 A'    9 A"   29 A'   10 A"   30 A'                 
 -2.041  -2.041  -2.029  -2.029  -1.257  -0.814  -0.768  -0.671
 11 A"   31 A'   32 A'   12 A"   33 A'   34 A'   35 A'   36 A'                 
 -0.603  -0.510  -0.501  -0.468  -0.384  -0.348  -0.338  -0.318
 37 A'   38 A'   13 A"   39 A'   40 A'   14 A"   41 A'   42 A'                 
 -0.316  -0.288  -0.281
 15 A"   43 A'   16 A"                                                         
 -- Virtual --                   
 -0.157  -0.098  -0.090  -0.011   0.016   0.032   0.039   0.042
 44 A'   17 A"   45 A'   46 A'   47 A'   48 A'   18 A"   49 A'                 
  0.053   0.071   0.072   0.092   0.093   0.094   0.116   0.143
 50 A'   19 A"   51 A'   52 A'   20 A"   53 A'   54 A'   55 A'                 
  0.160   0.183   0.204   0.241   0.249   0.264   0.266   0.286
 56 A'   57 A'   21 A"   58 A'   59 A'   60 A'   22 A"   23 A"                 
  0.310   0.337   0.343   0.374   0.378   0.390   0.395   0.406
 61 A'   62 A'   63 A'   64 A'   24 A"   25 A"   65 A'   66 A'                 
  0.424   0.427   0.449   0.464   0.470   0.537   0.549   0.557
 67 A'   26 A"   68 A'   69 A'   27 A"   70 A'   28 A"   71 A'                 
  0.574   0.574   0.595   0.630   0.663   0.685   0.715   0.746
 72 A'   29 A"   73 A'   74 A'   30 A"   75 A'   31 A"   76 A'                 
  0.833   0.874   0.985   1.018   1.216   1.280   1.295   1.322
 77 A'   78 A'   79 A'   80 A'   32 A"   33 A"   81 A'   82 A'                 
  1.352   1.389   1.441   1.479   1.485   1.543   1.612   1.686
 83 A'   34 A"   84 A'   35 A"   85 A'   36 A"   86 A'   87 A'                 
  1.732   1.875   1.930   1.973   1.999   2.093   2.619   2.773
 88 A'   89 A'   90 A'   37 A"   91 A'   92 A'   38 A"   93 A'                 
  3.060   3.735   3.739   3.882   3.897   3.946   3.956   3.956
 94 A'   39 A"   95 A'   40 A"   96 A'   41 A"   42 A"   97 A'                 
  3.976   3.982   3.997   3.998   4.078   4.096   4.203   4.284
 43 A"   98 A'   44 A"   99 A'  100 A'  101 A'  102 A'  103 A'                 
  4.593   5.971   5.992   6.013   6.255   6.326   6.418   6.537
104 A'   45 A"  105 A'  106 A'   46 A"  107 A'  108 A'  109 A'                 
  6.929   7.525   7.539   7.604  13.770  13.892  14.009  23.355
110 A'   47 A"  111 A'  112 A'   48 A"  113 A'  114 A'  115 A'                 
 27.738  28.317  28.333  28.351  28.520  28.524  28.525  28.540
116 A'   49 A"  117 A'  118 A'   50 A"   51 A"  119 A'  120 A'                 
 28.602  47.819  66.700 127.863 127.876 127.895 151.553 163.053
121 A'  122 A'  123 A'   52 A"  124 A'  125 A'  126 A'  127 A'                 
289.715 289.728 289.8041020.5931901.712
 53 A"  128 A'  129 A'  130 A'  131 A'                                         
 --------------------------------------------------------------

          Ground-State Mulliken Net Atomic Charges

     Atom                 Charge (a.u.)
  ----------------------------------------
      1 C                     0.019867
      2 P                     0.130577
      3 I                    -0.106188
      4 Br                   -0.001547
      5 F                    -0.042709
  ----------------------------------------
  Sum of atomic charges =     0.000000

 -----------------------------------------------------------------
                    Cartesian Multipole Moments
 -----------------------------------------------------------------
    Charge (ESU x 10^10)
                 0.0000
    Dipole Moment (Debye)
         X      -0.2026      Y       0.8815      Z       0.0000
       Tot       0.9044
    Quadrupole Moments (Debye-Ang)
        XX     -67.2894     XY       1.2409     YY     -73.0134
        XZ      -0.0000     YZ       0.0000     ZZ     -71.2808
    Octopole Moments (Debye-Ang^2)
       XXX      -1.1221    XXY       0.8825    XYY      -3.0272
       YYY       5.6201    XXZ       0.0000    XYZ       0.0000
       YYZ      -0.0000    XZZ      -2.1797    YZZ       0.9670
       ZZZ       0.0000
    Hexadecapole Moments (Debye-Ang^3)
      XXXX   -2079.4722   XXXY      43.2035   XXYY    -426.8711
      XYYY      15.7669   YYYY    -252.8080   XXXZ      -0.0000
      XXYZ      -0.0000   XYYZ      -0.0000   YYYZ      -0.0000
      XXZZ    -406.0123   XYZZ       4.2692   YYZZ     -56.4621
      XZZZ      -0.0000   YZZZ       0.0000   ZZZZ     -94.6965
 -----------------------------------------------------------------
 Calculating analytic gradient of the SCF energy
 Gradient of SCF Energy
            1           2           3           4           5
    1  -0.0544684   0.0372641  -0.0128041   0.0577934  -0.0277850
    2   0.0981781  -0.0650852   0.0028099   0.0142193  -0.0501221
    3  -0.0000000   0.0000000  -0.0000000   0.0000000  -0.0000000
 Max gradient component =       9.818E-02
 RMS gradient           =       4.101E-02
 Gradient time:  CPU 9.23 s  wall 2.41 s
 Geometry Optimization Parameters
   NAtoms,    NIC,     NZ,  NCons,   NDum,   NFix, NCnnct, MaxDiis
        5      20       5       0       0       0       0       0

 Cartesian Hessian Update
 Hessian Updated using BFGS Update


** GEOMETRY OPTIMIZATION IN DELOCALIZED INTERNAL COORDINATES **
   Searching for a Minimum

   Optimization Cycle:   3

                       Coordinates (Angstroms)
     ATOM                X               Y               Z
      1  C         1.0356102532   -0.4217231203    0.0000000000
      2  P         0.0209398353    0.8063150512    0.0000000000
      3  I        -2.3887408022   -0.0261974861    0.0000000000
      4  Br        3.2475859395    0.0376362286    0.0000000000
      5  F         0.7014306336   -1.7902346592    0.0000000000
   Point Group: cs    Number of degrees of freedom:     7


   Energy is  -9972.971193689

 Hessian Updated using BFGS Update

  7 Hessian modes will be used to form the next step
  Hessian Eigenvalues:
     0.036446    0.076134    0.194218    0.250373    0.251644    0.266952
     0.978060

 Minimum Search - Taking Simple RFO Step
 Searching for Lamda that Minimizes Along All modes
 Value Taken    Lamda =  -0.07267526
 Calculated Step too Large.  Step scaled by  0.400531
 Step Taken.  Stepsize is  0.300000

                             Maximum     Tolerance    Cnvgd?
         Gradient           0.076644      0.000300      NO
         Displacement       0.186761      0.001200      NO
         Energy change     -0.034876      0.000001      NO


 New Cartesian Coordinates Obtained by Inverse Iteration

 Displacement from previous Coordinates is:  0.341077
 ----------------------------------------------------------------
             Standard Nuclear Orientation (Angstroms)
    I     Atom           X                Y                Z
 ----------------------------------------------------------------
    1      C       1.0356240353    -0.4224250144     0.0000000000
    2      P       0.0379441299     0.8550295679     0.0000000000
    3      I      -2.3202702833    -0.0651591372     0.0000000000
    4      Br      3.1215054516    -0.0222192584     0.0000000000
    5      F       0.7420225260    -1.7394301436     0.0000000000
 ----------------------------------------------------------------
 Molecular Point Group                 Cs    NOp =  2
 Largest Abelian Subgroup              Cs    NOp =  2
 Nuclear Repulsion Energy =   741.6783462445 hartrees
 There are       59 alpha and       59 beta electrons
 Applying Cartesian multipole field
    Component          Value
    ---------          -----
     (2,0,0)        1.00000E-11
     (0,2,0)        2.00000E-11
     (0,0,2)       -3.00000E-11
 Nucleus-field energy     =     0.0000000256 hartrees
 Requested basis set is 6-311++G(d,p)
 There are 68 shells and 184 basis functions
 A cutoff of  1.0D-11 yielded   1694 shell pairs
 There are     13308 function pairs (     14888 Cartesian)
 Smallest overlap matrix eigenvalue = 7.05E-04
 Guess MOs from SCF MO coefficient file

 -----------------------------------------------------------------------
  General SCF calculation program by
  Eric Jon Sundstrom, Paul Horn, Yuezhi Mao, Dmitri Zuev, Alec White,
  David Stuck, Shaama M.S., Shane Yost, Joonho Lee, David Small,
  Daniel Levine, Susi Lehtola, Hugh Burton, Evgeny Epifanovsky
 -----------------------------------------------------------------------
 Exchange:     0.2000 Hartree-Fock + 0.0800 Slater + 0.7200 B88
 Correlation:  0.1900 VWN1RPA + 0.8100 LYP
 Using SG-1 standard quadrature grid
 using 4 threads for integral computing
 -------------------------------------------------------
 OpenMP Integral computing Module                
 Release: version 2.0, May 2017, Q-Chem Inc. Pleasanton 
 -------------------------------------------------------
 -------------------------------------------------------
 OpenMP BLAS3 based DFT computing Module                
 Release: version 1.0, May 2013, Q-Chem Inc. Pittsburgh 
 -------------------------------------------------------
 A restricted SCF calculation will be
 performed using DIIS
 SCF converges when DIIS error is below 1.0e-08
 ---------------------------------------
  Cycle       Energy         DIIS error
 ---------------------------------------
    1   -9972.9912159762      9.10e-04  
    2   -9972.9957264943      2.05e-04  
    3   -9972.9956505039      2.42e-04  
    4   -9972.9958626272      1.07e-04  
    5   -9972.9959154805      2.70e-05  
    6   -9972.9959188082      8.56e-06  
    7   -9972.9959190986      3.12e-06  
    8   -9972.9959191297      1.28e-06  
    9   -9972.9959191347      2.68e-07  
   10   -9972.9959191349      1.00e-07  
   11   -9972.9959191349      2.92e-08  
   12   -9972.9959191348      5.57e-09  Convergence criterion met
 ---------------------------------------
 SCF time:   CPU 32.34s  wall 8.00s 
 SCF   energy in the final basis set =    -9972.9959191348
 Total energy in the final basis set =    -9972.9959191348

 --------------------------------------------------------------
             Orbital Energies (a.u.) and Symmetries
 --------------------------------------------------------------

 Alpha MOs, Restricted
 -- Occupied --                  
******* -482.87 -176.32 -165.72 -165.72 -165.72  -77.11  -62.52
  1 A'    2 A'    3 A'    4 A'    1 A"    5 A'    6 A'    7 A'                 
-56.340 -56.336 -56.336 -35.814 -31.307 -31.302 -31.301 -24.754
  8 A'    9 A'    2 A"   10 A'   11 A'    3 A"   12 A'   13 A'                 
-22.958 -22.956 -22.956 -22.952 -22.952 -10.354  -8.727  -6.611
 14 A'    4 A"   15 A'    5 A"   16 A'   17 A'   18 A'   19 A'                 
 -6.559  -6.545  -6.544  -6.363  -4.775  -4.773  -4.769  -4.768
 20 A'   21 A'    6 A"   22 A'   23 A'   24 A'    7 A"   25 A'                 
 -4.761  -4.761  -2.670  -2.666  -2.665  -2.654  -2.654  -2.041
  8 A"   26 A'   27 A'   28 A'    9 A"   29 A'   10 A"   30 A'                 
 -2.036  -2.036  -2.024  -2.024  -1.286  -0.824  -0.761  -0.669
 11 A"   31 A'   12 A"   32 A'   33 A'   34 A'   35 A'   36 A'                 
 -0.618  -0.528  -0.519  -0.471  -0.386  -0.349  -0.341  -0.318
 37 A'   38 A'   13 A"   39 A'   40 A'   14 A"   41 A'   42 A'                 
 -0.314  -0.285  -0.273
 15 A"   43 A'   16 A"                                                         
 -- Virtual --                   
 -0.130  -0.096  -0.073  -0.009   0.016   0.032   0.040   0.047
 44 A'   17 A"   45 A'   46 A'   47 A'   48 A'   18 A"   49 A'                 
  0.054   0.071   0.074   0.091   0.092   0.098   0.116   0.146
 50 A'   19 A"   51 A'   20 A"   52 A'   53 A'   54 A'   55 A'                 
  0.170   0.186   0.206   0.240   0.251   0.268   0.269   0.288
 56 A'   57 A'   21 A"   58 A'   59 A'   60 A'   22 A"   23 A"                 
  0.307   0.333   0.337   0.374   0.377   0.394   0.400   0.408
 61 A'   62 A'   63 A'   64 A'   24 A"   25 A"   65 A'   66 A'                 
  0.421   0.426   0.456   0.466   0.467   0.545   0.545   0.559
 67 A'   26 A"   68 A'   69 A'   27 A"   70 A'   28 A"   71 A'                 
  0.566   0.578   0.614   0.628   0.671   0.728   0.735   0.773
 29 A"   72 A'   73 A'   74 A'   30 A"   75 A'   31 A"   76 A'                 
  0.843   0.880   0.987   0.995   1.232   1.284   1.303   1.317
 77 A'   78 A'   79 A'   80 A'   32 A"   33 A"   81 A'   82 A'                 
  1.354   1.378   1.453   1.468   1.526   1.543   1.634   1.689
 83 A'   34 A"   84 A'   35 A"   85 A'   36 A"   86 A'   87 A'                 
  1.766   1.870   1.903   1.974   2.012   2.127   2.614   2.813
 88 A'   89 A'   90 A'   37 A"   91 A'   92 A'   38 A"   93 A'                 
  3.086   3.723   3.729   3.921   3.934   3.950   3.961   3.961
 94 A'   39 A"   95 A'   40 A"   96 A'   41 A"   42 A"   97 A'                 
  3.978   3.987   4.008   4.012   4.102   4.113   4.258   4.303
 43 A"   98 A'   99 A'   44 A"  100 A'  101 A'  102 A'  103 A'                 
  4.635   5.976   5.997   6.021   6.246   6.326   6.444   6.569
104 A'   45 A"  105 A'  106 A'   46 A"  107 A'  108 A'  109 A'                 
  6.924   7.526   7.546   7.624  13.775  13.899  13.998  23.381
110 A'   47 A"  111 A'  112 A'   48 A"  113 A'  114 A'  115 A'                 
 27.747  28.322  28.339  28.357  28.525  28.529  28.530  28.548
116 A'   49 A"  117 A'  118 A'   50 A"   51 A"  119 A'  120 A'                 
 28.609  47.827  66.693 127.868 127.882 127.901 151.561 163.040
121 A'  122 A'  123 A'   52 A"  124 A'  125 A'  126 A'  127 A'                 
289.717 289.737 289.8331020.6021901.721
 53 A"  128 A'  129 A'  130 A'  131 A'                                         

 Beta MOs, Restricted
 -- Occupied --                  
******* -482.87 -176.32 -165.72 -165.72 -165.72  -77.11  -62.52
  1 A'    2 A'    3 A'    4 A'    1 A"    5 A'    6 A'    7 A'                 
-56.340 -56.336 -56.336 -35.814 -31.307 -31.302 -31.301 -24.754
  8 A'    9 A'    2 A"   10 A'   11 A'    3 A"   12 A'   13 A'                 
-22.958 -22.956 -22.956 -22.952 -22.952 -10.354  -8.727  -6.611
 14 A'    4 A"   15 A'    5 A"   16 A'   17 A'   18 A'   19 A'                 
 -6.559  -6.545  -6.544  -6.363  -4.775  -4.773  -4.769  -4.768
 20 A'   21 A'    6 A"   22 A'   23 A'   24 A'    7 A"   25 A'                 
 -4.761  -4.761  -2.670  -2.666  -2.665  -2.654  -2.654  -2.041
  8 A"   26 A'   27 A'   28 A'    9 A"   29 A'   10 A"   30 A'                 
 -2.036  -2.036  -2.024  -2.024  -1.286  -0.824  -0.761  -0.669
 11 A"   31 A'   12 A"   32 A'   33 A'   34 A'   35 A'   36 A'                 
 -0.618  -0.528  -0.519  -0.471  -0.386  -0.349  -0.341  -0.318
 37 A'   38 A'   13 A"   39 A'   40 A'   14 A"   41 A'   42 A'                 
 -0.314  -0.285  -0.273
 15 A"   43 A'   16 A"                                                         
 -- Virtual --                   
 -0.130  -0.096  -0.073  -0.009   0.016   0.032   0.040   0.047
 44 A'   17 A"   45 A'   46 A'   47 A'   48 A'   18 A"   49 A'                 
  0.054   0.071   0.074   0.091   0.092   0.098   0.116   0.146
 50 A'   19 A"   51 A'   20 A"   52 A'   53 A'   54 A'   55 A'                 
  0.170   0.186   0.206   0.240   0.251   0.268   0.269   0.288
 56 A'   57 A'   21 A"   58 A'   59 A'   60 A'   22 A"   23 A"                 
  0.307   0.333   0.337   0.374   0.377   0.394   0.400   0.408
 61 A'   62 A'   63 A'   64 A'   24 A"   25 A"   65 A'   66 A'                 
  0.421   0.426   0.456   0.466   0.467   0.545   0.545   0.559
 67 A'   26 A"   68 A'   69 A'   27 A"   70 A'   28 A"   71 A'                 
  0.566   0.578   0.614   0.628   0.671   0.728   0.735   0.773
 29 A"   72 A'   73 A'   74 A'   30 A"   75 A'   31 A"   76 A'                 
  0.843   0.880   0.987   0.995   1.232   1.284   1.303   1.317
 77 A'   78 A'   79 A'   80 A'   32 A"   33 A"   81 A'   82 A'                 
  1.354   1.378   1.453   1.468   1.526   1.543   1.634   1.689
 83 A'   34 A"   84 A'   35 A"   85 A'   36 A"   86 A'   87 A'                 
  1.766   1.870   1.903   1.974   2.012   2.127   2.614   2.813
 88 A'   89 A'   90 A'   37 A"   91 A'   92 A'   38 A"   93 A'                 
  3.086   3.723   3.729   3.921   3.934   3.950   3.961   3.961
 94 A'   39 A"   95 A'   40 A"   96 A'   41 A"   42 A"   97 A'                 
  3.978   3.987   4.008   4.012   4.102   4.113   4.258   4.303
 43 A"   98 A'   99 A'   44 A"  100 A'  101 A'  102 A'  103 A'                 
  4.635   5.976   5.997   6.021   6.246   6.326   6.444   6.569
104 A'   45 A"  105 A'  106 A'   46 A"  107 A'  108 A'  109 A'                 
  6.924   7.526   7.546   7.624  13.775  13.899  13.998  23.381
110 A'   47 A"  111 A'  112 A'   48 A"  113 A'  114 A'  115 A'                 
 27.747  28.322  28.339  28.357  28.525  28.529  28.530  28.548
116 A'   49 A"  117 A'  118 A'   50 A"   51 A"  119 A'  120 A'                 
 28.609  47.827  66.693 127.868 127.882 127.901 151.561 163.040
121 A'  122 A'  123 A'   52 A"  124 A'  125 A'  126 A'  127 A'                 
289.717 289.737 289.8331020.6021901.721
 53 A"  128 A'  129 A'  130 A'  131 A'                                         
 --------------------------------------------------------------

          Ground-State Mulliken Net Atomic Charges

     Atom                 Charge (a.u.)
  ----------------------------------------
      1 C                    -0.016952
      2 P                     0.119378
      3 I                    -0.122802
      4 Br                    0.012193
      5 F                     0.008183
  ----------------------------------------
  Sum of atomic charges =     0.000000

 -----------------------------------------------------------------
                    Cartesian Multipole Moments
 -----------------------------------------------------------------
    Charge (ESU x 10^10)
                 0.0000
    Dipole Moment (Debye)
         X       0.1542      Y       0.6470      Z       0.0000
       Tot       0.6651
    Quadrupole Moments (Debye-Ang)
        XX     -67.7927     XY       1.0805     YY     -72.2819
        XZ       0.0000     YZ       0.0000     ZZ     -71.2670
    Octopole Moments (Debye-Ang^2)
       XXX       1.0408    XXY       0.7302    XYY      -2.6285
       YYY       8.5917    XXZ       0.0000    XYZ      -0.0000
       YYZ       0.0000    XZZ      -1.5117    YZZ       2.0568
       ZZZ       0.0000
    Hexadecapole Moments (Debye-Ang^3)
      XXXX   -1963.3480   XXXY      43.9733   XXYY    -401.4987
      XYYY      17.5616   YYYY    -250.9113   XXXZ       0.0000
      XXYZ       0.0000   XYYZ       0.0000   YYYZ       0.0000
      XXZZ    -381.3240   XYZZ       5.0865   YYZZ     -56.4249
      XZZZ       0.0000   YZZZ       0.0000   ZZZZ     -94.9453
 -----------------------------------------------------------------
 Calculating analytic gradient of the SCF energy
 Gradient of SCF Energy
            1           2           3           4           5
    1  -0.0456077   0.0245881  -0.0086493   0.0444420  -0.0147732
    2   0.0536757  -0.0417433   0.0014003   0.0101392  -0.0234719
    3  -0.0000000   0.0000000  -0.0000000   0.0000000  -0.0000000
 Max gradient component =       5.368E-02
 RMS gradient           =       2.612E-02
 Gradient time:  CPU 9.60 s  wall 2.50 s
 Geometry Optimization Parameters
   NAtoms,    NIC,     NZ,  NCons,   NDum,   NFix, NCnnct, MaxDiis
        5      20       5       0       0       0       0       0

 Cartesian Hessian Update
 Hessian Updated using BFGS Update


** GEOMETRY OPTIMIZATION IN DELOCALIZED INTERNAL COORDINATES **
   Searching for a Minimum

   Optimization Cycle:   4

                       Coordinates (Angstroms)
     ATOM                X               Y               Z
      1  C         1.0356240353   -0.4224250144    0.0000000000
      2  P         0.0379441299    0.8550295679    0.0000000000
      3  I        -2.3202702833   -0.0651591372    0.0000000000
      4  Br        3.1215054516   -0.0222192584    0.0000000000
      5  F         0.7420225260   -1.7394301436    0.0000000000
   Point Group: cs    Number of degrees of freedom:     7


   Energy is  -9972.995919135

 Hessian Updated using BFGS Update

  7 Hessian modes will be used to form the next step
  Hessian Eigenvalues:
     0.057444    0.076584    0.224293    0.250353    0.253249    0.284740
     0.937036

 Minimum Search - Taking Simple RFO Step
 Searching for Lamda that Minimizes Along All modes
 Value Taken    Lamda =  -0.03345036
 Calculated Step too Large.  Step scaled by  0.542950
 Step Taken.  Stepsize is  0.300000

                             Maximum     Tolerance    Cnvgd?
         Gradient           0.042463      0.000300      NO
         Displacement       0.180862      0.001200      NO
         Energy change     -0.024725      0.000001      NO


 New Cartesian Coordinates Obtained by Inverse Iteration

 Displacement from previous Coordinates is:  0.325983
 ----------------------------------------------------------------
             Standard Nuclear Orientation (Angstroms)
    I     Atom           X                Y                Z
 ----------------------------------------------------------------
    1      C       1.0461166026    -0.4159942770     0.0000000000
    2      P       0.0578651590     0.8992240194     0.0000000000
    3      I      -2.2511935753    -0.0972351826     0.0000000000
    4      Br      2.9899766358    -0.0699445546     0.0000000000
    5      F       0.7740610374    -1.7102539909     0.0000000000
 ----------------------------------------------------------------
 Molecular Point Group                 Cs    NOp =  2
 Largest Abelian Subgroup              Cs    NOp =  2
 Nuclear Repulsion Energy =   762.6584733861 hartrees
 There are       59 alpha and       59 beta electrons
 Applying Cartesian multipole field
    Component          Value
    ---------          -----
     (2,0,0)        1.00000E-11
     (0,2,0)        2.00000E-11
     (0,0,2)       -3.00000E-11
 Nucleus-field energy     =     0.0000000241 hartrees
 Requested basis set is 6-311++G(d,p)
 There are 68 shells and 184 basis functions
 A cutoff of  1.0D-11 yielded   1714 shell pairs
 There are     13452 function pairs (     15056 Cartesian)
 Smallest overlap matrix eigenvalue = 5.82E-04
 Guess MOs from SCF MO coefficient file

 -----------------------------------------------------------------------
  General SCF calculation program by
  Eric Jon Sundstrom, Paul Horn, Yuezhi Mao, Dmitri Zuev, Alec White,
  David Stuck, Shaama M.S., Shane Yost, Joonho Lee, David Small,
  Daniel Levine, Susi Lehtola, Hugh Burton, Evgeny Epifanovsky
 -----------------------------------------------------------------------
 Exchange:     0.2000 Hartree-Fock + 0.0800 Slater + 0.7200 B88
 Correlation:  0.1900 VWN1RPA + 0.8100 LYP
 Using SG-1 standard quadrature grid
 using 4 threads for integral computing
 -------------------------------------------------------
 OpenMP Integral computing Module                
 Release: version 2.0, May 2017, Q-Chem Inc. Pleasanton 
 -------------------------------------------------------
 -------------------------------------------------------
 OpenMP BLAS3 based DFT computing Module                
 Release: version 1.0, May 2013, Q-Chem Inc. Pittsburgh 
 -------------------------------------------------------
 A restricted SCF calculation will be
 performed using DIIS
 SCF converges when DIIS error is below 1.0e-08
 ---------------------------------------
  Cycle       Energy         DIIS error
 ---------------------------------------
    1   -9973.0048719588      8.35e-04  
    2   -9973.0087591605      3.13e-04  
    3   -9973.0083349225      4.43e-04  
    4   -9973.0091515726      9.70e-05  
    5   -9973.0091973799      3.49e-05  
    6   -9973.0092021149      8.43e-06  
    7   -9973.0092023565      3.86e-06  
    8   -9973.0092024016      8.92e-07  
    9   -9973.0092024040      2.18e-07  
   10   -9973.0092024040      8.62e-08  
   11   -9973.0092024041      2.32e-08  
   12   -9973.0092024040      3.30e-09  Convergence criterion met
 ---------------------------------------
 SCF time:   CPU 33.17s  wall 9.00s 
 SCF   energy in the final basis set =    -9973.0092024040
 Total energy in the final basis set =    -9973.0092024040

 --------------------------------------------------------------
             Orbital Energies (a.u.) and Symmetries
 --------------------------------------------------------------

 Alpha MOs, Restricted
 -- Occupied --                  
******* -482.87 -176.31 -165.72 -165.71 -165.71  -77.11  -62.52
  1 A'    2 A'    3 A'    4 A'    1 A"    5 A'    6 A'    7 A'                 
-56.343 -56.339 -56.339 -35.809 -31.302 -31.297 -31.296 -24.754
  8 A'    9 A'    2 A"   10 A'   11 A'    3 A"   12 A'   13 A'                 
-22.952 -22.951 -22.951 -22.947 -22.947 -10.350  -8.731  -6.606
 14 A'    4 A"   15 A'   16 A'    5 A"   17 A'   18 A'   19 A'                 
 -6.563  -6.549  -6.549  -6.358  -4.770  -4.768  -4.764  -4.763
 20 A'   21 A'    6 A"   22 A'   23 A'   24 A'    7 A"   25 A'                 
 -4.756  -4.756  -2.673  -2.670  -2.669  -2.658  -2.658  -2.036
  8 A"   26 A'   27 A'   28 A'    9 A"   29 A'   10 A"   30 A'                 
 -2.031  -2.031  -2.020  -2.020  -1.297  -0.845  -0.754  -0.667
 11 A"   31 A'   12 A"   32 A'   33 A'   34 A'   35 A'   36 A'                 
 -0.621  -0.538  -0.527  -0.475  -0.388  -0.357  -0.346  -0.319
 37 A'   38 A'   13 A"   39 A'   40 A'   14 A"   41 A'   42 A'                 
 -0.311  -0.281  -0.264
 15 A"   43 A'   16 A"                                                         
 -- Virtual --                   
 -0.106  -0.094  -0.052  -0.008   0.017   0.033   0.040   0.048
 44 A'   17 A"   45 A'   46 A'   47 A'   48 A'   18 A"   49 A'                 
  0.056   0.070   0.076   0.090   0.094   0.101   0.114   0.150
 50 A'   19 A"   51 A'   20 A"   52 A'   53 A'   54 A'   55 A'                 
  0.174   0.188   0.209   0.239   0.255   0.272   0.272   0.289
 56 A'   57 A'   21 A"   58 A'   59 A'   60 A'   22 A"   23 A"                 
  0.306   0.328   0.332   0.374   0.376   0.398   0.404   0.409
 61 A'   62 A'   63 A'   64 A'   24 A"   25 A"   65 A'   66 A'                 
  0.421   0.424   0.463   0.471   0.471   0.537   0.547   0.558
 26 A"   67 A'   68 A'   69 A'   27 A"   28 A"   70 A'   29 A"                 
  0.559   0.584   0.621   0.644   0.679   0.750   0.775   0.794
 71 A'   72 A'   73 A'   74 A'   30 A"   31 A"   75 A'   76 A'                 
  0.851   0.892   0.974   0.998   1.251   1.288   1.309   1.319
 77 A'   78 A'   79 A'   80 A'   32 A"   33 A"   81 A'   82 A'                 
  1.361   1.379   1.452   1.462   1.546   1.597   1.656   1.687
 83 A'   34 A"   84 A'   35 A"   36 A"   85 A'   86 A'   87 A'                 
  1.764   1.883   1.898   1.974   2.024   2.147   2.612   2.854
 88 A'   89 A'   90 A'   37 A"   91 A'   92 A'   38 A"   93 A'                 
  3.096   3.722   3.728   3.938   3.953   3.955   3.967   3.967
 94 A'   39 A"   95 A'   40 A"   96 A'   41 A"   42 A"   97 A'                 
  3.980   3.989   4.020   4.030   4.112   4.144   4.283   4.336
 43 A"   98 A'   99 A'   44 A"  100 A'  101 A'  102 A'  103 A'                 
  4.649   5.981   6.003   6.029   6.245   6.326   6.448   6.614
104 A'   45 A"  105 A'  106 A'   46 A"  107 A'  108 A'  109 A'                 
  6.920   7.524   7.551   7.625  13.781  13.904  13.991  23.403
110 A'   47 A"  111 A'  112 A'   48 A"  113 A'  114 A'  115 A'                 
 27.757  28.327  28.345  28.364  28.530  28.535  28.536  28.556
116 A'   49 A"  117 A'  118 A'   50 A"   51 A"  119 A'  120 A'                 
 28.617  47.842  66.697 127.873 127.889 127.908 151.571 163.033
121 A'  122 A'  123 A'   52 A"  124 A'  125 A'  126 A'  127 A'                 
289.718 289.744 289.8471020.6211901.730
 53 A"  128 A'  129 A'  130 A'  131 A'                                         

 Beta MOs, Restricted
 -- Occupied --                  
******* -482.87 -176.31 -165.72 -165.71 -165.71  -77.11  -62.52
  1 A'    2 A'    3 A'    4 A'    1 A"    5 A'    6 A'    7 A'                 
-56.343 -56.339 -56.339 -35.809 -31.302 -31.297 -31.296 -24.754
  8 A'    9 A'    2 A"   10 A'   11 A'    3 A"   12 A'   13 A'                 
-22.952 -22.951 -22.951 -22.947 -22.947 -10.350  -8.731  -6.606
 14 A'    4 A"   15 A'   16 A'    5 A"   17 A'   18 A'   19 A'                 
 -6.563  -6.549  -6.549  -6.358  -4.770  -4.768  -4.764  -4.763
 20 A'   21 A'    6 A"   22 A'   23 A'   24 A'    7 A"   25 A'                 
 -4.756  -4.756  -2.673  -2.670  -2.669  -2.658  -2.658  -2.036
  8 A"   26 A'   27 A'   28 A'    9 A"   29 A'   10 A"   30 A'                 
 -2.031  -2.031  -2.020  -2.020  -1.297  -0.845  -0.754  -0.667
 11 A"   31 A'   12 A"   32 A'   33 A'   34 A'   35 A'   36 A'                 
 -0.621  -0.538  -0.527  -0.475  -0.388  -0.357  -0.346  -0.319
 37 A'   38 A'   13 A"   39 A'   40 A'   14 A"   41 A'   42 A'                 
 -0.311  -0.281  -0.264
 15 A"   43 A'   16 A"                                                         
 -- Virtual --                   
 -0.106  -0.094  -0.052  -0.008   0.017   0.033   0.040   0.048
 44 A'   17 A"   45 A'   46 A'   47 A'   48 A'   18 A"   49 A'                 
  0.056   0.070   0.076   0.090   0.094   0.101   0.114   0.150
 50 A'   19 A"   51 A'   20 A"   52 A'   53 A'   54 A'   55 A'                 
  0.174   0.188   0.209   0.239   0.255   0.272   0.272   0.289
 56 A'   57 A'   21 A"   58 A'   59 A'   60 A'   22 A"   23 A"                 
  0.306   0.328   0.332   0.374   0.376   0.398   0.404   0.409
 61 A'   62 A'   63 A'   64 A'   24 A"   25 A"   65 A'   66 A'                 
  0.421   0.424   0.463   0.471   0.471   0.537   0.547   0.558
 26 A"   67 A'   68 A'   69 A'   27 A"   28 A"   70 A'   29 A"                 
  0.559   0.584   0.621   0.644   0.679   0.750   0.775   0.794
 71 A'   72 A'   73 A'   74 A'   30 A"   31 A"   75 A'   76 A'                 
  0.851   0.892   0.974   0.998   1.251   1.288   1.309   1.319
 77 A'   78 A'   79 A'   80 A'   32 A"   33 A"   81 A'   82 A'                 
  1.361   1.379   1.452   1.462   1.546   1.597   1.656   1.687
 83 A'   34 A"   84 A'   35 A"   36 A"   85 A'   86 A'   87 A'                 
  1.764   1.883   1.898   1.974   2.024   2.147   2.612   2.854
 88 A'   89 A'   90 A'   37 A"   91 A'   92 A'   38 A"   93 A'                 
  3.096   3.722   3.728   3.938   3.953   3.955   3.967   3.967
 94 A'   39 A"   95 A'   40 A"   96 A'   41 A"   42 A"   97 A'                 
  3.980   3.989   4.020   4.030   4.112   4.144   4.283   4.336
 43 A"   98 A'   99 A'   44 A"  100 A'  101 A'  102 A'  103 A'                 
  4.649   5.981   6.003   6.029   6.245   6.326   6.448   6.614
104 A'   45 A"  105 A'  106 A'   46 A"  107 A'  108 A'  109 A'                 
  6.920   7.524   7.551   7.625  13.781  13.904  13.991  23.403
110 A'   47 A"  111 A'  112 A'   48 A"  113 A'  114 A'  115 A'                 
 27.757  28.327  28.345  28.364  28.530  28.535  28.536  28.556
116 A'   49 A"  117 A'  118 A'   50 A"   51 A"  119 A'  120 A'                 
 28.617  47.842  66.697 127.873 127.889 127.908 151.571 163.033
121 A'  122 A'  123 A'   52 A"  124 A'  125 A'  126 A'  127 A'                 
289.718 289.744 289.8471020.6211901.730
 53 A"  128 A'  129 A'  130 A'  131 A'                                         
 --------------------------------------------------------------

          Ground-State Mulliken Net Atomic Charges

     Atom                 Charge (a.u.)
  ----------------------------------------
      1 C                    -0.049199
      2 P                     0.105623
      3 I                    -0.135347
      4 Br                    0.046268
      5 F                     0.032654
  ----------------------------------------
  Sum of atomic charges =    -0.000000

 -----------------------------------------------------------------
                    Cartesian Multipole Moments
 -----------------------------------------------------------------
    Charge (ESU x 10^10)
                -0.0000
    Dipole Moment (Debye)
         X       0.6771      Y       0.5655      Z      -0.0000
       Tot       0.8822
    Quadrupole Moments (Debye-Ang)
        XX     -67.4837     XY       1.0223     YY     -71.8887
        XZ      -0.0000     YZ      -0.0000     ZZ     -71.1660
    Octopole Moments (Debye-Ang^2)
       XXX       5.5907    XXY       0.6695    XYY      -2.2211
       YYY      11.3820    XXZ      -0.0000    XYZ       0.0000
       YYZ      -0.0000    XZZ      -0.5472    YZZ       2.9127
       ZZZ      -0.0000
    Hexadecapole Moments (Debye-Ang^3)
      XXXX   -1837.2291   XXXY      43.6354   XXYY    -376.2541
      XYYY      18.6603   YYYY    -253.7204   XXXZ      -0.0000
      XXYZ      -0.0000   XYYZ      -0.0000   YYYZ      -0.0000
      XXZZ    -355.9795   XYZZ       5.4825   YYZZ     -57.0168
      XZZZ      -0.0000   YZZZ      -0.0000   ZZZZ     -94.8644
 -----------------------------------------------------------------
 Calculating analytic gradient of the SCF energy
 Gradient of SCF Energy
            1           2           3           4           5
    1  -0.0311023   0.0185161  -0.0045867   0.0188412  -0.0016682
    2   0.0213365  -0.0224873   0.0000998   0.0042286  -0.0031776
    3  -0.0000000   0.0000000   0.0000000   0.0000000   0.0000000
 Max gradient component =       3.110E-02
 RMS gradient           =       1.336E-02
 Gradient time:  CPU 9.84 s  wall 2.56 s
 Geometry Optimization Parameters
   NAtoms,    NIC,     NZ,  NCons,   NDum,   NFix, NCnnct, MaxDiis
        5      20       5       0       0       0       0       0

 Cartesian Hessian Update
 Hessian Updated using BFGS Update


** GEOMETRY OPTIMIZATION IN DELOCALIZED INTERNAL COORDINATES **
   Searching for a Minimum

   Optimization Cycle:   5

                       Coordinates (Angstroms)
     ATOM                X               Y               Z
      1  C         1.0461166026   -0.4159942770    0.0000000000
      2  P         0.0578651590    0.8992240194    0.0000000000
      3  I        -2.2511935753   -0.0972351826    0.0000000000
      4  Br        2.9899766358   -0.0699445546    0.0000000000
      5  F         0.7740610374   -1.7102539909    0.0000000000
   Point Group: cs    Number of degrees of freedom:     7


   Energy is  -9973.009202404

 Hessian Updated using BFGS Update

  7 Hessian modes will be used to form the next step
  Hessian Eigenvalues:
     0.075561    0.081008    0.232407    0.250303    0.262828    0.308043
     0.902353

 Minimum Search - Taking Simple RFO Step
 Searching for Lamda that Minimizes Along All modes
 Value Taken    Lamda =  -0.00617290
 Step Taken.  Stepsize is  0.239736

                             Maximum     Tolerance    Cnvgd?
         Gradient           0.021375      0.000300      NO
         Displacement       0.178869      0.001200      NO
         Energy change     -0.013283      0.000001      NO


 New Cartesian Coordinates Obtained by Inverse Iteration

 Displacement from previous Coordinates is:  0.257847
 ----------------------------------------------------------------
             Standard Nuclear Orientation (Angstroms)
    I     Atom           X                Y                Z
 ----------------------------------------------------------------
    1      C       1.0647096277    -0.3999645833     0.0000000000
    2      P       0.0645392044     0.9377065208     0.0000000000
    3      I      -2.1828249645    -0.1326881179     0.0000000000
    4      Br      2.8966948029    -0.1084150809     0.0000000000
    5      F       0.7737071889    -1.6908427245     0.0000000000
 ----------------------------------------------------------------
 Molecular Point Group                 Cs    NOp =  2
 Largest Abelian Subgroup              Cs    NOp =  2
 Nuclear Repulsion Energy =   780.6506225443 hartrees
 There are       59 alpha and       59 beta electrons
 Applying Cartesian multipole field
    Component          Value
    ---------          -----
     (2,0,0)        1.00000E-11
     (0,2,0)        2.00000E-11
     (0,0,2)       -3.00000E-11
 Nucleus-field energy     =     0.0000000229 hartrees
 Requested basis set is 6-311++G(d,p)
 There are 68 shells and 184 basis functions
 A cutoff of  1.0D-11 yielded   1738 shell pairs
 There are     13678 function pairs (     15321 Cartesian)
 Smallest overlap matrix eigenvalue = 4.33E-04
 Guess MOs from SCF MO coefficient file

 -----------------------------------------------------------------------
  General SCF calculation program by
  Eric Jon Sundstrom, Paul Horn, Yuezhi Mao, Dmitri Zuev, Alec White,
  David Stuck, Shaama M.S., Shane Yost, Joonho Lee, David Small,
  Daniel Levine, Susi Lehtola, Hugh Burton, Evgeny Epifanovsky
 -----------------------------------------------------------------------
 Exchange:     0.2000 Hartree-Fock + 0.0800 Slater + 0.7200 B88
 Correlation:  0.1900 VWN1RPA + 0.8100 LYP
 Using SG-1 standard quadrature grid
 using 4 threads for integral computing
 -------------------------------------------------------
 OpenMP Integral computing Module                
 Release: version 2.0, May 2017, Q-Chem Inc. Pleasanton 
 -------------------------------------------------------
 -------------------------------------------------------
 OpenMP BLAS3 based DFT computing Module                
 Release: version 1.0, May 2013, Q-Chem Inc. Pittsburgh 
 -------------------------------------------------------
 A restricted SCF calculation will be
 performed using DIIS
 SCF converges when DIIS error is below 1.0e-08
 ---------------------------------------
  Cycle       Energy         DIIS error
 ---------------------------------------
    1   -9973.0069521007      7.60e-04  
    2   -9973.0103201549      2.93e-04  
    3   -9973.0100593902      3.89e-04  
    4   -9973.0106471295      9.05e-05  
    5   -9973.0106856234      3.71e-05  
    6   -9973.0106912432      7.95e-06  
    7   -9973.0106914775      3.76e-06  
    8   -9973.0106915182      5.51e-07  
    9   -9973.0106915188      2.10e-07  
   10   -9973.0106915189      7.27e-08  
   11   -9973.0106915189      1.75e-08  
   12   -9973.0106915188      2.90e-09  Convergence criterion met
 ---------------------------------------
 SCF time:   CPU 34.02s  wall 9.00s 
 SCF   energy in the final basis set =    -9973.0106915188
 Total energy in the final basis set =    -9973.0106915188

 --------------------------------------------------------------
             Orbital Energies (a.u.) and Symmetries
 --------------------------------------------------------------

 Alpha MOs, Restricted
 -- Occupied --                  
******* -482.87 -176.31 -165.71 -165.71 -165.71  -77.11  -62.53
  1 A'    2 A'    3 A'    4 A'    1 A"    5 A'    6 A'    7 A'                 
-56.348 -56.344 -56.344 -35.806 -31.298 -31.293 -31.293 -24.748
  8 A'    2 A"    9 A'   10 A'   11 A'    3 A"   12 A'   13 A'                 
-22.949 -22.948 -22.948 -22.944 -22.944 -10.345  -8.736  -6.601
 14 A'    4 A"   15 A'   16 A'    5 A"   17 A'   18 A'   19 A'                 
 -6.568  -6.555  -6.555  -6.355  -4.766  -4.764  -4.759  -4.759
 20 A'   21 A'    6 A"   22 A'   23 A'   24 A'    7 A"   25 A'                 
 -4.753  -4.753  -2.679  -2.675  -2.675  -2.664  -2.664  -2.032
  8 A"   26 A'   27 A'    9 A"   28 A'   29 A'   10 A"   30 A'                 
 -2.028  -2.028  -2.016  -2.016  -1.293  -0.868  -0.747  -0.664
 11 A"   31 A'   32 A'   12 A"   33 A'   34 A'   35 A'   36 A'                 
 -0.617  -0.539  -0.525  -0.478  -0.390  -0.366  -0.349  -0.320
 37 A'   38 A'   13 A"   39 A'   40 A'   14 A"   41 A'   42 A'                 
 -0.309  -0.278  -0.257
 15 A"   43 A'   16 A"                                                         
 -- Virtual --                   
 -0.094  -0.091  -0.033  -0.008   0.017   0.034   0.040   0.048
 17 A"   44 A'   45 A'   46 A'   47 A'   48 A'   18 A"   49 A'                 
  0.057   0.069   0.079   0.091   0.096   0.103   0.112   0.153
 50 A'   19 A"   51 A'   20 A"   52 A'   53 A'   54 A'   55 A'                 
  0.173   0.189   0.212   0.236   0.257   0.274   0.275   0.290
 56 A'   57 A'   21 A"   58 A'   59 A'   22 A"   60 A'   23 A"                 
  0.307   0.323   0.328   0.373   0.374   0.401   0.408   0.411
 61 A'   62 A'   63 A'   64 A'   24 A"   25 A"   65 A'   66 A'                 
  0.416   0.427   0.473   0.480   0.481   0.527   0.546   0.552
 26 A"   67 A'   68 A'   69 A'   27 A"   28 A"   70 A'   29 A"                 
  0.562   0.590   0.617   0.664   0.687   0.760   0.795   0.809
 71 A'   72 A'   73 A'   74 A'   30 A"   31 A"   75 A'   76 A'                 
  0.866   0.911   0.959   1.010   1.261   1.292   1.312   1.331
 77 A'   78 A'   79 A'   80 A'   32 A"   33 A"   81 A'   82 A'                 
  1.370   1.396   1.449   1.457   1.550   1.639   1.677   1.688
 83 A'   34 A"   84 A'   35 A"   36 A"   85 A'   86 A'   87 A'                 
  1.767   1.879   1.904   1.973   2.029   2.141   2.613   2.895
 88 A'   89 A'   90 A'   37 A"   91 A'   92 A'   38 A"   93 A'                 
  3.078   3.726   3.732   3.936   3.957   3.959   3.971   3.972
 94 A'   39 A"   95 A'   40 A"   96 A'   41 A"   97 A'   42 A"                 
  3.981   3.989   4.030   4.044   4.122   4.163   4.285   4.344
 43 A"   98 A'   99 A'   44 A"  100 A'  101 A'  102 A'  103 A'                 
  4.651   5.984   6.007   6.036   6.250   6.330   6.449   6.652
104 A'   45 A"  105 A'  106 A'   46 A"  107 A'  108 A'  109 A'                 
  6.913   7.520   7.552   7.622  13.786  13.910  13.982  23.406
110 A'   47 A"  111 A'  112 A'   48 A"  113 A'  114 A'  115 A'                 
 27.766  28.331  28.350  28.370  28.534  28.539  28.540  28.564
116 A'   49 A"  117 A'  118 A'   50 A"   51 A"  119 A'  120 A'                 
 28.624  47.865  66.705 127.877 127.894 127.913 151.579 163.024
121 A'  122 A'  123 A'   52 A"  124 A'  125 A'  126 A'  127 A'                 
289.716 289.747 289.8441020.6521901.738
 53 A"  128 A'  129 A'  130 A'  131 A'                                         

 Beta MOs, Restricted
 -- Occupied --                  
******* -482.87 -176.31 -165.71 -165.71 -165.71  -77.11  -62.53
  1 A'    2 A'    3 A'    4 A'    1 A"    5 A'    6 A'    7 A'                 
-56.348 -56.344 -56.344 -35.806 -31.298 -31.293 -31.293 -24.748
  8 A'    2 A"    9 A'   10 A'   11 A'    3 A"   12 A'   13 A'                 
-22.949 -22.948 -22.948 -22.944 -22.944 -10.345  -8.736  -6.601
 14 A'    4 A"   15 A'   16 A'    5 A"   17 A'   18 A'   19 A'                 
 -6.568  -6.555  -6.555  -6.355  -4.766  -4.764  -4.759  -4.759
 20 A'   21 A'    6 A"   22 A'   23 A'   24 A'    7 A"   25 A'                 
 -4.753  -4.753  -2.679  -2.675  -2.675  -2.664  -2.664  -2.032
  8 A"   26 A'   27 A'    9 A"   28 A'   29 A'   10 A"   30 A'                 
 -2.028  -2.028  -2.016  -2.016  -1.293  -0.868  -0.747  -0.664
 11 A"   31 A'   32 A'   12 A"   33 A'   34 A'   35 A'   36 A'                 
 -0.617  -0.539  -0.525  -0.478  -0.390  -0.366  -0.349  -0.320
 37 A'   38 A'   13 A"   39 A'   40 A'   14 A"   41 A'   42 A'                 
 -0.309  -0.278  -0.257
 15 A"   43 A'   16 A"                                                         
 -- Virtual --                   
 -0.094  -0.091  -0.033  -0.008   0.017   0.034   0.040   0.048
 17 A"   44 A'   45 A'   46 A'   47 A'   48 A'   18 A"   49 A'                 
  0.057   0.069   0.079   0.091   0.096   0.103   0.112   0.153
 50 A'   19 A"   51 A'   20 A"   52 A'   53 A'   54 A'   55 A'                 
  0.173   0.189   0.212   0.236   0.257   0.274   0.275   0.290
 56 A'   57 A'   21 A"   58 A'   59 A'   22 A"   60 A'   23 A"                 
  0.307   0.323   0.328   0.373   0.374   0.401   0.408   0.411
 61 A'   62 A'   63 A'   64 A'   24 A"   25 A"   65 A'   66 A'                 
  0.416   0.427   0.473   0.480   0.481   0.527   0.546   0.552
 26 A"   67 A'   68 A'   69 A'   27 A"   28 A"   70 A'   29 A"                 
  0.562   0.590   0.617   0.664   0.687   0.760   0.795   0.809
 71 A'   72 A'   73 A'   74 A'   30 A"   31 A"   75 A'   76 A'                 
  0.866   0.911   0.959   1.010   1.261   1.292   1.312   1.331
 77 A'   78 A'   79 A'   80 A'   32 A"   33 A"   81 A'   82 A'                 
  1.370   1.396   1.449   1.457   1.550   1.639   1.677   1.688
 83 A'   34 A"   84 A'   35 A"   36 A"   85 A'   86 A'   87 A'                 
  1.767   1.879   1.904   1.973   2.029   2.141   2.613   2.895
 88 A'   89 A'   90 A'   37 A"   91 A'   92 A'   38 A"   93 A'                 
  3.078   3.726   3.732   3.936   3.957   3.959   3.971   3.972
 94 A'   39 A"   95 A'   40 A"   96 A'   41 A"   97 A'   42 A"                 
  3.981   3.989   4.030   4.044   4.122   4.163   4.285   4.344
 43 A"   98 A'   99 A'   44 A"  100 A'  101 A'  102 A'  103 A'                 
  4.651   5.984   6.007   6.036   6.250   6.330   6.449   6.652
104 A'   45 A"  105 A'  106 A'   46 A"  107 A'  108 A'  109 A'                 
  6.913   7.520   7.552   7.622  13.786  13.910  13.982  23.406
110 A'   47 A"  111 A'  112 A'   48 A"  113 A'  114 A'  115 A'                 
 27.766  28.331  28.350  28.370  28.534  28.539  28.540  28.564
116 A'   49 A"  117 A'  118 A'   50 A"   51 A"  119 A'  120 A'                 
 28.624  47.865  66.705 127.877 127.894 127.913 151.579 163.024
121 A'  122 A'  123 A'   52 A"  124 A'  125 A'  126 A'  127 A'                 
289.716 289.747 289.8441020.6521901.738
 53 A"  128 A'  129 A'  130 A'  131 A'                                         
 --------------------------------------------------------------

          Ground-State Mulliken Net Atomic Charges

     Atom                 Charge (a.u.)
  ----------------------------------------
      1 C                    -0.077486
      2 P                     0.090448
      3 I                    -0.137356
      4 Br                    0.091492
      5 F                     0.032902
  ----------------------------------------
  Sum of atomic charges =    -0.000000

 -----------------------------------------------------------------
                    Cartesian Multipole Moments
 -----------------------------------------------------------------
    Charge (ESU x 10^10)
                -0.0000
    Dipole Moment (Debye)
         X       1.1253      Y       0.5711      Z       0.0000
       Tot       1.2619
    Quadrupole Moments (Debye-Ang)
        XX     -66.6943     XY       1.0372     YY     -71.8018
        XZ      -0.0000     YZ      -0.0000     ZZ     -71.0326
    Octopole Moments (Debye-Ang^2)
       XXX       8.9806    XXY       0.8864    XYY      -2.5421
       YYY      14.4632    XXZ      -0.0000    XYZ      -0.0000
       YYZ       0.0000    XZZ      -0.1594    YZZ       3.8189
       ZZZ      -0.0000
    Hexadecapole Moments (Debye-Ang^3)
      XXXX   -1730.9986   XXXY      41.1560   XXYY    -356.0891
      XYYY      17.7052   YYYY    -259.1902   XXXZ      -0.0000
      XXYZ      -0.0000   XYYZ      -0.0000   YYYZ      -0.0000
      XXZZ    -335.2758   XYZZ       5.0462   YYZZ     -57.9701
      XZZZ      -0.0000   YZZZ      -0.0000   ZZZZ     -94.5940
 -----------------------------------------------------------------
 Calculating analytic gradient of the SCF energy
 Gradient of SCF Energy
            1           2           3           4           5
    1   0.0050090   0.0106519   0.0012753  -0.0214599   0.0045237
    2   0.0083861  -0.0078144   0.0001019  -0.0028702   0.0021966
    3   0.0000000  -0.0000000   0.0000000  -0.0000000   0.0000000
 Max gradient component =       2.146E-02
 RMS gradient           =       7.144E-03
 Gradient time:  CPU 10.09 s  wall 2.63 s
 Geometry Optimization Parameters
   NAtoms,    NIC,     NZ,  NCons,   NDum,   NFix, NCnnct, MaxDiis
        5      20       5       0       0       0       0       0

 Cartesian Hessian Update
 Hessian Updated using BFGS Update


** GEOMETRY OPTIMIZATION IN DELOCALIZED INTERNAL COORDINATES **
   Searching for a Minimum

   Optimization Cycle:   6

                       Coordinates (Angstroms)
     ATOM                X               Y               Z
      1  C         1.0647096277   -0.3999645833    0.0000000000
      2  P         0.0645392044    0.9377065208    0.0000000000
      3  I        -2.1828249645   -0.1326881179    0.0000000000
      4  Br        2.8966948029   -0.1084150809    0.0000000000
      5  F         0.7737071889   -1.6908427245    0.0000000000
   Point Group: cs    Number of degrees of freedom:     7


   Energy is  -9973.010691519

 Hessian Updated using BFGS Update

  7 Hessian modes will be used to form the next step
  Hessian Eigenvalues:
     0.074819    0.150146    0.218310    0.250386    0.278260    0.329805
     0.826443

 Minimum Search - Taking Simple RFO Step
 Searching for Lamda that Minimizes Along All modes
 Value Taken    Lamda =  -0.00246143
 Step Taken.  Stepsize is  0.107099

                             Maximum     Tolerance    Cnvgd?
         Gradient           0.017628      0.000300      NO
         Displacement       0.059828      0.001200      NO
         Energy change     -0.001489      0.000001      NO


 New Cartesian Coordinates Obtained by Inverse Iteration

 Displacement from previous Coordinates is:  0.106199
 ----------------------------------------------------------------
             Standard Nuclear Orientation (Angstroms)
    I     Atom           X                Y                Z
 ----------------------------------------------------------------
    1      C       1.0559042512    -0.3989224835     0.0000000000
    2      P       0.0498832379     0.9397190791     0.0000000000
    3      I      -2.1898915813    -0.1410580602     0.0000000000
    4      Br      2.9449446645    -0.1122576386     0.0000000000
    5      F       0.7559852872    -1.6816848825     0.0000000000
 ----------------------------------------------------------------
 Molecular Point Group                 Cs    NOp =  2
 Largest Abelian Subgroup              Cs    NOp =  2
 Nuclear Repulsion Energy =   774.6310714525 hartrees
 There are       59 alpha and       59 beta electrons
 Applying Cartesian multipole field
    Component          Value
    ---------          -----
     (2,0,0)        1.00000E-11
     (0,2,0)        2.00000E-11
     (0,0,2)       -3.00000E-11
 Nucleus-field energy     =     0.0000000233 hartrees
 Requested basis set is 6-311++G(d,p)
 There are 68 shells and 184 basis functions
 A cutoff of  1.0D-11 yielded   1728 shell pairs
 There are     13604 function pairs (     15240 Cartesian)
 Smallest overlap matrix eigenvalue = 4.92E-04
 Guess MOs from SCF MO coefficient file

 -----------------------------------------------------------------------
  General SCF calculation program by
  Eric Jon Sundstrom, Paul Horn, Yuezhi Mao, Dmitri Zuev, Alec White,
  David Stuck, Shaama M.S., Shane Yost, Joonho Lee, David Small,
  Daniel Levine, Susi Lehtola, Hugh Burton, Evgeny Epifanovsky
 -----------------------------------------------------------------------
 Exchange:     0.2000 Hartree-Fock + 0.0800 Slater + 0.7200 B88
 Correlation:  0.1900 VWN1RPA + 0.8100 LYP
 Using SG-1 standard quadrature grid
 using 4 threads for integral computing
 -------------------------------------------------------
 OpenMP Integral computing Module                
 Release: version 2.0, May 2017, Q-Chem Inc. Pleasanton 
 -------------------------------------------------------
 -------------------------------------------------------
 OpenMP BLAS3 based DFT computing Module                
 Release: version 1.0, May 2013, Q-Chem Inc. Pittsburgh 
 -------------------------------------------------------
 A restricted SCF calculation will be
 performed using DIIS
 SCF converges when DIIS error is below 1.0e-08
 ---------------------------------------
  Cycle       Energy         DIIS error
 ---------------------------------------
    1   -9973.0109880438      3.81e-04  
    2   -9973.0114828867      2.68e-04  
    3   -9973.0113897222      3.00e-04  
    4   -9973.0117902528      4.84e-05  
    5   -9973.0118009555      1.40e-05  
    6   -9973.0118015414      3.64e-06  
    7   -9973.0118015948      1.58e-06  
    8   -9973.0118016009      2.08e-07  
    9   -9973.0118016010      6.22e-08  
   10   -9973.0118016010      2.58e-08  
   11   -9973.0118016011      5.72e-09  Convergence criterion met
 ---------------------------------------
 SCF time:   CPU 30.95s  wall 9.00s 
 SCF   energy in the final basis set =    -9973.0118016011
 Total energy in the final basis set =    -9973.0118016011

 --------------------------------------------------------------
             Orbital Energies (a.u.) and Symmetries
 --------------------------------------------------------------

 Alpha MOs, Restricted
 -- Occupied --                  
******* -482.87 -176.31 -165.71 -165.71 -165.71  -77.11  -62.52
  1 A'    2 A'    3 A'    4 A'    1 A"    5 A'    6 A'    7 A'                 
-56.345 -56.341 -56.341 -35.807 -31.300 -31.295 -31.295 -24.752
  8 A'    2 A"    9 A'   10 A'   11 A'    3 A"   12 A'   13 A'                 
-22.951 -22.949 -22.949 -22.946 -22.946 -10.349  -8.733  -6.603
 14 A'    4 A"   15 A'   16 A'    5 A"   17 A'   18 A'   19 A'                 
 -6.565  -6.551  -6.551  -6.357  -4.768  -4.765  -4.761  -4.761
 20 A'   21 A'    6 A"   22 A'   23 A'   24 A'    7 A"   25 A'                 
 -4.755  -4.754  -2.676  -2.672  -2.672  -2.661  -2.661  -2.034
  8 A"   26 A'   27 A'    9 A"   28 A'   29 A'   10 A"   30 A'                 
 -2.030  -2.030  -2.018  -2.018  -1.298  -0.855  -0.749  -0.667
 11 A"   31 A'   32 A'   12 A"   33 A'   34 A'   35 A'   36 A'                 
 -0.618  -0.540  -0.528  -0.477  -0.389  -0.360  -0.347  -0.321
 37 A'   38 A'   13 A"   39 A'   40 A'   14 A"   41 A'   42 A'                 
 -0.310  -0.280  -0.259
 15 A"   43 A'   16 A"                                                         
 -- Virtual --                   
 -0.095  -0.095  -0.043  -0.007   0.016   0.033   0.040   0.048
 17 A"   44 A'   45 A'   46 A'   47 A'   48 A'   18 A"   49 A'                 
  0.057   0.070   0.077   0.091   0.095   0.102   0.113   0.153
 50 A'   19 A"   51 A'   20 A"   52 A'   53 A'   54 A'   55 A'                 
  0.174   0.188   0.211   0.235   0.255   0.272   0.274   0.289
 56 A'   57 A'   21 A"   58 A'   59 A'   22 A"   60 A'   23 A"                 
  0.307   0.323   0.326   0.374   0.374   0.400   0.405   0.410
 61 A'   62 A'   63 A'   64 A'   24 A"   25 A"   65 A'   66 A'                 
  0.418   0.426   0.474   0.476   0.480   0.531   0.546   0.554
 26 A"   67 A'   68 A'   27 A"   69 A'   28 A"   70 A'   29 A"                 
  0.564   0.589   0.616   0.655   0.686   0.758   0.790   0.802
 71 A'   72 A'   73 A'   74 A'   30 A"   31 A"   75 A'   76 A'                 
  0.861   0.903   0.954   1.004   1.255   1.290   1.309   1.330
 77 A'   78 A'   79 A'   80 A'   32 A"   33 A"   81 A'   82 A'                 
  1.369   1.386   1.447   1.452   1.548   1.623   1.672   1.683
 83 A'   34 A"   84 A'   35 A"   36 A"   85 A'   86 A'   87 A'                 
  1.767   1.878   1.894   1.973   2.026   2.148   2.612   2.877
 88 A'   89 A'   90 A'   37 A"   91 A'   92 A'   38 A"   93 A'                 
  3.076   3.723   3.729   3.940   3.956   3.958   3.970   3.970
 94 A'   39 A"   95 A'   40 A"   96 A'   41 A"   97 A'   42 A"                 
  3.982   3.990   4.029   4.038   4.120   4.155   4.287   4.344
 43 A"   98 A'   99 A'   44 A"  100 A'  101 A'  102 A'  103 A'                 
  4.651   5.982   6.006   6.034   6.246   6.327   6.447   6.635
104 A'   45 A"  105 A'  106 A'   46 A"  107 A'  108 A'  109 A'                 
  6.909   7.523   7.551   7.623  13.784  13.908  13.977  23.405
110 A'   47 A"  111 A'  112 A'   48 A"  113 A'  114 A'  115 A'                 
 27.763  28.329  28.348  28.368  28.532  28.537  28.538  28.562
116 A'   49 A"  117 A'  118 A'   50 A"   51 A"  119 A'  120 A'                 
 28.623  47.853  66.700 127.875 127.892 127.912 151.576 163.016
121 A'  122 A'  123 A'   52 A"  124 A'  125 A'  126 A'  127 A'                 
289.717 289.745 289.8461020.6351901.736
 53 A"  128 A'  129 A'  130 A'  131 A'                                         

 Beta MOs, Restricted
 -- Occupied --                  
******* -482.87 -176.31 -165.71 -165.71 -165.71  -77.11  -62.52
  1 A'    2 A'    3 A'    4 A'    1 A"    5 A'    6 A'    7 A'                 
-56.345 -56.341 -56.341 -35.807 -31.300 -31.295 -31.295 -24.752
  8 A'    2 A"    9 A'   10 A'   11 A'    3 A"   12 A'   13 A'                 
-22.951 -22.949 -22.949 -22.946 -22.946 -10.349  -8.733  -6.603
 14 A'    4 A"   15 A'   16 A'    5 A"   17 A'   18 A'   19 A'                 
 -6.565  -6.551  -6.551  -6.357  -4.768  -4.765  -4.761  -4.761
 20 A'   21 A'    6 A"   22 A'   23 A'   24 A'    7 A"   25 A'                 
 -4.755  -4.754  -2.676  -2.672  -2.672  -2.661  -2.661  -2.034
  8 A"   26 A'   27 A'    9 A"   28 A'   29 A'   10 A"   30 A'                 
 -2.030  -2.030  -2.018  -2.018  -1.298  -0.855  -0.749  -0.667
 11 A"   31 A'   32 A'   12 A"   33 A'   34 A'   35 A'   36 A'                 
 -0.618  -0.540  -0.528  -0.477  -0.389  -0.360  -0.347  -0.321
 37 A'   38 A'   13 A"   39 A'   40 A'   14 A"   41 A'   42 A'                 
 -0.310  -0.280  -0.259
 15 A"   43 A'   16 A"                                                         
 -- Virtual --                   
 -0.095  -0.095  -0.043  -0.007   0.016   0.033   0.040   0.048
 17 A"   44 A'   45 A'   46 A'   47 A'   48 A'   18 A"   49 A'                 
  0.057   0.070   0.077   0.091   0.095   0.102   0.113   0.153
 50 A'   19 A"   51 A'   20 A"   52 A'   53 A'   54 A'   55 A'                 
  0.174   0.188   0.211   0.235   0.255   0.272   0.274   0.289
 56 A'   57 A'   21 A"   58 A'   59 A'   22 A"   60 A'   23 A"                 
  0.307   0.323   0.326   0.374   0.374   0.400   0.405   0.410
 61 A'   62 A'   63 A'   64 A'   24 A"   25 A"   65 A'   66 A'                 
  0.418   0.426   0.474   0.476   0.480   0.531   0.546   0.554
 26 A"   67 A'   68 A'   27 A"   69 A'   28 A"   70 A'   29 A"                 
  0.564   0.589   0.616   0.655   0.686   0.758   0.790   0.802
 71 A'   72 A'   73 A'   74 A'   30 A"   31 A"   75 A'   76 A'                 
  0.861   0.903   0.954   1.004   1.255   1.290   1.309   1.330
 77 A'   78 A'   79 A'   80 A'   32 A"   33 A"   81 A'   82 A'                 
  1.369   1.386   1.447   1.452   1.548   1.623   1.672   1.683
 83 A'   34 A"   84 A'   35 A"   36 A"   85 A'   86 A'   87 A'                 
  1.767   1.878   1.894   1.973   2.026   2.148   2.612   2.877
 88 A'   89 A'   90 A'   37 A"   91 A'   92 A'   38 A"   93 A'                 
  3.076   3.723   3.729   3.940   3.956   3.958   3.970   3.970
 94 A'   39 A"   95 A'   40 A"   96 A'   41 A"   97 A'   42 A"                 
  3.982   3.990   4.029   4.038   4.120   4.155   4.287   4.344
 43 A"   98 A'   99 A'   44 A"  100 A'  101 A'  102 A'  103 A'                 
  4.651   5.982   6.006   6.034   6.246   6.327   6.447   6.635
104 A'   45 A"  105 A'  106 A'   46 A"  107 A'  108 A'  109 A'                 
  6.909   7.523   7.551   7.623  13.784  13.908  13.977  23.405
110 A'   47 A"  111 A'  112 A'   48 A"  113 A'  114 A'  115 A'                 
 27.763  28.329  28.348  28.368  28.532  28.537  28.538  28.562
116 A'   49 A"  117 A'  118 A'   50 A"   51 A"  119 A'  120 A'                 
 28.623  47.853  66.700 127.875 127.892 127.912 151.576 163.016
121 A'  122 A'  123 A'   52 A"  124 A'  125 A'  126 A'  127 A'                 
289.717 289.745 289.8461020.6351901.736
 53 A"  128 A'  129 A'  130 A'  131 A'                                         
 --------------------------------------------------------------

          Ground-State Mulliken Net Atomic Charges

     Atom                 Charge (a.u.)
  ----------------------------------------
      1 C                    -0.071254
      2 P                     0.095449
      3 I                    -0.133492
      4 Br                    0.067979
      5 F                     0.041318
  ----------------------------------------
  Sum of atomic charges =    -0.000000

 -----------------------------------------------------------------
                    Cartesian Multipole Moments
 -----------------------------------------------------------------
    Charge (ESU x 10^10)
                -0.0000
    Dipole Moment (Debye)
         X       0.8837      Y       0.5341      Z       0.0000
       Tot       1.0325
    Quadrupole Moments (Debye-Ang)
        XX     -67.0831     XY       0.9990     YY     -71.7151
        XZ      -0.0000     YZ       0.0000     ZZ     -71.1418
    Octopole Moments (Debye-Ang^2)
       XXX       6.0223    XXY       1.0606    XYY      -3.2170
       YYY      14.9901    XXZ       0.0000    XYZ       0.0000
       YYZ      -0.0000    XZZ      -0.9953    YZZ       4.0672
       ZZZ       0.0000
    Hexadecapole Moments (Debye-Ang^3)
      XXXX   -1765.7142   XXXY      40.5466   XXYY    -362.4007
      XYYY      16.8306   YYYY    -258.4099   XXXZ      -0.0000
      XXYZ       0.0000   XYYZ      -0.0000   YYYZ       0.0000
      XXZZ    -341.9955   XYZZ       4.7792   YYZZ     -57.9431
      XZZZ      -0.0000   YZZZ       0.0000   ZZZZ     -94.8797
 -----------------------------------------------------------------
 Calculating analytic gradient of the SCF energy
 Gradient of SCF Energy
            1           2           3           4           5
    1  -0.0105229   0.0055033   0.0015219   0.0017123   0.0017855
    2   0.0022828  -0.0066538   0.0003112   0.0003603   0.0036995
    3   0.0000000   0.0000000  -0.0000000  -0.0000000  -0.0000000
 Max gradient component =       1.052E-02
 RMS gradient           =       3.767E-03
 Gradient time:  CPU 9.92 s  wall 2.58 s
 Geometry Optimization Parameters
   NAtoms,    NIC,     NZ,  NCons,   NDum,   NFix, NCnnct, MaxDiis
        5      20       5       0       0       0       0       0

 Cartesian Hessian Update
 Hessian Updated using BFGS Update


** GEOMETRY OPTIMIZATION IN DELOCALIZED INTERNAL COORDINATES **
   Searching for a Minimum

   Optimization Cycle:   7

                       Coordinates (Angstroms)
     ATOM                X               Y               Z
      1  C         1.0559042512   -0.3989224835    0.0000000000
      2  P         0.0498832379    0.9397190791    0.0000000000
      3  I        -2.1898915813   -0.1410580602    0.0000000000
      4  Br        2.9449446645   -0.1122576386    0.0000000000
      5  F         0.7559852872   -1.6816848825    0.0000000000
   Point Group: cs    Number of degrees of freedom:     7


   Energy is  -9973.011801601

 Hessian Updated using BFGS Update

  7 Hessian modes will be used to form the next step
  Hessian Eigenvalues:
     0.075383    0.193269    0.218672    0.249516    0.272436    0.309475
     0.741388

 Minimum Search - Taking Simple RFO Step
 Searching for Lamda that Minimizes Along All modes
 Value Taken    Lamda =  -0.00023863
 Step Taken.  Stepsize is  0.028375

                             Maximum     Tolerance    Cnvgd?
         Gradient           0.006893      0.000300      NO
         Displacement       0.017191      0.001200      NO
         Energy change     -0.001110      0.000001      NO


 New Cartesian Coordinates Obtained by Inverse Iteration

 Displacement from previous Coordinates is:  0.029008
 ----------------------------------------------------------------
             Standard Nuclear Orientation (Angstroms)
    I     Atom           X                Y                Z
 ----------------------------------------------------------------
    1      C       1.0645609836    -0.3967649477     0.0000000000
    2      P       0.0471284077     0.9413530483     0.0000000000
    3      I      -2.2009113013    -0.1406797821     0.0000000000
    4      Br      2.9483188022    -0.1150799624     0.0000000000
    5      F       0.7577289673    -1.6830323418     0.0000000000
 ----------------------------------------------------------------
 Molecular Point Group                 Cs    NOp =  2
 Largest Abelian Subgroup              Cs    NOp =  2
 Nuclear Repulsion Energy =   772.7007040554 hartrees
 There are       59 alpha and       59 beta electrons
 Applying Cartesian multipole field
    Component          Value
    ---------          -----
     (2,0,0)        1.00000E-11
     (0,2,0)        2.00000E-11
     (0,0,2)       -3.00000E-11
 Nucleus-field energy     =     0.0000000234 hartrees
 Requested basis set is 6-311++G(d,p)
 There are 68 shells and 184 basis functions
 A cutoff of  1.0D-11 yielded   1727 shell pairs
 There are     13592 function pairs (     15228 Cartesian)
 Smallest overlap matrix eigenvalue = 4.85E-04
 Guess MOs from SCF MO coefficient file

 -----------------------------------------------------------------------
  General SCF calculation program by
  Eric Jon Sundstrom, Paul Horn, Yuezhi Mao, Dmitri Zuev, Alec White,
  David Stuck, Shaama M.S., Shane Yost, Joonho Lee, David Small,
  Daniel Levine, Susi Lehtola, Hugh Burton, Evgeny Epifanovsky
 -----------------------------------------------------------------------
 Exchange:     0.2000 Hartree-Fock + 0.0800 Slater + 0.7200 B88
 Correlation:  0.1900 VWN1RPA + 0.8100 LYP
 Using SG-1 standard quadrature grid
 using 4 threads for integral computing
 -------------------------------------------------------
 OpenMP Integral computing Module                
 Release: version 2.0, May 2017, Q-Chem Inc. Pleasanton 
 -------------------------------------------------------
 -------------------------------------------------------
 OpenMP BLAS3 based DFT computing Module                
 Release: version 1.0, May 2013, Q-Chem Inc. Pittsburgh 
 -------------------------------------------------------
 A restricted SCF calculation will be
 performed using DIIS
 SCF converges when DIIS error is below 1.0e-08
 ---------------------------------------
  Cycle       Energy         DIIS error
 ---------------------------------------
    1   -9973.0118998315      1.06e-04  
    2   -9973.0119595914      3.42e-05  
    3   -9973.0119514205      5.26e-05  
    4   -9973.0119640486      1.23e-05  
    5   -9973.0119647040      3.83e-06  
    6   -9973.0119647818      1.07e-06  
    7   -9973.0119647856      3.53e-07  
    8   -9973.0119647859      1.27e-07  
    9   -9973.0119647860      2.59e-08  
   10   -9973.0119647861      1.11e-08  
   11   -9973.0119647860      2.60e-09  Convergence criterion met
 ---------------------------------------
 SCF time:   CPU 30.87s  wall 9.00s 
 SCF   energy in the final basis set =    -9973.0119647860
 Total energy in the final basis set =    -9973.0119647860

 --------------------------------------------------------------
             Orbital Energies (a.u.) and Symmetries
 --------------------------------------------------------------

 Alpha MOs, Restricted
 -- Occupied --                  
******* -482.87 -176.31 -165.71 -165.71 -165.71  -77.11  -62.53
  1 A'    2 A'    3 A'    4 A'    1 A"    5 A'    6 A'    7 A'                 
-56.346 -56.342 -56.342 -35.807 -31.300 -31.295 -31.294 -24.751
  8 A'    2 A"    9 A'   10 A'   11 A'    3 A"   12 A'   13 A'                 
-22.950 -22.949 -22.949 -22.946 -22.946 -10.349  -8.734  -6.603
 14 A'    4 A"   15 A'   16 A'    5 A"   17 A'   18 A'   19 A'                 
 -6.566  -6.552  -6.552  -6.356  -4.768  -4.766  -4.761  -4.761
 20 A'   21 A'    6 A"   22 A'   23 A'   24 A'    7 A"   25 A'                 
 -4.755  -4.754  -2.677  -2.673  -2.673  -2.662  -2.662  -2.034
  8 A"   26 A'   27 A'    9 A"   28 A'   29 A'   10 A"   30 A'                 
 -2.030  -2.029  -2.018  -2.018  -1.295  -0.856  -0.747  -0.666
 11 A"   31 A'   32 A'   12 A"   33 A'   34 A'   35 A'   36 A'                 
 -0.617  -0.538  -0.525  -0.478  -0.389  -0.361  -0.346  -0.321
 37 A'   38 A'   13 A"   39 A'   40 A'   14 A"   41 A'   42 A'                 
 -0.310  -0.279  -0.259
 15 A"   43 A'   16 A"                                                         
 -- Virtual --                   
 -0.096  -0.096  -0.043  -0.007   0.016   0.034   0.040   0.048
 44 A'   17 A"   45 A'   46 A'   47 A'   48 A'   18 A"   49 A'                 
  0.056   0.069   0.077   0.091   0.095   0.102   0.113   0.153
 50 A'   19 A"   51 A'   20 A"   52 A'   53 A'   54 A'   55 A'                 
  0.174   0.187   0.211   0.235   0.254   0.272   0.274   0.290
 56 A'   57 A'   21 A"   58 A'   59 A'   22 A"   60 A'   23 A"                 
  0.307   0.322   0.326   0.374   0.375   0.400   0.405   0.409
 61 A'   62 A'   63 A'   64 A'   24 A"   25 A"   65 A'   66 A'                 
  0.418   0.425   0.473   0.476   0.481   0.530   0.545   0.552
 26 A"   67 A'   68 A'   27 A"   69 A'   28 A"   70 A'   29 A"                 
  0.562   0.589   0.615   0.652   0.685   0.758   0.791   0.802
 71 A'   72 A'   73 A'   74 A'   30 A"   31 A"   75 A'   76 A'                 
  0.860   0.900   0.950   1.004   1.254   1.290   1.310   1.330
 77 A'   78 A'   79 A'   80 A'   32 A"   33 A"   81 A'   82 A'                 
  1.367   1.387   1.449   1.451   1.548   1.625   1.672   1.683
 83 A'   34 A"   84 A'   35 A"   36 A"   85 A'   86 A'   87 A'                 
  1.767   1.868   1.894   1.973   2.025   2.147   2.611   2.877
 88 A'   89 A'   90 A'   37 A"   91 A'   92 A'   38 A"   93 A'                 
  3.065   3.724   3.731   3.937   3.953   3.958   3.970   3.970
 94 A'   39 A"   95 A'   40 A"   96 A'   41 A"   42 A"   97 A'                 
  3.980   3.989   4.028   4.038   4.118   4.154   4.286   4.343
 43 A"   98 A'   99 A'   44 A"  100 A'  101 A'  102 A'  103 A'                 
  4.649   5.983   6.006   6.034   6.247   6.328   6.443   6.635
104 A'   45 A"  105 A'  106 A'   46 A"  107 A'  108 A'  109 A'                 
  6.905   7.522   7.550   7.621  13.783  13.907  13.972  23.399
110 A'   47 A"  111 A'  112 A'   48 A"  113 A'  114 A'  115 A'                 
 27.762  28.329  28.348  28.368  28.532  28.537  28.538  28.562
116 A'   49 A"  117 A'  118 A'   50 A"   51 A"  119 A'  120 A'                 
 28.622  47.853  66.701 127.876 127.892 127.911 151.575 163.011
121 A'  122 A'  123 A'   52 A"  124 A'  125 A'  126 A'  127 A'                 
289.716 289.744 289.8451020.6351901.735
 53 A"  128 A'  129 A'  130 A'  131 A'                                         

 Beta MOs, Restricted
 -- Occupied --                  
******* -482.87 -176.31 -165.71 -165.71 -165.71  -77.11  -62.53
  1 A'    2 A'    3 A'    4 A'    1 A"    5 A'    6 A'    7 A'                 
-56.346 -56.342 -56.342 -35.807 -31.300 -31.295 -31.294 -24.751
  8 A'    2 A"    9 A'   10 A'   11 A'    3 A"   12 A'   13 A'                 
-22.950 -22.949 -22.949 -22.946 -22.946 -10.349  -8.734  -6.603
 14 A'    4 A"   15 A'   16 A'    5 A"   17 A'   18 A'   19 A'                 
 -6.566  -6.552  -6.552  -6.356  -4.768  -4.766  -4.761  -4.761
 20 A'   21 A'    6 A"   22 A'   23 A'   24 A'    7 A"   25 A'                 
 -4.755  -4.754  -2.677  -2.673  -2.673  -2.662  -2.662  -2.034
  8 A"   26 A'   27 A'    9 A"   28 A'   29 A'   10 A"   30 A'                 
 -2.030  -2.029  -2.018  -2.018  -1.295  -0.856  -0.747  -0.666
 11 A"   31 A'   32 A'   12 A"   33 A'   34 A'   35 A'   36 A'                 
 -0.617  -0.538  -0.525  -0.478  -0.389  -0.361  -0.346  -0.321
 37 A'   38 A'   13 A"   39 A'   40 A'   14 A"   41 A'   42 A'                 
 -0.310  -0.279  -0.259
 15 A"   43 A'   16 A"                                                         
 -- Virtual --                   
 -0.096  -0.096  -0.043  -0.007   0.016   0.034   0.040   0.048
 44 A'   17 A"   45 A'   46 A'   47 A'   48 A'   18 A"   49 A'                 
  0.056   0.069   0.077   0.091   0.095   0.102   0.113   0.153
 50 A'   19 A"   51 A'   20 A"   52 A'   53 A'   54 A'   55 A'                 
  0.174   0.187   0.211   0.235   0.254   0.272   0.274   0.290
 56 A'   57 A'   21 A"   58 A'   59 A'   22 A"   60 A'   23 A"                 
  0.307   0.322   0.326   0.374   0.375   0.400   0.405   0.409
 61 A'   62 A'   63 A'   64 A'   24 A"   25 A"   65 A'   66 A'                 
  0.418   0.425   0.473   0.476   0.481   0.530   0.545   0.552
 26 A"   67 A'   68 A'   27 A"   69 A'   28 A"   70 A'   29 A"                 
  0.562   0.589   0.615   0.652   0.685   0.758   0.791   0.802
 71 A'   72 A'   73 A'   74 A'   30 A"   31 A"   75 A'   76 A'                 
  0.860   0.900   0.950   1.004   1.254   1.290   1.310   1.330
 77 A'   78 A'   79 A'   80 A'   32 A"   33 A"   81 A'   82 A'                 
  1.367   1.387   1.449   1.451   1.548   1.625   1.672   1.683
 83 A'   34 A"   84 A'   35 A"   36 A"   85 A'   86 A'   87 A'                 
  1.767   1.868   1.894   1.973   2.025   2.147   2.611   2.877
 88 A'   89 A'   90 A'   37 A"   91 A'   92 A'   38 A"   93 A'                 
  3.065   3.724   3.731   3.937   3.953   3.958   3.970   3.970
 94 A'   39 A"   95 A'   40 A"   96 A'   41 A"   42 A"   97 A'                 
  3.980   3.989   4.028   4.038   4.118   4.154   4.286   4.343
 43 A"   98 A'   99 A'   44 A"  100 A'  101 A'  102 A'  103 A'                 
  4.649   5.983   6.006   6.034   6.247   6.328   6.443   6.635
104 A'   45 A"  105 A'  106 A'   46 A"  107 A'  108 A'  109 A'                 
  6.905   7.522   7.550   7.621  13.783  13.907  13.972  23.399
110 A'   47 A"  111 A'  112 A'   48 A"  113 A'  114 A'  115 A'                 
 27.762  28.329  28.348  28.368  28.532  28.537  28.538  28.562
116 A'   49 A"  117 A'  118 A'   50 A"   51 A"  119 A'  120 A'                 
 28.622  47.853  66.701 127.876 127.892 127.911 151.575 163.011
121 A'  122 A'  123 A'   52 A"  124 A'  125 A'  126 A'  127 A'                 
289.716 289.744 289.8451020.6351901.735
 53 A"  128 A'  129 A'  130 A'  131 A'                                         
 --------------------------------------------------------------

          Ground-State Mulliken Net Atomic Charges

     Atom                 Charge (a.u.)
  ----------------------------------------
      1 C                    -0.070815
      2 P                     0.093846
      3 I                    -0.133285
      4 Br                    0.073431
      5 F                     0.036823
  ----------------------------------------
  Sum of atomic charges =    -0.000000

 -----------------------------------------------------------------
                    Cartesian Multipole Moments
 -----------------------------------------------------------------
    Charge (ESU x 10^10)
                -0.0000
    Dipole Moment (Debye)
         X       0.9456      Y       0.5547      Z      -0.0000
       Tot       1.0963
    Quadrupole Moments (Debye-Ang)
        XX     -66.8849     XY       1.0084     YY     -71.7893
        XZ       0.0000     YZ       0.0000     ZZ     -71.1689
    Octopole Moments (Debye-Ang^2)
       XXX       7.4218    XXY       1.0197    XYY      -2.9372
       YYY      15.1142    XXZ      -0.0000    XYZ       0.0000
       YYZ      -0.0000    XZZ      -0.6795    YZZ       4.0727
       ZZZ      -0.0000
    Hexadecapole Moments (Debye-Ang^3)
      XXXX   -1773.1499   XXXY      41.0230   XXYY    -364.2835
      XYYY      17.5178   YYYY    -259.1450   XXXZ       0.0000
      XXYZ       0.0000   XYYZ      -0.0000   YYYZ       0.0000
      XXZZ    -343.7058   XYZZ       4.9806   YYZZ     -58.0784
      XZZZ       0.0000   YZZZ       0.0000   ZZZZ     -94.9680
 -----------------------------------------------------------------
 Calculating analytic gradient of the SCF energy
 Gradient of SCF Energy
            1           2           3           4           5
    1  -0.0051238   0.0042202  -0.0005183   0.0007139   0.0007080
    2   0.0029277  -0.0033545  -0.0002428   0.0001333   0.0005364
    3  -0.0000000  -0.0000000   0.0000000   0.0000000   0.0000000
 Max gradient component =       5.124E-03
 RMS gradient           =       2.090E-03
 Gradient time:  CPU 9.91 s  wall 2.58 s
 Geometry Optimization Parameters
   NAtoms,    NIC,     NZ,  NCons,   NDum,   NFix, NCnnct, MaxDiis
        5      20       5       0       0       0       0       0

 Cartesian Hessian Update
 Hessian Updated using BFGS Update


** GEOMETRY OPTIMIZATION IN DELOCALIZED INTERNAL COORDINATES **
   Searching for a Minimum

   Optimization Cycle:   8

                       Coordinates (Angstroms)
     ATOM                X               Y               Z
      1  C         1.0645609836   -0.3967649477    0.0000000000
      2  P         0.0471284077    0.9413530483    0.0000000000
      3  I        -2.2009113013   -0.1406797821    0.0000000000
      4  Br        2.9483188022   -0.1150799624    0.0000000000
      5  F         0.7577289673   -1.6830323418    0.0000000000
   Point Group: cs    Number of degrees of freedom:     7


   Energy is  -9973.011964786

 Hessian Updated using BFGS Update

  7 Hessian modes will be used to form the next step
  Hessian Eigenvalues:
     0.088134    0.137399    0.227963    0.248694    0.269325    0.323273
     0.522866

 Minimum Search - Taking Simple RFO Step
 Searching for Lamda that Minimizes Along All modes
 Value Taken    Lamda =  -0.00012904
 Step Taken.  Stepsize is  0.028969

                             Maximum     Tolerance    Cnvgd?
         Gradient           0.003591      0.000300      NO
         Displacement       0.026195      0.001200      NO
         Energy change     -0.000163      0.000001      NO


 New Cartesian Coordinates Obtained by Inverse Iteration

 Displacement from previous Coordinates is:  0.027370
 ----------------------------------------------------------------
             Standard Nuclear Orientation (Angstroms)
    I     Atom           X                Y                Z
 ----------------------------------------------------------------
    1      C       1.0706494085    -0.3938807645     0.0000000000
    2      P       0.0400307797     0.9454961349     0.0000000000
    3      I      -2.1974322397    -0.1448820604     0.0000000000
    4      Br      2.9496947314    -0.1213094797     0.0000000000
    5      F       0.7538831795    -1.6796278159     0.0000000000
 ----------------------------------------------------------------
 Molecular Point Group                 Cs    NOp =  2
 Largest Abelian Subgroup              Cs    NOp =  2
 Nuclear Repulsion Energy =   773.0571127087 hartrees
 There are       59 alpha and       59 beta electrons
 Applying Cartesian multipole field
    Component          Value
    ---------          -----
     (2,0,0)        1.00000E-11
     (0,2,0)        2.00000E-11
     (0,0,2)       -3.00000E-11
 Nucleus-field energy     =     0.0000000234 hartrees
 Requested basis set is 6-311++G(d,p)
 There are 68 shells and 184 basis functions
 A cutoff of  1.0D-11 yielded   1727 shell pairs
 There are     13592 function pairs (     15228 Cartesian)
 Smallest overlap matrix eigenvalue = 4.76E-04
 Guess MOs from SCF MO coefficient file

 -----------------------------------------------------------------------
  General SCF calculation program by
  Eric Jon Sundstrom, Paul Horn, Yuezhi Mao, Dmitri Zuev, Alec White,
  David Stuck, Shaama M.S., Shane Yost, Joonho Lee, David Small,
  Daniel Levine, Susi Lehtola, Hugh Burton, Evgeny Epifanovsky
 -----------------------------------------------------------------------
 Exchange:     0.2000 Hartree-Fock + 0.0800 Slater + 0.7200 B88
 Correlation:  0.1900 VWN1RPA + 0.8100 LYP
 Using SG-1 standard quadrature grid
 using 4 threads for integral computing
 -------------------------------------------------------
 OpenMP Integral computing Module                
 Release: version 2.0, May 2017, Q-Chem Inc. Pleasanton 
 -------------------------------------------------------
 -------------------------------------------------------
 OpenMP BLAS3 based DFT computing Module                
 Release: version 1.0, May 2013, Q-Chem Inc. Pittsburgh 
 -------------------------------------------------------
 A restricted SCF calculation will be
 performed using DIIS
 SCF converges when DIIS error is below 1.0e-08
 ---------------------------------------
  Cycle       Energy         DIIS error
 ---------------------------------------
    1   -9973.0119328584      1.15e-04  
    2   -9973.0120075595      6.04e-05  
    3   -9973.0119834809      9.24e-05  
    4   -9973.0120243555      1.08e-05  
    5   -9973.0120248790      3.42e-06  
    6   -9973.0120249231      1.27e-06  
    7   -9973.0120249281      3.03e-07  
    8   -9973.0120249283      1.05e-07  
    9   -9973.0120249285      2.16e-08  
   10   -9973.0120249284      5.86e-09  Convergence criterion met
 ---------------------------------------
 SCF time:   CPU 28.07s  wall 8.00s 
 SCF   energy in the final basis set =    -9973.0120249284
 Total energy in the final basis set =    -9973.0120249284

 --------------------------------------------------------------
             Orbital Energies (a.u.) and Symmetries
 --------------------------------------------------------------

 Alpha MOs, Restricted
 -- Occupied --                  
******* -482.87 -176.31 -165.71 -165.71 -165.71  -77.11  -62.53
  1 A'    2 A'    3 A'    4 A'    1 A"    5 A'    6 A'    7 A'                 
-56.347 -56.343 -56.343 -35.807 -31.300 -31.295 -31.295 -24.750
  8 A'    2 A"    9 A'   10 A'   11 A'    3 A"   12 A'   13 A'                 
-22.951 -22.949 -22.949 -22.946 -22.946 -10.349  -8.735  -6.603
 14 A'    4 A"   15 A'   16 A'    5 A"   17 A'   18 A'   19 A'                 
 -6.567  -6.553  -6.553  -6.357  -4.768  -4.765  -4.761  -4.761
 20 A'    6 A"   21 A'   22 A'   23 A'   24 A'    7 A"   25 A'                 
 -4.755  -4.754  -2.678  -2.674  -2.674  -2.663  -2.663  -2.034
  8 A"   26 A'   27 A'    9 A"   28 A'   29 A'   10 A"   30 A'                 
 -2.030  -2.029  -2.018  -2.018  -1.294  -0.857  -0.746  -0.666
 11 A"   31 A'   32 A'   12 A"   33 A'   34 A'   35 A'   36 A'                 
 -0.615  -0.538  -0.524  -0.478  -0.390  -0.361  -0.346  -0.321
 37 A'   38 A'   13 A"   39 A'   40 A'   14 A"   41 A'   42 A'                 
 -0.310  -0.279  -0.258
 15 A"   43 A'   16 A"                                                         
 -- Virtual --                   
 -0.096  -0.095  -0.043  -0.007   0.016   0.034   0.040   0.047
 17 A"   44 A'   45 A'   46 A'   47 A'   48 A'   18 A"   49 A'                 
  0.056   0.069   0.077   0.091   0.094   0.102   0.114   0.154
 50 A'   19 A"   51 A'   20 A"   52 A'   53 A'   54 A'   55 A'                 
  0.173   0.187   0.211   0.234   0.254   0.272   0.274   0.290
 56 A'   57 A'   21 A"   58 A'   59 A'   22 A"   60 A'   23 A"                 
  0.307   0.321   0.326   0.374   0.375   0.400   0.405   0.409
 61 A'   62 A'   63 A'   64 A'   24 A"   25 A"   65 A'   66 A'                 
  0.417   0.425   0.474   0.477   0.483   0.529   0.545   0.551
 26 A"   67 A'   68 A'   27 A"   69 A'   28 A"   70 A'   29 A"                 
  0.563   0.589   0.614   0.652   0.687   0.759   0.791   0.803
 71 A'   72 A'   73 A'   74 A'   30 A"   31 A"   75 A'   76 A'                 
  0.860   0.901   0.944   1.005   1.254   1.290   1.310   1.331
 77 A'   78 A'   79 A'   80 A'   32 A"   33 A"   81 A'   82 A'                 
  1.368   1.389   1.448   1.449   1.549   1.627   1.675   1.683
 83 A'   34 A"   35 A"   84 A'   36 A"   85 A'   86 A'   87 A'                 
  1.769   1.859   1.896   1.973   2.024   2.147   2.611   2.880
 88 A'   89 A'   90 A'   37 A"   91 A'   92 A'   38 A"   93 A'                 
  3.055   3.725   3.731   3.936   3.951   3.958   3.970   3.970
 94 A'   39 A"   95 A'   40 A"   96 A'   41 A"   97 A'   42 A"                 
  3.979   3.988   4.029   4.038   4.120   4.154   4.286   4.343
 43 A"   98 A'   99 A'   44 A"  100 A'  101 A'  102 A'  103 A'                 
  4.648   5.982   6.005   6.034   6.248   6.329   6.440   6.636
104 A'   45 A"  105 A'  106 A'   46 A"  107 A'  108 A'  109 A'                 
  6.901   7.521   7.549   7.621  13.784  13.907  13.968  23.395
110 A'   47 A"  111 A'  112 A'   48 A"  113 A'  114 A'  115 A'                 
 27.762  28.329  28.348  28.368  28.532  28.537  28.538  28.562
116 A'   49 A"  117 A'  118 A'   50 A"   51 A"  119 A'  120 A'                 
 28.622  47.853  66.702 127.875 127.892 127.911 151.575 163.005
121 A'  122 A'  123 A'   52 A"  124 A'  125 A'  126 A'  127 A'                 
289.715 289.743 289.8441020.6361901.735
 53 A"  128 A'  129 A'  130 A'  131 A'                                         

 Beta MOs, Restricted
 -- Occupied --                  
******* -482.87 -176.31 -165.71 -165.71 -165.71  -77.11  -62.53
  1 A'    2 A'    3 A'    4 A'    1 A"    5 A'    6 A'    7 A'                 
-56.347 -56.343 -56.343 -35.807 -31.300 -31.295 -31.295 -24.750
  8 A'    2 A"    9 A'   10 A'   11 A'    3 A"   12 A'   13 A'                 
-22.951 -22.949 -22.949 -22.946 -22.946 -10.349  -8.735  -6.603
 14 A'    4 A"   15 A'   16 A'    5 A"   17 A'   18 A'   19 A'                 
 -6.567  -6.553  -6.553  -6.357  -4.768  -4.765  -4.761  -4.761
 20 A'    6 A"   21 A'   22 A'   23 A'   24 A'    7 A"   25 A'                 
 -4.755  -4.754  -2.678  -2.674  -2.674  -2.663  -2.663  -2.034
  8 A"   26 A'   27 A'    9 A"   28 A'   29 A'   10 A"   30 A'                 
 -2.030  -2.029  -2.018  -2.018  -1.294  -0.857  -0.746  -0.666
 11 A"   31 A'   32 A'   12 A"   33 A'   34 A'   35 A'   36 A'                 
 -0.615  -0.538  -0.524  -0.478  -0.390  -0.361  -0.346  -0.321
 37 A'   38 A'   13 A"   39 A'   40 A'   14 A"   41 A'   42 A'                 
 -0.310  -0.279  -0.258
 15 A"   43 A'   16 A"                                                         
 -- Virtual --                   
 -0.096  -0.095  -0.043  -0.007   0.016   0.034   0.040   0.047
 17 A"   44 A'   45 A'   46 A'   47 A'   48 A'   18 A"   49 A'                 
  0.056   0.069   0.077   0.091   0.094   0.102   0.114   0.154
 50 A'   19 A"   51 A'   20 A"   52 A'   53 A'   54 A'   55 A'                 
  0.173   0.187   0.211   0.234   0.254   0.272   0.274   0.290
 56 A'   57 A'   21 A"   58 A'   59 A'   22 A"   60 A'   23 A"                 
  0.307   0.321   0.326   0.374   0.375   0.400   0.405   0.409
 61 A'   62 A'   63 A'   64 A'   24 A"   25 A"   65 A'   66 A'                 
  0.417   0.425   0.474   0.477   0.483   0.529   0.545   0.551
 26 A"   67 A'   68 A'   27 A"   69 A'   28 A"   70 A'   29 A"                 
  0.563   0.589   0.614   0.652   0.687   0.759   0.791   0.803
 71 A'   72 A'   73 A'   74 A'   30 A"   31 A"   75 A'   76 A'                 
  0.860   0.901   0.944   1.005   1.254   1.290   1.310   1.331
 77 A'   78 A'   79 A'   80 A'   32 A"   33 A"   81 A'   82 A'                 
  1.368   1.389   1.448   1.449   1.549   1.627   1.675   1.683
 83 A'   34 A"   35 A"   84 A'   36 A"   85 A'   86 A'   87 A'                 
  1.769   1.859   1.896   1.973   2.024   2.147   2.611   2.880
 88 A'   89 A'   90 A'   37 A"   91 A'   92 A'   38 A"   93 A'                 
  3.055   3.725   3.731   3.936   3.951   3.958   3.970   3.970
 94 A'   39 A"   95 A'   40 A"   96 A'   41 A"   97 A'   42 A"                 
  3.979   3.988   4.029   4.038   4.120   4.154   4.286   4.343
 43 A"   98 A'   99 A'   44 A"  100 A'  101 A'  102 A'  103 A'                 
  4.648   5.982   6.005   6.034   6.248   6.329   6.440   6.636
104 A'   45 A"  105 A'  106 A'   46 A"  107 A'  108 A'  109 A'                 
  6.901   7.521   7.549   7.621  13.784  13.907  13.968  23.395
110 A'   47 A"  111 A'  112 A'   48 A"  113 A'  114 A'  115 A'                 
 27.762  28.329  28.348  28.368  28.532  28.537  28.538  28.562
116 A'   49 A"  117 A'  118 A'   50 A"   51 A"  119 A'  120 A'                 
 28.622  47.853  66.702 127.875 127.892 127.911 151.575 163.005
121 A'  122 A'  123 A'   52 A"  124 A'  125 A'  126 A'  127 A'                 
289.715 289.743 289.8441020.6361901.735
 53 A"  128 A'  129 A'  130 A'  131 A'                                         
 --------------------------------------------------------------

          Ground-State Mulliken Net Atomic Charges

     Atom                 Charge (a.u.)
  ----------------------------------------
      1 C                    -0.074710
      2 P                     0.092497
      3 I                    -0.130908
      4 Br                    0.077360
      5 F                     0.035761
  ----------------------------------------
  Sum of atomic charges =    -0.000000

 -----------------------------------------------------------------
                    Cartesian Multipole Moments
 -----------------------------------------------------------------
    Charge (ESU x 10^10)
                -0.0000
    Dipole Moment (Debye)
         X       0.9635      Y       0.5482      Z      -0.0000
       Tot       1.1085
    Quadrupole Moments (Debye-Ang)
        XX     -66.7097     XY       1.0029     YY     -71.8226
        XZ       0.0000     YZ      -0.0000     ZZ     -71.1809
    Octopole Moments (Debye-Ang^2)
       XXX       7.7396    XXY       1.0761    XYY      -3.0386
       YYY      15.5158    XXZ      -0.0000    XYZ      -0.0000
       YYZ      -0.0000    XZZ      -0.7215    YZZ       4.1914
       ZZZ      -0.0000
    Hexadecapole Moments (Debye-Ang^3)
      XXXX   -1769.7221   XXXY      41.1316   XXYY    -363.8812
      XYYY      17.9537   YYYY    -259.9392   XXXZ      -0.0000
      XXYZ       0.0000   XYYZ       0.0000   YYYZ      -0.0000
      XXZZ    -343.2113   XYZZ       5.0960   YYZZ     -58.2313
      XZZZ       0.0000   YZZZ      -0.0000   ZZZZ     -95.0086
 -----------------------------------------------------------------
 Calculating analytic gradient of the SCF energy
 Gradient of SCF Energy
            1           2           3           4           5
    1   0.0003678  -0.0002081   0.0003605  -0.0004221  -0.0000981
    2   0.0002508  -0.0002258   0.0002028  -0.0001446  -0.0000832
    3  -0.0000000  -0.0000000  -0.0000000   0.0000000   0.0000000
 Max gradient component =       4.221E-04
 RMS gradient           =       2.128E-04
 Gradient time:  CPU 9.93 s  wall 2.59 s
 Geometry Optimization Parameters
   NAtoms,    NIC,     NZ,  NCons,   NDum,   NFix, NCnnct, MaxDiis
        5      20       5       0       0       0       0       0

 Cartesian Hessian Update
 Hessian Updated using BFGS Update


** GEOMETRY OPTIMIZATION IN DELOCALIZED INTERNAL COORDINATES **
   Searching for a Minimum

   Optimization Cycle:   9

                       Coordinates (Angstroms)
     ATOM                X               Y               Z
      1  C         1.0706494085   -0.3938807645    0.0000000000
      2  P         0.0400307797    0.9454961349    0.0000000000
      3  I        -2.1974322397   -0.1448820604    0.0000000000
      4  Br        2.9496947314   -0.1213094797    0.0000000000
      5  F         0.7538831795   -1.6796278159    0.0000000000
   Point Group: cs    Number of degrees of freedom:     7


   Energy is  -9973.012024928

 Hessian Updated using BFGS Update

  7 Hessian modes will be used to form the next step
  Hessian Eigenvalues:
     0.095264    0.143851    0.227284    0.247826    0.265895    0.323283
     0.501398

 Minimum Search - Taking Simple RFO Step
 Searching for Lamda that Minimizes Along All modes
 Value Taken    Lamda =  -0.00000264
 Step Taken.  Stepsize is  0.004583

                             Maximum     Tolerance    Cnvgd?
         Gradient           0.000379      0.000300      NO
         Displacement       0.003272      0.001200      NO
         Energy change     -0.000060      0.000001      NO


 New Cartesian Coordinates Obtained by Inverse Iteration

 Displacement from previous Coordinates is:  0.005208
 ----------------------------------------------------------------
             Standard Nuclear Orientation (Angstroms)
    I     Atom           X                Y                Z
 ----------------------------------------------------------------
    1      C       1.0707188101    -0.3942648256     0.0000000000
    2      P       0.0403507808     0.9452873020     0.0000000000
    3      I      -2.1997027994    -0.1444192731     0.0000000000
    4      Br      2.9508331084    -0.1210558553     0.0000000000
    5      F       0.7546259595    -1.6797513337     0.0000000000
 ----------------------------------------------------------------
 Molecular Point Group                 Cs    NOp =  2
 Largest Abelian Subgroup              Cs    NOp =  2
 Nuclear Repulsion Energy =   772.6294486450 hartrees
 There are       59 alpha and       59 beta electrons
 Applying Cartesian multipole field
    Component          Value
    ---------          -----
     (2,0,0)        1.00000E-11
     (0,2,0)        2.00000E-11
     (0,0,2)       -3.00000E-11
 Nucleus-field energy     =     0.0000000234 hartrees
 Requested basis set is 6-311++G(d,p)
 There are 68 shells and 184 basis functions
 A cutoff of  1.0D-11 yielded   1727 shell pairs
 There are     13592 function pairs (     15228 Cartesian)
 Smallest overlap matrix eigenvalue = 4.78E-04
 Guess MOs from SCF MO coefficient file

 -----------------------------------------------------------------------
  General SCF calculation program by
  Eric Jon Sundstrom, Paul Horn, Yuezhi Mao, Dmitri Zuev, Alec White,
  David Stuck, Shaama M.S., Shane Yost, Joonho Lee, David Small,
  Daniel Levine, Susi Lehtola, Hugh Burton, Evgeny Epifanovsky
 -----------------------------------------------------------------------
 Exchange:     0.2000 Hartree-Fock + 0.0800 Slater + 0.7200 B88
 Correlation:  0.1900 VWN1RPA + 0.8100 LYP
 Using SG-1 standard quadrature grid
 using 4 threads for integral computing
 -------------------------------------------------------
 OpenMP Integral computing Module                
 Release: version 2.0, May 2017, Q-Chem Inc. Pleasanton 
 -------------------------------------------------------
 -------------------------------------------------------
 OpenMP BLAS3 based DFT computing Module                
 Release: version 1.0, May 2013, Q-Chem Inc. Pittsburgh 
 -------------------------------------------------------
 A restricted SCF calculation will be
 performed using DIIS
 SCF converges when DIIS error is below 1.0e-08
 ---------------------------------------
  Cycle       Energy         DIIS error
 ---------------------------------------
    1   -9973.0120250947      1.27e-05  
    2   -9973.0120260805      4.29e-06  
    3   -9973.0120260321      5.57e-06  
    4   -9973.0120261639      1.10e-06  
    5   -9973.0120261683      4.92e-07  
    6   -9973.0120261692      2.07e-07  
    7   -9973.0120261695      4.84e-08  
    8   -9973.0120261695      1.79e-08  
    9   -9973.0120261695      4.40e-09  Convergence criterion met
 ---------------------------------------
 SCF time:   CPU 25.30s  wall 7.00s 
 SCF   energy in the final basis set =    -9973.0120261695
 Total energy in the final basis set =    -9973.0120261695

 --------------------------------------------------------------
             Orbital Energies (a.u.) and Symmetries
 --------------------------------------------------------------

 Alpha MOs, Restricted
 -- Occupied --                  
******* -482.87 -176.31 -165.71 -165.71 -165.71  -77.11  -62.53
  1 A'    2 A'    3 A'    4 A'    1 A"    5 A'    6 A'    7 A'                 
-56.347 -56.343 -56.343 -35.807 -31.300 -31.295 -31.294 -24.750
  8 A'    2 A"    9 A'   10 A'   11 A'    3 A"   12 A'   13 A'                 
-22.951 -22.949 -22.949 -22.946 -22.946 -10.349  -8.735  -6.603
 14 A'    4 A"   15 A'   16 A'    5 A"   17 A'   18 A'   19 A'                 
 -6.567  -6.553  -6.553  -6.356  -4.768  -4.766  -4.761  -4.761
 20 A'    6 A"   21 A'   22 A'   23 A'   24 A'    7 A"   25 A'                 
 -4.755  -4.754  -2.678  -2.674  -2.674  -2.663  -2.663  -2.034
  8 A"   26 A'   27 A'    9 A"   28 A'   29 A'   10 A"   30 A'                 
 -2.030  -2.029  -2.018  -2.018  -1.294  -0.857  -0.746  -0.666
 11 A"   31 A'   32 A'   12 A"   33 A'   34 A'   35 A'   36 A'                 
 -0.615  -0.538  -0.525  -0.478  -0.390  -0.361  -0.346  -0.321
 37 A'   38 A'   13 A"   39 A'   40 A'   14 A"   41 A'   42 A'                 
 -0.310  -0.279  -0.258
 15 A"   43 A'   16 A"                                                         
 -- Virtual --                   
 -0.096  -0.095  -0.043  -0.007   0.016   0.034   0.040   0.047
 17 A"   44 A'   45 A'   46 A'   47 A'   48 A'   18 A"   49 A'                 
  0.056   0.069   0.077   0.091   0.094   0.102   0.114   0.154
 50 A'   19 A"   51 A'   20 A"   52 A'   53 A'   54 A'   55 A'                 
  0.174   0.187   0.211   0.234   0.254   0.272   0.274   0.290
 56 A'   57 A'   21 A"   58 A'   59 A'   22 A"   60 A'   23 A"                 
  0.307   0.321   0.326   0.374   0.376   0.400   0.405   0.409
 61 A'   62 A'   63 A'   64 A'   24 A"   25 A"   65 A'   66 A'                 
  0.417   0.425   0.474   0.476   0.482   0.529   0.545   0.551
 26 A"   67 A'   68 A'   27 A"   69 A'   28 A"   70 A'   29 A"                 
  0.562   0.589   0.614   0.651   0.687   0.759   0.791   0.803
 71 A'   72 A'   73 A'   74 A'   30 A"   31 A"   75 A'   76 A'                 
  0.860   0.900   0.944   1.004   1.254   1.290   1.310   1.331
 77 A'   78 A'   79 A'   80 A'   32 A"   33 A"   81 A'   82 A'                 
  1.368   1.389   1.448   1.449   1.549   1.626   1.674   1.683
 83 A'   34 A"   35 A"   84 A'   36 A"   85 A'   86 A'   87 A'                 
  1.769   1.859   1.895   1.972   2.024   2.147   2.611   2.879
 88 A'   89 A'   90 A'   37 A"   91 A'   92 A'   38 A"   93 A'                 
  3.055   3.725   3.731   3.936   3.951   3.958   3.970   3.970
 94 A'   39 A"   95 A'   40 A"   96 A'   41 A"   97 A'   42 A"                 
  3.979   3.988   4.028   4.038   4.119   4.154   4.285   4.343
 43 A"   98 A'   99 A'   44 A"  100 A'  101 A'  102 A'  103 A'                 
  4.648   5.982   6.005   6.034   6.248   6.329   6.440   6.635
104 A'   45 A"  105 A'  106 A'   46 A"  107 A'  108 A'  109 A'                 
  6.901   7.521   7.549   7.621  13.784  13.907  13.967  23.396
110 A'   47 A"  111 A'  112 A'   48 A"  113 A'  114 A'  115 A'                 
 27.761  28.329  28.348  28.368  28.532  28.537  28.538  28.562
116 A'   49 A"  117 A'  118 A'   50 A"   51 A"  119 A'  120 A'                 
 28.622  47.853  66.702 127.875 127.892 127.911 151.575 163.005
121 A'  122 A'  123 A'   52 A"  124 A'  125 A'  126 A'  127 A'                 
289.715 289.743 289.8441020.6361901.734
 53 A"  128 A'  129 A'  130 A'  131 A'                                         

 Beta MOs, Restricted
 -- Occupied --                  
******* -482.87 -176.31 -165.71 -165.71 -165.71  -77.11  -62.53
  1 A'    2 A'    3 A'    4 A'    1 A"    5 A'    6 A'    7 A'                 
-56.347 -56.343 -56.343 -35.807 -31.300 -31.295 -31.294 -24.750
  8 A'    2 A"    9 A'   10 A'   11 A'    3 A"   12 A'   13 A'                 
-22.951 -22.949 -22.949 -22.946 -22.946 -10.349  -8.735  -6.603
 14 A'    4 A"   15 A'   16 A'    5 A"   17 A'   18 A'   19 A'                 
 -6.567  -6.553  -6.553  -6.356  -4.768  -4.766  -4.761  -4.761
 20 A'    6 A"   21 A'   22 A'   23 A'   24 A'    7 A"   25 A'                 
 -4.755  -4.754  -2.678  -2.674  -2.674  -2.663  -2.663  -2.034
  8 A"   26 A'   27 A'    9 A"   28 A'   29 A'   10 A"   30 A'                 
 -2.030  -2.029  -2.018  -2.018  -1.294  -0.857  -0.746  -0.666
 11 A"   31 A'   32 A'   12 A"   33 A'   34 A'   35 A'   36 A'                 
 -0.615  -0.538  -0.525  -0.478  -0.390  -0.361  -0.346  -0.321
 37 A'   38 A'   13 A"   39 A'   40 A'   14 A"   41 A'   42 A'                 
 -0.310  -0.279  -0.258
 15 A"   43 A'   16 A"                                                         
 -- Virtual --                   
 -0.096  -0.095  -0.043  -0.007   0.016   0.034   0.040   0.047
 17 A"   44 A'   45 A'   46 A'   47 A'   48 A'   18 A"   49 A'                 
  0.056   0.069   0.077   0.091   0.094   0.102   0.114   0.154
 50 A'   19 A"   51 A'   20 A"   52 A'   53 A'   54 A'   55 A'                 
  0.174   0.187   0.211   0.234   0.254   0.272   0.274   0.290
 56 A'   57 A'   21 A"   58 A'   59 A'   22 A"   60 A'   23 A"                 
  0.307   0.321   0.326   0.374   0.376   0.400   0.405   0.409
 61 A'   62 A'   63 A'   64 A'   24 A"   25 A"   65 A'   66 A'                 
  0.417   0.425   0.474   0.476   0.482   0.529   0.545   0.551
 26 A"   67 A'   68 A'   27 A"   69 A'   28 A"   70 A'   29 A"                 
  0.562   0.589   0.614   0.651   0.687   0.759   0.791   0.803
 71 A'   72 A'   73 A'   74 A'   30 A"   31 A"   75 A'   76 A'                 
  0.860   0.900   0.944   1.004   1.254   1.290   1.310   1.331
 77 A'   78 A'   79 A'   80 A'   32 A"   33 A"   81 A'   82 A'                 
  1.368   1.389   1.448   1.449   1.549   1.626   1.674   1.683
 83 A'   34 A"   35 A"   84 A'   36 A"   85 A'   86 A'   87 A'                 
  1.769   1.859   1.895   1.972   2.024   2.147   2.611   2.879
 88 A'   89 A'   90 A'   37 A"   91 A'   92 A'   38 A"   93 A'                 
  3.055   3.725   3.731   3.936   3.951   3.958   3.970   3.970
 94 A'   39 A"   95 A'   40 A"   96 A'   41 A"   97 A'   42 A"                 
  3.979   3.988   4.028   4.038   4.119   4.154   4.285   4.343
 43 A"   98 A'   99 A'   44 A"  100 A'  101 A'  102 A'  103 A'                 
  4.648   5.982   6.005   6.034   6.248   6.329   6.440   6.635
104 A'   45 A"  105 A'  106 A'   46 A"  107 A'  108 A'  109 A'                 
  6.901   7.521   7.549   7.621  13.784  13.907  13.967  23.396
110 A'   47 A"  111 A'  112 A'   48 A"  113 A'  114 A'  115 A'                 
 27.761  28.329  28.348  28.368  28.532  28.537  28.538  28.562
116 A'   49 A"  117 A'  118 A'   50 A"   51 A"  119 A'  120 A'                 
 28.622  47.853  66.702 127.875 127.892 127.911 151.575 163.005
121 A'  122 A'  123 A'   52 A"  124 A'  125 A'  126 A'  127 A'                 
289.715 289.743 289.8441020.6361901.734
 53 A"  128 A'  129 A'  130 A'  131 A'                                         
 --------------------------------------------------------------

          Ground-State Mulliken Net Atomic Charges

     Atom                 Charge (a.u.)
  ----------------------------------------
      1 C                    -0.074177
      2 P                     0.092506
      3 I                    -0.131312
      4 Br                    0.076878
      5 F                     0.036105
  ----------------------------------------
  Sum of atomic charges =    -0.000000

 -----------------------------------------------------------------
                    Cartesian Multipole Moments
 -----------------------------------------------------------------
    Charge (ESU x 10^10)
                -0.0000
    Dipole Moment (Debye)
         X       0.9656      Y       0.5475      Z       0.0000
       Tot       1.1100
    Quadrupole Moments (Debye-Ang)
        XX     -66.7264     XY       1.0005     YY     -71.8195
        XZ       0.0000     YZ       0.0000     ZZ     -71.1871
    Octopole Moments (Debye-Ang^2)
       XXX       7.8280    XXY       1.0671    XYY      -2.9892
       YYY      15.4779    XXZ       0.0000    XYZ       0.0000
       YYZ       0.0000    XZZ      -0.6820    YZZ       4.1783
       ZZZ       0.0000
    Hexadecapole Moments (Debye-Ang^3)
      XXXX   -1772.1388   XXXY      41.1913   XXYY    -364.3325
      XYYY      17.9829   YYYY    -259.8710   XXXZ       0.0000
      XXYZ       0.0000   XYYZ       0.0000   YYYZ       0.0000
      XXZZ    -343.6698   XYZZ       5.1089   YYZZ     -58.2259
      XZZZ       0.0000   YZZZ       0.0000   ZZZZ     -95.0304
 -----------------------------------------------------------------
 Calculating analytic gradient of the SCF energy
 Gradient of SCF Energy
            1           2           3           4           5
    1   0.0000260   0.0000918  -0.0000546  -0.0000395  -0.0000236
    2   0.0000386  -0.0000778   0.0000552  -0.0001111   0.0000951
    3   0.0000000   0.0000000  -0.0000000  -0.0000000  -0.0000000
 Max gradient component =       1.111E-04
 RMS gradient           =       5.549E-05
 Gradient time:  CPU 9.90 s  wall 2.58 s
 Geometry Optimization Parameters
   NAtoms,    NIC,     NZ,  NCons,   NDum,   NFix, NCnnct, MaxDiis
        5      20       5       0       0       0       0       0

 Cartesian Hessian Update
 Hessian Updated using BFGS Update


** GEOMETRY OPTIMIZATION IN DELOCALIZED INTERNAL COORDINATES **
   Searching for a Minimum

   Optimization Cycle:  10

                       Coordinates (Angstroms)
     ATOM                X               Y               Z
      1  C         1.0707188101   -0.3942648256    0.0000000000
      2  P         0.0403507808    0.9452873020    0.0000000000
      3  I        -2.1997027994   -0.1444192731    0.0000000000
      4  Br        2.9508331084   -0.1210558553    0.0000000000
      5  F         0.7546259595   -1.6797513337    0.0000000000
   Point Group: cs    Number of degrees of freedom:     7


   Energy is  -9973.012026169

 Hessian Updated using BFGS Update

  7 Hessian modes will be used to form the next step
  Hessian Eigenvalues:
     0.106063    0.132065    0.227617    0.258606    0.266421    0.327490
     0.488905

 Minimum Search - Taking Simple RFO Step
 Searching for Lamda that Minimizes Along All modes
 Value Taken    Lamda =   0.00000000
 Step Taken.  Stepsize is  0.000852

                             Maximum     Tolerance    Cnvgd?
         Gradient           0.000157      0.000300     YES
         Displacement       0.000461      0.001200     YES
         Energy change     -0.000001      0.000001      NO


                       Distance Matrix (Angstroms)
             C (  1)   P (  2)   I (  3)   Br(  4)
   P (  2)  1.689988
   I (  3)  3.279951  2.491044
   Br(  4)  1.899861  3.099677  5.150589
   F (  5)  1.323779  2.720481  3.329460  2.693113

 Final energy is   -9973.0120261694556     


 ******************************
 **  OPTIMIZATION CONVERGED  **
 ******************************

                       Coordinates (Angstroms)
     ATOM                X               Y               Z
      1  C         1.0707188101   -0.3942648256    0.0000000000
      2  P         0.0403507808    0.9452873020    0.0000000000
      3  I        -2.1997027994   -0.1444192731    0.0000000000
      4  Br        2.9508331084   -0.1210558553    0.0000000000
      5  F         0.7546259595   -1.6797513337    0.0000000000

Z-matrix Print:
$molecule
0 1
I 
P  1 2.491044
C  2 1.689988 1 101.625791
F  3 1.323779 2 128.618343 1 -0.000000 0
Br 3 1.899861 2 119.299001 1 -180.000000 0
$end


 --------------------------------------------------------------
             Orbital Energies (a.u.) and Symmetries
 --------------------------------------------------------------

 Alpha MOs, Restricted
 -- Occupied --                  
******* -482.87 -176.31 -165.71 -165.71 -165.71  -77.11  -62.53
  1 A'    2 A'    3 A'    4 A'    1 A"    5 A'    6 A'    7 A'                 
-56.347 -56.343 -56.343 -35.807 -31.300 -31.295 -31.294 -24.750
  8 A'    2 A"    9 A'   10 A'   11 A'    3 A"   12 A'   13 A'                 
-22.951 -22.949 -22.949 -22.946 -22.946 -10.349  -8.735  -6.603
 14 A'    4 A"   15 A'   16 A'    5 A"   17 A'   18 A'   19 A'                 
 -6.567  -6.553  -6.553  -6.356  -4.768  -4.766  -4.761  -4.761
 20 A'    6 A"   21 A'   22 A'   23 A'   24 A'    7 A"   25 A'                 
 -4.755  -4.754  -2.678  -2.674  -2.674  -2.663  -2.663  -2.034
  8 A"   26 A'   27 A'    9 A"   28 A'   29 A'   10 A"   30 A'                 
 -2.030  -2.029  -2.018  -2.018  -1.294  -0.857  -0.746  -0.666
 11 A"   31 A'   32 A'   12 A"   33 A'   34 A'   35 A'   36 A'                 
 -0.615  -0.538  -0.525  -0.478  -0.390  -0.361  -0.346  -0.321
 37 A'   38 A'   13 A"   39 A'   40 A'   14 A"   41 A'   42 A'                 
 -0.310  -0.279  -0.258
 15 A"   43 A'   16 A"                                                         
 -- Virtual --                   
 -0.096  -0.095  -0.043  -0.007   0.016   0.034   0.040   0.047
 17 A"   44 A'   45 A'   46 A'   47 A'   48 A'   18 A"   49 A'                 
  0.056   0.069   0.077   0.091   0.094   0.102   0.114   0.154
 50 A'   19 A"   51 A'   20 A"   52 A'   53 A'   54 A'   55 A'                 
  0.174   0.187   0.211   0.234   0.254   0.272   0.274   0.290
 56 A'   57 A'   21 A"   58 A'   59 A'   22 A"   60 A'   23 A"                 
  0.307   0.321   0.326   0.374   0.376   0.400   0.405   0.409
 61 A'   62 A'   63 A'   64 A'   24 A"   25 A"   65 A'   66 A'                 
  0.417   0.425   0.474   0.476   0.482   0.529   0.545   0.551
 26 A"   67 A'   68 A'   27 A"   69 A'   28 A"   70 A'   29 A"                 
  0.562   0.589   0.614   0.651   0.687   0.759   0.791   0.803
 71 A'   72 A'   73 A'   74 A'   30 A"   31 A"   75 A'   76 A'                 
  0.860   0.900   0.944   1.004   1.254   1.290   1.310   1.331
 77 A'   78 A'   79 A'   80 A'   32 A"   33 A"   81 A'   82 A'                 
  1.368   1.389   1.448   1.449   1.549   1.626   1.674   1.683
 83 A'   34 A"   35 A"   84 A'   36 A"   85 A'   86 A'   87 A'                 
  1.769   1.859   1.895   1.972   2.024   2.147   2.611   2.879
 88 A'   89 A'   90 A'   37 A"   91 A'   92 A'   38 A"   93 A'                 
  3.055   3.725   3.731   3.936   3.951   3.958   3.970   3.970
 94 A'   39 A"   95 A'   40 A"   96 A'   41 A"   97 A'   42 A"                 
  3.979   3.988   4.028   4.038   4.119   4.154   4.285   4.343
 43 A"   98 A'   99 A'   44 A"  100 A'  101 A'  102 A'  103 A'                 
  4.648   5.982   6.005   6.034   6.248   6.329   6.440   6.635
104 A'   45 A"  105 A'  106 A'   46 A"  107 A'  108 A'  109 A'                 
  6.901   7.521   7.549   7.621  13.784  13.907  13.967  23.396
110 A'   47 A"  111 A'  112 A'   48 A"  113 A'  114 A'  115 A'                 
 27.761  28.329  28.348  28.368  28.532  28.537  28.538  28.562
116 A'   49 A"  117 A'  118 A'   50 A"   51 A"  119 A'  120 A'                 
 28.622  47.853  66.702 127.875 127.892 127.911 151.575 163.005
121 A'  122 A'  123 A'   52 A"  124 A'  125 A'  126 A'  127 A'                 
289.715 289.743 289.8441020.6361901.734
 53 A"  128 A'  129 A'  130 A'  131 A'                                         

 Beta MOs, Restricted
 -- Occupied --                  
******* -482.87 -176.31 -165.71 -165.71 -165.71  -77.11  -62.53
  1 A'    2 A'    3 A'    4 A'    1 A"    5 A'    6 A'    7 A'                 
-56.347 -56.343 -56.343 -35.807 -31.300 -31.295 -31.294 -24.750
  8 A'    2 A"    9 A'   10 A'   11 A'    3 A"   12 A'   13 A'                 
-22.951 -22.949 -22.949 -22.946 -22.946 -10.349  -8.735  -6.603
 14 A'    4 A"   15 A'   16 A'    5 A"   17 A'   18 A'   19 A'                 
 -6.567  -6.553  -6.553  -6.356  -4.768  -4.766  -4.761  -4.761
 20 A'    6 A"   21 A'   22 A'   23 A'   24 A'    7 A"   25 A'                 
 -4.755  -4.754  -2.678  -2.674  -2.674  -2.663  -2.663  -2.034
  8 A"   26 A'   27 A'    9 A"   28 A'   29 A'   10 A"   30 A'                 
 -2.030  -2.029  -2.018  -2.018  -1.294  -0.857  -0.746  -0.666
 11 A"   31 A'   32 A'   12 A"   33 A'   34 A'   35 A'   36 A'                 
 -0.615  -0.538  -0.525  -0.478  -0.390  -0.361  -0.346  -0.321
 37 A'   38 A'   13 A"   39 A'   40 A'   14 A"   41 A'   42 A'                 
 -0.310  -0.279  -0.258
 15 A"   43 A'   16 A"                                                         
 -- Virtual --                   
 -0.096  -0.095  -0.043  -0.007   0.016   0.034   0.040   0.047
 17 A"   44 A'   45 A'   46 A'   47 A'   48 A'   18 A"   49 A'                 
  0.056   0.069   0.077   0.091   0.094   0.102   0.114   0.154
 50 A'   19 A"   51 A'   20 A"   52 A'   53 A'   54 A'   55 A'                 
  0.174   0.187   0.211   0.234   0.254   0.272   0.274   0.290
 56 A'   57 A'   21 A"   58 A'   59 A'   22 A"   60 A'   23 A"                 
  0.307   0.321   0.326   0.374   0.376   0.400   0.405   0.409
 61 A'   62 A'   63 A'   64 A'   24 A"   25 A"   65 A'   66 A'                 
  0.417   0.425   0.474   0.476   0.482   0.529   0.545   0.551
 26 A"   67 A'   68 A'   27 A"   69 A'   28 A"   70 A'   29 A"                 
  0.562   0.589   0.614   0.651   0.687   0.759   0.791   0.803
 71 A'   72 A'   73 A'   74 A'   30 A"   31 A"   75 A'   76 A'                 
  0.860   0.900   0.944   1.004   1.254   1.290   1.310   1.331
 77 A'   78 A'   79 A'   80 A'   32 A"   33 A"   81 A'   82 A'                 
  1.368   1.389   1.448   1.449   1.549   1.626   1.674   1.683
 83 A'   34 A"   35 A"   84 A'   36 A"   85 A'   86 A'   87 A'                 
  1.769   1.859   1.895   1.972   2.024   2.147   2.611   2.879
 88 A'   89 A'   90 A'   37 A"   91 A'   92 A'   38 A"   93 A'                 
  3.055   3.725   3.731   3.936   3.951   3.958   3.970   3.970
 94 A'   39 A"   95 A'   40 A"   96 A'   41 A"   97 A'   42 A"                 
  3.979   3.988   4.028   4.038   4.119   4.154   4.285   4.343
 43 A"   98 A'   99 A'   44 A"  100 A'  101 A'  102 A'  103 A'                 
  4.648   5.982   6.005   6.034   6.248   6.329   6.440   6.635
104 A'   45 A"  105 A'  106 A'   46 A"  107 A'  108 A'  109 A'                 
  6.901   7.521   7.549   7.621  13.784  13.907  13.967  23.396
110 A'   47 A"  111 A'  112 A'   48 A"  113 A'  114 A'  115 A'                 
 27.761  28.329  28.348  28.368  28.532  28.537  28.538  28.562
116 A'   49 A"  117 A'  118 A'   50 A"   51 A"  119 A'  120 A'                 
 28.622  47.853  66.702 127.875 127.892 127.911 151.575 163.005
121 A'  122 A'  123 A'   52 A"  124 A'  125 A'  126 A'  127 A'                 
289.715 289.743 289.8441020.6361901.734
 53 A"  128 A'  129 A'  130 A'  131 A'                                         
 --------------------------------------------------------------

          Ground-State Mulliken Net Atomic Charges

     Atom                 Charge (a.u.)
  ----------------------------------------
      1 C                    -0.074177
      2 P                     0.092506
      3 I                    -0.131312
      4 Br                    0.076878
      5 F                     0.036105
  ----------------------------------------
  Sum of atomic charges =    -0.000000

 -----------------------------------------------------------------
                    Cartesian Multipole Moments
 -----------------------------------------------------------------
    Charge (ESU x 10^10)
                -0.0000
    Dipole Moment (Debye)
         X       0.9656      Y       0.5475      Z       0.0000
       Tot       1.1100
    Quadrupole Moments (Debye-Ang)
        XX     -66.7264     XY       1.0005     YY     -71.8195
        XZ       0.0000     YZ       0.0000     ZZ     -71.1871
    Octopole Moments (Debye-Ang^2)
       XXX       7.8280    XXY       1.0671    XYY      -2.9892
       YYY      15.4779    XXZ       0.0000    XYZ       0.0000
       YYZ       0.0000    XZZ      -0.6820    YZZ       4.1783
       ZZZ       0.0000
    Hexadecapole Moments (Debye-Ang^3)
      XXXX   -1772.1388   XXXY      41.1913   XXYY    -364.3325
      XYYY      17.9829   YYYY    -259.8710   XXXZ       0.0000
      XXYZ       0.0000   XYYZ       0.0000   YYYZ       0.0000
      XXZZ    -343.6698   XYZZ       5.1089   YYZZ     -58.2259
      XZZZ       0.0000   YZZZ       0.0000   ZZZZ     -95.0304
 -----------------------------------------------------------------
Archival summary:
1\1\TWL02\OPT\ProcedureUnspecified\BasisUnspecified\1r1111\taweetha\MonNov2615:42:402018MonNov2615:42:402018\0\\#,OPT,ProcedureUnspecified,BasisUnspecified,\\0,1\I\P,1,2.49104\C,2,1.68999,1,101.626\F,3,1.32378,2,128.618,1,-0,0\Br,3,1.89986,2,119.299,1,-180,0\\\@

 Total job time:  110.56s(wall), 410.70s(cpu) 
 Mon Nov 26 15:42:40 2018

        *************************************************************
        *                                                           *
        *  Thank you very much for using Q-Chem.  Have a nice day.  *
        *                                                           *
        *************************************************************


 
User input: 2 of 2 
 
Q-Chem Developer Version!
                  Welcome to Q-Chem
     A Quantum Leap Into The Future Of Chemistry


 Q-Chem 5.1, Q-Chem, Inc., Pleasanton, CA (2018)

 Yihan Shao,  Zhengting Gan,  E. Epifanovsky,  A. T. B. Gilbert,  M. Wormit,  
 J. Kussmann,  A. W. Lange,  A. Behn,  Jia Deng,  Xintian Feng,  D. Ghosh,  
 M. Goldey,  P. R. Horn,  L. D. Jacobson,  I. Kaliman,  T. Kus,  A. Landau,  
 Jie Liu,  E. I. Proynov,  R. M. Richard,  R. P. Steele,  E. J. Sundstrom,  
 H. L. Woodcock III,  P. M. Zimmerman,  D. Zuev,  B. Albrecht,  E. Alguire,  
 S. A. Baeppler,  D. Barton,  Z. Benda,  Y. A. Bernard,  E. J. Berquist,  
 K. B. Bravaya,  H. Burton,  D. Casanova,  Chun-Min Chang,  Yunqing Chen,  
 A. Chien,  K. D. Closser,  M. P. Coons,  S. Coriani,  S. Dasgupta,  
 A. L. Dempwolff,  M. Diedenhofen,  Hainam Do,  R. G. Edgar,  Po-Tung Fang,  
 S. Faraji,  S. Fatehi,  Qingguo Feng,  K. D. Fenk,  J. Fosso-Tande,  
 Qinghui Ge,  A. Ghysels,  G. Gidofalvi,  J. Gomes,  J. Gonthier,  A. Gunina,  
 D. Hait,  M. W. D. Hanson-Heine,  P. H. P. Harbach,  A. W. Hauser,  
 J. E. Herr,  E. G. Hohenstein,  Z. C. Holden,  Kerwin Hui,  B. C. Huynh,  
 T.-C. Jagau,  Hyunjun Ji,  B. Kaduk,  K. Khistyaev,  Jaehoon Kim,  
 P. Klunzinger,  K. Koh,  D. Kosenkov,  L. Koulias,  T. Kowalczyk,  
 C. M. Krauter,  A. Kunitsa,  Ka Un Lao,  A. Laurent,  K. V. Lawler,  
 Joonho Lee,  D. Lefrancois,  S. Lehtola,  D. S. Levine,  Yi-Pei Li,  
 You-Sheng Lin,  Fenglai Liu,  E. Livshits,  A. Luenser,  P. Manohar,  
 E. Mansoor,  S. F. Manzer,  Shan-Ping Mao,  Yuezhi Mao,  N. Mardirossian,  
 A. V. Marenich,  T. Markovich,  L. A. Martinez-Martinez,  S. A. Maurer,  
 N. J. Mayhall,  S. C. McKenzie,  J.-M. Mewes,  A. F. Morrison,  
 J. W. Mullinax,  K. Nanda,  T. S. Nguyen-Beck,  R. Olivares-Amaya,  
 J. A. Parkhill,  T. M. Perrine,  F. Plasser,  P. Pokhilko,  S. Prager,  
 A. Prociuk,  E. Ramos,  D. R. Rehn,  F. Rob,  M. Schneider,  N. Sergueev,  
 S. M. Sharada,  S. Sharma,  D. W. Small,  T. Stauch,  T. Stein,  
 Yu-Chuan Su,  A. J. W. Thom,  A. Tkatchenko,  T. Tsuchimochi,  N. M. Tubman,  
 L. Vogt,  M. L. Vidal,  O. Vydrov,  M. A. Watson,  J. Wenzel,  
 M. de Wergifosse,  T. A. Wesolowski,  A. White,  J. Witte,  A. Yamada,  
 Jun Yang,  K. Yao,  S. Yeganeh,  S. R. Yost,  Zhi-Qiang You,  A. Zech,  
 Igor Ying Zhang,  Xing Zhang,  Yan Zhao,  Ying Zhu,  B. R. Brooks,  
 G. K. L. Chan,  C. J. Cramer,  M. S. Gordon,  W. J. Hehre,  A. Klamt,  
 M. W. Schmidt,  C. D. Sherrill,  D. G. Truhlar,  A. Aspuru-Guzik,  R. Baer,  
 A. T. Bell,  N. A. Besley,  Jeng-Da Chai,  A. E. DePrince, III,  
 R. A. DiStasio Jr.,  A. Dreuw,  B. D. Dunietz,  T. R. Furlani,  
 Chao-Ping Hsu,  Yousung Jung,  Jing Kong,  D. S. Lambrecht,  WanZhen Liang,  
 C. Ochsenfeld,  V. A. Rassolov,  L. V. Slipchenko,  J. E. Subotnik,  
 T. Van Voorhis,  J. M. Herbert,  A. I. Krylov,  P. M. W. Gill,  M. Head-Gordon

 Contributors to earlier versions of Q-Chem not listed above: 
 R. D. Adamson,  B. Austin,  J. Baker,  G. J. O. Beran,  K. Brandhorst,  
 S. T. Brown,  E. F. C. Byrd,  A. K. Chakraborty,  C.-L. Cheng,  
 Siu Hung Chien,  D. M. Chipman,  D. L. Crittenden,  H. Dachsel,  
 R. J. Doerksen,  A. D. Dutoi,  L. Fusti-Molnar,  W. A. Goddard III,  
 A. Golubeva-Zadorozhnaya,  S. R. Gwaltney,  G. Hawkins,  A. Heyden,  
 S. Hirata,  G. Kedziora,  F. J. Keil,  C. Kelley,  Jihan Kim,  R. A. King,  
 R. Z. Khaliullin,  P. P. Korambath,  W. Kurlancheek,  A. M. Lee,  M. S. Lee,  
 S. V. Levchenko,  Ching Yeh Lin,  D. Liotard,  R. C. Lochan,  I. Lotan,  
 P. E. Maslen,  N. Nair,  D. P. O'Neill,  D. Neuhauser,  E. Neuscamman,  
 C. M. Oana,  R. Olson,  B. Peters,  R. Peverati,  P. A. Pieniazek,  
 Y. M. Rhee,  J. Ritchie,  M. A. Rohrdanz,  E. Rosta,  N. J. Russ,  
 H. F. Schaefer III,  N. E. Schultz,  N. Shenvi,  A. C. Simmonett,  A. Sodt,  
 D. Stuck,  K. S. Thanthiriwatte,  V. Vanovschi,  Tao Wang,  A. Warshel,  
 C. F. Williams,  Q. Wu,  X. Xu,  W. Zhang

 Please cite Q-Chem as follows:
 Y. Shao et al., Mol. Phys. 113, 184-215 (2015)
 DOI: 10.1080/00268976.2014.952696

 Q-Chem 5.1.2 for Intel X86 EM64T Linux

 Parts of Q-Chem use Armadillo 8.300.2 (Tropical Shenanigans).
 http://arma.sourceforge.net/

 Q-Chem begins on Mon Nov 26 15:42:40 2018  

Host: 
0

     Scratch files written to /scratch/taweetham/qchem50378//
The previous job contains 0 fragments, simply inherited here
Input Ideriv = 2
Curr. Ideriv = -1
Max.  Ideriv = 2

Checking the input file for inconsistencies... 	...done.

--------------------------------------------------------------
User input:
--------------------------------------------------------------

$molecule
read
$end

$rem
   job_type 	frequency
   basis 	6-311++g**
   method	b3lyp	
$end


--------------------------------------------------------------
 ----------------------------------------------------------------
             Standard Nuclear Orientation (Angstroms)
    I     Atom           X                Y                Z
 ----------------------------------------------------------------
    1      C       1.0706526906    -0.2475483868    -0.0000000000
    2      P       0.0179362915     1.0745130192     0.0000000000
    3      I      -2.2035031939    -0.0526547034    -0.0000000000
    4      Br      2.9459142020     0.0571927826     0.0000000000
    5      F       0.7761901877    -1.5381614531    -0.0000000000
 ----------------------------------------------------------------
 Molecular Point Group                 Cs    NOp =  2
 Largest Abelian Subgroup              Cs    NOp =  2
 Nuclear Repulsion Energy =   772.6294486450 hartrees
 There are       59 alpha and       59 beta electrons
 Requested basis set is 6-311++G(d,p)
 There are 68 shells and 184 basis functions

 Total QAlloc Memory Limit   2000 MB
 Mega-Array Size       188 MB
 MEM_STATIC part       192 MB

                       Distance Matrix (Angstroms)
             C (  1)   P (  2)   I (  3)   Br(  4)
   P (  2)  1.689988
   I (  3)  3.279951  2.491044
   Br(  4)  1.899861  3.099677  5.150589
   F (  5)  1.323779  2.720481  3.329460  2.693113

 A cutoff of  1.0D-11 yielded   1727 shell pairs
 There are     13592 function pairs (     15228 Cartesian)

 -------------------------------------------------------
 OpenMP Integral Computing Module                       
 Release: version 1.0, May 2013, Q-Chem Inc. Pittsburgh 
 -------------------------------------------------------
 Integral Job Info:
 Integral job number is                      11
 Integral operator is                         1
 short-range coefficients                     0
 long-range coefficients              100000000
 Omega coefficients                           0
 if combine SR and LR in K                    0
 Integral screening is                        0
 Integral computing path is                   2
 max size of driver memory is            800000
 size of driver memory is                593474
 size of scratch memory is             29623520
 max col of scratch BK array               1296
 max len of scratch array in speh3          155
 max len of scratch index in speh4           18
 max int batch size is                      520
 min int batch size is                       52
 fixed nKL is                                45
 max L of basis functions is                  2
 order of int derivative is                   0
 number of shells is                         68
 number of basis is                         195
 number of cartesian basis is               195
 number of contracted shell pairs          1727
 number of primitive shell pairs           4049
 maxK2 (contraction) of shell pair           36
 max number of K2 of shell pair               1
 max number of CS2 of shell pair            216
 max number of PS2 of shell pair            222
 mem total for path MDJ                  528444
 -------------------------------------------------------
 Smallest overlap matrix eigenvalue = 4.78E-04
 Guess from superposition of atomic densities
 Warning:  Energy on first SCF cycle will be non-variational
 SAD guess density has 118.000000 electrons

 -----------------------------------------------------------------------
  General SCF calculation program by
  Eric Jon Sundstrom, Paul Horn, Yuezhi Mao, Dmitri Zuev, Alec White,
  David Stuck, Shaama M.S., Shane Yost, Joonho Lee, David Small,
  Daniel Levine, Susi Lehtola, Hugh Burton, Evgeny Epifanovsky
 -----------------------------------------------------------------------
 Exchange:     0.2000 Hartree-Fock + 0.0800 Slater + 0.7200 B88
 Correlation:  0.1900 VWN1RPA + 0.8100 LYP
 Using SG-1 standard quadrature grid
 using 4 threads for integral computing
 -------------------------------------------------------
 OpenMP Integral computing Module                
 Release: version 2.0, May 2017, Q-Chem Inc. Pleasanton 
 -------------------------------------------------------
 -------------------------------------------------------
 OpenMP BLAS3 based DFT computing Module                
 Release: version 1.0, May 2013, Q-Chem Inc. Pittsburgh 
 -------------------------------------------------------
 A restricted SCF calculation will be
 performed using DIIS
 SCF converges when DIIS error is below 1.0e-08
 ---------------------------------------
  Cycle       Energy         DIIS error
 ---------------------------------------
    1   -9973.5537827900      3.79e-02  
    2   -9972.9951051894      2.75e-03  
    3   -9972.9765448876      3.55e-03  
    4   -9973.0088991124      9.76e-04  
    5   -9973.0117929846      2.54e-04  
    6   -9973.0119273233      1.63e-04  
    7   -9973.0120400580      2.48e-05  
    8   -9973.0120423110      6.65e-06  
    9   -9973.0120425125      2.39e-06  
   10   -9973.0120425405      3.44e-07  
   11   -9973.0120425410      1.37e-07  
   12   -9973.0120425411      5.83e-08  
   13   -9973.0120425411      8.21e-09  Convergence criterion met
 ---------------------------------------
 SCF time:   CPU 36.44s  wall 10.00s 
 SCF   energy in the final basis set =    -9973.0120425411
 Total energy in the final basis set =    -9973.0120425411

 --------------------------------------------------------------
             Orbital Energies (a.u.) and Symmetries
 --------------------------------------------------------------

 Alpha MOs, Restricted
 -- Occupied --                  
******* -482.87 -176.31 -165.71 -165.71 -165.71  -77.11  -62.53
  1 A'    2 A'    3 A'    4 A'    1 A"    5 A'    6 A'    7 A'                 
-56.347 -56.343 -56.343 -35.807 -31.300 -31.295 -31.294 -24.750
  8 A'    2 A"    9 A'   10 A'   11 A'    3 A"   12 A'   13 A'                 
-22.951 -22.949 -22.949 -22.946 -22.946 -10.349  -8.735  -6.603
 14 A'    4 A"   15 A'   16 A'    5 A"   17 A'   18 A'   19 A'                 
 -6.567  -6.553  -6.553  -6.356  -4.768  -4.766  -4.761  -4.761
 20 A'    6 A"   21 A'   22 A'   23 A'   24 A'    7 A"   25 A'                 
 -4.755  -4.754  -2.678  -2.674  -2.674  -2.663  -2.663  -2.034
  8 A"   26 A'   27 A'    9 A"   28 A'   29 A'   10 A"   30 A'                 
 -2.030  -2.029  -2.018  -2.018  -1.294  -0.857  -0.746  -0.666
 11 A"   31 A'   32 A'   12 A"   33 A'   34 A'   35 A'   36 A'                 
 -0.615  -0.538  -0.525  -0.478  -0.390  -0.361  -0.346  -0.321
 37 A'   38 A'   13 A"   39 A'   40 A'   14 A"   41 A'   42 A'                 
 -0.310  -0.279  -0.258
 15 A"   43 A'   16 A"                                                         
 -- Virtual --                   
 -0.096  -0.095  -0.043  -0.007   0.016   0.034   0.040   0.047
 17 A"   44 A'   45 A'   46 A'   47 A'   48 A'   18 A"   49 A'                 
  0.056   0.069   0.077   0.091   0.094   0.102   0.114   0.154
 50 A'   19 A"   51 A'   20 A"   52 A'   53 A'   54 A'   55 A'                 
  0.174   0.187   0.211   0.234   0.254   0.272   0.274   0.290
 56 A'   57 A'   21 A"   58 A'   59 A'   22 A"   60 A'   23 A"                 
  0.307   0.321   0.326   0.374   0.376   0.400   0.405   0.409
 61 A'   62 A'   63 A'   64 A'   24 A"   25 A"   65 A'   66 A'                 
  0.417   0.425   0.474   0.476   0.482   0.529   0.545   0.551
 26 A"   67 A'   68 A'   27 A"   69 A'   28 A"   70 A'   29 A"                 
  0.562   0.589   0.614   0.651   0.687   0.759   0.791   0.803
 71 A'   72 A'   73 A'   74 A'   30 A"   31 A"   75 A'   76 A'                 
  0.860   0.900   0.944   1.004   1.254   1.290   1.310   1.331
 77 A'   78 A'   79 A'   80 A'   32 A"   33 A"   81 A'   82 A'                 
  1.368   1.389   1.448   1.449   1.549   1.626   1.674   1.683
 83 A'   34 A"   35 A"   84 A'   36 A"   85 A'   86 A'   87 A'                 
  1.769   1.859   1.895   1.972   2.024   2.147   2.611   2.879
 88 A'   89 A'   90 A'   37 A"   91 A'   92 A'   38 A"   93 A'                 
  3.055   3.725   3.731   3.936   3.951   3.958   3.970   3.970
 94 A'   39 A"   95 A'   40 A"   96 A'   41 A"   97 A'   42 A"                 
  3.979   3.988   4.028   4.038   4.119   4.154   4.286   4.343
 43 A"   98 A'   99 A'   44 A"  100 A'  101 A'  102 A'  103 A'                 
  4.648   5.982   6.005   6.034   6.248   6.329   6.440   6.635
104 A'   45 A"  105 A'  106 A'   46 A"  107 A'  108 A'  109 A'                 
  6.901   7.521   7.549   7.621  13.784  13.907  13.967  23.396
110 A'   47 A"  111 A'  112 A'   48 A"  113 A'  114 A'  115 A'                 
 27.762  28.329  28.348  28.368  28.532  28.537  28.538  28.562
116 A'   49 A"  117 A'  118 A'   50 A"   51 A"  119 A'  120 A'                 
 28.622  47.853  66.702 127.875 127.892 127.911 151.575 163.005
121 A'  122 A'  123 A'   52 A"  124 A'  125 A'  126 A'  127 A'                 
289.715 289.743 289.8441020.6361901.734
 53 A"  128 A'  129 A'  130 A'  131 A'                                         

 Beta MOs, Restricted
 -- Occupied --                  
******* -482.87 -176.31 -165.71 -165.71 -165.71  -77.11  -62.53
  1 A'    2 A'    3 A'    4 A'    1 A"    5 A'    6 A'    7 A'                 
-56.347 -56.343 -56.343 -35.807 -31.300 -31.295 -31.294 -24.750
  8 A'    2 A"    9 A'   10 A'   11 A'    3 A"   12 A'   13 A'                 
-22.951 -22.949 -22.949 -22.946 -22.946 -10.349  -8.735  -6.603
 14 A'    4 A"   15 A'   16 A'    5 A"   17 A'   18 A'   19 A'                 
 -6.567  -6.553  -6.553  -6.356  -4.768  -4.766  -4.761  -4.761
 20 A'    6 A"   21 A'   22 A'   23 A'   24 A'    7 A"   25 A'                 
 -4.755  -4.754  -2.678  -2.674  -2.674  -2.663  -2.663  -2.034
  8 A"   26 A'   27 A'    9 A"   28 A'   29 A'   10 A"   30 A'                 
 -2.030  -2.029  -2.018  -2.018  -1.294  -0.857  -0.746  -0.666
 11 A"   31 A'   32 A'   12 A"   33 A'   34 A'   35 A'   36 A'                 
 -0.615  -0.538  -0.525  -0.478  -0.390  -0.361  -0.346  -0.321
 37 A'   38 A'   13 A"   39 A'   40 A'   14 A"   41 A'   42 A'                 
 -0.310  -0.279  -0.258
 15 A"   43 A'   16 A"                                                         
 -- Virtual --                   
 -0.096  -0.095  -0.043  -0.007   0.016   0.034   0.040   0.047
 17 A"   44 A'   45 A'   46 A'   47 A'   48 A'   18 A"   49 A'                 
  0.056   0.069   0.077   0.091   0.094   0.102   0.114   0.154
 50 A'   19 A"   51 A'   20 A"   52 A'   53 A'   54 A'   55 A'                 
  0.174   0.187   0.211   0.234   0.254   0.272   0.274   0.290
 56 A'   57 A'   21 A"   58 A'   59 A'   22 A"   60 A'   23 A"                 
  0.307   0.321   0.326   0.374   0.376   0.400   0.405   0.409
 61 A'   62 A'   63 A'   64 A'   24 A"   25 A"   65 A'   66 A'                 
  0.417   0.425   0.474   0.476   0.482   0.529   0.545   0.551
 26 A"   67 A'   68 A'   27 A"   69 A'   28 A"   70 A'   29 A"                 
  0.562   0.589   0.614   0.651   0.687   0.759   0.791   0.803
 71 A'   72 A'   73 A'   74 A'   30 A"   31 A"   75 A'   76 A'                 
  0.860   0.900   0.944   1.004   1.254   1.290   1.310   1.331
 77 A'   78 A'   79 A'   80 A'   32 A"   33 A"   81 A'   82 A'                 
  1.368   1.389   1.448   1.449   1.549   1.626   1.674   1.683
 83 A'   34 A"   35 A"   84 A'   36 A"   85 A'   86 A'   87 A'                 
  1.769   1.859   1.895   1.972   2.024   2.147   2.611   2.879
 88 A'   89 A'   90 A'   37 A"   91 A'   92 A'   38 A"   93 A'                 
  3.055   3.725   3.731   3.936   3.951   3.958   3.970   3.970
 94 A'   39 A"   95 A'   40 A"   96 A'   41 A"   97 A'   42 A"                 
  3.979   3.988   4.028   4.038   4.119   4.154   4.286   4.343
 43 A"   98 A'   99 A'   44 A"  100 A'  101 A'  102 A'  103 A'                 
  4.648   5.982   6.005   6.034   6.248   6.329   6.440   6.635
104 A'   45 A"  105 A'  106 A'   46 A"  107 A'  108 A'  109 A'                 
  6.901   7.521   7.549   7.621  13.784  13.907  13.967  23.396
110 A'   47 A"  111 A'  112 A'   48 A"  113 A'  114 A'  115 A'                 
 27.762  28.329  28.348  28.368  28.532  28.537  28.538  28.562
116 A'   49 A"  117 A'  118 A'   50 A"   51 A"  119 A'  120 A'                 
 28.622  47.853  66.702 127.875 127.892 127.911 151.575 163.005
121 A'  122 A'  123 A'   52 A"  124 A'  125 A'  126 A'  127 A'                 
289.715 289.743 289.8441020.6361901.734
 53 A"  128 A'  129 A'  130 A'  131 A'                                         
 --------------------------------------------------------------

          Ground-State Mulliken Net Atomic Charges

     Atom                 Charge (a.u.)
  ----------------------------------------
      1 C                    -0.074254
      2 P                     0.092591
      3 I                    -0.131325
      4 Br                    0.076894
      5 F                     0.036094
  ----------------------------------------
  Sum of atomic charges =    -0.000000

 -----------------------------------------------------------------
                    Cartesian Multipole Moments
 -----------------------------------------------------------------
    Charge (ESU x 10^10)
                -0.0000
    Dipole Moment (Debye)
         X       0.9565      Y       0.5640      Z       0.0000
       Tot       1.1104
    Quadrupole Moments (Debye-Ang)
        XX     -66.7721     XY       1.2027     YY     -71.6387
        XZ       0.0000     YZ       0.0000     ZZ     -71.1869
    Octopole Moments (Debye-Ang^2)
       XXX       9.0760    XXY      -7.3043    XYY      -2.4466
       YYY     -12.3624    XXZ       0.0000    XYZ      -0.0000
       YYZ       0.0000    XZZ      -0.2875    YZZ      -4.9944
       ZZZ       0.0000
    Hexadecapole Moments (Debye-Ang^3)
      XXXX   -1774.7085   XXXY      30.8753   XXYY    -364.2376
      XYYY       2.9011   YYYY    -258.3670   XXXZ       0.0000
      XXYZ      -0.0000   XYYZ      -0.0000   YYYZ      -0.0000
      XXZZ    -343.7514   XYZZ       0.2495   YYZZ     -58.2403
      XZZZ       0.0000   YZZZ      -0.0000   ZZZZ     -95.0301
 -----------------------------------------------------------------
 Calculating MO derivatives via CPSCF
 D1JvT checksum  = 262200 18148.8209807018
 D1KAT checksum  = 668040 765.3725468872
   1         3          15      0.131267    0.045016
   2         3          15      0.017951    0.006242
   3         3          15      0.002503    0.001100
   4         3          15      0.000289    0.000150
   5        14           4      0.000025    0.000014
   6        18           0      0.000000    0.000000    Roots Converged
 Time for AOints: 11.0 s (CPU) 2.8 s (wall)
 ------------------------------------------------------------------------------
                     AOints        : Timing summary (seconds)
 ------------------------------------------------------------------------------
     job step          cpu (% of tot)      sys (% of tot)     wall (% of tot)
 ------------------------------------------------------------------------------
  cpscf_lag         0.5683E+02 (35.2)   0.8000E-05 (22.9)   0.1467E+02 (34.7)
  iterzp            0.9351E+02 (57.9)   0.2400E-04 (68.6)   0.2465E+02 (58.3)
  make_fx           0.0000E+00 ( 0.0)   0.0000E+00 ( 0.0)   0.0000E+00 ( 0.0)
  AOints            0.1096E+02 ( 6.8)   0.2000E-05 ( 5.7)   0.2779E+01 ( 6.6)
 ------------------------------------------------------------------------------
   Grand Totals     0.1615E+03          0.3500E-04          0.4231E+02
 ------------------------------------------------------------------------------
 Calculating analytic Hessian of the SCF energy
 Polarizability Matrix (a.u.)
            1           2           3
    1-154.0379412  -0.6954945  -0.0000000
    2  -0.6954945 -71.4046727   0.0000000
    3  -0.0000000   0.0000000 -54.5326962

 Direct stationary perturbation theory relativistic correction:

 rels  =     114.255592382147
 relv  =    -380.599397178322
 rel2e =      51.652856606298
 E_rel =    -214.690948189876

 Hessian of the SCF Energy
            1           2           3           4           5           6
    1   0.3368614  -0.0697954   0.0000000  -0.1163354   0.1097376   0.0000000
    2  -0.0697954   0.5337547   0.0000000   0.1336173  -0.1881932  -0.0000000
    3   0.0000000   0.0000000   0.0771351   0.0000000  -0.0000000  -0.0275615
    4  -0.1163354   0.1336173   0.0000000   0.2111988  -0.0876035  -0.0000000
    5   0.1097376  -0.1881932  -0.0000000  -0.0876035   0.2632782   0.0000000
    6   0.0000000  -0.0000000  -0.0275615  -0.0000000   0.0000000   0.0143417
    7  -0.0145866  -0.0097043  -0.0000000  -0.0741942  -0.0337945   0.0000000
    8   0.0044109   0.0016835   0.0000000  -0.0462332  -0.0350902   0.0000000
    9   0.0000000   0.0000000   0.0015237   0.0000000   0.0000000  -0.0044361
   10  -0.1453357   0.0006645   0.0000000  -0.0240702  -0.0015503   0.0000000
   11  -0.0014937  -0.0238298  -0.0000000   0.0056685   0.0061164  -0.0000000
   12  -0.0000000   0.0000000  -0.0184071   0.0000000  -0.0000000   0.0027885
   13  -0.0606037  -0.0547822  -0.0000000   0.0034011   0.0132107  -0.0000000
   14  -0.0428594  -0.3234152  -0.0000000  -0.0054491  -0.0461112   0.0000000
   15  -0.0000000  -0.0000000  -0.0326902  -0.0000000   0.0000000   0.0148674
            7           8           9          10          11          12
    1  -0.0145866   0.0044109   0.0000000  -0.1453357  -0.0014937  -0.0000000
    2  -0.0097043   0.0016835   0.0000000   0.0006645  -0.0238298   0.0000000
    3  -0.0000000   0.0000000   0.0015237   0.0000000  -0.0000000  -0.0184071
    4  -0.0741942  -0.0462332   0.0000000  -0.0240702   0.0056685   0.0000000
    5  -0.0337945  -0.0350902   0.0000000  -0.0015503   0.0061164  -0.0000000
    6   0.0000000   0.0000000  -0.0044361   0.0000000  -0.0000000   0.0027885
    7   0.0931004   0.0365472  -0.0000000  -0.0021052   0.0021012   0.0000000
    8   0.0365472   0.0296757  -0.0000000   0.0011531  -0.0003924  -0.0000000
    9  -0.0000000  -0.0000000   0.0041783  -0.0000000  -0.0000000   0.0027001
   10  -0.0021052   0.0011531  -0.0000000   0.1951211   0.0279999  -0.0000000
   11   0.0021012  -0.0003924  -0.0000000   0.0279999   0.0322305   0.0000000
   12   0.0000000  -0.0000000   0.0027001  -0.0000000   0.0000000   0.0078379
   13  -0.0022144   0.0041220   0.0000000  -0.0236099  -0.0342758   0.0000000
   14   0.0048504   0.0041235  -0.0000000  -0.0282672  -0.0141246  -0.0000000
   15   0.0000000  -0.0000000  -0.0039660  -0.0000000   0.0000000   0.0050806
           13          14          15
    1  -0.0606037  -0.0428594  -0.0000000
    2  -0.0547822  -0.3234152  -0.0000000
    3  -0.0000000  -0.0000000  -0.0326902
    4   0.0034011  -0.0054491  -0.0000000
    5   0.0132107  -0.0461112   0.0000000
    6  -0.0000000   0.0000000   0.0148674
    7  -0.0022144   0.0048504   0.0000000
    8   0.0041220   0.0041235  -0.0000000
    9   0.0000000  -0.0000000  -0.0039660
   10  -0.0236099  -0.0282672  -0.0000000
   11  -0.0342758  -0.0141246   0.0000000
   12   0.0000000  -0.0000000   0.0050806
   13   0.0830269   0.0717253   0.0000000
   14   0.0717253   0.3795275   0.0000000
   15   0.0000000   0.0000000   0.0167081
 Gradient time:  CPU 246.73 s  wall 64.72 s
 **********************************************************************
 **                                                                  **
 **                       VIBRATIONAL ANALYSIS                       **
 **                       --------------------                       **
 **                                                                  **
 **        VIBRATIONAL FREQUENCIES (CM**-1) AND NORMAL MODES         **
 **     FORCE CONSTANTS (mDYN/ANGSTROM) AND REDUCED MASSES (AMU)     **
 **                  INFRARED INTENSITIES (KM/MOL)                   **
 **                                                                  **
 **********************************************************************


 Mode:                 1                      2                      3
 Frequency:        91.11                 106.20                 165.90
 Force Cnst:      0.1316                 0.2059                 0.6653
 Red. Mass:      26.9134                30.9785                41.0237
 IR Active:          YES                    YES                    YES
 IR Intens:        0.006                  0.168                  0.199
 Raman Active:       YES                    YES                    YES
               X      Y      Z        X      Y      Z        X      Y      Z
 C          0.000 -0.000  0.444   -0.214  0.385  0.000    0.224  0.494  0.000
 P          0.000 -0.000  0.589   -0.115  0.468  0.000   -0.131  0.303  0.000
 I         -0.000  0.000 -0.136    0.231 -0.120 -0.000   -0.274 -0.088 -0.000
 Br        -0.000  0.000 -0.229   -0.172 -0.156 -0.000    0.446 -0.179 -0.000
 F          0.000 -0.000  0.621   -0.505  0.444  0.000    0.052  0.530  0.000
 TransDip  -0.000 -0.000 -0.003    0.011  0.007 -0.000    0.014 -0.002  0.000

 Mode:                 4                      5                      6
 Frequency:       334.00                 378.39                 447.07
 Force Cnst:      1.4891                 2.8507                 1.5210
 Red. Mass:      22.6551                33.7923                12.9157
 IR Active:          YES                    YES                    YES
 IR Intens:        8.279                 39.749                  2.449
 Raman Active:       YES                    YES                    YES
               X      Y      Z        X      Y      Z        X      Y      Z
 C          0.017  0.255  0.000    0.124 -0.025  0.000   -0.000 -0.000  0.955
 P         -0.312  0.094 -0.000    0.809  0.420 -0.000    0.000 -0.000 -0.139
 I          0.038  0.032 -0.000   -0.133 -0.083  0.000   -0.000 -0.000  0.003
 Br        -0.154 -0.139 -0.000   -0.194 -0.022  0.000    0.000  0.000 -0.032
 F          0.883  0.052 -0.000    0.300 -0.019 -0.000   -0.000  0.000 -0.261
 TransDip  -0.092 -0.002 -0.000    0.195  0.052 -0.000   -0.000 -0.000 -0.050

 Mode:                 7                      8                      9
 Frequency:       554.54                 936.07                1260.86
 Force Cnst:      3.7463                 7.0556                12.5459
 Red. Mass:      20.6770                13.6668                13.3943
 IR Active:          YES                    YES                    YES
 IR Intens:       30.398                117.120                183.939
 Raman Active:       YES                    YES                    YES
               X      Y      Z        X      Y      Z        X      Y      Z
 C          0.499  0.308  0.000    0.921  0.058  0.000   -0.174  0.898  0.000
 P          0.161 -0.478 -0.000   -0.135  0.149 -0.000    0.092 -0.112 -0.000
 I         -0.002  0.010  0.000   -0.002  0.001 -0.000   -0.001 -0.000  0.000
 Br        -0.128 -0.024 -0.000   -0.049  0.002 -0.000    0.008 -0.003 -0.000
 F         -0.033  0.619 -0.000   -0.142 -0.293 -0.000   -0.063 -0.371 -0.000
 TransDip   0.148 -0.096 -0.000    0.328  0.112 -0.000   -0.168  0.400 -0.000

 STANDARD THERMODYNAMIC QUANTITIES AT   298.15 K  AND     1.00 ATM

   This Molecule has  0 Imaginary Frequencies
   Zero point vibrational energy:        6.110 kcal/mol

   Atom    1 Element C  Has Mass   12.00000
   Atom    2 Element P  Has Mass   30.97376
   Atom    3 Element I  Has Mass  126.90440
   Atom    4 Element Br Has Mass   78.91830
   Atom    5 Element F  Has Mass   18.99840
   Molecular Mass:   267.794860 amu
   Principal axes and moments of inertia in amu*Bohr^2:
                             1           2           3
    Eigenvalues --      292.99137  4731.41057  5024.40194
          X               1.00000    -0.00215    -0.00000
          Y               0.00215     1.00000    -0.00000
          Z               0.00000     0.00000     1.00000
   Rotational Symmetry Number is   1
   The Molecule is an Asymmetric Top
   Translational Enthalpy:        0.889 kcal/mol
   Rotational Enthalpy:           0.889 kcal/mol
   Vibrational Enthalpy:          8.190 kcal/mol
   gas constant (RT):             0.592 kcal/mol
   Translational Entropy:        42.654  cal/mol.K
   Rotational Entropy:           30.322  cal/mol.K
   Vibrational Entropy:          13.233  cal/mol.K

   Total Enthalpy:               10.560 kcal/mol
   Total Entropy:                86.209  cal/mol.K
Archival summary:
1\1\TWL02\FREQ\ProcedureUnspecified\BasisUnspecified\1r1111\taweetha\MonNov2615:43:552018MonNov2615:43:552018\0\\#,FREQ,ProcedureUnspecified,BasisUnspecified,\\0,1\I\P,1,2.49104\C,2,1.68999,1,101.626\F,3,1.32378,2,128.618,1,0,0\Br,3,1.89986,2,119.299,1,180,0\\\@

 Total job time:  74.59s(wall), 283.34s(cpu) 
 Mon Nov 26 15:43:55 2018

        *************************************************************
        *                                                           *
        *  Thank you very much for using Q-Chem.  Have a nice day.  *
        *                                                           *
        *************************************************************
