# Supplementary material for: Geometric and energetic data from ab initio calculations of haloethene, haloimine, halomethylenephosphine, haloiminophosphine, halodiazene, halodiphosphene and halocyclopropane
Source: Data Brief. 2019 Nov 2;27:104738. doi: 10.1016/j.dib.2019.104738 (PMC6861602; doi:10.1016/j.dib.2019.104738)
Supplement: Multimedia component 5 [file mmc5.zip › CP/B3LYP/FClCPBrE.out]

Q-Chem Developer Version!
                  Welcome to Q-Chem
     A Quantum Leap Into The Future Of Chemistry


 Q-Chem 5.1, Q-Chem, Inc., Pleasanton, CA (2018)

 Yihan Shao,  Zhengting Gan,  E. Epifanovsky,  A. T. B. Gilbert,  M. Wormit,  
 J. Kussmann,  A. W. Lange,  A. Behn,  Jia Deng,  Xintian Feng,  D. Ghosh,  
 M. Goldey,  P. R. Horn,  L. D. Jacobson,  I. Kaliman,  T. Kus,  A. Landau,  
 Jie Liu,  E. I. Proynov,  R. M. Richard,  R. P. Steele,  E. J. Sundstrom,  
 H. L. Woodcock III,  P. M. Zimmerman,  D. Zuev,  B. Albrecht,  E. Alguire,  
 S. A. Baeppler,  D. Barton,  Z. Benda,  Y. A. Bernard,  E. J. Berquist,  
 K. B. Bravaya,  H. Burton,  D. Casanova,  Chun-Min Chang,  Yunqing Chen,  
 A. Chien,  K. D. Closser,  M. P. Coons,  S. Coriani,  S. Dasgupta,  
 A. L. Dempwolff,  M. Diedenhofen,  Hainam Do,  R. G. Edgar,  Po-Tung Fang,  
 S. Faraji,  S. Fatehi,  Qingguo Feng,  K. D. Fenk,  J. Fosso-Tande,  
 Qinghui Ge,  A. Ghysels,  G. Gidofalvi,  J. Gomes,  J. Gonthier,  A. Gunina,  
 D. Hait,  M. W. D. Hanson-Heine,  P. H. P. Harbach,  A. W. Hauser,  
 J. E. Herr,  E. G. Hohenstein,  Z. C. Holden,  Kerwin Hui,  B. C. Huynh,  
 T.-C. Jagau,  Hyunjun Ji,  B. Kaduk,  K. Khistyaev,  Jaehoon Kim,  
 P. Klunzinger,  K. Koh,  D. Kosenkov,  L. Koulias,  T. Kowalczyk,  
 C. M. Krauter,  A. Kunitsa,  Ka Un Lao,  A. Laurent,  K. V. Lawler,  
 Joonho Lee,  D. Lefrancois,  S. Lehtola,  D. S. Levine,  Yi-Pei Li,  
 You-Sheng Lin,  Fenglai Liu,  E. Livshits,  A. Luenser,  P. Manohar,  
 E. Mansoor,  S. F. Manzer,  Shan-Ping Mao,  Yuezhi Mao,  N. Mardirossian,  
 A. V. Marenich,  T. Markovich,  L. A. Martinez-Martinez,  S. A. Maurer,  
 N. J. Mayhall,  S. C. McKenzie,  J.-M. Mewes,  A. F. Morrison,  
 J. W. Mullinax,  K. Nanda,  T. S. Nguyen-Beck,  R. Olivares-Amaya,  
 J. A. Parkhill,  T. M. Perrine,  F. Plasser,  P. Pokhilko,  S. Prager,  
 A. Prociuk,  E. Ramos,  D. R. Rehn,  F. Rob,  M. Schneider,  N. Sergueev,  
 S. M. Sharada,  S. Sharma,  D. W. Small,  T. Stauch,  T. Stein,  
 Yu-Chuan Su,  A. J. W. Thom,  A. Tkatchenko,  T. Tsuchimochi,  N. M. Tubman,  
 L. Vogt,  M. L. Vidal,  O. Vydrov,  M. A. Watson,  J. Wenzel,  
 M. de Wergifosse,  T. A. Wesolowski,  A. White,  J. Witte,  A. Yamada,  
 Jun Yang,  K. Yao,  S. Yeganeh,  S. R. Yost,  Zhi-Qiang You,  A. Zech,  
 Igor Ying Zhang,  Xing Zhang,  Yan Zhao,  Ying Zhu,  B. R. Brooks,  
 G. K. L. Chan,  C. J. Cramer,  M. S. Gordon,  W. J. Hehre,  A. Klamt,  
 M. W. Schmidt,  C. D. Sherrill,  D. G. Truhlar,  A. Aspuru-Guzik,  R. Baer,  
 A. T. Bell,  N. A. Besley,  Jeng-Da Chai,  A. E. DePrince, III,  
 R. A. DiStasio Jr.,  A. Dreuw,  B. D. Dunietz,  T. R. Furlani,  
 Chao-Ping Hsu,  Yousung Jung,  Jing Kong,  D. S. Lambrecht,  WanZhen Liang,  
 C. Ochsenfeld,  V. A. Rassolov,  L. V. Slipchenko,  J. E. Subotnik,  
 T. Van Voorhis,  J. M. Herbert,  A. I. Krylov,  P. M. W. Gill,  M. Head-Gordon

 Contributors to earlier versions of Q-Chem not listed above: 
 R. D. Adamson,  B. Austin,  J. Baker,  G. J. O. Beran,  K. Brandhorst,  
 S. T. Brown,  E. F. C. Byrd,  A. K. Chakraborty,  C.-L. Cheng,  
 Siu Hung Chien,  D. M. Chipman,  D. L. Crittenden,  H. Dachsel,  
 R. J. Doerksen,  A. D. Dutoi,  L. Fusti-Molnar,  W. A. Goddard III,  
 A. Golubeva-Zadorozhnaya,  S. R. Gwaltney,  G. Hawkins,  A. Heyden,  
 S. Hirata,  G. Kedziora,  F. J. Keil,  C. Kelley,  Jihan Kim,  R. A. King,  
 R. Z. Khaliullin,  P. P. Korambath,  W. Kurlancheek,  A. M. Lee,  M. S. Lee,  
 S. V. Levchenko,  Ching Yeh Lin,  D. Liotard,  R. C. Lochan,  I. Lotan,  
 P. E. Maslen,  N. Nair,  D. P. O'Neill,  D. Neuhauser,  E. Neuscamman,  
 C. M. Oana,  R. Olson,  B. Peters,  R. Peverati,  P. A. Pieniazek,  
 Y. M. Rhee,  J. Ritchie,  M. A. Rohrdanz,  E. Rosta,  N. J. Russ,  
 H. F. Schaefer III,  N. E. Schultz,  N. Shenvi,  A. C. Simmonett,  A. Sodt,  
 D. Stuck,  K. S. Thanthiriwatte,  V. Vanovschi,  Tao Wang,  A. Warshel,  
 C. F. Williams,  Q. Wu,  X. Xu,  W. Zhang

 Please cite Q-Chem as follows:
 Y. Shao et al., Mol. Phys. 113, 184-215 (2015)
 DOI: 10.1080/00268976.2014.952696

 Q-Chem 5.1.2 for Intel X86 EM64T Linux

 Parts of Q-Chem use Armadillo 8.300.2 (Tropical Shenanigans).
 http://arma.sourceforge.net/

 Q-Chem begins on Mon Nov 26 11:40:04 2018  

Host: 
0

     Scratch files written to /scratch/taweetham/qchem44514//
Input Ideriv = 2
Curr. Ideriv = -1
Max.  Ideriv = 2

Checking the input file for inconsistencies... 	...done.

--------------------------------------------------------------
User input:
--------------------------------------------------------------
$molecule
0 1
C 
P 1 1.5 
Br 2 PBr 1 120. 
Cl 1 PCl 2 120.  3 180.0
F 1 PF 2 120.  3 0.0

PH=1.44
PF=1.54
PCl=2.03
PBr=2.5
PI=2.6
$end

$rem
   job_type	optimization
   basis	6-311++g**
   method	b3lyp
$end

--------------------------------------------------------------
 ----------------------------------------------------------------
             Standard Nuclear Orientation (Angstroms)
    I     Atom           X                Y                Z
 ----------------------------------------------------------------
    1      C       1.3239833226    -0.2747335027    -0.0000000000
    2      P       0.2304992915     0.7520540478     0.0000000000
    3      Br     -2.1627775727     0.0294020905    -0.0000000000
    4      Cl      3.2673241364     0.3120598866     0.0000000000
    5      F       0.9723683796    -1.7740556601    -0.0000000000
 ----------------------------------------------------------------
 Molecular Point Group                 Cs    NOp =  2
 Largest Abelian Subgroup              Cs    NOp =  2
 Nuclear Repulsion Energy =   420.9817795814 hartrees
 There are       41 alpha and       41 beta electrons
 Requested basis set is 6-311++G(d,p)
 There are 57 shells and 152 basis functions

 Total QAlloc Memory Limit   2000 MB
 Mega-Array Size       188 MB
 MEM_STATIC part       192 MB
 A cutoff of  1.0D-11 yielded   1277 shell pairs
 There are      9845 function pairs (     10770 Cartesian)

 -------------------------------------------------------
 OpenMP Integral Computing Module                       
 Release: version 1.0, May 2013, Q-Chem Inc. Pittsburgh 
 -------------------------------------------------------
 Integral Job Info:
 Integral job number is                      11
 Integral operator is                         1
 short-range coefficients                     0
 long-range coefficients              100000000
 Omega coefficients                           0
 if combine SR and LR in K                    0
 Integral screening is                        0
 Integral computing path is                   2
 max size of driver memory is            800000
 size of driver memory is                593474
 size of scratch memory is             29634545
 max col of scratch BK array               1296
 max len of scratch array in speh3          155
 max len of scratch index in speh4           18
 max int batch size is                      520
 min int batch size is                       52
 fixed nKL is                                45
 max L of basis functions is                  2
 order of int derivative is                   0
 number of shells is                         57
 number of basis is                         159
 number of cartesian basis is               159
 number of contracted shell pairs          1277
 number of primitive shell pairs           3487
 maxK2 (contraction) of shell pair           36
 max number of K2 of shell pair               1
 max number of CS2 of shell pair            124
 max number of PS2 of shell pair            264
 mem total for path MDJ                  517082
 -------------------------------------------------------
 Smallest overlap matrix eigenvalue = 4.85E-04

 Scale SEOQF with 1.000000e-01/1.000000e-01/1.000000e-01

 Standard Electronic Orientation quadrupole field applied
 Nucleus-field energy     =     0.0000000158 hartrees
 Guess from superposition of atomic densities
 Warning:  Energy on first SCF cycle will be non-variational
 SAD guess density has 82.000000 electrons

 -----------------------------------------------------------------------
  General SCF calculation program by
  Eric Jon Sundstrom, Paul Horn, Yuezhi Mao, Dmitri Zuev, Alec White,
  David Stuck, Shaama M.S., Shane Yost, Joonho Lee, David Small,
  Daniel Levine, Susi Lehtola, Hugh Burton, Evgeny Epifanovsky
 -----------------------------------------------------------------------
 Exchange:     0.2000 Hartree-Fock + 0.0800 Slater + 0.7200 B88
 Correlation:  0.1900 VWN1RPA + 0.8100 LYP
 Using SG-1 standard quadrature grid
 using 4 threads for integral computing
 -------------------------------------------------------
 OpenMP Integral computing Module                
 Release: version 2.0, May 2017, Q-Chem Inc. Pleasanton 
 -------------------------------------------------------
 -------------------------------------------------------
 OpenMP BLAS3 based DFT computing Module                
 Release: version 1.0, May 2013, Q-Chem Inc. Pittsburgh 
 -------------------------------------------------------
 A restricted SCF calculation will be
 performed using DIIS
 SCF converges when DIIS error is below 1.0e-08
 ---------------------------------------
  Cycle       Energy         DIIS error
 ---------------------------------------
    1   -3513.9830386321      3.60e-02  
    2   -3513.5853390086      3.78e-03  
    3   -3513.5000112773      7.08e-03  
    4   -3513.6145497880      1.42e-03  
    5   -3513.6176928158      3.77e-04  
    6   -3513.6179667363      1.96e-04  
    7   -3513.6180728203      6.24e-05  
    8   -3513.6180841953      1.91e-05  
    9   -3513.6180852487      4.30e-06  
   10   -3513.6180852771      2.33e-06  
   11   -3513.6180852989      3.72e-07  
   12   -3513.6180852994      7.59e-08  
   13   -3513.6180852994      1.58e-08  
   14   -3513.6180852994      4.14e-09  Convergence criterion met
 ---------------------------------------
 SCF time:   CPU 24.18s  wall 9.00s 
 SCF   energy in the final basis set =    -3513.6180852994
 Total energy in the final basis set =    -3513.6180852994

 --------------------------------------------------------------
             Orbital Energies (a.u.) and Symmetries
 --------------------------------------------------------------

 Alpha MOs, Restricted
 -- Occupied --                  
-482.85 -101.62  -77.13  -62.50  -56.33  -56.32  -56.32  -24.72
  1 A'    2 A'    3 A'    4 A'    5 A'    1 A"    6 A'    7 A'                 
-10.360  -9.528  -8.712  -7.294  -7.282  -7.282  -6.630  -6.544
  8 A'    9 A'   10 A'   11 A'   12 A'    2 A"   13 A'   14 A'                 
 -6.531  -6.530  -4.793  -4.789  -4.787  -2.655  -2.651  -2.651
  3 A"   15 A'   16 A'    4 A"   17 A'   18 A'    5 A"   19 A'                 
 -2.640  -2.640  -1.209  -0.879  -0.811  -0.774  -0.579  -0.514
  6 A"   20 A'   21 A'   22 A'   23 A'   24 A'   25 A'   26 A'                 
 -0.473  -0.465  -0.418  -0.386  -0.372  -0.343  -0.337  -0.309
  7 A"   27 A'   28 A'    8 A"   29 A'    9 A"   30 A'   10 A"                 
 -0.307
 31 A'                                                                         
 -- Virtual --                   
 -0.175  -0.115  -0.099  -0.014   0.014   0.018   0.036   0.038
 32 A'   33 A'   11 A"   34 A'   35 A'   36 A'   37 A'   12 A"                 
  0.054   0.063   0.067   0.074   0.088   0.092   0.095   0.102
 38 A'   39 A'   13 A"   40 A'   41 A'   14 A"   42 A'   15 A"                 
  0.109   0.138   0.148   0.163   0.203   0.266   0.269   0.274
 43 A'   44 A'   45 A'   46 A'   47 A'   48 A'   16 A"   49 A'                 
  0.282   0.310   0.351   0.365   0.388   0.394   0.421   0.446
 17 A"   50 A'   51 A'   52 A'   53 A'   54 A'   18 A"   55 A'                 
  0.453   0.453   0.460   0.493   0.527   0.535   0.556   0.560
 19 A"   56 A'   57 A'   20 A"   58 A'   21 A"   22 A"   59 A'                 
  0.591   0.599   0.625   0.641   0.673   0.674   0.735   0.801
 60 A'   61 A'   23 A"   62 A'   24 A"   63 A'   64 A'   65 A'                 
  0.823   0.839   0.853   0.891   0.917   0.989   1.095   1.116
 25 A"   66 A'   26 A"   67 A'   68 A'   69 A'   70 A'   71 A'                 
  1.213   1.384   1.405   1.417   1.493   1.531   1.554   1.586
 27 A"   72 A'   73 A'   28 A"   29 A"   74 A'   30 A"   75 A'                 
  1.636   1.664   1.926   1.986   1.993   2.001   2.065   2.210
 76 A'   77 A'   78 A'   31 A"   79 A'   80 A'   81 A'   32 A"                 
  2.235   2.320   2.628   2.777   3.112   3.758   3.762   3.822
 82 A'   83 A'   33 A"   84 A'   85 A'   34 A"   86 A'   35 A"                 
  3.844   3.984   3.988   3.993   4.013   4.134   4.445   6.278
 87 A'   36 A"   37 A"   88 A'   89 A'   90 A'   91 A'   38 A"                 
  6.315   6.362   6.578   6.955   7.541   7.548   7.579   9.630
 92 A'   93 A'   94 A'   95 A'   39 A"   96 A'   97 A'   98 A'                 
 13.759  13.872  14.078  23.390  25.745  25.790  26.124  47.869
 40 A"   99 A'  100 A'  101 A'   41 A"  102 A'  103 A'  104 A'                 
 66.725 163.113 215.606 289.736 289.742 289.7891020.652
105 A'  106 A'  107 A'   42 A"  108 A'  109 A'  110 A'                         

 Beta MOs, Restricted
 -- Occupied --                  
-482.85 -101.62  -77.13  -62.50  -56.33  -56.32  -56.32  -24.72
  1 A'    2 A'    3 A'    4 A'    5 A'    1 A"    6 A'    7 A'                 
-10.360  -9.528  -8.712  -7.294  -7.282  -7.282  -6.630  -6.544
  8 A'    9 A'   10 A'   11 A'   12 A'    2 A"   13 A'   14 A'                 
 -6.531  -6.530  -4.793  -4.789  -4.787  -2.655  -2.651  -2.651
  3 A"   15 A'   16 A'    4 A"   17 A'   18 A'    5 A"   19 A'                 
 -2.640  -2.640  -1.209  -0.879  -0.811  -0.774  -0.579  -0.514
  6 A"   20 A'   21 A'   22 A'   23 A'   24 A'   25 A'   26 A'                 
 -0.473  -0.465  -0.418  -0.386  -0.372  -0.343  -0.337  -0.309
  7 A"   27 A'   28 A'    8 A"   29 A'    9 A"   30 A'   10 A"                 
 -0.307
 31 A'                                                                         
 -- Virtual --                   
 -0.175  -0.115  -0.099  -0.014   0.014   0.018   0.036   0.038
 32 A'   33 A'   11 A"   34 A'   35 A'   36 A'   37 A'   12 A"                 
  0.054   0.063   0.067   0.074   0.088   0.092   0.095   0.102
 38 A'   39 A'   13 A"   40 A'   41 A'   14 A"   42 A'   15 A"                 
  0.109   0.138   0.148   0.163   0.203   0.266   0.269   0.274
 43 A'   44 A'   45 A'   46 A'   47 A'   48 A'   16 A"   49 A'                 
  0.282   0.310   0.351   0.365   0.388   0.394   0.421   0.446
 17 A"   50 A'   51 A'   52 A'   53 A'   54 A'   18 A"   55 A'                 
  0.453   0.453   0.460   0.493   0.527   0.535   0.556   0.560
 19 A"   56 A'   57 A'   20 A"   58 A'   21 A"   22 A"   59 A'                 
  0.591   0.599   0.625   0.641   0.673   0.674   0.735   0.801
 60 A'   61 A'   23 A"   62 A'   24 A"   63 A'   64 A'   65 A'                 
  0.823   0.839   0.853   0.891   0.917   0.989   1.095   1.116
 25 A"   66 A'   26 A"   67 A'   68 A'   69 A'   70 A'   71 A'                 
  1.213   1.384   1.405   1.417   1.493   1.531   1.554   1.586
 27 A"   72 A'   73 A'   28 A"   29 A"   74 A'   30 A"   75 A'                 
  1.636   1.664   1.926   1.986   1.993   2.001   2.065   2.210
 76 A'   77 A'   78 A'   31 A"   79 A'   80 A'   81 A'   32 A"                 
  2.235   2.320   2.628   2.777   3.112   3.758   3.762   3.822
 82 A'   83 A'   33 A"   84 A'   85 A'   34 A"   86 A'   35 A"                 
  3.844   3.984   3.988   3.993   4.013   4.134   4.445   6.278
 87 A'   36 A"   37 A"   88 A'   89 A'   90 A'   91 A'   38 A"                 
  6.315   6.362   6.578   6.955   7.541   7.548   7.579   9.630
 92 A'   93 A'   94 A'   95 A'   39 A"   96 A'   97 A'   98 A'                 
 13.759  13.872  14.078  23.390  25.745  25.790  26.124  47.869
 40 A"   99 A'  100 A'  101 A'   41 A"  102 A'  103 A'  104 A'                 
 66.725 163.113 215.606 289.736 289.742 289.7891020.652
105 A'  106 A'  107 A'   42 A"  108 A'  109 A'  110 A'                         
 --------------------------------------------------------------

          Ground-State Mulliken Net Atomic Charges

     Atom                 Charge (a.u.)
  ----------------------------------------
      1 C                    -0.104103
      2 P                     0.123714
      3 Br                   -0.121617
      4 Cl                    0.217330
      5 F                    -0.115324
  ----------------------------------------
  Sum of atomic charges =     0.000000

 -----------------------------------------------------------------
                    Cartesian Multipole Moments
 -----------------------------------------------------------------
    Charge (ESU x 10^10)
                 0.0000
    Dipole Moment (Debye)
         X       0.8737      Y       1.5537      Z      -0.0000
       Tot       1.7825
    Quadrupole Moments (Debye-Ang)
        XX     -53.1969     XY       1.8873     YY     -57.8015
        XZ      -0.0000     YZ       0.0000     ZZ     -54.7810
    Octopole Moments (Debye-Ang^2)
       XXX     -40.0914    XXY      -0.5116    XYY     -18.0220
       YYY      -6.4197    XXZ      -0.0000    XYZ       0.0000
       YYZ      -0.0000    XZZ     -16.4514    YZZ      -3.2765
       ZZZ      -0.0000
    Hexadecapole Moments (Debye-Ang^3)
      XXXX   -1356.0175   XXXY      16.6147   XXYY    -286.9253
      XYYY      -3.7903   YYYY    -226.0943   XXXZ       0.0000
      XXYZ       0.0000   XYYZ      -0.0000   YYYZ       0.0000
      XXZZ    -265.8312   XYZZ      -3.4452   YYZZ     -47.2842
      XZZZ      -0.0000   YZZZ       0.0000   ZZZZ     -66.7870
 -----------------------------------------------------------------
 Calculating analytic gradient of the SCF energy
 Gradient of SCF Energy
            1           2           3           4           5
    1  -0.1355603   0.1420083  -0.0351302   0.0659999  -0.0373177
    2   0.1885686  -0.1440737   0.0010982   0.0261322  -0.0717253
    3   0.0000000  -0.0000000   0.0000000   0.0000000  -0.0000000
 Max gradient component =       1.886E-01
 RMS gradient           =       8.472E-02
 Gradient time:  CPU 5.90 s  wall 2.06 s
 Geometry Optimization Parameters
   NAtoms,    NIC,     NZ,  NCons,   NDum,   NFix, NCnnct, MaxDiis
        5      20       5       0       0       0       0       0


** GEOMETRY OPTIMIZATION IN DELOCALIZED INTERNAL COORDINATES **
   Searching for a Minimum

   Optimization Cycle:   1

                       Coordinates (Angstroms)
     ATOM                X               Y               Z
      1  C         1.3239833226   -0.2747335027    0.0000000000
      2  P         0.2304992915    0.7520540478    0.0000000000
      3  Br       -2.1627775727    0.0294020905    0.0000000000
      4  Cl        3.2673241364    0.3120598866    0.0000000000
      5  F         0.9723683796   -1.7740556601    0.0000000000
   Point Group: cs    Number of degrees of freedom:     7


   Energy is  -3513.618085299


 Attempting to Generate Delocalized Internal Coordinates

  7 Hessian modes will be used to form the next step
  Hessian Eigenvalues:
     0.092515    0.139919    0.250000    0.250000    0.250000    0.285189
     0.766766

 Minimum Search - Taking Simple RFO Step
 Searching for Lamda that Minimizes Along All modes
 Value Taken    Lamda =  -0.09282471
 Calculated Step too Large.  Step scaled by  0.602636
 Step Taken.  Stepsize is  0.300000

                             Maximum     Tolerance    Cnvgd?
         Gradient           0.167210      0.000300      NO
         Displacement       0.193362      0.001200      NO
         Energy change     *********      0.000001      NO


 New Cartesian Coordinates Obtained by Inverse Iteration

 Displacement from previous Coordinates is:  0.345530
 ----------------------------------------------------------------
             Standard Nuclear Orientation (Angstroms)
    I     Atom           X                Y                Z
 ----------------------------------------------------------------
    1      C       1.3148780159    -0.2793427337     0.0000000000
    2      P       0.2099496205     0.8292766407     0.0000000000
    3      Br     -2.0820319074    -0.0153925932     0.0000000000
    4      Cl      3.1792577982     0.2314161636     0.0000000000
    5      F       1.0093440303    -1.7212306152     0.0000000000
 ----------------------------------------------------------------
 Molecular Point Group                 Cs    NOp =  2
 Largest Abelian Subgroup              Cs    NOp =  2
 Nuclear Repulsion Energy =   430.0927297420 hartrees
 There are       41 alpha and       41 beta electrons
 Applying Cartesian multipole field
    Component          Value
    ---------          -----
     (2,0,0)        1.00000E-11
     (0,2,0)        2.00000E-11
     (0,0,2)       -3.00000E-11
 Nucleus-field energy     =     0.0000000150 hartrees
 Requested basis set is 6-311++G(d,p)
 There are 57 shells and 152 basis functions
 A cutoff of  1.0D-11 yielded   1286 shell pairs
 There are      9921 function pairs (     10853 Cartesian)
 Smallest overlap matrix eigenvalue = 3.96E-04
 Guess MOs from SCF MO coefficient file

 -----------------------------------------------------------------------
  General SCF calculation program by
  Eric Jon Sundstrom, Paul Horn, Yuezhi Mao, Dmitri Zuev, Alec White,
  David Stuck, Shaama M.S., Shane Yost, Joonho Lee, David Small,
  Daniel Levine, Susi Lehtola, Hugh Burton, Evgeny Epifanovsky
 -----------------------------------------------------------------------
 Exchange:     0.2000 Hartree-Fock + 0.0800 Slater + 0.7200 B88
 Correlation:  0.1900 VWN1RPA + 0.8100 LYP
 Using SG-1 standard quadrature grid
 using 4 threads for integral computing
 -------------------------------------------------------
 OpenMP Integral computing Module                
 Release: version 2.0, May 2017, Q-Chem Inc. Pleasanton 
 -------------------------------------------------------
 -------------------------------------------------------
 OpenMP BLAS3 based DFT computing Module                
 Release: version 1.0, May 2013, Q-Chem Inc. Pittsburgh 
 -------------------------------------------------------
 A restricted SCF calculation will be
 performed using DIIS
 SCF converges when DIIS error is below 1.0e-08
 ---------------------------------------
  Cycle       Energy         DIIS error
 ---------------------------------------
    1   -3513.6601264622      1.24e-03  
    2   -3513.6657299324      6.09e-04  
    3   -3513.6644765470      8.88e-04  
    4   -3513.6668421335      1.10e-04  
    5   -3513.6668739823      3.85e-05  
    6   -3513.6668785257      1.17e-05  
    7   -3513.6668789103      3.95e-06  
    8   -3513.6668789431      1.40e-06  
    9   -3513.6668789478      2.79e-07  
   10   -3513.6668789480      1.77e-07  
   11   -3513.6668789480      4.69e-08  
   12   -3513.6668789481      1.31e-08  
   13   -3513.6668789481      1.40e-09  Convergence criterion met
 ---------------------------------------
 SCF time:   CPU 22.94s  wall 9.00s 
 SCF   energy in the final basis set =    -3513.6668789481
 Total energy in the final basis set =    -3513.6668789481

 --------------------------------------------------------------
             Orbital Energies (a.u.) and Symmetries
 --------------------------------------------------------------

 Alpha MOs, Restricted
 -- Occupied --                  
-482.85 -101.61  -77.13  -62.50  -56.32  -56.32  -56.32  -24.73
  1 A'    2 A'    3 A'    4 A'    5 A'    1 A"    6 A'    7 A'                 
-10.362  -9.525  -8.711  -7.291  -7.279  -7.279  -6.627  -6.542
  8 A'    9 A'   10 A'   11 A'   12 A'    2 A"   13 A'   14 A'                 
 -6.529  -6.529  -4.790  -4.786  -4.784  -2.653  -2.649  -2.649
  3 A"   15 A'   16 A'    4 A"   17 A'   18 A'    5 A"   19 A'                 
 -2.639  -2.639  -1.230  -0.887  -0.804  -0.764  -0.596  -0.523
  6 A"   20 A'   21 A'   22 A'   23 A'   24 A'   25 A'   26 A'                 
 -0.486  -0.474  -0.418  -0.387  -0.372  -0.341  -0.338  -0.307
  7 A"   27 A'   28 A'    8 A"   29 A'   30 A'    9 A"   31 A'                 
 -0.300
 10 A"                                                                         
 -- Virtual --                   
 -0.148  -0.101  -0.084  -0.011   0.019   0.022   0.037   0.038
 32 A'   11 A"   33 A'   34 A'   35 A'   36 A'   37 A'   12 A"                 
  0.056   0.062   0.069   0.075   0.089   0.090   0.101   0.104
 38 A'   39 A'   13 A"   40 A'   14 A"   41 A'   42 A'   15 A"                 
  0.112   0.140   0.145   0.162   0.206   0.264   0.272   0.273
 43 A'   44 A'   45 A'   46 A'   47 A'   48 A'   16 A"   49 A'                 
  0.284   0.303   0.343   0.361   0.387   0.396   0.420   0.443
 17 A"   50 A'   51 A'   52 A'   53 A'   54 A'   18 A"   55 A'                 
  0.455   0.455   0.470   0.488   0.505   0.528   0.557   0.567
 19 A"   56 A'   57 A'   20 A"   58 A'   21 A"   22 A"   59 A'                 
  0.601   0.612   0.619   0.639   0.672   0.691   0.770   0.809
 60 A'   61 A'   23 A"   62 A'   63 A'   24 A"   64 A'   65 A'                 
  0.822   0.846   0.853   0.872   0.945   1.018   1.040   1.106
 25 A"   66 A'   26 A"   67 A'   68 A'   69 A'   70 A'   71 A'                 
  1.230   1.374   1.408   1.413   1.482   1.540   1.568   1.621
 27 A"   72 A'   28 A"   73 A'   29 A"   30 A"   74 A'   75 A'                 
  1.660   1.701   1.893   1.955   1.987   2.000   2.073   2.212
 76 A'   77 A'   78 A'   79 A'   31 A"   80 A'   81 A'   32 A"                 
  2.247   2.348   2.619   2.823   3.093   3.749   3.754   3.848
 82 A'   83 A'   33 A"   84 A'   85 A'   34 A"   86 A'   35 A"                 
  3.871   3.986   3.992   3.996   4.021   4.152   4.529   6.271
 87 A'   36 A"   37 A"   88 A'   89 A'   90 A'   91 A'   38 A"                 
  6.313   6.393   6.581   6.932   7.543   7.552   7.591   9.643
 92 A'   93 A'   94 A'   95 A'   39 A"   96 A'   97 A'   98 A'                 
 13.762  13.882  14.025  23.341  25.753  25.817  26.204  47.871
 40 A"   99 A'  100 A'  101 A'   41 A"  102 A'  103 A'  104 A'                 
 66.716 163.068 215.621 289.738 289.746 289.8001020.654
105 A'  106 A'  107 A'   42 A"  108 A'  109 A'  110 A'                         

 Beta MOs, Restricted
 -- Occupied --                  
-482.85 -101.61  -77.13  -62.50  -56.32  -56.32  -56.32  -24.73
  1 A'    2 A'    3 A'    4 A'    5 A'    1 A"    6 A'    7 A'                 
-10.362  -9.525  -8.711  -7.291  -7.279  -7.279  -6.627  -6.542
  8 A'    9 A'   10 A'   11 A'   12 A'    2 A"   13 A'   14 A'                 
 -6.529  -6.529  -4.790  -4.786  -4.784  -2.653  -2.649  -2.649
  3 A"   15 A'   16 A'    4 A"   17 A'   18 A'    5 A"   19 A'                 
 -2.639  -2.639  -1.230  -0.887  -0.804  -0.764  -0.596  -0.523
  6 A"   20 A'   21 A'   22 A'   23 A'   24 A'   25 A'   26 A'                 
 -0.486  -0.474  -0.418  -0.387  -0.372  -0.341  -0.338  -0.307
  7 A"   27 A'   28 A'    8 A"   29 A'   30 A'    9 A"   31 A'                 
 -0.300
 10 A"                                                                         
 -- Virtual --                   
 -0.148  -0.101  -0.084  -0.011   0.019   0.022   0.037   0.038
 32 A'   11 A"   33 A'   34 A'   35 A'   36 A'   37 A'   12 A"                 
  0.056   0.062   0.069   0.075   0.089   0.090   0.101   0.104
 38 A'   39 A'   13 A"   40 A'   14 A"   41 A'   42 A'   15 A"                 
  0.112   0.140   0.145   0.162   0.206   0.264   0.272   0.273
 43 A'   44 A'   45 A'   46 A'   47 A'   48 A'   16 A"   49 A'                 
  0.284   0.303   0.343   0.361   0.387   0.396   0.420   0.443
 17 A"   50 A'   51 A'   52 A'   53 A'   54 A'   18 A"   55 A'                 
  0.455   0.455   0.470   0.488   0.505   0.528   0.557   0.567
 19 A"   56 A'   57 A'   20 A"   58 A'   21 A"   22 A"   59 A'                 
  0.601   0.612   0.619   0.639   0.672   0.691   0.770   0.809
 60 A'   61 A'   23 A"   62 A'   63 A'   24 A"   64 A'   65 A'                 
  0.822   0.846   0.853   0.872   0.945   1.018   1.040   1.106
 25 A"   66 A'   26 A"   67 A'   68 A'   69 A'   70 A'   71 A'                 
  1.230   1.374   1.408   1.413   1.482   1.540   1.568   1.621
 27 A"   72 A'   28 A"   73 A'   29 A"   30 A"   74 A'   75 A'                 
  1.660   1.701   1.893   1.955   1.987   2.000   2.073   2.212
 76 A'   77 A'   78 A'   79 A'   31 A"   80 A'   81 A'   32 A"                 
  2.247   2.348   2.619   2.823   3.093   3.749   3.754   3.848
 82 A'   83 A'   33 A"   84 A'   85 A'   34 A"   86 A'   35 A"                 
  3.871   3.986   3.992   3.996   4.021   4.152   4.529   6.271
 87 A'   36 A"   37 A"   88 A'   89 A'   90 A'   91 A'   38 A"                 
  6.313   6.393   6.581   6.932   7.543   7.552   7.591   9.643
 92 A'   93 A'   94 A'   95 A'   39 A"   96 A'   97 A'   98 A'                 
 13.762  13.882  14.025  23.341  25.753  25.817  26.204  47.871
 40 A"   99 A'  100 A'  101 A'   41 A"  102 A'  103 A'  104 A'                 
 66.716 163.068 215.621 289.738 289.746 289.8001020.654
105 A'  106 A'  107 A'   42 A"  108 A'  109 A'  110 A'                         
 --------------------------------------------------------------

          Ground-State Mulliken Net Atomic Charges

     Atom                 Charge (a.u.)
  ----------------------------------------
      1 C                    -0.183903
      2 P                     0.130313
      3 Br                   -0.130619
      4 Cl                    0.256686
      5 F                    -0.072477
  ----------------------------------------
  Sum of atomic charges =     0.000000

 -----------------------------------------------------------------
                    Cartesian Multipole Moments
 -----------------------------------------------------------------
    Charge (ESU x 10^10)
                 0.0000
    Dipole Moment (Debye)
         X       0.9067      Y       1.3654      Z      -0.0000
       Tot       1.6390
    Quadrupole Moments (Debye-Ang)
        XX     -53.2724     XY       1.6403     YY     -57.1364
        XZ      -0.0000     YZ       0.0000     ZZ     -54.8819
    Octopole Moments (Debye-Ang^2)
       XXX     -41.2297    XXY      -1.4450    XYY     -18.1943
       YYY      -5.6189    XXZ      -0.0000    XYZ      -0.0000
       YYZ      -0.0000    XZZ     -16.5702    YZZ      -2.8815
       ZZZ      -0.0000
    Hexadecapole Moments (Debye-Ang^3)
      XXXX   -1289.0300   XXXY      19.5153   XXYY    -272.4581
      XYYY       0.2321   YYYY    -223.6703   XXXZ      -0.0000
      XXYZ      -0.0000   XYYZ      -0.0000   YYYZ       0.0000
      XXZZ    -251.2991   XYZZ      -1.7343   YYZZ     -47.1440
      XZZZ       0.0000   YZZZ       0.0000   ZZZZ     -67.3414
 -----------------------------------------------------------------
 Calculating analytic gradient of the SCF energy
 Gradient of SCF Energy
            1           2           3           4           5
    1  -0.0781893   0.0831131  -0.0322703   0.0577156  -0.0303692
    2   0.1282399  -0.0820993  -0.0019129   0.0212610  -0.0654888
    3  -0.0000000  -0.0000000   0.0000000  -0.0000000   0.0000000
 Max gradient component =       1.282E-01
 RMS gradient           =       5.553E-02
 Gradient time:  CPU 6.05 s  wall 2.09 s
 Geometry Optimization Parameters
   NAtoms,    NIC,     NZ,  NCons,   NDum,   NFix, NCnnct, MaxDiis
        5      20       5       0       0       0       0       0

 Cartesian Hessian Update
 Hessian Updated using BFGS Update


** GEOMETRY OPTIMIZATION IN DELOCALIZED INTERNAL COORDINATES **
   Searching for a Minimum

   Optimization Cycle:   2

                       Coordinates (Angstroms)
     ATOM                X               Y               Z
      1  C         1.3148780159   -0.2793427337    0.0000000000
      2  P         0.2099496205    0.8292766407    0.0000000000
      3  Br       -2.0820319074   -0.0153925932    0.0000000000
      4  Cl        3.1792577982    0.2314161636    0.0000000000
      5  F         1.0093440303   -1.7212306152    0.0000000000
   Point Group: cs    Number of degrees of freedom:     7


   Energy is  -3513.666878948

 Hessian Updated using BFGS Update

  6 Hessian modes will be used to form the next step
  Hessian Eigenvalues:
     0.075048    0.110268    0.208856    0.250282    0.266348    0.877141

 Minimum Search - Taking Simple RFO Step
 Searching for Lamda that Minimizes Along All modes
 Value Taken    Lamda =  -0.08725313
 Calculated Step too Large.  Step scaled by  0.447051
 Step Taken.  Stepsize is  0.300000

                             Maximum     Tolerance    Cnvgd?
         Gradient           0.110590      0.000300      NO
         Displacement       0.192002      0.001200      NO
         Energy change     -0.048794      0.000001      NO


 New Cartesian Coordinates Obtained by Inverse Iteration

 Displacement from previous Coordinates is:  0.378783
 ----------------------------------------------------------------
             Standard Nuclear Orientation (Angstroms)
    I     Atom           X                Y                Z
 ----------------------------------------------------------------
    1      C       1.2968315429    -0.2809021642     0.0000000000
    2      P       0.2020250086     0.8924945516     0.0000000000
    3      Br     -1.9773496112    -0.0683640573     0.0000000000
    4      Cl      3.0796502648     0.1508171570     0.0000000000
    5      F       1.0302403524    -1.6493186250     0.0000000000
 ----------------------------------------------------------------
 Molecular Point Group                 Cs    NOp =  2
 Largest Abelian Subgroup              Cs    NOp =  2
 Nuclear Repulsion Energy =   443.1863542138 hartrees
 There are       41 alpha and       41 beta electrons
 Applying Cartesian multipole field
    Component          Value
    ---------          -----
     (2,0,0)        1.00000E-11
     (0,2,0)        2.00000E-11
     (0,0,2)       -3.00000E-11
 Nucleus-field energy     =     0.0000000140 hartrees
 Requested basis set is 6-311++G(d,p)
 There are 57 shells and 152 basis functions
 A cutoff of  1.0D-11 yielded   1295 shell pairs
 There are      9972 function pairs (     10906 Cartesian)
 Smallest overlap matrix eigenvalue = 2.98E-04
 Guess MOs from SCF MO coefficient file

 -----------------------------------------------------------------------
  General SCF calculation program by
  Eric Jon Sundstrom, Paul Horn, Yuezhi Mao, Dmitri Zuev, Alec White,
  David Stuck, Shaama M.S., Shane Yost, Joonho Lee, David Small,
  Daniel Levine, Susi Lehtola, Hugh Burton, Evgeny Epifanovsky
 -----------------------------------------------------------------------
 Exchange:     0.2000 Hartree-Fock + 0.0800 Slater + 0.7200 B88
 Correlation:  0.1900 VWN1RPA + 0.8100 LYP
 Using SG-1 standard quadrature grid
 using 4 threads for integral computing
 -------------------------------------------------------
 OpenMP Integral computing Module                
 Release: version 2.0, May 2017, Q-Chem Inc. Pleasanton 
 -------------------------------------------------------
 -------------------------------------------------------
 OpenMP BLAS3 based DFT computing Module                
 Release: version 1.0, May 2013, Q-Chem Inc. Pittsburgh 
 -------------------------------------------------------
 A restricted SCF calculation will be
 performed using DIIS
 SCF converges when DIIS error is below 1.0e-08
 ---------------------------------------
  Cycle       Energy         DIIS error
 ---------------------------------------
    1   -3513.6921183656      1.34e-03  
    2   -3513.6991437146      3.08e-04  
    3   -3513.6990616880      3.43e-04  
    4   -3513.6994137366      1.42e-04  
    5   -3513.6994689873      4.01e-05  
    6   -3513.6994737004      1.04e-05  
    7   -3513.6994740063      3.89e-06  
    8   -3513.6994740315      1.13e-06  
    9   -3513.6994740345      2.01e-07  
   10   -3513.6994740346      8.19e-08  
   11   -3513.6994740346      4.61e-08  
   12   -3513.6994740346      1.03e-08  
   13   -3513.6994740347      9.06e-10  Convergence criterion met
 ---------------------------------------
 SCF time:   CPU 23.49s  wall 9.00s 
 SCF   energy in the final basis set =    -3513.6994740347
 Total energy in the final basis set =    -3513.6994740347

 --------------------------------------------------------------
             Orbital Energies (a.u.) and Symmetries
 --------------------------------------------------------------

 Alpha MOs, Restricted
 -- Occupied --                  
-482.85 -101.61  -77.12  -62.50  -56.32  -56.32  -56.32  -24.74
  1 A'    2 A'    3 A'    4 A'    5 A'    1 A"    6 A'    7 A'                 
-10.359  -9.522  -8.708  -7.287  -7.277  -7.276  -6.619  -6.539
  8 A'    9 A'   10 A'   11 A'   12 A'    2 A"   13 A'   14 A'                 
 -6.527  -6.526  -4.782  -4.777  -4.777  -2.649  -2.646  -2.646
  3 A"   15 A'   16 A'    4 A"   17 A'   18 A'    5 A"   19 A'                 
 -2.636  -2.636  -1.262  -0.900  -0.803  -0.751  -0.615  -0.538
  6 A"   20 A'   21 A'   22 A'   23 A'   24 A'   25 A'   26 A'                 
 -0.507  -0.484  -0.417  -0.390  -0.373  -0.342  -0.335  -0.306
  7 A"   27 A'   28 A'    8 A"   29 A'   30 A'    9 A"   31 A'                 
 -0.287
 10 A"                                                                         
 -- Virtual --                   
 -0.121  -0.097  -0.047  -0.009   0.020   0.030   0.039   0.041
 32 A'   11 A"   33 A'   34 A'   35 A'   36 A'   12 A"   37 A'                 
  0.058   0.062   0.070   0.077   0.086   0.092   0.105   0.108
 38 A'   39 A'   13 A"   40 A'   14 A"   41 A'   15 A"   42 A'                 
  0.119   0.141   0.143   0.170   0.210   0.261   0.273   0.277
 43 A'   44 A'   45 A'   46 A'   47 A'   48 A'   49 A'   16 A"                 
  0.285   0.296   0.337   0.357   0.389   0.401   0.419   0.440
 17 A"   50 A'   51 A'   52 A'   53 A'   54 A'   18 A"   55 A'                 
  0.453   0.455   0.483   0.485   0.493   0.520   0.559   0.574
 56 A'   19 A"   57 A'   20 A"   58 A'   21 A"   22 A"   59 A'                 
  0.604   0.618   0.622   0.668   0.673   0.711   0.781   0.821
 60 A'   23 A"   61 A'   62 A'   63 A'   24 A"   64 A'   25 A"                 
  0.829   0.852   0.855   0.866   0.974   1.005   1.050   1.122
 65 A'   26 A"   66 A'   67 A'   68 A'   69 A'   70 A'   71 A'                 
  1.253   1.352   1.407   1.413   1.472   1.541   1.605   1.662
 27 A"   72 A'   28 A"   73 A'   29 A"   30 A"   74 A'   75 A'                 
  1.683   1.764   1.868   1.923   1.989   2.008   2.086   2.216
 76 A'   77 A'   78 A'   79 A'   31 A"   80 A'   81 A'   32 A"                 
  2.261   2.386   2.615   2.903   3.105   3.736   3.743   3.894
 82 A'   83 A'   33 A"   84 A'   85 A'   34 A"   86 A'   35 A"                 
  3.921   3.989   3.997   4.001   4.036   4.174   4.614   6.260
 87 A'   36 A"   37 A"   88 A'   89 A'   90 A'   91 A'   38 A"                 
  6.309   6.448   6.587   6.924   7.545   7.557   7.606   9.663
 92 A'   93 A'   94 A'   95 A'   39 A"   96 A'   97 A'   98 A'                 
 13.771  13.899  14.007  23.349  25.764  25.852  26.263  47.876
 40 A"   99 A'  100 A'  101 A'   41 A"  102 A'  103 A'  104 A'                 
 66.706 163.049 215.644 289.742 289.752 289.8141020.660
105 A'  106 A'  107 A'   42 A"  108 A'  109 A'  110 A'                         

 Beta MOs, Restricted
 -- Occupied --                  
-482.85 -101.61  -77.12  -62.50  -56.32  -56.32  -56.32  -24.74
  1 A'    2 A'    3 A'    4 A'    5 A'    1 A"    6 A'    7 A'                 
-10.359  -9.522  -8.708  -7.287  -7.277  -7.276  -6.619  -6.539
  8 A'    9 A'   10 A'   11 A'   12 A'    2 A"   13 A'   14 A'                 
 -6.527  -6.526  -4.782  -4.777  -4.777  -2.649  -2.646  -2.646
  3 A"   15 A'   16 A'    4 A"   17 A'   18 A'    5 A"   19 A'                 
 -2.636  -2.636  -1.262  -0.900  -0.803  -0.751  -0.615  -0.538
  6 A"   20 A'   21 A'   22 A'   23 A'   24 A'   25 A'   26 A'                 
 -0.507  -0.484  -0.417  -0.390  -0.373  -0.342  -0.335  -0.306
  7 A"   27 A'   28 A'    8 A"   29 A'   30 A'    9 A"   31 A'                 
 -0.287
 10 A"                                                                         
 -- Virtual --                   
 -0.121  -0.097  -0.047  -0.009   0.020   0.030   0.039   0.041
 32 A'   11 A"   33 A'   34 A'   35 A'   36 A'   12 A"   37 A'                 
  0.058   0.062   0.070   0.077   0.086   0.092   0.105   0.108
 38 A'   39 A'   13 A"   40 A'   14 A"   41 A'   15 A"   42 A'                 
  0.119   0.141   0.143   0.170   0.210   0.261   0.273   0.277
 43 A'   44 A'   45 A'   46 A'   47 A'   48 A'   49 A'   16 A"                 
  0.285   0.296   0.337   0.357   0.389   0.401   0.419   0.440
 17 A"   50 A'   51 A'   52 A'   53 A'   54 A'   18 A"   55 A'                 
  0.453   0.455   0.483   0.485   0.493   0.520   0.559   0.574
 56 A'   19 A"   57 A'   20 A"   58 A'   21 A"   22 A"   59 A'                 
  0.604   0.618   0.622   0.668   0.673   0.711   0.781   0.821
 60 A'   23 A"   61 A'   62 A'   63 A'   24 A"   64 A'   25 A"                 
  0.829   0.852   0.855   0.866   0.974   1.005   1.050   1.122
 65 A'   26 A"   66 A'   67 A'   68 A'   69 A'   70 A'   71 A'                 
  1.253   1.352   1.407   1.413   1.472   1.541   1.605   1.662
 27 A"   72 A'   28 A"   73 A'   29 A"   30 A"   74 A'   75 A'                 
  1.683   1.764   1.868   1.923   1.989   2.008   2.086   2.216
 76 A'   77 A'   78 A'   79 A'   31 A"   80 A'   81 A'   32 A"                 
  2.261   2.386   2.615   2.903   3.105   3.736   3.743   3.894
 82 A'   83 A'   33 A"   84 A'   85 A'   34 A"   86 A'   35 A"                 
  3.921   3.989   3.997   4.001   4.036   4.174   4.614   6.260
 87 A'   36 A"   37 A"   88 A'   89 A'   90 A'   91 A'   38 A"                 
  6.309   6.448   6.587   6.924   7.545   7.557   7.606   9.663
 92 A'   93 A'   94 A'   95 A'   39 A"   96 A'   97 A'   98 A'                 
 13.771  13.899  14.007  23.349  25.764  25.852  26.263  47.876
 40 A"   99 A'  100 A'  101 A'   41 A"  102 A'  103 A'  104 A'                 
 66.706 163.049 215.644 289.742 289.752 289.8141020.660
105 A'  106 A'  107 A'   42 A"  108 A'  109 A'  110 A'                         
 --------------------------------------------------------------

          Ground-State Mulliken Net Atomic Charges

     Atom                 Charge (a.u.)
  ----------------------------------------
      1 C                    -0.273355
      2 P                     0.134083
      3 Br                   -0.141421
      4 Cl                    0.297717
      5 F                    -0.017023
  ----------------------------------------
  Sum of atomic charges =    -0.000000

 -----------------------------------------------------------------
                    Cartesian Multipole Moments
 -----------------------------------------------------------------
    Charge (ESU x 10^10)
                -0.0000
    Dipole Moment (Debye)
         X       1.0220      Y       1.0557      Z      -0.0000
       Tot       1.4693
    Quadrupole Moments (Debye-Ang)
        XX     -53.2372     XY       1.2559     YY     -56.3667
        XZ      -0.0000     YZ      -0.0000     ZZ     -54.8564
    Octopole Moments (Debye-Ang^2)
       XXX     -42.6421    XXY      -2.1102    XYY     -18.5055
       YYY      -4.5642    XXZ      -0.0000    XYZ      -0.0000
       YYZ       0.0000    XZZ     -16.7969    YZZ      -2.3905
       ZZZ      -0.0000
    Hexadecapole Moments (Debye-Ang^3)
      XXXX   -1208.1860   XXXY      19.6181   XXYY    -254.5940
      XYYY       1.9299   YYYY    -219.9755   XXXZ      -0.0000
      XXYZ       0.0000   XYYZ       0.0000   YYYZ      -0.0000
      XXZZ    -234.0590   XYZZ      -0.8051   YYZZ     -46.8001
      XZZZ      -0.0000   YZZZ       0.0000   ZZZZ     -67.6269
 -----------------------------------------------------------------
 Calculating analytic gradient of the SCF energy
 Gradient of SCF Energy
            1           2           3           4           5
    1  -0.0478207   0.0543299  -0.0245086   0.0367714  -0.0187719
    2   0.0819810  -0.0505895  -0.0035634   0.0124813  -0.0403095
    3   0.0000000  -0.0000000  -0.0000000   0.0000000  -0.0000000
 Max gradient component =       8.198E-02
 RMS gradient           =       3.523E-02
 Gradient time:  CPU 6.13 s  wall 2.24 s
 Geometry Optimization Parameters
   NAtoms,    NIC,     NZ,  NCons,   NDum,   NFix, NCnnct, MaxDiis
        5      20       5       0       0       0       0       0

 Cartesian Hessian Update
 Hessian Updated using BFGS Update


** GEOMETRY OPTIMIZATION IN DELOCALIZED INTERNAL COORDINATES **
   Searching for a Minimum

   Optimization Cycle:   3

                       Coordinates (Angstroms)
     ATOM                X               Y               Z
      1  C         1.2968315429   -0.2809021642    0.0000000000
      2  P         0.2020250086    0.8924945516    0.0000000000
      3  Br       -1.9773496112   -0.0683640573    0.0000000000
      4  Cl        3.0796502648    0.1508171570    0.0000000000
      5  F         1.0302403524   -1.6493186250    0.0000000000
   Point Group: cs    Number of degrees of freedom:     7


   Energy is  -3513.699474035

 Hessian Updated using BFGS Update

  7 Hessian modes will be used to form the next step
  Hessian Eigenvalues:
     0.089190    0.140067    0.208029    0.250061    0.250763    0.269262
     0.832844

 Minimum Search - Taking Simple RFO Step
 Searching for Lamda that Minimizes Along All modes
 Value Taken    Lamda =  -0.03738740
 Calculated Step too Large.  Step scaled by  0.666697
 Step Taken.  Stepsize is  0.300000

                             Maximum     Tolerance    Cnvgd?
         Gradient           0.070125      0.000300      NO
         Displacement       0.192394      0.001200      NO
         Energy change     -0.032595      0.000001      NO


 New Cartesian Coordinates Obtained by Inverse Iteration

 Displacement from previous Coordinates is:  0.400279
 ----------------------------------------------------------------
             Standard Nuclear Orientation (Angstroms)
    I     Atom           X                Y                Z
 ----------------------------------------------------------------
    1      C       1.2712013852    -0.2830080666     0.0000000000
    2      P       0.1887468890     0.9558043089     0.0000000000
    3      Br     -1.8454845668    -0.1225944772     0.0000000000
    4      Cl      2.9800676353     0.0776632037     0.0000000000
    5      F       1.0368662148    -1.5831381068     0.0000000000
 ----------------------------------------------------------------
 Molecular Point Group                 Cs    NOp =  2
 Largest Abelian Subgroup              Cs    NOp =  2
 Nuclear Repulsion Energy =   459.0134172775 hartrees
 There are       41 alpha and       41 beta electrons
 Applying Cartesian multipole field
    Component          Value
    ---------          -----
     (2,0,0)        1.00000E-11
     (0,2,0)        2.00000E-11
     (0,0,2)       -3.00000E-11
 Nucleus-field energy     =     0.0000000130 hartrees
 Requested basis set is 6-311++G(d,p)
 There are 57 shells and 152 basis functions
 A cutoff of  1.0D-11 yielded   1319 shell pairs
 There are     10187 function pairs (     11152 Cartesian)
 Smallest overlap matrix eigenvalue = 2.16E-04
 Guess MOs from SCF MO coefficient file

 -----------------------------------------------------------------------
  General SCF calculation program by
  Eric Jon Sundstrom, Paul Horn, Yuezhi Mao, Dmitri Zuev, Alec White,
  David Stuck, Shaama M.S., Shane Yost, Joonho Lee, David Small,
  Daniel Levine, Susi Lehtola, Hugh Burton, Evgeny Epifanovsky
 -----------------------------------------------------------------------
 Exchange:     0.2000 Hartree-Fock + 0.0800 Slater + 0.7200 B88
 Correlation:  0.1900 VWN1RPA + 0.8100 LYP
 Using SG-1 standard quadrature grid
 using 4 threads for integral computing
 -------------------------------------------------------
 OpenMP Integral computing Module                
 Release: version 2.0, May 2017, Q-Chem Inc. Pleasanton 
 -------------------------------------------------------
 -------------------------------------------------------
 OpenMP BLAS3 based DFT computing Module                
 Release: version 1.0, May 2013, Q-Chem Inc. Pittsburgh 
 -------------------------------------------------------
 A restricted SCF calculation will be
 performed using DIIS
 SCF converges when DIIS error is below 1.0e-08
 ---------------------------------------
  Cycle       Energy         DIIS error
 ---------------------------------------
    1   -3513.7071125069      1.43e-03  
    2   -3513.7147376632      3.34e-04  
    3   -3513.7146337274      3.62e-04  
    4   -3513.7150642430      1.56e-04  
    5   -3513.7151299286      4.78e-05  
    6   -3513.7151366092      1.08e-05  
    7   -3513.7151369306      4.70e-06  
    8   -3513.7151369682      1.31e-06  
    9   -3513.7151369725      4.38e-07  
   10   -3513.7151369728      1.21e-07  
   11   -3513.7151369728      2.76e-08  
   12   -3513.7151369728      7.16e-09  Convergence criterion met
 ---------------------------------------
 SCF time:   CPU 22.09s  wall 8.00s 
 SCF   energy in the final basis set =    -3513.7151369728
 Total energy in the final basis set =    -3513.7151369728

 --------------------------------------------------------------
             Orbital Energies (a.u.) and Symmetries
 --------------------------------------------------------------

 Alpha MOs, Restricted
 -- Occupied --                  
-482.84 -101.60  -77.11  -62.50  -56.32  -56.31  -56.31  -24.75
  1 A'    2 A'    3 A'    4 A'    5 A'    1 A"    6 A'    7 A'                 
-10.354  -9.518  -8.705  -7.283  -7.273  -7.273  -6.610  -6.536
  8 A'    9 A'   10 A'   11 A'   12 A'    2 A"   13 A'   14 A'                 
 -6.524  -6.524  -4.772  -4.768  -4.767  -2.647  -2.644  -2.643
  3 A"   15 A'   16 A'    4 A"   17 A'   18 A'    5 A"   19 A'                 
 -2.634  -2.634  -1.298  -0.915  -0.807  -0.737  -0.633  -0.554
 20 A'    6 A"   21 A'   22 A'   23 A'   24 A'   25 A'   26 A'                 
 -0.530  -0.494  -0.415  -0.393  -0.373  -0.345  -0.335  -0.304
  7 A"   27 A'   28 A'    8 A"   29 A'   30 A'    9 A"   31 A'                 
 -0.273
 10 A"                                                                         
 -- Virtual --                   
 -0.092  -0.092  -0.018  -0.006   0.022   0.032   0.040   0.045
 32 A'   11 A"   33 A'   34 A'   35 A'   36 A'   12 A"   37 A'                 
  0.060   0.064   0.072   0.083   0.083   0.096   0.107   0.112
 38 A'   39 A'   13 A"   14 A"   40 A'   41 A'   15 A"   42 A'                 
  0.127   0.138   0.148   0.187   0.216   0.257   0.275   0.281
 43 A'   44 A'   45 A'   46 A'   47 A'   48 A'   49 A'   16 A"                 
  0.283   0.291   0.332   0.353   0.395   0.410   0.418   0.435
 17 A"   50 A'   51 A'   52 A'   53 A'   54 A'   18 A"   55 A'                 
  0.452   0.454   0.477   0.482   0.509   0.513   0.561   0.582
 56 A'   19 A"   57 A'   20 A"   21 A"   58 A'   22 A"   59 A'                 
  0.607   0.622   0.632   0.673   0.718   0.739   0.772   0.820
 60 A'   23 A"   61 A'   62 A'   63 A'   24 A"   64 A'   25 A"                 
  0.845   0.850   0.867   0.887   0.963   1.027   1.080   1.136
 65 A'   26 A"   66 A'   67 A'   68 A'   69 A'   70 A'   71 A'                 
  1.271   1.332   1.405   1.412   1.462   1.548   1.640   1.694
 27 A"   72 A'   73 A'   28 A"   29 A"   30 A"   74 A'   75 A'                 
  1.709   1.791   1.869   1.920   1.992   2.019   2.107   2.220
 76 A'   77 A'   78 A'   79 A'   31 A"   80 A'   81 A'   32 A"                 
  2.274   2.420   2.615   2.996   3.119   3.725   3.734   3.948
 82 A'   83 A'   33 A"   84 A'   85 A'   34 A"   86 A'   35 A"                 
  3.984   3.992   4.005   4.008   4.061   4.203   4.660   6.247
 87 A'   36 A"   37 A"   88 A'   89 A'   90 A'   91 A'   38 A"                 
  6.303   6.507   6.598   6.916   7.548   7.564   7.624   9.692
 92 A'   93 A'   94 A'   95 A'   39 A"   96 A'   97 A'   98 A'                 
 13.782  13.914  13.992  23.394  25.777  25.886  26.290  47.884
 40 A"   99 A'  100 A'  101 A'   41 A"  102 A'  103 A'  104 A'                 
 66.699 163.034 215.674 289.746 289.761 289.8321020.669
105 A'  106 A'  107 A'   42 A"  108 A'  109 A'  110 A'                         

 Beta MOs, Restricted
 -- Occupied --                  
-482.84 -101.60  -77.11  -62.50  -56.32  -56.31  -56.31  -24.75
  1 A'    2 A'    3 A'    4 A'    5 A'    1 A"    6 A'    7 A'                 
-10.354  -9.518  -8.705  -7.283  -7.273  -7.273  -6.610  -6.536
  8 A'    9 A'   10 A'   11 A'   12 A'    2 A"   13 A'   14 A'                 
 -6.524  -6.524  -4.772  -4.768  -4.767  -2.647  -2.644  -2.643
  3 A"   15 A'   16 A'    4 A"   17 A'   18 A'    5 A"   19 A'                 
 -2.634  -2.634  -1.298  -0.915  -0.807  -0.737  -0.633  -0.554
 20 A'    6 A"   21 A'   22 A'   23 A'   24 A'   25 A'   26 A'                 
 -0.530  -0.494  -0.415  -0.393  -0.373  -0.345  -0.335  -0.304
  7 A"   27 A'   28 A'    8 A"   29 A'   30 A'    9 A"   31 A'                 
 -0.273
 10 A"                                                                         
 -- Virtual --                   
 -0.092  -0.092  -0.018  -0.006   0.022   0.032   0.040   0.045
 32 A'   11 A"   33 A'   34 A'   35 A'   36 A'   12 A"   37 A'                 
  0.060   0.064   0.072   0.083   0.083   0.096   0.107   0.112
 38 A'   39 A'   13 A"   14 A"   40 A'   41 A'   15 A"   42 A'                 
  0.127   0.138   0.148   0.187   0.216   0.257   0.275   0.281
 43 A'   44 A'   45 A'   46 A'   47 A'   48 A'   49 A'   16 A"                 
  0.283   0.291   0.332   0.353   0.395   0.410   0.418   0.435
 17 A"   50 A'   51 A'   52 A'   53 A'   54 A'   18 A"   55 A'                 
  0.452   0.454   0.477   0.482   0.509   0.513   0.561   0.582
 56 A'   19 A"   57 A'   20 A"   21 A"   58 A'   22 A"   59 A'                 
  0.607   0.622   0.632   0.673   0.718   0.739   0.772   0.820
 60 A'   23 A"   61 A'   62 A'   63 A'   24 A"   64 A'   25 A"                 
  0.845   0.850   0.867   0.887   0.963   1.027   1.080   1.136
 65 A'   26 A"   66 A'   67 A'   68 A'   69 A'   70 A'   71 A'                 
  1.271   1.332   1.405   1.412   1.462   1.548   1.640   1.694
 27 A"   72 A'   73 A'   28 A"   29 A"   30 A"   74 A'   75 A'                 
  1.709   1.791   1.869   1.920   1.992   2.019   2.107   2.220
 76 A'   77 A'   78 A'   79 A'   31 A"   80 A'   81 A'   32 A"                 
  2.274   2.420   2.615   2.996   3.119   3.725   3.734   3.948
 82 A'   83 A'   33 A"   84 A'   85 A'   34 A"   86 A'   35 A"                 
  3.984   3.992   4.005   4.008   4.061   4.203   4.660   6.247
 87 A'   36 A"   37 A"   88 A'   89 A'   90 A'   91 A'   38 A"                 
  6.303   6.507   6.598   6.916   7.548   7.564   7.624   9.692
 92 A'   93 A'   94 A'   95 A'   39 A"   96 A'   97 A'   98 A'                 
 13.782  13.914  13.992  23.394  25.777  25.886  26.290  47.884
 40 A"   99 A'  100 A'  101 A'   41 A"  102 A'  103 A'  104 A'                 
 66.699 163.034 215.674 289.746 289.761 289.8321020.669
105 A'  106 A'  107 A'   42 A"  108 A'  109 A'  110 A'                         
 --------------------------------------------------------------

          Ground-State Mulliken Net Atomic Charges

     Atom                 Charge (a.u.)
  ----------------------------------------
      1 C                    -0.363299
      2 P                     0.136318
      3 Br                   -0.148664
      4 Cl                    0.331431
      5 F                     0.044214
  ----------------------------------------
  Sum of atomic charges =    -0.000000

 -----------------------------------------------------------------
                    Cartesian Multipole Moments
 -----------------------------------------------------------------
    Charge (ESU x 10^10)
                -0.0000
    Dipole Moment (Debye)
         X       1.0769      Y       0.7231      Z       0.0000
       Tot       1.2971
    Quadrupole Moments (Debye-Ang)
        XX     -53.1880     XY       0.8336     YY     -55.5962
        XZ      -0.0000     YZ      -0.0000     ZZ     -54.8077
    Octopole Moments (Debye-Ang^2)
       XXX     -45.1780    XXY      -2.4988    XYY     -19.3355
       YYY      -3.5827    XXZ       0.0000    XYZ      -0.0000
       YYZ       0.0000    XZZ     -17.4020    YZZ      -2.0201
       ZZZ       0.0000
    Hexadecapole Moments (Debye-Ang^3)
      XXXX   -1119.1087   XXXY      18.7974   XXYY    -235.4529
      XYYY       2.9794   YYYY    -219.8898   XXXZ      -0.0000
      XXYZ      -0.0000   XYYZ      -0.0000   YYYZ      -0.0000
      XXZZ    -215.3257   XYZZ      -0.2430   YYZZ     -47.1212
      XZZZ      -0.0000   YZZZ      -0.0000   ZZZZ     -67.8906
 -----------------------------------------------------------------
 Calculating analytic gradient of the SCF energy
 Gradient of SCF Energy
            1           2           3           4           5
    1  -0.0203065   0.0270153  -0.0091361   0.0031395  -0.0007122
    2   0.0223080  -0.0237977  -0.0022798   0.0005775   0.0031920
    3  -0.0000000  -0.0000000  -0.0000000  -0.0000000   0.0000000
 Max gradient component =       2.702E-02
 RMS gradient           =       1.242E-02
 Gradient time:  CPU 6.33 s  wall 2.20 s
 Geometry Optimization Parameters
   NAtoms,    NIC,     NZ,  NCons,   NDum,   NFix, NCnnct, MaxDiis
        5      20       5       0       0       0       0       0

 Cartesian Hessian Update
 Hessian Updated using BFGS Update


** GEOMETRY OPTIMIZATION IN DELOCALIZED INTERNAL COORDINATES **
   Searching for a Minimum

   Optimization Cycle:   4

                       Coordinates (Angstroms)
     ATOM                X               Y               Z
      1  C         1.2712013852   -0.2830080666    0.0000000000
      2  P         0.1887468890    0.9558043089    0.0000000000
      3  Br       -1.8454845668   -0.1225944772    0.0000000000
      4  Cl        2.9800676353    0.0776632037    0.0000000000
      5  F         1.0368662148   -1.5831381068    0.0000000000
   Point Group: cs    Number of degrees of freedom:     7


   Energy is  -3513.715136973

 Hessian Updated using BFGS Update

  7 Hessian modes will be used to form the next step
  Hessian Eigenvalues:
     0.091635    0.167020    0.229865    0.250127    0.252861    0.316737
     0.779625

 Minimum Search - Taking Simple RFO Step
 Searching for Lamda that Minimizes Along All modes
 Value Taken    Lamda =  -0.00316112
 Step Taken.  Stepsize is  0.132550

                             Maximum     Tolerance    Cnvgd?
         Gradient           0.020987      0.000300      NO
         Displacement       0.068080      0.001200      NO
         Energy change     -0.015663      0.000001      NO


 New Cartesian Coordinates Obtained by Inverse Iteration

 Displacement from previous Coordinates is:  0.176603
 ----------------------------------------------------------------
             Standard Nuclear Orientation (Angstroms)
    I     Atom           X                Y                Z
 ----------------------------------------------------------------
    1      C       1.2554934195    -0.2824218218     0.0000000000
    2      P       0.1690547768     0.9882807372     0.0000000000
    3      Br     -1.7702335949    -0.1420024408     0.0000000000
    4      Cl      2.9572502959     0.0637367620     0.0000000000
    5      F       1.0198326602    -1.5828663743     0.0000000000
 ----------------------------------------------------------------
 Molecular Point Group                 Cs    NOp =  2
 Largest Abelian Subgroup              Cs    NOp =  2
 Nuclear Repulsion Energy =   465.4292050577 hartrees
 There are       41 alpha and       41 beta electrons
 Applying Cartesian multipole field
    Component          Value
    ---------          -----
     (2,0,0)        1.00000E-11
     (0,2,0)        2.00000E-11
     (0,0,2)       -3.00000E-11
 Nucleus-field energy     =     0.0000000127 hartrees
 Requested basis set is 6-311++G(d,p)
 There are 57 shells and 152 basis functions
 A cutoff of  1.0D-11 yielded   1325 shell pairs
 There are     10218 function pairs (     11183 Cartesian)
 Smallest overlap matrix eigenvalue = 1.99E-04
 Guess MOs from SCF MO coefficient file

 -----------------------------------------------------------------------
  General SCF calculation program by
  Eric Jon Sundstrom, Paul Horn, Yuezhi Mao, Dmitri Zuev, Alec White,
  David Stuck, Shaama M.S., Shane Yost, Joonho Lee, David Small,
  Daniel Levine, Susi Lehtola, Hugh Burton, Evgeny Epifanovsky
 -----------------------------------------------------------------------
 Exchange:     0.2000 Hartree-Fock + 0.0800 Slater + 0.7200 B88
 Correlation:  0.1900 VWN1RPA + 0.8100 LYP
 Using SG-1 standard quadrature grid
 using 4 threads for integral computing
 -------------------------------------------------------
 OpenMP Integral computing Module                
 Release: version 2.0, May 2017, Q-Chem Inc. Pleasanton 
 -------------------------------------------------------
 -------------------------------------------------------
 OpenMP BLAS3 based DFT computing Module                
 Release: version 1.0, May 2013, Q-Chem Inc. Pittsburgh 
 -------------------------------------------------------
 A restricted SCF calculation will be
 performed using DIIS
 SCF converges when DIIS error is below 1.0e-08
 ---------------------------------------
  Cycle       Energy         DIIS error
 ---------------------------------------
    1   -3513.7154661957      4.84e-04  
    2   -3513.7162732224      3.28e-04  
    3   -3513.7161547213      3.78e-04  
    4   -3513.7166211549      4.91e-05  
    5   -3513.7166271581      1.62e-05  
    6   -3513.7166275920      4.77e-06  
    7   -3513.7166276393      1.24e-06  
    8   -3513.7166276430      5.86e-07  
    9   -3513.7166276441      1.18e-07  
   10   -3513.7166276441      2.44e-08  
   11   -3513.7166276441      6.02e-09  Convergence criterion met
 ---------------------------------------
 SCF time:   CPU 20.44s  wall 7.00s 
 SCF   energy in the final basis set =    -3513.7166276441
 Total energy in the final basis set =    -3513.7166276441

 --------------------------------------------------------------
             Orbital Energies (a.u.) and Symmetries
 --------------------------------------------------------------

 Alpha MOs, Restricted
 -- Occupied --                  
-482.84 -101.60  -77.11  -62.50  -56.32  -56.31  -56.31  -24.75
  1 A'    2 A'    3 A'    4 A'    5 A'    1 A"    6 A'    7 A'                 
-10.353  -9.516  -8.707  -7.281  -7.271  -7.271  -6.608  -6.537
  8 A'    9 A'   10 A'   11 A'    2 A"   12 A'   13 A'   14 A'                 
 -6.526  -6.525  -4.771  -4.766  -4.766  -2.648  -2.645  -2.645
  3 A"   15 A'   16 A'    4 A"   17 A'   18 A'    5 A"   19 A'                 
 -2.636  -2.635  -1.297  -0.914  -0.814  -0.729  -0.631  -0.552
 20 A'    6 A"   21 A'   22 A'   23 A'   24 A'   25 A'   26 A'                 
 -0.529  -0.497  -0.414  -0.391  -0.373  -0.348  -0.339  -0.304
  7 A"   27 A'   28 A'    8 A"   29 A'   30 A'    9 A"   31 A'                 
 -0.267
 10 A"                                                                         
 -- Virtual --                   
 -0.093  -0.079  -0.017  -0.004   0.022   0.033   0.040   0.045
 11 A"   32 A'   33 A'   34 A'   35 A'   36 A'   12 A"   37 A'                 
  0.060   0.064   0.073   0.082   0.084   0.097   0.108   0.112
 38 A'   39 A'   13 A"   14 A"   40 A'   41 A'   15 A"   42 A'                 
  0.128   0.135   0.148   0.187   0.218   0.254   0.277   0.282
 43 A'   44 A'   45 A'   46 A'   47 A'   48 A'   49 A'   16 A"                 
  0.283   0.289   0.326   0.353   0.397   0.411   0.418   0.430
 17 A"   50 A'   51 A'   52 A'   53 A'   54 A'   18 A"   55 A'                 
  0.451   0.454   0.473   0.475   0.503   0.519   0.561   0.584
 56 A'   19 A"   57 A'   20 A"   21 A"   58 A'   22 A"   59 A'                 
  0.608   0.625   0.637   0.674   0.743   0.756   0.774   0.821
 60 A'   23 A"   61 A'   62 A'   63 A'   24 A"   64 A'   25 A"                 
  0.845   0.849   0.869   0.895   0.948   1.046   1.085   1.139
 65 A'   26 A"   66 A'   67 A'   68 A'   69 A'   70 A'   71 A'                 
  1.270   1.333   1.404   1.415   1.455   1.552   1.650   1.697
 27 A"   72 A'   73 A'   28 A"   29 A"   30 A"   74 A'   75 A'                 
  1.714   1.790   1.860   1.923   1.992   2.022   2.116   2.222
 76 A'   77 A'   78 A'   79 A'   31 A"   80 A'   81 A'   32 A"                 
  2.275   2.427   2.616   3.001   3.099   3.725   3.735   3.948
 82 A'   83 A'   33 A"   84 A'   85 A'   34 A"   86 A'   35 A"                 
  3.985   3.991   4.008   4.009   4.073   4.220   4.657   6.248
 87 A'   36 A"   37 A"   88 A'   89 A'   90 A'   91 A'   38 A"                 
  6.303   6.506   6.604   6.903   7.547   7.566   7.632   9.698
 92 A'   93 A'   94 A'   95 A'   39 A"   96 A'   97 A'   98 A'                 
 13.785  13.915  13.976  23.389  25.780  25.890  26.295  47.887
 40 A"   99 A'  100 A'  101 A'   41 A"  102 A'  103 A'  104 A'                 
 66.701 163.020 215.680 289.746 289.764 289.8421020.674
105 A'  106 A'  107 A'   42 A"  108 A'  109 A'  110 A'                         

 Beta MOs, Restricted
 -- Occupied --                  
-482.84 -101.60  -77.11  -62.50  -56.32  -56.31  -56.31  -24.75
  1 A'    2 A'    3 A'    4 A'    5 A'    1 A"    6 A'    7 A'                 
-10.353  -9.516  -8.707  -7.281  -7.271  -7.271  -6.608  -6.537
  8 A'    9 A'   10 A'   11 A'    2 A"   12 A'   13 A'   14 A'                 
 -6.526  -6.525  -4.771  -4.766  -4.766  -2.648  -2.645  -2.645
  3 A"   15 A'   16 A'    4 A"   17 A'   18 A'    5 A"   19 A'                 
 -2.636  -2.635  -1.297  -0.914  -0.814  -0.729  -0.631  -0.552
 20 A'    6 A"   21 A'   22 A'   23 A'   24 A'   25 A'   26 A'                 
 -0.529  -0.497  -0.414  -0.391  -0.373  -0.348  -0.339  -0.304
  7 A"   27 A'   28 A'    8 A"   29 A'   30 A'    9 A"   31 A'                 
 -0.267
 10 A"                                                                         
 -- Virtual --                   
 -0.093  -0.079  -0.017  -0.004   0.022   0.033   0.040   0.045
 11 A"   32 A'   33 A'   34 A'   35 A'   36 A'   12 A"   37 A'                 
  0.060   0.064   0.073   0.082   0.084   0.097   0.108   0.112
 38 A'   39 A'   13 A"   14 A"   40 A'   41 A'   15 A"   42 A'                 
  0.128   0.135   0.148   0.187   0.218   0.254   0.277   0.282
 43 A'   44 A'   45 A'   46 A'   47 A'   48 A'   49 A'   16 A"                 
  0.283   0.289   0.326   0.353   0.397   0.411   0.418   0.430
 17 A"   50 A'   51 A'   52 A'   53 A'   54 A'   18 A"   55 A'                 
  0.451   0.454   0.473   0.475   0.503   0.519   0.561   0.584
 56 A'   19 A"   57 A'   20 A"   21 A"   58 A'   22 A"   59 A'                 
  0.608   0.625   0.637   0.674   0.743   0.756   0.774   0.821
 60 A'   23 A"   61 A'   62 A'   63 A'   24 A"   64 A'   25 A"                 
  0.845   0.849   0.869   0.895   0.948   1.046   1.085   1.139
 65 A'   26 A"   66 A'   67 A'   68 A'   69 A'   70 A'   71 A'                 
  1.270   1.333   1.404   1.415   1.455   1.552   1.650   1.697
 27 A"   72 A'   73 A'   28 A"   29 A"   30 A"   74 A'   75 A'                 
  1.714   1.790   1.860   1.923   1.992   2.022   2.116   2.222
 76 A'   77 A'   78 A'   79 A'   31 A"   80 A'   81 A'   32 A"                 
  2.275   2.427   2.616   3.001   3.099   3.725   3.735   3.948
 82 A'   83 A'   33 A"   84 A'   85 A'   34 A"   86 A'   35 A"                 
  3.985   3.991   4.008   4.009   4.073   4.220   4.657   6.248
 87 A'   36 A"   37 A"   88 A'   89 A'   90 A'   91 A'   38 A"                 
  6.303   6.506   6.604   6.903   7.547   7.566   7.632   9.698
 92 A'   93 A'   94 A'   95 A'   39 A"   96 A'   97 A'   98 A'                 
 13.785  13.915  13.976  23.389  25.780  25.890  26.295  47.887
 40 A"   99 A'  100 A'  101 A'   41 A"  102 A'  103 A'  104 A'                 
 66.701 163.020 215.680 289.746 289.764 289.8421020.674
105 A'  106 A'  107 A'   42 A"  108 A'  109 A'  110 A'                         
 --------------------------------------------------------------

          Ground-State Mulliken Net Atomic Charges

     Atom                 Charge (a.u.)
  ----------------------------------------
      1 C                    -0.392561
      2 P                     0.144867
      3 Br                   -0.140070
      4 Cl                    0.338576
      5 F                     0.049188
  ----------------------------------------
  Sum of atomic charges =    -0.000000

 -----------------------------------------------------------------
                    Cartesian Multipole Moments
 -----------------------------------------------------------------
    Charge (ESU x 10^10)
                -0.0000
    Dipole Moment (Debye)
         X       0.8769      Y       0.7236      Z       0.0000
       Tot       1.1369
    Quadrupole Moments (Debye-Ang)
        XX     -53.2149     XY       0.8174     YY     -55.3951
        XZ       0.0000     YZ      -0.0000     ZZ     -54.8004
    Octopole Moments (Debye-Ang^2)
       XXX     -48.1523    XXY      -2.4695    XYY     -20.4980
       YYY      -3.2392    XXZ       0.0000    XYZ       0.0000
       YYZ      -0.0000    XZZ     -18.3358    YZZ      -1.9678
       ZZZ      -0.0000
    Hexadecapole Moments (Debye-Ang^3)
      XXXX   -1081.9663   XXXY      18.6659   XXYY    -228.3248
      XYYY       3.2358   YYYY    -224.5674   XXXZ       0.0000
      XXYZ       0.0000   XYYZ       0.0000   YYYZ       0.0000
      XXZZ    -207.7538   XYZZ      -0.2033   YYZZ     -48.0040
      XZZZ       0.0000   YZZZ       0.0000   ZZZZ     -67.9027
 -----------------------------------------------------------------
 Calculating analytic gradient of the SCF energy
 Gradient of SCF Energy
            1           2           3           4           5
    1  -0.0108820   0.0061472   0.0050210  -0.0013654   0.0010792
    2   0.0067702  -0.0092363   0.0011829  -0.0001857   0.0014690
    3  -0.0000000  -0.0000000   0.0000000   0.0000000   0.0000000
 Max gradient component =       1.088E-02
 RMS gradient           =       4.613E-03
 Gradient time:  CPU 6.40 s  wall 2.48 s
 Geometry Optimization Parameters
   NAtoms,    NIC,     NZ,  NCons,   NDum,   NFix, NCnnct, MaxDiis
        5      20       5       0       0       0       0       0

 Cartesian Hessian Update
 Hessian Updated using BFGS Update


** GEOMETRY OPTIMIZATION IN DELOCALIZED INTERNAL COORDINATES **
   Searching for a Minimum

   Optimization Cycle:   5

                       Coordinates (Angstroms)
     ATOM                X               Y               Z
      1  C         1.2554934195   -0.2824218218    0.0000000000
      2  P         0.1690547768    0.9882807372    0.0000000000
      3  Br       -1.7702335949   -0.1420024408    0.0000000000
      4  Cl        2.9572502959    0.0637367620    0.0000000000
      5  F         1.0198326602   -1.5828663743    0.0000000000
   Point Group: cs    Number of degrees of freedom:     7


   Energy is  -3513.716627644

 Hessian Updated using BFGS Update

  7 Hessian modes will be used to form the next step
  Hessian Eigenvalues:
     0.112917    0.167116    0.248152    0.252593    0.279905    0.315187
     0.578283

 Minimum Search - Taking Simple RFO Step
 Searching for Lamda that Minimizes Along All modes
 Value Taken    Lamda =  -0.00053310
 Step Taken.  Stepsize is  0.037616

                             Maximum     Tolerance    Cnvgd?
         Gradient           0.007535      0.000300      NO
         Displacement       0.022691      0.001200      NO
         Energy change     -0.001491      0.000001      NO


 New Cartesian Coordinates Obtained by Inverse Iteration

 Displacement from previous Coordinates is:  0.067687
 ----------------------------------------------------------------
             Standard Nuclear Orientation (Angstroms)
    I     Atom           X                Y                Z
 ----------------------------------------------------------------
    1      C       1.2658571390    -0.2859518481     0.0000000000
    2      P       0.1638768436     0.9863291883     0.0000000000
    3      Br     -1.7978373697    -0.1325380157     0.0000000000
    4      Cl      2.9659801795     0.0639145673     0.0000000000
    5      F       1.0335207651    -1.5870270297     0.0000000000
 ----------------------------------------------------------------
 Molecular Point Group                 Cs    NOp =  2
 Largest Abelian Subgroup              Cs    NOp =  2
 Nuclear Repulsion Energy =   462.5599047875 hartrees
 There are       41 alpha and       41 beta electrons
 Applying Cartesian multipole field
    Component          Value
    ---------          -----
     (2,0,0)        1.00000E-11
     (0,2,0)        2.00000E-11
     (0,0,2)       -3.00000E-11
 Nucleus-field energy     =     0.0000000128 hartrees
 Requested basis set is 6-311++G(d,p)
 There are 57 shells and 152 basis functions
 A cutoff of  1.0D-11 yielded   1324 shell pairs
 There are     10215 function pairs (     11180 Cartesian)
 Smallest overlap matrix eigenvalue = 2.05E-04
 Guess MOs from SCF MO coefficient file

 -----------------------------------------------------------------------
  General SCF calculation program by
  Eric Jon Sundstrom, Paul Horn, Yuezhi Mao, Dmitri Zuev, Alec White,
  David Stuck, Shaama M.S., Shane Yost, Joonho Lee, David Small,
  Daniel Levine, Susi Lehtola, Hugh Burton, Evgeny Epifanovsky
 -----------------------------------------------------------------------
 Exchange:     0.2000 Hartree-Fock + 0.0800 Slater + 0.7200 B88
 Correlation:  0.1900 VWN1RPA + 0.8100 LYP
 Using SG-1 standard quadrature grid
 using 4 threads for integral computing
 -------------------------------------------------------
 OpenMP Integral computing Module                
 Release: version 2.0, May 2017, Q-Chem Inc. Pleasanton 
 -------------------------------------------------------
 -------------------------------------------------------
 OpenMP BLAS3 based DFT computing Module                
 Release: version 1.0, May 2013, Q-Chem Inc. Pittsburgh 
 -------------------------------------------------------
 A restricted SCF calculation will be
 performed using DIIS
 SCF converges when DIIS error is below 1.0e-08
 ---------------------------------------
  Cycle       Energy         DIIS error
 ---------------------------------------
    1   -3513.7168716826      1.47e-04  
    2   -3513.7169497000      8.14e-05  
    3   -3513.7169359925      1.05e-04  
    4   -3513.7169697005      1.82e-05  
    5   -3513.7169706984      5.89e-06  
    6   -3513.7169707853      1.65e-06  
    7   -3513.7169707903      5.32e-07  
    8   -3513.7169707911      2.09e-07  
    9   -3513.7169707911      3.99e-08  
   10   -3513.7169707911      1.24e-08  
   11   -3513.7169707911      3.58e-09  Convergence criterion met
 ---------------------------------------
 SCF time:   CPU 20.49s  wall 8.00s 
 SCF   energy in the final basis set =    -3513.7169707911
 Total energy in the final basis set =    -3513.7169707911

 --------------------------------------------------------------
             Orbital Energies (a.u.) and Symmetries
 --------------------------------------------------------------

 Alpha MOs, Restricted
 -- Occupied --                  
-482.84 -101.60  -77.11  -62.50  -56.32  -56.31  -56.31  -24.75
  1 A'    2 A'    3 A'    4 A'    5 A'    1 A"    6 A'    7 A'                 
-10.355  -9.517  -8.706  -7.282  -7.272  -7.272  -6.609  -6.537
  8 A'    9 A'   10 A'   11 A'    2 A"   12 A'   13 A'   14 A'                 
 -6.525  -6.525  -4.772  -4.767  -4.767  -2.648  -2.645  -2.644
  3 A"   15 A'   16 A'    4 A"   17 A'   18 A'    5 A"   19 A'                 
 -2.635  -2.635  -1.297  -0.915  -0.812  -0.729  -0.632  -0.552
 20 A'    6 A"   21 A'   22 A'   23 A'   24 A'   25 A'   26 A'                 
 -0.529  -0.497  -0.414  -0.392  -0.372  -0.347  -0.338  -0.304
  7 A"   27 A'   28 A'    8 A"   29 A'   30 A'    9 A"   31 A'                 
 -0.267
 10 A"                                                                         
 -- Virtual --                   
 -0.094  -0.082  -0.018  -0.004   0.021   0.033   0.040   0.044
 11 A"   32 A'   33 A'   34 A'   35 A'   36 A'   12 A"   37 A'                 
  0.060   0.064   0.072   0.082   0.084   0.097   0.108   0.110
 38 A'   39 A'   13 A"   14 A"   40 A'   41 A'   15 A"   42 A'                 
  0.128   0.135   0.148   0.187   0.217   0.255   0.276   0.282
 43 A'   44 A'   45 A'   46 A'   47 A'   48 A'   49 A'   16 A"                 
  0.283   0.290   0.324   0.353   0.396   0.411   0.418   0.432
 17 A"   50 A'   51 A'   52 A'   53 A'   54 A'   18 A"   55 A'                 
  0.451   0.454   0.472   0.476   0.503   0.519   0.561   0.583
 56 A'   19 A"   57 A'   20 A"   21 A"   58 A'   22 A"   59 A'                 
  0.605   0.625   0.635   0.672   0.734   0.752   0.773   0.820
 60 A'   23 A"   61 A'   62 A'   63 A'   24 A"   64 A'   25 A"                 
  0.844   0.848   0.868   0.894   0.939   1.040   1.083   1.137
 65 A'   26 A"   66 A'   67 A'   68 A'   69 A'   70 A'   71 A'                 
  1.268   1.332   1.403   1.414   1.451   1.551   1.650   1.694
 27 A"   72 A'   73 A'   28 A"   29 A"   30 A"   74 A'   75 A'                 
  1.714   1.787   1.854   1.920   1.992   2.020   2.113   2.221
 76 A'   77 A'   78 A'   79 A'   31 A"   80 A'   81 A'   32 A"                 
  2.273   2.425   2.615   3.000   3.086   3.725   3.734   3.947
 82 A'   83 A'   33 A"   84 A'   85 A'   34 A"   86 A'   35 A"                 
  3.984   3.991   4.007   4.008   4.068   4.215   4.656   6.247
 87 A'   36 A"   37 A"   88 A'   89 A'   90 A'   91 A'   38 A"                 
  6.303   6.503   6.601   6.895   7.547   7.565   7.630   9.696
 92 A'   93 A'   94 A'   95 A'   39 A"   96 A'   97 A'   98 A'                 
 13.784  13.913  13.968  23.385  25.779  25.887  26.291  47.886
 40 A"   99 A'  100 A'  101 A'   41 A"  102 A'  103 A'  104 A'                 
 66.699 163.010 215.678 289.746 289.762 289.8391020.672
105 A'  106 A'  107 A'   42 A"  108 A'  109 A'  110 A'                         

 Beta MOs, Restricted
 -- Occupied --                  
-482.84 -101.60  -77.11  -62.50  -56.32  -56.31  -56.31  -24.75
  1 A'    2 A'    3 A'    4 A'    5 A'    1 A"    6 A'    7 A'                 
-10.355  -9.517  -8.706  -7.282  -7.272  -7.272  -6.609  -6.537
  8 A'    9 A'   10 A'   11 A'    2 A"   12 A'   13 A'   14 A'                 
 -6.525  -6.525  -4.772  -4.767  -4.767  -2.648  -2.645  -2.644
  3 A"   15 A'   16 A'    4 A"   17 A'   18 A'    5 A"   19 A'                 
 -2.635  -2.635  -1.297  -0.915  -0.812  -0.729  -0.632  -0.552
 20 A'    6 A"   21 A'   22 A'   23 A'   24 A'   25 A'   26 A'                 
 -0.529  -0.497  -0.414  -0.392  -0.372  -0.347  -0.338  -0.304
  7 A"   27 A'   28 A'    8 A"   29 A'   30 A'    9 A"   31 A'                 
 -0.267
 10 A"                                                                         
 -- Virtual --                   
 -0.094  -0.082  -0.018  -0.004   0.021   0.033   0.040   0.044
 11 A"   32 A'   33 A'   34 A'   35 A'   36 A'   12 A"   37 A'                 
  0.060   0.064   0.072   0.082   0.084   0.097   0.108   0.110
 38 A'   39 A'   13 A"   14 A"   40 A'   41 A'   15 A"   42 A'                 
  0.128   0.135   0.148   0.187   0.217   0.255   0.276   0.282
 43 A'   44 A'   45 A'   46 A'   47 A'   48 A'   49 A'   16 A"                 
  0.283   0.290   0.324   0.353   0.396   0.411   0.418   0.432
 17 A"   50 A'   51 A'   52 A'   53 A'   54 A'   18 A"   55 A'                 
  0.451   0.454   0.472   0.476   0.503   0.519   0.561   0.583
 56 A'   19 A"   57 A'   20 A"   21 A"   58 A'   22 A"   59 A'                 
  0.605   0.625   0.635   0.672   0.734   0.752   0.773   0.820
 60 A'   23 A"   61 A'   62 A'   63 A'   24 A"   64 A'   25 A"                 
  0.844   0.848   0.868   0.894   0.939   1.040   1.083   1.137
 65 A'   26 A"   66 A'   67 A'   68 A'   69 A'   70 A'   71 A'                 
  1.268   1.332   1.403   1.414   1.451   1.551   1.650   1.694
 27 A"   72 A'   73 A'   28 A"   29 A"   30 A"   74 A'   75 A'                 
  1.714   1.787   1.854   1.920   1.992   2.020   2.113   2.221
 76 A'   77 A'   78 A'   79 A'   31 A"   80 A'   81 A'   32 A"                 
  2.273   2.425   2.615   3.000   3.086   3.725   3.734   3.947
 82 A'   83 A'   33 A"   84 A'   85 A'   34 A"   86 A'   35 A"                 
  3.984   3.991   4.007   4.008   4.068   4.215   4.656   6.247
 87 A'   36 A"   37 A"   88 A'   89 A'   90 A'   91 A'   38 A"                 
  6.303   6.503   6.601   6.895   7.547   7.565   7.630   9.696
 92 A'   93 A'   94 A'   95 A'   39 A"   96 A'   97 A'   98 A'                 
 13.784  13.913  13.968  23.385  25.779  25.887  26.291  47.886
 40 A"   99 A'  100 A'  101 A'   41 A"  102 A'  103 A'  104 A'                 
 66.699 163.010 215.678 289.746 289.762 289.8391020.672
105 A'  106 A'  107 A'   42 A"  108 A'  109 A'  110 A'                         
 --------------------------------------------------------------

          Ground-State Mulliken Net Atomic Charges

     Atom                 Charge (a.u.)
  ----------------------------------------
      1 C                    -0.386453
      2 P                     0.141309
      3 Br                   -0.141443
      4 Cl                    0.338326
      5 F                     0.048262
  ----------------------------------------
  Sum of atomic charges =    -0.000000

 -----------------------------------------------------------------
                    Cartesian Multipole Moments
 -----------------------------------------------------------------
    Charge (ESU x 10^10)
                -0.0000
    Dipole Moment (Debye)
         X       0.9422      Y       0.7152      Z       0.0000
       Tot       1.1829
    Quadrupole Moments (Debye-Ang)
        XX     -53.1273     XY       0.8080     YY     -55.4511
        XZ       0.0000     YZ      -0.0000     ZZ     -54.8698
    Octopole Moments (Debye-Ang^2)
       XXX     -46.6601    XXY      -2.5657    XYY     -20.0502
       YYY      -3.5620    XXZ       0.0000    XYZ      -0.0000
       YYZ       0.0000    XZZ     -17.9317    YZZ      -2.1249
       ZZZ       0.0000
    Hexadecapole Moments (Debye-Ang^3)
      XXXX   -1095.5345   XXXY      20.1648   XXYY    -231.2057
      XYYY       4.6036   YYYY    -224.5672   XXXZ       0.0000
      XXYZ      -0.0000   XYYZ       0.0000   YYYZ      -0.0000
      XXZZ    -210.5065   XYZZ       0.2493   YYZZ     -48.0637
      XZZZ       0.0000   YZZZ       0.0000   ZZZZ     -68.1400
 -----------------------------------------------------------------
 Calculating analytic gradient of the SCF energy
 Gradient of SCF Energy
            1           2           3           4           5
    1  -0.0050239   0.0035070   0.0008461  -0.0007576   0.0014283
    2   0.0026529  -0.0037145   0.0004109  -0.0005627   0.0012134
    3   0.0000000   0.0000000  -0.0000000   0.0000000  -0.0000000
 Max gradient component =       5.024E-03
 RMS gradient           =       2.060E-03
 Gradient time:  CPU 6.37 s  wall 2.16 s
 Geometry Optimization Parameters
   NAtoms,    NIC,     NZ,  NCons,   NDum,   NFix, NCnnct, MaxDiis
        5      20       5       0       0       0       0       0

 Cartesian Hessian Update
 Hessian Updated using BFGS Update


** GEOMETRY OPTIMIZATION IN DELOCALIZED INTERNAL COORDINATES **
   Searching for a Minimum

   Optimization Cycle:   6

                       Coordinates (Angstroms)
     ATOM                X               Y               Z
      1  C         1.2658571390   -0.2859518481    0.0000000000
      2  P         0.1638768436    0.9863291883    0.0000000000
      3  Br       -1.7978373697   -0.1325380157    0.0000000000
      4  Cl        2.9659801795    0.0639145673    0.0000000000
      5  F         1.0335207651   -1.5870270297    0.0000000000
   Point Group: cs    Number of degrees of freedom:     7


   Energy is  -3513.716970791

 Hessian Updated using BFGS Update

  7 Hessian modes will be used to form the next step
  Hessian Eigenvalues:
     0.113817    0.166988    0.235745    0.249512    0.286963    0.338721
     0.390622

 Minimum Search - Taking Simple RFO Step
 Searching for Lamda that Minimizes Along All modes
 Value Taken    Lamda =  -0.00012480
 Step Taken.  Stepsize is  0.020906

                             Maximum     Tolerance    Cnvgd?
         Gradient           0.003917      0.000300      NO
         Displacement       0.011817      0.001200      NO
         Energy change     -0.000343      0.000001      NO


 New Cartesian Coordinates Obtained by Inverse Iteration

 Displacement from previous Coordinates is:  0.021642
 ----------------------------------------------------------------
             Standard Nuclear Orientation (Angstroms)
    I     Atom           X                Y                Z
 ----------------------------------------------------------------
    1      C       1.2714198935    -0.2862720879     0.0000000000
    2      P       0.1602056538     0.9889386815     0.0000000000
    3      Br     -1.8030110970    -0.1339398991     0.0000000000
    4      Cl      2.9723809846     0.0635042504     0.0000000000
    5      F       1.0304021226    -1.5875040827     0.0000000000
 ----------------------------------------------------------------
 Molecular Point Group                 Cs    NOp =  2
 Largest Abelian Subgroup              Cs    NOp =  2
 Nuclear Repulsion Energy =   461.6076184327 hartrees
 There are       41 alpha and       41 beta electrons
 Applying Cartesian multipole field
    Component          Value
    ---------          -----
     (2,0,0)        1.00000E-11
     (0,2,0)        2.00000E-11
     (0,0,2)       -3.00000E-11
 Nucleus-field energy     =     0.0000000129 hartrees
 Requested basis set is 6-311++G(d,p)
 There are 57 shells and 152 basis functions
 A cutoff of  1.0D-11 yielded   1324 shell pairs
 There are     10215 function pairs (     11180 Cartesian)
 Smallest overlap matrix eigenvalue = 2.08E-04
 Guess MOs from SCF MO coefficient file

 -----------------------------------------------------------------------
  General SCF calculation program by
  Eric Jon Sundstrom, Paul Horn, Yuezhi Mao, Dmitri Zuev, Alec White,
  David Stuck, Shaama M.S., Shane Yost, Joonho Lee, David Small,
  Daniel Levine, Susi Lehtola, Hugh Burton, Evgeny Epifanovsky
 -----------------------------------------------------------------------
 Exchange:     0.2000 Hartree-Fock + 0.0800 Slater + 0.7200 B88
 Correlation:  0.1900 VWN1RPA + 0.8100 LYP
 Using SG-1 standard quadrature grid
 using 4 threads for integral computing
 -------------------------------------------------------
 OpenMP Integral computing Module                
 Release: version 2.0, May 2017, Q-Chem Inc. Pleasanton 
 -------------------------------------------------------
 -------------------------------------------------------
 OpenMP BLAS3 based DFT computing Module                
 Release: version 1.0, May 2013, Q-Chem Inc. Pittsburgh 
 -------------------------------------------------------
 A restricted SCF calculation will be
 performed using DIIS
 SCF converges when DIIS error is below 1.0e-08
 ---------------------------------------
  Cycle       Energy         DIIS error
 ---------------------------------------
    1   -3513.7169912401      1.06e-04  
    2   -3513.7170163960      8.19e-05  
    3   -3513.7170156244      8.12e-05  
    4   -3513.7170364708      1.30e-05  
    5   -3513.7170369747      3.95e-06  
    6   -3513.7170370081      1.15e-06  
    7   -3513.7170370102      2.63e-07  
    8   -3513.7170370104      9.55e-08  
    9   -3513.7170370104      2.52e-08  
   10   -3513.7170370104      7.21e-09  Convergence criterion met
 ---------------------------------------
 SCF time:   CPU 18.61s  wall 7.00s 
 SCF   energy in the final basis set =    -3513.7170370104
 Total energy in the final basis set =    -3513.7170370104

 --------------------------------------------------------------
             Orbital Energies (a.u.) and Symmetries
 --------------------------------------------------------------

 Alpha MOs, Restricted
 -- Occupied --                  
-482.84 -101.60  -77.12  -62.50  -56.32  -56.31  -56.31  -24.75
  1 A'    2 A'    3 A'    4 A'    5 A'    1 A"    6 A'    7 A'                 
-10.356  -9.518  -8.706  -7.282  -7.273  -7.272  -6.609  -6.537
  8 A'    9 A'   10 A'   11 A'    2 A"   12 A'   13 A'   14 A'                 
 -6.525  -6.525  -4.772  -4.767  -4.767  -2.648  -2.645  -2.644
  3 A"   15 A'   16 A'    4 A"   17 A'   18 A'    5 A"   19 A'                 
 -2.635  -2.635  -1.296  -0.915  -0.811  -0.728  -0.631  -0.552
 20 A'    6 A"   21 A'   22 A'   23 A'   24 A'   25 A'   26 A'                 
 -0.528  -0.497  -0.414  -0.392  -0.372  -0.347  -0.337  -0.304
  7 A"   27 A'   28 A'    8 A"   29 A'   30 A'    9 A"   31 A'                 
 -0.266
 10 A"                                                                         
 -- Virtual --                   
 -0.095  -0.082  -0.019  -0.004   0.021   0.033   0.040   0.044
 11 A"   32 A'   33 A'   34 A'   35 A'   36 A'   12 A"   37 A'                 
  0.060   0.064   0.072   0.082   0.083   0.097   0.108   0.109
 38 A'   39 A'   13 A"   14 A"   40 A'   41 A'   15 A"   42 A'                 
  0.128   0.135   0.147   0.186   0.217   0.255   0.276   0.282
 43 A'   44 A'   45 A'   46 A'   47 A'   48 A'   49 A'   16 A"                 
  0.283   0.290   0.322   0.353   0.395   0.410   0.418   0.432
 17 A"   50 A'   51 A'   52 A'   53 A'   54 A'   18 A"   55 A'                 
  0.450   0.454   0.471   0.476   0.503   0.520   0.561   0.583
 56 A'   19 A"   57 A'   20 A"   21 A"   58 A'   22 A"   59 A'                 
  0.605   0.624   0.635   0.672   0.732   0.752   0.773   0.820
 60 A'   23 A"   61 A'   62 A'   63 A'   24 A"   64 A'   25 A"                 
  0.843   0.848   0.867   0.893   0.934   1.037   1.082   1.137
 65 A'   26 A"   66 A'   67 A'   68 A'   69 A'   70 A'   71 A'                 
  1.267   1.332   1.403   1.415   1.447   1.551   1.650   1.694
 27 A"   72 A'   73 A'   28 A"   29 A"   30 A"   74 A'   75 A'                 
  1.714   1.787   1.848   1.918   1.992   2.020   2.112   2.220
 76 A'   77 A'   78 A'   79 A'   31 A"   80 A'   81 A'   32 A"                 
  2.272   2.424   2.614   2.998   3.077   3.725   3.734   3.946
 82 A'   83 A'   33 A"   84 A'   85 A'   34 A"   86 A'   35 A"                 
  3.981   3.992   4.007   4.008   4.068   4.214   4.654   6.247
 87 A'   36 A"   37 A"   88 A'   89 A'   90 A'   91 A'   38 A"                 
  6.303   6.500   6.601   6.891   7.547   7.565   7.630   9.695
 92 A'   93 A'   94 A'   95 A'   39 A"   96 A'   97 A'   98 A'                 
 13.783  13.911  13.962  23.381  25.778  25.884  26.289  47.885
 40 A"   99 A'  100 A'  101 A'   41 A"  102 A'  103 A'  104 A'                 
 66.699 163.003 215.677 289.746 289.762 289.8391020.672
105 A'  106 A'  107 A'   42 A"  108 A'  109 A'  110 A'                         

 Beta MOs, Restricted
 -- Occupied --                  
-482.84 -101.60  -77.12  -62.50  -56.32  -56.31  -56.31  -24.75
  1 A'    2 A'    3 A'    4 A'    5 A'    1 A"    6 A'    7 A'                 
-10.356  -9.518  -8.706  -7.282  -7.273  -7.272  -6.609  -6.537
  8 A'    9 A'   10 A'   11 A'    2 A"   12 A'   13 A'   14 A'                 
 -6.525  -6.525  -4.772  -4.767  -4.767  -2.648  -2.645  -2.644
  3 A"   15 A'   16 A'    4 A"   17 A'   18 A'    5 A"   19 A'                 
 -2.635  -2.635  -1.296  -0.915  -0.811  -0.728  -0.631  -0.552
 20 A'    6 A"   21 A'   22 A'   23 A'   24 A'   25 A'   26 A'                 
 -0.528  -0.497  -0.414  -0.392  -0.372  -0.347  -0.337  -0.304
  7 A"   27 A'   28 A'    8 A"   29 A'   30 A'    9 A"   31 A'                 
 -0.266
 10 A"                                                                         
 -- Virtual --                   
 -0.095  -0.082  -0.019  -0.004   0.021   0.033   0.040   0.044
 11 A"   32 A'   33 A'   34 A'   35 A'   36 A'   12 A"   37 A'                 
  0.060   0.064   0.072   0.082   0.083   0.097   0.108   0.109
 38 A'   39 A'   13 A"   14 A"   40 A'   41 A'   15 A"   42 A'                 
  0.128   0.135   0.147   0.186   0.217   0.255   0.276   0.282
 43 A'   44 A'   45 A'   46 A'   47 A'   48 A'   49 A'   16 A"                 
  0.283   0.290   0.322   0.353   0.395   0.410   0.418   0.432
 17 A"   50 A'   51 A'   52 A'   53 A'   54 A'   18 A"   55 A'                 
  0.450   0.454   0.471   0.476   0.503   0.520   0.561   0.583
 56 A'   19 A"   57 A'   20 A"   21 A"   58 A'   22 A"   59 A'                 
  0.605   0.624   0.635   0.672   0.732   0.752   0.773   0.820
 60 A'   23 A"   61 A'   62 A'   63 A'   24 A"   64 A'   25 A"                 
  0.843   0.848   0.867   0.893   0.934   1.037   1.082   1.137
 65 A'   26 A"   66 A'   67 A'   68 A'   69 A'   70 A'   71 A'                 
  1.267   1.332   1.403   1.415   1.447   1.551   1.650   1.694
 27 A"   72 A'   73 A'   28 A"   29 A"   30 A"   74 A'   75 A'                 
  1.714   1.787   1.848   1.918   1.992   2.020   2.112   2.220
 76 A'   77 A'   78 A'   79 A'   31 A"   80 A'   81 A'   32 A"                 
  2.272   2.424   2.614   2.998   3.077   3.725   3.734   3.946
 82 A'   83 A'   33 A"   84 A'   85 A'   34 A"   86 A'   35 A"                 
  3.981   3.992   4.007   4.008   4.068   4.214   4.654   6.247
 87 A'   36 A"   37 A"   88 A'   89 A'   90 A'   91 A'   38 A"                 
  6.303   6.500   6.601   6.891   7.547   7.565   7.630   9.695
 92 A'   93 A'   94 A'   95 A'   39 A"   96 A'   97 A'   98 A'                 
 13.783  13.911  13.962  23.381  25.778  25.884  26.289  47.885
 40 A"   99 A'  100 A'  101 A'   41 A"  102 A'  103 A'  104 A'                 
 66.699 163.003 215.677 289.746 289.762 289.8391020.672
105 A'  106 A'  107 A'   42 A"  108 A'  109 A'  110 A'                         
 --------------------------------------------------------------

          Ground-State Mulliken Net Atomic Charges

     Atom                 Charge (a.u.)
  ----------------------------------------
      1 C                    -0.387161
      2 P                     0.140843
      3 Br                   -0.141599
      4 Cl                    0.340489
      5 F                     0.047428
  ----------------------------------------
  Sum of atomic charges =    -0.000000

 -----------------------------------------------------------------
                    Cartesian Multipole Moments
 -----------------------------------------------------------------
    Charge (ESU x 10^10)
                -0.0000
    Dipole Moment (Debye)
         X       0.9701      Y       0.7200      Z      -0.0000
       Tot       1.2081
    Quadrupole Moments (Debye-Ang)
        XX     -53.0604     XY       0.8153     YY     -55.4639
        XZ      -0.0000     YZ      -0.0000     ZZ     -54.9099
    Octopole Moments (Debye-Ang^2)
       XXX     -46.2009    XXY      -2.5420    XYY     -19.9924
       YYY      -3.5416    XXZ      -0.0000    XYZ       0.0000
       YYZ      -0.0000    XZZ     -17.8837    YZZ      -2.1415
       ZZZ      -0.0000
    Hexadecapole Moments (Debye-Ang^3)
      XXXX   -1099.3814   XXXY      20.3145   XXYY    -232.0920
      XYYY       4.6061   YYYY    -225.1038   XXXZ       0.0000
      XXYZ       0.0000   XYYZ      -0.0000   YYYZ       0.0000
      XXZZ    -211.3667   XYZZ       0.2315   YYZZ     -48.1968
      XZZZ      -0.0000   YZZZ      -0.0000   ZZZZ     -68.2716
 -----------------------------------------------------------------
 Calculating analytic gradient of the SCF energy
 Gradient of SCF Energy
            1           2           3           4           5
    1  -0.0010288   0.0005686  -0.0000965   0.0005067   0.0000500
    2   0.0001237  -0.0000509   0.0000843   0.0000921  -0.0002493
    3  -0.0000000  -0.0000000  -0.0000000  -0.0000000   0.0000000
 Max gradient component =       1.029E-03
 RMS gradient           =       3.412E-04
 Gradient time:  CPU 6.37 s  wall 2.33 s
 Geometry Optimization Parameters
   NAtoms,    NIC,     NZ,  NCons,   NDum,   NFix, NCnnct, MaxDiis
        5      20       5       0       0       0       0       0

 Cartesian Hessian Update
 Hessian Updated using BFGS Update


** GEOMETRY OPTIMIZATION IN DELOCALIZED INTERNAL COORDINATES **
   Searching for a Minimum

   Optimization Cycle:   7

                       Coordinates (Angstroms)
     ATOM                X               Y               Z
      1  C         1.2714198935   -0.2862720879    0.0000000000
      2  P         0.1602056538    0.9889386815    0.0000000000
      3  Br       -1.8030110970   -0.1339398991    0.0000000000
      4  Cl        2.9723809846    0.0635042504    0.0000000000
      5  F         1.0304021226   -1.5875040827    0.0000000000
   Point Group: cs    Number of degrees of freedom:     7


   Energy is  -3513.717037010

 Hessian Updated using BFGS Update

  7 Hessian modes will be used to form the next step
  Hessian Eigenvalues:
     0.113769    0.160710    0.215511    0.253532    0.286165    0.340182
     0.407270

 Minimum Search - Taking Simple RFO Step
 Searching for Lamda that Minimizes Along All modes
 Value Taken    Lamda =  -0.00000403
 Step Taken.  Stepsize is  0.004757

                             Maximum     Tolerance    Cnvgd?
         Gradient           0.000651      0.000300      NO
         Displacement       0.004030      0.001200      NO
         Energy change     -0.000066      0.000001      NO


 New Cartesian Coordinates Obtained by Inverse Iteration

 Displacement from previous Coordinates is:  0.004930
 ----------------------------------------------------------------
             Standard Nuclear Orientation (Angstroms)
    I     Atom           X                Y                Z
 ----------------------------------------------------------------
    1      C       1.2725206921    -0.2856361832     0.0000000000
    2      P       0.1595446614     0.9894037951     0.0000000000
    3      Br     -1.8025790494    -0.1348999426     0.0000000000
    4      Cl      2.9721463489     0.0622175658     0.0000000000
    5      F       1.0297649045    -1.5863583729     0.0000000000
 ----------------------------------------------------------------
 Molecular Point Group                 Cs    NOp =  2
 Largest Abelian Subgroup              Cs    NOp =  2
 Nuclear Repulsion Energy =   461.6781216681 hartrees
 There are       41 alpha and       41 beta electrons
 Applying Cartesian multipole field
    Component          Value
    ---------          -----
     (2,0,0)        1.00000E-11
     (0,2,0)        2.00000E-11
     (0,0,2)       -3.00000E-11
 Nucleus-field energy     =     0.0000000129 hartrees
 Requested basis set is 6-311++G(d,p)
 There are 57 shells and 152 basis functions
 A cutoff of  1.0D-11 yielded   1324 shell pairs
 There are     10215 function pairs (     11180 Cartesian)
 Smallest overlap matrix eigenvalue = 2.07E-04
 Guess MOs from SCF MO coefficient file

 -----------------------------------------------------------------------
  General SCF calculation program by
  Eric Jon Sundstrom, Paul Horn, Yuezhi Mao, Dmitri Zuev, Alec White,
  David Stuck, Shaama M.S., Shane Yost, Joonho Lee, David Small,
  Daniel Levine, Susi Lehtola, Hugh Burton, Evgeny Epifanovsky
 -----------------------------------------------------------------------
 Exchange:     0.2000 Hartree-Fock + 0.0800 Slater + 0.7200 B88
 Correlation:  0.1900 VWN1RPA + 0.8100 LYP
 Using SG-1 standard quadrature grid
 using 4 threads for integral computing
 -------------------------------------------------------
 OpenMP Integral computing Module                
 Release: version 2.0, May 2017, Q-Chem Inc. Pleasanton 
 -------------------------------------------------------
 -------------------------------------------------------
 OpenMP BLAS3 based DFT computing Module                
 Release: version 1.0, May 2013, Q-Chem Inc. Pittsburgh 
 -------------------------------------------------------
 A restricted SCF calculation will be
 performed using DIIS
 SCF converges when DIIS error is below 1.0e-08
 ---------------------------------------
  Cycle       Energy         DIIS error
 ---------------------------------------
    1   -3513.7170360804      2.58e-05  
    2   -3513.7170390643      5.87e-06  
    3   -3513.7170389641      8.17e-06  
    4   -3513.7170391534      2.93e-06  
    5   -3513.7170391778      8.17e-07  
    6   -3513.7170391793      1.74e-07  
    7   -3513.7170391794      4.52e-08  
    8   -3513.7170391795      2.26e-08  
    9   -3513.7170391795      3.47e-09  Convergence criterion met
 ---------------------------------------
 SCF time:   CPU 16.93s  wall 6.00s 
 SCF   energy in the final basis set =    -3513.7170391795
 Total energy in the final basis set =    -3513.7170391795

 --------------------------------------------------------------
             Orbital Energies (a.u.) and Symmetries
 --------------------------------------------------------------

 Alpha MOs, Restricted
 -- Occupied --                  
-482.84 -101.60  -77.11  -62.50  -56.32  -56.31  -56.31  -24.75
  1 A'    2 A'    3 A'    4 A'    5 A'    1 A"    6 A'    7 A'                 
-10.356  -9.518  -8.706  -7.283  -7.273  -7.273  -6.609  -6.537
  8 A'    9 A'   10 A'   11 A'    2 A"   12 A'   13 A'   14 A'                 
 -6.525  -6.525  -4.772  -4.767  -4.767  -2.648  -2.645  -2.644
  3 A"   15 A'   16 A'    4 A"   17 A'   18 A'    5 A"   19 A'                 
 -2.635  -2.635  -1.296  -0.915  -0.811  -0.727  -0.631  -0.552
 20 A'    6 A"   21 A'   22 A'   23 A'   24 A'   25 A'   26 A'                 
 -0.528  -0.497  -0.414  -0.392  -0.372  -0.347  -0.337  -0.304
  7 A"   27 A'   28 A'    8 A"   29 A'   30 A'    9 A"   31 A'                 
 -0.266
 10 A"                                                                         
 -- Virtual --                   
 -0.095  -0.082  -0.018  -0.004   0.021   0.033   0.040   0.044
 11 A"   32 A'   33 A'   34 A'   35 A'   36 A'   12 A"   37 A'                 
  0.060   0.064   0.072   0.082   0.083   0.097   0.108   0.109
 38 A'   39 A'   13 A"   14 A"   40 A'   41 A'   15 A"   42 A'                 
  0.128   0.135   0.147   0.186   0.217   0.255   0.276   0.282
 43 A'   44 A'   45 A'   46 A'   47 A'   48 A'   49 A'   16 A"                 
  0.283   0.290   0.322   0.353   0.395   0.411   0.418   0.433
 17 A"   50 A'   51 A'   52 A'   53 A'   54 A'   18 A"   55 A'                 
  0.450   0.453   0.471   0.476   0.503   0.520   0.561   0.583
 56 A'   19 A"   57 A'   20 A"   21 A"   58 A'   22 A"   59 A'                 
  0.606   0.624   0.635   0.672   0.732   0.752   0.773   0.820
 60 A'   23 A"   61 A'   62 A'   63 A'   24 A"   64 A'   25 A"                 
  0.843   0.848   0.867   0.894   0.933   1.038   1.082   1.137
 65 A'   26 A"   66 A'   67 A'   68 A'   69 A'   70 A'   71 A'                 
  1.267   1.332   1.403   1.415   1.447   1.551   1.650   1.695
 27 A"   72 A'   73 A'   28 A"   29 A"   30 A"   74 A'   75 A'                 
  1.714   1.787   1.847   1.918   1.992   2.020   2.112   2.220
 76 A'   77 A'   78 A'   79 A'   31 A"   80 A'   81 A'   32 A"                 
  2.272   2.424   2.614   2.999   3.076   3.725   3.734   3.946
 82 A'   83 A'   33 A"   84 A'   85 A'   34 A"   86 A'   35 A"                 
  3.981   3.992   4.007   4.008   4.068   4.214   4.654   6.247
 87 A'   36 A"   37 A"   88 A'   89 A'   90 A'   91 A'   38 A"                 
  6.303   6.500   6.601   6.890   7.547   7.565   7.630   9.696
 92 A'   93 A'   94 A'   95 A'   39 A"   96 A'   97 A'   98 A'                 
 13.783  13.911  13.962  23.381  25.778  25.884  26.289  47.885
 40 A"   99 A'  100 A'  101 A'   41 A"  102 A'  103 A'  104 A'                 
 66.699 163.002 215.678 289.746 289.762 289.8391020.672
105 A'  106 A'  107 A'   42 A"  108 A'  109 A'  110 A'                         

 Beta MOs, Restricted
 -- Occupied --                  
-482.84 -101.60  -77.11  -62.50  -56.32  -56.31  -56.31  -24.75
  1 A'    2 A'    3 A'    4 A'    5 A'    1 A"    6 A'    7 A'                 
-10.356  -9.518  -8.706  -7.283  -7.273  -7.273  -6.609  -6.537
  8 A'    9 A'   10 A'   11 A'    2 A"   12 A'   13 A'   14 A'                 
 -6.525  -6.525  -4.772  -4.767  -4.767  -2.648  -2.645  -2.644
  3 A"   15 A'   16 A'    4 A"   17 A'   18 A'    5 A"   19 A'                 
 -2.635  -2.635  -1.296  -0.915  -0.811  -0.727  -0.631  -0.552
 20 A'    6 A"   21 A'   22 A'   23 A'   24 A'   25 A'   26 A'                 
 -0.528  -0.497  -0.414  -0.392  -0.372  -0.347  -0.337  -0.304
  7 A"   27 A'   28 A'    8 A"   29 A'   30 A'    9 A"   31 A'                 
 -0.266
 10 A"                                                                         
 -- Virtual --                   
 -0.095  -0.082  -0.018  -0.004   0.021   0.033   0.040   0.044
 11 A"   32 A'   33 A'   34 A'   35 A'   36 A'   12 A"   37 A'                 
  0.060   0.064   0.072   0.082   0.083   0.097   0.108   0.109
 38 A'   39 A'   13 A"   14 A"   40 A'   41 A'   15 A"   42 A'                 
  0.128   0.135   0.147   0.186   0.217   0.255   0.276   0.282
 43 A'   44 A'   45 A'   46 A'   47 A'   48 A'   49 A'   16 A"                 
  0.283   0.290   0.322   0.353   0.395   0.411   0.418   0.433
 17 A"   50 A'   51 A'   52 A'   53 A'   54 A'   18 A"   55 A'                 
  0.450   0.453   0.471   0.476   0.503   0.520   0.561   0.583
 56 A'   19 A"   57 A'   20 A"   21 A"   58 A'   22 A"   59 A'                 
  0.606   0.624   0.635   0.672   0.732   0.752   0.773   0.820
 60 A'   23 A"   61 A'   62 A'   63 A'   24 A"   64 A'   25 A"                 
  0.843   0.848   0.867   0.894   0.933   1.038   1.082   1.137
 65 A'   26 A"   66 A'   67 A'   68 A'   69 A'   70 A'   71 A'                 
  1.267   1.332   1.403   1.415   1.447   1.551   1.650   1.695
 27 A"   72 A'   73 A'   28 A"   29 A"   30 A"   74 A'   75 A'                 
  1.714   1.787   1.847   1.918   1.992   2.020   2.112   2.220
 76 A'   77 A'   78 A'   79 A'   31 A"   80 A'   81 A'   32 A"                 
  2.272   2.424   2.614   2.999   3.076   3.725   3.734   3.946
 82 A'   83 A'   33 A"   84 A'   85 A'   34 A"   86 A'   35 A"                 
  3.981   3.992   4.007   4.008   4.068   4.214   4.654   6.247
 87 A'   36 A"   37 A"   88 A'   89 A'   90 A'   91 A'   38 A"                 
  6.303   6.500   6.601   6.890   7.547   7.565   7.630   9.696
 92 A'   93 A'   94 A'   95 A'   39 A"   96 A'   97 A'   98 A'                 
 13.783  13.911  13.962  23.381  25.778  25.884  26.289  47.885
 40 A"   99 A'  100 A'  101 A'   41 A"  102 A'  103 A'  104 A'                 
 66.699 163.002 215.678 289.746 289.762 289.8391020.672
105 A'  106 A'  107 A'   42 A"  108 A'  109 A'  110 A'                         
 --------------------------------------------------------------

          Ground-State Mulliken Net Atomic Charges

     Atom                 Charge (a.u.)
  ----------------------------------------
      1 C                    -0.388488
      2 P                     0.140664
      3 Br                   -0.141657
      4 Cl                    0.341982
      5 F                     0.047499
  ----------------------------------------
  Sum of atomic charges =    -0.000000

 -----------------------------------------------------------------
                    Cartesian Multipole Moments
 -----------------------------------------------------------------
    Charge (ESU x 10^10)
                -0.0000
    Dipole Moment (Debye)
         X       0.9801      Y       0.7176      Z       0.0000
       Tot       1.2147
    Quadrupole Moments (Debye-Ang)
        XX     -53.0263     XY       0.8139     YY     -55.4681
        XZ      -0.0000     YZ      -0.0000     ZZ     -54.9114
    Octopole Moments (Debye-Ang^2)
       XXX     -46.0736    XXY      -2.5318    XYY     -19.9875
       YYY      -3.5027    XXZ       0.0000    XYZ      -0.0000
       YYZ       0.0000    XZZ     -17.8716    YZZ      -2.1293
       ZZZ       0.0000
    Hexadecapole Moments (Debye-Ang^3)
      XXXX   -1098.7653   XXXY      20.3059   XXYY    -232.0145
      XYYY       4.6441   YYYY    -225.1078   XXXZ      -0.0000
      XXYZ      -0.0000   XYYZ      -0.0000   YYYZ      -0.0000
      XXZZ    -211.2879   XYZZ       0.2407   YYZZ     -48.2031
      XZZZ      -0.0000   YZZZ      -0.0000   ZZZZ     -68.2832
 -----------------------------------------------------------------
 Calculating analytic gradient of the SCF energy
 Gradient of SCF Energy
            1           2           3           4           5
    1  -0.0000288   0.0001146  -0.0000620  -0.0000473   0.0000235
    2  -0.0003321   0.0002189   0.0001046  -0.0000716   0.0000802
    3   0.0000000  -0.0000000  -0.0000000  -0.0000000   0.0000000
 Max gradient component =       3.321E-04
 RMS gradient           =       1.158E-04
 Gradient time:  CPU 6.36 s  wall 2.37 s
 Geometry Optimization Parameters
   NAtoms,    NIC,     NZ,  NCons,   NDum,   NFix, NCnnct, MaxDiis
        5      20       5       0       0       0       0       0

 Cartesian Hessian Update
 Hessian Updated using BFGS Update


** GEOMETRY OPTIMIZATION IN DELOCALIZED INTERNAL COORDINATES **
   Searching for a Minimum

   Optimization Cycle:   8

                       Coordinates (Angstroms)
     ATOM                X               Y               Z
      1  C         1.2725206921   -0.2856361832    0.0000000000
      2  P         0.1595446614    0.9894037951    0.0000000000
      3  Br       -1.8025790494   -0.1348999426    0.0000000000
      4  Cl        2.9721463489    0.0622175658    0.0000000000
      5  F         1.0297649045   -1.5863583729    0.0000000000
   Point Group: cs    Number of degrees of freedom:     7


   Energy is  -3513.717039179

 Hessian Updated using BFGS Update

  7 Hessian modes will be used to form the next step
  Hessian Eigenvalues:
     0.113034    0.135148    0.202065    0.251024    0.303261    0.376350
     0.413403

 Minimum Search - Taking Simple RFO Step
 Searching for Lamda that Minimizes Along All modes
 Value Taken    Lamda =   0.00000000
 Step Taken.  Stepsize is  0.001588

                             Maximum     Tolerance    Cnvgd?
         Gradient           0.000193      0.000300     YES
         Displacement       0.000910      0.001200     YES
         Energy change     -0.000002      0.000001      NO


                       Distance Matrix (Angstroms)
             C (  1)   P (  2)   Br(  3)   Cl(  4)
   P (  2)  1.692466
   Br(  3)  3.078792  2.261413
   Cl(  4)  1.734857  2.961487  4.778793
   F (  5)  1.323181  2.718793  3.182594  2.547675

 Final energy is   -3513.7170391794766     


 ******************************
 **  OPTIMIZATION CONVERGED  **
 ******************************

                       Coordinates (Angstroms)
     ATOM                X               Y               Z
      1  C         1.2725206921   -0.2856361832    0.0000000000
      2  P         0.1595446614    0.9894037951    0.0000000000
      3  Br       -1.8025790494   -0.1348999426    0.0000000000
      4  Cl        2.9721463489    0.0622175658    0.0000000000
      5  F         1.0297649045   -1.5863583729    0.0000000000

Z-matrix Print:
$molecule
0 1
Br
P  1 2.261413
C  2 1.692466 1 101.304686
F  3 1.323181 2 128.310876 1 -0.000000 0
Cl 3 1.734857 2 119.550845 1 -180.000000 0
$end


 --------------------------------------------------------------
             Orbital Energies (a.u.) and Symmetries
 --------------------------------------------------------------

 Alpha MOs, Restricted
 -- Occupied --                  
-482.84 -101.60  -77.11  -62.50  -56.32  -56.31  -56.31  -24.75
  1 A'    2 A'    3 A'    4 A'    5 A'    1 A"    6 A'    7 A'                 
-10.356  -9.518  -8.706  -7.283  -7.273  -7.273  -6.609  -6.537
  8 A'    9 A'   10 A'   11 A'    2 A"   12 A'   13 A'   14 A'                 
 -6.525  -6.525  -4.772  -4.767  -4.767  -2.648  -2.645  -2.644
  3 A"   15 A'   16 A'    4 A"   17 A'   18 A'    5 A"   19 A'                 
 -2.635  -2.635  -1.296  -0.915  -0.811  -0.727  -0.631  -0.552
 20 A'    6 A"   21 A'   22 A'   23 A'   24 A'   25 A'   26 A'                 
 -0.528  -0.497  -0.414  -0.392  -0.372  -0.347  -0.337  -0.304
  7 A"   27 A'   28 A'    8 A"   29 A'   30 A'    9 A"   31 A'                 
 -0.266
 10 A"                                                                         
 -- Virtual --                   
 -0.095  -0.082  -0.018  -0.004   0.021   0.033   0.040   0.044
 11 A"   32 A'   33 A'   34 A'   35 A'   36 A'   12 A"   37 A'                 
  0.060   0.064   0.072   0.082   0.083   0.097   0.108   0.109
 38 A'   39 A'   13 A"   14 A"   40 A'   41 A'   15 A"   42 A'                 
  0.128   0.135   0.147   0.186   0.217   0.255   0.276   0.282
 43 A'   44 A'   45 A'   46 A'   47 A'   48 A'   49 A'   16 A"                 
  0.283   0.290   0.322   0.353   0.395   0.411   0.418   0.433
 17 A"   50 A'   51 A'   52 A'   53 A'   54 A'   18 A"   55 A'                 
  0.450   0.453   0.471   0.476   0.503   0.520   0.561   0.583
 56 A'   19 A"   57 A'   20 A"   21 A"   58 A'   22 A"   59 A'                 
  0.606   0.624   0.635   0.672   0.732   0.752   0.773   0.820
 60 A'   23 A"   61 A'   62 A'   63 A'   24 A"   64 A'   25 A"                 
  0.843   0.848   0.867   0.894   0.933   1.038   1.082   1.137
 65 A'   26 A"   66 A'   67 A'   68 A'   69 A'   70 A'   71 A'                 
  1.267   1.332   1.403   1.415   1.447   1.551   1.650   1.695
 27 A"   72 A'   73 A'   28 A"   29 A"   30 A"   74 A'   75 A'                 
  1.714   1.787   1.847   1.918   1.992   2.020   2.112   2.220
 76 A'   77 A'   78 A'   79 A'   31 A"   80 A'   81 A'   32 A"                 
  2.272   2.424   2.614   2.999   3.076   3.725   3.734   3.946
 82 A'   83 A'   33 A"   84 A'   85 A'   34 A"   86 A'   35 A"                 
  3.981   3.992   4.007   4.008   4.068   4.214   4.654   6.247
 87 A'   36 A"   37 A"   88 A'   89 A'   90 A'   91 A'   38 A"                 
  6.303   6.500   6.601   6.890   7.547   7.565   7.630   9.696
 92 A'   93 A'   94 A'   95 A'   39 A"   96 A'   97 A'   98 A'                 
 13.783  13.911  13.962  23.381  25.778  25.884  26.289  47.885
 40 A"   99 A'  100 A'  101 A'   41 A"  102 A'  103 A'  104 A'                 
 66.699 163.002 215.678 289.746 289.762 289.8391020.672
105 A'  106 A'  107 A'   42 A"  108 A'  109 A'  110 A'                         

 Beta MOs, Restricted
 -- Occupied --                  
-482.84 -101.60  -77.11  -62.50  -56.32  -56.31  -56.31  -24.75
  1 A'    2 A'    3 A'    4 A'    5 A'    1 A"    6 A'    7 A'                 
-10.356  -9.518  -8.706  -7.283  -7.273  -7.273  -6.609  -6.537
  8 A'    9 A'   10 A'   11 A'    2 A"   12 A'   13 A'   14 A'                 
 -6.525  -6.525  -4.772  -4.767  -4.767  -2.648  -2.645  -2.644
  3 A"   15 A'   16 A'    4 A"   17 A'   18 A'    5 A"   19 A'                 
 -2.635  -2.635  -1.296  -0.915  -0.811  -0.727  -0.631  -0.552
 20 A'    6 A"   21 A'   22 A'   23 A'   24 A'   25 A'   26 A'                 
 -0.528  -0.497  -0.414  -0.392  -0.372  -0.347  -0.337  -0.304
  7 A"   27 A'   28 A'    8 A"   29 A'   30 A'    9 A"   31 A'                 
 -0.266
 10 A"                                                                         
 -- Virtual --                   
 -0.095  -0.082  -0.018  -0.004   0.021   0.033   0.040   0.044
 11 A"   32 A'   33 A'   34 A'   35 A'   36 A'   12 A"   37 A'                 
  0.060   0.064   0.072   0.082   0.083   0.097   0.108   0.109
 38 A'   39 A'   13 A"   14 A"   40 A'   41 A'   15 A"   42 A'                 
  0.128   0.135   0.147   0.186   0.217   0.255   0.276   0.282
 43 A'   44 A'   45 A'   46 A'   47 A'   48 A'   49 A'   16 A"                 
  0.283   0.290   0.322   0.353   0.395   0.411   0.418   0.433
 17 A"   50 A'   51 A'   52 A'   53 A'   54 A'   18 A"   55 A'                 
  0.450   0.453   0.471   0.476   0.503   0.520   0.561   0.583
 56 A'   19 A"   57 A'   20 A"   21 A"   58 A'   22 A"   59 A'                 
  0.606   0.624   0.635   0.672   0.732   0.752   0.773   0.820
 60 A'   23 A"   61 A'   62 A'   63 A'   24 A"   64 A'   25 A"                 
  0.843   0.848   0.867   0.894   0.933   1.038   1.082   1.137
 65 A'   26 A"   66 A'   67 A'   68 A'   69 A'   70 A'   71 A'                 
  1.267   1.332   1.403   1.415   1.447   1.551   1.650   1.695
 27 A"   72 A'   73 A'   28 A"   29 A"   30 A"   74 A'   75 A'                 
  1.714   1.787   1.847   1.918   1.992   2.020   2.112   2.220
 76 A'   77 A'   78 A'   79 A'   31 A"   80 A'   81 A'   32 A"                 
  2.272   2.424   2.614   2.999   3.076   3.725   3.734   3.946
 82 A'   83 A'   33 A"   84 A'   85 A'   34 A"   86 A'   35 A"                 
  3.981   3.992   4.007   4.008   4.068   4.214   4.654   6.247
 87 A'   36 A"   37 A"   88 A'   89 A'   90 A'   91 A'   38 A"                 
  6.303   6.500   6.601   6.890   7.547   7.565   7.630   9.696
 92 A'   93 A'   94 A'   95 A'   39 A"   96 A'   97 A'   98 A'                 
 13.783  13.911  13.962  23.381  25.778  25.884  26.289  47.885
 40 A"   99 A'  100 A'  101 A'   41 A"  102 A'  103 A'  104 A'                 
 66.699 163.002 215.678 289.746 289.762 289.8391020.672
105 A'  106 A'  107 A'   42 A"  108 A'  109 A'  110 A'                         
 --------------------------------------------------------------

          Ground-State Mulliken Net Atomic Charges

     Atom                 Charge (a.u.)
  ----------------------------------------
      1 C                    -0.388488
      2 P                     0.140664
      3 Br                   -0.141657
      4 Cl                    0.341982
      5 F                     0.047499
  ----------------------------------------
  Sum of atomic charges =    -0.000000

 -----------------------------------------------------------------
                    Cartesian Multipole Moments
 -----------------------------------------------------------------
    Charge (ESU x 10^10)
                -0.0000
    Dipole Moment (Debye)
         X       0.9801      Y       0.7176      Z       0.0000
       Tot       1.2147
    Quadrupole Moments (Debye-Ang)
        XX     -53.0263     XY       0.8139     YY     -55.4681
        XZ      -0.0000     YZ      -0.0000     ZZ     -54.9114
    Octopole Moments (Debye-Ang^2)
       XXX     -46.0736    XXY      -2.5318    XYY     -19.9875
       YYY      -3.5027    XXZ       0.0000    XYZ      -0.0000
       YYZ       0.0000    XZZ     -17.8716    YZZ      -2.1293
       ZZZ       0.0000
    Hexadecapole Moments (Debye-Ang^3)
      XXXX   -1098.7653   XXXY      20.3059   XXYY    -232.0145
      XYYY       4.6441   YYYY    -225.1078   XXXZ      -0.0000
      XXYZ      -0.0000   XYYZ      -0.0000   YYYZ      -0.0000
      XXZZ    -211.2879   XYZZ       0.2407   YYZZ     -48.2031
      XZZZ      -0.0000   YZZZ      -0.0000   ZZZZ     -68.2832
 -----------------------------------------------------------------
Archival summary:
1\1\TWL02\OPT\ProcedureUnspecified\BasisUnspecified\r1l1111\taweetha\MonNov2611:41:262018MonNov2611:41:262018\0\\#,OPT,ProcedureUnspecified,BasisUnspecified,\\0,1\Br\P,1,2.26141\C,2,1.69247,1,101.305\F,3,1.32318,2,128.311,1,-0,0\Cl,3,1.73486,2,119.551,1,-180,0\\\@

 Total job time:  82.47s(wall), 220.13s(cpu) 
 Mon Nov 26 11:41:26 2018

        *************************************************************
        *                                                           *
        *  Thank you very much for using Q-Chem.  Have a nice day.  *
        *                                                           *
        *************************************************************


 
User input: 2 of 2 
 
Q-Chem Developer Version!
                  Welcome to Q-Chem
     A Quantum Leap Into The Future Of Chemistry


 Q-Chem 5.1, Q-Chem, Inc., Pleasanton, CA (2018)

 Yihan Shao,  Zhengting Gan,  E. Epifanovsky,  A. T. B. Gilbert,  M. Wormit,  
 J. Kussmann,  A. W. Lange,  A. Behn,  Jia Deng,  Xintian Feng,  D. Ghosh,  
 M. Goldey,  P. R. Horn,  L. D. Jacobson,  I. Kaliman,  T. Kus,  A. Landau,  
 Jie Liu,  E. I. Proynov,  R. M. Richard,  R. P. Steele,  E. J. Sundstrom,  
 H. L. Woodcock III,  P. M. Zimmerman,  D. Zuev,  B. Albrecht,  E. Alguire,  
 S. A. Baeppler,  D. Barton,  Z. Benda,  Y. A. Bernard,  E. J. Berquist,  
 K. B. Bravaya,  H. Burton,  D. Casanova,  Chun-Min Chang,  Yunqing Chen,  
 A. Chien,  K. D. Closser,  M. P. Coons,  S. Coriani,  S. Dasgupta,  
 A. L. Dempwolff,  M. Diedenhofen,  Hainam Do,  R. G. Edgar,  Po-Tung Fang,  
 S. Faraji,  S. Fatehi,  Qingguo Feng,  K. D. Fenk,  J. Fosso-Tande,  
 Qinghui Ge,  A. Ghysels,  G. Gidofalvi,  J. Gomes,  J. Gonthier,  A. Gunina,  
 D. Hait,  M. W. D. Hanson-Heine,  P. H. P. Harbach,  A. W. Hauser,  
 J. E. Herr,  E. G. Hohenstein,  Z. C. Holden,  Kerwin Hui,  B. C. Huynh,  
 T.-C. Jagau,  Hyunjun Ji,  B. Kaduk,  K. Khistyaev,  Jaehoon Kim,  
 P. Klunzinger,  K. Koh,  D. Kosenkov,  L. Koulias,  T. Kowalczyk,  
 C. M. Krauter,  A. Kunitsa,  Ka Un Lao,  A. Laurent,  K. V. Lawler,  
 Joonho Lee,  D. Lefrancois,  S. Lehtola,  D. S. Levine,  Yi-Pei Li,  
 You-Sheng Lin,  Fenglai Liu,  E. Livshits,  A. Luenser,  P. Manohar,  
 E. Mansoor,  S. F. Manzer,  Shan-Ping Mao,  Yuezhi Mao,  N. Mardirossian,  
 A. V. Marenich,  T. Markovich,  L. A. Martinez-Martinez,  S. A. Maurer,  
 N. J. Mayhall,  S. C. McKenzie,  J.-M. Mewes,  A. F. Morrison,  
 J. W. Mullinax,  K. Nanda,  T. S. Nguyen-Beck,  R. Olivares-Amaya,  
 J. A. Parkhill,  T. M. Perrine,  F. Plasser,  P. Pokhilko,  S. Prager,  
 A. Prociuk,  E. Ramos,  D. R. Rehn,  F. Rob,  M. Schneider,  N. Sergueev,  
 S. M. Sharada,  S. Sharma,  D. W. Small,  T. Stauch,  T. Stein,  
 Yu-Chuan Su,  A. J. W. Thom,  A. Tkatchenko,  T. Tsuchimochi,  N. M. Tubman,  
 L. Vogt,  M. L. Vidal,  O. Vydrov,  M. A. Watson,  J. Wenzel,  
 M. de Wergifosse,  T. A. Wesolowski,  A. White,  J. Witte,  A. Yamada,  
 Jun Yang,  K. Yao,  S. Yeganeh,  S. R. Yost,  Zhi-Qiang You,  A. Zech,  
 Igor Ying Zhang,  Xing Zhang,  Yan Zhao,  Ying Zhu,  B. R. Brooks,  
 G. K. L. Chan,  C. J. Cramer,  M. S. Gordon,  W. J. Hehre,  A. Klamt,  
 M. W. Schmidt,  C. D. Sherrill,  D. G. Truhlar,  A. Aspuru-Guzik,  R. Baer,  
 A. T. Bell,  N. A. Besley,  Jeng-Da Chai,  A. E. DePrince, III,  
 R. A. DiStasio Jr.,  A. Dreuw,  B. D. Dunietz,  T. R. Furlani,  
 Chao-Ping Hsu,  Yousung Jung,  Jing Kong,  D. S. Lambrecht,  WanZhen Liang,  
 C. Ochsenfeld,  V. A. Rassolov,  L. V. Slipchenko,  J. E. Subotnik,  
 T. Van Voorhis,  J. M. Herbert,  A. I. Krylov,  P. M. W. Gill,  M. Head-Gordon

 Contributors to earlier versions of Q-Chem not listed above: 
 R. D. Adamson,  B. Austin,  J. Baker,  G. J. O. Beran,  K. Brandhorst,  
 S. T. Brown,  E. F. C. Byrd,  A. K. Chakraborty,  C.-L. Cheng,  
 Siu Hung Chien,  D. M. Chipman,  D. L. Crittenden,  H. Dachsel,  
 R. J. Doerksen,  A. D. Dutoi,  L. Fusti-Molnar,  W. A. Goddard III,  
 A. Golubeva-Zadorozhnaya,  S. R. Gwaltney,  G. Hawkins,  A. Heyden,  
 S. Hirata,  G. Kedziora,  F. J. Keil,  C. Kelley,  Jihan Kim,  R. A. King,  
 R. Z. Khaliullin,  P. P. Korambath,  W. Kurlancheek,  A. M. Lee,  M. S. Lee,  
 S. V. Levchenko,  Ching Yeh Lin,  D. Liotard,  R. C. Lochan,  I. Lotan,  
 P. E. Maslen,  N. Nair,  D. P. O'Neill,  D. Neuhauser,  E. Neuscamman,  
 C. M. Oana,  R. Olson,  B. Peters,  R. Peverati,  P. A. Pieniazek,  
 Y. M. Rhee,  J. Ritchie,  M. A. Rohrdanz,  E. Rosta,  N. J. Russ,  
 H. F. Schaefer III,  N. E. Schultz,  N. Shenvi,  A. C. Simmonett,  A. Sodt,  
 D. Stuck,  K. S. Thanthiriwatte,  V. Vanovschi,  Tao Wang,  A. Warshel,  
 C. F. Williams,  Q. Wu,  X. Xu,  W. Zhang

 Please cite Q-Chem as follows:
 Y. Shao et al., Mol. Phys. 113, 184-215 (2015)
 DOI: 10.1080/00268976.2014.952696

 Q-Chem 5.1.2 for Intel X86 EM64T Linux

 Parts of Q-Chem use Armadillo 8.300.2 (Tropical Shenanigans).
 http://arma.sourceforge.net/

 Q-Chem begins on Mon Nov 26 11:41:27 2018  

Host: 
0

     Scratch files written to /scratch/taweetham/qchem44514//
The previous job contains 0 fragments, simply inherited here
Input Ideriv = 2
Curr. Ideriv = -1
Max.  Ideriv = 2

Checking the input file for inconsistencies... 	...done.

--------------------------------------------------------------
User input:
--------------------------------------------------------------

$molecule
read
$end

$rem
   job_type 	frequency
   basis 	6-311++g**
   method	b3lyp	
$end


--------------------------------------------------------------
 ----------------------------------------------------------------
             Standard Nuclear Orientation (Angstroms)
    I     Atom           X                Y                Z
 ----------------------------------------------------------------
    1      C       1.1926435984    -0.2149297144     0.0000000000
    2      P       0.0668814261     1.0488353438    -0.0000000000
    3      Br     -1.8838184148    -0.0951744821     0.0000000000
    4      Cl      2.8886793470     0.1500255477    -0.0000000000
    5      F       0.9630014040    -1.5180310343     0.0000000000
 ----------------------------------------------------------------
 Molecular Point Group                 Cs    NOp =  2
 Largest Abelian Subgroup              Cs    NOp =  2
 Nuclear Repulsion Energy =   461.6781216681 hartrees
 There are       41 alpha and       41 beta electrons
 Requested basis set is 6-311++G(d,p)
 There are 57 shells and 152 basis functions

 Total QAlloc Memory Limit   2000 MB
 Mega-Array Size       188 MB
 MEM_STATIC part       192 MB

                       Distance Matrix (Angstroms)
             C (  1)   P (  2)   Br(  3)   Cl(  4)
   P (  2)  1.692466
   Br(  3)  3.078792  2.261413
   Cl(  4)  1.734857  2.961487  4.778793
   F (  5)  1.323181  2.718793  3.182594  2.547675

 A cutoff of  1.0D-11 yielded   1324 shell pairs
 There are     10215 function pairs (     11180 Cartesian)

 -------------------------------------------------------
 OpenMP Integral Computing Module                       
 Release: version 1.0, May 2013, Q-Chem Inc. Pittsburgh 
 -------------------------------------------------------
 Integral Job Info:
 Integral job number is                      11
 Integral operator is                         1
 short-range coefficients                     0
 long-range coefficients              100000000
 Omega coefficients                           0
 if combine SR and LR in K                    0
 Integral screening is                        0
 Integral computing path is                   2
 max size of driver memory is            800000
 size of driver memory is                593474
 size of scratch memory is             29634545
 max col of scratch BK array               1296
 max len of scratch array in speh3          155
 max len of scratch index in speh4           18
 max int batch size is                      520
 min int batch size is                       52
 fixed nKL is                                45
 max L of basis functions is                  2
 order of int derivative is                   0
 number of shells is                         57
 number of basis is                         159
 number of cartesian basis is               159
 number of contracted shell pairs          1324
 number of primitive shell pairs           3606
 maxK2 (contraction) of shell pair           36
 max number of K2 of shell pair               1
 max number of CS2 of shell pair            129
 max number of PS2 of shell pair            264
 mem total for path MDJ                  517624
 -------------------------------------------------------
 Smallest overlap matrix eigenvalue = 2.07E-04
 Guess from superposition of atomic densities
 Warning:  Energy on first SCF cycle will be non-variational
 SAD guess density has 82.000000 electrons

 -----------------------------------------------------------------------
  General SCF calculation program by
  Eric Jon Sundstrom, Paul Horn, Yuezhi Mao, Dmitri Zuev, Alec White,
  David Stuck, Shaama M.S., Shane Yost, Joonho Lee, David Small,
  Daniel Levine, Susi Lehtola, Hugh Burton, Evgeny Epifanovsky
 -----------------------------------------------------------------------
 Exchange:     0.2000 Hartree-Fock + 0.0800 Slater + 0.7200 B88
 Correlation:  0.1900 VWN1RPA + 0.8100 LYP
 Using SG-1 standard quadrature grid
 using 4 threads for integral computing
 -------------------------------------------------------
 OpenMP Integral computing Module                
 Release: version 2.0, May 2017, Q-Chem Inc. Pleasanton 
 -------------------------------------------------------
 -------------------------------------------------------
 OpenMP BLAS3 based DFT computing Module                
 Release: version 1.0, May 2013, Q-Chem Inc. Pittsburgh 
 -------------------------------------------------------
 A restricted SCF calculation will be
 performed using DIIS
 SCF converges when DIIS error is below 1.0e-08
 ---------------------------------------
  Cycle       Energy         DIIS error
 ---------------------------------------
    1   -3514.3550252397      4.14e-02  
    2   -3513.6982172933      3.23e-03  
    3   -3513.6774961179      4.27e-03  
    4   -3513.7146270432      1.11e-03  
    5   -3513.7168396887      2.71e-04  
    6   -3513.7169510789      1.81e-04  
    7   -3513.7170526931      3.17e-05  
    8   -3513.7170551041      8.90e-06  
    9   -3513.7170553384      1.76e-06  
   10   -3513.7170553438      6.46e-07  
   11   -3513.7170553449      2.07e-07  
   12   -3513.7170553451      3.53e-08  
   13   -3513.7170553451      5.94e-09  Convergence criterion met
 ---------------------------------------
 SCF time:   CPU 24.25s  wall 9.00s 
 SCF   energy in the final basis set =    -3513.7170553451
 Total energy in the final basis set =    -3513.7170553451

 --------------------------------------------------------------
             Orbital Energies (a.u.) and Symmetries
 --------------------------------------------------------------

 Alpha MOs, Restricted
 -- Occupied --                  
-482.84 -101.60  -77.11  -62.50  -56.32  -56.31  -56.31  -24.75
  1 A'    2 A'    3 A'    4 A'    5 A'    1 A"    6 A'    7 A'                 
-10.356  -9.518  -8.706  -7.283  -7.273  -7.273  -6.609  -6.537
  8 A'    9 A'   10 A'   11 A'    2 A"   12 A'   13 A'   14 A'                 
 -6.525  -6.525  -4.772  -4.767  -4.767  -2.648  -2.645  -2.644
  3 A"   15 A'   16 A'    4 A"   17 A'   18 A'    5 A"   19 A'                 
 -2.635  -2.635  -1.296  -0.915  -0.811  -0.727  -0.631  -0.552
 20 A'    6 A"   21 A'   22 A'   23 A'   24 A'   25 A'   26 A'                 
 -0.528  -0.497  -0.414  -0.392  -0.372  -0.347  -0.337  -0.304
  7 A"   27 A'   28 A'    8 A"   29 A'   30 A'    9 A"   31 A'                 
 -0.266
 10 A"                                                                         
 -- Virtual --                   
 -0.095  -0.082  -0.018  -0.004   0.021   0.033   0.040   0.044
 11 A"   32 A'   33 A'   34 A'   35 A'   36 A'   12 A"   37 A'                 
  0.060   0.064   0.072   0.082   0.083   0.097   0.108   0.109
 38 A'   39 A'   13 A"   14 A"   40 A'   41 A'   15 A"   42 A'                 
  0.128   0.135   0.147   0.186   0.217   0.255   0.276   0.282
 43 A'   44 A'   45 A'   46 A'   47 A'   48 A'   49 A'   16 A"                 
  0.283   0.290   0.322   0.353   0.395   0.411   0.418   0.433
 17 A"   50 A'   51 A'   52 A'   53 A'   54 A'   18 A"   55 A'                 
  0.450   0.454   0.471   0.476   0.503   0.520   0.561   0.583
 56 A'   19 A"   57 A'   20 A"   21 A"   58 A'   22 A"   59 A'                 
  0.606   0.624   0.635   0.672   0.732   0.752   0.773   0.820
 60 A'   23 A"   61 A'   62 A'   63 A'   24 A"   64 A'   25 A"                 
  0.843   0.848   0.867   0.894   0.933   1.038   1.082   1.137
 65 A'   26 A"   66 A'   67 A'   68 A'   69 A'   70 A'   71 A'                 
  1.267   1.332   1.403   1.415   1.447   1.551   1.650   1.695
 27 A"   72 A'   73 A'   28 A"   29 A"   30 A"   74 A'   75 A'                 
  1.714   1.787   1.847   1.918   1.992   2.020   2.112   2.220
 76 A'   77 A'   78 A'   79 A'   31 A"   80 A'   81 A'   32 A"                 
  2.272   2.424   2.614   2.999   3.076   3.725   3.734   3.946
 82 A'   83 A'   33 A"   84 A'   85 A'   34 A"   86 A'   35 A"                 
  3.981   3.992   4.007   4.008   4.068   4.214   4.654   6.247
 87 A'   36 A"   37 A"   88 A'   89 A'   90 A'   91 A'   38 A"                 
  6.303   6.500   6.601   6.890   7.547   7.565   7.630   9.696
 92 A'   93 A'   94 A'   95 A'   39 A"   96 A'   97 A'   98 A'                 
 13.783  13.911  13.962  23.381  25.778  25.884  26.289  47.885
 40 A"   99 A'  100 A'  101 A'   41 A"  102 A'  103 A'  104 A'                 
 66.699 163.002 215.678 289.746 289.762 289.8391020.672
105 A'  106 A'  107 A'   42 A"  108 A'  109 A'  110 A'                         

 Beta MOs, Restricted
 -- Occupied --                  
-482.84 -101.60  -77.11  -62.50  -56.32  -56.31  -56.31  -24.75
  1 A'    2 A'    3 A'    4 A'    5 A'    1 A"    6 A'    7 A'                 
-10.356  -9.518  -8.706  -7.283  -7.273  -7.273  -6.609  -6.537
  8 A'    9 A'   10 A'   11 A'    2 A"   12 A'   13 A'   14 A'                 
 -6.525  -6.525  -4.772  -4.767  -4.767  -2.648  -2.645  -2.644
  3 A"   15 A'   16 A'    4 A"   17 A'   18 A'    5 A"   19 A'                 
 -2.635  -2.635  -1.296  -0.915  -0.811  -0.727  -0.631  -0.552
 20 A'    6 A"   21 A'   22 A'   23 A'   24 A'   25 A'   26 A'                 
 -0.528  -0.497  -0.414  -0.392  -0.372  -0.347  -0.337  -0.304
  7 A"   27 A'   28 A'    8 A"   29 A'   30 A'    9 A"   31 A'                 
 -0.266
 10 A"                                                                         
 -- Virtual --                   
 -0.095  -0.082  -0.018  -0.004   0.021   0.033   0.040   0.044
 11 A"   32 A'   33 A'   34 A'   35 A'   36 A'   12 A"   37 A'                 
  0.060   0.064   0.072   0.082   0.083   0.097   0.108   0.109
 38 A'   39 A'   13 A"   14 A"   40 A'   41 A'   15 A"   42 A'                 
  0.128   0.135   0.147   0.186   0.217   0.255   0.276   0.282
 43 A'   44 A'   45 A'   46 A'   47 A'   48 A'   49 A'   16 A"                 
  0.283   0.290   0.322   0.353   0.395   0.411   0.418   0.433
 17 A"   50 A'   51 A'   52 A'   53 A'   54 A'   18 A"   55 A'                 
  0.450   0.454   0.471   0.476   0.503   0.520   0.561   0.583
 56 A'   19 A"   57 A'   20 A"   21 A"   58 A'   22 A"   59 A'                 
  0.606   0.624   0.635   0.672   0.732   0.752   0.773   0.820
 60 A'   23 A"   61 A'   62 A'   63 A'   24 A"   64 A'   25 A"                 
  0.843   0.848   0.867   0.894   0.933   1.038   1.082   1.137
 65 A'   26 A"   66 A'   67 A'   68 A'   69 A'   70 A'   71 A'                 
  1.267   1.332   1.403   1.415   1.447   1.551   1.650   1.695
 27 A"   72 A'   73 A'   28 A"   29 A"   30 A"   74 A'   75 A'                 
  1.714   1.787   1.847   1.918   1.992   2.020   2.112   2.220
 76 A'   77 A'   78 A'   79 A'   31 A"   80 A'   81 A'   32 A"                 
  2.272   2.424   2.614   2.999   3.076   3.725   3.734   3.946
 82 A'   83 A'   33 A"   84 A'   85 A'   34 A"   86 A'   35 A"                 
  3.981   3.992   4.007   4.008   4.068   4.214   4.654   6.247
 87 A'   36 A"   37 A"   88 A'   89 A'   90 A'   91 A'   38 A"                 
  6.303   6.500   6.601   6.890   7.547   7.565   7.630   9.696
 92 A'   93 A'   94 A'   95 A'   39 A"   96 A'   97 A'   98 A'                 
 13.783  13.911  13.962  23.381  25.778  25.884  26.289  47.885
 40 A"   99 A'  100 A'  101 A'   41 A"  102 A'  103 A'  104 A'                 
 66.699 163.002 215.678 289.746 289.762 289.8391020.672
105 A'  106 A'  107 A'   42 A"  108 A'  109 A'  110 A'                         
 --------------------------------------------------------------

          Ground-State Mulliken Net Atomic Charges

     Atom                 Charge (a.u.)
  ----------------------------------------
      1 C                    -0.388501
      2 P                     0.140632
      3 Br                   -0.141655
      4 Cl                    0.342013
      5 F                     0.047511
  ----------------------------------------
  Sum of atomic charges =    -0.000000

 -----------------------------------------------------------------
                    Cartesian Multipole Moments
 -----------------------------------------------------------------
    Charge (ESU x 10^10)
                -0.0000
    Dipole Moment (Debye)
         X       0.9731      Y       0.7276      Z      -0.0000
       Tot       1.2150
    Quadrupole Moments (Debye-Ang)
        XX     -53.2036     XY       0.8340     YY     -55.3671
        XZ       0.0000     YZ       0.0000     ZZ     -54.9114
    Octopole Moments (Debye-Ang^2)
       XXX     -32.8156    XXY      -5.8052    XYY     -15.3215
       YYY     -13.7270    XXZ      -0.0000    XYZ       0.0000
       YYZ      -0.0000    XZZ     -13.3084    YZZ      -5.4873
       ZZZ      -0.0000
    Hexadecapole Moments (Debye-Ang^3)
      XXXX   -1086.4581   XXXY      14.9984   XXYY    -229.2557
      XYYY      -2.4253   YYYY    -227.0788   XXXZ       0.0000
      XXYZ       0.0000   XYYZ       0.0000   YYYZ       0.0000
      XXZZ    -208.6989   XYZZ      -1.9814   YYZZ     -48.6658
      XZZZ       0.0000   YZZZ      -0.0000   ZZZZ     -68.2830
 -----------------------------------------------------------------
 Calculating MO derivatives via CPSCF
 D1JvT checksum  = 191160 13962.9272447339
 D1KAT checksum  = 441600 778.0568994956
   1         3          15      0.150537    0.050630
   2         3          15      0.020458    0.006854
   3         3          15      0.002824    0.001191
   4         3          15      0.000379    0.000190
   5        14           4      0.000032    0.000018
   6        17           1      0.000001    0.000001
   7        18           0      0.000000    0.000000    Roots Converged
 Time for AOints: 6.2 s (CPU) 2.2 s (wall)
 ------------------------------------------------------------------------------
                     AOints        : Timing summary (seconds)
 ------------------------------------------------------------------------------
     job step          cpu (% of tot)      sys (% of tot)     wall (% of tot)
 ------------------------------------------------------------------------------
  cpscf_lag         0.3166E+02 (30.9)   0.6000E-05 (35.3)   0.1247E+02 (32.1)
  iterzp            0.6447E+02 (62.9)   0.1100E-04 (64.7)   0.2401E+02 (61.9)
  make_fx           0.0000E+00 ( 0.0)   0.0000E+00 ( 0.0)   0.0000E+00 ( 0.0)
  AOints            0.6218E+01 ( 6.1)   0.0000E+00 ( 0.0)   0.2187E+01 ( 5.6)
 ------------------------------------------------------------------------------
   Grand Totals     0.1025E+03          0.1700E-04          0.3879E+02
 ------------------------------------------------------------------------------
 Calculating analytic Hessian of the SCF energy
 Polarizability Matrix (a.u.)
            1           2           3
    1-112.6239374   0.3013934   0.0000000
    2   0.3013934 -59.8505229  -0.0000000
    3   0.0000000  -0.0000000 -42.7949750

 Direct stationary perturbation theory relativistic correction:

 rels  =      18.079971688504
 relv  =     -61.611310990834
 rel2e =      10.144864581718
 E_rel =     -33.386474720613

 Hessian of the SCF Energy
            1           2           3           4           5           6
    1   0.3746258  -0.0861287  -0.0000000  -0.1309494   0.1121290   0.0000000
    2  -0.0861287   0.5407198  -0.0000000   0.1400075  -0.1764159  -0.0000000
    3  -0.0000000  -0.0000000   0.0845908   0.0000000  -0.0000000  -0.0292653
    4  -0.1309494   0.1400075   0.0000000   0.2372599  -0.0850474  -0.0000000
    5   0.1121290  -0.1764159  -0.0000000  -0.0850474   0.2599331   0.0000000
    6   0.0000000  -0.0000000  -0.0292653  -0.0000000   0.0000000   0.0155988
    7  -0.0154043  -0.0142793   0.0000000  -0.0820735  -0.0371116  -0.0000000
    8   0.0054280   0.0000169   0.0000000  -0.0552652  -0.0452166  -0.0000000
    9   0.0000000   0.0000000   0.0011280   0.0000000  -0.0000000  -0.0049916
   10  -0.1665666  -0.0039771  -0.0000000  -0.0265834  -0.0036245  -0.0000000
   11  -0.0045840  -0.0333629  -0.0000000   0.0054123   0.0082227   0.0000000
   12  -0.0000000   0.0000000  -0.0218750   0.0000000   0.0000000   0.0030191
   13  -0.0617055  -0.0356224   0.0000000   0.0023463   0.0136544   0.0000000
   14  -0.0268443  -0.3309579   0.0000000  -0.0051073  -0.0465233   0.0000000
   15   0.0000000   0.0000000  -0.0345785   0.0000000   0.0000000   0.0156390
            7           8           9          10          11          12
    1  -0.0154043   0.0054280   0.0000000  -0.1665666  -0.0045840  -0.0000000
    2  -0.0142793   0.0000169   0.0000000  -0.0039771  -0.0333629   0.0000000
    3   0.0000000   0.0000000   0.0011280  -0.0000000  -0.0000000  -0.0218750
    4  -0.0820735  -0.0552652   0.0000000  -0.0265834   0.0054123   0.0000000
    5  -0.0371116  -0.0452166  -0.0000000  -0.0036245   0.0082227   0.0000000
    6  -0.0000000  -0.0000000  -0.0049916  -0.0000000   0.0000000   0.0030191
    7   0.1021534   0.0443863  -0.0000000  -0.0040247   0.0022043  -0.0000000
    8   0.0443863   0.0383351   0.0000000   0.0009869  -0.0005938  -0.0000000
    9  -0.0000000   0.0000000   0.0041607  -0.0000000  -0.0000000   0.0036059
   10  -0.0040247   0.0009869  -0.0000000   0.2194759   0.0392801   0.0000000
   11   0.0022043  -0.0005938  -0.0000000   0.0392801   0.0465997   0.0000000
   12  -0.0000000  -0.0000000   0.0036059   0.0000000   0.0000000   0.0094131
   13  -0.0006509   0.0044640   0.0000000  -0.0223013  -0.0423128   0.0000000
   14   0.0048002   0.0074584  -0.0000000  -0.0326655  -0.0208656  -0.0000000
   15  -0.0000000  -0.0000000  -0.0039031  -0.0000000   0.0000000   0.0058368
           13          14          15
    1  -0.0617055  -0.0268443   0.0000000
    2  -0.0356224  -0.3309579   0.0000000
    3   0.0000000   0.0000000  -0.0345785
    4   0.0023463  -0.0051073   0.0000000
    5   0.0136544  -0.0465233   0.0000000
    6   0.0000000   0.0000000   0.0156390
    7  -0.0006509   0.0048002  -0.0000000
    8   0.0044640   0.0074584  -0.0000000
    9   0.0000000  -0.0000000  -0.0039031
   10  -0.0223013  -0.0326655  -0.0000000
   11  -0.0423128  -0.0208656   0.0000000
   12   0.0000000  -0.0000000   0.0058368
   13   0.0823114   0.0598168  -0.0000000
   14   0.0598168   0.3908884  -0.0000000
   15  -0.0000000  -0.0000000   0.0170058
 Gradient time:  CPU 151.58 s  wall 56.35 s
 **********************************************************************
 **                                                                  **
 **                       VIBRATIONAL ANALYSIS                       **
 **                       --------------------                       **
 **                                                                  **
 **        VIBRATIONAL FREQUENCIES (CM**-1) AND NORMAL MODES         **
 **     FORCE CONSTANTS (mDYN/ANGSTROM) AND REDUCED MASSES (AMU)     **
 **                  INFRARED INTENSITIES (KM/MOL)                   **
 **                                                                  **
 **********************************************************************


 Mode:                 1                      2                      3
 Frequency:       109.08                 127.64                 231.24
 Force Cnst:      0.1951                 0.2653                 0.9526
 Red. Mass:      27.8297                27.6403                30.2370
 IR Active:          YES                    YES                    YES
 IR Intens:        0.027                  0.533                  1.235
 Raman Active:       YES                    YES                    YES
               X      Y      Z        X      Y      Z        X      Y      Z
 C          0.000 -0.000  0.331    0.202 -0.312 -0.000    0.327  0.390  0.000
 P          0.000 -0.000  0.559    0.101 -0.408 -0.000   -0.056  0.173 -0.000
 Br        -0.000  0.000 -0.203   -0.265  0.180  0.000   -0.309 -0.099  0.000
 Cl         0.000  0.000 -0.460    0.115  0.268  0.000    0.557 -0.297 -0.000
 F          0.000 -0.000  0.569    0.596 -0.377 -0.000    0.142  0.430 -0.000
 TransDip  -0.000 -0.000  0.005   -0.016 -0.017 -0.000    0.035  0.003 -0.000

 Mode:                 4                      5                      6
 Frequency:       387.76                 428.92                 468.51
 Force Cnst:      2.1672                 3.3517                 1.6729
 Red. Mass:      24.4638                30.9218                12.9359
 IR Active:          YES                    YES                    YES
 IR Intens:       19.860                 43.455                  2.386
 Raman Active:       YES                    YES                    YES
               X      Y      Z        X      Y      Z        X      Y      Z
 C         -0.132  0.190 -0.000   -0.099 -0.075 -0.000    0.000  0.000  0.955
 P         -0.471  0.087  0.000    0.586  0.533  0.000   -0.000  0.000 -0.134
 Br         0.108  0.071  0.000   -0.158 -0.125  0.000    0.000  0.000  0.004
 Cl        -0.192 -0.307  0.000   -0.351 -0.091  0.000   -0.000 -0.000 -0.081
 F          0.755  0.007  0.000    0.408 -0.138  0.000    0.000 -0.000 -0.252
 TransDip  -0.143 -0.003  0.000    0.194  0.084  0.000   -0.000  0.000 -0.049

 Mode:                 7                      8                      9
 Frequency:       600.09                 975.34                1277.02
 Force Cnst:      4.7532                 7.6141                12.8309
 Red. Mass:      22.4025                13.5848                13.3540
 IR Active:          YES                    YES                    YES
 IR Intens:       37.955                153.268                213.670
 Raman Active:       YES                    YES                    YES
               X      Y      Z        X      Y      Z        X      Y      Z
 C          0.338  0.334  0.000    0.915  0.153 -0.000   -0.255  0.883 -0.000
 P          0.241 -0.429 -0.000   -0.117  0.114  0.000    0.100 -0.107  0.000
 Br        -0.009  0.012 -0.000   -0.004  0.001 -0.000   -0.003 -0.001  0.000
 Cl        -0.345 -0.103 -0.000   -0.133 -0.003  0.000    0.025 -0.009  0.000
 F          0.067  0.631 -0.000   -0.124 -0.283  0.000   -0.036 -0.363  0.000
 TransDip   0.173 -0.094 -0.000    0.371  0.139  0.000   -0.203  0.422  0.000

 STANDARD THERMODYNAMIC QUANTITIES AT   298.15 K  AND     1.00 ATM

   This Molecule has  0 Imaginary Frequencies
   Zero point vibrational energy:        6.584 kcal/mol

   Atom    1 Element C  Has Mass   12.00000
   Atom    2 Element P  Has Mass   30.97376
   Atom    3 Element Br Has Mass   78.91830
   Atom    4 Element Cl Has Mass   34.96885
   Atom    5 Element F  Has Mass   18.99840
   Molecular Mass:   175.859310 amu
   Principal axes and moments of inertia in amu*Bohr^2:
                             1           2           3
    Eigenvalues --      285.33046  2163.09624  2448.42670
          X               1.00000    -0.00103     0.00000
          Y               0.00103     1.00000     0.00000
          Z              -0.00000    -0.00000     1.00000
   Rotational Symmetry Number is   1
   The Molecule is an Asymmetric Top
   Translational Enthalpy:        0.889 kcal/mol
   Rotational Enthalpy:           0.889 kcal/mol
   Vibrational Enthalpy:          8.453 kcal/mol
   gas constant (RT):             0.592 kcal/mol
   Translational Entropy:        41.401  cal/mol.K
   Rotational Entropy:           28.804  cal/mol.K
   Vibrational Entropy:          11.331  cal/mol.K

   Total Enthalpy:               10.823 kcal/mol
   Total Entropy:                81.535  cal/mol.K
Archival summary:
1\1\TWL02\FREQ\ProcedureUnspecified\BasisUnspecified\r1l1111\taweetha\MonNov2611:42:322018MonNov2611:42:322018\0\\#,FREQ,ProcedureUnspecified,BasisUnspecified,\\0,1\Br\P,1,2.26141\C,2,1.69247,1,101.305\F,3,1.32318,2,128.311,1,-0,0\Cl,3,1.73486,2,119.551,1,-180,0\\\@

 Total job time:  65.51s(wall), 176.02s(cpu) 
 Mon Nov 26 11:42:32 2018

        *************************************************************
        *                                                           *
        *  Thank you very much for using Q-Chem.  Have a nice day.  *
        *                                                           *
        *************************************************************
