# Supplementary material for: Geometric and energetic data from ab initio calculations of haloethene, haloimine, halomethylenephosphine, haloiminophosphine, halodiazene, halodiphosphene and halocyclopropane
Source: Data Brief. 2019 Nov 2;27:104738. doi: 10.1016/j.dib.2019.104738 (PMC6861602; doi:10.1016/j.dib.2019.104738)
Supplement: Multimedia component 5 [file mmc5.zip › CP/B3LYP/FClCPClE.out]

Q-Chem Developer Version!
                  Welcome to Q-Chem
     A Quantum Leap Into The Future Of Chemistry


 Q-Chem 5.1, Q-Chem, Inc., Pleasanton, CA (2018)

 Yihan Shao,  Zhengting Gan,  E. Epifanovsky,  A. T. B. Gilbert,  M. Wormit,  
 J. Kussmann,  A. W. Lange,  A. Behn,  Jia Deng,  Xintian Feng,  D. Ghosh,  
 M. Goldey,  P. R. Horn,  L. D. Jacobson,  I. Kaliman,  T. Kus,  A. Landau,  
 Jie Liu,  E. I. Proynov,  R. M. Richard,  R. P. Steele,  E. J. Sundstrom,  
 H. L. Woodcock III,  P. M. Zimmerman,  D. Zuev,  B. Albrecht,  E. Alguire,  
 S. A. Baeppler,  D. Barton,  Z. Benda,  Y. A. Bernard,  E. J. Berquist,  
 K. B. Bravaya,  H. Burton,  D. Casanova,  Chun-Min Chang,  Yunqing Chen,  
 A. Chien,  K. D. Closser,  M. P. Coons,  S. Coriani,  S. Dasgupta,  
 A. L. Dempwolff,  M. Diedenhofen,  Hainam Do,  R. G. Edgar,  Po-Tung Fang,  
 S. Faraji,  S. Fatehi,  Qingguo Feng,  K. D. Fenk,  J. Fosso-Tande,  
 Qinghui Ge,  A. Ghysels,  G. Gidofalvi,  J. Gomes,  J. Gonthier,  A. Gunina,  
 D. Hait,  M. W. D. Hanson-Heine,  P. H. P. Harbach,  A. W. Hauser,  
 J. E. Herr,  E. G. Hohenstein,  Z. C. Holden,  Kerwin Hui,  B. C. Huynh,  
 T.-C. Jagau,  Hyunjun Ji,  B. Kaduk,  K. Khistyaev,  Jaehoon Kim,  
 P. Klunzinger,  K. Koh,  D. Kosenkov,  L. Koulias,  T. Kowalczyk,  
 C. M. Krauter,  A. Kunitsa,  Ka Un Lao,  A. Laurent,  K. V. Lawler,  
 Joonho Lee,  D. Lefrancois,  S. Lehtola,  D. S. Levine,  Yi-Pei Li,  
 You-Sheng Lin,  Fenglai Liu,  E. Livshits,  A. Luenser,  P. Manohar,  
 E. Mansoor,  S. F. Manzer,  Shan-Ping Mao,  Yuezhi Mao,  N. Mardirossian,  
 A. V. Marenich,  T. Markovich,  L. A. Martinez-Martinez,  S. A. Maurer,  
 N. J. Mayhall,  S. C. McKenzie,  J.-M. Mewes,  A. F. Morrison,  
 J. W. Mullinax,  K. Nanda,  T. S. Nguyen-Beck,  R. Olivares-Amaya,  
 J. A. Parkhill,  T. M. Perrine,  F. Plasser,  P. Pokhilko,  S. Prager,  
 A. Prociuk,  E. Ramos,  D. R. Rehn,  F. Rob,  M. Schneider,  N. Sergueev,  
 S. M. Sharada,  S. Sharma,  D. W. Small,  T. Stauch,  T. Stein,  
 Yu-Chuan Su,  A. J. W. Thom,  A. Tkatchenko,  T. Tsuchimochi,  N. M. Tubman,  
 L. Vogt,  M. L. Vidal,  O. Vydrov,  M. A. Watson,  J. Wenzel,  
 M. de Wergifosse,  T. A. Wesolowski,  A. White,  J. Witte,  A. Yamada,  
 Jun Yang,  K. Yao,  S. Yeganeh,  S. R. Yost,  Zhi-Qiang You,  A. Zech,  
 Igor Ying Zhang,  Xing Zhang,  Yan Zhao,  Ying Zhu,  B. R. Brooks,  
 G. K. L. Chan,  C. J. Cramer,  M. S. Gordon,  W. J. Hehre,  A. Klamt,  
 M. W. Schmidt,  C. D. Sherrill,  D. G. Truhlar,  A. Aspuru-Guzik,  R. Baer,  
 A. T. Bell,  N. A. Besley,  Jeng-Da Chai,  A. E. DePrince, III,  
 R. A. DiStasio Jr.,  A. Dreuw,  B. D. Dunietz,  T. R. Furlani,  
 Chao-Ping Hsu,  Yousung Jung,  Jing Kong,  D. S. Lambrecht,  WanZhen Liang,  
 C. Ochsenfeld,  V. A. Rassolov,  L. V. Slipchenko,  J. E. Subotnik,  
 T. Van Voorhis,  J. M. Herbert,  A. I. Krylov,  P. M. W. Gill,  M. Head-Gordon

 Contributors to earlier versions of Q-Chem not listed above: 
 R. D. Adamson,  B. Austin,  J. Baker,  G. J. O. Beran,  K. Brandhorst,  
 S. T. Brown,  E. F. C. Byrd,  A. K. Chakraborty,  C.-L. Cheng,  
 Siu Hung Chien,  D. M. Chipman,  D. L. Crittenden,  H. Dachsel,  
 R. J. Doerksen,  A. D. Dutoi,  L. Fusti-Molnar,  W. A. Goddard III,  
 A. Golubeva-Zadorozhnaya,  S. R. Gwaltney,  G. Hawkins,  A. Heyden,  
 S. Hirata,  G. Kedziora,  F. J. Keil,  C. Kelley,  Jihan Kim,  R. A. King,  
 R. Z. Khaliullin,  P. P. Korambath,  W. Kurlancheek,  A. M. Lee,  M. S. Lee,  
 S. V. Levchenko,  Ching Yeh Lin,  D. Liotard,  R. C. Lochan,  I. Lotan,  
 P. E. Maslen,  N. Nair,  D. P. O'Neill,  D. Neuhauser,  E. Neuscamman,  
 C. M. Oana,  R. Olson,  B. Peters,  R. Peverati,  P. A. Pieniazek,  
 Y. M. Rhee,  J. Ritchie,  M. A. Rohrdanz,  E. Rosta,  N. J. Russ,  
 H. F. Schaefer III,  N. E. Schultz,  N. Shenvi,  A. C. Simmonett,  A. Sodt,  
 D. Stuck,  K. S. Thanthiriwatte,  V. Vanovschi,  Tao Wang,  A. Warshel,  
 C. F. Williams,  Q. Wu,  X. Xu,  W. Zhang

 Please cite Q-Chem as follows:
 Y. Shao et al., Mol. Phys. 113, 184-215 (2015)
 DOI: 10.1080/00268976.2014.952696

 Q-Chem 5.1.2 for Intel X86 EM64T Linux

 Parts of Q-Chem use Armadillo 8.300.2 (Tropical Shenanigans).
 http://arma.sourceforge.net/

 Q-Chem begins on Mon Nov 26 13:12:23 2018  

Host: 
0

     Scratch files written to /scratch/taweetham/qchem46097//
Input Ideriv = 2
Curr. Ideriv = -1
Max.  Ideriv = 2

Checking the input file for inconsistencies... 	...done.

--------------------------------------------------------------
User input:
--------------------------------------------------------------
$molecule
0 1
C 
P 1 1.5 
Cl 2 PCl 1 120. 
Cl 1 PCl 2 120.  3 180.0
F 1 PF 2 120.  3 0.0

PH=1.44
PF=1.54
PCl=2.03
PBr=2.5
PI=2.6
$end

$rem
   job_type	optimization
   basis	6-311++g**
   method	b3lyp
$end

--------------------------------------------------------------
 ----------------------------------------------------------------
             Standard Nuclear Orientation (Angstroms)
    I     Atom           X                Y                Z
 ----------------------------------------------------------------
    1      C       0.6026420366    -0.2894823262     0.0000000000
    2      P      -0.5129668877     0.7132223801    -0.0000000000
    3      Cl     -2.4430532790     0.0842020925     0.0000000000
    4      Cl      2.5327284278     0.3395379614    -0.0000000000
    5      F       0.2837970629    -1.7961136291     0.0000000000
 ----------------------------------------------------------------
 Molecular Point Group                 Cs    NOp =  2
 Largest Abelian Subgroup              Cs    NOp =  2
 Nuclear Repulsion Energy =   313.3123866965 hartrees
 There are       32 alpha and       32 beta electrons
 Requested basis set is 6-311++G(d,p)
 There are 51 shells and 134 basis functions

 Total QAlloc Memory Limit   2000 MB
 Mega-Array Size       188 MB
 MEM_STATIC part       192 MB
 A cutoff of  1.0D-11 yielded   1088 shell pairs
 There are      8158 function pairs (      8802 Cartesian)

 -------------------------------------------------------
 OpenMP Integral Computing Module                       
 Release: version 1.0, May 2013, Q-Chem Inc. Pittsburgh 
 -------------------------------------------------------
 Integral Job Info:
 Integral job number is                      11
 Integral operator is                         1
 short-range coefficients                     0
 long-range coefficients              100000000
 Omega coefficients                           0
 if combine SR and LR in K                    0
 Integral screening is                        0
 Integral computing path is                   2
 max size of driver memory is            800000
 size of driver memory is                593474
 size of scratch memory is              8114252
 max col of scratch BK array               1296
 max len of scratch array in speh3          155
 max len of scratch index in speh4           18
 max int batch size is                      520
 min int batch size is                       52
 fixed nKL is                                52
 max L of basis functions is                  2
 order of int derivative is                   0
 number of shells is                         51
 number of basis is                         139
 number of cartesian basis is               139
 number of contracted shell pairs          1088
 number of primitive shell pairs           3042
 maxK2 (contraction) of shell pair           36
 max number of K2 of shell pair               1
 max number of CS2 of shell pair            105
 max number of PS2 of shell pair            264
 mem total for path MDJ                  515226
 -------------------------------------------------------
 Smallest overlap matrix eigenvalue = 5.77E-04

 Scale SEOQF with 1.000000e-01/1.000000e-01/1.000000e-01

 Standard Electronic Orientation quadrupole field applied
 Nucleus-field energy     =     0.0000000106 hartrees
 Guess from superposition of atomic densities
 Warning:  Energy on first SCF cycle will be non-variational
 SAD guess density has 64.000000 electrons

 -----------------------------------------------------------------------
  General SCF calculation program by
  Eric Jon Sundstrom, Paul Horn, Yuezhi Mao, Dmitri Zuev, Alec White,
  David Stuck, Shaama M.S., Shane Yost, Joonho Lee, David Small,
  Daniel Levine, Susi Lehtola, Hugh Burton, Evgeny Epifanovsky
 -----------------------------------------------------------------------
 Exchange:     0.2000 Hartree-Fock + 0.0800 Slater + 0.7200 B88
 Correlation:  0.1900 VWN1RPA + 0.8100 LYP
 Using SG-1 standard quadrature grid
 using 4 threads for integral computing
 -------------------------------------------------------
 OpenMP Integral computing Module                
 Release: version 2.0, May 2017, Q-Chem Inc. Pleasanton 
 -------------------------------------------------------
 -------------------------------------------------------
 OpenMP BLAS3 based DFT computing Module                
 Release: version 1.0, May 2013, Q-Chem Inc. Pittsburgh 
 -------------------------------------------------------
 A restricted SCF calculation will be
 performed using DIIS
 SCF converges when DIIS error is below 1.0e-08
 ---------------------------------------
  Cycle       Energy         DIIS error
 ---------------------------------------
    1   -1400.2935958695      4.13e-02  
    2   -1399.6748361986      3.85e-03  
    3   -1399.6168893963      7.36e-03  
    4   -1399.7004604558      1.09e-03  
    5   -1399.7021960244      4.06e-04  
    6   -1399.7025421814      1.28e-04  
    7   -1399.7025696007      6.64e-05  
    8   -1399.7025801656      1.33e-05  
    9   -1399.7025806088      1.83e-06  
   10   -1399.7025806169      8.29e-07  
   11   -1399.7025806186      3.06e-07  
   12   -1399.7025806189      6.12e-08  
   13   -1399.7025806189      7.33e-09  Convergence criterion met
 ---------------------------------------
 SCF time:   CPU 15.22s  wall 6.00s 
 SCF   energy in the final basis set =    -1399.7025806189
 Total energy in the final basis set =    -1399.7025806189

 --------------------------------------------------------------
             Orbital Energies (a.u.) and Symmetries
 --------------------------------------------------------------

 Alpha MOs, Restricted
 -- Occupied --                  
-101.61 -101.60  -77.12  -24.72  -10.35   -9.52   -9.51   -7.29
  1 A'    2 A'    3 A'    4 A'    5 A'    6 A'    7 A'    8 A'                 
 -7.276  -7.273  -7.273  -7.267  -7.266  -6.623  -4.785  -4.781
  9 A'   10 A'    1 A"    2 A"   11 A'   12 A'   13 A'    3 A"                 
 -4.779  -1.202  -0.900  -0.865  -0.782  -0.576  -0.520  -0.486
 14 A'   15 A'   16 A'   17 A'   18 A'   19 A'   20 A'   21 A'                 
 -0.467  -0.419  -0.398  -0.389  -0.371  -0.361  -0.314  -0.313
  4 A"   22 A'    5 A"   23 A'    6 A"   24 A'   25 A'    7 A"                 
 -- Virtual --                   
 -0.144  -0.089  -0.087  -0.001   0.020   0.026   0.037   0.042
 26 A'   27 A'    8 A"   28 A'   29 A'   30 A'    9 A"   31 A'                 
  0.061   0.072   0.076   0.088   0.096   0.103   0.110   0.111
 32 A'   33 A'   10 A"   34 A'   11 A"   35 A'   36 A'   12 A"                 
  0.119   0.153   0.159   0.165   0.204   0.267   0.267   0.278
 37 A'   38 A'   39 A'   40 A'   41 A'   13 A"   42 A'   43 A'                 
  0.291   0.318   0.345   0.373   0.398   0.403   0.436   0.461
 14 A"   44 A'   45 A'   46 A'   47 A'   48 A'   15 A"   49 A'                 
  0.467   0.480   0.489   0.517   0.573   0.573   0.620   0.628
 16 A"   50 A'   51 A'   17 A"   18 A"   52 A'   53 A'   19 A"                 
  0.704   0.742   0.768   0.824   0.831   0.833   0.844   0.857
 54 A'   55 A'   56 A'   20 A"   21 A"   57 A'   58 A'   22 A"                 
  0.875   0.882   0.895   0.936   0.982   1.089   1.129   1.222
 59 A'   60 A'   23 A"   61 A'   62 A'   63 A'   64 A'   24 A"                 
  1.227   1.395   1.416   1.423   1.506   1.544   1.561   1.615
 65 A'   66 A'   67 A'   25 A"   26 A"   68 A'   27 A"   69 A'                 
  1.662   1.771   1.935   2.006   2.206   2.234   2.240   2.248
 70 A'   71 A'   72 A'   73 A'   28 A"   29 A"   74 A'   75 A'                 
  2.331   2.360   2.638   2.787   3.129   3.766   3.771   3.829
 76 A'   77 A'   30 A"   78 A'   79 A'   31 A"   80 A'   32 A"                 
  3.854   4.454   6.286   6.325   6.374   6.961   9.616   9.656
 81 A'   82 A'   33 A"   83 A'   84 A'   85 A'   86 A'   87 A'                 
 13.767  13.894  14.095  23.401  25.735  25.799  25.810  25.831
 34 A"   88 A'   89 A'   90 A'   35 A"   91 A'   36 A"   92 A'                 
 26.134  26.165  66.734 163.128 215.593 215.639
 93 A'   94 A'   95 A'   96 A'   97 A'   98 A'                                 

 Beta MOs, Restricted
 -- Occupied --                  
-101.61 -101.60  -77.12  -24.72  -10.35   -9.52   -9.51   -7.29
  1 A'    2 A'    3 A'    4 A'    5 A'    6 A'    7 A'    8 A'                 
 -7.276  -7.273  -7.273  -7.267  -7.266  -6.623  -4.785  -4.781
  9 A'   10 A'    1 A"    2 A"   11 A'   12 A'   13 A'    3 A"                 
 -4.779  -1.202  -0.900  -0.865  -0.782  -0.576  -0.520  -0.486
 14 A'   15 A'   16 A'   17 A'   18 A'   19 A'   20 A'   21 A'                 
 -0.467  -0.419  -0.398  -0.389  -0.371  -0.361  -0.314  -0.313
  4 A"   22 A'    5 A"   23 A'    6 A"   24 A'   25 A'    7 A"                 
 -- Virtual --                   
 -0.144  -0.089  -0.087  -0.001   0.020   0.026   0.037   0.042
 26 A'   27 A'    8 A"   28 A'   29 A'   30 A'    9 A"   31 A'                 
  0.061   0.072   0.076   0.088   0.096   0.103   0.110   0.111
 32 A'   33 A'   10 A"   34 A'   11 A"   35 A'   36 A'   12 A"                 
  0.119   0.153   0.159   0.165   0.204   0.267   0.267   0.278
 37 A'   38 A'   39 A'   40 A'   41 A'   13 A"   42 A'   43 A'                 
  0.291   0.318   0.345   0.373   0.398   0.403   0.436   0.461
 14 A"   44 A'   45 A'   46 A'   47 A'   48 A'   15 A"   49 A'                 
  0.467   0.480   0.489   0.517   0.573   0.573   0.620   0.628
 16 A"   50 A'   51 A'   17 A"   18 A"   52 A'   53 A'   19 A"                 
  0.704   0.742   0.768   0.824   0.831   0.833   0.844   0.857
 54 A'   55 A'   56 A'   20 A"   21 A"   57 A'   58 A'   22 A"                 
  0.875   0.882   0.895   0.936   0.982   1.089   1.129   1.222
 59 A'   60 A'   23 A"   61 A'   62 A'   63 A'   64 A'   24 A"                 
  1.227   1.395   1.416   1.423   1.506   1.544   1.561   1.615
 65 A'   66 A'   67 A'   25 A"   26 A"   68 A'   27 A"   69 A'                 
  1.662   1.771   1.935   2.006   2.206   2.234   2.240   2.248
 70 A'   71 A'   72 A'   73 A'   28 A"   29 A"   74 A'   75 A'                 
  2.331   2.360   2.638   2.787   3.129   3.766   3.771   3.829
 76 A'   77 A'   30 A"   78 A'   79 A'   31 A"   80 A'   32 A"                 
  3.854   4.454   6.286   6.325   6.374   6.961   9.616   9.656
 81 A'   82 A'   33 A"   83 A'   84 A'   85 A'   86 A'   87 A'                 
 13.767  13.894  14.095  23.401  25.735  25.799  25.810  25.831
 34 A"   88 A'   89 A'   90 A'   35 A"   91 A'   36 A"   92 A'                 
 26.134  26.165  66.734 163.128 215.593 215.639
 93 A'   94 A'   95 A'   96 A'   97 A'   98 A'                                 
 --------------------------------------------------------------

          Ground-State Mulliken Net Atomic Charges

     Atom                 Charge (a.u.)
  ----------------------------------------
      1 C                    -0.186903
      2 P                     0.077902
      3 Cl                    0.044847
      4 Cl                    0.197967
      5 F                    -0.133813
  ----------------------------------------
  Sum of atomic charges =    -0.000000

 -----------------------------------------------------------------
                    Cartesian Multipole Moments
 -----------------------------------------------------------------
    Charge (ESU x 10^10)
                -0.0000
    Dipole Moment (Debye)
         X      -0.2689      Y       1.3166      Z       0.0000
       Tot       1.3438
    Quadrupole Moments (Debye-Ang)
        XX     -47.2214     XY       0.6002     YY     -52.5516
        XZ      -0.0000     YZ      -0.0000     ZZ     -48.4237
    Octopole Moments (Debye-Ang^2)
       XXX       7.2103    XXY      -0.9246    XYY      -0.1807
       YYY      -7.6927    XXZ       0.0000    XYZ      -0.0000
       YYZ       0.0000    XZZ      -1.1916    YZZ      -3.6273
       ZZZ       0.0000
    Hexadecapole Moments (Debye-Ang^3)
      XXXX    -954.3507   XXXY      15.9014   XXYY    -205.2820
      XYYY       2.6271   YYYY    -222.3566   XXXZ      -0.0000
      XXYZ       0.0000   XYYZ      -0.0000   YYYZ      -0.0000
      XXZZ    -184.4594   XYZZ      -0.8155   YYZZ     -44.7455
      XZZZ      -0.0000   YZZZ      -0.0000   ZZZZ     -57.3175
 -----------------------------------------------------------------
 Calculating analytic gradient of the SCF energy
 Gradient of SCF Energy
            1           2           3           4           5
    1  -0.1409605   0.1016926   0.0069452   0.0670531  -0.0347304
    2   0.1875187  -0.1676402   0.0209984   0.0280035  -0.0688803
    3  -0.0000000  -0.0000000   0.0000000   0.0000000  -0.0000000
 Max gradient component =       1.875E-01
 RMS gradient           =       8.374E-02
 Gradient time:  CPU 3.91 s  wall 1.39 s
 Geometry Optimization Parameters
   NAtoms,    NIC,     NZ,  NCons,   NDum,   NFix, NCnnct, MaxDiis
        5      20       5       0       0       0       0       0


** GEOMETRY OPTIMIZATION IN DELOCALIZED INTERNAL COORDINATES **
   Searching for a Minimum

   Optimization Cycle:   1

                       Coordinates (Angstroms)
     ATOM                X               Y               Z
      1  C         0.6026420366   -0.2894823262    0.0000000000
      2  P        -0.5129668877    0.7132223801    0.0000000000
      3  Cl       -2.4430532790    0.0842020925    0.0000000000
      4  Cl        2.5327284278    0.3395379614    0.0000000000
      5  F         0.2837970629   -1.7961136291    0.0000000000
   Point Group: cs    Number of degrees of freedom:     7


   Energy is  -1399.702580619


 Attempting to Generate Delocalized Internal Coordinates

  7 Hessian modes will be used to form the next step
  Hessian Eigenvalues:
     0.139919    0.250000    0.250000    0.250000    0.285189    0.313687
     0.766766

 Minimum Search - Taking Simple RFO Step
 Searching for Lamda that Minimizes Along All modes
 Value Taken    Lamda =  -0.09327417
 Calculated Step too Large.  Step scaled by  0.620971
 Step Taken.  Stepsize is  0.300000

                             Maximum     Tolerance    Cnvgd?
         Gradient           0.161531      0.000300      NO
         Displacement       0.181753      0.001200      NO
         Energy change     *********      0.000001      NO


 New Cartesian Coordinates Obtained by Inverse Iteration

 Displacement from previous Coordinates is:  0.351132
 ----------------------------------------------------------------
             Standard Nuclear Orientation (Angstroms)
    I     Atom           X                Y                Z
 ----------------------------------------------------------------
    1      C       0.6043729152    -0.2872231235     0.0000000000
    2      P      -0.5185394532     0.8076330500     0.0000000000
    3      Cl     -2.3995733449     0.0166185909     0.0000000000
    4      Cl      2.4561549183     0.2492834635     0.0000000000
    5      F       0.3207323251    -1.7349455021     0.0000000000
 ----------------------------------------------------------------
 Molecular Point Group                 Cs    NOp =  2
 Largest Abelian Subgroup              Cs    NOp =  2
 Nuclear Repulsion Energy =   317.2631204471 hartrees
 There are       32 alpha and       32 beta electrons
 Applying Cartesian multipole field
    Component          Value
    ---------          -----
     (2,0,0)        1.00000E-11
     (0,2,0)        2.00000E-11
     (0,0,2)       -3.00000E-11
 Nucleus-field energy     =     0.0000000102 hartrees
 Requested basis set is 6-311++G(d,p)
 There are 51 shells and 134 basis functions
 A cutoff of  1.0D-11 yielded   1093 shell pairs
 There are      8192 function pairs (      8837 Cartesian)
 Smallest overlap matrix eigenvalue = 4.50E-04
 Guess MOs from SCF MO coefficient file

 -----------------------------------------------------------------------
  General SCF calculation program by
  Eric Jon Sundstrom, Paul Horn, Yuezhi Mao, Dmitri Zuev, Alec White,
  David Stuck, Shaama M.S., Shane Yost, Joonho Lee, David Small,
  Daniel Levine, Susi Lehtola, Hugh Burton, Evgeny Epifanovsky
 -----------------------------------------------------------------------
 Exchange:     0.2000 Hartree-Fock + 0.0800 Slater + 0.7200 B88
 Correlation:  0.1900 VWN1RPA + 0.8100 LYP
 Using SG-1 standard quadrature grid
 using 4 threads for integral computing
 -------------------------------------------------------
 OpenMP Integral computing Module                
 Release: version 2.0, May 2017, Q-Chem Inc. Pleasanton 
 -------------------------------------------------------
 -------------------------------------------------------
 OpenMP BLAS3 based DFT computing Module                
 Release: version 1.0, May 2013, Q-Chem Inc. Pittsburgh 
 -------------------------------------------------------
 A restricted SCF calculation will be
 performed using DIIS
 SCF converges when DIIS error is below 1.0e-08
 ---------------------------------------
  Cycle       Energy         DIIS error
 ---------------------------------------
    1   -1399.7431911382      1.55e-03  
    2   -1399.7507738286      6.53e-04  
    3   -1399.7492402349      1.04e-03  
    4   -1399.7517565660      1.30e-04  
    5   -1399.7517921258      3.56e-05  
    6   -1399.7517949170      1.25e-05  
    7   -1399.7517952114      3.82e-06  
    8   -1399.7517952286      2.09e-06  
    9   -1399.7517952365      1.42e-07  
   10   -1399.7517952365      4.18e-08  
   11   -1399.7517952366      1.63e-08  
   12   -1399.7517952366      6.06e-09  Convergence criterion met
 ---------------------------------------
 SCF time:   CPU 14.36s  wall 6.00s 
 SCF   energy in the final basis set =    -1399.7517952366
 Total energy in the final basis set =    -1399.7517952366

 --------------------------------------------------------------
             Orbital Energies (a.u.) and Symmetries
 --------------------------------------------------------------

 Alpha MOs, Restricted
 -- Occupied --                  
-101.61 -101.59  -77.12  -24.73  -10.35   -9.52   -9.50   -7.28
  1 A'    2 A'    3 A'    4 A'    5 A'    6 A'    7 A'    8 A'                 
 -7.272  -7.272  -7.267  -7.259  -7.258  -6.622  -4.784  -4.780
  9 A'    1 A"   10 A'    2 A"   11 A'   12 A'   13 A'    3 A"                 
 -4.778  -1.224  -0.893  -0.873  -0.763  -0.592  -0.524  -0.494
 14 A'   15 A'   16 A'   17 A'   18 A'   19 A'   20 A'   21 A'                 
 -0.481  -0.423  -0.393  -0.386  -0.373  -0.361  -0.321  -0.298
  4 A"   22 A'    5 A"   23 A'    6 A"   24 A'   25 A'    7 A"                 
 -- Virtual --                   
 -0.111  -0.092  -0.066  -0.003   0.023   0.029   0.038   0.043
 26 A'    8 A"   27 A'   28 A'   29 A'   30 A'    9 A"   31 A'                 
  0.062   0.069   0.077   0.092   0.092   0.099   0.113   0.116
 32 A'   33 A'   10 A"   34 A'   11 A"   35 A'   12 A"   36 A'                 
  0.120   0.149   0.159   0.167   0.209   0.266   0.270   0.277
 37 A'   38 A'   39 A'   40 A'   41 A'   42 A'   13 A"   43 A'                 
  0.291   0.311   0.340   0.369   0.394   0.407   0.435   0.453
 14 A"   44 A'   45 A'   46 A'   47 A'   48 A'   15 A"   49 A'                 
  0.468   0.485   0.500   0.512   0.546   0.579   0.608   0.621
 16 A"   50 A'   51 A'   17 A"   52 A'   18 A"   53 A'   19 A"                 
  0.713   0.773   0.782   0.829   0.832   0.840   0.850   0.854
 54 A'   55 A'   56 A'   20 A"   21 A"   57 A'   58 A'   22 A"                 
  0.862   0.892   0.901   0.933   1.012   1.046   1.095   1.231
 59 A'   60 A'   23 A"   61 A'   62 A'   63 A'   64 A'   65 A'                 
  1.238   1.381   1.413   1.424   1.491   1.547   1.579   1.643
 24 A"   66 A'   25 A"   67 A'   26 A"   27 A"   68 A'   69 A'                 
  1.710   1.767   1.900   1.957   2.207   2.240   2.247   2.260
 70 A'   71 A'   72 A'   73 A'   28 A"   29 A"   74 A'   75 A'                 
  2.343   2.376   2.627   2.831   3.107   3.754   3.760   3.853
 76 A'   77 A'   30 A"   78 A'   79 A'   31 A"   80 A'   32 A"                 
  3.878   4.532   6.277   6.322   6.402   6.939   9.620   9.669
 81 A'   82 A'   33 A"   83 A'   84 A'   85 A'   86 A'   87 A'                 
 13.767  13.897  14.032  23.347  25.740  25.817  25.824  25.847
 34 A"   88 A'   89 A'   90 A'   35 A"   36 A"   91 A'   92 A'                 
 26.156  26.218  66.722 163.082 215.599 215.653
 93 A'   94 A'   95 A'   96 A'   97 A'   98 A'                                 

 Beta MOs, Restricted
 -- Occupied --                  
-101.61 -101.59  -77.12  -24.73  -10.35   -9.52   -9.50   -7.28
  1 A'    2 A'    3 A'    4 A'    5 A'    6 A'    7 A'    8 A'                 
 -7.272  -7.272  -7.267  -7.259  -7.258  -6.622  -4.784  -4.780
  9 A'    1 A"   10 A'    2 A"   11 A'   12 A'   13 A'    3 A"                 
 -4.778  -1.224  -0.893  -0.873  -0.763  -0.592  -0.524  -0.494
 14 A'   15 A'   16 A'   17 A'   18 A'   19 A'   20 A'   21 A'                 
 -0.481  -0.423  -0.393  -0.386  -0.373  -0.361  -0.321  -0.298
  4 A"   22 A'    5 A"   23 A'    6 A"   24 A'   25 A'    7 A"                 
 -- Virtual --                   
 -0.111  -0.092  -0.066  -0.003   0.023   0.029   0.038   0.043
 26 A'    8 A"   27 A'   28 A'   29 A'   30 A'    9 A"   31 A'                 
  0.062   0.069   0.077   0.092   0.092   0.099   0.113   0.116
 32 A'   33 A'   10 A"   34 A'   11 A"   35 A'   12 A"   36 A'                 
  0.120   0.149   0.159   0.167   0.209   0.266   0.270   0.277
 37 A'   38 A'   39 A'   40 A'   41 A'   42 A'   13 A"   43 A'                 
  0.291   0.311   0.340   0.369   0.394   0.407   0.435   0.453
 14 A"   44 A'   45 A'   46 A'   47 A'   48 A'   15 A"   49 A'                 
  0.468   0.485   0.500   0.512   0.546   0.579   0.608   0.621
 16 A"   50 A'   51 A'   17 A"   52 A'   18 A"   53 A'   19 A"                 
  0.713   0.773   0.782   0.829   0.832   0.840   0.850   0.854
 54 A'   55 A'   56 A'   20 A"   21 A"   57 A'   58 A'   22 A"                 
  0.862   0.892   0.901   0.933   1.012   1.046   1.095   1.231
 59 A'   60 A'   23 A"   61 A'   62 A'   63 A'   64 A'   65 A'                 
  1.238   1.381   1.413   1.424   1.491   1.547   1.579   1.643
 24 A"   66 A'   25 A"   67 A'   26 A"   27 A"   68 A'   69 A'                 
  1.710   1.767   1.900   1.957   2.207   2.240   2.247   2.260
 70 A'   71 A'   72 A'   73 A'   28 A"   29 A"   74 A'   75 A'                 
  2.343   2.376   2.627   2.831   3.107   3.754   3.760   3.853
 76 A'   77 A'   30 A"   78 A'   79 A'   31 A"   80 A'   32 A"                 
  3.878   4.532   6.277   6.322   6.402   6.939   9.620   9.669
 81 A'   82 A'   33 A"   83 A'   84 A'   85 A'   86 A'   87 A'                 
 13.767  13.897  14.032  23.347  25.740  25.817  25.824  25.847
 34 A"   88 A'   89 A'   90 A'   35 A"   36 A"   91 A'   92 A'                 
 26.156  26.218  66.722 163.082 215.599 215.653
 93 A'   94 A'   95 A'   96 A'   97 A'   98 A'                                 
 --------------------------------------------------------------

          Ground-State Mulliken Net Atomic Charges

     Atom                 Charge (a.u.)
  ----------------------------------------
      1 C                    -0.254383
      2 P                     0.081290
      3 Cl                    0.019923
      4 Cl                    0.235818
      5 F                    -0.082648
  ----------------------------------------
  Sum of atomic charges =     0.000000

 -----------------------------------------------------------------
                    Cartesian Multipole Moments
 -----------------------------------------------------------------
    Charge (ESU x 10^10)
                -0.0000
    Dipole Moment (Debye)
         X       0.0726      Y       1.2409      Z       0.0000
       Tot       1.2430
    Quadrupole Moments (Debye-Ang)
        XX     -48.0809     XY       0.3955     YY     -51.6189
        XZ      -0.0000     YZ      -0.0000     ZZ     -48.6099
    Octopole Moments (Debye-Ang^2)
       XXX      10.1546    XXY      -1.5786    XYY       0.0808
       YYY      -7.2920    XXZ       0.0000    XYZ      -0.0000
       YYZ       0.0000    XZZ      -0.2753    YZZ      -3.3028
       ZZZ       0.0000
    Hexadecapole Moments (Debye-Ang^3)
      XXXX    -925.3354   XXXY      20.5192   XXYY    -197.7557
      XYYY       7.4656   YYYY    -217.9263   XXXZ      -0.0000
      XXYZ      -0.0000   XYYZ       0.0000   YYYZ      -0.0000
      XXZZ    -177.3678   XYZZ       1.1175   YYZZ     -44.4048
      XZZZ      -0.0000   YZZZ      -0.0000   ZZZZ     -58.0821
 -----------------------------------------------------------------
 Calculating analytic gradient of the SCF energy
 Gradient of SCF Energy
            1           2           3           4           5
    1  -0.0809634   0.0468136   0.0047434   0.0575200  -0.0281136
    2   0.1242781  -0.0968767   0.0146837   0.0222594  -0.0643445
    3   0.0000000  -0.0000000  -0.0000000  -0.0000000  -0.0000000
 Max gradient component =       1.243E-01
 RMS gradient           =       5.326E-02
 Gradient time:  CPU 3.99 s  wall 1.61 s
 Geometry Optimization Parameters
   NAtoms,    NIC,     NZ,  NCons,   NDum,   NFix, NCnnct, MaxDiis
        5      20       5       0       0       0       0       0

 Cartesian Hessian Update
 Hessian Updated using BFGS Update


** GEOMETRY OPTIMIZATION IN DELOCALIZED INTERNAL COORDINATES **
   Searching for a Minimum

   Optimization Cycle:   2

                       Coordinates (Angstroms)
     ATOM                X               Y               Z
      1  C         0.6043729152   -0.2872231235    0.0000000000
      2  P        -0.5185394532    0.8076330500    0.0000000000
      3  Cl       -2.3995733449    0.0166185909    0.0000000000
      4  Cl        2.4561549183    0.2492834635    0.0000000000
      5  F         0.3207323251   -1.7349455021    0.0000000000
   Point Group: cs    Number of degrees of freedom:     7


   Energy is  -1399.751795237

 Hessian Updated using BFGS Update

  6 Hessian modes will be used to form the next step
  Hessian Eigenvalues:
     0.100116    0.212366    0.250917    0.272302    0.313474    0.837214

 Minimum Search - Taking Simple RFO Step
 Searching for Lamda that Minimizes Along All modes
 Value Taken    Lamda =  -0.07743517
 Calculated Step too Large.  Step scaled by  0.490803
 Step Taken.  Stepsize is  0.300000

                             Maximum     Tolerance    Cnvgd?
         Gradient           0.101452      0.000300      NO
         Displacement       0.173035      0.001200      NO
         Energy change     -0.049215      0.000001      NO


 New Cartesian Coordinates Obtained by Inverse Iteration

 Displacement from previous Coordinates is:  0.346984
 ----------------------------------------------------------------
             Standard Nuclear Orientation (Angstroms)
    I     Atom           X                Y                Z
 ----------------------------------------------------------------
    1      C       0.6033812857    -0.2875016025     0.0000000000
    2      P      -0.5139714671     0.8728587117     0.0000000000
    3      Cl     -2.3506283272    -0.0409740087     0.0000000000
    4      Cl      2.3652520299     0.1620520924     0.0000000000
    5      F       0.3591138392    -1.6550687141     0.0000000000
 ----------------------------------------------------------------
 Molecular Point Group                 Cs    NOp =  2
 Largest Abelian Subgroup              Cs    NOp =  2
 Nuclear Repulsion Energy =   324.0001089698 hartrees
 There are       32 alpha and       32 beta electrons
 Applying Cartesian multipole field
    Component          Value
    ---------          -----
     (2,0,0)        1.00000E-11
     (0,2,0)        2.00000E-11
     (0,0,2)       -3.00000E-11
 Nucleus-field energy     =     0.0000000097 hartrees
 Requested basis set is 6-311++G(d,p)
 There are 51 shells and 134 basis functions
 A cutoff of  1.0D-11 yielded   1098 shell pairs
 There are      8229 function pairs (      8877 Cartesian)
 Smallest overlap matrix eigenvalue = 3.26E-04
 Guess MOs from SCF MO coefficient file

 -----------------------------------------------------------------------
  General SCF calculation program by
  Eric Jon Sundstrom, Paul Horn, Yuezhi Mao, Dmitri Zuev, Alec White,
  David Stuck, Shaama M.S., Shane Yost, Joonho Lee, David Small,
  Daniel Levine, Susi Lehtola, Hugh Burton, Evgeny Epifanovsky
 -----------------------------------------------------------------------
 Exchange:     0.2000 Hartree-Fock + 0.0800 Slater + 0.7200 B88
 Correlation:  0.1900 VWN1RPA + 0.8100 LYP
 Using SG-1 standard quadrature grid
 using 4 threads for integral computing
 -------------------------------------------------------
 OpenMP Integral computing Module                
 Release: version 2.0, May 2017, Q-Chem Inc. Pleasanton 
 -------------------------------------------------------
 -------------------------------------------------------
 OpenMP BLAS3 based DFT computing Module                
 Release: version 1.0, May 2013, Q-Chem Inc. Pittsburgh 
 -------------------------------------------------------
 A restricted SCF calculation will be
 performed using DIIS
 SCF converges when DIIS error is below 1.0e-08
 ---------------------------------------
  Cycle       Energy         DIIS error
 ---------------------------------------
    1   -1399.7736322925      1.65e-03  
    2   -1399.7819875072      3.34e-04  
    3   -1399.7820754468      2.65e-04  
    4   -1399.7822299710      1.21e-04  
    5   -1399.7822613890      4.07e-05  
    6   -1399.7822651248      1.29e-05  
    7   -1399.7822654973      2.21e-06  
    8   -1399.7822655030      1.31e-06  
    9   -1399.7822655059      1.73e-07  
   10   -1399.7822655059      8.65e-08  
   11   -1399.7822655059      1.63e-08  
   12   -1399.7822655059      3.60e-09  Convergence criterion met
 ---------------------------------------
 SCF time:   CPU 14.52s  wall 5.00s 
 SCF   energy in the final basis set =    -1399.7822655059
 Total energy in the final basis set =    -1399.7822655059

 --------------------------------------------------------------
             Orbital Energies (a.u.) and Symmetries
 --------------------------------------------------------------

 Alpha MOs, Restricted
 -- Occupied --                  
-101.60 -101.58  -77.12  -24.74  -10.35   -9.52   -9.49   -7.28
  1 A'    2 A'    3 A'    4 A'    5 A'    6 A'    7 A'    8 A'                 
 -7.271  -7.271  -7.258  -7.250  -7.249  -6.616  -4.779  -4.774
  9 A'    1 A"   10 A'    2 A"   11 A'   12 A'   13 A'    3 A"                 
 -4.773  -1.261  -0.900  -0.874  -0.749  -0.613  -0.537  -0.505
 14 A'   15 A'   16 A'   17 A'   18 A'   19 A'   20 A'    4 A"                 
 -0.502  -0.426  -0.391  -0.383  -0.372  -0.362  -0.322  -0.284
 21 A'   22 A'    5 A"   23 A'    6 A"   24 A'   25 A'    7 A"                 
 -- Virtual --                   
 -0.091  -0.082  -0.036  -0.004   0.024   0.034   0.039   0.048
  8 A"   26 A'   27 A'   28 A'   29 A'   30 A'    9 A"   31 A'                 
  0.061   0.069   0.078   0.089   0.098   0.101   0.114   0.118
 32 A'   33 A'   10 A"   11 A"   34 A'   35 A'   12 A"   36 A'                 
  0.126   0.145   0.165   0.174   0.215   0.267   0.274   0.278
 37 A'   38 A'   39 A'   40 A'   41 A'   42 A'   13 A"   43 A'                 
  0.289   0.304   0.336   0.365   0.395   0.415   0.434   0.447
 14 A"   44 A'   45 A'   46 A'   47 A'   48 A'   15 A"   49 A'                 
  0.470   0.488   0.507   0.515   0.534   0.589   0.606   0.618
 16 A"   50 A'   17 A"   51 A'   52 A'   18 A"   53 A'   19 A"                 
  0.720   0.777   0.805   0.825   0.840   0.849   0.850   0.855
 54 A'   55 A'   56 A'   20 A"   21 A"   57 A'   22 A"   58 A'                 
  0.869   0.905   0.907   0.933   1.001   1.049   1.115   1.233
 59 A'   60 A'   23 A"   61 A'   62 A'   63 A'   64 A'   65 A'                 
  1.259   1.355   1.412   1.422   1.476   1.548   1.616   1.685
 24 A"   66 A'   25 A"   67 A'   26 A"   27 A"   68 A'   69 A'                 
  1.764   1.780   1.873   1.926   2.209   2.247   2.257   2.274
 70 A'   71 A'   72 A'   73 A'   28 A"   29 A"   74 A'   75 A'                 
  2.357   2.406   2.621   2.917   3.118   3.739   3.747   3.901
 76 A'   77 A'   30 A"   78 A'   79 A'   31 A"   80 A'   32 A"                 
  3.933   4.621   6.263   6.314   6.460   6.933   9.630   9.690
 81 A'   82 A'   33 A"   83 A'   84 A'   85 A'   86 A'   87 A'                 
 13.773  13.906  14.009  23.354  25.748  25.826  25.851  25.872
 34 A"   88 A'   89 A'   90 A'   35 A"   36 A"   91 A'   92 A'                 
 26.159  26.270  66.709 163.061 215.610 215.675
 93 A'   94 A'   95 A'   96 A'   97 A'   98 A'                                 

 Beta MOs, Restricted
 -- Occupied --                  
-101.60 -101.58  -77.12  -24.74  -10.35   -9.52   -9.49   -7.28
  1 A'    2 A'    3 A'    4 A'    5 A'    6 A'    7 A'    8 A'                 
 -7.271  -7.271  -7.258  -7.250  -7.249  -6.616  -4.779  -4.774
  9 A'    1 A"   10 A'    2 A"   11 A'   12 A'   13 A'    3 A"                 
 -4.773  -1.261  -0.900  -0.874  -0.749  -0.613  -0.537  -0.505
 14 A'   15 A'   16 A'   17 A'   18 A'   19 A'   20 A'    4 A"                 
 -0.502  -0.426  -0.391  -0.383  -0.372  -0.362  -0.322  -0.284
 21 A'   22 A'    5 A"   23 A'    6 A"   24 A'   25 A'    7 A"                 
 -- Virtual --                   
 -0.091  -0.082  -0.036  -0.004   0.024   0.034   0.039   0.048
  8 A"   26 A'   27 A'   28 A'   29 A'   30 A'    9 A"   31 A'                 
  0.061   0.069   0.078   0.089   0.098   0.101   0.114   0.118
 32 A'   33 A'   10 A"   11 A"   34 A'   35 A'   12 A"   36 A'                 
  0.126   0.145   0.165   0.174   0.215   0.267   0.274   0.278
 37 A'   38 A'   39 A'   40 A'   41 A'   42 A'   13 A"   43 A'                 
  0.289   0.304   0.336   0.365   0.395   0.415   0.434   0.447
 14 A"   44 A'   45 A'   46 A'   47 A'   48 A'   15 A"   49 A'                 
  0.470   0.488   0.507   0.515   0.534   0.589   0.606   0.618
 16 A"   50 A'   17 A"   51 A'   52 A'   18 A"   53 A'   19 A"                 
  0.720   0.777   0.805   0.825   0.840   0.849   0.850   0.855
 54 A'   55 A'   56 A'   20 A"   21 A"   57 A'   22 A"   58 A'                 
  0.869   0.905   0.907   0.933   1.001   1.049   1.115   1.233
 59 A'   60 A'   23 A"   61 A'   62 A'   63 A'   64 A'   65 A'                 
  1.259   1.355   1.412   1.422   1.476   1.548   1.616   1.685
 24 A"   66 A'   25 A"   67 A'   26 A"   27 A"   68 A'   69 A'                 
  1.764   1.780   1.873   1.926   2.209   2.247   2.257   2.274
 70 A'   71 A'   72 A'   73 A'   28 A"   29 A"   74 A'   75 A'                 
  2.357   2.406   2.621   2.917   3.118   3.739   3.747   3.901
 76 A'   77 A'   30 A"   78 A'   79 A'   31 A"   80 A'   32 A"                 
  3.933   4.621   6.263   6.314   6.460   6.933   9.630   9.690
 81 A'   82 A'   33 A"   83 A'   84 A'   85 A'   86 A'   87 A'                 
 13.773  13.906  14.009  23.354  25.748  25.826  25.851  25.872
 34 A"   88 A'   89 A'   90 A'   35 A"   36 A"   91 A'   92 A'                 
 26.159  26.270  66.709 163.061 215.610 215.675
 93 A'   94 A'   95 A'   96 A'   97 A'   98 A'                                 
 --------------------------------------------------------------

          Ground-State Mulliken Net Atomic Charges

     Atom                 Charge (a.u.)
  ----------------------------------------
      1 C                    -0.330553
      2 P                     0.077693
      3 Cl                   -0.003953
      4 Cl                    0.274928
      5 F                    -0.018115
  ----------------------------------------
  Sum of atomic charges =    -0.000000

 -----------------------------------------------------------------
                    Cartesian Multipole Moments
 -----------------------------------------------------------------
    Charge (ESU x 10^10)
                -0.0000
    Dipole Moment (Debye)
         X       0.5330      Y       0.9839      Z      -0.0000
       Tot       1.1190
    Quadrupole Moments (Debye-Ang)
        XX     -48.7652     XY       0.1573     YY     -50.6896
        XZ       0.0000     YZ      -0.0000     ZZ     -48.6749
    Octopole Moments (Debye-Ang^2)
       XXX      13.6061    XXY      -1.8359    XYY       0.6166
       YYY      -6.9376    XXZ      -0.0000    XYZ      -0.0000
       YYZ       0.0000    XZZ       0.8456    YZZ      -3.0610
       ZZZ      -0.0000
    Hexadecapole Moments (Debye-Ang^3)
      XXXX    -888.7819   XXXY      23.4824   XXYY    -188.3830
      XYYY      11.6764   YYYY    -211.6282   XXXZ       0.0000
      XXYZ       0.0000   XYYZ       0.0000   YYYZ       0.0000
      XXZZ    -168.9689   XYZZ       2.8333   YYZZ     -43.7737
      XZZZ       0.0000   YZZZ       0.0000   ZZZZ     -58.6466
 -----------------------------------------------------------------
 Calculating analytic gradient of the SCF energy
 Gradient of SCF Energy
            1           2           3           4           5
    1  -0.0469988   0.0251902   0.0051543   0.0324798  -0.0158255
    2   0.0737435  -0.0590509   0.0098428   0.0117530  -0.0362884
    3  -0.0000000   0.0000000   0.0000000  -0.0000000   0.0000000
 Max gradient component =       7.374E-02
 RMS gradient           =       3.125E-02
 Gradient time:  CPU 4.04 s  wall 1.54 s
 Geometry Optimization Parameters
   NAtoms,    NIC,     NZ,  NCons,   NDum,   NFix, NCnnct, MaxDiis
        5      20       5       0       0       0       0       0

 Cartesian Hessian Update
 Hessian Updated using BFGS Update


** GEOMETRY OPTIMIZATION IN DELOCALIZED INTERNAL COORDINATES **
   Searching for a Minimum

   Optimization Cycle:   3

                       Coordinates (Angstroms)
     ATOM                X               Y               Z
      1  C         0.6033812857   -0.2875016025    0.0000000000
      2  P        -0.5139714671    0.8728587117    0.0000000000
      3  Cl       -2.3506283272   -0.0409740087    0.0000000000
      4  Cl        2.3652520299    0.1620520924    0.0000000000
      5  F         0.3591138392   -1.6550687141    0.0000000000
   Point Group: cs    Number of degrees of freedom:     7


   Energy is  -1399.782265506

 Hessian Updated using BFGS Update

  7 Hessian modes will be used to form the next step
  Hessian Eigenvalues:
     0.144816    0.217118    0.250004    0.251187    0.271841    0.314374
     0.789772

 Minimum Search - Taking Simple RFO Step
 Searching for Lamda that Minimizes Along All modes
 Value Taken    Lamda =  -0.02553479
 Calculated Step too Large.  Step scaled by  0.872809
 Step Taken.  Stepsize is  0.300000

                             Maximum     Tolerance    Cnvgd?
         Gradient           0.058370      0.000300      NO
         Displacement       0.163486      0.001200      NO
         Energy change     -0.030470      0.000001      NO


 New Cartesian Coordinates Obtained by Inverse Iteration

 Displacement from previous Coordinates is:  0.341847
 ----------------------------------------------------------------
             Standard Nuclear Orientation (Angstroms)
    I     Atom           X                Y                Z
 ----------------------------------------------------------------
    1      C       0.6032240181    -0.2906659368     0.0000000000
    2      P      -0.5105898626     0.9401425762     0.0000000000
    3      Cl     -2.3037730071    -0.0986355206     0.0000000000
    4      Cl      2.2777456164     0.0764337061     0.0000000000
    5      F       0.3965405957    -1.5759083461     0.0000000000
 ----------------------------------------------------------------
 Molecular Point Group                 Cs    NOp =  2
 Largest Abelian Subgroup              Cs    NOp =  2
 Nuclear Repulsion Energy =   330.7049892811 hartrees
 There are       32 alpha and       32 beta electrons
 Applying Cartesian multipole field
    Component          Value
    ---------          -----
     (2,0,0)        1.00000E-11
     (0,2,0)        2.00000E-11
     (0,0,2)       -3.00000E-11
 Nucleus-field energy     =     0.0000000092 hartrees
 Requested basis set is 6-311++G(d,p)
 There are 51 shells and 134 basis functions
 A cutoff of  1.0D-11 yielded   1107 shell pairs
 There are      8291 function pairs (      8942 Cartesian)
 Smallest overlap matrix eigenvalue = 2.36E-04
 Guess MOs from SCF MO coefficient file

 -----------------------------------------------------------------------
  General SCF calculation program by
  Eric Jon Sundstrom, Paul Horn, Yuezhi Mao, Dmitri Zuev, Alec White,
  David Stuck, Shaama M.S., Shane Yost, Joonho Lee, David Small,
  Daniel Levine, Susi Lehtola, Hugh Burton, Evgeny Epifanovsky
 -----------------------------------------------------------------------
 Exchange:     0.2000 Hartree-Fock + 0.0800 Slater + 0.7200 B88
 Correlation:  0.1900 VWN1RPA + 0.8100 LYP
 Using SG-1 standard quadrature grid
 using 4 threads for integral computing
 -------------------------------------------------------
 OpenMP Integral computing Module                
 Release: version 2.0, May 2017, Q-Chem Inc. Pleasanton 
 -------------------------------------------------------
 -------------------------------------------------------
 OpenMP BLAS3 based DFT computing Module                
 Release: version 1.0, May 2013, Q-Chem Inc. Pittsburgh 
 -------------------------------------------------------
 A restricted SCF calculation will be
 performed using DIIS
 SCF converges when DIIS error is below 1.0e-08
 ---------------------------------------
  Cycle       Energy         DIIS error
 ---------------------------------------
    1   -1399.7821094481      1.89e-03  
    2   -1399.7920564506      4.03e-04  
    3   -1399.7922090826      2.97e-04  
    4   -1399.7924104662      1.06e-04  
    5   -1399.7924344199      2.14e-05  
    6   -1399.7924350156      1.21e-05  
    7   -1399.7924352515      2.93e-06  
    8   -1399.7924352610      2.03e-06  
    9   -1399.7924352718      2.11e-07  
   10   -1399.7924352719      1.21e-07  
   11   -1399.7924352719      1.29e-08  
   12   -1399.7924352719      3.82e-09  Convergence criterion met
 ---------------------------------------
 SCF time:   CPU 14.74s  wall 5.00s 
 SCF   energy in the final basis set =    -1399.7924352719
 Total energy in the final basis set =    -1399.7924352719

 --------------------------------------------------------------
             Orbital Energies (a.u.) and Symmetries
 --------------------------------------------------------------

 Alpha MOs, Restricted
 -- Occupied --                  
-101.60 -101.57  -77.11  -24.75  -10.35   -9.52   -9.48   -7.28
  1 A'    2 A'    3 A'    4 A'    5 A'    6 A'    7 A'    8 A'                 
 -7.272  -7.272  -7.247  -7.239  -7.238  -6.609  -4.772  -4.767
  1 A"    9 A'   10 A'    2 A"   11 A'   12 A'   13 A'    3 A"                 
 -4.766  -1.308  -0.921  -0.864  -0.736  -0.638  -0.558  -0.537
 14 A'   15 A'   16 A'   17 A'   18 A'   19 A'   20 A'    4 A"                 
 -0.508  -0.424  -0.395  -0.381  -0.366  -0.360  -0.320  -0.269
 21 A'   22 A'    5 A"   23 A'    6 A"   24 A'   25 A'    7 A"                 
 -- Virtual --                   
 -0.088  -0.066  -0.011  -0.001   0.025   0.037   0.040   0.053
  8 A"   26 A'   27 A'   28 A'   29 A'   30 A'    9 A"   31 A'                 
  0.063   0.069   0.078   0.087   0.102   0.110   0.116   0.116
 32 A'   33 A'   10 A"   11 A"   34 A'   35 A'   12 A"   36 A'                 
  0.131   0.141   0.171   0.194   0.221   0.268   0.278   0.279
 37 A'   38 A'   39 A'   40 A'   41 A'   42 A'   13 A"   43 A'                 
  0.285   0.297   0.332   0.362   0.403   0.424   0.432   0.444
 14 A"   44 A'   45 A'   46 A'   47 A'   48 A'   15 A"   49 A'                 
  0.470   0.494   0.501   0.520   0.541   0.602   0.605   0.619
 16 A"   50 A'   17 A"   51 A'   52 A'   18 A"   53 A'   19 A"                 
  0.719   0.767   0.816   0.819   0.843   0.852   0.856   0.870
 54 A'   55 A'   56 A'   20 A"   21 A"   22 A"   57 A'   58 A'                 
  0.894   0.912   0.922   0.932   0.968   1.083   1.134   1.229
 59 A'   23 A"   60 A'   61 A'   62 A'   63 A'   64 A'   65 A'                 
  1.275   1.328   1.407   1.419   1.460   1.553   1.649   1.721
 24 A"   66 A'   67 A'   25 A"   26 A"   27 A"   68 A'   69 A'                 
  1.756   1.796   1.875   1.938   2.211   2.255   2.267   2.283
 70 A'   71 A'   72 A'   73 A'   28 A"   29 A"   74 A'   75 A'                 
  2.369   2.427   2.619   3.029   3.128   3.722   3.732   3.964
 76 A'   77 A'   30 A"   78 A'   79 A'   31 A"   80 A'   32 A"                 
  4.011   4.667   6.244   6.301   6.532   6.921   9.643   9.720
 81 A'   82 A'   33 A"   83 A'   84 A'   85 A'   86 A'   87 A'                 
 13.781  13.911  13.987  23.414  25.756  25.835  25.870  25.904
 34 A"   88 A'   89 A'   90 A'   35 A"   36 A"   91 A'   92 A'                 
 26.153  26.283  66.698 163.036 215.624 215.706
 93 A'   94 A'   95 A'   96 A'   97 A'   98 A'                                 

 Beta MOs, Restricted
 -- Occupied --                  
-101.60 -101.57  -77.11  -24.75  -10.35   -9.52   -9.48   -7.28
  1 A'    2 A'    3 A'    4 A'    5 A'    6 A'    7 A'    8 A'                 
 -7.272  -7.272  -7.247  -7.239  -7.238  -6.609  -4.772  -4.767
  1 A"    9 A'   10 A'    2 A"   11 A'   12 A'   13 A'    3 A"                 
 -4.766  -1.308  -0.921  -0.864  -0.736  -0.638  -0.558  -0.537
 14 A'   15 A'   16 A'   17 A'   18 A'   19 A'   20 A'    4 A"                 
 -0.508  -0.424  -0.395  -0.381  -0.366  -0.360  -0.320  -0.269
 21 A'   22 A'    5 A"   23 A'    6 A"   24 A'   25 A'    7 A"                 
 -- Virtual --                   
 -0.088  -0.066  -0.011  -0.001   0.025   0.037   0.040   0.053
  8 A"   26 A'   27 A'   28 A'   29 A'   30 A'    9 A"   31 A'                 
  0.063   0.069   0.078   0.087   0.102   0.110   0.116   0.116
 32 A'   33 A'   10 A"   11 A"   34 A'   35 A'   12 A"   36 A'                 
  0.131   0.141   0.171   0.194   0.221   0.268   0.278   0.279
 37 A'   38 A'   39 A'   40 A'   41 A'   42 A'   13 A"   43 A'                 
  0.285   0.297   0.332   0.362   0.403   0.424   0.432   0.444
 14 A"   44 A'   45 A'   46 A'   47 A'   48 A'   15 A"   49 A'                 
  0.470   0.494   0.501   0.520   0.541   0.602   0.605   0.619
 16 A"   50 A'   17 A"   51 A'   52 A'   18 A"   53 A'   19 A"                 
  0.719   0.767   0.816   0.819   0.843   0.852   0.856   0.870
 54 A'   55 A'   56 A'   20 A"   21 A"   22 A"   57 A'   58 A'                 
  0.894   0.912   0.922   0.932   0.968   1.083   1.134   1.229
 59 A'   23 A"   60 A'   61 A'   62 A'   63 A'   64 A'   65 A'                 
  1.275   1.328   1.407   1.419   1.460   1.553   1.649   1.721
 24 A"   66 A'   67 A'   25 A"   26 A"   27 A"   68 A'   69 A'                 
  1.756   1.796   1.875   1.938   2.211   2.255   2.267   2.283
 70 A'   71 A'   72 A'   73 A'   28 A"   29 A"   74 A'   75 A'                 
  2.369   2.427   2.619   3.029   3.128   3.722   3.732   3.964
 76 A'   77 A'   30 A"   78 A'   79 A'   31 A"   80 A'   32 A"                 
  4.011   4.667   6.244   6.301   6.532   6.921   9.643   9.720
 81 A'   82 A'   33 A"   83 A'   84 A'   85 A'   86 A'   87 A'                 
 13.781  13.911  13.987  23.414  25.756  25.835  25.870  25.904
 34 A"   88 A'   89 A'   90 A'   35 A"   36 A"   91 A'   92 A'                 
 26.153  26.283  66.698 163.036 215.624 215.706
 93 A'   94 A'   95 A'   96 A'   97 A'   98 A'                                 
 --------------------------------------------------------------

          Ground-State Mulliken Net Atomic Charges

     Atom                 Charge (a.u.)
  ----------------------------------------
      1 C                    -0.390628
      2 P                     0.062114
      3 Cl                   -0.031234
      4 Cl                    0.302136
      5 F                     0.057612
  ----------------------------------------
  Sum of atomic charges =    -0.000000

 -----------------------------------------------------------------
                    Cartesian Multipole Moments
 -----------------------------------------------------------------
    Charge (ESU x 10^10)
                -0.0000
    Dipole Moment (Debye)
         X       1.1098      Y       0.6780      Z       0.0000
       Tot       1.3005
    Quadrupole Moments (Debye-Ang)
        XX     -49.4484     XY      -0.1597     YY     -49.7630
        XZ      -0.0000     YZ      -0.0000     ZZ     -48.7946
    Octopole Moments (Debye-Ang^2)
       XXX      17.7006    XXY      -1.8959    XYY       1.2593
       YYY      -6.6053    XXZ      -0.0000    XYZ      -0.0000
       YYZ       0.0000    XZZ       2.1716    YZZ      -3.0105
       ZZZ       0.0000
    Hexadecapole Moments (Debye-Ang^3)
      XXXX    -855.7777   XXXY      25.4050   XXYY    -179.9478
      XYYY      15.2082   YYYY    -208.7154   XXXZ       0.0000
      XXYZ       0.0000   XYYZ       0.0000   YYYZ      -0.0000
      XXZZ    -161.2807   XYZZ       4.3111   YYZZ     -43.8859
      XZZZ      -0.0000   YZZZ      -0.0000   ZZZZ     -59.4957
 -----------------------------------------------------------------
 Calculating analytic gradient of the SCF energy
 Gradient of SCF Energy
            1           2           3           4           5
    1  -0.0094952   0.0093994   0.0050835  -0.0117052   0.0067175
    2   0.0009120  -0.0214896   0.0040978  -0.0050366   0.0215163
    3   0.0000000  -0.0000000   0.0000000  -0.0000000  -0.0000000
 Max gradient component =       2.152E-02
 RMS gradient           =       9.502E-03
 Gradient time:  CPU 4.09 s  wall 1.49 s
 Geometry Optimization Parameters
   NAtoms,    NIC,     NZ,  NCons,   NDum,   NFix, NCnnct, MaxDiis
        5      20       5       0       0       0       0       0

 Cartesian Hessian Update
 Hessian Updated using BFGS Update


** GEOMETRY OPTIMIZATION IN DELOCALIZED INTERNAL COORDINATES **
   Searching for a Minimum

   Optimization Cycle:   4

                       Coordinates (Angstroms)
     ATOM                X               Y               Z
      1  C         0.6032240181   -0.2906659368    0.0000000000
      2  P        -0.5105898626    0.9401425762    0.0000000000
      3  Cl       -2.3037730071   -0.0986355206    0.0000000000
      4  Cl        2.2777456164    0.0764337061    0.0000000000
      5  F         0.3965405957   -1.5759083461    0.0000000000
   Point Group: cs    Number of degrees of freedom:     7


   Energy is  -1399.792435272

 Hessian Updated using BFGS Update

  7 Hessian modes will be used to form the next step
  Hessian Eigenvalues:
     0.171487    0.241598    0.250258    0.254038    0.297227    0.359096
     0.722524

 Minimum Search - Taking Simple RFO Step
 Searching for Lamda that Minimizes Along All modes
 Value Taken    Lamda =  -0.00243365
 Step Taken.  Stepsize is  0.074807

                             Maximum     Tolerance    Cnvgd?
         Gradient           0.033264      0.000300      NO
         Displacement       0.068358      0.001200      NO
         Energy change     -0.010170      0.000001      NO


 New Cartesian Coordinates Obtained by Inverse Iteration

 Displacement from previous Coordinates is:  0.079120
 ----------------------------------------------------------------
             Standard Nuclear Orientation (Angstroms)
    I     Atom           X                Y                Z
 ----------------------------------------------------------------
    1      C       0.6022511193    -0.2883648440     0.0000000000
    2      P      -0.5132253826     0.9587812553     0.0000000000
    3      Cl     -2.3011603659    -0.1092350712     0.0000000000
    4      Cl      2.2982082212     0.0857905111     0.0000000000
    5      F       0.3770737685    -1.5956053724     0.0000000000
 ----------------------------------------------------------------
 Molecular Point Group                 Cs    NOp =  2
 Largest Abelian Subgroup              Cs    NOp =  2
 Nuclear Repulsion Energy =   328.0467745557 hartrees
 There are       32 alpha and       32 beta electrons
 Applying Cartesian multipole field
    Component          Value
    ---------          -----
     (2,0,0)        1.00000E-11
     (0,2,0)        2.00000E-11
     (0,0,2)       -3.00000E-11
 Nucleus-field energy     =     0.0000000094 hartrees
 Requested basis set is 6-311++G(d,p)
 There are 51 shells and 134 basis functions
 A cutoff of  1.0D-11 yielded   1107 shell pairs
 There are      8294 function pairs (      8945 Cartesian)
 Smallest overlap matrix eigenvalue = 2.49E-04
 Guess MOs from SCF MO coefficient file

 -----------------------------------------------------------------------
  General SCF calculation program by
  Eric Jon Sundstrom, Paul Horn, Yuezhi Mao, Dmitri Zuev, Alec White,
  David Stuck, Shaama M.S., Shane Yost, Joonho Lee, David Small,
  Daniel Levine, Susi Lehtola, Hugh Burton, Evgeny Epifanovsky
 -----------------------------------------------------------------------
 Exchange:     0.2000 Hartree-Fock + 0.0800 Slater + 0.7200 B88
 Correlation:  0.1900 VWN1RPA + 0.8100 LYP
 Using SG-1 standard quadrature grid
 using 4 threads for integral computing
 -------------------------------------------------------
 OpenMP Integral computing Module                
 Release: version 2.0, May 2017, Q-Chem Inc. Pleasanton 
 -------------------------------------------------------
 -------------------------------------------------------
 OpenMP BLAS3 based DFT computing Module                
 Release: version 1.0, May 2013, Q-Chem Inc. Pittsburgh 
 -------------------------------------------------------
 A restricted SCF calculation will be
 performed using DIIS
 SCF converges when DIIS error is below 1.0e-08
 ---------------------------------------
  Cycle       Energy         DIIS error
 ---------------------------------------
    1   -1399.7930705322      5.33e-04  
    2   -1399.7935001755      3.31e-04  
    3   -1399.7934108808      3.67e-04  
    4   -1399.7937322997      5.92e-05  
    5   -1399.7937420052      1.63e-05  
    6   -1399.7937423754      4.40e-06  
    7   -1399.7937424021      1.63e-06  
    8   -1399.7937424068      3.68e-07  
    9   -1399.7937424072      5.04e-08  
   10   -1399.7937424072      2.43e-08  
   11   -1399.7937424072      5.22e-09  Convergence criterion met
 ---------------------------------------
 SCF time:   CPU 13.44s  wall 5.00s 
 SCF   energy in the final basis set =    -1399.7937424072
 Total energy in the final basis set =    -1399.7937424072

 --------------------------------------------------------------
             Orbital Energies (a.u.) and Symmetries
 --------------------------------------------------------------

 Alpha MOs, Restricted
 -- Occupied --                  
-101.60 -101.57  -77.12  -24.75  -10.35   -9.52   -9.48   -7.28
  1 A'    2 A'    3 A'    4 A'    5 A'    6 A'    7 A'    8 A'                 
 -7.272  -7.272  -7.247  -7.239  -7.239  -6.613  -4.776  -4.771
  9 A'    1 A"   10 A'    2 A"   11 A'   12 A'   13 A'    3 A"                 
 -4.770  -1.295  -0.916  -0.863  -0.734  -0.631  -0.552  -0.528
 14 A'   15 A'   16 A'   17 A'   18 A'   19 A'   20 A'    4 A"                 
 -0.505  -0.423  -0.393  -0.381  -0.365  -0.361  -0.322  -0.271
 21 A'   22 A'    5 A"   23 A'    6 A"   24 A'   25 A'    7 A"                 
 -- Virtual --                   
 -0.093  -0.070  -0.017  -0.003   0.024   0.036   0.039   0.051
  8 A"   26 A'   27 A'   28 A'   29 A'   30 A'    9 A"   31 A'                 
  0.062   0.069   0.078   0.087   0.101   0.108   0.115   0.116
 32 A'   33 A'   10 A"   11 A"   34 A'   35 A'   36 A'   12 A"                 
  0.130   0.140   0.168   0.186   0.221   0.266   0.277   0.279
 37 A'   38 A'   39 A'   40 A'   41 A'   42 A'   13 A"   43 A'                 
  0.286   0.298   0.328   0.363   0.401   0.424   0.432   0.443
 14 A"   44 A'   45 A'   46 A'   47 A'   48 A'   15 A"   49 A'                 
  0.469   0.492   0.501   0.516   0.535   0.602   0.603   0.619
 16 A"   50 A'   17 A"   51 A'   52 A'   53 A'   18 A"   19 A"                 
  0.713   0.771   0.817   0.820   0.842   0.852   0.855   0.867
 54 A'   55 A'   56 A'   20 A"   21 A"   22 A"   57 A'   58 A'                 
  0.890   0.908   0.922   0.924   0.962   1.074   1.127   1.224
 59 A'   23 A"   60 A'   61 A'   62 A'   63 A'   64 A'   65 A'                 
  1.269   1.334   1.410   1.416   1.453   1.551   1.646   1.709
 24 A"   66 A'   67 A'   25 A"   26 A"   27 A"   68 A'   69 A'                 
  1.747   1.793   1.865   1.923   2.211   2.254   2.266   2.281
 70 A'   71 A'   72 A'   73 A'   28 A"   29 A"   74 A'   75 A'                 
  2.364   2.423   2.616   2.996   3.098   3.726   3.736   3.944
 76 A'   77 A'   30 A"   78 A'   79 A'   31 A"   80 A'   32 A"                 
  3.985   4.654   6.248   6.304   6.506   6.908   9.640   9.713
 81 A'   82 A'   33 A"   83 A'   84 A'   85 A'   86 A'   87 A'                 
 13.776  13.905  13.970  23.381  25.754  25.833  25.868  25.897
 34 A"   88 A'   89 A'   90 A'   35 A"   36 A"   91 A'   92 A'                 
 26.145  26.280  66.699 163.020 215.620 215.700
 93 A'   94 A'   95 A'   96 A'   97 A'   98 A'                                 

 Beta MOs, Restricted
 -- Occupied --                  
-101.60 -101.57  -77.12  -24.75  -10.35   -9.52   -9.48   -7.28
  1 A'    2 A'    3 A'    4 A'    5 A'    6 A'    7 A'    8 A'                 
 -7.272  -7.272  -7.247  -7.239  -7.239  -6.613  -4.776  -4.771
  9 A'    1 A"   10 A'    2 A"   11 A'   12 A'   13 A'    3 A"                 
 -4.770  -1.295  -0.916  -0.863  -0.734  -0.631  -0.552  -0.528
 14 A'   15 A'   16 A'   17 A'   18 A'   19 A'   20 A'    4 A"                 
 -0.505  -0.423  -0.393  -0.381  -0.365  -0.361  -0.322  -0.271
 21 A'   22 A'    5 A"   23 A'    6 A"   24 A'   25 A'    7 A"                 
 -- Virtual --                   
 -0.093  -0.070  -0.017  -0.003   0.024   0.036   0.039   0.051
  8 A"   26 A'   27 A'   28 A'   29 A'   30 A'    9 A"   31 A'                 
  0.062   0.069   0.078   0.087   0.101   0.108   0.115   0.116
 32 A'   33 A'   10 A"   11 A"   34 A'   35 A'   36 A'   12 A"                 
  0.130   0.140   0.168   0.186   0.221   0.266   0.277   0.279
 37 A'   38 A'   39 A'   40 A'   41 A'   42 A'   13 A"   43 A'                 
  0.286   0.298   0.328   0.363   0.401   0.424   0.432   0.443
 14 A"   44 A'   45 A'   46 A'   47 A'   48 A'   15 A"   49 A'                 
  0.469   0.492   0.501   0.516   0.535   0.602   0.603   0.619
 16 A"   50 A'   17 A"   51 A'   52 A'   53 A'   18 A"   19 A"                 
  0.713   0.771   0.817   0.820   0.842   0.852   0.855   0.867
 54 A'   55 A'   56 A'   20 A"   21 A"   22 A"   57 A'   58 A'                 
  0.890   0.908   0.922   0.924   0.962   1.074   1.127   1.224
 59 A'   23 A"   60 A'   61 A'   62 A'   63 A'   64 A'   65 A'                 
  1.269   1.334   1.410   1.416   1.453   1.551   1.646   1.709
 24 A"   66 A'   67 A'   25 A"   26 A"   27 A"   68 A'   69 A'                 
  1.747   1.793   1.865   1.923   2.211   2.254   2.266   2.281
 70 A'   71 A'   72 A'   73 A'   28 A"   29 A"   74 A'   75 A'                 
  2.364   2.423   2.616   2.996   3.098   3.726   3.736   3.944
 76 A'   77 A'   30 A"   78 A'   79 A'   31 A"   80 A'   32 A"                 
  3.985   4.654   6.248   6.304   6.506   6.908   9.640   9.713
 81 A'   82 A'   33 A"   83 A'   84 A'   85 A'   86 A'   87 A'                 
 13.776  13.905  13.970  23.381  25.754  25.833  25.868  25.897
 34 A"   88 A'   89 A'   90 A'   35 A"   36 A"   91 A'   92 A'                 
 26.145  26.280  66.699 163.020 215.620 215.700
 93 A'   94 A'   95 A'   96 A'   97 A'   98 A'                                 
 --------------------------------------------------------------

          Ground-State Mulliken Net Atomic Charges

     Atom                 Charge (a.u.)
  ----------------------------------------
      1 C                    -0.382959
      2 P                     0.070625
      3 Cl                   -0.031914
      4 Cl                    0.302741
      5 F                     0.041506
  ----------------------------------------
  Sum of atomic charges =    -0.000000

 -----------------------------------------------------------------
                    Cartesian Multipole Moments
 -----------------------------------------------------------------
    Charge (ESU x 10^10)
                -0.0000
    Dipole Moment (Debye)
         X       1.0747      Y       0.8675      Z       0.0000
       Tot       1.3811
    Quadrupole Moments (Debye-Ang)
        XX     -49.5350     XY      -0.1525     YY     -49.7460
        XZ       0.0000     YZ       0.0000     ZZ     -48.8890
    Octopole Moments (Debye-Ang^2)
       XXX      17.3586    XXY      -1.8880    XYY       0.8727
       YYY      -6.2858    XXZ      -0.0000    XYZ      -0.0000
       YYZ       0.0000    XZZ       1.9243    YZZ      -3.0052
       ZZZ       0.0000
    Hexadecapole Moments (Debye-Ang^3)
      XXXX    -862.0110   XXXY      24.4987   XXYY    -181.5213
      XYYY      13.5878   YYYY    -213.2653   XXXZ       0.0000
      XXYZ       0.0000   XYYZ       0.0000   YYYZ       0.0000
      XXZZ    -162.4985   XYZZ       3.7531   YYZZ     -44.7065
      XZZZ       0.0000   YZZZ       0.0000   ZZZZ     -59.6569
 -----------------------------------------------------------------
 Calculating analytic gradient of the SCF energy
 Gradient of SCF Energy
            1           2           3           4           5
    1  -0.0091791   0.0056008   0.0030569   0.0004431   0.0000783
    2   0.0095375  -0.0093396   0.0013098   0.0001468  -0.0016545
    3   0.0000000   0.0000000   0.0000000  -0.0000000  -0.0000000
 Max gradient component =       9.537E-03
 RMS gradient           =       4.530E-03
 Gradient time:  CPU 4.09 s  wall 1.47 s
 Geometry Optimization Parameters
   NAtoms,    NIC,     NZ,  NCons,   NDum,   NFix, NCnnct, MaxDiis
        5      20       5       0       0       0       0       0

 Cartesian Hessian Update
 Hessian Updated using BFGS Update


** GEOMETRY OPTIMIZATION IN DELOCALIZED INTERNAL COORDINATES **
   Searching for a Minimum

   Optimization Cycle:   5

                       Coordinates (Angstroms)
     ATOM                X               Y               Z
      1  C         0.6022511193   -0.2883648440    0.0000000000
      2  P        -0.5132253826    0.9587812553    0.0000000000
      3  Cl       -2.3011603659   -0.1092350712    0.0000000000
      4  Cl        2.2982082212    0.0857905111    0.0000000000
      5  F         0.3770737685   -1.5956053724    0.0000000000
   Point Group: cs    Number of degrees of freedom:     7


   Energy is  -1399.793742407

 Hessian Updated using BFGS Update

  7 Hessian modes will be used to form the next step
  Hessian Eigenvalues:
     0.171817    0.236671    0.250416    0.253758    0.285710    0.452591
     0.553654

 Minimum Search - Taking Simple RFO Step
 Searching for Lamda that Minimizes Along All modes
 Value Taken    Lamda =  -0.00036397
 Step Taken.  Stepsize is  0.030835

                             Maximum     Tolerance    Cnvgd?
         Gradient           0.007459      0.000300      NO
         Displacement       0.017118      0.001200      NO
         Energy change     -0.001307      0.000001      NO


 New Cartesian Coordinates Obtained by Inverse Iteration

 Displacement from previous Coordinates is:  0.035636
 ----------------------------------------------------------------
             Standard Nuclear Orientation (Angstroms)
    I     Atom           X                Y                Z
 ----------------------------------------------------------------
    1      C       0.6086119202    -0.2914959539     0.0000000000
    2      P      -0.5180476263     0.9632446851     0.0000000000
    3      Cl     -2.3146587533    -0.1078613505     0.0000000000
    4      Cl      2.3050662717     0.0836160755     0.0000000000
    5      F       0.3821755483    -1.5961369774     0.0000000000
 ----------------------------------------------------------------
 Molecular Point Group                 Cs    NOp =  2
 Largest Abelian Subgroup              Cs    NOp =  2
 Nuclear Repulsion Energy =   326.8670799104 hartrees
 There are       32 alpha and       32 beta electrons
 Applying Cartesian multipole field
    Component          Value
    ---------          -----
     (2,0,0)        1.00000E-11
     (0,2,0)        2.00000E-11
     (0,0,2)       -3.00000E-11
 Nucleus-field energy     =     0.0000000094 hartrees
 Requested basis set is 6-311++G(d,p)
 There are 51 shells and 134 basis functions
 A cutoff of  1.0D-11 yielded   1106 shell pairs
 There are      8282 function pairs (      8933 Cartesian)
 Smallest overlap matrix eigenvalue = 2.54E-04
 Guess MOs from SCF MO coefficient file

 -----------------------------------------------------------------------
  General SCF calculation program by
  Eric Jon Sundstrom, Paul Horn, Yuezhi Mao, Dmitri Zuev, Alec White,
  David Stuck, Shaama M.S., Shane Yost, Joonho Lee, David Small,
  Daniel Levine, Susi Lehtola, Hugh Burton, Evgeny Epifanovsky
 -----------------------------------------------------------------------
 Exchange:     0.2000 Hartree-Fock + 0.0800 Slater + 0.7200 B88
 Correlation:  0.1900 VWN1RPA + 0.8100 LYP
 Using SG-1 standard quadrature grid
 using 4 threads for integral computing
 -------------------------------------------------------
 OpenMP Integral computing Module                
 Release: version 2.0, May 2017, Q-Chem Inc. Pleasanton 
 -------------------------------------------------------
 -------------------------------------------------------
 OpenMP BLAS3 based DFT computing Module                
 Release: version 1.0, May 2013, Q-Chem Inc. Pittsburgh 
 -------------------------------------------------------
 A restricted SCF calculation will be
 performed using DIIS
 SCF converges when DIIS error is below 1.0e-08
 ---------------------------------------
  Cycle       Energy         DIIS error
 ---------------------------------------
    1   -1399.7939001045      1.46e-04  
    2   -1399.7939283800      1.26e-04  
    3   -1399.7939399744      1.04e-04  
    4   -1399.7939661837      2.11e-05  
    5   -1399.7939671005      6.82e-06  
    6   -1399.7939671768      1.44e-06  
    7   -1399.7939671799      5.77e-07  
    8   -1399.7939671807      1.46e-07  
    9   -1399.7939671807      3.07e-08  
   10   -1399.7939671808      1.33e-08  
   11   -1399.7939671808      2.53e-09  Convergence criterion met
 ---------------------------------------
 SCF time:   CPU 13.45s  wall 5.00s 
 SCF   energy in the final basis set =    -1399.7939671808
 Total energy in the final basis set =    -1399.7939671808

 --------------------------------------------------------------
             Orbital Energies (a.u.) and Symmetries
 --------------------------------------------------------------

 Alpha MOs, Restricted
 -- Occupied --                  
-101.60 -101.57  -77.12  -24.75  -10.35   -9.52   -9.48   -7.28
  1 A'    2 A'    3 A'    4 A'    5 A'    6 A'    7 A'    8 A'                 
 -7.273  -7.273  -7.247  -7.238  -7.238  -6.614  -4.777  -4.772
  1 A"    9 A'   10 A'    2 A"   11 A'   12 A'   13 A'    3 A"                 
 -4.771  -1.296  -0.915  -0.860  -0.733  -0.632  -0.553  -0.529
 14 A'   15 A'   16 A'   17 A'   18 A'   19 A'   20 A'    4 A"                 
 -0.506  -0.423  -0.393  -0.380  -0.364  -0.361  -0.322  -0.270
 21 A'   22 A'    5 A"   23 A'    6 A"   24 A'   25 A'    7 A"                 
 -- Virtual --                   
 -0.094  -0.071  -0.018  -0.004   0.023   0.036   0.039   0.051
  8 A"   26 A'   27 A'   28 A'   29 A'   30 A'    9 A"   31 A'                 
  0.062   0.069   0.078   0.087   0.101   0.107   0.113   0.116
 32 A'   33 A'   10 A"   11 A"   34 A'   35 A'   36 A'   12 A"                 
  0.130   0.139   0.168   0.186   0.221   0.266   0.278   0.279
 37 A'   38 A'   39 A'   40 A'   41 A'   42 A'   13 A"   43 A'                 
  0.285   0.298   0.326   0.362   0.401   0.423   0.433   0.444
 14 A"   44 A'   45 A'   46 A'   47 A'   48 A'   15 A"   49 A'                 
  0.468   0.491   0.499   0.517   0.535   0.601   0.605   0.620
 16 A"   50 A'   17 A"   51 A'   52 A'   53 A'   18 A"   19 A"                 
  0.710   0.771   0.817   0.819   0.841   0.853   0.853   0.866
 54 A'   55 A'   56 A'   20 A"   21 A"   22 A"   57 A'   58 A'                 
  0.890   0.907   0.919   0.921   0.954   1.072   1.124   1.220
 59 A'   23 A"   60 A'   61 A'   62 A'   63 A'   64 A'   65 A'                 
  1.267   1.333   1.409   1.414   1.448   1.551   1.647   1.708
 24 A"   66 A'   67 A'   25 A"   26 A"   27 A"   68 A'   69 A'                 
  1.746   1.789   1.859   1.919   2.210   2.254   2.265   2.280
 70 A'   71 A'   72 A'   73 A'   28 A"   29 A"   74 A'   75 A'                 
  2.363   2.422   2.615   2.997   3.084   3.725   3.734   3.945
 76 A'   77 A'   30 A"   78 A'   79 A'   31 A"   80 A'   32 A"                 
  3.985   4.652   6.247   6.303   6.506   6.899   9.640   9.711
 81 A'   82 A'   33 A"   83 A'   84 A'   85 A'   86 A'   87 A'                 
 13.775  13.903  13.961  23.379  25.754  25.832  25.866  25.895
 34 A"   88 A'   89 A'   90 A'   35 A"   36 A"   91 A'   92 A'                 
 26.138  26.277  66.697 163.010 215.620 215.698
 93 A'   94 A'   95 A'   96 A'   97 A'   98 A'                                 

 Beta MOs, Restricted
 -- Occupied --                  
-101.60 -101.57  -77.12  -24.75  -10.35   -9.52   -9.48   -7.28
  1 A'    2 A'    3 A'    4 A'    5 A'    6 A'    7 A'    8 A'                 
 -7.273  -7.273  -7.247  -7.238  -7.238  -6.614  -4.777  -4.772
  1 A"    9 A'   10 A'    2 A"   11 A'   12 A'   13 A'    3 A"                 
 -4.771  -1.296  -0.915  -0.860  -0.733  -0.632  -0.553  -0.529
 14 A'   15 A'   16 A'   17 A'   18 A'   19 A'   20 A'    4 A"                 
 -0.506  -0.423  -0.393  -0.380  -0.364  -0.361  -0.322  -0.270
 21 A'   22 A'    5 A"   23 A'    6 A"   24 A'   25 A'    7 A"                 
 -- Virtual --                   
 -0.094  -0.071  -0.018  -0.004   0.023   0.036   0.039   0.051
  8 A"   26 A'   27 A'   28 A'   29 A'   30 A'    9 A"   31 A'                 
  0.062   0.069   0.078   0.087   0.101   0.107   0.113   0.116
 32 A'   33 A'   10 A"   11 A"   34 A'   35 A'   36 A'   12 A"                 
  0.130   0.139   0.168   0.186   0.221   0.266   0.278   0.279
 37 A'   38 A'   39 A'   40 A'   41 A'   42 A'   13 A"   43 A'                 
  0.285   0.298   0.326   0.362   0.401   0.423   0.433   0.444
 14 A"   44 A'   45 A'   46 A'   47 A'   48 A'   15 A"   49 A'                 
  0.468   0.491   0.499   0.517   0.535   0.601   0.605   0.620
 16 A"   50 A'   17 A"   51 A'   52 A'   53 A'   18 A"   19 A"                 
  0.710   0.771   0.817   0.819   0.841   0.853   0.853   0.866
 54 A'   55 A'   56 A'   20 A"   21 A"   22 A"   57 A'   58 A'                 
  0.890   0.907   0.919   0.921   0.954   1.072   1.124   1.220
 59 A'   23 A"   60 A'   61 A'   62 A'   63 A'   64 A'   65 A'                 
  1.267   1.333   1.409   1.414   1.448   1.551   1.647   1.708
 24 A"   66 A'   67 A'   25 A"   26 A"   27 A"   68 A'   69 A'                 
  1.746   1.789   1.859   1.919   2.210   2.254   2.265   2.280
 70 A'   71 A'   72 A'   73 A'   28 A"   29 A"   74 A'   75 A'                 
  2.363   2.422   2.615   2.997   3.084   3.725   3.734   3.945
 76 A'   77 A'   30 A"   78 A'   79 A'   31 A"   80 A'   32 A"                 
  3.985   4.652   6.247   6.303   6.506   6.899   9.640   9.711
 81 A'   82 A'   33 A"   83 A'   84 A'   85 A'   86 A'   87 A'                 
 13.775  13.903  13.961  23.379  25.754  25.832  25.866  25.895
 34 A"   88 A'   89 A'   90 A'   35 A"   36 A"   91 A'   92 A'                 
 26.138  26.277  66.697 163.010 215.620 215.698
 93 A'   94 A'   95 A'   96 A'   97 A'   98 A'                                 
 --------------------------------------------------------------

          Ground-State Mulliken Net Atomic Charges

     Atom                 Charge (a.u.)
  ----------------------------------------
      1 C                    -0.379755
      2 P                     0.068556
      3 Cl                   -0.035811
      4 Cl                    0.302742
      5 F                     0.044267
  ----------------------------------------
  Sum of atomic charges =    -0.000000

 -----------------------------------------------------------------
                    Cartesian Multipole Moments
 -----------------------------------------------------------------
    Charge (ESU x 10^10)
                -0.0000
    Dipole Moment (Debye)
         X       1.1311      Y       0.8560      Z      -0.0000
       Tot       1.4185
    Quadrupole Moments (Debye-Ang)
        XX     -49.6133     XY      -0.1664     YY     -49.7155
        XZ       0.0000     YZ      -0.0000     ZZ     -48.9595
    Octopole Moments (Debye-Ang^2)
       XXX      18.0754    XXY      -1.9081    XYY       1.0087
       YYY      -6.3796    XXZ       0.0000    XYZ       0.0000
       YYZ      -0.0000    XZZ       2.0924    YZZ      -3.0817
       ZZZ       0.0000
    Hexadecapole Moments (Debye-Ang^3)
      XXXX    -870.2652   XXXY      25.2478   XXYY    -183.0237
      XYYY      14.2202   YYYY    -213.7520   XXXZ       0.0000
      XXYZ      -0.0000   XYYZ       0.0000   YYYZ       0.0000
      XXZZ    -163.9408   XYZZ       3.9908   YYZZ     -44.8777
      XZZZ       0.0000   YZZZ      -0.0000   ZZZZ     -59.8924
 -----------------------------------------------------------------
 Calculating analytic gradient of the SCF energy
 Gradient of SCF Energy
            1           2           3           4           5
    1  -0.0037889   0.0018763   0.0003890   0.0012851   0.0002385
    2   0.0025785  -0.0024826   0.0003401   0.0001823  -0.0006183
    3  -0.0000000  -0.0000000   0.0000000   0.0000000   0.0000000
 Max gradient component =       3.789E-03
 RMS gradient           =       1.485E-03
 Gradient time:  CPU 4.09 s  wall 2.04 s
 Geometry Optimization Parameters
   NAtoms,    NIC,     NZ,  NCons,   NDum,   NFix, NCnnct, MaxDiis
        5      20       5       0       0       0       0       0

 Cartesian Hessian Update
 Hessian Updated using BFGS Update


** GEOMETRY OPTIMIZATION IN DELOCALIZED INTERNAL COORDINATES **
   Searching for a Minimum

   Optimization Cycle:   6

                       Coordinates (Angstroms)
     ATOM                X               Y               Z
      1  C         0.6086119202   -0.2914959539    0.0000000000
      2  P        -0.5180476263    0.9632446851    0.0000000000
      3  Cl       -2.3146587533   -0.1078613505    0.0000000000
      4  Cl        2.3050662717    0.0836160755    0.0000000000
      5  F         0.3821755483   -1.5961369774    0.0000000000
   Point Group: cs    Number of degrees of freedom:     7


   Energy is  -1399.793967181

 Hessian Updated using BFGS Update

  7 Hessian modes will be used to form the next step
  Hessian Eigenvalues:
     0.171593    0.208824    0.250263    0.252945    0.290959    0.432003
     0.490427

 Minimum Search - Taking Simple RFO Step
 Searching for Lamda that Minimizes Along All modes
 Value Taken    Lamda =  -0.00004724
 Step Taken.  Stepsize is  0.014445

                             Maximum     Tolerance    Cnvgd?
         Gradient           0.002212      0.000300      NO
         Displacement       0.010073      0.001200      NO
         Energy change     -0.000225      0.000001      NO


 New Cartesian Coordinates Obtained by Inverse Iteration

 Displacement from previous Coordinates is:  0.011257
 ----------------------------------------------------------------
             Standard Nuclear Orientation (Angstroms)
    I     Atom           X                Y                Z
 ----------------------------------------------------------------
    1      C       0.6116216888    -0.2915887589     0.0000000000
    2      P      -0.5187931330     0.9667244282     0.0000000000
    3      Cl     -2.3149639664    -0.1104771530     0.0000000000
    4      Cl      2.3042966328     0.0817286827     0.0000000000
    5      F       0.3809861384    -1.5950207202     0.0000000000
 ----------------------------------------------------------------
 Molecular Point Group                 Cs    NOp =  2
 Largest Abelian Subgroup              Cs    NOp =  2
 Nuclear Repulsion Energy =   326.7581409930 hartrees
 There are       32 alpha and       32 beta electrons
 Applying Cartesian multipole field
    Component          Value
    ---------          -----
     (2,0,0)        1.00000E-11
     (0,2,0)        2.00000E-11
     (0,0,2)       -3.00000E-11
 Nucleus-field energy     =     0.0000000094 hartrees
 Requested basis set is 6-311++G(d,p)
 There are 51 shells and 134 basis functions
 A cutoff of  1.0D-11 yielded   1106 shell pairs
 There are      8282 function pairs (      8933 Cartesian)
 Smallest overlap matrix eigenvalue = 2.51E-04
 Guess MOs from SCF MO coefficient file

 -----------------------------------------------------------------------
  General SCF calculation program by
  Eric Jon Sundstrom, Paul Horn, Yuezhi Mao, Dmitri Zuev, Alec White,
  David Stuck, Shaama M.S., Shane Yost, Joonho Lee, David Small,
  Daniel Levine, Susi Lehtola, Hugh Burton, Evgeny Epifanovsky
 -----------------------------------------------------------------------
 Exchange:     0.2000 Hartree-Fock + 0.0800 Slater + 0.7200 B88
 Correlation:  0.1900 VWN1RPA + 0.8100 LYP
 Using SG-1 standard quadrature grid
 using 4 threads for integral computing
 -------------------------------------------------------
 OpenMP Integral computing Module                
 Release: version 2.0, May 2017, Q-Chem Inc. Pleasanton 
 -------------------------------------------------------
 -------------------------------------------------------
 OpenMP BLAS3 based DFT computing Module                
 Release: version 1.0, May 2013, Q-Chem Inc. Pittsburgh 
 -------------------------------------------------------
 A restricted SCF calculation will be
 performed using DIIS
 SCF converges when DIIS error is below 1.0e-08
 ---------------------------------------
  Cycle       Energy         DIIS error
 ---------------------------------------
    1   -1399.7939687401      7.89e-05  
    2   -1399.7939879626      3.52e-05  
    3   -1399.7939821284      5.91e-05  
    4   -1399.7939911103      6.44e-06  
    5   -1399.7939911907      2.43e-06  
    6   -1399.7939911996      7.74e-07  
    7   -1399.7939912006      1.34e-07  
    8   -1399.7939912006      5.81e-08  
    9   -1399.7939912007      1.14e-08  
   10   -1399.7939912007      2.11e-09  Convergence criterion met
 ---------------------------------------
 SCF time:   CPU 12.29s  wall 5.00s 
 SCF   energy in the final basis set =    -1399.7939912007
 Total energy in the final basis set =    -1399.7939912007

 --------------------------------------------------------------
             Orbital Energies (a.u.) and Symmetries
 --------------------------------------------------------------

 Alpha MOs, Restricted
 -- Occupied --                  
-101.60 -101.57  -77.12  -24.75  -10.36   -9.52   -9.48   -7.28
  1 A'    2 A'    3 A'    4 A'    5 A'    6 A'    7 A'    8 A'                 
 -7.274  -7.274  -7.246  -7.238  -7.237  -6.614  -4.777  -4.772
  1 A"    9 A'   10 A'    2 A"   11 A'   12 A'   13 A'    3 A"                 
 -4.771  -1.297  -0.917  -0.860  -0.732  -0.632  -0.553  -0.529
 14 A'   15 A'   16 A'   17 A'   18 A'   19 A'   20 A'    4 A"                 
 -0.506  -0.423  -0.394  -0.380  -0.364  -0.361  -0.322  -0.270
 21 A'   22 A'    5 A"   23 A'    6 A"   24 A'   25 A'    7 A"                 
 -- Virtual --                   
 -0.094  -0.071  -0.018  -0.003   0.023   0.037   0.039   0.051
  8 A"   26 A'   27 A'   28 A'   29 A'   30 A'    9 A"   31 A'                 
  0.062   0.069   0.077   0.087   0.101   0.108   0.113   0.116
 32 A'   33 A'   10 A"   11 A"   34 A'   35 A'   36 A'   12 A"                 
  0.130   0.139   0.168   0.186   0.221   0.266   0.278   0.278
 37 A'   38 A'   39 A'   40 A'   41 A'   42 A'   13 A"   43 A'                 
  0.285   0.298   0.325   0.362   0.400   0.424   0.433   0.443
 14 A"   44 A'   45 A'   46 A'   47 A'   48 A'   15 A"   49 A'                 
  0.468   0.491   0.499   0.517   0.536   0.601   0.606   0.620
 16 A"   50 A'   17 A"   51 A'   52 A'   53 A'   18 A"   19 A"                 
  0.710   0.771   0.817   0.819   0.841   0.853   0.853   0.867
 54 A'   55 A'   56 A'   20 A"   21 A"   57 A'   22 A"   58 A'                 
  0.891   0.906   0.918   0.921   0.952   1.072   1.125   1.219
 59 A'   23 A"   60 A'   61 A'   62 A'   63 A'   64 A'   65 A'                 
  1.266   1.332   1.409   1.416   1.446   1.551   1.648   1.709
 24 A"   66 A'   67 A'   25 A"   26 A"   27 A"   68 A'   69 A'                 
  1.745   1.789   1.856   1.920   2.210   2.255   2.265   2.280
 70 A'   71 A'   72 A'   73 A'   28 A"   29 A"   74 A'   75 A'                 
  2.362   2.422   2.614   2.999   3.080   3.724   3.734   3.945
 76 A'   77 A'   30 A"   78 A'   79 A'   31 A"   80 A'   32 A"                 
  3.985   4.652   6.247   6.303   6.506   6.897   9.641   9.712
 81 A'   82 A'   33 A"   83 A'   84 A'   85 A'   86 A'   87 A'                 
 13.775  13.902  13.958  23.379  25.754  25.832  25.866  25.895
 34 A"   88 A'   89 A'   90 A'   35 A"   36 A"   91 A'   92 A'                 
 26.136  26.277  66.697 163.006 215.621 215.699
 93 A'   94 A'   95 A'   96 A'   97 A'   98 A'                                 

 Beta MOs, Restricted
 -- Occupied --                  
-101.60 -101.57  -77.12  -24.75  -10.36   -9.52   -9.48   -7.28
  1 A'    2 A'    3 A'    4 A'    5 A'    6 A'    7 A'    8 A'                 
 -7.274  -7.274  -7.246  -7.238  -7.237  -6.614  -4.777  -4.772
  1 A"    9 A'   10 A'    2 A"   11 A'   12 A'   13 A'    3 A"                 
 -4.771  -1.297  -0.917  -0.860  -0.732  -0.632  -0.553  -0.529
 14 A'   15 A'   16 A'   17 A'   18 A'   19 A'   20 A'    4 A"                 
 -0.506  -0.423  -0.394  -0.380  -0.364  -0.361  -0.322  -0.270
 21 A'   22 A'    5 A"   23 A'    6 A"   24 A'   25 A'    7 A"                 
 -- Virtual --                   
 -0.094  -0.071  -0.018  -0.003   0.023   0.037   0.039   0.051
  8 A"   26 A'   27 A'   28 A'   29 A'   30 A'    9 A"   31 A'                 
  0.062   0.069   0.077   0.087   0.101   0.108   0.113   0.116
 32 A'   33 A'   10 A"   11 A"   34 A'   35 A'   36 A'   12 A"                 
  0.130   0.139   0.168   0.186   0.221   0.266   0.278   0.278
 37 A'   38 A'   39 A'   40 A'   41 A'   42 A'   13 A"   43 A'                 
  0.285   0.298   0.325   0.362   0.400   0.424   0.433   0.443
 14 A"   44 A'   45 A'   46 A'   47 A'   48 A'   15 A"   49 A'                 
  0.468   0.491   0.499   0.517   0.536   0.601   0.606   0.620
 16 A"   50 A'   17 A"   51 A'   52 A'   53 A'   18 A"   19 A"                 
  0.710   0.771   0.817   0.819   0.841   0.853   0.853   0.867
 54 A'   55 A'   56 A'   20 A"   21 A"   57 A'   22 A"   58 A'                 
  0.891   0.906   0.918   0.921   0.952   1.072   1.125   1.219
 59 A'   23 A"   60 A'   61 A'   62 A'   63 A'   64 A'   65 A'                 
  1.266   1.332   1.409   1.416   1.446   1.551   1.648   1.709
 24 A"   66 A'   67 A'   25 A"   26 A"   27 A"   68 A'   69 A'                 
  1.745   1.789   1.856   1.920   2.210   2.255   2.265   2.280
 70 A'   71 A'   72 A'   73 A'   28 A"   29 A"   74 A'   75 A'                 
  2.362   2.422   2.614   2.999   3.080   3.724   3.734   3.945
 76 A'   77 A'   30 A"   78 A'   79 A'   31 A"   80 A'   32 A"                 
  3.985   4.652   6.247   6.303   6.506   6.897   9.641   9.712
 81 A'   82 A'   33 A"   83 A'   84 A'   85 A'   86 A'   87 A'                 
 13.775  13.902  13.958  23.379  25.754  25.832  25.866  25.895
 34 A"   88 A'   89 A'   90 A'   35 A"   36 A"   91 A'   92 A'                 
 26.136  26.277  66.697 163.006 215.621 215.699
 93 A'   94 A'   95 A'   96 A'   97 A'   98 A'                                 
 --------------------------------------------------------------

          Ground-State Mulliken Net Atomic Charges

     Atom                 Charge (a.u.)
  ----------------------------------------
      1 C                    -0.381711
      2 P                     0.067821
      3 Cl                   -0.037190
      4 Cl                    0.306037
      5 F                     0.045043
  ----------------------------------------
  Sum of atomic charges =    -0.000000

 -----------------------------------------------------------------
                    Cartesian Multipole Moments
 -----------------------------------------------------------------
    Charge (ESU x 10^10)
                -0.0000
    Dipole Moment (Debye)
         X       1.1749      Y       0.8584      Z      -0.0000
       Tot       1.4551
    Quadrupole Moments (Debye-Ang)
        XX     -49.6065     XY      -0.1704     YY     -49.6999
        XZ      -0.0000     YZ      -0.0000     ZZ     -48.9794
    Octopole Moments (Debye-Ang^2)
       XXX      18.4103    XXY      -1.8938    XYY       1.0512
       YYY      -6.3541    XXZ      -0.0000    XYZ       0.0000
       YYZ       0.0000    XZZ       2.1640    YZZ      -3.0932
       ZZZ      -0.0000
    Hexadecapole Moments (Debye-Ang^3)
      XXXX    -870.4080   XXXY      25.2775   XXYY    -183.0352
      XYYY      14.2406   YYYY    -214.1259   XXXZ      -0.0000
      XXYZ      -0.0000   XYYZ      -0.0000   YYYZ      -0.0000
      XXZZ    -163.9369   XYZZ       4.0027   YYZZ     -44.9777
      XZZZ      -0.0000   YZZZ      -0.0000   ZZZZ     -59.9703
 -----------------------------------------------------------------
 Calculating analytic gradient of the SCF energy
 Gradient of SCF Energy
            1           2           3           4           5
    1  -0.0003255   0.0005698  -0.0001742  -0.0001439   0.0000739
    2   0.0000954   0.0002450  -0.0001309   0.0000366  -0.0002460
    3  -0.0000000   0.0000000  -0.0000000   0.0000000   0.0000000
 Max gradient component =       5.698E-04
 RMS gradient           =       2.058E-04
 Gradient time:  CPU 4.08 s  wall 1.66 s
 Geometry Optimization Parameters
   NAtoms,    NIC,     NZ,  NCons,   NDum,   NFix, NCnnct, MaxDiis
        5      20       5       0       0       0       0       0

 Cartesian Hessian Update
 Hessian Updated using BFGS Update


** GEOMETRY OPTIMIZATION IN DELOCALIZED INTERNAL COORDINATES **
   Searching for a Minimum

   Optimization Cycle:   7

                       Coordinates (Angstroms)
     ATOM                X               Y               Z
      1  C         0.6116216888   -0.2915887589    0.0000000000
      2  P        -0.5187931330    0.9667244282    0.0000000000
      3  Cl       -2.3149639664   -0.1104771530    0.0000000000
      4  Cl        2.3042966328    0.0817286827    0.0000000000
      5  F         0.3809861384   -1.5950207202    0.0000000000
   Point Group: cs    Number of degrees of freedom:     7


   Energy is  -1399.793991201

 Hessian Updated using BFGS Update

  7 Hessian modes will be used to form the next step
  Hessian Eigenvalues:
     0.175059    0.200801    0.252264    0.266211    0.291613    0.410396
     0.485362

 Minimum Search - Taking Simple RFO Step
 Searching for Lamda that Minimizes Along All modes
 Value Taken    Lamda =  -0.00000187
 Step Taken.  Stepsize is  0.002688

                             Maximum     Tolerance    Cnvgd?
         Gradient           0.000370      0.000300      NO
         Displacement       0.001660      0.001200      NO
         Energy change     -0.000024      0.000001      NO


 New Cartesian Coordinates Obtained by Inverse Iteration

 Displacement from previous Coordinates is:  0.003758
 ----------------------------------------------------------------
             Standard Nuclear Orientation (Angstroms)
    I     Atom           X                Y                Z
 ----------------------------------------------------------------
    1      C       0.6121788739    -0.2912275160     0.0000000000
    2      P      -0.5195756033     0.9663863288     0.0000000000
    3      Cl     -2.3154178671    -0.1107393137     0.0000000000
    4      Cl      2.3053576219     0.0810697350     0.0000000000
    5      F       0.3806043351    -1.5941227553     0.0000000000
 ----------------------------------------------------------------
 Molecular Point Group                 Cs    NOp =  2
 Largest Abelian Subgroup              Cs    NOp =  2
 Nuclear Repulsion Energy =   326.7308773281 hartrees
 There are       32 alpha and       32 beta electrons
 Applying Cartesian multipole field
    Component          Value
    ---------          -----
     (2,0,0)        1.00000E-11
     (0,2,0)        2.00000E-11
     (0,0,2)       -3.00000E-11
 Nucleus-field energy     =     0.0000000094 hartrees
 Requested basis set is 6-311++G(d,p)
 There are 51 shells and 134 basis functions
 A cutoff of  1.0D-11 yielded   1106 shell pairs
 There are      8282 function pairs (      8933 Cartesian)
 Smallest overlap matrix eigenvalue = 2.51E-04
 Guess MOs from SCF MO coefficient file

 -----------------------------------------------------------------------
  General SCF calculation program by
  Eric Jon Sundstrom, Paul Horn, Yuezhi Mao, Dmitri Zuev, Alec White,
  David Stuck, Shaama M.S., Shane Yost, Joonho Lee, David Small,
  Daniel Levine, Susi Lehtola, Hugh Burton, Evgeny Epifanovsky
 -----------------------------------------------------------------------
 Exchange:     0.2000 Hartree-Fock + 0.0800 Slater + 0.7200 B88
 Correlation:  0.1900 VWN1RPA + 0.8100 LYP
 Using SG-1 standard quadrature grid
 using 4 threads for integral computing
 -------------------------------------------------------
 OpenMP Integral computing Module                
 Release: version 2.0, May 2017, Q-Chem Inc. Pleasanton 
 -------------------------------------------------------
 -------------------------------------------------------
 OpenMP BLAS3 based DFT computing Module                
 Release: version 1.0, May 2013, Q-Chem Inc. Pittsburgh 
 -------------------------------------------------------
 A restricted SCF calculation will be
 performed using DIIS
 SCF converges when DIIS error is below 1.0e-08
 ---------------------------------------
  Cycle       Energy         DIIS error
 ---------------------------------------
    1   -1399.7939913571      1.63e-05  
    2   -1399.7939922074      5.72e-06  
    3   -1399.7939920722      9.27e-06  
    4   -1399.7939922805      1.79e-06  
    5   -1399.7939922878      5.29e-07  
    6   -1399.7939922885      1.20e-07  
    7   -1399.7939922886      5.08e-08  
    8   -1399.7939922886      1.53e-08  
    9   -1399.7939922886      1.14e-09  Convergence criterion met
 ---------------------------------------
 SCF time:   CPU 10.95s  wall 4.00s 
 SCF   energy in the final basis set =    -1399.7939922886
 Total energy in the final basis set =    -1399.7939922886

 --------------------------------------------------------------
             Orbital Energies (a.u.) and Symmetries
 --------------------------------------------------------------

 Alpha MOs, Restricted
 -- Occupied --                  
-101.60 -101.57  -77.12  -24.75  -10.36   -9.52   -9.48   -7.28
  1 A'    2 A'    3 A'    4 A'    5 A'    6 A'    7 A'    8 A'                 
 -7.274  -7.274  -7.247  -7.238  -7.238  -6.614  -4.777  -4.772
  1 A"    9 A'   10 A'    2 A"   11 A'   12 A'   13 A'    3 A"                 
 -4.771  -1.297  -0.917  -0.860  -0.732  -0.632  -0.553  -0.529
 14 A'   15 A'   16 A'   17 A'   18 A'   19 A'   20 A'    4 A"                 
 -0.506  -0.423  -0.394  -0.380  -0.364  -0.361  -0.322  -0.270
 21 A'   22 A'    5 A"   23 A'    6 A"   24 A'   25 A'    7 A"                 
 -- Virtual --                   
 -0.094  -0.071  -0.018  -0.003   0.023   0.037   0.039   0.051
  8 A"   26 A'   27 A'   28 A'   29 A'   30 A'    9 A"   31 A'                 
  0.062   0.069   0.077   0.087   0.101   0.108   0.112   0.116
 32 A'   33 A'   10 A"   11 A"   34 A'   35 A'   36 A'   12 A"                 
  0.130   0.139   0.168   0.186   0.221   0.266   0.278   0.278
 37 A'   38 A'   39 A'   40 A'   41 A'   42 A'   13 A"   43 A'                 
  0.285   0.298   0.325   0.362   0.401   0.424   0.433   0.443
 14 A"   44 A'   45 A'   46 A'   47 A'   48 A'   15 A"   49 A'                 
  0.468   0.491   0.499   0.517   0.536   0.601   0.606   0.620
 16 A"   50 A'   17 A"   51 A'   52 A'   53 A'   18 A"   19 A"                 
  0.710   0.771   0.817   0.819   0.841   0.853   0.853   0.867
 54 A'   55 A'   56 A'   20 A"   21 A"   57 A'   22 A"   58 A'                 
  0.891   0.907   0.918   0.921   0.952   1.072   1.125   1.219
 59 A'   23 A"   60 A'   61 A'   62 A'   63 A'   64 A'   65 A'                 
  1.266   1.332   1.409   1.416   1.446   1.551   1.648   1.710
 24 A"   66 A'   67 A'   25 A"   26 A"   27 A"   68 A'   69 A'                 
  1.745   1.789   1.856   1.920   2.210   2.255   2.264   2.280
 70 A'   71 A'   72 A'   73 A'   28 A"   29 A"   74 A'   75 A'                 
  2.362   2.422   2.614   2.999   3.080   3.724   3.734   3.945
 76 A'   77 A'   30 A"   78 A'   79 A'   31 A"   80 A'   32 A"                 
  3.985   4.652   6.247   6.303   6.506   6.897   9.641   9.712
 81 A'   82 A'   33 A"   83 A'   84 A'   85 A'   86 A'   87 A'                 
 13.776  13.902  13.958  23.379  25.754  25.832  25.866  25.895
 34 A"   88 A'   89 A'   90 A'   35 A"   36 A"   91 A'   92 A'                 
 26.136  26.277  66.697 163.006 215.621 215.699
 93 A'   94 A'   95 A'   96 A'   97 A'   98 A'                                 

 Beta MOs, Restricted
 -- Occupied --                  
-101.60 -101.57  -77.12  -24.75  -10.36   -9.52   -9.48   -7.28
  1 A'    2 A'    3 A'    4 A'    5 A'    6 A'    7 A'    8 A'                 
 -7.274  -7.274  -7.247  -7.238  -7.238  -6.614  -4.777  -4.772
  1 A"    9 A'   10 A'    2 A"   11 A'   12 A'   13 A'    3 A"                 
 -4.771  -1.297  -0.917  -0.860  -0.732  -0.632  -0.553  -0.529
 14 A'   15 A'   16 A'   17 A'   18 A'   19 A'   20 A'    4 A"                 
 -0.506  -0.423  -0.394  -0.380  -0.364  -0.361  -0.322  -0.270
 21 A'   22 A'    5 A"   23 A'    6 A"   24 A'   25 A'    7 A"                 
 -- Virtual --                   
 -0.094  -0.071  -0.018  -0.003   0.023   0.037   0.039   0.051
  8 A"   26 A'   27 A'   28 A'   29 A'   30 A'    9 A"   31 A'                 
  0.062   0.069   0.077   0.087   0.101   0.108   0.112   0.116
 32 A'   33 A'   10 A"   11 A"   34 A'   35 A'   36 A'   12 A"                 
  0.130   0.139   0.168   0.186   0.221   0.266   0.278   0.278
 37 A'   38 A'   39 A'   40 A'   41 A'   42 A'   13 A"   43 A'                 
  0.285   0.298   0.325   0.362   0.401   0.424   0.433   0.443
 14 A"   44 A'   45 A'   46 A'   47 A'   48 A'   15 A"   49 A'                 
  0.468   0.491   0.499   0.517   0.536   0.601   0.606   0.620
 16 A"   50 A'   17 A"   51 A'   52 A'   53 A'   18 A"   19 A"                 
  0.710   0.771   0.817   0.819   0.841   0.853   0.853   0.867
 54 A'   55 A'   56 A'   20 A"   21 A"   57 A'   22 A"   58 A'                 
  0.891   0.907   0.918   0.921   0.952   1.072   1.125   1.219
 59 A'   23 A"   60 A'   61 A'   62 A'   63 A'   64 A'   65 A'                 
  1.266   1.332   1.409   1.416   1.446   1.551   1.648   1.710
 24 A"   66 A'   67 A'   25 A"   26 A"   27 A"   68 A'   69 A'                 
  1.745   1.789   1.856   1.920   2.210   2.255   2.264   2.280
 70 A'   71 A'   72 A'   73 A'   28 A"   29 A"   74 A'   75 A'                 
  2.362   2.422   2.614   2.999   3.080   3.724   3.734   3.945
 76 A'   77 A'   30 A"   78 A'   79 A'   31 A"   80 A'   32 A"                 
  3.985   4.652   6.247   6.303   6.506   6.897   9.641   9.712
 81 A'   82 A'   33 A"   83 A'   84 A'   85 A'   86 A'   87 A'                 
 13.776  13.902  13.958  23.379  25.754  25.832  25.866  25.895
 34 A"   88 A'   89 A'   90 A'   35 A"   36 A"   91 A'   92 A'                 
 26.136  26.277  66.697 163.006 215.621 215.699
 93 A'   94 A'   95 A'   96 A'   97 A'   98 A'                                 
 --------------------------------------------------------------

          Ground-State Mulliken Net Atomic Charges

     Atom                 Charge (a.u.)
  ----------------------------------------
      1 C                    -0.382110
      2 P                     0.067593
      3 Cl                   -0.036937
      4 Cl                    0.306202
      5 F                     0.045253
  ----------------------------------------
  Sum of atomic charges =    -0.000000

 -----------------------------------------------------------------
                    Cartesian Multipole Moments
 -----------------------------------------------------------------
    Charge (ESU x 10^10)
                -0.0000
    Dipole Moment (Debye)
         X       1.1732      Y       0.8540      Z      -0.0000
       Tot       1.4511
    Quadrupole Moments (Debye-Ang)
        XX     -49.5978     XY      -0.1710     YY     -49.7045
        XZ       0.0000     YZ      -0.0000     ZZ     -48.9812
    Octopole Moments (Debye-Ang^2)
       XXX      18.4030    XXY      -1.8890    XYY       1.0552
       YYY      -6.3469    XXZ       0.0000    XYZ       0.0000
       YYZ      -0.0000    XZZ       2.1617    YZZ      -3.0881
       ZZZ      -0.0000
    Hexadecapole Moments (Debye-Ang^3)
      XXXX    -870.8682   XXXY      25.2885   XXYY    -183.1204
      XYYY      14.2853   YYYY    -214.0031   XXXZ       0.0000
      XXYZ      -0.0000   XYYZ       0.0000   YYYZ       0.0000
      XXZZ    -164.0335   XYZZ       4.0155   YYZZ     -44.9591
      XZZZ      -0.0000   YZZZ      -0.0000   ZZZZ     -59.9776
 -----------------------------------------------------------------
 Calculating analytic gradient of the SCF energy
 Gradient of SCF Energy
            1           2           3           4           5
    1  -0.0001745   0.0002496  -0.0001690   0.0000724   0.0000214
    2  -0.0002134   0.0001362  -0.0000470   0.0000109   0.0001133
    3  -0.0000000  -0.0000000  -0.0000000  -0.0000000   0.0000000
 Max gradient component =       2.496E-04
 RMS gradient           =       1.173E-04
 Gradient time:  CPU 4.12 s  wall 1.44 s
 Geometry Optimization Parameters
   NAtoms,    NIC,     NZ,  NCons,   NDum,   NFix, NCnnct, MaxDiis
        5      20       5       0       0       0       0       0

 Cartesian Hessian Update
 Hessian Updated using BFGS Update


** GEOMETRY OPTIMIZATION IN DELOCALIZED INTERNAL COORDINATES **
   Searching for a Minimum

   Optimization Cycle:   8

                       Coordinates (Angstroms)
     ATOM                X               Y               Z
      1  C         0.6121788739   -0.2912275160    0.0000000000
      2  P        -0.5195756033    0.9663863288    0.0000000000
      3  Cl       -2.3154178671   -0.1107393137    0.0000000000
      4  Cl        2.3053576219    0.0810697350    0.0000000000
      5  F         0.3806043351   -1.5941227553    0.0000000000
   Point Group: cs    Number of degrees of freedom:     7


   Energy is  -1399.793992289

 Hessian Updated using BFGS Update

  7 Hessian modes will be used to form the next step
  Hessian Eigenvalues:
     0.140170    0.206918    0.217000    0.260170    0.325518    0.428136
     0.501511

 Minimum Search - Taking Simple RFO Step
 Searching for Lamda that Minimizes Along All modes
 Value Taken    Lamda =   0.00000000
 Step Taken.  Stepsize is  0.001625

                             Maximum     Tolerance    Cnvgd?
         Gradient           0.000217      0.000300     YES
         Displacement       0.001305      0.001200      NO
         Energy change     -0.000001      0.000001      NO


 New Cartesian Coordinates Obtained by Inverse Iteration

 Displacement from previous Coordinates is:  0.001705
 ----------------------------------------------------------------
             Standard Nuclear Orientation (Angstroms)
    I     Atom           X                Y                Z
 ----------------------------------------------------------------
    1      C       0.6124041733    -0.2908302662     0.0000000000
    2      P      -0.5199303487     0.9663356911     0.0000000000
    3      Cl     -2.3151155015    -0.1109762747     0.0000000000
    4      Cl      2.3054641124     0.0806726454     0.0000000000
    5      F       0.3803249251    -1.5938353169     0.0000000000
 ----------------------------------------------------------------
 Molecular Point Group                 Cs    NOp =  2
 Largest Abelian Subgroup              Cs    NOp =  2
 Nuclear Repulsion Energy =   326.7514329343 hartrees
 There are       32 alpha and       32 beta electrons
 Applying Cartesian multipole field
    Component          Value
    ---------          -----
     (2,0,0)        1.00000E-11
     (0,2,0)        2.00000E-11
     (0,0,2)       -3.00000E-11
 Nucleus-field energy     =     0.0000000094 hartrees
 Requested basis set is 6-311++G(d,p)
 There are 51 shells and 134 basis functions
 A cutoff of  1.0D-11 yielded   1106 shell pairs
 There are      8282 function pairs (      8933 Cartesian)
 Smallest overlap matrix eigenvalue = 2.51E-04
 Guess MOs from SCF MO coefficient file

 -----------------------------------------------------------------------
  General SCF calculation program by
  Eric Jon Sundstrom, Paul Horn, Yuezhi Mao, Dmitri Zuev, Alec White,
  David Stuck, Shaama M.S., Shane Yost, Joonho Lee, David Small,
  Daniel Levine, Susi Lehtola, Hugh Burton, Evgeny Epifanovsky
 -----------------------------------------------------------------------
 Exchange:     0.2000 Hartree-Fock + 0.0800 Slater + 0.7200 B88
 Correlation:  0.1900 VWN1RPA + 0.8100 LYP
 Using SG-1 standard quadrature grid
 using 4 threads for integral computing
 -------------------------------------------------------
 OpenMP Integral computing Module                
 Release: version 2.0, May 2017, Q-Chem Inc. Pleasanton 
 -------------------------------------------------------
 -------------------------------------------------------
 OpenMP BLAS3 based DFT computing Module                
 Release: version 1.0, May 2013, Q-Chem Inc. Pittsburgh 
 -------------------------------------------------------
 A restricted SCF calculation will be
 performed using DIIS
 SCF converges when DIIS error is below 1.0e-08
 ---------------------------------------
  Cycle       Energy         DIIS error
 ---------------------------------------
    1   -1399.7939922035      9.97e-06  
    2   -1399.7939925486      2.67e-06  
    3   -1399.7939925496      2.69e-06  
    4   -1399.7939925610      8.15e-07  
    5   -1399.7939925622      2.86e-07  
    6   -1399.7939925624      9.26e-08  
    7   -1399.7939925624      2.76e-08  
    8   -1399.7939925624      8.31e-09  Convergence criterion met
 ---------------------------------------
 SCF time:   CPU 9.75s  wall 4.00s 
 SCF   energy in the final basis set =    -1399.7939925624
 Total energy in the final basis set =    -1399.7939925624

 --------------------------------------------------------------
             Orbital Energies (a.u.) and Symmetries
 --------------------------------------------------------------

 Alpha MOs, Restricted
 -- Occupied --                  
-101.60 -101.57  -77.12  -24.75  -10.36   -9.52   -9.48   -7.28
  1 A'    2 A'    3 A'    4 A'    5 A'    6 A'    7 A'    8 A'                 
 -7.274  -7.274  -7.247  -7.238  -7.238  -6.614  -4.777  -4.772
  1 A"    9 A'   10 A'    2 A"   11 A'   12 A'   13 A'    3 A"                 
 -4.771  -1.297  -0.917  -0.860  -0.732  -0.632  -0.553  -0.529
 14 A'   15 A'   16 A'   17 A'   18 A'   19 A'   20 A'    4 A"                 
 -0.506  -0.423  -0.394  -0.380  -0.364  -0.362  -0.322  -0.270
 21 A'   22 A'    5 A"   23 A'    6 A"   24 A'   25 A'    7 A"                 
 -- Virtual --                   
 -0.094  -0.071  -0.018  -0.003   0.023   0.037   0.039   0.051
  8 A"   26 A'   27 A'   28 A'   29 A'   30 A'    9 A"   31 A'                 
  0.062   0.069   0.077   0.087   0.101   0.108   0.112   0.116
 32 A'   33 A'   10 A"   11 A"   34 A'   35 A'   36 A'   12 A"                 
  0.130   0.139   0.168   0.186   0.221   0.266   0.278   0.278
 37 A'   38 A'   39 A'   40 A'   41 A'   42 A'   13 A"   43 A'                 
  0.285   0.298   0.325   0.362   0.401   0.424   0.433   0.443
 14 A"   44 A'   45 A'   46 A'   47 A'   48 A'   15 A"   49 A'                 
  0.468   0.491   0.499   0.517   0.536   0.601   0.606   0.619
 16 A"   50 A'   17 A"   51 A'   52 A'   53 A'   18 A"   19 A"                 
  0.710   0.771   0.816   0.819   0.841   0.853   0.853   0.867
 54 A'   55 A'   56 A'   20 A"   21 A"   57 A'   22 A"   58 A'                 
  0.891   0.907   0.918   0.921   0.952   1.072   1.125   1.219
 59 A'   23 A"   60 A'   61 A'   62 A'   63 A'   64 A'   65 A'                 
  1.266   1.332   1.409   1.416   1.446   1.551   1.648   1.710
 24 A"   66 A'   67 A'   25 A"   26 A"   27 A"   68 A'   69 A'                 
  1.745   1.789   1.855   1.920   2.210   2.255   2.264   2.280
 70 A'   71 A'   72 A'   73 A'   28 A"   29 A"   74 A'   75 A'                 
  2.363   2.422   2.614   2.999   3.080   3.724   3.734   3.945
 76 A'   77 A'   30 A"   78 A'   79 A'   31 A"   80 A'   32 A"                 
  3.985   4.652   6.247   6.303   6.506   6.897   9.641   9.712
 81 A'   82 A'   33 A"   83 A'   84 A'   85 A'   86 A'   87 A'                 
 13.776  13.902  13.958  23.379  25.754  25.832  25.866  25.895
 34 A"   88 A'   89 A'   90 A'   35 A"   36 A"   91 A'   92 A'                 
 26.137  26.277  66.697 163.006 215.621 215.699
 93 A'   94 A'   95 A'   96 A'   97 A'   98 A'                                 

 Beta MOs, Restricted
 -- Occupied --                  
-101.60 -101.57  -77.12  -24.75  -10.36   -9.52   -9.48   -7.28
  1 A'    2 A'    3 A'    4 A'    5 A'    6 A'    7 A'    8 A'                 
 -7.274  -7.274  -7.247  -7.238  -7.238  -6.614  -4.777  -4.772
  1 A"    9 A'   10 A'    2 A"   11 A'   12 A'   13 A'    3 A"                 
 -4.771  -1.297  -0.917  -0.860  -0.732  -0.632  -0.553  -0.529
 14 A'   15 A'   16 A'   17 A'   18 A'   19 A'   20 A'    4 A"                 
 -0.506  -0.423  -0.394  -0.380  -0.364  -0.362  -0.322  -0.270
 21 A'   22 A'    5 A"   23 A'    6 A"   24 A'   25 A'    7 A"                 
 -- Virtual --                   
 -0.094  -0.071  -0.018  -0.003   0.023   0.037   0.039   0.051
  8 A"   26 A'   27 A'   28 A'   29 A'   30 A'    9 A"   31 A'                 
  0.062   0.069   0.077   0.087   0.101   0.108   0.112   0.116
 32 A'   33 A'   10 A"   11 A"   34 A'   35 A'   36 A'   12 A"                 
  0.130   0.139   0.168   0.186   0.221   0.266   0.278   0.278
 37 A'   38 A'   39 A'   40 A'   41 A'   42 A'   13 A"   43 A'                 
  0.285   0.298   0.325   0.362   0.401   0.424   0.433   0.443
 14 A"   44 A'   45 A'   46 A'   47 A'   48 A'   15 A"   49 A'                 
  0.468   0.491   0.499   0.517   0.536   0.601   0.606   0.619
 16 A"   50 A'   17 A"   51 A'   52 A'   53 A'   18 A"   19 A"                 
  0.710   0.771   0.816   0.819   0.841   0.853   0.853   0.867
 54 A'   55 A'   56 A'   20 A"   21 A"   57 A'   22 A"   58 A'                 
  0.891   0.907   0.918   0.921   0.952   1.072   1.125   1.219
 59 A'   23 A"   60 A'   61 A'   62 A'   63 A'   64 A'   65 A'                 
  1.266   1.332   1.409   1.416   1.446   1.551   1.648   1.710
 24 A"   66 A'   67 A'   25 A"   26 A"   27 A"   68 A'   69 A'                 
  1.745   1.789   1.855   1.920   2.210   2.255   2.264   2.280
 70 A'   71 A'   72 A'   73 A'   28 A"   29 A"   74 A'   75 A'                 
  2.363   2.422   2.614   2.999   3.080   3.724   3.734   3.945
 76 A'   77 A'   30 A"   78 A'   79 A'   31 A"   80 A'   32 A"                 
  3.985   4.652   6.247   6.303   6.506   6.897   9.641   9.712
 81 A'   82 A'   33 A"   83 A'   84 A'   85 A'   86 A'   87 A'                 
 13.776  13.902  13.958  23.379  25.754  25.832  25.866  25.895
 34 A"   88 A'   89 A'   90 A'   35 A"   36 A"   91 A'   92 A'                 
 26.137  26.277  66.697 163.006 215.621 215.699
 93 A'   94 A'   95 A'   96 A'   97 A'   98 A'                                 
 --------------------------------------------------------------

          Ground-State Mulliken Net Atomic Charges

     Atom                 Charge (a.u.)
  ----------------------------------------
      1 C                    -0.382525
      2 P                     0.067542
      3 Cl                   -0.036646
      4 Cl                    0.306621
      5 F                     0.045009
  ----------------------------------------
  Sum of atomic charges =    -0.000000

 -----------------------------------------------------------------
                    Cartesian Multipole Moments
 -----------------------------------------------------------------
    Charge (ESU x 10^10)
                -0.0000
    Dipole Moment (Debye)
         X       1.1721      Y       0.8542      Z      -0.0000
       Tot       1.4504
    Quadrupole Moments (Debye-Ang)
        XX     -49.5855     XY      -0.1704     YY     -49.7094
        XZ      -0.0000     YZ      -0.0000     ZZ     -48.9802
    Octopole Moments (Debye-Ang^2)
       XXX      18.3948    XXY      -1.8864    XYY       1.0536
       YYY      -6.3344    XXZ      -0.0000    XYZ       0.0000
       YYZ       0.0000    XZZ       2.1595    YZZ      -3.0832
       ZZZ      -0.0000
    Hexadecapole Moments (Debye-Ang^3)
      XXXX    -870.7119   XXXY      25.2878   XXYY    -183.1027
      XYYY      14.3097   YYYY    -213.9875   XXXZ      -0.0000
      XXYZ      -0.0000   XYYZ      -0.0000   YYYZ       0.0000
      XXZZ    -164.0147   XYZZ       4.0216   YYZZ     -44.9553
      XZZZ      -0.0000   YZZZ       0.0000   ZZZZ     -59.9754
 -----------------------------------------------------------------
 Calculating analytic gradient of the SCF energy
 Gradient of SCF Energy
            1           2           3           4           5
    1  -0.0000225   0.0000991  -0.0000766   0.0000196  -0.0000196
    2  -0.0000687   0.0000370   0.0000162  -0.0000351   0.0000506
    3  -0.0000000  -0.0000000   0.0000000  -0.0000000   0.0000000
 Max gradient component =       9.912E-05
 RMS gradient           =       4.252E-05
 Gradient time:  CPU 4.11 s  wall 1.75 s
 Geometry Optimization Parameters
   NAtoms,    NIC,     NZ,  NCons,   NDum,   NFix, NCnnct, MaxDiis
        5      20       5       0       0       0       0       0

 Cartesian Hessian Update
 Hessian Updated using BFGS Update


** GEOMETRY OPTIMIZATION IN DELOCALIZED INTERNAL COORDINATES **
   Searching for a Minimum

   Optimization Cycle:   9

                       Coordinates (Angstroms)
     ATOM                X               Y               Z
      1  C         0.6124041733   -0.2908302662    0.0000000000
      2  P        -0.5199303487    0.9663356911    0.0000000000
      3  Cl       -2.3151155015   -0.1109762747    0.0000000000
      4  Cl        2.3054641124    0.0806726454    0.0000000000
      5  F         0.3803249251   -1.5938353169    0.0000000000
   Point Group: cs    Number of degrees of freedom:     7


   Energy is  -1399.793992562

 Hessian Updated using BFGS Update

  7 Hessian modes will be used to form the next step
  Hessian Eigenvalues:
     0.119384    0.195361    0.217695    0.260362    0.310860    0.426590
     0.481185

 Minimum Search - Taking Simple RFO Step
 Searching for Lamda that Minimizes Along All modes
 Value Taken    Lamda =   0.00000000
 Step Taken.  Stepsize is  0.000631

                             Maximum     Tolerance    Cnvgd?
         Gradient           0.000062      0.000300     YES
         Displacement       0.000411      0.001200     YES
         Energy change     -0.000000      0.000001     YES


                       Distance Matrix (Angstroms)
             C (  1)   P (  2)   Cl(  3)   Cl(  4)
   P (  2)  1.691936
   Cl(  3)  2.933039  2.093631
   Cl(  4)  1.733340  2.960955  4.624552
   F (  5)  1.323512  2.713841  3.076405  2.551497

 Final energy is   -1399.7939925624360     


 ******************************
 **  OPTIMIZATION CONVERGED  **
 ******************************

                       Coordinates (Angstroms)
     ATOM                X               Y               Z
      1  C         0.6124041733   -0.2908302662    0.0000000000
      2  P        -0.5199303487    0.9663356911    0.0000000000
      3  Cl       -2.3151155015   -0.1109762747    0.0000000000
      4  Cl        2.3054641124    0.0806726454    0.0000000000
      5  F         0.3803249251   -1.5938353169    0.0000000000

Z-matrix Print:
$molecule
0 1
P 
C  1 1.691936
F  2 1.323512 1 127.891415
Cl 2 1.733340 1 119.633398 3 -180.000000 0
Cl 1 2.093631 2 101.041022 3 -0.000000 0
$end


 --------------------------------------------------------------
             Orbital Energies (a.u.) and Symmetries
 --------------------------------------------------------------

 Alpha MOs, Restricted
 -- Occupied --                  
-101.60 -101.57  -77.12  -24.75  -10.36   -9.52   -9.48   -7.28
  1 A'    2 A'    3 A'    4 A'    5 A'    6 A'    7 A'    8 A'                 
 -7.274  -7.274  -7.247  -7.238  -7.238  -6.614  -4.777  -4.772
  1 A"    9 A'   10 A'    2 A"   11 A'   12 A'   13 A'    3 A"                 
 -4.771  -1.297  -0.917  -0.860  -0.732  -0.632  -0.553  -0.529
 14 A'   15 A'   16 A'   17 A'   18 A'   19 A'   20 A'    4 A"                 
 -0.506  -0.423  -0.394  -0.380  -0.364  -0.362  -0.322  -0.270
 21 A'   22 A'    5 A"   23 A'    6 A"   24 A'   25 A'    7 A"                 
 -- Virtual --                   
 -0.094  -0.071  -0.018  -0.003   0.023   0.037   0.039   0.051
  8 A"   26 A'   27 A'   28 A'   29 A'   30 A'    9 A"   31 A'                 
  0.062   0.069   0.077   0.087   0.101   0.108   0.112   0.116
 32 A'   33 A'   10 A"   11 A"   34 A'   35 A'   36 A'   12 A"                 
  0.130   0.139   0.168   0.186   0.221   0.266   0.278   0.278
 37 A'   38 A'   39 A'   40 A'   41 A'   42 A'   13 A"   43 A'                 
  0.285   0.298   0.325   0.362   0.401   0.424   0.433   0.443
 14 A"   44 A'   45 A'   46 A'   47 A'   48 A'   15 A"   49 A'                 
  0.468   0.491   0.499   0.517   0.536   0.601   0.606   0.619
 16 A"   50 A'   17 A"   51 A'   52 A'   53 A'   18 A"   19 A"                 
  0.710   0.771   0.816   0.819   0.841   0.853   0.853   0.867
 54 A'   55 A'   56 A'   20 A"   21 A"   57 A'   22 A"   58 A'                 
  0.891   0.907   0.918   0.921   0.952   1.072   1.125   1.219
 59 A'   23 A"   60 A'   61 A'   62 A'   63 A'   64 A'   65 A'                 
  1.266   1.332   1.409   1.416   1.446   1.551   1.648   1.710
 24 A"   66 A'   67 A'   25 A"   26 A"   27 A"   68 A'   69 A'                 
  1.745   1.789   1.855   1.920   2.210   2.255   2.264   2.280
 70 A'   71 A'   72 A'   73 A'   28 A"   29 A"   74 A'   75 A'                 
  2.363   2.422   2.614   2.999   3.080   3.724   3.734   3.945
 76 A'   77 A'   30 A"   78 A'   79 A'   31 A"   80 A'   32 A"                 
  3.985   4.652   6.247   6.303   6.506   6.897   9.641   9.712
 81 A'   82 A'   33 A"   83 A'   84 A'   85 A'   86 A'   87 A'                 
 13.776  13.902  13.958  23.379  25.754  25.832  25.866  25.895
 34 A"   88 A'   89 A'   90 A'   35 A"   36 A"   91 A'   92 A'                 
 26.137  26.277  66.697 163.006 215.621 215.699
 93 A'   94 A'   95 A'   96 A'   97 A'   98 A'                                 

 Beta MOs, Restricted
 -- Occupied --                  
-101.60 -101.57  -77.12  -24.75  -10.36   -9.52   -9.48   -7.28
  1 A'    2 A'    3 A'    4 A'    5 A'    6 A'    7 A'    8 A'                 
 -7.274  -7.274  -7.247  -7.238  -7.238  -6.614  -4.777  -4.772
  1 A"    9 A'   10 A'    2 A"   11 A'   12 A'   13 A'    3 A"                 
 -4.771  -1.297  -0.917  -0.860  -0.732  -0.632  -0.553  -0.529
 14 A'   15 A'   16 A'   17 A'   18 A'   19 A'   20 A'    4 A"                 
 -0.506  -0.423  -0.394  -0.380  -0.364  -0.362  -0.322  -0.270
 21 A'   22 A'    5 A"   23 A'    6 A"   24 A'   25 A'    7 A"                 
 -- Virtual --                   
 -0.094  -0.071  -0.018  -0.003   0.023   0.037   0.039   0.051
  8 A"   26 A'   27 A'   28 A'   29 A'   30 A'    9 A"   31 A'                 
  0.062   0.069   0.077   0.087   0.101   0.108   0.112   0.116
 32 A'   33 A'   10 A"   11 A"   34 A'   35 A'   36 A'   12 A"                 
  0.130   0.139   0.168   0.186   0.221   0.266   0.278   0.278
 37 A'   38 A'   39 A'   40 A'   41 A'   42 A'   13 A"   43 A'                 
  0.285   0.298   0.325   0.362   0.401   0.424   0.433   0.443
 14 A"   44 A'   45 A'   46 A'   47 A'   48 A'   15 A"   49 A'                 
  0.468   0.491   0.499   0.517   0.536   0.601   0.606   0.619
 16 A"   50 A'   17 A"   51 A'   52 A'   53 A'   18 A"   19 A"                 
  0.710   0.771   0.816   0.819   0.841   0.853   0.853   0.867
 54 A'   55 A'   56 A'   20 A"   21 A"   57 A'   22 A"   58 A'                 
  0.891   0.907   0.918   0.921   0.952   1.072   1.125   1.219
 59 A'   23 A"   60 A'   61 A'   62 A'   63 A'   64 A'   65 A'                 
  1.266   1.332   1.409   1.416   1.446   1.551   1.648   1.710
 24 A"   66 A'   67 A'   25 A"   26 A"   27 A"   68 A'   69 A'                 
  1.745   1.789   1.855   1.920   2.210   2.255   2.264   2.280
 70 A'   71 A'   72 A'   73 A'   28 A"   29 A"   74 A'   75 A'                 
  2.363   2.422   2.614   2.999   3.080   3.724   3.734   3.945
 76 A'   77 A'   30 A"   78 A'   79 A'   31 A"   80 A'   32 A"                 
  3.985   4.652   6.247   6.303   6.506   6.897   9.641   9.712
 81 A'   82 A'   33 A"   83 A'   84 A'   85 A'   86 A'   87 A'                 
 13.776  13.902  13.958  23.379  25.754  25.832  25.866  25.895
 34 A"   88 A'   89 A'   90 A'   35 A"   36 A"   91 A'   92 A'                 
 26.137  26.277  66.697 163.006 215.621 215.699
 93 A'   94 A'   95 A'   96 A'   97 A'   98 A'                                 
 --------------------------------------------------------------

          Ground-State Mulliken Net Atomic Charges

     Atom                 Charge (a.u.)
  ----------------------------------------
      1 C                    -0.382525
      2 P                     0.067542
      3 Cl                   -0.036646
      4 Cl                    0.306621
      5 F                     0.045009
  ----------------------------------------
  Sum of atomic charges =    -0.000000

 -----------------------------------------------------------------
                    Cartesian Multipole Moments
 -----------------------------------------------------------------
    Charge (ESU x 10^10)
                -0.0000
    Dipole Moment (Debye)
         X       1.1721      Y       0.8542      Z      -0.0000
       Tot       1.4504
    Quadrupole Moments (Debye-Ang)
        XX     -49.5855     XY      -0.1704     YY     -49.7094
        XZ      -0.0000     YZ      -0.0000     ZZ     -48.9802
    Octopole Moments (Debye-Ang^2)
       XXX      18.3948    XXY      -1.8864    XYY       1.0536
       YYY      -6.3344    XXZ      -0.0000    XYZ       0.0000
       YYZ       0.0000    XZZ       2.1595    YZZ      -3.0832
       ZZZ      -0.0000
    Hexadecapole Moments (Debye-Ang^3)
      XXXX    -870.7119   XXXY      25.2878   XXYY    -183.1027
      XYYY      14.3097   YYYY    -213.9875   XXXZ      -0.0000
      XXYZ      -0.0000   XYYZ      -0.0000   YYYZ       0.0000
      XXZZ    -164.0147   XYZZ       4.0216   YYZZ     -44.9553
      XZZZ      -0.0000   YZZZ       0.0000   ZZZZ     -59.9754
 -----------------------------------------------------------------
Archival summary:
1\1\TWL02\OPT\ProcedureUnspecified\BasisUnspecified\l2111\taweetha\MonNov2613:13:232018MonNov2613:13:232018\0\\#,OPT,ProcedureUnspecified,BasisUnspecified,\\0,1\P\C,1,1.69194\F,2,1.32351,1,127.891\Cl,2,1.73334,1,119.633,3,-180,0\Cl,1,2.09363,2,101.041,3,-0,0\\\@

 Total job time:  60.45s(wall), 156.21s(cpu) 
 Mon Nov 26 13:13:23 2018

        *************************************************************
        *                                                           *
        *  Thank you very much for using Q-Chem.  Have a nice day.  *
        *                                                           *
        *************************************************************


 
User input: 2 of 2 
 
Q-Chem Developer Version!
                  Welcome to Q-Chem
     A Quantum Leap Into The Future Of Chemistry


 Q-Chem 5.1, Q-Chem, Inc., Pleasanton, CA (2018)

 Yihan Shao,  Zhengting Gan,  E. Epifanovsky,  A. T. B. Gilbert,  M. Wormit,  
 J. Kussmann,  A. W. Lange,  A. Behn,  Jia Deng,  Xintian Feng,  D. Ghosh,  
 M. Goldey,  P. R. Horn,  L. D. Jacobson,  I. Kaliman,  T. Kus,  A. Landau,  
 Jie Liu,  E. I. Proynov,  R. M. Richard,  R. P. Steele,  E. J. Sundstrom,  
 H. L. Woodcock III,  P. M. Zimmerman,  D. Zuev,  B. Albrecht,  E. Alguire,  
 S. A. Baeppler,  D. Barton,  Z. Benda,  Y. A. Bernard,  E. J. Berquist,  
 K. B. Bravaya,  H. Burton,  D. Casanova,  Chun-Min Chang,  Yunqing Chen,  
 A. Chien,  K. D. Closser,  M. P. Coons,  S. Coriani,  S. Dasgupta,  
 A. L. Dempwolff,  M. Diedenhofen,  Hainam Do,  R. G. Edgar,  Po-Tung Fang,  
 S. Faraji,  S. Fatehi,  Qingguo Feng,  K. D. Fenk,  J. Fosso-Tande,  
 Qinghui Ge,  A. Ghysels,  G. Gidofalvi,  J. Gomes,  J. Gonthier,  A. Gunina,  
 D. Hait,  M. W. D. Hanson-Heine,  P. H. P. Harbach,  A. W. Hauser,  
 J. E. Herr,  E. G. Hohenstein,  Z. C. Holden,  Kerwin Hui,  B. C. Huynh,  
 T.-C. Jagau,  Hyunjun Ji,  B. Kaduk,  K. Khistyaev,  Jaehoon Kim,  
 P. Klunzinger,  K. Koh,  D. Kosenkov,  L. Koulias,  T. Kowalczyk,  
 C. M. Krauter,  A. Kunitsa,  Ka Un Lao,  A. Laurent,  K. V. Lawler,  
 Joonho Lee,  D. Lefrancois,  S. Lehtola,  D. S. Levine,  Yi-Pei Li,  
 You-Sheng Lin,  Fenglai Liu,  E. Livshits,  A. Luenser,  P. Manohar,  
 E. Mansoor,  S. F. Manzer,  Shan-Ping Mao,  Yuezhi Mao,  N. Mardirossian,  
 A. V. Marenich,  T. Markovich,  L. A. Martinez-Martinez,  S. A. Maurer,  
 N. J. Mayhall,  S. C. McKenzie,  J.-M. Mewes,  A. F. Morrison,  
 J. W. Mullinax,  K. Nanda,  T. S. Nguyen-Beck,  R. Olivares-Amaya,  
 J. A. Parkhill,  T. M. Perrine,  F. Plasser,  P. Pokhilko,  S. Prager,  
 A. Prociuk,  E. Ramos,  D. R. Rehn,  F. Rob,  M. Schneider,  N. Sergueev,  
 S. M. Sharada,  S. Sharma,  D. W. Small,  T. Stauch,  T. Stein,  
 Yu-Chuan Su,  A. J. W. Thom,  A. Tkatchenko,  T. Tsuchimochi,  N. M. Tubman,  
 L. Vogt,  M. L. Vidal,  O. Vydrov,  M. A. Watson,  J. Wenzel,  
 M. de Wergifosse,  T. A. Wesolowski,  A. White,  J. Witte,  A. Yamada,  
 Jun Yang,  K. Yao,  S. Yeganeh,  S. R. Yost,  Zhi-Qiang You,  A. Zech,  
 Igor Ying Zhang,  Xing Zhang,  Yan Zhao,  Ying Zhu,  B. R. Brooks,  
 G. K. L. Chan,  C. J. Cramer,  M. S. Gordon,  W. J. Hehre,  A. Klamt,  
 M. W. Schmidt,  C. D. Sherrill,  D. G. Truhlar,  A. Aspuru-Guzik,  R. Baer,  
 A. T. Bell,  N. A. Besley,  Jeng-Da Chai,  A. E. DePrince, III,  
 R. A. DiStasio Jr.,  A. Dreuw,  B. D. Dunietz,  T. R. Furlani,  
 Chao-Ping Hsu,  Yousung Jung,  Jing Kong,  D. S. Lambrecht,  WanZhen Liang,  
 C. Ochsenfeld,  V. A. Rassolov,  L. V. Slipchenko,  J. E. Subotnik,  
 T. Van Voorhis,  J. M. Herbert,  A. I. Krylov,  P. M. W. Gill,  M. Head-Gordon

 Contributors to earlier versions of Q-Chem not listed above: 
 R. D. Adamson,  B. Austin,  J. Baker,  G. J. O. Beran,  K. Brandhorst,  
 S. T. Brown,  E. F. C. Byrd,  A. K. Chakraborty,  C.-L. Cheng,  
 Siu Hung Chien,  D. M. Chipman,  D. L. Crittenden,  H. Dachsel,  
 R. J. Doerksen,  A. D. Dutoi,  L. Fusti-Molnar,  W. A. Goddard III,  
 A. Golubeva-Zadorozhnaya,  S. R. Gwaltney,  G. Hawkins,  A. Heyden,  
 S. Hirata,  G. Kedziora,  F. J. Keil,  C. Kelley,  Jihan Kim,  R. A. King,  
 R. Z. Khaliullin,  P. P. Korambath,  W. Kurlancheek,  A. M. Lee,  M. S. Lee,  
 S. V. Levchenko,  Ching Yeh Lin,  D. Liotard,  R. C. Lochan,  I. Lotan,  
 P. E. Maslen,  N. Nair,  D. P. O'Neill,  D. Neuhauser,  E. Neuscamman,  
 C. M. Oana,  R. Olson,  B. Peters,  R. Peverati,  P. A. Pieniazek,  
 Y. M. Rhee,  J. Ritchie,  M. A. Rohrdanz,  E. Rosta,  N. J. Russ,  
 H. F. Schaefer III,  N. E. Schultz,  N. Shenvi,  A. C. Simmonett,  A. Sodt,  
 D. Stuck,  K. S. Thanthiriwatte,  V. Vanovschi,  Tao Wang,  A. Warshel,  
 C. F. Williams,  Q. Wu,  X. Xu,  W. Zhang

 Please cite Q-Chem as follows:
 Y. Shao et al., Mol. Phys. 113, 184-215 (2015)
 DOI: 10.1080/00268976.2014.952696

 Q-Chem 5.1.2 for Intel X86 EM64T Linux

 Parts of Q-Chem use Armadillo 8.300.2 (Tropical Shenanigans).
 http://arma.sourceforge.net/

 Q-Chem begins on Mon Nov 26 13:13:23 2018  

Host: 
0

     Scratch files written to /scratch/taweetham/qchem46097//
The previous job contains 0 fragments, simply inherited here
Input Ideriv = 2
Curr. Ideriv = -1
Max.  Ideriv = 2

Checking the input file for inconsistencies... 	...done.

--------------------------------------------------------------
User input:
--------------------------------------------------------------

$molecule
read
$end

$rem
   job_type 	frequency
   basis 	6-311++g**
   method	b3lyp	
$end


--------------------------------------------------------------
 ----------------------------------------------------------------
             Standard Nuclear Orientation (Angstroms)
    I     Atom           X                Y                Z
 ----------------------------------------------------------------
    1      C       0.6364844858    -0.2305904618    -0.0000000000
    2      P      -0.5490948731     0.9764925087     0.0000000000
    3      Cl     -2.2960715419    -0.1773546748     0.0000000000
    4      Cl      2.3119177435     0.2136952230    -0.0000000000
    5      F       0.4609034171    -1.5424037976     0.0000000000
 ----------------------------------------------------------------
 Molecular Point Group                 Cs    NOp =  2
 Largest Abelian Subgroup              Cs    NOp =  2
 Nuclear Repulsion Energy =   326.7514329343 hartrees
 There are       32 alpha and       32 beta electrons
 Requested basis set is 6-311++G(d,p)
 There are 51 shells and 134 basis functions

 Total QAlloc Memory Limit   2000 MB
 Mega-Array Size       188 MB
 MEM_STATIC part       192 MB

                       Distance Matrix (Angstroms)
             C (  1)   P (  2)   Cl(  3)   Cl(  4)
   P (  2)  1.691936
   Cl(  3)  2.933039  2.093631
   Cl(  4)  1.733340  2.960955  4.624552
   F (  5)  1.323512  2.713841  3.076405  2.551497

 A cutoff of  1.0D-11 yielded   1106 shell pairs
 There are      8282 function pairs (      8933 Cartesian)

 -------------------------------------------------------
 OpenMP Integral Computing Module                       
 Release: version 1.0, May 2013, Q-Chem Inc. Pittsburgh 
 -------------------------------------------------------
 Integral Job Info:
 Integral job number is                      11
 Integral operator is                         1
 short-range coefficients                     0
 long-range coefficients              100000000
 Omega coefficients                           0
 if combine SR and LR in K                    0
 Integral screening is                        0
 Integral computing path is                   2
 max size of driver memory is            800000
 size of driver memory is                593474
 size of scratch memory is              8114252
 max col of scratch BK array               1296
 max len of scratch array in speh3          155
 max len of scratch index in speh4           18
 max int batch size is                      520
 min int batch size is                       52
 fixed nKL is                                52
 max L of basis functions is                  2
 order of int derivative is                   0
 number of shells is                         51
 number of basis is                         139
 number of cartesian basis is               139
 number of contracted shell pairs          1106
 number of primitive shell pairs           3101
 maxK2 (contraction) of shell pair           36
 max number of K2 of shell pair               1
 max number of CS2 of shell pair            107
 max number of PS2 of shell pair            264
 mem total for path MDJ                  515122
 -------------------------------------------------------
 Smallest overlap matrix eigenvalue = 2.51E-04
 Guess from superposition of atomic densities
 Warning:  Energy on first SCF cycle will be non-variational
 SAD guess density has 64.000000 electrons

 -----------------------------------------------------------------------
  General SCF calculation program by
  Eric Jon Sundstrom, Paul Horn, Yuezhi Mao, Dmitri Zuev, Alec White,
  David Stuck, Shaama M.S., Shane Yost, Joonho Lee, David Small,
  Daniel Levine, Susi Lehtola, Hugh Burton, Evgeny Epifanovsky
 -----------------------------------------------------------------------
 Exchange:     0.2000 Hartree-Fock + 0.0800 Slater + 0.7200 B88
 Correlation:  0.1900 VWN1RPA + 0.8100 LYP
 Using SG-1 standard quadrature grid
 using 4 threads for integral computing
 -------------------------------------------------------
 OpenMP Integral computing Module                
 Release: version 2.0, May 2017, Q-Chem Inc. Pleasanton 
 -------------------------------------------------------
 -------------------------------------------------------
 OpenMP BLAS3 based DFT computing Module                
 Release: version 1.0, May 2013, Q-Chem Inc. Pittsburgh 
 -------------------------------------------------------
 A restricted SCF calculation will be
 performed using DIIS
 SCF converges when DIIS error is below 1.0e-08
 ---------------------------------------
  Cycle       Energy         DIIS error
 ---------------------------------------
    1   -1400.4872843175      4.34e-02  
    2   -1399.7713075296      3.48e-03  
    3   -1399.7404688125      5.38e-03  
    4   -1399.7927505099      7.65e-04  
    5   -1399.7934664058      4.58e-04  
    6   -1399.7939902962      1.27e-04  
    7   -1399.7940203256      4.39e-05  
    8   -1399.7940240225      9.21e-06  
    9   -1399.7940242066      1.09e-06  
   10   -1399.7940242092      4.71e-07  
   11   -1399.7940242096      1.49e-07  
   12   -1399.7940242097      2.86e-08  
   13   -1399.7940242097      4.57e-09  Convergence criterion met
 ---------------------------------------
 SCF time:   CPU 15.90s  wall 6.00s 
 SCF   energy in the final basis set =    -1399.7940242097
 Total energy in the final basis set =    -1399.7940242097

 --------------------------------------------------------------
             Orbital Energies (a.u.) and Symmetries
 --------------------------------------------------------------

 Alpha MOs, Restricted
 -- Occupied --                  
-101.60 -101.57  -77.12  -24.75  -10.36   -9.52   -9.48   -7.28
  1 A'    2 A'    3 A'    4 A'    5 A'    6 A'    7 A'    8 A'                 
 -7.274  -7.274  -7.247  -7.238  -7.238  -6.614  -4.777  -4.772
  1 A"    9 A'   10 A'    2 A"   11 A'   12 A'   13 A'    3 A"                 
 -4.771  -1.297  -0.917  -0.860  -0.732  -0.632  -0.553  -0.529
 14 A'   15 A'   16 A'   17 A'   18 A'   19 A'   20 A'    4 A"                 
 -0.506  -0.423  -0.394  -0.380  -0.364  -0.362  -0.322  -0.270
 21 A'   22 A'    5 A"   23 A'    6 A"   24 A'   25 A'    7 A"                 
 -- Virtual --                   
 -0.094  -0.071  -0.018  -0.003   0.023   0.037   0.039   0.051
  8 A"   26 A'   27 A'   28 A'   29 A'   30 A'    9 A"   31 A'                 
  0.062   0.069   0.077   0.087   0.101   0.108   0.112   0.116
 32 A'   33 A'   10 A"   11 A"   34 A'   35 A'   36 A'   12 A"                 
  0.130   0.139   0.168   0.186   0.221   0.266   0.278   0.278
 37 A'   38 A'   39 A'   40 A'   41 A'   42 A'   13 A"   43 A'                 
  0.285   0.298   0.325   0.362   0.401   0.424   0.433   0.443
 14 A"   44 A'   45 A'   46 A'   47 A'   48 A'   15 A"   49 A'                 
  0.468   0.491   0.499   0.517   0.536   0.601   0.606   0.619
 16 A"   50 A'   17 A"   51 A'   52 A'   53 A'   18 A"   19 A"                 
  0.710   0.771   0.816   0.819   0.841   0.853   0.853   0.867
 54 A'   55 A'   56 A'   20 A"   21 A"   57 A'   22 A"   58 A'                 
  0.891   0.907   0.918   0.921   0.952   1.072   1.125   1.219
 59 A'   23 A"   60 A'   61 A'   62 A'   63 A'   64 A'   65 A'                 
  1.266   1.332   1.409   1.416   1.446   1.551   1.648   1.710
 24 A"   66 A'   67 A'   25 A"   26 A"   27 A"   68 A'   69 A'                 
  1.745   1.789   1.855   1.920   2.210   2.255   2.264   2.280
 70 A'   71 A'   72 A'   73 A'   28 A"   29 A"   74 A'   75 A'                 
  2.362   2.422   2.614   2.999   3.080   3.724   3.734   3.945
 76 A'   77 A'   30 A"   78 A'   79 A'   31 A"   80 A'   32 A"                 
  3.985   4.652   6.247   6.303   6.506   6.897   9.641   9.712
 81 A'   82 A'   33 A"   83 A'   84 A'   85 A'   86 A'   87 A'                 
 13.776  13.902  13.958  23.379  25.754  25.832  25.866  25.895
 34 A"   88 A'   89 A'   90 A'   35 A"   36 A"   91 A'   92 A'                 
 26.137  26.277  66.697 163.006 215.621 215.699
 93 A'   94 A'   95 A'   96 A'   97 A'   98 A'                                 

 Beta MOs, Restricted
 -- Occupied --                  
-101.60 -101.57  -77.12  -24.75  -10.36   -9.52   -9.48   -7.28
  1 A'    2 A'    3 A'    4 A'    5 A'    6 A'    7 A'    8 A'                 
 -7.274  -7.274  -7.247  -7.238  -7.238  -6.614  -4.777  -4.772
  1 A"    9 A'   10 A'    2 A"   11 A'   12 A'   13 A'    3 A"                 
 -4.771  -1.297  -0.917  -0.860  -0.732  -0.632  -0.553  -0.529
 14 A'   15 A'   16 A'   17 A'   18 A'   19 A'   20 A'    4 A"                 
 -0.506  -0.423  -0.394  -0.380  -0.364  -0.362  -0.322  -0.270
 21 A'   22 A'    5 A"   23 A'    6 A"   24 A'   25 A'    7 A"                 
 -- Virtual --                   
 -0.094  -0.071  -0.018  -0.003   0.023   0.037   0.039   0.051
  8 A"   26 A'   27 A'   28 A'   29 A'   30 A'    9 A"   31 A'                 
  0.062   0.069   0.077   0.087   0.101   0.108   0.112   0.116
 32 A'   33 A'   10 A"   11 A"   34 A'   35 A'   36 A'   12 A"                 
  0.130   0.139   0.168   0.186   0.221   0.266   0.278   0.278
 37 A'   38 A'   39 A'   40 A'   41 A'   42 A'   13 A"   43 A'                 
  0.285   0.298   0.325   0.362   0.401   0.424   0.433   0.443
 14 A"   44 A'   45 A'   46 A'   47 A'   48 A'   15 A"   49 A'                 
  0.468   0.491   0.499   0.517   0.536   0.601   0.606   0.619
 16 A"   50 A'   17 A"   51 A'   52 A'   53 A'   18 A"   19 A"                 
  0.710   0.771   0.816   0.819   0.841   0.853   0.853   0.867
 54 A'   55 A'   56 A'   20 A"   21 A"   57 A'   22 A"   58 A'                 
  0.891   0.907   0.918   0.921   0.952   1.072   1.125   1.219
 59 A'   23 A"   60 A'   61 A'   62 A'   63 A'   64 A'   65 A'                 
  1.266   1.332   1.409   1.416   1.446   1.551   1.648   1.710
 24 A"   66 A'   67 A'   25 A"   26 A"   27 A"   68 A'   69 A'                 
  1.745   1.789   1.855   1.920   2.210   2.255   2.264   2.280
 70 A'   71 A'   72 A'   73 A'   28 A"   29 A"   74 A'   75 A'                 
  2.362   2.422   2.614   2.999   3.080   3.724   3.734   3.945
 76 A'   77 A'   30 A"   78 A'   79 A'   31 A"   80 A'   32 A"                 
  3.985   4.652   6.247   6.303   6.506   6.897   9.641   9.712
 81 A'   82 A'   33 A"   83 A'   84 A'   85 A'   86 A'   87 A'                 
 13.776  13.902  13.958  23.379  25.754  25.832  25.866  25.895
 34 A"   88 A'   89 A'   90 A'   35 A"   36 A"   91 A'   92 A'                 
 26.137  26.277  66.697 163.006 215.621 215.699
 93 A'   94 A'   95 A'   96 A'   97 A'   98 A'                                 
 --------------------------------------------------------------

          Ground-State Mulliken Net Atomic Charges

     Atom                 Charge (a.u.)
  ----------------------------------------
      1 C                    -0.382638
      2 P                     0.067619
      3 Cl                   -0.036743
      4 Cl                    0.306804
      5 F                     0.044959
  ----------------------------------------
  Sum of atomic charges =    -0.000000

 -----------------------------------------------------------------
                    Cartesian Multipole Moments
 -----------------------------------------------------------------
    Charge (ESU x 10^10)
                -0.0000
    Dipole Moment (Debye)
         X       1.1348      Y       0.9044      Z      -0.0000
       Tot       1.4512
    Quadrupole Moments (Debye-Ang)
        XX     -49.5453     XY      -0.1165     YY     -49.6629
        XZ       0.0000     YZ      -0.0000     ZZ     -48.9802
    Octopole Moments (Debye-Ang^2)
       XXX      16.8068    XXY      -2.8479    XYY       0.5826
       YYY     -11.1843    XXZ       0.0000    XYZ      -0.0000
       YYZ       0.0000    XZZ       1.6998    YZZ      -4.6287
       ZZZ       0.0000
    Hexadecapole Moments (Debye-Ang^3)
      XXXX    -873.0299   XXXY      11.7760   XXYY    -182.2453
      XYYY      -0.1722   YYYY    -213.9270   XXXZ      -0.0000
      XXYZ      -0.0000   XYYZ       0.0000   YYYZ       0.0000
      XXZZ    -164.0916   XYZZ      -1.1116   YYZZ     -45.0853
      XZZZ      -0.0000   YZZZ      -0.0000   ZZZZ     -59.9752
 -----------------------------------------------------------------
 Calculating MO derivatives via CPSCF
 D1JvT checksum  = 152820 11332.8725536291
 D1KAT checksum  = 337440 758.1358289990
   1         3          15      0.165842    0.055077
   2         3          15      0.021530    0.007294
   3         3          15      0.002800    0.001061
   4         3          15      0.000284    0.000113
   5        15           3      0.000017    0.000009
   6        18           0      0.000000    0.000000    Roots Converged
 Time for AOints: 4.0 s (CPU) 1.3 s (wall)
 ------------------------------------------------------------------------------
                     AOints        : Timing summary (seconds)
 ------------------------------------------------------------------------------
     job step          cpu (% of tot)      sys (% of tot)     wall (% of tot)
 ------------------------------------------------------------------------------
  cpscf_lag         0.2077E+02 (30.8)   0.4000E-05 (40.0)   0.7513E+01 (30.6)
  iterzp            0.4267E+02 (63.2)   0.6000E-05 (60.0)   0.1566E+02 (63.8)
  make_fx           0.0000E+00 ( 0.0)   0.0000E+00 ( 0.0)   0.0000E+00 ( 0.0)
  AOints            0.3968E+01 ( 5.9)   0.0000E+00 ( 0.0)   0.1283E+01 ( 5.2)
 ------------------------------------------------------------------------------
   Grand Totals     0.6749E+02          0.1000E-04          0.2455E+02
 ------------------------------------------------------------------------------
 Calculating analytic Hessian of the SCF energy
 Polarizability Matrix (a.u.)
            1           2           3
    1 -97.1911198   1.5940894  -0.0000000
    2   1.5940894 -53.9642674   0.0000000
    3  -0.0000000   0.0000000 -37.8782414

 Direct stationary perturbation theory relativistic correction:

 rels  =       2.063235529020
 relv  =      -7.560676286826
 rel2e =       1.798869562065
 E_rel =      -3.698571195742

 Hessian of the SCF Energy
            1           2           3           4           5           6
    1   0.3913813  -0.0944715  -0.0000000  -0.1444183   0.1131271  -0.0000000
    2  -0.0944715   0.5381977  -0.0000000   0.1463593  -0.1671649   0.0000000
    3  -0.0000000  -0.0000000   0.0845509   0.0000000   0.0000000  -0.0296646
    4  -0.1444183   0.1463593   0.0000000   0.2601582  -0.0787187   0.0000000
    5   0.1131271  -0.1671649   0.0000000  -0.0787187   0.2649496  -0.0000000
    6  -0.0000000   0.0000000  -0.0296646   0.0000000  -0.0000000   0.0169295
    7  -0.0179578  -0.0184409  -0.0000000  -0.0922490  -0.0438364   0.0000000
    8   0.0061279  -0.0013329  -0.0000000  -0.0664224  -0.0584130   0.0000000
    9  -0.0000000  -0.0000000   0.0013281   0.0000000   0.0000000  -0.0059500
   10  -0.1679019  -0.0093171   0.0000000  -0.0250067  -0.0059262  -0.0000000
   11  -0.0109979  -0.0349585   0.0000000   0.0032842   0.0084871  -0.0000000
   12   0.0000000  -0.0000000  -0.0215348  -0.0000000  -0.0000000   0.0025303
   13  -0.0611033  -0.0241297   0.0000000   0.0015158   0.0153542   0.0000000
   14  -0.0137856  -0.3347413  -0.0000000  -0.0045024  -0.0478588  -0.0000000
   15   0.0000000  -0.0000000  -0.0346797  -0.0000000  -0.0000000   0.0161548
            7           8           9          10          11          12
    1  -0.0179578   0.0061279  -0.0000000  -0.1679019  -0.0109979   0.0000000
    2  -0.0184409  -0.0013329  -0.0000000  -0.0093171  -0.0349585  -0.0000000
    3  -0.0000000  -0.0000000   0.0013281   0.0000000   0.0000000  -0.0215348
    4  -0.0922490  -0.0664224   0.0000000  -0.0250067   0.0032842  -0.0000000
    5  -0.0438364  -0.0584130   0.0000000  -0.0059262   0.0084871  -0.0000000
    6   0.0000000   0.0000000  -0.0059500  -0.0000000  -0.0000000   0.0025303
    7   0.1149569   0.0553101  -0.0000000  -0.0050717   0.0022895   0.0000000
    8   0.0553101   0.0504452  -0.0000000   0.0007107  -0.0005731   0.0000000
    9  -0.0000000  -0.0000000   0.0047095   0.0000000   0.0000000   0.0041072
   10  -0.0050717   0.0007107   0.0000000   0.2162868   0.0470321  -0.0000000
   11   0.0022895  -0.0005731   0.0000000   0.0470321   0.0509476  -0.0000000
   12   0.0000000   0.0000000   0.0041072  -0.0000000  -0.0000000   0.0092723
   13   0.0003216   0.0042737   0.0000000  -0.0183064  -0.0416078   0.0000000
   14   0.0046777   0.0098739   0.0000000  -0.0324994  -0.0239031   0.0000000
   15   0.0000000   0.0000000  -0.0041947   0.0000000   0.0000000   0.0056250
           13          14          15
    1  -0.0611033  -0.0137856   0.0000000
    2  -0.0241297  -0.3347413  -0.0000000
    3   0.0000000  -0.0000000  -0.0346797
    4   0.0015158  -0.0045024  -0.0000000
    5   0.0153542  -0.0478588  -0.0000000
    6   0.0000000  -0.0000000   0.0161548
    7   0.0003216   0.0046777   0.0000000
    8   0.0042737   0.0098739   0.0000000
    9   0.0000000   0.0000000  -0.0041947
   10  -0.0183064  -0.0324994   0.0000000
   11  -0.0416078  -0.0239031   0.0000000
   12   0.0000000   0.0000000   0.0056250
   13   0.0775722   0.0461097  -0.0000000
   14   0.0461097   0.3966293   0.0000000
   15  -0.0000000   0.0000000   0.0170946
 Gradient time:  CPU 99.22 s  wall 36.49 s
 **********************************************************************
 **                                                                  **
 **                       VIBRATIONAL ANALYSIS                       **
 **                       --------------------                       **
 **                                                                  **
 **        VIBRATIONAL FREQUENCIES (CM**-1) AND NORMAL MODES         **
 **     FORCE CONSTANTS (mDYN/ANGSTROM) AND REDUCED MASSES (AMU)     **
 **                  INFRARED INTENSITIES (KM/MOL)                   **
 **                                                                  **
 **********************************************************************


 Mode:                 1                      2                      3
 Frequency:       122.57                 153.49                 268.05
 Force Cnst:      0.2428                 0.3496                 1.1708
 Red. Mass:      27.4370                25.1865                27.6577
 IR Active:          YES                    YES                    YES
 IR Intens:        0.244                  1.193                  0.167
 Raman Active:       YES                    YES                    YES
               X      Y      Z        X      Y      Z        X      Y      Z
 C          0.000 -0.000  0.320    0.094 -0.345 -0.000    0.240  0.346  0.000
 P          0.000 -0.000  0.529    0.104 -0.348 -0.000   -0.279  0.010  0.000
 Cl        -0.000  0.000 -0.441   -0.362  0.379  0.000   -0.482 -0.065 -0.000
 Cl        -0.000  0.000 -0.411   -0.028  0.262  0.000    0.511 -0.252 -0.000
 F          0.000 -0.000  0.504    0.490 -0.394 -0.000    0.250  0.348  0.000
 TransDip  -0.000 -0.000  0.016   -0.018 -0.030 -0.000    0.009 -0.009  0.000

 Mode:                 4                      5                      6
 Frequency:       398.19                 468.78                 496.07
 Force Cnst:      2.1912                 1.6769                 4.6539
 Red. Mass:      23.4555                12.9515                32.0984
 IR Active:          YES                    YES                    YES
 IR Intens:        5.126                  2.848                 94.099
 Raman Active:       YES                    YES                    YES
               X      Y      Z        X      Y      Z        X      Y      Z
 C         -0.169  0.123 -0.000    0.000  0.000  0.954    0.010 -0.092  0.000
 P         -0.206  0.251  0.000   -0.000 -0.000 -0.136    0.641  0.463 -0.000
 Cl         0.134  0.051  0.000    0.000  0.000  0.011   -0.457 -0.346  0.000
 Cl        -0.325 -0.305  0.000   -0.000 -0.000 -0.080   -0.165 -0.007 -0.000
 F          0.794 -0.021  0.000    0.000  0.000 -0.253    0.094 -0.046 -0.000
 TransDip  -0.067  0.027  0.000   -0.000 -0.000 -0.054    0.293  0.104 -0.000

 Mode:                 7                      8                      9
 Frequency:       605.45                 983.33                1283.69
 Force Cnst:      4.8346                 7.7189                12.9635
 Red. Mass:      22.3847                13.5490                13.3522
 IR Active:          YES                    YES                    YES
 IR Intens:       38.754                152.319                209.325
 Raman Active:       YES                    YES                    YES
               X      Y      Z        X      Y      Z        X      Y      Z
 C          0.321  0.344 -0.000    0.906  0.203 -0.000   -0.301  0.870 -0.000
 P          0.255 -0.431  0.000   -0.119  0.105  0.000    0.108 -0.102  0.000
 Cl        -0.028  0.033 -0.000   -0.012  0.003 -0.000   -0.009 -0.004 -0.000
 Cl        -0.326 -0.115  0.000   -0.132 -0.009  0.000    0.027 -0.008 -0.000
 F          0.034  0.638  0.000   -0.112 -0.287  0.000   -0.019 -0.360  0.000
 TransDip   0.171 -0.102  0.000    0.359  0.165  0.000   -0.181  0.427 -0.000

 STANDARD THERMODYNAMIC QUANTITIES AT   298.15 K  AND     1.00 ATM

   This Molecule has  0 Imaginary Frequencies
   Zero point vibrational energy:        6.833 kcal/mol

   Atom    1 Element C  Has Mass   12.00000
   Atom    2 Element P  Has Mass   30.97376
   Atom    3 Element Cl Has Mass   34.96885
   Atom    4 Element Cl Has Mass   34.96885
   Atom    5 Element F  Has Mass   18.99840
   Molecular Mass:   131.909860 amu
   Principal axes and moments of inertia in amu*Bohr^2:
                             1           2           3
    Eigenvalues --      278.77215  1390.92055  1669.69270
          X               1.00000     0.00115     0.00000
          Y              -0.00115     1.00000     0.00000
          Z              -0.00000    -0.00000     1.00000
   Rotational Symmetry Number is   1
   The Molecule is an Asymmetric Top
   Translational Enthalpy:        0.889 kcal/mol
   Rotational Enthalpy:           0.889 kcal/mol
   Vibrational Enthalpy:          8.581 kcal/mol
   gas constant (RT):             0.592 kcal/mol
   Translational Entropy:        40.543  cal/mol.K
   Rotational Entropy:           27.961  cal/mol.K
   Vibrational Entropy:          10.245  cal/mol.K

   Total Enthalpy:               10.951 kcal/mol
   Total Entropy:                78.749  cal/mol.K
Archival summary:
1\1\TWL02\FREQ\ProcedureUnspecified\BasisUnspecified\l2111\taweetha\MonNov2613:14:062018MonNov2613:14:062018\0\\#,FREQ,ProcedureUnspecified,BasisUnspecified,\\0,1\P\C,1,1.69194\F,2,1.32351,1,127.891\Cl,2,1.73334,1,119.633,3,-180,0\Cl,1,2.09363,2,101.041,3,0,0\\\@

 Total job time:  43.05s(wall), 115.24s(cpu) 
 Mon Nov 26 13:14:06 2018

        *************************************************************
        *                                                           *
        *  Thank you very much for using Q-Chem.  Have a nice day.  *
        *                                                           *
        *************************************************************
