# Supplementary material for: Geometric and energetic data from ab initio calculations of haloethene, haloimine, halomethylenephosphine, haloiminophosphine, halodiazene, halodiphosphene and halocyclopropane
Source: Data Brief. 2019 Nov 2;27:104738. doi: 10.1016/j.dib.2019.104738 (PMC6861602; doi:10.1016/j.dib.2019.104738)
Supplement: Multimedia component 5 [file mmc5.zip › CP/B3LYP/FClCPFE.out]

Q-Chem Developer Version!
                  Welcome to Q-Chem
     A Quantum Leap Into The Future Of Chemistry


 Q-Chem 5.1, Q-Chem, Inc., Pleasanton, CA (2018)

 Yihan Shao,  Zhengting Gan,  E. Epifanovsky,  A. T. B. Gilbert,  M. Wormit,  
 J. Kussmann,  A. W. Lange,  A. Behn,  Jia Deng,  Xintian Feng,  D. Ghosh,  
 M. Goldey,  P. R. Horn,  L. D. Jacobson,  I. Kaliman,  T. Kus,  A. Landau,  
 Jie Liu,  E. I. Proynov,  R. M. Richard,  R. P. Steele,  E. J. Sundstrom,  
 H. L. Woodcock III,  P. M. Zimmerman,  D. Zuev,  B. Albrecht,  E. Alguire,  
 S. A. Baeppler,  D. Barton,  Z. Benda,  Y. A. Bernard,  E. J. Berquist,  
 K. B. Bravaya,  H. Burton,  D. Casanova,  Chun-Min Chang,  Yunqing Chen,  
 A. Chien,  K. D. Closser,  M. P. Coons,  S. Coriani,  S. Dasgupta,  
 A. L. Dempwolff,  M. Diedenhofen,  Hainam Do,  R. G. Edgar,  Po-Tung Fang,  
 S. Faraji,  S. Fatehi,  Qingguo Feng,  K. D. Fenk,  J. Fosso-Tande,  
 Qinghui Ge,  A. Ghysels,  G. Gidofalvi,  J. Gomes,  J. Gonthier,  A. Gunina,  
 D. Hait,  M. W. D. Hanson-Heine,  P. H. P. Harbach,  A. W. Hauser,  
 J. E. Herr,  E. G. Hohenstein,  Z. C. Holden,  Kerwin Hui,  B. C. Huynh,  
 T.-C. Jagau,  Hyunjun Ji,  B. Kaduk,  K. Khistyaev,  Jaehoon Kim,  
 P. Klunzinger,  K. Koh,  D. Kosenkov,  L. Koulias,  T. Kowalczyk,  
 C. M. Krauter,  A. Kunitsa,  Ka Un Lao,  A. Laurent,  K. V. Lawler,  
 Joonho Lee,  D. Lefrancois,  S. Lehtola,  D. S. Levine,  Yi-Pei Li,  
 You-Sheng Lin,  Fenglai Liu,  E. Livshits,  A. Luenser,  P. Manohar,  
 E. Mansoor,  S. F. Manzer,  Shan-Ping Mao,  Yuezhi Mao,  N. Mardirossian,  
 A. V. Marenich,  T. Markovich,  L. A. Martinez-Martinez,  S. A. Maurer,  
 N. J. Mayhall,  S. C. McKenzie,  J.-M. Mewes,  A. F. Morrison,  
 J. W. Mullinax,  K. Nanda,  T. S. Nguyen-Beck,  R. Olivares-Amaya,  
 J. A. Parkhill,  T. M. Perrine,  F. Plasser,  P. Pokhilko,  S. Prager,  
 A. Prociuk,  E. Ramos,  D. R. Rehn,  F. Rob,  M. Schneider,  N. Sergueev,  
 S. M. Sharada,  S. Sharma,  D. W. Small,  T. Stauch,  T. Stein,  
 Yu-Chuan Su,  A. J. W. Thom,  A. Tkatchenko,  T. Tsuchimochi,  N. M. Tubman,  
 L. Vogt,  M. L. Vidal,  O. Vydrov,  M. A. Watson,  J. Wenzel,  
 M. de Wergifosse,  T. A. Wesolowski,  A. White,  J. Witte,  A. Yamada,  
 Jun Yang,  K. Yao,  S. Yeganeh,  S. R. Yost,  Zhi-Qiang You,  A. Zech,  
 Igor Ying Zhang,  Xing Zhang,  Yan Zhao,  Ying Zhu,  B. R. Brooks,  
 G. K. L. Chan,  C. J. Cramer,  M. S. Gordon,  W. J. Hehre,  A. Klamt,  
 M. W. Schmidt,  C. D. Sherrill,  D. G. Truhlar,  A. Aspuru-Guzik,  R. Baer,  
 A. T. Bell,  N. A. Besley,  Jeng-Da Chai,  A. E. DePrince, III,  
 R. A. DiStasio Jr.,  A. Dreuw,  B. D. Dunietz,  T. R. Furlani,  
 Chao-Ping Hsu,  Yousung Jung,  Jing Kong,  D. S. Lambrecht,  WanZhen Liang,  
 C. Ochsenfeld,  V. A. Rassolov,  L. V. Slipchenko,  J. E. Subotnik,  
 T. Van Voorhis,  J. M. Herbert,  A. I. Krylov,  P. M. W. Gill,  M. Head-Gordon

 Contributors to earlier versions of Q-Chem not listed above: 
 R. D. Adamson,  B. Austin,  J. Baker,  G. J. O. Beran,  K. Brandhorst,  
 S. T. Brown,  E. F. C. Byrd,  A. K. Chakraborty,  C.-L. Cheng,  
 Siu Hung Chien,  D. M. Chipman,  D. L. Crittenden,  H. Dachsel,  
 R. J. Doerksen,  A. D. Dutoi,  L. Fusti-Molnar,  W. A. Goddard III,  
 A. Golubeva-Zadorozhnaya,  S. R. Gwaltney,  G. Hawkins,  A. Heyden,  
 S. Hirata,  G. Kedziora,  F. J. Keil,  C. Kelley,  Jihan Kim,  R. A. King,  
 R. Z. Khaliullin,  P. P. Korambath,  W. Kurlancheek,  A. M. Lee,  M. S. Lee,  
 S. V. Levchenko,  Ching Yeh Lin,  D. Liotard,  R. C. Lochan,  I. Lotan,  
 P. E. Maslen,  N. Nair,  D. P. O'Neill,  D. Neuhauser,  E. Neuscamman,  
 C. M. Oana,  R. Olson,  B. Peters,  R. Peverati,  P. A. Pieniazek,  
 Y. M. Rhee,  J. Ritchie,  M. A. Rohrdanz,  E. Rosta,  N. J. Russ,  
 H. F. Schaefer III,  N. E. Schultz,  N. Shenvi,  A. C. Simmonett,  A. Sodt,  
 D. Stuck,  K. S. Thanthiriwatte,  V. Vanovschi,  Tao Wang,  A. Warshel,  
 C. F. Williams,  Q. Wu,  X. Xu,  W. Zhang

 Please cite Q-Chem as follows:
 Y. Shao et al., Mol. Phys. 113, 184-215 (2015)
 DOI: 10.1080/00268976.2014.952696

 Q-Chem 5.1.2 for Intel X86 EM64T Linux

 Parts of Q-Chem use Armadillo 8.300.2 (Tropical Shenanigans).
 http://arma.sourceforge.net/

 Q-Chem begins on Mon Nov 26 14:18:57 2018  

Host: 
0

     Scratch files written to /scratch/taweetham/qchem47766//
Input Ideriv = 2
Curr. Ideriv = -1
Max.  Ideriv = 2

Checking the input file for inconsistencies... 	...done.

--------------------------------------------------------------
User input:
--------------------------------------------------------------
$molecule
0 1
C 
P 1 1.5 
F 2 PF 1 120. 
Cl 1 PCl 2 120.  3 180.0
F 1 PF 2 120.  3 0.0

PH=1.44
PF=1.54
PCl=2.03
PBr=2.5
PI=2.6
$end

$rem
   job_type	optimization
   basis	6-311++g**
   method	b3lyp
$end

--------------------------------------------------------------
 ----------------------------------------------------------------
             Standard Nuclear Orientation (Angstroms)
    I     Atom           X                Y                Z
 ----------------------------------------------------------------
    1      C       0.1817184572    -0.3000836245     0.0000000000
    2      P      -0.9436914153     0.6916081719     0.0000000000
    3      F      -2.4031342459     0.2000528605     0.0000000000
    4      Cl      2.1055294611     0.3478756497    -0.0000000000
    5      F      -0.1223035711    -1.8097758468     0.0000000000
 ----------------------------------------------------------------
 Molecular Point Group                 Cs    NOp =  2
 Largest Abelian Subgroup              Cs    NOp =  2
 Nuclear Repulsion Energy =   263.4009853905 hartrees
 There are       28 alpha and       28 beta electrons
 Requested basis set is 6-311++G(d,p)
 There are 44 shells and 126 basis functions

 Total QAlloc Memory Limit   2000 MB
 Mega-Array Size       188 MB
 MEM_STATIC part       192 MB
 A cutoff of  1.0D-11 yielded    849 shell pairs
 There are      7377 function pairs (      7976 Cartesian)

 -------------------------------------------------------
 OpenMP Integral Computing Module                       
 Release: version 1.0, May 2013, Q-Chem Inc. Pittsburgh 
 -------------------------------------------------------
 Integral Job Info:
 Integral job number is                      11
 Integral operator is                         1
 short-range coefficients                     0
 long-range coefficients              100000000
 Omega coefficients                           0
 if combine SR and LR in K                    0
 Integral screening is                        0
 Integral computing path is                   2
 max size of driver memory is            800000
 size of driver memory is                593474
 size of scratch memory is              8114252
 max col of scratch BK array               1296
 max len of scratch array in speh3          155
 max len of scratch index in speh4           18
 max int batch size is                      520
 min int batch size is                       52
 fixed nKL is                                52
 max L of basis functions is                  2
 order of int derivative is                   0
 number of shells is                         44
 number of basis is                         131
 number of cartesian basis is               131
 number of contracted shell pairs           849
 number of primitive shell pairs           2452
 maxK2 (contraction) of shell pair           36
 max number of K2 of shell pair               1
 max number of CS2 of shell pair             85
 max number of PS2 of shell pair            306
 mem total for path MDJ                  516172
 -------------------------------------------------------
 Smallest overlap matrix eigenvalue = 8.41E-04

 Scale SEOQF with 1.000000e-01/1.000000e-01/1.000000e-01

 Standard Electronic Orientation quadrupole field applied
 Nucleus-field energy     =     0.0000000079 hartrees
 Guess from superposition of atomic densities
 Warning:  Energy on first SCF cycle will be non-variational
 SAD guess density has 56.000000 electrons

 -----------------------------------------------------------------------
  General SCF calculation program by
  Eric Jon Sundstrom, Paul Horn, Yuezhi Mao, Dmitri Zuev, Alec White,
  David Stuck, Shaama M.S., Shane Yost, Joonho Lee, David Small,
  Daniel Levine, Susi Lehtola, Hugh Burton, Evgeny Epifanovsky
 -----------------------------------------------------------------------
 Exchange:     0.2000 Hartree-Fock + 0.0800 Slater + 0.7200 B88
 Correlation:  0.1900 VWN1RPA + 0.8100 LYP
 Using SG-1 standard quadrature grid
 using 4 threads for integral computing
 -------------------------------------------------------
 OpenMP Integral computing Module                
 Release: version 2.0, May 2017, Q-Chem Inc. Pleasanton 
 -------------------------------------------------------
 -------------------------------------------------------
 OpenMP BLAS3 based DFT computing Module                
 Release: version 1.0, May 2013, Q-Chem Inc. Pittsburgh 
 -------------------------------------------------------
 A restricted SCF calculation will be
 performed using DIIS
 SCF converges when DIIS error is below 1.0e-08
 ---------------------------------------
  Cycle       Energy         DIIS error
 ---------------------------------------
    1   -1039.9676411122      4.57e-02  
    2   -1039.3081912554      5.18e-03  
    3   -1039.2404150989      9.09e-03  
    4   -1039.3408265939      1.57e-03  
    5   -1039.3439291944      6.43e-04  
    6   -1039.3445371016      1.35e-04  
    7   -1039.3445581541      8.15e-05  
    8   -1039.3445720591      1.77e-05  
    9   -1039.3445725373      7.27e-06  
   10   -1039.3445726401      8.80e-07  
   11   -1039.3445726420      2.18e-07  
   12   -1039.3445726421      3.01e-08  
   13   -1039.3445726421      7.49e-09  Convergence criterion met
 ---------------------------------------
 SCF time:   CPU 12.57s  wall 5.00s 
 SCF   energy in the final basis set =    -1039.3445726421
 Total energy in the final basis set =    -1039.3445726421

 --------------------------------------------------------------
             Orbital Energies (a.u.) and Symmetries
 --------------------------------------------------------------

 Alpha MOs, Restricted
 -- Occupied --                  
-101.61  -77.14  -24.75  -24.72  -10.34   -9.52   -7.29   -7.27
  1 A'    2 A'    3 A'    4 A'    5 A'    6 A'    7 A'    8 A'                 
 -7.274  -6.638  -4.801  -4.796  -4.793  -1.291  -1.203  -0.871
  1 A"    9 A'   10 A'    2 A"   11 A'   12 A'   13 A'   14 A'                 
 -0.794  -0.624  -0.551  -0.530  -0.527  -0.486  -0.464  -0.424
 15 A'   16 A'   17 A'   18 A'    3 A"   19 A'    4 A"   20 A'                 
 -0.376  -0.363  -0.328  -0.317
  5 A"   21 A'   22 A'    6 A"                                                 
 -- Virtual --                   
 -0.141  -0.087  -0.076   0.008   0.027   0.031   0.038   0.054
 23 A'   24 A'    7 A"   25 A'   26 A'   27 A'    8 A"   28 A'                 
  0.066   0.082   0.085   0.102   0.115   0.128   0.139   0.155
 29 A'    9 A"   30 A'   10 A"   31 A'   32 A'   33 A'   34 A'                 
  0.163   0.213   0.252   0.266   0.273   0.281   0.304   0.316
 35 A'   11 A"   36 A'   12 A"   37 A'   38 A'   13 A"   39 A'                 
  0.323   0.354   0.371   0.401   0.411   0.451   0.465   0.520
 40 A'   41 A'   42 A'   43 A'   44 A'   14 A"   45 A'   15 A"                 
  0.522   0.596   0.613   0.625   0.638   0.729   0.789   0.831
 46 A'   47 A'   48 A'   16 A"   17 A"   49 A'   50 A'   18 A"                 
  0.845   0.859   0.869   0.910   0.993   1.096   1.120   1.210
 51 A'   19 A"   52 A'   53 A'   54 A'   55 A'   56 A'   20 A"                 
  1.280   1.302   1.325   1.392   1.428   1.431   1.498   1.539
 21 A"   57 A'   58 A'   59 A'   22 A"   60 A'   23 A"   61 A'                 
  1.559   1.599   1.650   1.714   1.908   1.948   2.006   2.215
 24 A"   62 A'   63 A'   64 A'   65 A'   66 A'   67 A'   25 A"                 
  2.244   2.324   2.641   2.786   3.123   3.703   3.710   3.753
 68 A'   69 A'   26 A"   70 A'   71 A'   27 A"   72 A'   28 A"                 
  3.764   3.767   3.770   3.829   3.870   4.133   4.461   6.210
 29 A"   73 A'   74 A'   30 A"   75 A'   76 A'   77 A'   31 A"                 
  6.242   6.263   6.285   6.337   6.382   7.050   9.623  13.752
 78 A'   79 A'   32 A"   80 A'   81 A'   82 A'   83 A'   33 A"                 
 13.916  14.089  23.410  25.746  25.800  26.113  66.710  66.730
 84 A'   85 A'   86 A'   34 A"   87 A'   88 A'   89 A'   90 A'                 
163.187 215.596
 91 A'   92 A'                                                                 

 Beta MOs, Restricted
 -- Occupied --                  
-101.61  -77.14  -24.75  -24.72  -10.34   -9.52   -7.29   -7.27
  1 A'    2 A'    3 A'    4 A'    5 A'    6 A'    7 A'    8 A'                 
 -7.274  -6.638  -4.801  -4.796  -4.793  -1.291  -1.203  -0.871
  1 A"    9 A'   10 A'    2 A"   11 A'   12 A'   13 A'   14 A'                 
 -0.794  -0.624  -0.551  -0.530  -0.527  -0.486  -0.464  -0.424
 15 A'   16 A'   17 A'   18 A'    3 A"   19 A'    4 A"   20 A'                 
 -0.376  -0.363  -0.328  -0.317
  5 A"   21 A'   22 A'    6 A"                                                 
 -- Virtual --                   
 -0.141  -0.087  -0.076   0.008   0.027   0.031   0.038   0.054
 23 A'   24 A'    7 A"   25 A'   26 A'   27 A'    8 A"   28 A'                 
  0.066   0.082   0.085   0.102   0.115   0.128   0.139   0.155
 29 A'    9 A"   30 A'   10 A"   31 A'   32 A'   33 A'   34 A'                 
  0.163   0.213   0.252   0.266   0.273   0.281   0.304   0.316
 35 A'   11 A"   36 A'   12 A"   37 A'   38 A'   13 A"   39 A'                 
  0.323   0.354   0.371   0.401   0.411   0.451   0.465   0.520
 40 A'   41 A'   42 A'   43 A'   44 A'   14 A"   45 A'   15 A"                 
  0.522   0.596   0.613   0.625   0.638   0.729   0.789   0.831
 46 A'   47 A'   48 A'   16 A"   17 A"   49 A'   50 A'   18 A"                 
  0.845   0.859   0.869   0.910   0.993   1.096   1.120   1.210
 51 A'   19 A"   52 A'   53 A'   54 A'   55 A'   56 A'   20 A"                 
  1.280   1.302   1.325   1.392   1.428   1.431   1.498   1.539
 21 A"   57 A'   58 A'   59 A'   22 A"   60 A'   23 A"   61 A'                 
  1.559   1.599   1.650   1.714   1.908   1.948   2.006   2.215
 24 A"   62 A'   63 A'   64 A'   65 A'   66 A'   67 A'   25 A"                 
  2.244   2.324   2.641   2.786   3.123   3.703   3.710   3.753
 68 A'   69 A'   26 A"   70 A'   71 A'   27 A"   72 A'   28 A"                 
  3.764   3.767   3.770   3.829   3.870   4.133   4.461   6.210
 29 A"   73 A'   74 A'   30 A"   75 A'   76 A'   77 A'   31 A"                 
  6.242   6.263   6.285   6.337   6.382   7.050   9.623  13.752
 78 A'   79 A'   32 A"   80 A'   81 A'   82 A'   83 A'   33 A"                 
 13.916  14.089  23.410  25.746  25.800  26.113  66.710  66.730
 84 A'   85 A'   86 A'   34 A"   87 A'   88 A'   89 A'   90 A'                 
163.187 215.596
 91 A'   92 A'                                                                 
 --------------------------------------------------------------

          Ground-State Mulliken Net Atomic Charges

     Atom                 Charge (a.u.)
  ----------------------------------------
      1 C                    -0.309174
      2 P                     0.344560
      3 F                    -0.080267
      4 Cl                    0.178418
      5 F                    -0.133537
  ----------------------------------------
  Sum of atomic charges =    -0.000000

 -----------------------------------------------------------------
                    Cartesian Multipole Moments
 -----------------------------------------------------------------
    Charge (ESU x 10^10)
                -0.0000
    Dipole Moment (Debye)
         X      -0.0251      Y       1.2815      Z      -0.0000
       Tot       1.2818
    Quadrupole Moments (Debye-Ang)
        XX     -40.9043     XY      -0.0182     YY     -44.5407
        XZ       0.0000     YZ      -0.0000     ZZ     -40.3241
    Octopole Moments (Debye-Ang^2)
       XXX       3.6542    XXY       0.0685    XYY      -3.2644
       YYY      -6.7477    XXZ      -0.0000    XYZ       0.0000
       YYZ      -0.0000    XZZ      -6.3077    YZZ      -3.3408
       ZZZ       0.0000
    Hexadecapole Moments (Debye-Ang^3)
      XXXX    -601.1934   XXXY      10.2504   XXYY    -132.2243
      XYYY       3.2141   YYYY    -211.5036   XXXZ       0.0000
      XXYZ       0.0000   XYYZ       0.0000   YYYZ      -0.0000
      XXZZ    -109.6954   XYZZ      -0.2145   YYZZ     -40.9043
      XZZZ       0.0000   YZZZ      -0.0000   ZZZZ     -45.2108
 -----------------------------------------------------------------
 Calculating analytic gradient of the SCF energy
 Gradient of SCF Energy
            1           2           3           4           5
    1  -0.1459513   0.0698035   0.0389845   0.0682187  -0.0310554
    2   0.1899157  -0.1890569   0.0416022   0.0275334  -0.0699943
    3   0.0000000  -0.0000000  -0.0000000  -0.0000000  -0.0000000
 Max gradient component =       1.899E-01
 RMS gradient           =       8.661E-02
 Gradient time:  CPU 3.26 s  wall 1.19 s
 Geometry Optimization Parameters
   NAtoms,    NIC,     NZ,  NCons,   NDum,   NFix, NCnnct, MaxDiis
        5      20       5       0       0       0       0       0


** GEOMETRY OPTIMIZATION IN DELOCALIZED INTERNAL COORDINATES **
   Searching for a Minimum

   Optimization Cycle:   1

                       Coordinates (Angstroms)
     ATOM                X               Y               Z
      1  C         0.1817184572   -0.3000836245    0.0000000000
      2  P        -0.9436914153    0.6916081719    0.0000000000
      3  F        -2.4031342459    0.2000528605    0.0000000000
      4  Cl        2.1055294611    0.3478756497    0.0000000000
      5  F        -0.1223035711   -1.8097758468    0.0000000000
   Point Group: cs    Number of degrees of freedom:     7


   Energy is  -1039.344572642


 Attempting to Generate Delocalized Internal Coordinates

  7 Hessian modes will be used to form the next step
  Hessian Eigenvalues:
     0.139919    0.250000    0.250000    0.250000    0.285189    0.648207
     0.766766

 Minimum Search - Taking Simple RFO Step
 Searching for Lamda that Minimizes Along All modes
 Value Taken    Lamda =  -0.09868235
 Calculated Step too Large.  Step scaled by  0.611799
 Step Taken.  Stepsize is  0.300000

                             Maximum     Tolerance    Cnvgd?
         Gradient           0.161322      0.000300      NO
         Displacement       0.172712      0.001200      NO
         Energy change     *********      0.000001      NO


 New Cartesian Coordinates Obtained by Inverse Iteration

 Displacement from previous Coordinates is:  0.325533
 ----------------------------------------------------------------
             Standard Nuclear Orientation (Angstroms)
    I     Atom           X                Y                Z
 ----------------------------------------------------------------
    1      C       0.1892582818    -0.2986050318     0.0000000000
    2      P      -0.9491371196     0.7782300009     0.0000000000
    3      F      -2.3705802736     0.1312409971     0.0000000000
    4      Cl      2.0344096598     0.2685393347     0.0000000000
    5      F      -0.0858318624    -1.7497280901     0.0000000000
 ----------------------------------------------------------------
 Molecular Point Group                 Cs    NOp =  2
 Largest Abelian Subgroup              Cs    NOp =  2
 Nuclear Repulsion Energy =   266.2926335846 hartrees
 There are       28 alpha and       28 beta electrons
 Applying Cartesian multipole field
    Component          Value
    ---------          -----
     (2,0,0)        1.00000E-11
     (0,2,0)        2.00000E-11
     (0,0,2)       -3.00000E-11
 Nucleus-field energy     =     0.0000000076 hartrees
 Requested basis set is 6-311++G(d,p)
 There are 44 shells and 126 basis functions
 A cutoff of  1.0D-11 yielded    854 shell pairs
 There are      7433 function pairs (      8043 Cartesian)
 Smallest overlap matrix eigenvalue = 7.83E-04
 Guess MOs from SCF MO coefficient file

 -----------------------------------------------------------------------
  General SCF calculation program by
  Eric Jon Sundstrom, Paul Horn, Yuezhi Mao, Dmitri Zuev, Alec White,
  David Stuck, Shaama M.S., Shane Yost, Joonho Lee, David Small,
  Daniel Levine, Susi Lehtola, Hugh Burton, Evgeny Epifanovsky
 -----------------------------------------------------------------------
 Exchange:     0.2000 Hartree-Fock + 0.0800 Slater + 0.7200 B88
 Correlation:  0.1900 VWN1RPA + 0.8100 LYP
 Using SG-1 standard quadrature grid
 using 4 threads for integral computing
 -------------------------------------------------------
 OpenMP Integral computing Module                
 Release: version 2.0, May 2017, Q-Chem Inc. Pleasanton 
 -------------------------------------------------------
 -------------------------------------------------------
 OpenMP BLAS3 based DFT computing Module                
 Release: version 1.0, May 2013, Q-Chem Inc. Pittsburgh 
 -------------------------------------------------------
 A restricted SCF calculation will be
 performed using DIIS
 SCF converges when DIIS error is below 1.0e-08
 ---------------------------------------
  Cycle       Energy         DIIS error
 ---------------------------------------
    1   -1039.3848992595      1.92e-03  
    2   -1039.3944333100      7.80e-04  
    3   -1039.3929261376      1.15e-03  
    4   -1039.3955544720      2.11e-04  
    5   -1039.3956218050      7.66e-05  
    6   -1039.3956292221      1.24e-05  
    7   -1039.3956294418      4.69e-06  
    8   -1039.3956294877      1.39e-06  
    9   -1039.3956294917      1.63e-07  
   10   -1039.3956294918      8.50e-08  
   11   -1039.3956294918      4.10e-08  
   12   -1039.3956294918      6.61e-09  Convergence criterion met
 ---------------------------------------
 SCF time:   CPU 11.55s  wall 5.00s 
 SCF   energy in the final basis set =    -1039.3956294918
 Total energy in the final basis set =    -1039.3956294918

 --------------------------------------------------------------
             Orbital Energies (a.u.) and Symmetries
 --------------------------------------------------------------

 Alpha MOs, Restricted
 -- Occupied --                  
-101.61  -77.14  -24.74  -24.73  -10.35   -9.52   -7.28   -7.27
  1 A'    2 A'    3 A'    4 A'    5 A'    6 A'    7 A'    8 A'                 
 -7.272  -6.636  -4.800  -4.794  -4.792  -1.273  -1.224  -0.880
  1 A"    9 A'   10 A'    2 A"   11 A'   12 A'   13 A'   14 A'                 
 -0.775  -0.619  -0.560  -0.524  -0.513  -0.488  -0.476  -0.431
 15 A'   16 A'   17 A'   18 A'    3 A"   19 A'    4 A"   20 A'                 
 -0.378  -0.364  -0.340  -0.301
  5 A"   21 A'   22 A'    6 A"                                                 
 -- Virtual --                   
 -0.104  -0.084  -0.066   0.005   0.029   0.034   0.039   0.053
 23 A'    7 A"   24 A'   25 A'   26 A'   27 A'    8 A"   28 A'                 
  0.066   0.082   0.085   0.101   0.115   0.129   0.136   0.152
 29 A'    9 A"   30 A'   10 A"   31 A'   32 A'   33 A'   34 A'                 
  0.164   0.215   0.256   0.269   0.275   0.284   0.303   0.309
 35 A'   11 A"   36 A'   12 A"   37 A'   38 A'   13 A"   39 A'                 
  0.326   0.345   0.360   0.401   0.411   0.451   0.458   0.515
 40 A'   41 A'   42 A'   43 A'   44 A'   14 A"   45 A'   15 A"                 
  0.533   0.572   0.604   0.616   0.644   0.762   0.800   0.829
 46 A'   47 A'   48 A'   16 A"   17 A"   49 A'   50 A'   18 A"                 
  0.850   0.856   0.858   0.909   1.016   1.046   1.110   1.228
 51 A'   52 A'   19 A"   53 A'   54 A'   55 A'   56 A'   20 A"                 
  1.284   1.321   1.338   1.376   1.421   1.432   1.486   1.542
 21 A"   57 A'   58 A'   59 A'   22 A"   60 A'   23 A"   24 A"                 
  1.578   1.634   1.677   1.719   1.886   1.930   1.969   2.217
 61 A'   62 A'   63 A'   64 A'   65 A'   66 A'   67 A'   25 A"                 
  2.254   2.347   2.631   2.831   3.103   3.717   3.727   3.754
 68 A'   69 A'   26 A"   70 A'   71 A'   27 A"   72 A'   28 A"                 
  3.761   3.762   3.778   3.853   3.893   4.119   4.538   6.221
 29 A"   73 A'   74 A'   30 A"   75 A'   76 A'   77 A'   31 A"                 
  6.259   6.277   6.278   6.332   6.413   7.021   9.638  13.753
 78 A'   32 A"   79 A'   80 A'   81 A'   82 A'   83 A'   33 A"                 
 13.910  14.017  23.356  25.755  25.824  26.182  66.720  66.721
 84 A'   85 A'   86 A'   34 A"   87 A'   88 A'   89 A'   90 A'                 
163.140 215.614
 91 A'   92 A'                                                                 

 Beta MOs, Restricted
 -- Occupied --                  
-101.61  -77.14  -24.74  -24.73  -10.35   -9.52   -7.28   -7.27
  1 A'    2 A'    3 A'    4 A'    5 A'    6 A'    7 A'    8 A'                 
 -7.272  -6.636  -4.800  -4.794  -4.792  -1.273  -1.224  -0.880
  1 A"    9 A'   10 A'    2 A"   11 A'   12 A'   13 A'   14 A'                 
 -0.775  -0.619  -0.560  -0.524  -0.513  -0.488  -0.476  -0.431
 15 A'   16 A'   17 A'   18 A'    3 A"   19 A'    4 A"   20 A'                 
 -0.378  -0.364  -0.340  -0.301
  5 A"   21 A'   22 A'    6 A"                                                 
 -- Virtual --                   
 -0.104  -0.084  -0.066   0.005   0.029   0.034   0.039   0.053
 23 A'    7 A"   24 A'   25 A'   26 A'   27 A'    8 A"   28 A'                 
  0.066   0.082   0.085   0.101   0.115   0.129   0.136   0.152
 29 A'    9 A"   30 A'   10 A"   31 A'   32 A'   33 A'   34 A'                 
  0.164   0.215   0.256   0.269   0.275   0.284   0.303   0.309
 35 A'   11 A"   36 A'   12 A"   37 A'   38 A'   13 A"   39 A'                 
  0.326   0.345   0.360   0.401   0.411   0.451   0.458   0.515
 40 A'   41 A'   42 A'   43 A'   44 A'   14 A"   45 A'   15 A"                 
  0.533   0.572   0.604   0.616   0.644   0.762   0.800   0.829
 46 A'   47 A'   48 A'   16 A"   17 A"   49 A'   50 A'   18 A"                 
  0.850   0.856   0.858   0.909   1.016   1.046   1.110   1.228
 51 A'   52 A'   19 A"   53 A'   54 A'   55 A'   56 A'   20 A"                 
  1.284   1.321   1.338   1.376   1.421   1.432   1.486   1.542
 21 A"   57 A'   58 A'   59 A'   22 A"   60 A'   23 A"   24 A"                 
  1.578   1.634   1.677   1.719   1.886   1.930   1.969   2.217
 61 A'   62 A'   63 A'   64 A'   65 A'   66 A'   67 A'   25 A"                 
  2.254   2.347   2.631   2.831   3.103   3.717   3.727   3.754
 68 A'   69 A'   26 A"   70 A'   71 A'   27 A"   72 A'   28 A"                 
  3.761   3.762   3.778   3.853   3.893   4.119   4.538   6.221
 29 A"   73 A'   74 A'   30 A"   75 A'   76 A'   77 A'   31 A"                 
  6.259   6.277   6.278   6.332   6.413   7.021   9.638  13.753
 78 A'   32 A"   79 A'   80 A'   81 A'   82 A'   83 A'   33 A"                 
 13.910  14.017  23.356  25.755  25.824  26.182  66.720  66.721
 84 A'   85 A'   86 A'   34 A"   87 A'   88 A'   89 A'   90 A'                 
163.140 215.614
 91 A'   92 A'                                                                 
 --------------------------------------------------------------

          Ground-State Mulliken Net Atomic Charges

     Atom                 Charge (a.u.)
  ----------------------------------------
      1 C                    -0.337341
      2 P                     0.350882
      3 F                    -0.118451
      4 Cl                    0.191368
      5 F                    -0.086457
  ----------------------------------------
  Sum of atomic charges =    -0.000000

 -----------------------------------------------------------------
                    Cartesian Multipole Moments
 -----------------------------------------------------------------
    Charge (ESU x 10^10)
                -0.0000
    Dipole Moment (Debye)
         X       0.2143      Y       1.3467      Z      -0.0000
       Tot       1.3636
    Quadrupole Moments (Debye-Ang)
        XX     -41.7046     XY      -0.4946     YY     -43.5556
        XZ      -0.0000     YZ       0.0000     ZZ     -40.4578
    Octopole Moments (Debye-Ang^2)
       XXX       5.8165    XXY       0.1353    XYY      -3.0157
       YYY      -7.7797    XXZ       0.0000    XYZ       0.0000
       YYZ      -0.0000    XZZ      -5.1988    YZZ      -3.5166
       ZZZ      -0.0000
    Hexadecapole Moments (Debye-Ang^3)
      XXXX    -582.4973   XXXY      15.1074   XXYY    -127.6111
      XYYY      11.6639   YYYY    -205.8329   XXXZ      -0.0000
      XXYZ       0.0000   XYYZ      -0.0000   YYYZ       0.0000
      XXZZ    -105.6693   XYZZ       2.7747   YYZZ     -40.3197
      XZZZ      -0.0000   YZZZ      -0.0000   ZZZZ     -45.8131
 -----------------------------------------------------------------
 Calculating analytic gradient of the SCF energy
 Gradient of SCF Energy
            1           2           3           4           5
    1  -0.0858047   0.0265809   0.0268921   0.0581908  -0.0258591
    2   0.1243004  -0.1118873   0.0302462   0.0226238  -0.0652831
    3  -0.0000000  -0.0000000   0.0000000  -0.0000000   0.0000000
 Max gradient component =       1.243E-01
 RMS gradient           =       5.568E-02
 Gradient time:  CPU 3.30 s  wall 1.15 s
 Geometry Optimization Parameters
   NAtoms,    NIC,     NZ,  NCons,   NDum,   NFix, NCnnct, MaxDiis
        5      20       5       0       0       0       0       0

 Cartesian Hessian Update
 Hessian Updated using BFGS Update


** GEOMETRY OPTIMIZATION IN DELOCALIZED INTERNAL COORDINATES **
   Searching for a Minimum

   Optimization Cycle:   2

                       Coordinates (Angstroms)
     ATOM                X               Y               Z
      1  C         0.1892582818   -0.2986050318    0.0000000000
      2  P        -0.9491371196    0.7782300009    0.0000000000
      3  F        -2.3705802736    0.1312409971    0.0000000000
      4  Cl        2.0344096598    0.2685393347    0.0000000000
      5  F        -0.0858318624   -1.7497280901    0.0000000000
   Point Group: cs    Number of degrees of freedom:     7


   Energy is  -1039.395629492

 Hessian Updated using BFGS Update

  6 Hessian modes will be used to form the next step
  Hessian Eigenvalues:
     0.103891    0.216904    0.252145    0.277483    0.631982    0.830165

 Minimum Search - Taking Simple RFO Step
 Searching for Lamda that Minimizes Along All modes
 Value Taken    Lamda =  -0.07896322
 Calculated Step too Large.  Step scaled by  0.498697
 Step Taken.  Stepsize is  0.300000

                             Maximum     Tolerance    Cnvgd?
         Gradient           0.099798      0.000300      NO
         Displacement       0.167081      0.001200      NO
         Energy change     -0.051057      0.000001      NO


 New Cartesian Coordinates Obtained by Inverse Iteration

 Displacement from previous Coordinates is:  0.320287
 ----------------------------------------------------------------
             Standard Nuclear Orientation (Angstroms)
    I     Atom           X                Y                Z
 ----------------------------------------------------------------
    1      C       0.1956147389    -0.3001640150     0.0000000000
    2      P      -0.9467871201     0.8337474942     0.0000000000
    3      F      -2.3399688859     0.0787664416     0.0000000000
    4      Cl      1.9495595537     0.1883262596     0.0000000000
    5      F      -0.0402996006    -1.6709989696     0.0000000000
 ----------------------------------------------------------------
 Molecular Point Group                 Cs    NOp =  2
 Largest Abelian Subgroup              Cs    NOp =  2
 Nuclear Repulsion Energy =   271.7321805746 hartrees
 There are       28 alpha and       28 beta electrons
 Applying Cartesian multipole field
    Component          Value
    ---------          -----
     (2,0,0)        1.00000E-11
     (0,2,0)        2.00000E-11
     (0,0,2)       -3.00000E-11
 Nucleus-field energy     =     0.0000000072 hartrees
 Requested basis set is 6-311++G(d,p)
 There are 44 shells and 126 basis functions
 A cutoff of  1.0D-11 yielded    862 shell pairs
 There are      7506 function pairs (      8119 Cartesian)
 Smallest overlap matrix eigenvalue = 6.51E-04
 Guess MOs from SCF MO coefficient file

 -----------------------------------------------------------------------
  General SCF calculation program by
  Eric Jon Sundstrom, Paul Horn, Yuezhi Mao, Dmitri Zuev, Alec White,
  David Stuck, Shaama M.S., Shane Yost, Joonho Lee, David Small,
  Daniel Levine, Susi Lehtola, Hugh Burton, Evgeny Epifanovsky
 -----------------------------------------------------------------------
 Exchange:     0.2000 Hartree-Fock + 0.0800 Slater + 0.7200 B88
 Correlation:  0.1900 VWN1RPA + 0.8100 LYP
 Using SG-1 standard quadrature grid
 using 4 threads for integral computing
 -------------------------------------------------------
 OpenMP Integral computing Module                
 Release: version 2.0, May 2017, Q-Chem Inc. Pleasanton 
 -------------------------------------------------------
 -------------------------------------------------------
 OpenMP BLAS3 based DFT computing Module                
 Release: version 1.0, May 2013, Q-Chem Inc. Pittsburgh 
 -------------------------------------------------------
 A restricted SCF calculation will be
 performed using DIIS
 SCF converges when DIIS error is below 1.0e-08
 ---------------------------------------
  Cycle       Energy         DIIS error
 ---------------------------------------
    1   -1039.4179682395      1.85e-03  
    2   -1039.4268727144      4.35e-04  
    3   -1039.4269142367      4.24e-04  
    4   -1039.4271902781      1.37e-04  
    5   -1039.4272174821      4.05e-05  
    6   -1039.4272204476      1.71e-05  
    7   -1039.4272209594      4.63e-06  
    8   -1039.4272209915      1.68e-06  
    9   -1039.4272209970      2.38e-07  
   10   -1039.4272209970      1.64e-07  
   11   -1039.4272209971      1.55e-08  
   12   -1039.4272209971      4.11e-09  Convergence criterion met
 ---------------------------------------
 SCF time:   CPU 11.93s  wall 4.00s 
 SCF   energy in the final basis set =    -1039.4272209971
 Total energy in the final basis set =    -1039.4272209971

 --------------------------------------------------------------
             Orbital Energies (a.u.) and Symmetries
 --------------------------------------------------------------

 Alpha MOs, Restricted
 -- Occupied --                  
-101.60  -77.13  -24.74  -24.72  -10.34   -9.52   -7.28   -7.27
  1 A'    2 A'    3 A'    4 A'    5 A'    6 A'    7 A'    8 A'                 
 -7.270  -6.629  -4.793  -4.787  -4.785  -1.261  -1.251  -0.896
  1 A"    9 A'   10 A'    2 A"   11 A'   12 A'   13 A'   14 A'                 
 -0.759  -0.624  -0.565  -0.533  -0.509  -0.487  -0.483  -0.438
 15 A'   16 A'   17 A'   18 A'    3 A"    4 A"   19 A'   20 A'                 
 -0.384  -0.366  -0.342  -0.286
  5 A"   21 A'   22 A'    6 A"                                                 
 -- Virtual --                   
 -0.083  -0.072  -0.036   0.003   0.029   0.040   0.043   0.055
  7 A"   23 A'   24 A'   25 A'   26 A'    8 A"   27 A'   28 A'                 
  0.064   0.081   0.085   0.101   0.116   0.131   0.143   0.157
 29 A'    9 A"   30 A'   10 A"   31 A'   32 A'   33 A'   34 A'                 
  0.168   0.218   0.261   0.273   0.278   0.289   0.302   0.304
 35 A'   11 A"   36 A'   12 A"   37 A'   38 A'   13 A"   39 A'                 
  0.327   0.338   0.358   0.403   0.413   0.450   0.454   0.511
 40 A'   41 A'   42 A'   43 A'   44 A'   14 A"   45 A'   15 A"                 
  0.544   0.568   0.602   0.615   0.651   0.776   0.816   0.826
 46 A'   47 A'   48 A'   16 A"   17 A"   49 A'   50 A'   18 A"                 
  0.851   0.854   0.859   0.910   1.003   1.051   1.127   1.253
 51 A'   19 A"   52 A'   53 A'   54 A'   55 A'   56 A'   20 A"                 
  1.290   1.333   1.352   1.357   1.422   1.427   1.472   1.542
 21 A"   57 A'   58 A'   59 A'   22 A"   60 A'   23 A"   24 A"                 
  1.615   1.672   1.690   1.774   1.868   1.911   1.960   2.219
 61 A'   62 A'   63 A'   64 A'   65 A'   66 A'   67 A'   25 A"                 
  2.267   2.383   2.626   2.918   3.112   3.732   3.740   3.744
 68 A'   69 A'   26 A"   70 A'   71 A'   27 A"   28 A"   72 A'                 
  3.750   3.771   3.795   3.901   3.942   4.109   4.628   6.235
 73 A'   29 A"   74 A'   30 A"   75 A'   76 A'   77 A'   31 A"                 
  6.265   6.276   6.295   6.323   6.474   7.009   9.661  13.760
 32 A"   78 A'   79 A'   80 A'   81 A'   82 A'   83 A'   33 A"                 
 13.907  13.992  23.362  25.766  25.858  26.230  66.709  66.733
 84 A'   85 A'   86 A'   34 A"   87 A'   88 A'   89 A'   90 A'                 
163.117 215.639
 91 A'   92 A'                                                                 

 Beta MOs, Restricted
 -- Occupied --                  
-101.60  -77.13  -24.74  -24.72  -10.34   -9.52   -7.28   -7.27
  1 A'    2 A'    3 A'    4 A'    5 A'    6 A'    7 A'    8 A'                 
 -7.270  -6.629  -4.793  -4.787  -4.785  -1.261  -1.251  -0.896
  1 A"    9 A'   10 A'    2 A"   11 A'   12 A'   13 A'   14 A'                 
 -0.759  -0.624  -0.565  -0.533  -0.509  -0.487  -0.483  -0.438
 15 A'   16 A'   17 A'   18 A'    3 A"    4 A"   19 A'   20 A'                 
 -0.384  -0.366  -0.342  -0.286
  5 A"   21 A'   22 A'    6 A"                                                 
 -- Virtual --                   
 -0.083  -0.072  -0.036   0.003   0.029   0.040   0.043   0.055
  7 A"   23 A'   24 A'   25 A'   26 A'    8 A"   27 A'   28 A'                 
  0.064   0.081   0.085   0.101   0.116   0.131   0.143   0.157
 29 A'    9 A"   30 A'   10 A"   31 A'   32 A'   33 A'   34 A'                 
  0.168   0.218   0.261   0.273   0.278   0.289   0.302   0.304
 35 A'   11 A"   36 A'   12 A"   37 A'   38 A'   13 A"   39 A'                 
  0.327   0.338   0.358   0.403   0.413   0.450   0.454   0.511
 40 A'   41 A'   42 A'   43 A'   44 A'   14 A"   45 A'   15 A"                 
  0.544   0.568   0.602   0.615   0.651   0.776   0.816   0.826
 46 A'   47 A'   48 A'   16 A"   17 A"   49 A'   50 A'   18 A"                 
  0.851   0.854   0.859   0.910   1.003   1.051   1.127   1.253
 51 A'   19 A"   52 A'   53 A'   54 A'   55 A'   56 A'   20 A"                 
  1.290   1.333   1.352   1.357   1.422   1.427   1.472   1.542
 21 A"   57 A'   58 A'   59 A'   22 A"   60 A'   23 A"   24 A"                 
  1.615   1.672   1.690   1.774   1.868   1.911   1.960   2.219
 61 A'   62 A'   63 A'   64 A'   65 A'   66 A'   67 A'   25 A"                 
  2.267   2.383   2.626   2.918   3.112   3.732   3.740   3.744
 68 A'   69 A'   26 A"   70 A'   71 A'   27 A"   28 A"   72 A'                 
  3.750   3.771   3.795   3.901   3.942   4.109   4.628   6.235
 73 A'   29 A"   74 A'   30 A"   75 A'   76 A'   77 A'   31 A"                 
  6.265   6.276   6.295   6.323   6.474   7.009   9.661  13.760
 32 A"   78 A'   79 A'   80 A'   81 A'   82 A'   83 A'   33 A"                 
 13.907  13.992  23.362  25.766  25.858  26.230  66.709  66.733
 84 A'   85 A'   86 A'   34 A"   87 A'   88 A'   89 A'   90 A'                 
163.117 215.639
 91 A'   92 A'                                                                 
 --------------------------------------------------------------

          Ground-State Mulliken Net Atomic Charges

     Atom                 Charge (a.u.)
  ----------------------------------------
      1 C                    -0.374384
      2 P                     0.345949
      3 F                    -0.151770
      4 Cl                    0.205934
      5 F                    -0.025728
  ----------------------------------------
  Sum of atomic charges =     0.000000

 -----------------------------------------------------------------
                    Cartesian Multipole Moments
 -----------------------------------------------------------------
    Charge (ESU x 10^10)
                 0.0000
    Dipole Moment (Debye)
         X       0.5916      Y       1.1486      Z       0.0000
       Tot       1.2920
    Quadrupole Moments (Debye-Ang)
        XX     -42.3424     XY      -0.7317     YY     -42.6392
        XZ       0.0000     YZ      -0.0000     ZZ     -40.4898
    Octopole Moments (Debye-Ang^2)
       XXX       8.8267    XXY       0.1363    XYY      -2.3812
       YYY      -8.6425    XXZ       0.0000    XYZ       0.0000
       YYZ      -0.0000    XZZ      -3.8456    YZZ      -3.7131
       ZZZ      -0.0000
    Hexadecapole Moments (Debye-Ang^3)
      XXXX    -559.3022   XXXY      20.0553   XXYY    -121.8655
      XYYY      19.6119   YYYY    -197.5334   XXXZ       0.0000
      XXYZ      -0.0000   XYYZ       0.0000   YYYZ      -0.0000
      XXZZ    -100.8799   XYZZ       5.6820   YYZZ     -39.3231
      XZZZ       0.0000   YZZZ      -0.0000   ZZZZ     -46.3003
 -----------------------------------------------------------------
 Calculating analytic gradient of the SCF energy
 Gradient of SCF Energy
            1           2           3           4           5
    1  -0.0500045   0.0128089   0.0188050   0.0331822  -0.0147915
    2   0.0721366  -0.0680402   0.0201955   0.0125199  -0.0368118
    3  -0.0000000   0.0000000   0.0000000   0.0000000   0.0000000
 Max gradient component =       7.214E-02
 RMS gradient           =       3.275E-02
 Gradient time:  CPU 3.33 s  wall 1.26 s
 Geometry Optimization Parameters
   NAtoms,    NIC,     NZ,  NCons,   NDum,   NFix, NCnnct, MaxDiis
        5      20       5       0       0       0       0       0

 Cartesian Hessian Update
 Hessian Updated using BFGS Update


** GEOMETRY OPTIMIZATION IN DELOCALIZED INTERNAL COORDINATES **
   Searching for a Minimum

   Optimization Cycle:   3

                       Coordinates (Angstroms)
     ATOM                X               Y               Z
      1  C         0.1956147389   -0.3001640150    0.0000000000
      2  P        -0.9467871201    0.8337474942    0.0000000000
      3  F        -2.3399688859    0.0787664416    0.0000000000
      4  Cl        1.9495595537    0.1883262596    0.0000000000
      5  F        -0.0402996006   -1.6709989696    0.0000000000
   Point Group: cs    Number of degrees of freedom:     7


   Energy is  -1039.427220997

 Hessian Updated using BFGS Update

  7 Hessian modes will be used to form the next step
  Hessian Eigenvalues:
     0.144394    0.222502    0.250009    0.253915    0.277278    0.613826
     0.796983

 Minimum Search - Taking Simple RFO Step
 Searching for Lamda that Minimizes Along All modes
 Value Taken    Lamda =  -0.02704155
 Calculated Step too Large.  Step scaled by  0.861948
 Step Taken.  Stepsize is  0.300000

                             Maximum     Tolerance    Cnvgd?
         Gradient           0.056183      0.000300      NO
         Displacement       0.165899      0.001200      NO
         Energy change     -0.031592      0.000001      NO


 New Cartesian Coordinates Obtained by Inverse Iteration

 Displacement from previous Coordinates is:  0.314665
 ----------------------------------------------------------------
             Standard Nuclear Orientation (Angstroms)
    I     Atom           X                Y                Z
 ----------------------------------------------------------------
    1      C       0.2036681756    -0.3033152933     0.0000000000
    2      P      -0.9475127162     0.8898110529     0.0000000000
    3      F      -2.3153564902     0.0286833875     0.0000000000
    4      Cl      1.8692239729     0.1075569402     0.0000000000
    5      F       0.0080957439    -1.5930588765     0.0000000000
 ----------------------------------------------------------------
 Molecular Point Group                 Cs    NOp =  2
 Largest Abelian Subgroup              Cs    NOp =  2
 Nuclear Repulsion Energy =   277.1394738891 hartrees
 There are       28 alpha and       28 beta electrons
 Applying Cartesian multipole field
    Component          Value
    ---------          -----
     (2,0,0)        1.00000E-11
     (0,2,0)        2.00000E-11
     (0,0,2)       -3.00000E-11
 Nucleus-field energy     =     0.0000000069 hartrees
 Requested basis set is 6-311++G(d,p)
 There are 44 shells and 126 basis functions
 A cutoff of  1.0D-11 yielded    865 shell pairs
 There are      7524 function pairs (      8138 Cartesian)
 Smallest overlap matrix eigenvalue = 5.24E-04
 Guess MOs from SCF MO coefficient file

 -----------------------------------------------------------------------
  General SCF calculation program by
  Eric Jon Sundstrom, Paul Horn, Yuezhi Mao, Dmitri Zuev, Alec White,
  David Stuck, Shaama M.S., Shane Yost, Joonho Lee, David Small,
  Daniel Levine, Susi Lehtola, Hugh Burton, Evgeny Epifanovsky
 -----------------------------------------------------------------------
 Exchange:     0.2000 Hartree-Fock + 0.0800 Slater + 0.7200 B88
 Correlation:  0.1900 VWN1RPA + 0.8100 LYP
 Using SG-1 standard quadrature grid
 using 4 threads for integral computing
 -------------------------------------------------------
 OpenMP Integral computing Module                
 Release: version 2.0, May 2017, Q-Chem Inc. Pleasanton 
 -------------------------------------------------------
 -------------------------------------------------------
 OpenMP BLAS3 based DFT computing Module                
 Release: version 1.0, May 2013, Q-Chem Inc. Pittsburgh 
 -------------------------------------------------------
 A restricted SCF calculation will be
 performed using DIIS
 SCF converges when DIIS error is below 1.0e-08
 ---------------------------------------
  Cycle       Energy         DIIS error
 ---------------------------------------
    1   -1039.4276939365      2.06e-03  
    2   -1039.4379277974      5.23e-04  
    3   -1039.4380055958      5.07e-04  
    4   -1039.4383826097      1.59e-04  
    5   -1039.4384119475      3.68e-05  
    6   -1039.4384142597      9.55e-06  
    7   -1039.4384144122      2.13e-06  
    8   -1039.4384144149      1.69e-06  
    9   -1039.4384144208      3.66e-07  
   10   -1039.4384144210      1.69e-07  
   11   -1039.4384144210      2.39e-08  
   12   -1039.4384144210      5.52e-09  Convergence criterion met
 ---------------------------------------
 SCF time:   CPU 11.97s  wall 4.00s 
 SCF   energy in the final basis set =    -1039.4384144210
 Total energy in the final basis set =    -1039.4384144210

 --------------------------------------------------------------
             Orbital Energies (a.u.) and Symmetries
 --------------------------------------------------------------

 Alpha MOs, Restricted
 -- Occupied --                  
-101.60  -77.13  -24.75  -24.70  -10.34   -9.52   -7.28   -7.27
  1 A'    2 A'    3 A'    4 A'    5 A'    6 A'    7 A'    8 A'                 
 -7.271  -6.620  -4.785  -4.778  -4.777  -1.304  -1.229  -0.918
  1 A"    9 A'   10 A'    2 A"   11 A'   12 A'   13 A'   14 A'                 
 -0.745  -0.641  -0.562  -0.551  -0.534  -0.473  -0.469  -0.444
 15 A'   16 A'   17 A'   18 A'    3 A"    4 A"   19 A'   20 A'                 
 -0.391  -0.369  -0.342  -0.270
  5 A"   21 A'   22 A'    6 A"                                                 
 -- Virtual --                   
 -0.082  -0.056  -0.008   0.004   0.029   0.041   0.048   0.062
  7 A"   23 A'   24 A'   25 A'   26 A'    8 A"   27 A'   28 A'                 
  0.064   0.079   0.086   0.100   0.115   0.130   0.144   0.171
 29 A'    9 A"   30 A'   10 A"   31 A'   32 A'   33 A'   34 A'                 
  0.181   0.223   0.265   0.278   0.280   0.293   0.297   0.299
 35 A'   11 A"   36 A'   12 A"   37 A'   38 A'   13 A"   39 A'                 
  0.323   0.338   0.358   0.409   0.415   0.445   0.455   0.505
 40 A'   41 A'   42 A'   43 A'   44 A'   14 A"   45 A'   15 A"                 
  0.553   0.574   0.602   0.618   0.658   0.766   0.820   0.825
 46 A'   47 A'   48 A'   16 A"   17 A"   49 A'   18 A"   50 A'                 
  0.849   0.867   0.877   0.911   0.962   1.079   1.144   1.275
 19 A"   51 A'   52 A'   53 A'   54 A'   55 A'   56 A'   20 A"                 
  1.297   1.316   1.357   1.375   1.415   1.429   1.458   1.548
 21 A"   57 A'   58 A'   59 A'   60 A'   22 A"   23 A"   24 A"                 
  1.645   1.679   1.723   1.787   1.859   1.933   1.967   2.220
 61 A'   62 A'   63 A'   64 A'   65 A'   66 A'   67 A'   25 A"                 
  2.276   2.413   2.624   3.031   3.121   3.725   3.737   3.751
 68 A'   69 A'   26 A"   70 A'   71 A'   27 A"   72 A'   28 A"                 
  3.764   3.782   3.814   3.965   4.006   4.098   4.675   6.245
 73 A'   29 A"   74 A'   30 A"   75 A'   76 A'   77 A'   31 A"                 
  6.254   6.294   6.308   6.320   6.544   6.991   9.696  13.769
 32 A"   78 A'   79 A'   80 A'   81 A'   82 A'   83 A'   33 A"                 
 13.898  13.973  23.419  25.776  25.890  26.248  66.698  66.747
 84 A'   85 A'   86 A'   34 A"   87 A'   88 A'   89 A'   90 A'                 
163.089 215.676
 91 A'   92 A'                                                                 

 Beta MOs, Restricted
 -- Occupied --                  
-101.60  -77.13  -24.75  -24.70  -10.34   -9.52   -7.28   -7.27
  1 A'    2 A'    3 A'    4 A'    5 A'    6 A'    7 A'    8 A'                 
 -7.271  -6.620  -4.785  -4.778  -4.777  -1.304  -1.229  -0.918
  1 A"    9 A'   10 A'    2 A"   11 A'   12 A'   13 A'   14 A'                 
 -0.745  -0.641  -0.562  -0.551  -0.534  -0.473  -0.469  -0.444
 15 A'   16 A'   17 A'   18 A'    3 A"    4 A"   19 A'   20 A'                 
 -0.391  -0.369  -0.342  -0.270
  5 A"   21 A'   22 A'    6 A"                                                 
 -- Virtual --                   
 -0.082  -0.056  -0.008   0.004   0.029   0.041   0.048   0.062
  7 A"   23 A'   24 A'   25 A'   26 A'    8 A"   27 A'   28 A'                 
  0.064   0.079   0.086   0.100   0.115   0.130   0.144   0.171
 29 A'    9 A"   30 A'   10 A"   31 A'   32 A'   33 A'   34 A'                 
  0.181   0.223   0.265   0.278   0.280   0.293   0.297   0.299
 35 A'   11 A"   36 A'   12 A"   37 A'   38 A'   13 A"   39 A'                 
  0.323   0.338   0.358   0.409   0.415   0.445   0.455   0.505
 40 A'   41 A'   42 A'   43 A'   44 A'   14 A"   45 A'   15 A"                 
  0.553   0.574   0.602   0.618   0.658   0.766   0.820   0.825
 46 A'   47 A'   48 A'   16 A"   17 A"   49 A'   18 A"   50 A'                 
  0.849   0.867   0.877   0.911   0.962   1.079   1.144   1.275
 19 A"   51 A'   52 A'   53 A'   54 A'   55 A'   56 A'   20 A"                 
  1.297   1.316   1.357   1.375   1.415   1.429   1.458   1.548
 21 A"   57 A'   58 A'   59 A'   60 A'   22 A"   23 A"   24 A"                 
  1.645   1.679   1.723   1.787   1.859   1.933   1.967   2.220
 61 A'   62 A'   63 A'   64 A'   65 A'   66 A'   67 A'   25 A"                 
  2.276   2.413   2.624   3.031   3.121   3.725   3.737   3.751
 68 A'   69 A'   26 A"   70 A'   71 A'   27 A"   72 A'   28 A"                 
  3.764   3.782   3.814   3.965   4.006   4.098   4.675   6.245
 73 A'   29 A"   74 A'   30 A"   75 A'   76 A'   77 A'   31 A"                 
  6.254   6.294   6.308   6.320   6.544   6.991   9.696  13.769
 32 A"   78 A'   79 A'   80 A'   81 A'   82 A'   83 A'   33 A"                 
 13.898  13.973  23.419  25.776  25.890  26.248  66.698  66.747
 84 A'   85 A'   86 A'   34 A"   87 A'   88 A'   89 A'   90 A'                 
163.089 215.676
 91 A'   92 A'                                                                 
 --------------------------------------------------------------

          Ground-State Mulliken Net Atomic Charges

     Atom                 Charge (a.u.)
  ----------------------------------------
      1 C                    -0.401614
      2 P                     0.329880
      3 F                    -0.189329
      4 Cl                    0.216679
      5 F                     0.044383
  ----------------------------------------
  Sum of atomic charges =     0.000000

 -----------------------------------------------------------------
                    Cartesian Multipole Moments
 -----------------------------------------------------------------
    Charge (ESU x 10^10)
                -0.0000
    Dipole Moment (Debye)
         X       1.0968      Y       0.8801      Z      -0.0000
       Tot       1.4062
    Quadrupole Moments (Debye-Ang)
        XX     -43.0074     XY      -0.9597     YY     -41.7526
        XZ       0.0000     YZ      -0.0000     ZZ     -40.5660
    Octopole Moments (Debye-Ang^2)
       XXX      12.5332    XXY       0.1657    XYY      -1.6187
       YYY      -9.4978    XXZ      -0.0000    XYZ       0.0000
       YYZ      -0.0000    XZZ      -2.2891    YZZ      -4.0887
       ZZZ      -0.0000
    Hexadecapole Moments (Debye-Ang^3)
      XXXX    -540.0854   XXXY      24.8934   XXYY    -117.1057
      XYYY      27.1684   YYYY    -191.7297   XXXZ       0.0000
      XXYZ      -0.0000   XYYZ       0.0000   YYYZ       0.0000
      XXZZ     -96.8509   XYZZ       8.5775   YYZZ     -38.8942
      XZZZ       0.0000   YZZZ      -0.0000   ZZZZ     -47.0540
 -----------------------------------------------------------------
 Calculating analytic gradient of the SCF energy
 Gradient of SCF Energy
            1           2           3           4           5
    1  -0.0100179   0.0046690   0.0097510  -0.0103233   0.0059212
    2   0.0008144  -0.0251736   0.0084426  -0.0044847   0.0204014
    3  -0.0000000  -0.0000000   0.0000000  -0.0000000   0.0000000
 Max gradient component =       2.517E-02
 RMS gradient           =       1.000E-02
 Gradient time:  CPU 3.39 s  wall 1.35 s
 Geometry Optimization Parameters
   NAtoms,    NIC,     NZ,  NCons,   NDum,   NFix, NCnnct, MaxDiis
        5      20       5       0       0       0       0       0

 Cartesian Hessian Update
 Hessian Updated using BFGS Update


** GEOMETRY OPTIMIZATION IN DELOCALIZED INTERNAL COORDINATES **
   Searching for a Minimum

   Optimization Cycle:   4

                       Coordinates (Angstroms)
     ATOM                X               Y               Z
      1  C         0.2036681756   -0.3033152933    0.0000000000
      2  P        -0.9475127162    0.8898110529    0.0000000000
      3  F        -2.3153564902    0.0286833875    0.0000000000
      4  Cl        1.8692239729    0.1075569402    0.0000000000
      5  F         0.0080957439   -1.5930588765    0.0000000000
   Point Group: cs    Number of degrees of freedom:     7


   Energy is  -1039.438414421

 Hessian Updated using BFGS Update

  7 Hessian modes will be used to form the next step
  Hessian Eigenvalues:
     0.171473    0.247551    0.252034    0.257631    0.334309    0.583294
     0.758675

 Minimum Search - Taking Simple RFO Step
 Searching for Lamda that Minimizes Along All modes
 Value Taken    Lamda =  -0.00240637
 Step Taken.  Stepsize is  0.072109

                             Maximum     Tolerance    Cnvgd?
         Gradient           0.031617      0.000300      NO
         Displacement       0.065533      0.001200      NO
         Energy change     -0.011193      0.000001      NO


 New Cartesian Coordinates Obtained by Inverse Iteration

 Displacement from previous Coordinates is:  0.076621
 ----------------------------------------------------------------
             Standard Nuclear Orientation (Angstroms)
    I     Atom           X                Y                Z
 ----------------------------------------------------------------
    1      C       0.2033394768    -0.2992589966     0.0000000000
    2      P      -0.9521750623     0.9101430904     0.0000000000
    3      F      -2.3115782393     0.0142345128     0.0000000000
    4      Cl      1.8881700307     0.1136872943     0.0000000000
    5      F      -0.0096375198    -1.6091286900     0.0000000000
 ----------------------------------------------------------------
 Molecular Point Group                 Cs    NOp =  2
 Largest Abelian Subgroup              Cs    NOp =  2
 Nuclear Repulsion Energy =   274.6564750177 hartrees
 There are       28 alpha and       28 beta electrons
 Applying Cartesian multipole field
    Component          Value
    ---------          -----
     (2,0,0)        1.00000E-11
     (0,2,0)        2.00000E-11
     (0,0,2)       -3.00000E-11
 Nucleus-field energy     =     0.0000000070 hartrees
 Requested basis set is 6-311++G(d,p)
 There are 44 shells and 126 basis functions
 A cutoff of  1.0D-11 yielded    864 shell pairs
 There are      7515 function pairs (      8129 Cartesian)
 Smallest overlap matrix eigenvalue = 5.51E-04
 Guess MOs from SCF MO coefficient file

 -----------------------------------------------------------------------
  General SCF calculation program by
  Eric Jon Sundstrom, Paul Horn, Yuezhi Mao, Dmitri Zuev, Alec White,
  David Stuck, Shaama M.S., Shane Yost, Joonho Lee, David Small,
  Daniel Levine, Susi Lehtola, Hugh Burton, Evgeny Epifanovsky
 -----------------------------------------------------------------------
 Exchange:     0.2000 Hartree-Fock + 0.0800 Slater + 0.7200 B88
 Correlation:  0.1900 VWN1RPA + 0.8100 LYP
 Using SG-1 standard quadrature grid
 using 4 threads for integral computing
 -------------------------------------------------------
 OpenMP Integral computing Module                
 Release: version 2.0, May 2017, Q-Chem Inc. Pleasanton 
 -------------------------------------------------------
 -------------------------------------------------------
 OpenMP BLAS3 based DFT computing Module                
 Release: version 1.0, May 2013, Q-Chem Inc. Pittsburgh 
 -------------------------------------------------------
 A restricted SCF calculation will be
 performed using DIIS
 SCF converges when DIIS error is below 1.0e-08
 ---------------------------------------
  Cycle       Energy         DIIS error
 ---------------------------------------
    1   -1039.4390602606      5.72e-04  
    2   -1039.4394898415      3.84e-04  
    3   -1039.4394444198      3.90e-04  
    4   -1039.4397652254      8.09e-05  
    5   -1039.4397764957      1.73e-05  
    6   -1039.4397768857      4.18e-06  
    7   -1039.4397769114      1.63e-06  
    8   -1039.4397769154      5.51e-07  
    9   -1039.4397769158      1.59e-07  
   10   -1039.4397769158      2.37e-08  
   11   -1039.4397769158      4.89e-09  Convergence criterion met
 ---------------------------------------
 SCF time:   CPU 10.97s  wall 4.00s 
 SCF   energy in the final basis set =    -1039.4397769158
 Total energy in the final basis set =    -1039.4397769158

 --------------------------------------------------------------
             Orbital Energies (a.u.) and Symmetries
 --------------------------------------------------------------

 Alpha MOs, Restricted
 -- Occupied --                  
-101.60  -77.13  -24.75  -24.70  -10.35   -9.52   -7.28   -7.27
  1 A'    2 A'    3 A'    4 A'    5 A'    6 A'    7 A'    8 A'                 
 -7.272  -6.625  -4.789  -4.782  -4.782  -1.292  -1.225  -0.914
  1 A"    9 A'   10 A'    2 A"   11 A'   12 A'   13 A'   14 A'                 
 -0.743  -0.636  -0.558  -0.545  -0.526  -0.470  -0.466  -0.443
 15 A'   16 A'   17 A'   18 A'    3 A"    4 A"   19 A'   20 A'                 
 -0.390  -0.369  -0.346  -0.272
  5 A"   21 A'   22 A'    6 A"                                                 
 -- Virtual --                   
 -0.087  -0.060  -0.014   0.001   0.028   0.041   0.047   0.060
  7 A"   23 A'   24 A'   25 A'   26 A'    8 A"   27 A'   28 A'                 
  0.063   0.079   0.086   0.100   0.114   0.128   0.142   0.168
 29 A'    9 A"   30 A'   10 A"   31 A'   32 A'   33 A'   34 A'                 
  0.172   0.223   0.265   0.278   0.279   0.290   0.298   0.299
 35 A'   11 A"   36 A'   12 A"   37 A'   38 A'   13 A"   39 A'                 
  0.319   0.338   0.359   0.407   0.414   0.445   0.455   0.504
 40 A'   41 A'   42 A'   43 A'   44 A'   14 A"   45 A'   15 A"                 
  0.546   0.570   0.598   0.617   0.656   0.770   0.820   0.824
 46 A'   47 A'   48 A'   16 A"   17 A"   49 A'   18 A"   50 A'                 
  0.847   0.863   0.871   0.903   0.949   1.070   1.138   1.268
 19 A"   51 A'   52 A'   53 A'   54 A'   55 A'   56 A'   20 A"                 
  1.297   1.320   1.363   1.379   1.415   1.427   1.451   1.546
 21 A"   57 A'   58 A'   59 A'   60 A'   22 A"   23 A"   24 A"                 
  1.642   1.671   1.713   1.786   1.847   1.919   1.966   2.219
 61 A'   62 A'   63 A'   64 A'   65 A'   66 A'   67 A'   25 A"                 
  2.272   2.408   2.621   3.000   3.091   3.728   3.740   3.754
 68 A'   69 A'   26 A"   70 A'   71 A'   27 A"   72 A'   28 A"                 
  3.767   3.782   3.815   3.946   3.983   4.085   4.662   6.248
 73 A'   29 A"   74 A'   30 A"   75 A'   76 A'   77 A'   31 A"                 
  6.256   6.299   6.309   6.322   6.520   6.975   9.687  13.765
 32 A"   78 A'   79 A'   80 A'   81 A'   82 A'   83 A'   33 A"                 
 13.888  13.956  23.389  25.773  25.881  26.243  66.699  66.747
 84 A'   85 A'   86 A'   34 A"   87 A'   88 A'   89 A'   90 A'                 
163.071 215.666
 91 A'   92 A'                                                                 

 Beta MOs, Restricted
 -- Occupied --                  
-101.60  -77.13  -24.75  -24.70  -10.35   -9.52   -7.28   -7.27
  1 A'    2 A'    3 A'    4 A'    5 A'    6 A'    7 A'    8 A'                 
 -7.272  -6.625  -4.789  -4.782  -4.782  -1.292  -1.225  -0.914
  1 A"    9 A'   10 A'    2 A"   11 A'   12 A'   13 A'   14 A'                 
 -0.743  -0.636  -0.558  -0.545  -0.526  -0.470  -0.466  -0.443
 15 A'   16 A'   17 A'   18 A'    3 A"    4 A"   19 A'   20 A'                 
 -0.390  -0.369  -0.346  -0.272
  5 A"   21 A'   22 A'    6 A"                                                 
 -- Virtual --                   
 -0.087  -0.060  -0.014   0.001   0.028   0.041   0.047   0.060
  7 A"   23 A'   24 A'   25 A'   26 A'    8 A"   27 A'   28 A'                 
  0.063   0.079   0.086   0.100   0.114   0.128   0.142   0.168
 29 A'    9 A"   30 A'   10 A"   31 A'   32 A'   33 A'   34 A'                 
  0.172   0.223   0.265   0.278   0.279   0.290   0.298   0.299
 35 A'   11 A"   36 A'   12 A"   37 A'   38 A'   13 A"   39 A'                 
  0.319   0.338   0.359   0.407   0.414   0.445   0.455   0.504
 40 A'   41 A'   42 A'   43 A'   44 A'   14 A"   45 A'   15 A"                 
  0.546   0.570   0.598   0.617   0.656   0.770   0.820   0.824
 46 A'   47 A'   48 A'   16 A"   17 A"   49 A'   18 A"   50 A'                 
  0.847   0.863   0.871   0.903   0.949   1.070   1.138   1.268
 19 A"   51 A'   52 A'   53 A'   54 A'   55 A'   56 A'   20 A"                 
  1.297   1.320   1.363   1.379   1.415   1.427   1.451   1.546
 21 A"   57 A'   58 A'   59 A'   60 A'   22 A"   23 A"   24 A"                 
  1.642   1.671   1.713   1.786   1.847   1.919   1.966   2.219
 61 A'   62 A'   63 A'   64 A'   65 A'   66 A'   67 A'   25 A"                 
  2.272   2.408   2.621   3.000   3.091   3.728   3.740   3.754
 68 A'   69 A'   26 A"   70 A'   71 A'   27 A"   72 A'   28 A"                 
  3.767   3.782   3.815   3.946   3.983   4.085   4.662   6.248
 73 A'   29 A"   74 A'   30 A"   75 A'   76 A'   77 A'   31 A"                 
  6.256   6.299   6.309   6.322   6.520   6.975   9.687  13.765
 32 A"   78 A'   79 A'   80 A'   81 A'   82 A'   83 A'   33 A"                 
 13.888  13.956  23.389  25.773  25.881  26.243  66.699  66.747
 84 A'   85 A'   86 A'   34 A"   87 A'   88 A'   89 A'   90 A'                 
163.071 215.666
 91 A'   92 A'                                                                 
 --------------------------------------------------------------

          Ground-State Mulliken Net Atomic Charges

     Atom                 Charge (a.u.)
  ----------------------------------------
      1 C                    -0.390379
      2 P                     0.339157
      3 F                    -0.197640
      4 Cl                    0.220047
      5 F                     0.028815
  ----------------------------------------
  Sum of atomic charges =     0.000000

 -----------------------------------------------------------------
                    Cartesian Multipole Moments
 -----------------------------------------------------------------
    Charge (ESU x 10^10)
                 0.0000
    Dipole Moment (Debye)
         X       1.0956      Y       1.0974      Z       0.0000
       Tot       1.5507
    Quadrupole Moments (Debye-Ang)
        XX     -43.0848     XY      -1.1240     YY     -41.7076
        XZ      -0.0000     YZ       0.0000     ZZ     -40.6505
    Octopole Moments (Debye-Ang^2)
       XXX      12.3856    XXY       0.3510    XYY      -1.8975
       YYY      -9.3769    XXZ       0.0000    XYZ       0.0000
       YYZ       0.0000    XZZ      -2.4244    YZZ      -4.1618
       ZZZ       0.0000
    Hexadecapole Moments (Debye-Ang^3)
      XXXX    -545.5057   XXXY      24.0597   XXYY    -118.5529
      XYYY      26.2866   YYYY    -195.6558   XXXZ       0.0000
      XXYZ       0.0000   XYYZ      -0.0000   YYYZ      -0.0000
      XXZZ     -97.9247   XYZZ       8.3296   YYZZ     -39.6288
      XZZZ      -0.0000   YZZZ       0.0000   ZZZZ     -47.1904
 -----------------------------------------------------------------
 Calculating analytic gradient of the SCF energy
 Gradient of SCF Energy
            1           2           3           4           5
    1  -0.0090150   0.0026719   0.0055628   0.0000795   0.0007008
    2   0.0075789  -0.0096230   0.0031785   0.0000459  -0.0011802
    3   0.0000000   0.0000000  -0.0000000   0.0000000  -0.0000000
 Max gradient component =       9.623E-03
 RMS gradient           =       4.331E-03
 Gradient time:  CPU 3.35 s  wall 1.36 s
 Geometry Optimization Parameters
   NAtoms,    NIC,     NZ,  NCons,   NDum,   NFix, NCnnct, MaxDiis
        5      20       5       0       0       0       0       0

 Cartesian Hessian Update
 Hessian Updated using BFGS Update


** GEOMETRY OPTIMIZATION IN DELOCALIZED INTERNAL COORDINATES **
   Searching for a Minimum

   Optimization Cycle:   5

                       Coordinates (Angstroms)
     ATOM                X               Y               Z
      1  C         0.2033394768   -0.2992589966    0.0000000000
      2  P        -0.9521750623    0.9101430904    0.0000000000
      3  F        -2.3115782393    0.0142345128    0.0000000000
      4  Cl        1.8881700307    0.1136872943    0.0000000000
      5  F        -0.0096375198   -1.6091286900    0.0000000000
   Point Group: cs    Number of degrees of freedom:     7


   Energy is  -1039.439776916

 Hessian Updated using BFGS Update

  7 Hessian modes will be used to form the next step
  Hessian Eigenvalues:
     0.171945    0.239776    0.251083    0.260127    0.395765    0.448918
     0.729851

 Minimum Search - Taking Simple RFO Step
 Searching for Lamda that Minimizes Along All modes
 Value Taken    Lamda =  -0.00040962
 Step Taken.  Stepsize is  0.033478

                             Maximum     Tolerance    Cnvgd?
         Gradient           0.006548      0.000300      NO
         Displacement       0.018558      0.001200      NO
         Energy change     -0.001362      0.000001      NO


 New Cartesian Coordinates Obtained by Inverse Iteration

 Displacement from previous Coordinates is:  0.036168
 ----------------------------------------------------------------
             Standard Nuclear Orientation (Angstroms)
    I     Atom           X                Y                Z
 ----------------------------------------------------------------
    1      C       0.2104885577    -0.2998990705     0.0000000000
    2      P      -0.9574900623     0.9160582548     0.0000000000
    3      F      -2.3230538367     0.0110367078     0.0000000000
    4      Cl      1.8972158395     0.1090924955     0.0000000000
    5      F      -0.0090418121    -1.6066111768     0.0000000000
 ----------------------------------------------------------------
 Molecular Point Group                 Cs    NOp =  2
 Largest Abelian Subgroup              Cs    NOp =  2
 Nuclear Repulsion Energy =   273.6390324437 hartrees
 There are       28 alpha and       28 beta electrons
 Applying Cartesian multipole field
    Component          Value
    ---------          -----
     (2,0,0)        1.00000E-11
     (0,2,0)        2.00000E-11
     (0,0,2)       -3.00000E-11
 Nucleus-field energy     =     0.0000000070 hartrees
 Requested basis set is 6-311++G(d,p)
 There are 44 shells and 126 basis functions
 A cutoff of  1.0D-11 yielded    864 shell pairs
 There are      7515 function pairs (      8129 Cartesian)
 Smallest overlap matrix eigenvalue = 5.54E-04
 Guess MOs from SCF MO coefficient file

 -----------------------------------------------------------------------
  General SCF calculation program by
  Eric Jon Sundstrom, Paul Horn, Yuezhi Mao, Dmitri Zuev, Alec White,
  David Stuck, Shaama M.S., Shane Yost, Joonho Lee, David Small,
  Daniel Levine, Susi Lehtola, Hugh Burton, Evgeny Epifanovsky
 -----------------------------------------------------------------------
 Exchange:     0.2000 Hartree-Fock + 0.0800 Slater + 0.7200 B88
 Correlation:  0.1900 VWN1RPA + 0.8100 LYP
 Using SG-1 standard quadrature grid
 using 4 threads for integral computing
 -------------------------------------------------------
 OpenMP Integral computing Module                
 Release: version 2.0, May 2017, Q-Chem Inc. Pleasanton 
 -------------------------------------------------------
 -------------------------------------------------------
 OpenMP BLAS3 based DFT computing Module                
 Release: version 1.0, May 2013, Q-Chem Inc. Pittsburgh 
 -------------------------------------------------------
 A restricted SCF calculation will be
 performed using DIIS
 SCF converges when DIIS error is below 1.0e-08
 ---------------------------------------
  Cycle       Energy         DIIS error
 ---------------------------------------
    1   -1039.4399008892      2.05e-04  
    2   -1039.4399631449      1.53e-04  
    3   -1039.4399633067      1.47e-04  
    4   -1039.4400095250      3.33e-05  
    5   -1039.4400110794      1.01e-05  
    6   -1039.4400112138      1.53e-06  
    7   -1039.4400112169      8.53e-07  
    8   -1039.4400112180      2.32e-07  
    9   -1039.4400112181      7.38e-08  
   10   -1039.4400112181      1.68e-08  
   11   -1039.4400112181      2.66e-09  Convergence criterion met
 ---------------------------------------
 SCF time:   CPU 10.85s  wall 4.00s 
 SCF   energy in the final basis set =    -1039.4400112181
 Total energy in the final basis set =    -1039.4400112181

 --------------------------------------------------------------
             Orbital Energies (a.u.) and Symmetries
 --------------------------------------------------------------

 Alpha MOs, Restricted
 -- Occupied --                  
-101.60  -77.13  -24.75  -24.70  -10.35   -9.52   -7.28   -7.27
  1 A'    2 A'    3 A'    4 A'    5 A'    6 A'    7 A'    8 A'                 
 -7.272  -6.625  -4.790  -4.783  -4.782  -1.293  -1.221  -0.914
  1 A"    9 A'   10 A'    2 A"   11 A'   12 A'   13 A'   14 A'                 
 -0.742  -0.636  -0.557  -0.544  -0.527  -0.467  -0.463  -0.444
 15 A'   16 A'   17 A'   18 A'    3 A"    4 A"   19 A'   20 A'                 
 -0.390  -0.370  -0.346  -0.271
  5 A"   21 A'   22 A'    6 A"                                                 
 -- Virtual --                   
 -0.088  -0.061  -0.015   0.001   0.028   0.041   0.047   0.059
  7 A"   23 A'   24 A'   25 A'   26 A'    8 A"   27 A'   28 A'                 
  0.062   0.079   0.086   0.100   0.114   0.127   0.141   0.168
 29 A'    9 A"   30 A'   10 A"   31 A'   32 A'   33 A'   34 A'                 
  0.173   0.223   0.264   0.278   0.278   0.288   0.297   0.299
 35 A'   11 A"   36 A'   12 A"   37 A'   38 A'   13 A"   39 A'                 
  0.316   0.337   0.359   0.406   0.413   0.445   0.455   0.502
 40 A'   41 A'   42 A'   43 A'   44 A'   14 A"   45 A'   15 A"                 
  0.545   0.568   0.597   0.617   0.656   0.770   0.820   0.823
 46 A'   47 A'   48 A'   16 A"   17 A"   49 A'   18 A"   50 A'                 
  0.847   0.861   0.870   0.899   0.937   1.068   1.136   1.266
 19 A"   51 A'   52 A'   53 A'   54 A'   55 A'   56 A'   20 A"                 
  1.298   1.318   1.362   1.382   1.415   1.426   1.446   1.545
 21 A"   57 A'   58 A'   59 A'   60 A'   22 A"   23 A"   24 A"                 
  1.642   1.670   1.713   1.784   1.838   1.917   1.966   2.218
 61 A'   62 A'   63 A'   64 A'   65 A'   66 A'   67 A'   25 A"                 
  2.270   2.407   2.619   3.001   3.078   3.727   3.739   3.756
 68 A'   69 A'   26 A"   70 A'   71 A'   27 A"   72 A'   28 A"                 
  3.769   3.782   3.813   3.947   3.982   4.077   4.660   6.247
 73 A'   29 A"   74 A'   30 A"   75 A'   76 A'   77 A'   31 A"                 
  6.257   6.301   6.308   6.324   6.519   6.964   9.686  13.764
 32 A"   78 A'   79 A'   80 A'   81 A'   82 A'   83 A'   33 A"                 
 13.884  13.947  23.386  25.772  25.877  26.241  66.698  66.748
 84 A'   85 A'   86 A'   34 A"   87 A'   88 A'   89 A'   90 A'                 
163.058 215.665
 91 A'   92 A'                                                                 

 Beta MOs, Restricted
 -- Occupied --                  
-101.60  -77.13  -24.75  -24.70  -10.35   -9.52   -7.28   -7.27
  1 A'    2 A'    3 A'    4 A'    5 A'    6 A'    7 A'    8 A'                 
 -7.272  -6.625  -4.790  -4.783  -4.782  -1.293  -1.221  -0.914
  1 A"    9 A'   10 A'    2 A"   11 A'   12 A'   13 A'   14 A'                 
 -0.742  -0.636  -0.557  -0.544  -0.527  -0.467  -0.463  -0.444
 15 A'   16 A'   17 A'   18 A'    3 A"    4 A"   19 A'   20 A'                 
 -0.390  -0.370  -0.346  -0.271
  5 A"   21 A'   22 A'    6 A"                                                 
 -- Virtual --                   
 -0.088  -0.061  -0.015   0.001   0.028   0.041   0.047   0.059
  7 A"   23 A'   24 A'   25 A'   26 A'    8 A"   27 A'   28 A'                 
  0.062   0.079   0.086   0.100   0.114   0.127   0.141   0.168
 29 A'    9 A"   30 A'   10 A"   31 A'   32 A'   33 A'   34 A'                 
  0.173   0.223   0.264   0.278   0.278   0.288   0.297   0.299
 35 A'   11 A"   36 A'   12 A"   37 A'   38 A'   13 A"   39 A'                 
  0.316   0.337   0.359   0.406   0.413   0.445   0.455   0.502
 40 A'   41 A'   42 A'   43 A'   44 A'   14 A"   45 A'   15 A"                 
  0.545   0.568   0.597   0.617   0.656   0.770   0.820   0.823
 46 A'   47 A'   48 A'   16 A"   17 A"   49 A'   18 A"   50 A'                 
  0.847   0.861   0.870   0.899   0.937   1.068   1.136   1.266
 19 A"   51 A'   52 A'   53 A'   54 A'   55 A'   56 A'   20 A"                 
  1.298   1.318   1.362   1.382   1.415   1.426   1.446   1.545
 21 A"   57 A'   58 A'   59 A'   60 A'   22 A"   23 A"   24 A"                 
  1.642   1.670   1.713   1.784   1.838   1.917   1.966   2.218
 61 A'   62 A'   63 A'   64 A'   65 A'   66 A'   67 A'   25 A"                 
  2.270   2.407   2.619   3.001   3.078   3.727   3.739   3.756
 68 A'   69 A'   26 A"   70 A'   71 A'   27 A"   72 A'   28 A"                 
  3.769   3.782   3.813   3.947   3.982   4.077   4.660   6.247
 73 A'   29 A"   74 A'   30 A"   75 A'   76 A'   77 A'   31 A"                 
  6.257   6.301   6.308   6.324   6.519   6.964   9.686  13.764
 32 A"   78 A'   79 A'   80 A'   81 A'   82 A'   83 A'   33 A"                 
 13.884  13.947  23.386  25.772  25.877  26.241  66.698  66.748
 84 A'   85 A'   86 A'   34 A"   87 A'   88 A'   89 A'   90 A'                 
163.058 215.665
 91 A'   92 A'                                                                 
 --------------------------------------------------------------

          Ground-State Mulliken Net Atomic Charges

     Atom                 Charge (a.u.)
  ----------------------------------------
      1 C                    -0.389933
      2 P                     0.339383
      3 F                    -0.204766
      4 Cl                    0.223339
      5 F                     0.031977
  ----------------------------------------
  Sum of atomic charges =     0.000000

 -----------------------------------------------------------------
                    Cartesian Multipole Moments
 -----------------------------------------------------------------
    Charge (ESU x 10^10)
                -0.0000
    Dipole Moment (Debye)
         X       1.1709      Y       1.0992      Z      -0.0000
       Tot       1.6060
    Quadrupole Moments (Debye-Ang)
        XX     -43.2256     XY      -1.1486     YY     -41.6501
        XZ       0.0000     YZ       0.0000     ZZ     -40.7124
    Octopole Moments (Debye-Ang^2)
       XXX      12.9521    XXY       0.3769    XYY      -1.9203
       YYY      -9.3950    XXZ      -0.0000    XYZ      -0.0000
       YYZ      -0.0000    XZZ      -2.3616    YZZ      -4.2138
       ZZZ       0.0000
    Hexadecapole Moments (Debye-Ang^3)
      XXXX    -551.6686   XXXY      24.5978   XXYY    -119.5057
      XYYY      26.8805   YYYY    -195.8042   XXXZ       0.0000
      XXYZ      -0.0000   XYYZ       0.0000   YYYZ       0.0000
      XXZZ     -98.8923   XYZZ       8.5723   YYZZ     -39.7488
      XZZZ       0.0000   YZZZ      -0.0000   ZZZZ     -47.3913
 -----------------------------------------------------------------
 Calculating analytic gradient of the SCF energy
 Gradient of SCF Energy
            1           2           3           4           5
    1  -0.0029408   0.0007953   0.0005875   0.0012484   0.0003096
    2   0.0009321  -0.0015334   0.0006028   0.0002008  -0.0002023
    3  -0.0000000  -0.0000000   0.0000000   0.0000000   0.0000000
 Max gradient component =       2.941E-03
 RMS gradient           =       9.982E-04
 Gradient time:  CPU 3.36 s  wall 1.36 s
 Geometry Optimization Parameters
   NAtoms,    NIC,     NZ,  NCons,   NDum,   NFix, NCnnct, MaxDiis
        5      20       5       0       0       0       0       0

 Cartesian Hessian Update
 Hessian Updated using BFGS Update


** GEOMETRY OPTIMIZATION IN DELOCALIZED INTERNAL COORDINATES **
   Searching for a Minimum

   Optimization Cycle:   6

                       Coordinates (Angstroms)
     ATOM                X               Y               Z
      1  C         0.2104885577   -0.2998990705    0.0000000000
      2  P        -0.9574900623    0.9160582548    0.0000000000
      3  F        -2.3230538367    0.0110367078    0.0000000000
      4  Cl        1.8972158395    0.1090924955    0.0000000000
      5  F        -0.0090418121   -1.6066111768    0.0000000000
   Point Group: cs    Number of degrees of freedom:     7


   Energy is  -1039.440011218

 Hessian Updated using BFGS Update

  7 Hessian modes will be used to form the next step
  Hessian Eigenvalues:
     0.171868    0.217262    0.250885    0.260466    0.371388    0.449328
     0.725488

 Minimum Search - Taking Simple RFO Step
 Searching for Lamda that Minimizes Along All modes
 Value Taken    Lamda =  -0.00002676
 Step Taken.  Stepsize is  0.011589

                             Maximum     Tolerance    Cnvgd?
         Gradient           0.001528      0.000300      NO
         Displacement       0.008056      0.001200      NO
         Energy change     -0.000234      0.000001      NO


 New Cartesian Coordinates Obtained by Inverse Iteration

 Displacement from previous Coordinates is:  0.010554
 ----------------------------------------------------------------
             Standard Nuclear Orientation (Angstroms)
    I     Atom           X                Y                Z
 ----------------------------------------------------------------
    1      C       0.2130007623    -0.2988477977     0.0000000000
    2      P      -0.9579313220     0.9183935950     0.0000000000
    3      F      -2.3224784489     0.0080641879     0.0000000000
    4      Cl      1.8962552046     0.1072868058     0.0000000000
    5      F      -0.0107275100    -1.6052195801     0.0000000000
 ----------------------------------------------------------------
 Molecular Point Group                 Cs    NOp =  2
 Largest Abelian Subgroup              Cs    NOp =  2
 Nuclear Repulsion Energy =   273.6300752357 hartrees
 There are       28 alpha and       28 beta electrons
 Applying Cartesian multipole field
    Component          Value
    ---------          -----
     (2,0,0)        1.00000E-11
     (0,2,0)        2.00000E-11
     (0,0,2)       -3.00000E-11
 Nucleus-field energy     =     0.0000000070 hartrees
 Requested basis set is 6-311++G(d,p)
 There are 44 shells and 126 basis functions
 A cutoff of  1.0D-11 yielded    864 shell pairs
 There are      7515 function pairs (      8129 Cartesian)
 Smallest overlap matrix eigenvalue = 5.48E-04
 Guess MOs from SCF MO coefficient file

 -----------------------------------------------------------------------
  General SCF calculation program by
  Eric Jon Sundstrom, Paul Horn, Yuezhi Mao, Dmitri Zuev, Alec White,
  David Stuck, Shaama M.S., Shane Yost, Joonho Lee, David Small,
  Daniel Levine, Susi Lehtola, Hugh Burton, Evgeny Epifanovsky
 -----------------------------------------------------------------------
 Exchange:     0.2000 Hartree-Fock + 0.0800 Slater + 0.7200 B88
 Correlation:  0.1900 VWN1RPA + 0.8100 LYP
 Using SG-1 standard quadrature grid
 using 4 threads for integral computing
 -------------------------------------------------------
 OpenMP Integral computing Module                
 Release: version 2.0, May 2017, Q-Chem Inc. Pleasanton 
 -------------------------------------------------------
 -------------------------------------------------------
 OpenMP BLAS3 based DFT computing Module                
 Release: version 1.0, May 2013, Q-Chem Inc. Pittsburgh 
 -------------------------------------------------------
 A restricted SCF calculation will be
 performed using DIIS
 SCF converges when DIIS error is below 1.0e-08
 ---------------------------------------
  Cycle       Energy         DIIS error
 ---------------------------------------
    1   -1039.4400055028      7.79e-05  
    2   -1039.4400232063      2.58e-05  
    3   -1039.4400207516      4.17e-05  
    4   -1039.4400244594      8.57e-06  
    5   -1039.4400245811      3.34e-06  
    6   -1039.4400245954      6.57e-07  
    7   -1039.4400245961      1.85e-07  
    8   -1039.4400245962      6.15e-08  
    9   -1039.4400245962      1.30e-08  
   10   -1039.4400245962      5.46e-09  Convergence criterion met
 ---------------------------------------
 SCF time:   CPU 9.90s  wall 4.00s 
 SCF   energy in the final basis set =    -1039.4400245962
 Total energy in the final basis set =    -1039.4400245962

 --------------------------------------------------------------
             Orbital Energies (a.u.) and Symmetries
 --------------------------------------------------------------

 Alpha MOs, Restricted
 -- Occupied --                  
-101.60  -77.13  -24.75  -24.70  -10.35   -9.52   -7.28   -7.27
  1 A'    2 A'    3 A'    4 A'    5 A'    6 A'    7 A'    8 A'                 
 -7.273  -6.625  -4.789  -4.783  -4.782  -1.293  -1.220  -0.915
  1 A"    9 A'   10 A'    2 A"   11 A'   12 A'   13 A'   14 A'                 
 -0.741  -0.636  -0.557  -0.544  -0.527  -0.466  -0.462  -0.444
 15 A'   16 A'   17 A'   18 A'    3 A"    4 A"   19 A'   20 A'                 
 -0.391  -0.370  -0.346  -0.271
  5 A"   21 A'   22 A'    6 A"                                                 
 -- Virtual --                   
 -0.089  -0.061  -0.015   0.001   0.028   0.041   0.048   0.059
  7 A"   23 A'   24 A'   25 A'   26 A'    8 A"   27 A'   28 A'                 
  0.062   0.078   0.086   0.100   0.113   0.126   0.141   0.168
 29 A'    9 A"   30 A'   10 A"   31 A'   32 A'   33 A'   34 A'                 
  0.172   0.223   0.264   0.278   0.278   0.288   0.298   0.299
 35 A'   11 A"   36 A'   37 A'   12 A"   38 A'   13 A"   39 A'                 
  0.316   0.337   0.359   0.406   0.413   0.445   0.455   0.502
 40 A'   41 A'   42 A'   43 A'   44 A'   14 A"   45 A'   15 A"                 
  0.545   0.568   0.597   0.617   0.656   0.769   0.819   0.823
 46 A'   47 A'   48 A'   16 A"   17 A"   49 A'   18 A"   50 A'                 
  0.846   0.861   0.871   0.899   0.935   1.068   1.137   1.266
 19 A"   51 A'   52 A'   53 A'   54 A'   55 A'   56 A'   20 A"                 
  1.298   1.318   1.363   1.383   1.414   1.427   1.445   1.546
 21 A"   57 A'   58 A'   59 A'   60 A'   22 A"   23 A"   24 A"                 
  1.643   1.670   1.714   1.785   1.836   1.918   1.966   2.218
 61 A'   62 A'   63 A'   64 A'   65 A'   66 A'   67 A'   25 A"                 
  2.270   2.407   2.619   3.002   3.076   3.727   3.739   3.757
 68 A'   69 A'   26 A"   70 A'   71 A'   27 A"   72 A'   28 A"                 
  3.770   3.782   3.813   3.946   3.982   4.076   4.660   6.248
 73 A'   29 A"   74 A'   30 A"   75 A'   76 A'   77 A'   31 A"                 
  6.258   6.303   6.308   6.325   6.518   6.962   9.687  13.764
 32 A"   78 A'   79 A'   80 A'   81 A'   82 A'   83 A'   33 A"                 
 13.883  13.946  23.385  25.772  25.877  26.240  66.698  66.748
 84 A'   85 A'   86 A'   34 A"   87 A'   88 A'   89 A'   90 A'                 
163.056 215.666
 91 A'   92 A'                                                                 

 Beta MOs, Restricted
 -- Occupied --                  
-101.60  -77.13  -24.75  -24.70  -10.35   -9.52   -7.28   -7.27
  1 A'    2 A'    3 A'    4 A'    5 A'    6 A'    7 A'    8 A'                 
 -7.273  -6.625  -4.789  -4.783  -4.782  -1.293  -1.220  -0.915
  1 A"    9 A'   10 A'    2 A"   11 A'   12 A'   13 A'   14 A'                 
 -0.741  -0.636  -0.557  -0.544  -0.527  -0.466  -0.462  -0.444
 15 A'   16 A'   17 A'   18 A'    3 A"    4 A"   19 A'   20 A'                 
 -0.391  -0.370  -0.346  -0.271
  5 A"   21 A'   22 A'    6 A"                                                 
 -- Virtual --                   
 -0.089  -0.061  -0.015   0.001   0.028   0.041   0.048   0.059
  7 A"   23 A'   24 A'   25 A'   26 A'    8 A"   27 A'   28 A'                 
  0.062   0.078   0.086   0.100   0.113   0.126   0.141   0.168
 29 A'    9 A"   30 A'   10 A"   31 A'   32 A'   33 A'   34 A'                 
  0.172   0.223   0.264   0.278   0.278   0.288   0.298   0.299
 35 A'   11 A"   36 A'   37 A'   12 A"   38 A'   13 A"   39 A'                 
  0.316   0.337   0.359   0.406   0.413   0.445   0.455   0.502
 40 A'   41 A'   42 A'   43 A'   44 A'   14 A"   45 A'   15 A"                 
  0.545   0.568   0.597   0.617   0.656   0.769   0.819   0.823
 46 A'   47 A'   48 A'   16 A"   17 A"   49 A'   18 A"   50 A'                 
  0.846   0.861   0.871   0.899   0.935   1.068   1.137   1.266
 19 A"   51 A'   52 A'   53 A'   54 A'   55 A'   56 A'   20 A"                 
  1.298   1.318   1.363   1.383   1.414   1.427   1.445   1.546
 21 A"   57 A'   58 A'   59 A'   60 A'   22 A"   23 A"   24 A"                 
  1.643   1.670   1.714   1.785   1.836   1.918   1.966   2.218
 61 A'   62 A'   63 A'   64 A'   65 A'   66 A'   67 A'   25 A"                 
  2.270   2.407   2.619   3.002   3.076   3.727   3.739   3.757
 68 A'   69 A'   26 A"   70 A'   71 A'   27 A"   72 A'   28 A"                 
  3.770   3.782   3.813   3.946   3.982   4.076   4.660   6.248
 73 A'   29 A"   74 A'   30 A"   75 A'   76 A'   77 A'   31 A"                 
  6.258   6.303   6.308   6.325   6.518   6.962   9.687  13.764
 32 A"   78 A'   79 A'   80 A'   81 A'   82 A'   83 A'   33 A"                 
 13.883  13.946  23.385  25.772  25.877  26.240  66.698  66.748
 84 A'   85 A'   86 A'   34 A"   87 A'   88 A'   89 A'   90 A'                 
163.056 215.666
 91 A'   92 A'                                                                 
 --------------------------------------------------------------

          Ground-State Mulliken Net Atomic Charges

     Atom                 Charge (a.u.)
  ----------------------------------------
      1 C                    -0.390732
      2 P                     0.339015
      3 F                    -0.206416
      4 Cl                    0.226359
      5 F                     0.031774
  ----------------------------------------
  Sum of atomic charges =     0.000000

 -----------------------------------------------------------------
                    Cartesian Multipole Moments
 -----------------------------------------------------------------
    Charge (ESU x 10^10)
                 0.0000
    Dipole Moment (Debye)
         X       1.2067      Y       1.1099      Z       0.0000
       Tot       1.6395
    Quadrupole Moments (Debye-Ang)
        XX     -43.2227     XY      -1.1587     YY     -41.6434
        XZ       0.0000     YZ      -0.0000     ZZ     -40.7194
    Octopole Moments (Debye-Ang^2)
       XXX      13.1460    XXY       0.3951    XYY      -1.8818
       YYY      -9.3892    XXZ      -0.0000    XYZ       0.0000
       YYZ       0.0000    XZZ      -2.3060    YZZ      -4.2279
       ZZZ       0.0000
    Hexadecapole Moments (Debye-Ang^3)
      XXXX    -551.4269   XXXY      24.6309   XXYY    -119.4787
      XYYY      26.9961   YYYY    -195.9252   XXXZ       0.0000
      XXYZ       0.0000   XYYZ       0.0000   YYYZ      -0.0000
      XXZZ     -98.8502   XYZZ       8.6203   YYZZ     -39.7905
      XZZZ       0.0000   YZZZ      -0.0000   ZZZZ     -47.4240
 -----------------------------------------------------------------
 Calculating analytic gradient of the SCF energy
 Gradient of SCF Energy
            1           2           3           4           5
    1  -0.0001894   0.0004642  -0.0001706  -0.0001824   0.0000782
    2  -0.0000237   0.0004042  -0.0000712  -0.0000137  -0.0002956
    3  -0.0000000   0.0000000  -0.0000000  -0.0000000   0.0000000
 Max gradient component =       4.642E-04
 RMS gradient           =       1.960E-04
 Gradient time:  CPU 3.40 s  wall 1.39 s
 Geometry Optimization Parameters
   NAtoms,    NIC,     NZ,  NCons,   NDum,   NFix, NCnnct, MaxDiis
        5      20       5       0       0       0       0       0

 Cartesian Hessian Update
 Hessian Updated using BFGS Update


** GEOMETRY OPTIMIZATION IN DELOCALIZED INTERNAL COORDINATES **
   Searching for a Minimum

   Optimization Cycle:   7

                       Coordinates (Angstroms)
     ATOM                X               Y               Z
      1  C         0.2130007623   -0.2988477977    0.0000000000
      2  P        -0.9579313220    0.9183935950    0.0000000000
      3  F        -2.3224784489    0.0080641879    0.0000000000
      4  Cl        1.8962552046    0.1072868058    0.0000000000
      5  F        -0.0107275100   -1.6052195801    0.0000000000
   Point Group: cs    Number of degrees of freedom:     7


   Energy is  -1039.440024596

 Hessian Updated using BFGS Update

  7 Hessian modes will be used to form the next step
  Hessian Eigenvalues:
     0.160470    0.202032    0.250961    0.287689    0.387441    0.451993
     0.721053

 Minimum Search - Taking Simple RFO Step
 Searching for Lamda that Minimizes Along All modes
 Value Taken    Lamda =  -0.00000206
 Step Taken.  Stepsize is  0.002941

                             Maximum     Tolerance    Cnvgd?
         Gradient           0.000358      0.000300      NO
         Displacement       0.001703      0.001200      NO
         Energy change     -0.000013      0.000001      NO


 New Cartesian Coordinates Obtained by Inverse Iteration

 Displacement from previous Coordinates is:  0.005118
 ----------------------------------------------------------------
             Standard Nuclear Orientation (Angstroms)
    I     Atom           X                Y                Z
 ----------------------------------------------------------------
    1      C       0.2135049978    -0.2981439531     0.0000000000
    2      P      -0.9586030740     0.9182651739     0.0000000000
    3      F      -2.3224358582     0.0070179266     0.0000000000
    4      Cl      1.8974231818     0.1064134636     0.0000000000
    5      F      -0.0117705614    -1.6038754003     0.0000000000
 ----------------------------------------------------------------
 Molecular Point Group                 Cs    NOp =  2
 Largest Abelian Subgroup              Cs    NOp =  2
 Nuclear Repulsion Energy =   273.6182968182 hartrees
 There are       28 alpha and       28 beta electrons
 Applying Cartesian multipole field
    Component          Value
    ---------          -----
     (2,0,0)        1.00000E-11
     (0,2,0)        2.00000E-11
     (0,0,2)       -3.00000E-11
 Nucleus-field energy     =     0.0000000070 hartrees
 Requested basis set is 6-311++G(d,p)
 There are 44 shells and 126 basis functions
 A cutoff of  1.0D-11 yielded    863 shell pairs
 There are      7512 function pairs (      8126 Cartesian)
 Smallest overlap matrix eigenvalue = 5.48E-04
 Guess MOs from SCF MO coefficient file

 -----------------------------------------------------------------------
  General SCF calculation program by
  Eric Jon Sundstrom, Paul Horn, Yuezhi Mao, Dmitri Zuev, Alec White,
  David Stuck, Shaama M.S., Shane Yost, Joonho Lee, David Small,
  Daniel Levine, Susi Lehtola, Hugh Burton, Evgeny Epifanovsky
 -----------------------------------------------------------------------
 Exchange:     0.2000 Hartree-Fock + 0.0800 Slater + 0.7200 B88
 Correlation:  0.1900 VWN1RPA + 0.8100 LYP
 Using SG-1 standard quadrature grid
 using 4 threads for integral computing
 -------------------------------------------------------
 OpenMP Integral computing Module                
 Release: version 2.0, May 2017, Q-Chem Inc. Pleasanton 
 -------------------------------------------------------
 -------------------------------------------------------
 OpenMP BLAS3 based DFT computing Module                
 Release: version 1.0, May 2013, Q-Chem Inc. Pittsburgh 
 -------------------------------------------------------
 A restricted SCF calculation will be
 performed using DIIS
 SCF converges when DIIS error is below 1.0e-08
 ---------------------------------------
  Cycle       Energy         DIIS error
 ---------------------------------------
    1   -1039.4400241091      2.30e-05  
    2   -1039.4400257939      6.54e-06  
    3   -1039.4400256121      1.18e-05  
    4   -1039.4400258727      1.85e-06  
    5   -1039.4400258791      6.07e-07  
    6   -1039.4400258798      1.69e-07  
    7   -1039.4400258799      5.26e-08  
    8   -1039.4400258799      1.67e-08  
    9   -1039.4400258799      3.96e-09  Convergence criterion met
 ---------------------------------------
 SCF time:   CPU 8.87s  wall 4.00s 
 SCF   energy in the final basis set =    -1039.4400258799
 Total energy in the final basis set =    -1039.4400258799

 --------------------------------------------------------------
             Orbital Energies (a.u.) and Symmetries
 --------------------------------------------------------------

 Alpha MOs, Restricted
 -- Occupied --                  
-101.60  -77.13  -24.75  -24.70  -10.35   -9.52   -7.28   -7.27
  1 A'    2 A'    3 A'    4 A'    5 A'    6 A'    7 A'    8 A'                 
 -7.273  -6.625  -4.789  -4.783  -4.782  -1.293  -1.220  -0.915
  1 A"    9 A'   10 A'    2 A"   11 A'   12 A'   13 A'   14 A'                 
 -0.741  -0.636  -0.557  -0.544  -0.527  -0.466  -0.462  -0.444
 15 A'   16 A'   17 A'   18 A'    3 A"    4 A"   19 A'   20 A'                 
 -0.391  -0.370  -0.346  -0.271
  5 A"   21 A'   22 A'    6 A"                                                 
 -- Virtual --                   
 -0.089  -0.061  -0.015   0.001   0.028   0.041   0.048   0.059
  7 A"   23 A'   24 A'   25 A'   26 A'    8 A"   27 A'   28 A'                 
  0.062   0.078   0.086   0.100   0.113   0.126   0.141   0.168
 29 A'    9 A"   30 A'   10 A"   31 A'   32 A'   33 A'   34 A'                 
  0.172   0.223   0.264   0.278   0.278   0.288   0.298   0.299
 35 A'   11 A"   36 A'   37 A'   12 A"   38 A'   13 A"   39 A'                 
  0.316   0.337   0.359   0.406   0.414   0.445   0.455   0.502
 40 A'   41 A'   42 A'   43 A'   44 A'   14 A"   45 A'   15 A"                 
  0.545   0.568   0.597   0.617   0.656   0.769   0.819   0.823
 46 A'   47 A'   48 A'   16 A"   17 A"   49 A'   18 A"   50 A'                 
  0.846   0.861   0.871   0.899   0.935   1.068   1.137   1.266
 19 A"   51 A'   52 A'   53 A'   54 A'   55 A'   56 A'   20 A"                 
  1.298   1.318   1.364   1.383   1.414   1.427   1.445   1.546
 21 A"   57 A'   58 A'   59 A'   60 A'   22 A"   23 A"   24 A"                 
  1.643   1.670   1.715   1.785   1.835   1.918   1.966   2.218
 61 A'   62 A'   63 A'   64 A'   65 A'   66 A'   67 A'   25 A"                 
  2.270   2.407   2.619   3.002   3.075   3.727   3.739   3.757
 68 A'   69 A'   26 A"   70 A'   71 A'   27 A"   72 A'   28 A"                 
  3.770   3.782   3.813   3.947   3.982   4.076   4.660   6.247
 73 A'   29 A"   74 A'   30 A"   75 A'   76 A'   77 A'   31 A"                 
  6.258   6.303   6.308   6.325   6.519   6.962   9.687  13.764
 32 A"   78 A'   79 A'   80 A'   81 A'   82 A'   83 A'   33 A"                 
 13.883  13.945  23.385  25.772  25.877  26.240  66.698  66.748
 84 A'   85 A'   86 A'   34 A"   87 A'   88 A'   89 A'   90 A'                 
163.056 215.666
 91 A'   92 A'                                                                 

 Beta MOs, Restricted
 -- Occupied --                  
-101.60  -77.13  -24.75  -24.70  -10.35   -9.52   -7.28   -7.27
  1 A'    2 A'    3 A'    4 A'    5 A'    6 A'    7 A'    8 A'                 
 -7.273  -6.625  -4.789  -4.783  -4.782  -1.293  -1.220  -0.915
  1 A"    9 A'   10 A'    2 A"   11 A'   12 A'   13 A'   14 A'                 
 -0.741  -0.636  -0.557  -0.544  -0.527  -0.466  -0.462  -0.444
 15 A'   16 A'   17 A'   18 A'    3 A"    4 A"   19 A'   20 A'                 
 -0.391  -0.370  -0.346  -0.271
  5 A"   21 A'   22 A'    6 A"                                                 
 -- Virtual --                   
 -0.089  -0.061  -0.015   0.001   0.028   0.041   0.048   0.059
  7 A"   23 A'   24 A'   25 A'   26 A'    8 A"   27 A'   28 A'                 
  0.062   0.078   0.086   0.100   0.113   0.126   0.141   0.168
 29 A'    9 A"   30 A'   10 A"   31 A'   32 A'   33 A'   34 A'                 
  0.172   0.223   0.264   0.278   0.278   0.288   0.298   0.299
 35 A'   11 A"   36 A'   37 A'   12 A"   38 A'   13 A"   39 A'                 
  0.316   0.337   0.359   0.406   0.414   0.445   0.455   0.502
 40 A'   41 A'   42 A'   43 A'   44 A'   14 A"   45 A'   15 A"                 
  0.545   0.568   0.597   0.617   0.656   0.769   0.819   0.823
 46 A'   47 A'   48 A'   16 A"   17 A"   49 A'   18 A"   50 A'                 
  0.846   0.861   0.871   0.899   0.935   1.068   1.137   1.266
 19 A"   51 A'   52 A'   53 A'   54 A'   55 A'   56 A'   20 A"                 
  1.298   1.318   1.364   1.383   1.414   1.427   1.445   1.546
 21 A"   57 A'   58 A'   59 A'   60 A'   22 A"   23 A"   24 A"                 
  1.643   1.670   1.715   1.785   1.835   1.918   1.966   2.218
 61 A'   62 A'   63 A'   64 A'   65 A'   66 A'   67 A'   25 A"                 
  2.270   2.407   2.619   3.002   3.075   3.727   3.739   3.757
 68 A'   69 A'   26 A"   70 A'   71 A'   27 A"   72 A'   28 A"                 
  3.770   3.782   3.813   3.947   3.982   4.076   4.660   6.247
 73 A'   29 A"   74 A'   30 A"   75 A'   76 A'   77 A'   31 A"                 
  6.258   6.303   6.308   6.325   6.519   6.962   9.687  13.764
 32 A"   78 A'   79 A'   80 A'   81 A'   82 A'   83 A'   33 A"                 
 13.883  13.945  23.385  25.772  25.877  26.240  66.698  66.748
 84 A'   85 A'   86 A'   34 A"   87 A'   88 A'   89 A'   90 A'                 
163.056 215.666
 91 A'   92 A'                                                                 
 --------------------------------------------------------------

          Ground-State Mulliken Net Atomic Charges

     Atom                 Charge (a.u.)
  ----------------------------------------
      1 C                    -0.391249
      2 P                     0.338807
      3 F                    -0.206318
      4 Cl                    0.226673
      5 F                     0.032088
  ----------------------------------------
  Sum of atomic charges =     0.000000

 -----------------------------------------------------------------
                    Cartesian Multipole Moments
 -----------------------------------------------------------------
    Charge (ESU x 10^10)
                 0.0000
    Dipole Moment (Debye)
         X       1.2070      Y       1.1073      Z      -0.0000
       Tot       1.6380
    Quadrupole Moments (Debye-Ang)
        XX     -43.2178     XY      -1.1598     YY     -41.6452
        XZ      -0.0000     YZ       0.0000     ZZ     -40.7212
    Octopole Moments (Debye-Ang^2)
       XXX      13.1309    XXY       0.3995    XYY      -1.8786
       YYY      -9.3857    XXZ      -0.0000    XYZ      -0.0000
       YYZ      -0.0000    XZZ      -2.3103    YZZ      -4.2247
       ZZZ      -0.0000
    Hexadecapole Moments (Debye-Ang^3)
      XXXX    -551.7595   XXXY      24.6171   XXYY    -119.5434
      XYYY      27.0307   YYYY    -195.7545   XXXZ      -0.0000
      XXYZ       0.0000   XYYZ      -0.0000   YYYZ       0.0000
      XXZZ     -98.9236   XYZZ       8.6295   YYZZ     -39.7663
      XZZZ      -0.0000   YZZZ       0.0000   ZZZZ     -47.4317
 -----------------------------------------------------------------
 Calculating analytic gradient of the SCF energy
 Gradient of SCF Energy
            1           2           3           4           5
    1  -0.0001045   0.0002622  -0.0001912   0.0000401  -0.0000066
    2  -0.0002890   0.0002559  -0.0000241  -0.0000214   0.0000786
    3  -0.0000000  -0.0000000  -0.0000000   0.0000000   0.0000000
 Max gradient component =       2.890E-04
 RMS gradient           =       1.352E-04
 Gradient time:  CPU 3.35 s  wall 1.43 s
 Geometry Optimization Parameters
   NAtoms,    NIC,     NZ,  NCons,   NDum,   NFix, NCnnct, MaxDiis
        5      20       5       0       0       0       0       0

 Cartesian Hessian Update
 Hessian Updated using BFGS Update


** GEOMETRY OPTIMIZATION IN DELOCALIZED INTERNAL COORDINATES **
   Searching for a Minimum

   Optimization Cycle:   8

                       Coordinates (Angstroms)
     ATOM                X               Y               Z
      1  C         0.2135049978   -0.2981439531    0.0000000000
      2  P        -0.9586030740    0.9182651739    0.0000000000
      3  F        -2.3224358582    0.0070179266    0.0000000000
      4  Cl        1.8974231818    0.1064134636    0.0000000000
      5  F        -0.0117705614   -1.6038754003    0.0000000000
   Point Group: cs    Number of degrees of freedom:     7


   Energy is  -1039.440025880

 Hessian Updated using BFGS Update

  7 Hessian modes will be used to form the next step
  Hessian Eigenvalues:
     0.117572    0.214528    0.242601    0.274271    0.386915    0.477353
     0.717017

 Minimum Search - Taking Simple RFO Step
 Searching for Lamda that Minimizes Along All modes
 Value Taken    Lamda =   0.00000000
 Step Taken.  Stepsize is  0.002002

                             Maximum     Tolerance    Cnvgd?
         Gradient           0.000209      0.000300     YES
         Displacement       0.001240      0.001200      NO
         Energy change     -0.000001      0.000001      NO


 New Cartesian Coordinates Obtained by Inverse Iteration

 Displacement from previous Coordinates is:  0.003223
 ----------------------------------------------------------------
             Standard Nuclear Orientation (Angstroms)
    I     Atom           X                Y                Z
 ----------------------------------------------------------------
    1      C       0.2137573567    -0.2974377891     0.0000000000
    2      P      -0.9590038850     0.9182496528     0.0000000000
    3      F      -2.3219863927     0.0062820008     0.0000000000
    4      Cl      1.8977721782     0.1057667410     0.0000000000
    5      F      -0.0124205711    -1.6031833947     0.0000000000
 ----------------------------------------------------------------
 Molecular Point Group                 Cs    NOp =  2
 Largest Abelian Subgroup              Cs    NOp =  2
 Nuclear Repulsion Energy =   273.6356836200 hartrees
 There are       28 alpha and       28 beta electrons
 Applying Cartesian multipole field
    Component          Value
    ---------          -----
     (2,0,0)        1.00000E-11
     (0,2,0)        2.00000E-11
     (0,0,2)       -3.00000E-11
 Nucleus-field energy     =     0.0000000070 hartrees
 Requested basis set is 6-311++G(d,p)
 There are 44 shells and 126 basis functions
 A cutoff of  1.0D-11 yielded    863 shell pairs
 There are      7512 function pairs (      8126 Cartesian)
 Smallest overlap matrix eigenvalue = 5.47E-04
 Guess MOs from SCF MO coefficient file

 -----------------------------------------------------------------------
  General SCF calculation program by
  Eric Jon Sundstrom, Paul Horn, Yuezhi Mao, Dmitri Zuev, Alec White,
  David Stuck, Shaama M.S., Shane Yost, Joonho Lee, David Small,
  Daniel Levine, Susi Lehtola, Hugh Burton, Evgeny Epifanovsky
 -----------------------------------------------------------------------
 Exchange:     0.2000 Hartree-Fock + 0.0800 Slater + 0.7200 B88
 Correlation:  0.1900 VWN1RPA + 0.8100 LYP
 Using SG-1 standard quadrature grid
 using 4 threads for integral computing
 -------------------------------------------------------
 OpenMP Integral computing Module                
 Release: version 2.0, May 2017, Q-Chem Inc. Pleasanton 
 -------------------------------------------------------
 -------------------------------------------------------
 OpenMP BLAS3 based DFT computing Module                
 Release: version 1.0, May 2013, Q-Chem Inc. Pittsburgh 
 -------------------------------------------------------
 A restricted SCF calculation will be
 performed using DIIS
 SCF converges when DIIS error is below 1.0e-08
 ---------------------------------------
  Cycle       Energy         DIIS error
 ---------------------------------------
    1   -1039.4400253951      1.59e-05  
    2   -1039.4400262161      4.76e-06  
    3   -1039.4400261991      6.37e-06  
    4   -1039.4400262464      9.53e-07  
    5   -1039.4400262474      4.52e-07  
    6   -1039.4400262477      1.35e-07  
    7   -1039.4400262478      3.54e-08  
    8   -1039.4400262478      1.43e-08  
    9   -1039.4400262478      2.37e-09  Convergence criterion met
 ---------------------------------------
 SCF time:   CPU 8.91s  wall 4.00s 
 SCF   energy in the final basis set =    -1039.4400262478
 Total energy in the final basis set =    -1039.4400262478

 --------------------------------------------------------------
             Orbital Energies (a.u.) and Symmetries
 --------------------------------------------------------------

 Alpha MOs, Restricted
 -- Occupied --                  
-101.60  -77.13  -24.75  -24.70  -10.35   -9.52   -7.28   -7.27
  1 A'    2 A'    3 A'    4 A'    5 A'    6 A'    7 A'    8 A'                 
 -7.273  -6.625  -4.789  -4.783  -4.782  -1.293  -1.220  -0.915
  1 A"    9 A'   10 A'    2 A"   11 A'   12 A'   13 A'   14 A'                 
 -0.741  -0.636  -0.557  -0.544  -0.527  -0.466  -0.462  -0.444
 15 A'   16 A'   17 A'   18 A'    3 A"    4 A"   19 A'   20 A'                 
 -0.391  -0.370  -0.346  -0.271
  5 A"   21 A'   22 A'    6 A"                                                 
 -- Virtual --                   
 -0.089  -0.061  -0.015   0.001   0.028   0.041   0.048   0.059
  7 A"   23 A'   24 A'   25 A'   26 A'    8 A"   27 A'   28 A'                 
  0.062   0.078   0.086   0.100   0.113   0.126   0.142   0.168
 29 A'    9 A"   30 A'   10 A"   31 A'   32 A'   33 A'   34 A'                 
  0.172   0.223   0.264   0.278   0.278   0.288   0.298   0.299
 35 A'   11 A"   36 A'   37 A'   12 A"   38 A'   13 A"   39 A'                 
  0.316   0.338   0.359   0.406   0.414   0.445   0.455   0.502
 40 A'   41 A'   42 A'   43 A'   44 A'   14 A"   45 A'   15 A"                 
  0.545   0.568   0.597   0.617   0.656   0.769   0.819   0.823
 46 A'   47 A'   48 A'   16 A"   17 A"   49 A'   18 A"   50 A'                 
  0.847   0.861   0.871   0.899   0.935   1.068   1.137   1.266
 19 A"   51 A'   52 A'   53 A'   54 A'   55 A'   56 A'   20 A"                 
  1.298   1.318   1.364   1.383   1.414   1.427   1.445   1.546
 21 A"   57 A'   58 A'   59 A'   60 A'   22 A"   23 A"   24 A"                 
  1.643   1.670   1.715   1.785   1.835   1.918   1.966   2.218
 61 A'   62 A'   63 A'   64 A'   65 A'   66 A'   67 A'   25 A"                 
  2.270   2.407   2.619   3.002   3.076   3.727   3.739   3.757
 68 A'   69 A'   26 A"   70 A'   71 A'   27 A"   72 A'   28 A"                 
  3.770   3.782   3.813   3.947   3.982   4.076   4.660   6.248
 73 A'   29 A"   74 A'   30 A"   75 A'   76 A'   77 A'   31 A"                 
  6.258   6.303   6.308   6.325   6.519   6.962   9.687  13.764
 32 A"   78 A'   79 A'   80 A'   81 A'   82 A'   83 A'   33 A"                 
 13.883  13.946  23.385  25.772  25.876  26.240  66.698  66.748
 84 A'   85 A'   86 A'   34 A"   87 A'   88 A'   89 A'   90 A'                 
163.056 215.666
 91 A'   92 A'                                                                 

 Beta MOs, Restricted
 -- Occupied --                  
-101.60  -77.13  -24.75  -24.70  -10.35   -9.52   -7.28   -7.27
  1 A'    2 A'    3 A'    4 A'    5 A'    6 A'    7 A'    8 A'                 
 -7.273  -6.625  -4.789  -4.783  -4.782  -1.293  -1.220  -0.915
  1 A"    9 A'   10 A'    2 A"   11 A'   12 A'   13 A'   14 A'                 
 -0.741  -0.636  -0.557  -0.544  -0.527  -0.466  -0.462  -0.444
 15 A'   16 A'   17 A'   18 A'    3 A"    4 A"   19 A'   20 A'                 
 -0.391  -0.370  -0.346  -0.271
  5 A"   21 A'   22 A'    6 A"                                                 
 -- Virtual --                   
 -0.089  -0.061  -0.015   0.001   0.028   0.041   0.048   0.059
  7 A"   23 A'   24 A'   25 A'   26 A'    8 A"   27 A'   28 A'                 
  0.062   0.078   0.086   0.100   0.113   0.126   0.142   0.168
 29 A'    9 A"   30 A'   10 A"   31 A'   32 A'   33 A'   34 A'                 
  0.172   0.223   0.264   0.278   0.278   0.288   0.298   0.299
 35 A'   11 A"   36 A'   37 A'   12 A"   38 A'   13 A"   39 A'                 
  0.316   0.338   0.359   0.406   0.414   0.445   0.455   0.502
 40 A'   41 A'   42 A'   43 A'   44 A'   14 A"   45 A'   15 A"                 
  0.545   0.568   0.597   0.617   0.656   0.769   0.819   0.823
 46 A'   47 A'   48 A'   16 A"   17 A"   49 A'   18 A"   50 A'                 
  0.847   0.861   0.871   0.899   0.935   1.068   1.137   1.266
 19 A"   51 A'   52 A'   53 A'   54 A'   55 A'   56 A'   20 A"                 
  1.298   1.318   1.364   1.383   1.414   1.427   1.445   1.546
 21 A"   57 A'   58 A'   59 A'   60 A'   22 A"   23 A"   24 A"                 
  1.643   1.670   1.715   1.785   1.835   1.918   1.966   2.218
 61 A'   62 A'   63 A'   64 A'   65 A'   66 A'   67 A'   25 A"                 
  2.270   2.407   2.619   3.002   3.076   3.727   3.739   3.757
 68 A'   69 A'   26 A"   70 A'   71 A'   27 A"   72 A'   28 A"                 
  3.770   3.782   3.813   3.947   3.982   4.076   4.660   6.248
 73 A'   29 A"   74 A'   30 A"   75 A'   76 A'   77 A'   31 A"                 
  6.258   6.303   6.308   6.325   6.519   6.962   9.687  13.764
 32 A"   78 A'   79 A'   80 A'   81 A'   82 A'   83 A'   33 A"                 
 13.883  13.946  23.385  25.772  25.876  26.240  66.698  66.748
 84 A'   85 A'   86 A'   34 A"   87 A'   88 A'   89 A'   90 A'                 
163.056 215.666
 91 A'   92 A'                                                                 
 --------------------------------------------------------------

          Ground-State Mulliken Net Atomic Charges

     Atom                 Charge (a.u.)
  ----------------------------------------
      1 C                    -0.391600
      2 P                     0.338709
      3 F                    -0.206070
      4 Cl                    0.227075
      5 F                     0.031886
  ----------------------------------------
  Sum of atomic charges =     0.000000

 -----------------------------------------------------------------
                    Cartesian Multipole Moments
 -----------------------------------------------------------------
    Charge (ESU x 10^10)
                 0.0000
    Dipole Moment (Debye)
         X       1.2067      Y       1.1085      Z      -0.0000
       Tot       1.6386
    Quadrupole Moments (Debye-Ang)
        XX     -43.2063     XY      -1.1612     YY     -41.6501
        XZ      -0.0000     YZ      -0.0000     ZZ     -40.7207
    Octopole Moments (Debye-Ang^2)
       XXX      13.1175    XXY       0.4031    XYY      -1.8733
       YYY      -9.3747    XXZ      -0.0000    XYZ      -0.0000
       YYZ       0.0000    XZZ      -2.3102    YZZ      -4.2203
       ZZZ      -0.0000
    Hexadecapole Moments (Debye-Ang^3)
      XXXX    -551.7285   XXXY      24.6054   XXYY    -119.5563
      XYYY      27.0598   YYYY    -195.6845   XXXZ      -0.0000
      XXYZ      -0.0000   XYYZ      -0.0000   YYYZ      -0.0000
      XXZZ     -98.9339   XYZZ       8.6369   YYZZ     -39.7551
      XZZZ      -0.0000   YZZZ      -0.0000   ZZZZ     -47.4312
 -----------------------------------------------------------------
 Calculating analytic gradient of the SCF energy
 Gradient of SCF Energy
            1           2           3           4           5
    1  -0.0000293   0.0001341  -0.0000770   0.0000313  -0.0000591
    2  -0.0001020   0.0000680   0.0000497  -0.0000738   0.0000581
    3  -0.0000000  -0.0000000   0.0000000   0.0000000   0.0000000
 Max gradient component =       1.341E-04
 RMS gradient           =       6.087E-05
 Gradient time:  CPU 3.37 s  wall 1.22 s
 Geometry Optimization Parameters
   NAtoms,    NIC,     NZ,  NCons,   NDum,   NFix, NCnnct, MaxDiis
        5      20       5       0       0       0       0       0

 Cartesian Hessian Update
 Hessian Updated using BFGS Update


** GEOMETRY OPTIMIZATION IN DELOCALIZED INTERNAL COORDINATES **
   Searching for a Minimum

   Optimization Cycle:   9

                       Coordinates (Angstroms)
     ATOM                X               Y               Z
      1  C         0.2137573567   -0.2974377891    0.0000000000
      2  P        -0.9590038850    0.9182496528    0.0000000000
      3  F        -2.3219863927    0.0062820008    0.0000000000
      4  Cl        1.8977721782    0.1057667410    0.0000000000
      5  F        -0.0124205711   -1.6031833947    0.0000000000
   Point Group: cs    Number of degrees of freedom:     7


   Energy is  -1039.440026248

 Hessian Updated using BFGS Update

  7 Hessian modes will be used to form the next step
  Hessian Eigenvalues:
     0.105256    0.214299    0.230954    0.279728    0.361715    0.472254
     0.703127

 Minimum Search - Taking Simple RFO Step
 Searching for Lamda that Minimizes Along All modes
 Value Taken    Lamda =   0.00000000
 Step Taken.  Stepsize is  0.000568

                             Maximum     Tolerance    Cnvgd?
         Gradient           0.000070      0.000300     YES
         Displacement       0.000376      0.001200     YES
         Energy change     -0.000000      0.000001     YES


                       Distance Matrix (Angstroms)
             C (  1)   P (  2)   F (  3)   Cl(  4)
   P (  2)  1.689161
   F (  3)  2.553868  1.639941
   Cl(  4)  1.731612  2.970067  4.220931
   F (  5)  1.325190  2.693259  2.815044  2.563074

 Final energy is   -1039.4400262477825     


 ******************************
 **  OPTIMIZATION CONVERGED  **
 ******************************

                       Coordinates (Angstroms)
     ATOM                X               Y               Z
      1  C         0.2137573567   -0.2974377891    0.0000000000
      2  P        -0.9590038850    0.9182496528    0.0000000000
      3  F        -2.3219863927    0.0062820008    0.0000000000
      4  Cl        1.8977721782    0.1057667410    0.0000000000
      5  F        -0.0124205711   -1.6031833947    0.0000000000

Z-matrix Print:
$molecule
0 1
P 
F  1 1.639941
C  1 1.689161 2 100.184001
F  3 1.325190 1 126.202515 2 -0.000000 0
Cl 3 1.731612 1 120.505490 2 -180.000000 0
$end


 --------------------------------------------------------------
             Orbital Energies (a.u.) and Symmetries
 --------------------------------------------------------------

 Alpha MOs, Restricted
 -- Occupied --                  
-101.60  -77.13  -24.75  -24.70  -10.35   -9.52   -7.28   -7.27
  1 A'    2 A'    3 A'    4 A'    5 A'    6 A'    7 A'    8 A'                 
 -7.273  -6.625  -4.789  -4.783  -4.782  -1.293  -1.220  -0.915
  1 A"    9 A'   10 A'    2 A"   11 A'   12 A'   13 A'   14 A'                 
 -0.741  -0.636  -0.557  -0.544  -0.527  -0.466  -0.462  -0.444
 15 A'   16 A'   17 A'   18 A'    3 A"    4 A"   19 A'   20 A'                 
 -0.391  -0.370  -0.346  -0.271
  5 A"   21 A'   22 A'    6 A"                                                 
 -- Virtual --                   
 -0.089  -0.061  -0.015   0.001   0.028   0.041   0.048   0.059
  7 A"   23 A'   24 A'   25 A'   26 A'    8 A"   27 A'   28 A'                 
  0.062   0.078   0.086   0.100   0.113   0.126   0.142   0.168
 29 A'    9 A"   30 A'   10 A"   31 A'   32 A'   33 A'   34 A'                 
  0.172   0.223   0.264   0.278   0.278   0.288   0.298   0.299
 35 A'   11 A"   36 A'   37 A'   12 A"   38 A'   13 A"   39 A'                 
  0.316   0.338   0.359   0.406   0.414   0.445   0.455   0.502
 40 A'   41 A'   42 A'   43 A'   44 A'   14 A"   45 A'   15 A"                 
  0.545   0.568   0.597   0.617   0.656   0.769   0.819   0.823
 46 A'   47 A'   48 A'   16 A"   17 A"   49 A'   18 A"   50 A'                 
  0.847   0.861   0.871   0.899   0.935   1.068   1.137   1.266
 19 A"   51 A'   52 A'   53 A'   54 A'   55 A'   56 A'   20 A"                 
  1.298   1.318   1.364   1.383   1.414   1.427   1.445   1.546
 21 A"   57 A'   58 A'   59 A'   60 A'   22 A"   23 A"   24 A"                 
  1.643   1.670   1.715   1.785   1.835   1.918   1.966   2.218
 61 A'   62 A'   63 A'   64 A'   65 A'   66 A'   67 A'   25 A"                 
  2.270   2.407   2.619   3.002   3.076   3.727   3.739   3.757
 68 A'   69 A'   26 A"   70 A'   71 A'   27 A"   72 A'   28 A"                 
  3.770   3.782   3.813   3.947   3.982   4.076   4.660   6.248
 73 A'   29 A"   74 A'   30 A"   75 A'   76 A'   77 A'   31 A"                 
  6.258   6.303   6.308   6.325   6.519   6.962   9.687  13.764
 32 A"   78 A'   79 A'   80 A'   81 A'   82 A'   83 A'   33 A"                 
 13.883  13.946  23.385  25.772  25.876  26.240  66.698  66.748
 84 A'   85 A'   86 A'   34 A"   87 A'   88 A'   89 A'   90 A'                 
163.056 215.666
 91 A'   92 A'                                                                 

 Beta MOs, Restricted
 -- Occupied --                  
-101.60  -77.13  -24.75  -24.70  -10.35   -9.52   -7.28   -7.27
  1 A'    2 A'    3 A'    4 A'    5 A'    6 A'    7 A'    8 A'                 
 -7.273  -6.625  -4.789  -4.783  -4.782  -1.293  -1.220  -0.915
  1 A"    9 A'   10 A'    2 A"   11 A'   12 A'   13 A'   14 A'                 
 -0.741  -0.636  -0.557  -0.544  -0.527  -0.466  -0.462  -0.444
 15 A'   16 A'   17 A'   18 A'    3 A"    4 A"   19 A'   20 A'                 
 -0.391  -0.370  -0.346  -0.271
  5 A"   21 A'   22 A'    6 A"                                                 
 -- Virtual --                   
 -0.089  -0.061  -0.015   0.001   0.028   0.041   0.048   0.059
  7 A"   23 A'   24 A'   25 A'   26 A'    8 A"   27 A'   28 A'                 
  0.062   0.078   0.086   0.100   0.113   0.126   0.142   0.168
 29 A'    9 A"   30 A'   10 A"   31 A'   32 A'   33 A'   34 A'                 
  0.172   0.223   0.264   0.278   0.278   0.288   0.298   0.299
 35 A'   11 A"   36 A'   37 A'   12 A"   38 A'   13 A"   39 A'                 
  0.316   0.338   0.359   0.406   0.414   0.445   0.455   0.502
 40 A'   41 A'   42 A'   43 A'   44 A'   14 A"   45 A'   15 A"                 
  0.545   0.568   0.597   0.617   0.656   0.769   0.819   0.823
 46 A'   47 A'   48 A'   16 A"   17 A"   49 A'   18 A"   50 A'                 
  0.847   0.861   0.871   0.899   0.935   1.068   1.137   1.266
 19 A"   51 A'   52 A'   53 A'   54 A'   55 A'   56 A'   20 A"                 
  1.298   1.318   1.364   1.383   1.414   1.427   1.445   1.546
 21 A"   57 A'   58 A'   59 A'   60 A'   22 A"   23 A"   24 A"                 
  1.643   1.670   1.715   1.785   1.835   1.918   1.966   2.218
 61 A'   62 A'   63 A'   64 A'   65 A'   66 A'   67 A'   25 A"                 
  2.270   2.407   2.619   3.002   3.076   3.727   3.739   3.757
 68 A'   69 A'   26 A"   70 A'   71 A'   27 A"   72 A'   28 A"                 
  3.770   3.782   3.813   3.947   3.982   4.076   4.660   6.248
 73 A'   29 A"   74 A'   30 A"   75 A'   76 A'   77 A'   31 A"                 
  6.258   6.303   6.308   6.325   6.519   6.962   9.687  13.764
 32 A"   78 A'   79 A'   80 A'   81 A'   82 A'   83 A'   33 A"                 
 13.883  13.946  23.385  25.772  25.876  26.240  66.698  66.748
 84 A'   85 A'   86 A'   34 A"   87 A'   88 A'   89 A'   90 A'                 
163.056 215.666
 91 A'   92 A'                                                                 
 --------------------------------------------------------------

          Ground-State Mulliken Net Atomic Charges

     Atom                 Charge (a.u.)
  ----------------------------------------
      1 C                    -0.391600
      2 P                     0.338709
      3 F                    -0.206070
      4 Cl                    0.227075
      5 F                     0.031886
  ----------------------------------------
  Sum of atomic charges =     0.000000

 -----------------------------------------------------------------
                    Cartesian Multipole Moments
 -----------------------------------------------------------------
    Charge (ESU x 10^10)
                 0.0000
    Dipole Moment (Debye)
         X       1.2067      Y       1.1085      Z      -0.0000
       Tot       1.6386
    Quadrupole Moments (Debye-Ang)
        XX     -43.2063     XY      -1.1612     YY     -41.6501
        XZ      -0.0000     YZ      -0.0000     ZZ     -40.7207
    Octopole Moments (Debye-Ang^2)
       XXX      13.1175    XXY       0.4031    XYY      -1.8733
       YYY      -9.3747    XXZ      -0.0000    XYZ      -0.0000
       YYZ       0.0000    XZZ      -2.3102    YZZ      -4.2203
       ZZZ      -0.0000
    Hexadecapole Moments (Debye-Ang^3)
      XXXX    -551.7285   XXXY      24.6054   XXYY    -119.5563
      XYYY      27.0598   YYYY    -195.6845   XXXZ      -0.0000
      XXYZ      -0.0000   XYYZ      -0.0000   YYYZ      -0.0000
      XXZZ     -98.9339   XYZZ       8.6369   YYZZ     -39.7551
      XZZZ      -0.0000   YZZZ      -0.0000   ZZZZ     -47.4312
 -----------------------------------------------------------------
Archival summary:
1\1\TWL02\OPT\ProcedureUnspecified\BasisUnspecified\l1121\taweetha\MonNov2614:19:472018MonNov2614:19:472018\0\\#,OPT,ProcedureUnspecified,BasisUnspecified,\\0,1\P\F,1,1.63994\C,1,1.68916,2,100.184\F,3,1.32519,1,126.203,2,-0,0\Cl,3,1.73161,1,120.505,2,-180,0\\\@

 Total job time:  50.00s(wall), 128.60s(cpu) 
 Mon Nov 26 14:19:47 2018

        *************************************************************
        *                                                           *
        *  Thank you very much for using Q-Chem.  Have a nice day.  *
        *                                                           *
        *************************************************************


 
User input: 2 of 2 
 
Q-Chem Developer Version!
                  Welcome to Q-Chem
     A Quantum Leap Into The Future Of Chemistry


 Q-Chem 5.1, Q-Chem, Inc., Pleasanton, CA (2018)

 Yihan Shao,  Zhengting Gan,  E. Epifanovsky,  A. T. B. Gilbert,  M. Wormit,  
 J. Kussmann,  A. W. Lange,  A. Behn,  Jia Deng,  Xintian Feng,  D. Ghosh,  
 M. Goldey,  P. R. Horn,  L. D. Jacobson,  I. Kaliman,  T. Kus,  A. Landau,  
 Jie Liu,  E. I. Proynov,  R. M. Richard,  R. P. Steele,  E. J. Sundstrom,  
 H. L. Woodcock III,  P. M. Zimmerman,  D. Zuev,  B. Albrecht,  E. Alguire,  
 S. A. Baeppler,  D. Barton,  Z. Benda,  Y. A. Bernard,  E. J. Berquist,  
 K. B. Bravaya,  H. Burton,  D. Casanova,  Chun-Min Chang,  Yunqing Chen,  
 A. Chien,  K. D. Closser,  M. P. Coons,  S. Coriani,  S. Dasgupta,  
 A. L. Dempwolff,  M. Diedenhofen,  Hainam Do,  R. G. Edgar,  Po-Tung Fang,  
 S. Faraji,  S. Fatehi,  Qingguo Feng,  K. D. Fenk,  J. Fosso-Tande,  
 Qinghui Ge,  A. Ghysels,  G. Gidofalvi,  J. Gomes,  J. Gonthier,  A. Gunina,  
 D. Hait,  M. W. D. Hanson-Heine,  P. H. P. Harbach,  A. W. Hauser,  
 J. E. Herr,  E. G. Hohenstein,  Z. C. Holden,  Kerwin Hui,  B. C. Huynh,  
 T.-C. Jagau,  Hyunjun Ji,  B. Kaduk,  K. Khistyaev,  Jaehoon Kim,  
 P. Klunzinger,  K. Koh,  D. Kosenkov,  L. Koulias,  T. Kowalczyk,  
 C. M. Krauter,  A. Kunitsa,  Ka Un Lao,  A. Laurent,  K. V. Lawler,  
 Joonho Lee,  D. Lefrancois,  S. Lehtola,  D. S. Levine,  Yi-Pei Li,  
 You-Sheng Lin,  Fenglai Liu,  E. Livshits,  A. Luenser,  P. Manohar,  
 E. Mansoor,  S. F. Manzer,  Shan-Ping Mao,  Yuezhi Mao,  N. Mardirossian,  
 A. V. Marenich,  T. Markovich,  L. A. Martinez-Martinez,  S. A. Maurer,  
 N. J. Mayhall,  S. C. McKenzie,  J.-M. Mewes,  A. F. Morrison,  
 J. W. Mullinax,  K. Nanda,  T. S. Nguyen-Beck,  R. Olivares-Amaya,  
 J. A. Parkhill,  T. M. Perrine,  F. Plasser,  P. Pokhilko,  S. Prager,  
 A. Prociuk,  E. Ramos,  D. R. Rehn,  F. Rob,  M. Schneider,  N. Sergueev,  
 S. M. Sharada,  S. Sharma,  D. W. Small,  T. Stauch,  T. Stein,  
 Yu-Chuan Su,  A. J. W. Thom,  A. Tkatchenko,  T. Tsuchimochi,  N. M. Tubman,  
 L. Vogt,  M. L. Vidal,  O. Vydrov,  M. A. Watson,  J. Wenzel,  
 M. de Wergifosse,  T. A. Wesolowski,  A. White,  J. Witte,  A. Yamada,  
 Jun Yang,  K. Yao,  S. Yeganeh,  S. R. Yost,  Zhi-Qiang You,  A. Zech,  
 Igor Ying Zhang,  Xing Zhang,  Yan Zhao,  Ying Zhu,  B. R. Brooks,  
 G. K. L. Chan,  C. J. Cramer,  M. S. Gordon,  W. J. Hehre,  A. Klamt,  
 M. W. Schmidt,  C. D. Sherrill,  D. G. Truhlar,  A. Aspuru-Guzik,  R. Baer,  
 A. T. Bell,  N. A. Besley,  Jeng-Da Chai,  A. E. DePrince, III,  
 R. A. DiStasio Jr.,  A. Dreuw,  B. D. Dunietz,  T. R. Furlani,  
 Chao-Ping Hsu,  Yousung Jung,  Jing Kong,  D. S. Lambrecht,  WanZhen Liang,  
 C. Ochsenfeld,  V. A. Rassolov,  L. V. Slipchenko,  J. E. Subotnik,  
 T. Van Voorhis,  J. M. Herbert,  A. I. Krylov,  P. M. W. Gill,  M. Head-Gordon

 Contributors to earlier versions of Q-Chem not listed above: 
 R. D. Adamson,  B. Austin,  J. Baker,  G. J. O. Beran,  K. Brandhorst,  
 S. T. Brown,  E. F. C. Byrd,  A. K. Chakraborty,  C.-L. Cheng,  
 Siu Hung Chien,  D. M. Chipman,  D. L. Crittenden,  H. Dachsel,  
 R. J. Doerksen,  A. D. Dutoi,  L. Fusti-Molnar,  W. A. Goddard III,  
 A. Golubeva-Zadorozhnaya,  S. R. Gwaltney,  G. Hawkins,  A. Heyden,  
 S. Hirata,  G. Kedziora,  F. J. Keil,  C. Kelley,  Jihan Kim,  R. A. King,  
 R. Z. Khaliullin,  P. P. Korambath,  W. Kurlancheek,  A. M. Lee,  M. S. Lee,  
 S. V. Levchenko,  Ching Yeh Lin,  D. Liotard,  R. C. Lochan,  I. Lotan,  
 P. E. Maslen,  N. Nair,  D. P. O'Neill,  D. Neuhauser,  E. Neuscamman,  
 C. M. Oana,  R. Olson,  B. Peters,  R. Peverati,  P. A. Pieniazek,  
 Y. M. Rhee,  J. Ritchie,  M. A. Rohrdanz,  E. Rosta,  N. J. Russ,  
 H. F. Schaefer III,  N. E. Schultz,  N. Shenvi,  A. C. Simmonett,  A. Sodt,  
 D. Stuck,  K. S. Thanthiriwatte,  V. Vanovschi,  Tao Wang,  A. Warshel,  
 C. F. Williams,  Q. Wu,  X. Xu,  W. Zhang

 Please cite Q-Chem as follows:
 Y. Shao et al., Mol. Phys. 113, 184-215 (2015)
 DOI: 10.1080/00268976.2014.952696

 Q-Chem 5.1.2 for Intel X86 EM64T Linux

 Parts of Q-Chem use Armadillo 8.300.2 (Tropical Shenanigans).
 http://arma.sourceforge.net/

 Q-Chem begins on Mon Nov 26 14:19:47 2018  

Host: 
0

     Scratch files written to /scratch/taweetham/qchem47766//
The previous job contains 0 fragments, simply inherited here
Input Ideriv = 2
Curr. Ideriv = -1
Max.  Ideriv = 2

Checking the input file for inconsistencies... 	...done.

--------------------------------------------------------------
User input:
--------------------------------------------------------------

$molecule
read
$end

$rem
   job_type 	frequency
   basis 	6-311++g**
   method	b3lyp	
$end


--------------------------------------------------------------
 ----------------------------------------------------------------
             Standard Nuclear Orientation (Angstroms)
    I     Atom           X                Y                Z
 ----------------------------------------------------------------
    1      C       0.2779091244     0.2569790446     0.0000000000
    2      P      -1.0258241315    -0.8170528375    -0.0000000000
    3      F      -2.2759278758     0.2443834268     0.0000000000
    4      Cl      1.9049640216    -0.3356187732    -0.0000000000
    5      F       0.2020966380     1.5799985110     0.0000000000
 ----------------------------------------------------------------
 Molecular Point Group                 Cs    NOp =  2
 Largest Abelian Subgroup              Cs    NOp =  2
 Nuclear Repulsion Energy =   273.6356836200 hartrees
 There are       28 alpha and       28 beta electrons
 Requested basis set is 6-311++G(d,p)
 There are 44 shells and 126 basis functions

 Total QAlloc Memory Limit   2000 MB
 Mega-Array Size       188 MB
 MEM_STATIC part       192 MB

                       Distance Matrix (Angstroms)
             C (  1)   P (  2)   F (  3)   Cl(  4)
   P (  2)  1.689161
   F (  3)  2.553868  1.639941
   Cl(  4)  1.731612  2.970067  4.220931
   F (  5)  1.325190  2.693259  2.815044  2.563074

 A cutoff of  1.0D-11 yielded    863 shell pairs
 There are      7512 function pairs (      8126 Cartesian)

 -------------------------------------------------------
 OpenMP Integral Computing Module                       
 Release: version 1.0, May 2013, Q-Chem Inc. Pittsburgh 
 -------------------------------------------------------
 Integral Job Info:
 Integral job number is                      11
 Integral operator is                         1
 short-range coefficients                     0
 long-range coefficients              100000000
 Omega coefficients                           0
 if combine SR and LR in K                    0
 Integral screening is                        0
 Integral computing path is                   2
 max size of driver memory is            800000
 size of driver memory is                593474
 size of scratch memory is              8114252
 max col of scratch BK array               1296
 max len of scratch array in speh3          155
 max len of scratch index in speh4           18
 max int batch size is                      520
 min int batch size is                       52
 fixed nKL is                                52
 max L of basis functions is                  2
 order of int derivative is                   0
 number of shells is                         44
 number of basis is                         131
 number of cartesian basis is               131
 number of contracted shell pairs           863
 number of primitive shell pairs           2510
 maxK2 (contraction) of shell pair           36
 max number of K2 of shell pair               1
 max number of CS2 of shell pair             88
 max number of PS2 of shell pair            306
 mem total for path MDJ                  516172
 -------------------------------------------------------
 Smallest overlap matrix eigenvalue = 5.47E-04
 Guess from superposition of atomic densities
 Warning:  Energy on first SCF cycle will be non-variational
 SAD guess density has 56.000000 electrons

 -----------------------------------------------------------------------
  General SCF calculation program by
  Eric Jon Sundstrom, Paul Horn, Yuezhi Mao, Dmitri Zuev, Alec White,
  David Stuck, Shaama M.S., Shane Yost, Joonho Lee, David Small,
  Daniel Levine, Susi Lehtola, Hugh Burton, Evgeny Epifanovsky
 -----------------------------------------------------------------------
 Exchange:     0.2000 Hartree-Fock + 0.0800 Slater + 0.7200 B88
 Correlation:  0.1900 VWN1RPA + 0.8100 LYP
 Using SG-1 standard quadrature grid
 using 4 threads for integral computing
 -------------------------------------------------------
 OpenMP Integral computing Module                
 Release: version 2.0, May 2017, Q-Chem Inc. Pleasanton 
 -------------------------------------------------------
 -------------------------------------------------------
 OpenMP BLAS3 based DFT computing Module                
 Release: version 1.0, May 2013, Q-Chem Inc. Pittsburgh 
 -------------------------------------------------------
 A restricted SCF calculation will be
 performed using DIIS
 SCF converges when DIIS error is below 1.0e-08
 ---------------------------------------
  Cycle       Energy         DIIS error
 ---------------------------------------
    1   -1040.0966998888      4.64e-02  
    2   -1039.4037258266      5.34e-03  
    3   -1039.3246110452      9.66e-03  
    4   -1039.4383018589      9.63e-04  
    5   -1039.4390951343      6.14e-04  
    6   -1039.4399104261      1.56e-04  
    7   -1039.4399518371      5.67e-05  
    8   -1039.4399580850      9.51e-06  
    9   -1039.4399582196      4.00e-06  
   10   -1039.4399582418      1.02e-06  
   11   -1039.4399582432      1.62e-07  
   12   -1039.4399582433      3.33e-08  
   13   -1039.4399582433      5.10e-09  Convergence criterion met
 ---------------------------------------
 SCF time:   CPU 12.90s  wall 5.00s 
 SCF   energy in the final basis set =    -1039.4399582433
 Total energy in the final basis set =    -1039.4399582433

 --------------------------------------------------------------
             Orbital Energies (a.u.) and Symmetries
 --------------------------------------------------------------

 Alpha MOs, Restricted
 -- Occupied --                  
-101.60  -77.13  -24.75  -24.70  -10.35   -9.52   -7.28   -7.27
  1 A'    2 A'    3 A'    4 A'    5 A'    6 A'    7 A'    8 A'                 
 -7.273  -6.625  -4.790  -4.783  -4.782  -1.293  -1.220  -0.915
  1 A"    9 A'   10 A'    2 A"   11 A'   12 A'   13 A'   14 A'                 
 -0.741  -0.636  -0.557  -0.544  -0.527  -0.466  -0.462  -0.444
 15 A'   16 A'   17 A'   18 A'    3 A"    4 A"   19 A'   20 A'                 
 -0.391  -0.370  -0.346  -0.271
  5 A"   21 A'   22 A'    6 A"                                                 
 -- Virtual --                   
 -0.089  -0.061  -0.015   0.001   0.028   0.040   0.048   0.059
  7 A"   23 A'   24 A'   25 A'   26 A'    8 A"   27 A'   28 A'                 
  0.062   0.078   0.086   0.100   0.113   0.126   0.142   0.168
 29 A'    9 A"   30 A'   10 A"   31 A'   32 A'   33 A'   34 A'                 
  0.172   0.223   0.264   0.278   0.278   0.288   0.298   0.299
 35 A'   11 A"   36 A'   37 A'   12 A"   38 A'   13 A"   39 A'                 
  0.316   0.338   0.359   0.406   0.414   0.445   0.455   0.502
 40 A'   41 A'   42 A'   43 A'   44 A'   14 A"   45 A'   15 A"                 
  0.545   0.568   0.597   0.617   0.656   0.769   0.819   0.823
 46 A'   47 A'   48 A'   16 A"   17 A"   49 A'   18 A"   50 A'                 
  0.847   0.861   0.871   0.899   0.935   1.068   1.137   1.266
 19 A"   51 A'   52 A'   53 A'   54 A'   55 A'   56 A'   20 A"                 
  1.298   1.318   1.364   1.383   1.414   1.427   1.445   1.546
 21 A"   57 A'   58 A'   59 A'   60 A'   22 A"   23 A"   24 A"                 
  1.643   1.669   1.715   1.785   1.835   1.918   1.966   2.218
 61 A'   62 A'   63 A'   64 A'   65 A'   66 A'   67 A'   25 A"                 
  2.270   2.407   2.619   3.002   3.076   3.727   3.739   3.757
 68 A'   69 A'   26 A"   70 A'   71 A'   27 A"   72 A'   28 A"                 
  3.770   3.782   3.813   3.947   3.982   4.076   4.660   6.248
 73 A'   29 A"   74 A'   30 A"   75 A'   76 A'   77 A'   31 A"                 
  6.258   6.303   6.308   6.324   6.518   6.962   9.687  13.764
 32 A"   78 A'   79 A'   80 A'   81 A'   82 A'   83 A'   33 A"                 
 13.883  13.946  23.385  25.772  25.876  26.241  66.698  66.748
 84 A'   85 A'   86 A'   34 A"   87 A'   88 A'   89 A'   90 A'                 
163.056 215.666
 91 A'   92 A'                                                                 

 Beta MOs, Restricted
 -- Occupied --                  
-101.60  -77.13  -24.75  -24.70  -10.35   -9.52   -7.28   -7.27
  1 A'    2 A'    3 A'    4 A'    5 A'    6 A'    7 A'    8 A'                 
 -7.273  -6.625  -4.790  -4.783  -4.782  -1.293  -1.220  -0.915
  1 A"    9 A'   10 A'    2 A"   11 A'   12 A'   13 A'   14 A'                 
 -0.741  -0.636  -0.557  -0.544  -0.527  -0.466  -0.462  -0.444
 15 A'   16 A'   17 A'   18 A'    3 A"    4 A"   19 A'   20 A'                 
 -0.391  -0.370  -0.346  -0.271
  5 A"   21 A'   22 A'    6 A"                                                 
 -- Virtual --                   
 -0.089  -0.061  -0.015   0.001   0.028   0.040   0.048   0.059
  7 A"   23 A'   24 A'   25 A'   26 A'    8 A"   27 A'   28 A'                 
  0.062   0.078   0.086   0.100   0.113   0.126   0.142   0.168
 29 A'    9 A"   30 A'   10 A"   31 A'   32 A'   33 A'   34 A'                 
  0.172   0.223   0.264   0.278   0.278   0.288   0.298   0.299
 35 A'   11 A"   36 A'   37 A'   12 A"   38 A'   13 A"   39 A'                 
  0.316   0.338   0.359   0.406   0.414   0.445   0.455   0.502
 40 A'   41 A'   42 A'   43 A'   44 A'   14 A"   45 A'   15 A"                 
  0.545   0.568   0.597   0.617   0.656   0.769   0.819   0.823
 46 A'   47 A'   48 A'   16 A"   17 A"   49 A'   18 A"   50 A'                 
  0.847   0.861   0.871   0.899   0.935   1.068   1.137   1.266
 19 A"   51 A'   52 A'   53 A'   54 A'   55 A'   56 A'   20 A"                 
  1.298   1.318   1.364   1.383   1.414   1.427   1.445   1.546
 21 A"   57 A'   58 A'   59 A'   60 A'   22 A"   23 A"   24 A"                 
  1.643   1.669   1.715   1.785   1.835   1.918   1.966   2.218
 61 A'   62 A'   63 A'   64 A'   65 A'   66 A'   67 A'   25 A"                 
  2.270   2.407   2.619   3.002   3.076   3.727   3.739   3.757
 68 A'   69 A'   26 A"   70 A'   71 A'   27 A"   72 A'   28 A"                 
  3.770   3.782   3.813   3.947   3.982   4.076   4.660   6.248
 73 A'   29 A"   74 A'   30 A"   75 A'   76 A'   77 A'   31 A"                 
  6.258   6.303   6.308   6.324   6.518   6.962   9.687  13.764
 32 A"   78 A'   79 A'   80 A'   81 A'   82 A'   83 A'   33 A"                 
 13.883  13.946  23.385  25.772  25.876  26.241  66.698  66.748
 84 A'   85 A'   86 A'   34 A"   87 A'   88 A'   89 A'   90 A'                 
163.056 215.666
 91 A'   92 A'                                                                 
 --------------------------------------------------------------

          Ground-State Mulliken Net Atomic Charges

     Atom                 Charge (a.u.)
  ----------------------------------------
      1 C                    -0.391175
      2 P                     0.337959
      3 F                    -0.206079
      4 Cl                    0.227405
      5 F                     0.031890
  ----------------------------------------
  Sum of atomic charges =     0.000000

 -----------------------------------------------------------------
                    Cartesian Multipole Moments
 -----------------------------------------------------------------
    Charge (ESU x 10^10)
                 0.0000
    Dipole Moment (Debye)
         X       1.0722      Y      -1.2383      Z      -0.0000
       Tot       1.6380
    Quadrupole Moments (Debye-Ang)
        XX     -42.8553     XY       1.2529     YY     -41.9000
        XZ       0.0000     YZ      -0.0000     ZZ     -40.7213
    Octopole Moments (Debye-Ang^2)
       XXX       8.6005    XXY      -1.4727    XYY      -1.8347
       YYY      11.5739    XXZ       0.0000    XYZ       0.0000
       YYZ       0.0000    XZZ      -3.1006    YZZ       5.0339
       ZZZ      -0.0000
    Hexadecapole Moments (Debye-Ang^3)
      XXXX    -556.5321   XXXY      -2.5525   XXYY    -120.5069
      XYYY      -7.3701   YYYY    -188.2982   XXXZ       0.0000
      XXYZ       0.0000   XYYZ       0.0000   YYYZ      -0.0000
      XXZZ    -100.2777   XYZZ      -1.5247   YYZZ     -38.7044
      XZZZ       0.0000   YZZZ       0.0000   ZZZZ     -47.4305
 -----------------------------------------------------------------
 Calculating MO derivatives via CPSCF
 D1JvT checksum  = 133080 10740.4822520979
 D1KAT checksum  = 284040 785.2741331973
   1         3          15      0.159667    0.051800
   2         3          15      0.021192    0.007863
   3         3          15      0.002489    0.001192
   4         3          15      0.000235    0.000112
   5        16           2      0.000011    0.000008
   6        18           0      0.000000    0.000000    Roots Converged
 Time for AOints: 3.2 s (CPU) 1.1 s (wall)
 ------------------------------------------------------------------------------
                     AOints        : Timing summary (seconds)
 ------------------------------------------------------------------------------
     job step          cpu (% of tot)      sys (% of tot)     wall (% of tot)
 ------------------------------------------------------------------------------
  cpscf_lag         0.1703E+02 (30.0)   0.3000E-05 (37.5)   0.6259E+01 (29.3)
  iterzp            0.3639E+02 (64.2)   0.5000E-05 (62.5)   0.1393E+02 (65.1)
  make_fx           0.0000E+00 ( 0.0)   0.0000E+00 ( 0.0)   0.0000E+00 ( 0.0)
  AOints            0.3199E+01 ( 5.6)   0.0000E+00 ( 0.0)   0.1129E+01 ( 5.3)
 ------------------------------------------------------------------------------
   Grand Totals     0.5669E+02          0.8000E-05          0.2139E+02
 ------------------------------------------------------------------------------
 Calculating analytic Hessian of the SCF energy
 Polarizability Matrix (a.u.)
            1           2           3
    1 -71.5024499  -6.5710826  -0.0000000
    2  -6.5710826 -44.8968495  -0.0000000
    3  -0.0000000  -0.0000000 -33.0879715

 Direct stationary perturbation theory relativistic correction:

 rels  =       1.336805618643
 relv  =      -4.934724973148
 rel2e =       1.209439968269
 E_rel =      -2.388479386237

 Hessian of the SCF Energy
            1           2           3           4           5           6
    1   0.4234956   0.1097603  -0.0000000  -0.1719650  -0.1123568   0.0000000
    2   0.1097603   0.5197429   0.0000000  -0.1579072  -0.1404959   0.0000000
    3  -0.0000000   0.0000000   0.0807490   0.0000000   0.0000000  -0.0289207
    4  -0.1719650  -0.1579072   0.0000000   0.3433543   0.0292132  -0.0000000
    5  -0.1123568  -0.1404959   0.0000000   0.0292132   0.3106491  -0.0000000
    6   0.0000000   0.0000000  -0.0289207  -0.0000000  -0.0000000   0.0212820
    7  -0.0248089   0.0294966   0.0000000  -0.1525472   0.0910279  -0.0000000
    8  -0.0089479  -0.0044452   0.0000000   0.1251683  -0.1260781  -0.0000000
    9  -0.0000000  -0.0000000   0.0020236  -0.0000000  -0.0000000  -0.0108552
   10  -0.1659948   0.0184498  -0.0000000  -0.0190305   0.0102809  -0.0000000
   11   0.0220958  -0.0363339  -0.0000000   0.0009064   0.0085496   0.0000000
   12  -0.0000000  -0.0000000  -0.0204241  -0.0000000  -0.0000000   0.0010581
   13  -0.0607269   0.0002005   0.0000000   0.0001884  -0.0181652  -0.0000000
   14  -0.0105513  -0.3384679  -0.0000000   0.0026194  -0.0526247   0.0000000
   15   0.0000000  -0.0000000  -0.0334278  -0.0000000   0.0000000   0.0174357
            7           8           9          10          11          12
    1  -0.0248089  -0.0089479  -0.0000000  -0.1659948   0.0220958  -0.0000000
    2   0.0294966  -0.0044452  -0.0000000   0.0184498  -0.0363339  -0.0000000
    3   0.0000000   0.0000000   0.0020236  -0.0000000  -0.0000000  -0.0204241
    4  -0.1525472   0.1251683  -0.0000000  -0.0190305   0.0009064  -0.0000000
    5   0.0910279  -0.1260781  -0.0000000   0.0102809   0.0085496  -0.0000000
    6  -0.0000000  -0.0000000  -0.0108552  -0.0000000   0.0000000   0.0010581
    7   0.1820352  -0.1147657   0.0000000  -0.0083581  -0.0019681  -0.0000000
    8  -0.1147657   0.1155892   0.0000000   0.0000245  -0.0009789  -0.0000000
    9   0.0000000   0.0000000   0.0093808   0.0000000   0.0000000   0.0054839
   10  -0.0083581   0.0000245   0.0000000   0.2036753  -0.0604642   0.0000000
   11  -0.0019681  -0.0009789   0.0000000  -0.0604642   0.0573643   0.0000000
   12  -0.0000000  -0.0000000   0.0054839   0.0000000   0.0000000   0.0087619
   13   0.0036791  -0.0014792   0.0000000  -0.0102918   0.0394302   0.0000000
   14  -0.0037907   0.0159130  -0.0000000   0.0317090  -0.0286011  -0.0000000
   15  -0.0000000  -0.0000000  -0.0060331   0.0000000   0.0000000   0.0051203
           13          14          15
    1  -0.0607269  -0.0105513   0.0000000
    2   0.0002005  -0.3384679  -0.0000000
    3   0.0000000  -0.0000000  -0.0334278
    4   0.0001884   0.0026194  -0.0000000
    5  -0.0181652  -0.0526247   0.0000000
    6  -0.0000000   0.0000000   0.0174357
    7   0.0036791  -0.0037907  -0.0000000
    8  -0.0014792   0.0159130  -0.0000000
    9   0.0000000  -0.0000000  -0.0060331
   10  -0.0102918   0.0317090   0.0000000
   11   0.0394302  -0.0286011   0.0000000
   12   0.0000000  -0.0000000   0.0051203
   13   0.0671512  -0.0199863  -0.0000000
   14  -0.0199863   0.4037807   0.0000000
   15  -0.0000000   0.0000000   0.0169049
 Gradient time:  CPU 84.31 s  wall 32.07 s
 **********************************************************************
 **                                                                  **
 **                       VIBRATIONAL ANALYSIS                       **
 **                       --------------------                       **
 **                                                                  **
 **        VIBRATIONAL FREQUENCIES (CM**-1) AND NORMAL MODES         **
 **     FORCE CONSTANTS (mDYN/ANGSTROM) AND REDUCED MASSES (AMU)     **
 **                  INFRARED INTENSITIES (KM/MOL)                   **
 **                                                                  **
 **********************************************************************


 Mode:                 1                      2                      3
 Frequency:       166.75                 171.80                 301.14
 Force Cnst:      0.3621                 0.3470                 1.2440
 Red. Mass:      22.1016                19.9541                23.2817
 IR Active:          YES                    YES                    YES
 IR Intens:        1.733                  2.651                  1.316
 Raman Active:       YES                    YES                    YES
               X      Y      Z        X      Y      Z        X      Y      Z
 C         -0.000  0.000 -0.291    0.004 -0.381 -0.000   -0.098  0.243 -0.000
 P          0.000  0.000 -0.444   -0.196 -0.165 -0.000    0.375 -0.075  0.000
 F         -0.000 -0.000  0.719    0.366  0.529  0.000    0.586  0.133 -0.000
 Cl        -0.000 -0.000  0.289    0.180  0.204  0.000   -0.381 -0.208 -0.000
 F          0.000  0.000 -0.343   -0.380 -0.396 -0.000   -0.433  0.218  0.000
 TransDip  -0.000  0.000 -0.042    0.010 -0.051 -0.000    0.022 -0.030  0.000

 Mode:                 4                      5                      6
 Frequency:       403.67                 459.55                 614.05
 Force Cnst:      2.3313                 1.6181                 4.9497
 Red. Mass:      24.2819                13.0044                22.2802
 IR Active:          YES                    YES                    YES
 IR Intens:        3.186                  4.347                 49.186
 Raman Active:       YES                    YES                    YES
               X      Y      Z        X      Y      Z        X      Y      Z
 C         -0.178 -0.101 -0.000    0.000 -0.000  0.952   -0.301  0.357  0.000
 P         -0.072 -0.321  0.000    0.000 -0.000 -0.144   -0.299 -0.424 -0.000
 F          0.271  0.055  0.000    0.000 -0.000  0.035    0.125  0.083 -0.000
 Cl        -0.407  0.320  0.000   -0.000  0.000 -0.079    0.285 -0.131 -0.000
 F          0.709 -0.057  0.000    0.000  0.000 -0.256    0.028  0.625 -0.000
 TransDip  -0.025 -0.052  0.000    0.000 -0.000 -0.067   -0.194 -0.114 -0.000

 Mode:                 7                      8                      9
 Frequency:       764.80                 994.81                1290.92
 Force Cnst:      7.6831                 7.8853                13.1331
 Red. Mass:      22.2939                13.5236                13.3758
 IR Active:          YES                    YES                    YES
 IR Intens:      160.477                168.157                196.487
 Raman Active:       YES                    YES                    YES
               X      Y      Z        X      Y      Z        X      Y      Z
 C         -0.035 -0.089 -0.000    0.877 -0.298 -0.000    0.396  0.831  0.000
 P         -0.398  0.349  0.000   -0.119 -0.093  0.000   -0.130 -0.086  0.000
 F          0.642 -0.546 -0.000   -0.040  0.000 -0.000    0.030 -0.020 -0.000
 Cl         0.019  0.004  0.000   -0.127  0.020  0.000   -0.030 -0.005 -0.000
 F         -0.005  0.027  0.000   -0.086  0.304  0.000   -0.013 -0.355  0.000
 TransDip  -0.381  0.138  0.000    0.343 -0.234  0.000    0.115  0.434 -0.000

 STANDARD THERMODYNAMIC QUANTITIES AT   298.15 K  AND     1.00 ATM

   This Molecule has  0 Imaginary Frequencies
   Zero point vibrational energy:        7.387 kcal/mol

   Atom    1 Element C  Has Mass   12.00000
   Atom    2 Element P  Has Mass   30.97376
   Atom    3 Element F  Has Mass   18.99840
   Atom    4 Element Cl Has Mass   34.96885
   Atom    5 Element F  Has Mass   18.99840
   Molecular Mass:   115.939410 amu
   Principal axes and moments of inertia in amu*Bohr^2:
                             1           2           3
    Eigenvalues --      264.13949   927.01577  1191.15526
          X               1.00000     0.00017     0.00000
          Y              -0.00017     1.00000     0.00000
          Z               0.00000    -0.00000     1.00000
   Rotational Symmetry Number is   1
   The Molecule is an Asymmetric Top
   Translational Enthalpy:        0.889 kcal/mol
   Rotational Enthalpy:           0.889 kcal/mol
   Vibrational Enthalpy:          8.951 kcal/mol
   gas constant (RT):             0.592 kcal/mol
   Translational Entropy:        40.159  cal/mol.K
   Rotational Entropy:           27.169  cal/mol.K
   Vibrational Entropy:           8.802  cal/mol.K

   Total Enthalpy:               11.321 kcal/mol
   Total Entropy:                76.130  cal/mol.K
Archival summary:
1\1\TWL02\FREQ\ProcedureUnspecified\BasisUnspecified\l1121\taweetha\MonNov2614:20:242018MonNov2614:20:242018\0\\#,FREQ,ProcedureUnspecified,BasisUnspecified,\\0,1\P\F,1,1.63994\C,1,1.68916,2,100.184\F,3,1.32519,1,126.203,2,0,0\Cl,3,1.73161,1,120.505,2,180,0\\\@

 Total job time:  37.23s(wall), 97.36s(cpu) 
 Mon Nov 26 14:20:24 2018

        *************************************************************
        *                                                           *
        *  Thank you very much for using Q-Chem.  Have a nice day.  *
        *                                                           *
        *************************************************************
