# Supplementary material for: Geometric and energetic data from ab initio calculations of haloethene, haloimine, halomethylenephosphine, haloiminophosphine, halodiazene, halodiphosphene and halocyclopropane
Source: Data Brief. 2019 Nov 2;27:104738. doi: 10.1016/j.dib.2019.104738 (PMC6861602; doi:10.1016/j.dib.2019.104738)
Supplement: Multimedia component 5 [file mmc5.zip › CP/B3LYP/FClCPHE.out]

Q-Chem Developer Version!
                  Welcome to Q-Chem
     A Quantum Leap Into The Future Of Chemistry


 Q-Chem 5.1, Q-Chem, Inc., Pleasanton, CA (2018)

 Yihan Shao,  Zhengting Gan,  E. Epifanovsky,  A. T. B. Gilbert,  M. Wormit,  
 J. Kussmann,  A. W. Lange,  A. Behn,  Jia Deng,  Xintian Feng,  D. Ghosh,  
 M. Goldey,  P. R. Horn,  L. D. Jacobson,  I. Kaliman,  T. Kus,  A. Landau,  
 Jie Liu,  E. I. Proynov,  R. M. Richard,  R. P. Steele,  E. J. Sundstrom,  
 H. L. Woodcock III,  P. M. Zimmerman,  D. Zuev,  B. Albrecht,  E. Alguire,  
 S. A. Baeppler,  D. Barton,  Z. Benda,  Y. A. Bernard,  E. J. Berquist,  
 K. B. Bravaya,  H. Burton,  D. Casanova,  Chun-Min Chang,  Yunqing Chen,  
 A. Chien,  K. D. Closser,  M. P. Coons,  S. Coriani,  S. Dasgupta,  
 A. L. Dempwolff,  M. Diedenhofen,  Hainam Do,  R. G. Edgar,  Po-Tung Fang,  
 S. Faraji,  S. Fatehi,  Qingguo Feng,  K. D. Fenk,  J. Fosso-Tande,  
 Qinghui Ge,  A. Ghysels,  G. Gidofalvi,  J. Gomes,  J. Gonthier,  A. Gunina,  
 D. Hait,  M. W. D. Hanson-Heine,  P. H. P. Harbach,  A. W. Hauser,  
 J. E. Herr,  E. G. Hohenstein,  Z. C. Holden,  Kerwin Hui,  B. C. Huynh,  
 T.-C. Jagau,  Hyunjun Ji,  B. Kaduk,  K. Khistyaev,  Jaehoon Kim,  
 P. Klunzinger,  K. Koh,  D. Kosenkov,  L. Koulias,  T. Kowalczyk,  
 C. M. Krauter,  A. Kunitsa,  Ka Un Lao,  A. Laurent,  K. V. Lawler,  
 Joonho Lee,  D. Lefrancois,  S. Lehtola,  D. S. Levine,  Yi-Pei Li,  
 You-Sheng Lin,  Fenglai Liu,  E. Livshits,  A. Luenser,  P. Manohar,  
 E. Mansoor,  S. F. Manzer,  Shan-Ping Mao,  Yuezhi Mao,  N. Mardirossian,  
 A. V. Marenich,  T. Markovich,  L. A. Martinez-Martinez,  S. A. Maurer,  
 N. J. Mayhall,  S. C. McKenzie,  J.-M. Mewes,  A. F. Morrison,  
 J. W. Mullinax,  K. Nanda,  T. S. Nguyen-Beck,  R. Olivares-Amaya,  
 J. A. Parkhill,  T. M. Perrine,  F. Plasser,  P. Pokhilko,  S. Prager,  
 A. Prociuk,  E. Ramos,  D. R. Rehn,  F. Rob,  M. Schneider,  N. Sergueev,  
 S. M. Sharada,  S. Sharma,  D. W. Small,  T. Stauch,  T. Stein,  
 Yu-Chuan Su,  A. J. W. Thom,  A. Tkatchenko,  T. Tsuchimochi,  N. M. Tubman,  
 L. Vogt,  M. L. Vidal,  O. Vydrov,  M. A. Watson,  J. Wenzel,  
 M. de Wergifosse,  T. A. Wesolowski,  A. White,  J. Witte,  A. Yamada,  
 Jun Yang,  K. Yao,  S. Yeganeh,  S. R. Yost,  Zhi-Qiang You,  A. Zech,  
 Igor Ying Zhang,  Xing Zhang,  Yan Zhao,  Ying Zhu,  B. R. Brooks,  
 G. K. L. Chan,  C. J. Cramer,  M. S. Gordon,  W. J. Hehre,  A. Klamt,  
 M. W. Schmidt,  C. D. Sherrill,  D. G. Truhlar,  A. Aspuru-Guzik,  R. Baer,  
 A. T. Bell,  N. A. Besley,  Jeng-Da Chai,  A. E. DePrince, III,  
 R. A. DiStasio Jr.,  A. Dreuw,  B. D. Dunietz,  T. R. Furlani,  
 Chao-Ping Hsu,  Yousung Jung,  Jing Kong,  D. S. Lambrecht,  WanZhen Liang,  
 C. Ochsenfeld,  V. A. Rassolov,  L. V. Slipchenko,  J. E. Subotnik,  
 T. Van Voorhis,  J. M. Herbert,  A. I. Krylov,  P. M. W. Gill,  M. Head-Gordon

 Contributors to earlier versions of Q-Chem not listed above: 
 R. D. Adamson,  B. Austin,  J. Baker,  G. J. O. Beran,  K. Brandhorst,  
 S. T. Brown,  E. F. C. Byrd,  A. K. Chakraborty,  C.-L. Cheng,  
 Siu Hung Chien,  D. M. Chipman,  D. L. Crittenden,  H. Dachsel,  
 R. J. Doerksen,  A. D. Dutoi,  L. Fusti-Molnar,  W. A. Goddard III,  
 A. Golubeva-Zadorozhnaya,  S. R. Gwaltney,  G. Hawkins,  A. Heyden,  
 S. Hirata,  G. Kedziora,  F. J. Keil,  C. Kelley,  Jihan Kim,  R. A. King,  
 R. Z. Khaliullin,  P. P. Korambath,  W. Kurlancheek,  A. M. Lee,  M. S. Lee,  
 S. V. Levchenko,  Ching Yeh Lin,  D. Liotard,  R. C. Lochan,  I. Lotan,  
 P. E. Maslen,  N. Nair,  D. P. O'Neill,  D. Neuhauser,  E. Neuscamman,  
 C. M. Oana,  R. Olson,  B. Peters,  R. Peverati,  P. A. Pieniazek,  
 Y. M. Rhee,  J. Ritchie,  M. A. Rohrdanz,  E. Rosta,  N. J. Russ,  
 H. F. Schaefer III,  N. E. Schultz,  N. Shenvi,  A. C. Simmonett,  A. Sodt,  
 D. Stuck,  K. S. Thanthiriwatte,  V. Vanovschi,  Tao Wang,  A. Warshel,  
 C. F. Williams,  Q. Wu,  X. Xu,  W. Zhang

 Please cite Q-Chem as follows:
 Y. Shao et al., Mol. Phys. 113, 184-215 (2015)
 DOI: 10.1080/00268976.2014.952696

 Q-Chem 5.1.2 for Intel X86 EM64T Linux

 Parts of Q-Chem use Armadillo 8.300.2 (Tropical Shenanigans).
 http://arma.sourceforge.net/

 Q-Chem begins on Mon Nov 26 17:58:46 2018  

Host: 
0

     Scratch files written to /scratch/taweetham/qchem52870//
Input Ideriv = 2
Curr. Ideriv = -1
Max.  Ideriv = 2

Checking the input file for inconsistencies... 	...done.

--------------------------------------------------------------
User input:
--------------------------------------------------------------
$molecule
0 1
C 
P 1 1.5 
H 2 PH 1 120. 
Cl 1 PCl 2 120.  3 180.0
F 1 PF 2 120.  3 0.0

PH=1.44
PF=1.54
PCl=2.03
PBr=2.5
PI=2.6
$end

$rem
   job_type	optimization
   basis	6-311++g**
   method	b3lyp
$end

--------------------------------------------------------------
 ----------------------------------------------------------------
             Standard Nuclear Orientation (Angstroms)
    I     Atom           X                Y                Z
 ----------------------------------------------------------------
    1      C      -0.2444916873    -0.2459127426     0.0000000000
    2      P      -1.2736785930     0.8453133170    -0.0000000000
    3      H      -2.6749166171     0.5134519004    -0.0000000000
    4      Cl      1.7308646938     0.2219196712     0.0000000000
    5      F      -0.6864060177    -1.7211455122     0.0000000000
 ----------------------------------------------------------------
 Molecular Point Group                 Cs    NOp =  2
 Largest Abelian Subgroup              Cs    NOp =  2
 Nuclear Repulsion Energy =   184.4995520574 hartrees
 There are       24 alpha and       24 beta electrons
 Requested basis set is 6-311++G(d,p)
 There are 43 shells and 111 basis functions

 Total QAlloc Memory Limit   2000 MB
 Mega-Array Size       188 MB
 MEM_STATIC part       192 MB
 A cutoff of  1.0D-11 yielded    843 shell pairs
 There are      5910 function pairs (      6364 Cartesian)
 Smallest overlap matrix eigenvalue = 5.29E-04

 Scale SEOQF with 1.000000e-01/1.000000e-01/1.000000e-01

 Standard Electronic Orientation quadrupole field applied
 Nucleus-field energy     =     0.0000000059 hartrees
 Guess from superposition of atomic densities
 Warning:  Energy on first SCF cycle will be non-variational
 SAD guess density has 48.000000 electrons

 -----------------------------------------------------------------------
  General SCF calculation program by
  Eric Jon Sundstrom, Paul Horn, Yuezhi Mao, Dmitri Zuev, Alec White,
  David Stuck, Shaama M.S., Shane Yost, Joonho Lee, David Small,
  Daniel Levine, Susi Lehtola, Hugh Burton, Evgeny Epifanovsky
 -----------------------------------------------------------------------
 Exchange:     0.2000 Hartree-Fock + 0.0800 Slater + 0.7200 B88
 Correlation:  0.1900 VWN1RPA + 0.8100 LYP
 Using SG-1 standard quadrature grid
 A restricted SCF calculation will be
 performed using DIIS
 SCF converges when DIIS error is below 1.0e-08
 ---------------------------------------
  Cycle       Energy         DIIS error
 ---------------------------------------
    1    -940.4469273854      4.50e-02  
    2    -940.0277536697      4.56e-03  
    3    -939.9766144562      8.66e-03  
    4    -940.0521535427      1.23e-03  
    5    -940.0540262849      3.71e-04  
    6    -940.0542392135      1.40e-04  
    7    -940.0542694661      5.69e-05  
    8    -940.0542735857      2.45e-05  
    9    -940.0542746034      2.45e-06  
   10    -940.0542746137      8.03e-07  
   11    -940.0542746149      1.76e-07  
   12    -940.0542746150      1.88e-08  
   13    -940.0542746150      5.09e-09  Convergence criterion met
 ---------------------------------------
 SCF time:   CPU 8.60s  wall 8.00s 
 SCF   energy in the final basis set =     -940.0542746150
 Total energy in the final basis set =     -940.0542746150

 --------------------------------------------------------------
             Orbital Energies (a.u.) and Symmetries
 --------------------------------------------------------------

 Alpha MOs, Restricted
 -- Occupied --                  
-101.60  -77.08  -24.70  -10.35   -9.51   -7.27   -7.26   -7.26
  1 A'    2 A'    3 A'    4 A'    5 A'    6 A'    7 A'    1 A"                 
 -6.584  -4.745  -4.744  -4.740  -1.191  -0.858  -0.781  -0.579
  8 A'    9 A'    2 A"   10 A'   11 A'   12 A'   13 A'   14 A'                 
 -0.516  -0.472  -0.456  -0.407  -0.366  -0.351  -0.313  -0.301
 15 A'   16 A'    3 A"   17 A'    4 A"   18 A'    5 A"   19 A'                 
 -- Virtual --                   
 -0.123  -0.090  -0.054  -0.005   0.015   0.035   0.042   0.059
 20 A'    6 A"   21 A'   22 A'   23 A'   24 A'    7 A"   25 A'                 
  0.064   0.079   0.086   0.104   0.107   0.110   0.130   0.139
 26 A'   27 A'    8 A"   28 A'    9 A"   29 A'   30 A'   31 A'                 
  0.173   0.189   0.266   0.273   0.284   0.286   0.321   0.352
 32 A'   33 A'   34 A'   10 A"   35 A'   11 A"   36 A'   37 A'                 
  0.385   0.402   0.429   0.459   0.471   0.498   0.523   0.594
 38 A'   39 A'   40 A'   12 A"   41 A'   42 A'   13 A"   43 A'                 
  0.601   0.634   0.648   0.737   0.758   0.843   0.853   0.856
 14 A"   44 A'   15 A"   45 A'   46 A'   16 A"   47 A'   48 A'                 
  0.869   0.900   0.995   1.084   1.128   1.215   1.341   1.377
 17 A"   49 A'   50 A'   51 A'   52 A'   18 A"   53 A'   19 A"                 
  1.404   1.434   1.438   1.541   1.544   1.572   1.628   1.642
 54 A'   20 A"   55 A'   21 A"   56 A'   22 A"   57 A'   58 A'                 
  1.728   1.921   1.996   2.068   2.226   2.256   2.332   2.556
 59 A'   60 A'   61 A'   62 A'   23 A"   63 A'   64 A'   65 A'                 
  2.641   2.799   3.134   3.776   3.780   3.839   3.865   4.466
 24 A"   66 A'   67 A'   25 A"   68 A'   26 A"   69 A'   70 A'                 
  6.292   6.333   6.384   7.021   9.643  13.800  13.888  14.127
 27 A"   71 A'   72 A'   73 A'   74 A'   28 A"   75 A'   76 A'                 
 23.404  25.759  25.815  26.121  66.745 163.194 215.619
 77 A'   29 A"   78 A'   79 A'   80 A'   81 A'   82 A'                         

 Beta MOs, Restricted
 -- Occupied --                  
-101.60  -77.08  -24.70  -10.35   -9.51   -7.27   -7.26   -7.26
  1 A'    2 A'    3 A'    4 A'    5 A'    6 A'    7 A'    1 A"                 
 -6.584  -4.745  -4.744  -4.740  -1.191  -0.858  -0.781  -0.579
  8 A'    9 A'    2 A"   10 A'   11 A'   12 A'   13 A'   14 A'                 
 -0.516  -0.472  -0.456  -0.407  -0.366  -0.351  -0.313  -0.301
 15 A'   16 A'    3 A"   17 A'    4 A"   18 A'    5 A"   19 A'                 
 -- Virtual --                   
 -0.123  -0.090  -0.054  -0.005   0.015   0.035   0.042   0.059
 20 A'    6 A"   21 A'   22 A'   23 A'   24 A'    7 A"   25 A'                 
  0.064   0.079   0.086   0.104   0.107   0.110   0.130   0.139
 26 A'   27 A'    8 A"   28 A'    9 A"   29 A'   30 A'   31 A'                 
  0.173   0.189   0.266   0.273   0.284   0.286   0.321   0.352
 32 A'   33 A'   34 A'   10 A"   35 A'   11 A"   36 A'   37 A'                 
  0.385   0.402   0.429   0.459   0.471   0.498   0.523   0.594
 38 A'   39 A'   40 A'   12 A"   41 A'   42 A'   13 A"   43 A'                 
  0.601   0.634   0.648   0.737   0.758   0.843   0.853   0.856
 14 A"   44 A'   15 A"   45 A'   46 A'   16 A"   47 A'   48 A'                 
  0.869   0.900   0.995   1.084   1.128   1.215   1.341   1.377
 17 A"   49 A'   50 A'   51 A'   52 A'   18 A"   53 A'   19 A"                 
  1.404   1.434   1.438   1.541   1.544   1.572   1.628   1.642
 54 A'   20 A"   55 A'   21 A"   56 A'   22 A"   57 A'   58 A'                 
  1.728   1.921   1.996   2.068   2.226   2.256   2.332   2.556
 59 A'   60 A'   61 A'   62 A'   23 A"   63 A'   64 A'   65 A'                 
  2.641   2.799   3.134   3.776   3.780   3.839   3.865   4.466
 24 A"   66 A'   67 A'   25 A"   68 A'   26 A"   69 A'   70 A'                 
  6.292   6.333   6.384   7.021   9.643  13.800  13.888  14.127
 27 A"   71 A'   72 A'   73 A'   74 A'   28 A"   75 A'   76 A'                 
 23.404  25.759  25.815  26.121  66.745 163.194 215.619
 77 A'   29 A"   78 A'   79 A'   80 A'   81 A'   82 A'                         
 --------------------------------------------------------------

          Ground-State Mulliken Net Atomic Charges

     Atom                 Charge (a.u.)
  ----------------------------------------
      1 C                    -0.269604
      2 P                     0.199751
      3 H                     0.015093
      4 Cl                    0.182568
      5 F                    -0.127807
  ----------------------------------------
  Sum of atomic charges =    -0.000000

 -----------------------------------------------------------------
                    Cartesian Multipole Moments
 -----------------------------------------------------------------
    Charge (ESU x 10^10)
                -0.0000
    Dipole Moment (Debye)
         X      -1.7073      Y       1.3204      Z       0.0000
       Tot       2.1583
    Quadrupole Moments (Debye-Ang)
        XX     -31.1219     XY      -1.8034     YY     -41.6401
        XZ      -0.0000     YZ       0.0000     ZZ     -36.8095
    Octopole Moments (Debye-Ang^2)
       XXX      -5.2770    XXY       2.6416    XYY       3.3383
       YYY     -10.3080    XXZ       0.0000    XYZ      -0.0000
       YYZ       0.0000    XZZ      -0.8944    YZZ      -3.8315
       ZZZ       0.0000
    Hexadecapole Moments (Debye-Ang^3)
      XXXX    -383.5147   XXXY       4.8366   XXYY    -105.9112
      XYYY      10.6160   YYYY    -218.1279   XXXZ      -0.0000
      XXYZ       0.0000   XYYZ      -0.0000   YYYZ       0.0000
      XXZZ     -80.5989   XYZZ       2.7421   YYZZ     -41.2255
      XZZZ      -0.0000   YZZZ       0.0000   ZZZZ     -44.2142
 -----------------------------------------------------------------
 Calculating analytic gradient of the SCF energy
 Gradient of SCF Energy
            1           2           3           4           5
    1  -0.1124050   0.0999924  -0.0117854   0.0663168  -0.0421189
    2   0.1805602  -0.1714692   0.0246656   0.0256798  -0.0594364
    3  -0.0000000   0.0000000  -0.0000000  -0.0000000   0.0000000
 Max gradient component =       1.806E-01
 RMS gradient           =       7.990E-02
 Gradient time:  CPU 2.05 s  wall 2.05 s
 Geometry Optimization Parameters
   NAtoms,    NIC,     NZ,  NCons,   NDum,   NFix, NCnnct, MaxDiis
        5      20       5       0       0       0       0       0


** GEOMETRY OPTIMIZATION IN DELOCALIZED INTERNAL COORDINATES **
   Searching for a Minimum

   Optimization Cycle:   1

                       Coordinates (Angstroms)
     ATOM                X               Y               Z
      1  C        -0.2444916873   -0.2459127426    0.0000000000
      2  P        -1.2736785930    0.8453133170    0.0000000000
      3  H        -2.6749166171    0.5134519004    0.0000000000
      4  Cl        1.7308646938    0.2219196712    0.0000000000
      5  F        -0.6864060177   -1.7211455122    0.0000000000
   Point Group: cs    Number of degrees of freedom:     7


   Energy is   -940.054274615


 Attempting to Generate Delocalized Internal Coordinates

  7 Hessian modes will be used to form the next step
  Hessian Eigenvalues:
     0.139919    0.160000    0.198009    0.250000    0.250000    0.285189
     0.766766

 Minimum Search - Taking Simple RFO Step
 Searching for Lamda that Minimizes Along All modes
 Value Taken    Lamda =  -0.09398055
 Calculated Step too Large.  Step scaled by  0.584283
 Step Taken.  Stepsize is  0.300000

                             Maximum     Tolerance    Cnvgd?
         Gradient           0.159455      0.000300      NO
         Displacement       0.208321      0.001200      NO
         Energy change     *********      0.000001      NO


 New Cartesian Coordinates Obtained by Inverse Iteration

 Displacement from previous Coordinates is:  0.366604
 ----------------------------------------------------------------
             Standard Nuclear Orientation (Angstroms)
    I     Atom           X                Y                Z
 ----------------------------------------------------------------
    1      C      -0.2505882250    -0.2319864444     0.0000000000
    2      P      -1.2815713066     0.9389020147     0.0000000000
    3      H      -2.6206140577     0.4260603363     0.0000000000
    4      Cl      1.6496794530     0.1428181544     0.0000000000
    5      F      -0.6455340850    -1.6621674273     0.0000000000
 ----------------------------------------------------------------
 Molecular Point Group                 Cs    NOp =  2
 Largest Abelian Subgroup              Cs    NOp =  2
 Nuclear Repulsion Energy =   187.0732578122 hartrees
 There are       24 alpha and       24 beta electrons
 Applying Cartesian multipole field
    Component          Value
    ---------          -----
     (2,0,0)        1.00000E-11
     (0,2,0)        2.00000E-11
     (0,0,2)       -3.00000E-11
 Nucleus-field energy     =     0.0000000057 hartrees
 Requested basis set is 6-311++G(d,p)
 There are 43 shells and 111 basis functions
 A cutoff of  1.0D-11 yielded    848 shell pairs
 There are      5957 function pairs (      6414 Cartesian)
 Smallest overlap matrix eigenvalue = 4.99E-04
 Guess MOs from SCF MO coefficient file

 -----------------------------------------------------------------------
  General SCF calculation program by
  Eric Jon Sundstrom, Paul Horn, Yuezhi Mao, Dmitri Zuev, Alec White,
  David Stuck, Shaama M.S., Shane Yost, Joonho Lee, David Small,
  Daniel Levine, Susi Lehtola, Hugh Burton, Evgeny Epifanovsky
 -----------------------------------------------------------------------
 Exchange:     0.2000 Hartree-Fock + 0.0800 Slater + 0.7200 B88
 Correlation:  0.1900 VWN1RPA + 0.8100 LYP
 Using SG-1 standard quadrature grid
 A restricted SCF calculation will be
 performed using DIIS
 SCF converges when DIIS error is below 1.0e-08
 ---------------------------------------
  Cycle       Energy         DIIS error
 ---------------------------------------
    1    -940.0957189684      1.61e-03  
    2    -940.1008066164      7.89e-04  
    3    -940.0995167777      1.18e-03  
    4    -940.1018919677      1.53e-04  
    5    -940.1019264427      4.54e-05  
    6    -940.1019300722      1.13e-05  
    7    -940.1019302537      3.79e-06  
    8    -940.1019302626      2.42e-06  
    9    -940.1019302688      2.18e-07  
   10    -940.1019302689      4.35e-08  
   11    -940.1019302689      1.68e-08  
   12    -940.1019302689      1.98e-09  Convergence criterion met
 ---------------------------------------
 SCF time:   CPU 8.11s  wall 9.00s 
 SCF   energy in the final basis set =     -940.1019302689
 Total energy in the final basis set =     -940.1019302689

 --------------------------------------------------------------
             Orbital Energies (a.u.) and Symmetries
 --------------------------------------------------------------

 Alpha MOs, Restricted
 -- Occupied --                  
-101.59  -77.08  -24.71  -10.35   -9.50   -7.27   -7.26   -7.26
  1 A'    2 A'    3 A'    4 A'    5 A'    6 A'    7 A'    1 A"                 
 -6.581  -4.742  -4.741  -4.737  -1.212  -0.868  -0.766  -0.590
  8 A'    9 A'    2 A"   10 A'   11 A'   12 A'   13 A'   14 A'                 
 -0.520  -0.479  -0.469  -0.410  -0.369  -0.353  -0.311  -0.301
 15 A'   16 A'    3 A"   17 A'    4 A"   18 A'   19 A'    5 A"                 
 -- Virtual --                   
 -0.091  -0.088  -0.032  -0.004   0.015   0.036   0.043   0.057
  6 A"   20 A'   21 A'   22 A'   23 A'   24 A'    7 A"   25 A'                 
  0.061   0.081   0.085   0.106   0.108   0.113   0.131   0.135
 26 A'   27 A'    8 A"    9 A"   28 A'   29 A'   30 A'   31 A'                 
  0.168   0.193   0.266   0.278   0.278   0.287   0.315   0.359
 32 A'   33 A'   34 A'   10 A"   35 A'   11 A"   36 A'   37 A'                 
  0.383   0.394   0.431   0.459   0.464   0.507   0.519   0.560
 38 A'   39 A'   40 A'   12 A"   41 A'   42 A'   13 A"   43 A'                 
  0.604   0.627   0.642   0.770   0.789   0.841   0.856   0.858
 14 A"   44 A'   15 A"   45 A'   46 A'   16 A"   47 A'   48 A'                 
  0.867   0.878   1.026   1.059   1.108   1.232   1.325   1.384
 17 A"   49 A'   50 A'   51 A'   52 A'   18 A"   53 A'   19 A"                 
  1.392   1.430   1.452   1.515   1.574   1.581   1.635   1.670
 54 A'   20 A"   55 A'   21 A"   22 A"   56 A'   57 A'   58 A'                 
  1.783   1.885   1.956   2.068   2.227   2.264   2.356   2.572
 59 A'   60 A'   61 A'   62 A'   23 A"   63 A'   64 A'   65 A'                 
  2.632   2.837   3.121   3.764   3.769   3.858   3.885   4.533
 24 A"   66 A'   67 A'   25 A"   68 A'   26 A"   69 A'   70 A'                 
  6.283   6.329   6.406   7.007   9.654  13.803  13.894  14.074
 27 A"   71 A'   72 A'   73 A'   74 A'   28 A"   75 A'   76 A'                 
 23.352  25.765  25.837  26.191  66.732 163.161 215.632
 77 A'   29 A"   78 A'   79 A'   80 A'   81 A'   82 A'                         

 Beta MOs, Restricted
 -- Occupied --                  
-101.59  -77.08  -24.71  -10.35   -9.50   -7.27   -7.26   -7.26
  1 A'    2 A'    3 A'    4 A'    5 A'    6 A'    7 A'    1 A"                 
 -6.581  -4.742  -4.741  -4.737  -1.212  -0.868  -0.766  -0.590
  8 A'    9 A'    2 A"   10 A'   11 A'   12 A'   13 A'   14 A'                 
 -0.520  -0.479  -0.469  -0.410  -0.369  -0.353  -0.311  -0.301
 15 A'   16 A'    3 A"   17 A'    4 A"   18 A'   19 A'    5 A"                 
 -- Virtual --                   
 -0.091  -0.088  -0.032  -0.004   0.015   0.036   0.043   0.057
  6 A"   20 A'   21 A'   22 A'   23 A'   24 A'    7 A"   25 A'                 
  0.061   0.081   0.085   0.106   0.108   0.113   0.131   0.135
 26 A'   27 A'    8 A"    9 A"   28 A'   29 A'   30 A'   31 A'                 
  0.168   0.193   0.266   0.278   0.278   0.287   0.315   0.359
 32 A'   33 A'   34 A'   10 A"   35 A'   11 A"   36 A'   37 A'                 
  0.383   0.394   0.431   0.459   0.464   0.507   0.519   0.560
 38 A'   39 A'   40 A'   12 A"   41 A'   42 A'   13 A"   43 A'                 
  0.604   0.627   0.642   0.770   0.789   0.841   0.856   0.858
 14 A"   44 A'   15 A"   45 A'   46 A'   16 A"   47 A'   48 A'                 
  0.867   0.878   1.026   1.059   1.108   1.232   1.325   1.384
 17 A"   49 A'   50 A'   51 A'   52 A'   18 A"   53 A'   19 A"                 
  1.392   1.430   1.452   1.515   1.574   1.581   1.635   1.670
 54 A'   20 A"   55 A'   21 A"   22 A"   56 A'   57 A'   58 A'                 
  1.783   1.885   1.956   2.068   2.227   2.264   2.356   2.572
 59 A'   60 A'   61 A'   62 A'   23 A"   63 A'   64 A'   65 A'                 
  2.632   2.837   3.121   3.764   3.769   3.858   3.885   4.533
 24 A"   66 A'   67 A'   25 A"   68 A'   26 A"   69 A'   70 A'                 
  6.283   6.329   6.406   7.007   9.654  13.803  13.894  14.074
 27 A"   71 A'   72 A'   73 A'   74 A'   28 A"   75 A'   76 A'                 
 23.352  25.765  25.837  26.191  66.732 163.161 215.632
 77 A'   29 A"   78 A'   79 A'   80 A'   81 A'   82 A'                         
 --------------------------------------------------------------

          Ground-State Mulliken Net Atomic Charges

     Atom                 Charge (a.u.)
  ----------------------------------------
      1 C                    -0.289400
      2 P                     0.176798
      3 H                    -0.002122
      4 Cl                    0.202883
      5 F                    -0.088159
  ----------------------------------------
  Sum of atomic charges =     0.000000

 -----------------------------------------------------------------
                    Cartesian Multipole Moments
 -----------------------------------------------------------------
    Charge (ESU x 10^10)
                 0.0000
    Dipole Moment (Debye)
         X      -1.3964      Y       1.0881      Z      -0.0000
       Tot       1.7703
    Quadrupole Moments (Debye-Ang)
        XX     -32.0371     XY      -1.4690     YY     -40.8726
        XZ      -0.0000     YZ       0.0000     ZZ     -36.9863
    Octopole Moments (Debye-Ang^2)
       XXX      -0.0754    XXY       0.7291    XYY       3.8352
       YYY     -12.9321    XXZ       0.0000    XYZ      -0.0000
       YYZ      -0.0000    XZZ       0.6556    YZZ      -4.5966
       ZZZ      -0.0000
    Hexadecapole Moments (Debye-Ang^3)
      XXXX    -371.0086   XXXY      16.9992   XXYY    -102.9863
      XYYY      22.8126   YYYY    -218.1292   XXXZ      -0.0000
      XXYZ       0.0000   XYYZ       0.0000   YYYZ       0.0000
      XXZZ     -77.4857   XYZZ       6.9616   YYZZ     -41.6885
      XZZZ      -0.0000   YZZZ      -0.0000   ZZZZ     -45.0294
 -----------------------------------------------------------------
 Calculating analytic gradient of the SCF energy
 Gradient of SCF Energy
            1           2           3           4           5
    1  -0.0701873   0.0562648  -0.0104666   0.0583396  -0.0339505
    2   0.1259413  -0.1036713   0.0165588   0.0201729  -0.0590017
    3  -0.0000000   0.0000000   0.0000000  -0.0000000   0.0000000
 Max gradient component =       1.259E-01
 RMS gradient           =       5.387E-02
 Gradient time:  CPU 2.08 s  wall 2.09 s
 Geometry Optimization Parameters
   NAtoms,    NIC,     NZ,  NCons,   NDum,   NFix, NCnnct, MaxDiis
        5      20       5       0       0       0       0       0

 Cartesian Hessian Update
 Hessian Updated using BFGS Update


** GEOMETRY OPTIMIZATION IN DELOCALIZED INTERNAL COORDINATES **
   Searching for a Minimum

   Optimization Cycle:   2

                       Coordinates (Angstroms)
     ATOM                X               Y               Z
      1  C        -0.2505882250   -0.2319864444    0.0000000000
      2  P        -1.2815713066    0.9389020147    0.0000000000
      3  H        -2.6206140577    0.4260603363    0.0000000000
      4  Cl        1.6496794530    0.1428181544    0.0000000000
      5  F        -0.6455340850   -1.6621674273    0.0000000000
   Point Group: cs    Number of degrees of freedom:     7


   Energy is   -940.101930269

 Hessian Updated using BFGS Update

  7 Hessian modes will be used to form the next step
  Hessian Eigenvalues:
     0.095108    0.160576    0.197973    0.229351    0.251387    0.266813
     0.813449

 Minimum Search - Taking Simple RFO Step
 Searching for Lamda that Minimizes Along All modes
 Value Taken    Lamda =  -0.08273231
 Calculated Step too Large.  Step scaled by  0.469003
 Step Taken.  Stepsize is  0.300000

                             Maximum     Tolerance    Cnvgd?
         Gradient           0.106628      0.000300      NO
         Displacement       0.198274      0.001200      NO
         Energy change     -0.047656      0.000001      NO


 New Cartesian Coordinates Obtained by Inverse Iteration

 Displacement from previous Coordinates is:  0.366399
 ----------------------------------------------------------------
             Standard Nuclear Orientation (Angstroms)
    I     Atom           X                Y                Z
 ----------------------------------------------------------------
    1      C      -0.2554576087    -0.2215507228     0.0000000000
    2      P      -1.2874387512     1.0033891707     0.0000000000
    3      H      -2.5577754854     0.3480240280     0.0000000000
    4      Cl      1.5555071062     0.0650460138     0.0000000000
    5      F      -0.6034634823    -1.5812818558     0.0000000000
 ----------------------------------------------------------------
 Molecular Point Group                 Cs    NOp =  2
 Largest Abelian Subgroup              Cs    NOp =  2
 Nuclear Repulsion Energy =   191.9539267493 hartrees
 There are       24 alpha and       24 beta electrons
 Applying Cartesian multipole field
    Component          Value
    ---------          -----
     (2,0,0)        1.00000E-11
     (0,2,0)        2.00000E-11
     (0,0,2)       -3.00000E-11
 Nucleus-field energy     =     0.0000000054 hartrees
 Requested basis set is 6-311++G(d,p)
 There are 43 shells and 111 basis functions
 A cutoff of  1.0D-11 yielded    853 shell pairs
 There are      5992 function pairs (      6452 Cartesian)
 Smallest overlap matrix eigenvalue = 4.36E-04
 Guess MOs from SCF MO coefficient file

 -----------------------------------------------------------------------
  General SCF calculation program by
  Eric Jon Sundstrom, Paul Horn, Yuezhi Mao, Dmitri Zuev, Alec White,
  David Stuck, Shaama M.S., Shane Yost, Joonho Lee, David Small,
  Daniel Levine, Susi Lehtola, Hugh Burton, Evgeny Epifanovsky
 -----------------------------------------------------------------------
 Exchange:     0.2000 Hartree-Fock + 0.0800 Slater + 0.7200 B88
 Correlation:  0.1900 VWN1RPA + 0.8100 LYP
 Using SG-1 standard quadrature grid
 A restricted SCF calculation will be
 performed using DIIS
 SCF converges when DIIS error is below 1.0e-08
 ---------------------------------------
  Cycle       Energy         DIIS error
 ---------------------------------------
    1    -940.1268783058      1.80e-03  
    2    -940.1334416672      4.21e-04  
    3    -940.1332986100      4.93e-04  
    4    -940.1337243897      2.20e-04  
    5    -940.1337963576      5.02e-05  
    6    -940.1338004109      9.61e-06  
    7    -940.1338005313      3.22e-06  
    8    -940.1338005406      1.87e-06  
    9    -940.1338005440      1.94e-07  
   10    -940.1338005441      4.13e-08  
   11    -940.1338005441      9.66e-09  Convergence criterion met
 ---------------------------------------
 SCF time:   CPU 7.57s  wall 7.00s 
 SCF   energy in the final basis set =     -940.1338005441
 Total energy in the final basis set =     -940.1338005441

 --------------------------------------------------------------
             Orbital Energies (a.u.) and Symmetries
 --------------------------------------------------------------

 Alpha MOs, Restricted
 -- Occupied --                  
-101.59  -77.07  -24.73  -10.35   -9.50   -7.27   -7.26   -7.26
  1 A'    2 A'    3 A'    4 A'    5 A'    6 A'    1 A"    7 A'                 
 -6.573  -4.734  -4.733  -4.730  -1.246  -0.883  -0.752  -0.607
  8 A'    9 A'    2 A"   10 A'   11 A'   12 A'   13 A'   14 A'                 
 -0.529  -0.492  -0.488  -0.411  -0.374  -0.354  -0.315  -0.288
 15 A'    3 A"   16 A'   17 A'    4 A"   18 A'   19 A'    5 A"                 
 -- Virtual --                   
 -0.087  -0.047  -0.008  -0.004   0.017   0.038   0.044   0.057
  6 A"   20 A'   21 A'   22 A'   23 A'   24 A'    7 A"   25 A'                 
  0.063   0.083   0.084   0.105   0.111   0.120   0.127   0.141
 26 A'   27 A'    8 A"    9 A"   28 A'   29 A'   30 A'   31 A'                 
  0.172   0.198   0.268   0.275   0.282   0.286   0.311   0.358
 32 A'   33 A'   34 A'   35 A'   10 A"   11 A"   36 A'   37 A'                 
  0.381   0.393   0.440   0.457   0.459   0.517   0.520   0.541
 38 A'   39 A'   40 A'   12 A"   41 A'   13 A"   42 A'   43 A'                 
  0.610   0.628   0.639   0.778   0.825   0.838   0.860   0.864
 14 A"   44 A'   15 A"   45 A'   46 A'   16 A"   47 A'   17 A"                 
  0.866   0.871   1.025   1.058   1.122   1.256   1.329   1.368
 48 A'   49 A'   50 A'   51 A'   52 A'   18 A"   53 A'   54 A'                 
  1.388   1.434   1.470   1.494   1.586   1.614   1.648   1.706
 19 A"   20 A"   55 A'   21 A"   22 A"   56 A'   57 A'   58 A'                 
  1.845   1.859   1.933   2.074   2.229   2.276   2.395   2.586
 59 A'   60 A'   61 A'   62 A'   23 A"   63 A'   64 A'   65 A'                 
  2.627   2.913   3.135   3.750   3.756   3.900   3.935   4.620
 24 A"   66 A'   67 A'   25 A"   68 A'   26 A"   69 A'   70 A'                 
  6.270   6.322   6.456   7.011   9.673  13.811  13.904  14.052
 27 A"   71 A'   72 A'   73 A'   74 A'   28 A"   75 A'   76 A'                 
 23.352  25.775  25.867  26.247  66.720 163.151 215.653
 77 A'   29 A"   78 A'   79 A'   80 A'   81 A'   82 A'                         

 Beta MOs, Restricted
 -- Occupied --                  
-101.59  -77.07  -24.73  -10.35   -9.50   -7.27   -7.26   -7.26
  1 A'    2 A'    3 A'    4 A'    5 A'    6 A'    1 A"    7 A'                 
 -6.573  -4.734  -4.733  -4.730  -1.246  -0.883  -0.752  -0.607
  8 A'    9 A'    2 A"   10 A'   11 A'   12 A'   13 A'   14 A'                 
 -0.529  -0.492  -0.488  -0.411  -0.374  -0.354  -0.315  -0.288
 15 A'    3 A"   16 A'   17 A'    4 A"   18 A'   19 A'    5 A"                 
 -- Virtual --                   
 -0.087  -0.047  -0.008  -0.004   0.017   0.038   0.044   0.057
  6 A"   20 A'   21 A'   22 A'   23 A'   24 A'    7 A"   25 A'                 
  0.063   0.083   0.084   0.105   0.111   0.120   0.127   0.141
 26 A'   27 A'    8 A"    9 A"   28 A'   29 A'   30 A'   31 A'                 
  0.172   0.198   0.268   0.275   0.282   0.286   0.311   0.358
 32 A'   33 A'   34 A'   35 A'   10 A"   11 A"   36 A'   37 A'                 
  0.381   0.393   0.440   0.457   0.459   0.517   0.520   0.541
 38 A'   39 A'   40 A'   12 A"   41 A'   13 A"   42 A'   43 A'                 
  0.610   0.628   0.639   0.778   0.825   0.838   0.860   0.864
 14 A"   44 A'   15 A"   45 A'   46 A'   16 A"   47 A'   17 A"                 
  0.866   0.871   1.025   1.058   1.122   1.256   1.329   1.368
 48 A'   49 A'   50 A'   51 A'   52 A'   18 A"   53 A'   54 A'                 
  1.388   1.434   1.470   1.494   1.586   1.614   1.648   1.706
 19 A"   20 A"   55 A'   21 A"   22 A"   56 A'   57 A'   58 A'                 
  1.845   1.859   1.933   2.074   2.229   2.276   2.395   2.586
 59 A'   60 A'   61 A'   62 A'   23 A"   63 A'   64 A'   65 A'                 
  2.627   2.913   3.135   3.750   3.756   3.900   3.935   4.620
 24 A"   66 A'   67 A'   25 A"   68 A'   26 A"   69 A'   70 A'                 
  6.270   6.322   6.456   7.011   9.673  13.811  13.904  14.052
 27 A"   71 A'   72 A'   73 A'   74 A'   28 A"   75 A'   76 A'                 
 23.352  25.775  25.867  26.247  66.720 163.151 215.653
 77 A'   29 A"   78 A'   79 A'   80 A'   81 A'   82 A'                         
 --------------------------------------------------------------

          Ground-State Mulliken Net Atomic Charges

     Atom                 Charge (a.u.)
  ----------------------------------------
      1 C                    -0.332296
      2 P                     0.155615
      3 H                    -0.016882
      4 Cl                    0.227208
      5 F                    -0.033644
  ----------------------------------------
  Sum of atomic charges =     0.000000

 -----------------------------------------------------------------
                    Cartesian Multipole Moments
 -----------------------------------------------------------------
    Charge (ESU x 10^10)
                 0.0000
    Dipole Moment (Debye)
         X      -1.0548      Y       0.6921      Z       0.0000
       Tot       1.2616
    Quadrupole Moments (Debye-Ang)
        XX     -32.8750     XY      -1.0211     YY     -40.1070
        XZ      -0.0000     YZ       0.0000     ZZ     -37.0761
    Octopole Moments (Debye-Ang^2)
       XXX       5.2435    XXY      -1.0069    XYY       4.6538
       YYY     -15.1730    XXZ       0.0000    XYZ      -0.0000
       YYZ       0.0000    XZZ       2.4052    YZZ      -5.3335
       ZZZ       0.0000
    Hexadecapole Moments (Debye-Ang^3)
      XXXX    -355.8285   XXXY      27.4716   XXYY     -98.9914
      XYYY      33.5869   YYYY    -214.7096   XXXZ      -0.0000
      XXYZ       0.0000   XYYZ      -0.0000   YYYZ       0.0000
      XXZZ     -73.9944   XYZZ      10.8125   YYZZ     -41.6489
      XZZZ      -0.0000   YZZZ       0.0000   ZZZZ     -45.7531
 -----------------------------------------------------------------
 Calculating analytic gradient of the SCF energy
 Gradient of SCF Energy
            1           2           3           4           5
    1  -0.0452965   0.0359306  -0.0069525   0.0363605  -0.0200420
    2   0.0786309  -0.0631747   0.0094768   0.0117485  -0.0366815
    3  -0.0000000   0.0000000  -0.0000000   0.0000000   0.0000000
 Max gradient component =       7.863E-02
 RMS gradient           =       3.353E-02
 Gradient time:  CPU 2.13 s  wall 2.13 s
 Geometry Optimization Parameters
   NAtoms,    NIC,     NZ,  NCons,   NDum,   NFix, NCnnct, MaxDiis
        5      20       5       0       0       0       0       0

 Cartesian Hessian Update
 Hessian Updated using BFGS Update


** GEOMETRY OPTIMIZATION IN DELOCALIZED INTERNAL COORDINATES **
   Searching for a Minimum

   Optimization Cycle:   3

                       Coordinates (Angstroms)
     ATOM                X               Y               Z
      1  C        -0.2554576087   -0.2215507228    0.0000000000
      2  P        -1.2874387512    1.0033891707    0.0000000000
      3  H        -2.5577754854    0.3480240280    0.0000000000
      4  Cl        1.5555071062    0.0650460138    0.0000000000
      5  F        -0.6034634823   -1.5812818558    0.0000000000
   Point Group: cs    Number of degrees of freedom:     7


   Energy is   -940.133800544

 Hessian Updated using BFGS Update

  7 Hessian modes will be used to form the next step
  Hessian Eigenvalues:
     0.136567    0.166031    0.198183    0.228141    0.253344    0.265313
     0.765918

 Minimum Search - Taking Simple RFO Step
 Searching for Lamda that Minimizes Along All modes
 Value Taken    Lamda =  -0.03193737
 Calculated Step too Large.  Step scaled by  0.757744
 Step Taken.  Stepsize is  0.300000

                             Maximum     Tolerance    Cnvgd?
         Gradient           0.065613      0.000300      NO
         Displacement       0.186545      0.001200      NO
         Energy change     -0.031870      0.000001      NO


 New Cartesian Coordinates Obtained by Inverse Iteration

 Displacement from previous Coordinates is:  0.367363
 ----------------------------------------------------------------
             Standard Nuclear Orientation (Angstroms)
    I     Atom           X                Y                Z
 ----------------------------------------------------------------
    1      C      -0.2577128227    -0.2123409976     0.0000000000
    2      P      -1.3010361248     1.0639011429     0.0000000000
    3      H      -2.4879765244     0.2719239835     0.0000000000
    4      Cl      1.4626070989    -0.0124608311     0.0000000000
    5      F      -0.5645098482    -1.4973966641     0.0000000000
 ----------------------------------------------------------------
 Molecular Point Group                 Cs    NOp =  2
 Largest Abelian Subgroup              Cs    NOp =  2
 Nuclear Repulsion Energy =   197.2581453768 hartrees
 There are       24 alpha and       24 beta electrons
 Applying Cartesian multipole field
    Component          Value
    ---------          -----
     (2,0,0)        1.00000E-11
     (0,2,0)        2.00000E-11
     (0,0,2)       -3.00000E-11
 Nucleus-field energy     =     0.0000000052 hartrees
 Requested basis set is 6-311++G(d,p)
 There are 43 shells and 111 basis functions
 A cutoff of  1.0D-11 yielded    859 shell pairs
 There are      6018 function pairs (      6479 Cartesian)
 Smallest overlap matrix eigenvalue = 3.56E-04
 Guess MOs from SCF MO coefficient file

 -----------------------------------------------------------------------
  General SCF calculation program by
  Eric Jon Sundstrom, Paul Horn, Yuezhi Mao, Dmitri Zuev, Alec White,
  David Stuck, Shaama M.S., Shane Yost, Joonho Lee, David Small,
  Daniel Levine, Susi Lehtola, Hugh Burton, Evgeny Epifanovsky
 -----------------------------------------------------------------------
 Exchange:     0.2000 Hartree-Fock + 0.0800 Slater + 0.7200 B88
 Correlation:  0.1900 VWN1RPA + 0.8100 LYP
 Using SG-1 standard quadrature grid
 A restricted SCF calculation will be
 performed using DIIS
 SCF converges when DIIS error is below 1.0e-08
 ---------------------------------------
  Cycle       Energy         DIIS error
 ---------------------------------------
    1    -940.1386611194      2.06e-03  
    2    -940.1466135195      4.70e-04  
    3    -940.1466569893      4.26e-04  
    4    -940.1469480679      2.21e-04  
    5    -940.1470146677      6.56e-05  
    6    -940.1470215490      1.35e-05  
    7    -940.1470217802      5.75e-06  
    8    -940.1470218081      1.76e-06  
    9    -940.1470218130      1.63e-07  
   10    -940.1470218130      3.40e-08  
   11    -940.1470218130      9.95e-09  Convergence criterion met
 ---------------------------------------
 SCF time:   CPU 7.70s  wall 8.00s 
 SCF   energy in the final basis set =     -940.1470218130
 Total energy in the final basis set =     -940.1470218130

 --------------------------------------------------------------
             Orbital Energies (a.u.) and Symmetries
 --------------------------------------------------------------

 Alpha MOs, Restricted
 -- Occupied --                  
-101.59  -77.06  -24.74  -10.34   -9.50   -7.27   -7.26   -7.26
  1 A'    2 A'    3 A'    4 A'    5 A'    6 A'    1 A"    7 A'                 
 -6.564  -4.726  -4.724  -4.722  -1.288  -0.903  -0.739  -0.628
  8 A'    9 A'    2 A"   10 A'   11 A'   12 A'   13 A'   14 A'                 
 -0.545  -0.520  -0.495  -0.408  -0.380  -0.355  -0.318  -0.273
 15 A'    3 A"   16 A'   17 A'    4 A"   18 A'   19 A'    5 A"                 
 -- Virtual --                   
 -0.082  -0.015  -0.002   0.008   0.021   0.040   0.045   0.062
  6 A"   20 A'   21 A'   22 A'   23 A'   24 A'    7 A"   25 A'                 
  0.066   0.082   0.086   0.104   0.113   0.122   0.132   0.143
 26 A'    8 A"   27 A'    9 A"   28 A'   29 A'   30 A'   31 A'                 
  0.186   0.204   0.269   0.275   0.283   0.288   0.307   0.351
 32 A'   33 A'   34 A'   35 A'   10 A"   11 A"   36 A'   37 A'                 
  0.379   0.403   0.444   0.453   0.463   0.514   0.534   0.539
 38 A'   39 A'   40 A'   12 A"   41 A'   13 A"   42 A'   43 A'                 
  0.615   0.630   0.641   0.769   0.833   0.845   0.860   0.863
 14 A"   44 A'   15 A"   45 A'   16 A"   46 A'   47 A'   17 A"                 
  0.878   0.898   0.980   1.085   1.143   1.275   1.329   1.350
 48 A'   49 A'   50 A'   51 A'   52 A'   18 A"   53 A'   54 A'                 
  1.397   1.435   1.481   1.494   1.599   1.621   1.676   1.732
 19 A"   20 A"   21 A"   55 A'   22 A"   56 A'   57 A'   58 A'                 
  1.835   1.879   1.937   2.097   2.230   2.285   2.425   2.596
 59 A'   60 A'   61 A'   62 A'   23 A"   63 A'   64 A'   65 A'                 
  2.626   3.010   3.151   3.735   3.744   3.957   4.007   4.674
 24 A"   66 A'   67 A'   25 A"   68 A'   26 A"   69 A'   70 A'                 
  6.255   6.310   6.520   7.016   9.704  13.820  13.911  14.033
 27 A"   71 A'   72 A'   73 A'   74 A'   28 A"   75 A'   76 A'                 
 23.398  25.785  25.893  26.269  66.709 163.142 215.686
 77 A'   29 A"   78 A'   79 A'   80 A'   81 A'   82 A'                         

 Beta MOs, Restricted
 -- Occupied --                  
-101.59  -77.06  -24.74  -10.34   -9.50   -7.27   -7.26   -7.26
  1 A'    2 A'    3 A'    4 A'    5 A'    6 A'    1 A"    7 A'                 
 -6.564  -4.726  -4.724  -4.722  -1.288  -0.903  -0.739  -0.628
  8 A'    9 A'    2 A"   10 A'   11 A'   12 A'   13 A'   14 A'                 
 -0.545  -0.520  -0.495  -0.408  -0.380  -0.355  -0.318  -0.273
 15 A'    3 A"   16 A'   17 A'    4 A"   18 A'   19 A'    5 A"                 
 -- Virtual --                   
 -0.082  -0.015  -0.002   0.008   0.021   0.040   0.045   0.062
  6 A"   20 A'   21 A'   22 A'   23 A'   24 A'    7 A"   25 A'                 
  0.066   0.082   0.086   0.104   0.113   0.122   0.132   0.143
 26 A'    8 A"   27 A'    9 A"   28 A'   29 A'   30 A'   31 A'                 
  0.186   0.204   0.269   0.275   0.283   0.288   0.307   0.351
 32 A'   33 A'   34 A'   35 A'   10 A"   11 A"   36 A'   37 A'                 
  0.379   0.403   0.444   0.453   0.463   0.514   0.534   0.539
 38 A'   39 A'   40 A'   12 A"   41 A'   13 A"   42 A'   43 A'                 
  0.615   0.630   0.641   0.769   0.833   0.845   0.860   0.863
 14 A"   44 A'   15 A"   45 A'   16 A"   46 A'   47 A'   17 A"                 
  0.878   0.898   0.980   1.085   1.143   1.275   1.329   1.350
 48 A'   49 A'   50 A'   51 A'   52 A'   18 A"   53 A'   54 A'                 
  1.397   1.435   1.481   1.494   1.599   1.621   1.676   1.732
 19 A"   20 A"   21 A"   55 A'   22 A"   56 A'   57 A'   58 A'                 
  1.835   1.879   1.937   2.097   2.230   2.285   2.425   2.596
 59 A'   60 A'   61 A'   62 A'   23 A"   63 A'   64 A'   65 A'                 
  2.626   3.010   3.151   3.735   3.744   3.957   4.007   4.674
 24 A"   66 A'   67 A'   25 A"   68 A'   26 A"   69 A'   70 A'                 
  6.255   6.310   6.520   7.016   9.704  13.820  13.911  14.033
 27 A"   71 A'   72 A'   73 A'   74 A'   28 A"   75 A'   76 A'                 
 23.398  25.785  25.893  26.269  66.709 163.142 215.686
 77 A'   29 A"   78 A'   79 A'   80 A'   81 A'   82 A'                         
 --------------------------------------------------------------

          Ground-State Mulliken Net Atomic Charges

     Atom                 Charge (a.u.)
  ----------------------------------------
      1 C                    -0.379272
      2 P                     0.128762
      3 H                    -0.031549
      4 Cl                    0.251815
      5 F                     0.030245
  ----------------------------------------
  Sum of atomic charges =    -0.000000

 -----------------------------------------------------------------
                    Cartesian Multipole Moments
 -----------------------------------------------------------------
    Charge (ESU x 10^10)
                -0.0000
    Dipole Moment (Debye)
         X      -0.6529      Y       0.2275      Z      -0.0000
       Tot       0.6914
    Quadrupole Moments (Debye-Ang)
        XX     -33.6962     XY      -0.5524     YY     -39.4096
        XZ       0.0000     YZ      -0.0000     ZZ     -37.2036
    Octopole Moments (Debye-Ang^2)
       XXX      10.9054    XXY      -2.6693    XYY       5.7156
       YYY     -17.2823    XXZ      -0.0000    XYZ       0.0000
       YYZ      -0.0000    XZZ       4.4102    YZZ      -6.2273
       ZZZ      -0.0000
    Hexadecapole Moments (Debye-Ang^3)
      XXXX    -343.4606   XXXY      37.3282   XXYY     -95.7398
      XYYY      43.8307   YYYY    -213.0759   XXXZ       0.0000
      XXYZ      -0.0000   XYYZ       0.0000   YYYZ      -0.0000
      XXZZ     -71.2809   XYZZ      14.6709   YYZZ     -42.0750
      XZZZ       0.0000   YZZZ      -0.0000   ZZZZ     -46.7543
 -----------------------------------------------------------------
 Calculating analytic gradient of the SCF energy
 Gradient of SCF Energy
            1           2           3           4           5
    1  -0.0167318   0.0183076  -0.0020961  -0.0041485   0.0046688
    2   0.0128403  -0.0254149   0.0022806  -0.0013501   0.0116441
    3  -0.0000000   0.0000000   0.0000000  -0.0000000  -0.0000000
 Max gradient component =       2.541E-02
 RMS gradient           =       1.037E-02
 Gradient time:  CPU 2.17 s  wall 2.17 s
 Geometry Optimization Parameters
   NAtoms,    NIC,     NZ,  NCons,   NDum,   NFix, NCnnct, MaxDiis
        5      20       5       0       0       0       0       0

 Cartesian Hessian Update
 Hessian Updated using BFGS Update


** GEOMETRY OPTIMIZATION IN DELOCALIZED INTERNAL COORDINATES **
   Searching for a Minimum

   Optimization Cycle:   4

                       Coordinates (Angstroms)
     ATOM                X               Y               Z
      1  C        -0.2577128227   -0.2123409976    0.0000000000
      2  P        -1.3010361248    1.0639011429    0.0000000000
      3  H        -2.4879765244    0.2719239835    0.0000000000
      4  Cl        1.4626070989   -0.0124608311    0.0000000000
      5  F        -0.5645098482   -1.4973966641    0.0000000000
   Point Group: cs    Number of degrees of freedom:     7


   Energy is   -940.147021813

 Hessian Updated using BFGS Update

  7 Hessian modes will be used to form the next step
  Hessian Eigenvalues:
     0.155826    0.178103    0.198234    0.249679    0.262519    0.317490
     0.704556

 Minimum Search - Taking Simple RFO Step
 Searching for Lamda that Minimizes Along All modes
 Value Taken    Lamda =  -0.00193425
 Step Taken.  Stepsize is  0.073293

                             Maximum     Tolerance    Cnvgd?
         Gradient           0.026407      0.000300      NO
         Displacement       0.058601      0.001200      NO
         Energy change     -0.013221      0.000001      NO


 New Cartesian Coordinates Obtained by Inverse Iteration

 Displacement from previous Coordinates is:  0.111288
 ----------------------------------------------------------------
             Standard Nuclear Orientation (Angstroms)
    I     Atom           X                Y                Z
 ----------------------------------------------------------------
    1      C      -0.2606892930    -0.2049276832     0.0000000000
    2      P      -1.3118299694     1.0917889229     0.0000000000
    3      H      -2.4561562212     0.2413275757     0.0000000000
    4      Cl      1.4673601375    -0.0167869423     0.0000000000
    5      F      -0.5873128751    -1.4977752394     0.0000000000
 ----------------------------------------------------------------
 Molecular Point Group                 Cs    NOp =  2
 Largest Abelian Subgroup              Cs    NOp =  2
 Nuclear Repulsion Energy =   195.7826131544 hartrees
 There are       24 alpha and       24 beta electrons
 Applying Cartesian multipole field
    Component          Value
    ---------          -----
     (2,0,0)        1.00000E-11
     (0,2,0)        2.00000E-11
     (0,0,2)       -3.00000E-11
 Nucleus-field energy     =     0.0000000053 hartrees
 Requested basis set is 6-311++G(d,p)
 There are 43 shells and 111 basis functions
 A cutoff of  1.0D-11 yielded    858 shell pairs
 There are      6015 function pairs (      6476 Cartesian)
 Smallest overlap matrix eigenvalue = 3.54E-04
 Guess MOs from SCF MO coefficient file

 -----------------------------------------------------------------------
  General SCF calculation program by
  Eric Jon Sundstrom, Paul Horn, Yuezhi Mao, Dmitri Zuev, Alec White,
  David Stuck, Shaama M.S., Shane Yost, Joonho Lee, David Small,
  Daniel Levine, Susi Lehtola, Hugh Burton, Evgeny Epifanovsky
 -----------------------------------------------------------------------
 Exchange:     0.2000 Hartree-Fock + 0.0800 Slater + 0.7200 B88
 Correlation:  0.1900 VWN1RPA + 0.8100 LYP
 Using SG-1 standard quadrature grid
 A restricted SCF calculation will be
 performed using DIIS
 SCF converges when DIIS error is below 1.0e-08
 ---------------------------------------
  Cycle       Energy         DIIS error
 ---------------------------------------
    1    -940.1477199887      4.85e-04  
    2    -940.1479370932      4.03e-04  
    3    -940.1479869745      3.48e-04  
    4    -940.1481948303      5.11e-05  
    5    -940.1481990636      1.43e-05  
    6    -940.1481992552      3.88e-06  
    7    -940.1481992704      1.19e-06  
    8    -940.1481992722      2.19e-07  
    9    -940.1481992723      4.74e-08  
   10    -940.1481992723      1.33e-08  
   11    -940.1481992723      2.00e-09  Convergence criterion met
 ---------------------------------------
 SCF time:   CPU 7.69s  wall 8.00s 
 SCF   energy in the final basis set =     -940.1481992723
 Total energy in the final basis set =     -940.1481992723

 --------------------------------------------------------------
             Orbital Energies (a.u.) and Symmetries
 --------------------------------------------------------------

 Alpha MOs, Restricted
 -- Occupied --                  
-101.59  -77.07  -24.74  -10.35   -9.50   -7.27   -7.26   -7.26
  1 A'    2 A'    3 A'    4 A'    5 A'    6 A'    1 A"    7 A'                 
 -6.567  -4.728  -4.726  -4.724  -1.282  -0.901  -0.737  -0.625
  8 A'    9 A'    2 A"   10 A'   11 A'   12 A'   13 A'   14 A'                 
 -0.542  -0.516  -0.492  -0.406  -0.379  -0.354  -0.323  -0.272
 15 A'    3 A"   16 A'   17 A'    4 A"   18 A'   19 A'    5 A"                 
 -- Virtual --                   
 -0.085  -0.016  -0.007   0.009   0.021   0.040   0.045   0.060
  6 A"   20 A'   21 A'   22 A'   23 A'   24 A'    7 A"   25 A'                 
  0.066   0.082   0.086   0.104   0.114   0.121   0.132   0.142
 26 A'    8 A"   27 A'    9 A"   28 A'   29 A'   30 A'   31 A'                 
  0.179   0.204   0.267   0.274   0.283   0.288   0.306   0.347
 32 A'   33 A'   34 A'   35 A'   10 A"   11 A"   36 A'   37 A'                 
  0.378   0.403   0.441   0.453   0.465   0.513   0.528   0.539
 38 A'   39 A'   40 A'   12 A"   41 A'   13 A"   42 A'   43 A'                 
  0.613   0.628   0.642   0.773   0.833   0.840   0.861   0.861
 14 A"   44 A'   15 A"   45 A'   16 A"   46 A'   47 A'   17 A"                 
  0.878   0.897   0.962   1.078   1.140   1.271   1.334   1.359
 48 A'   49 A'   50 A'   51 A'   52 A'   18 A"   53 A'   54 A'                 
  1.399   1.431   1.473   1.502   1.600   1.615   1.677   1.728
 19 A"   20 A"   21 A"   55 A'   22 A"   56 A'   57 A'   58 A'                 
  1.829   1.868   1.929   2.095   2.229   2.282   2.425   2.595
 59 A'   60 A'   61 A'   62 A'   23 A"   63 A'   64 A'   65 A'                 
  2.624   2.993   3.124   3.736   3.745   3.947   3.993   4.665
 24 A"   66 A'   67 A'   25 A"   68 A'   26 A"   69 A'   70 A'                 
  6.256   6.310   6.505   7.009   9.701  13.818  13.907  14.014
 27 A"   71 A'   72 A'   73 A'   74 A'   28 A"   75 A'   76 A'                 
 23.379  25.784  25.886  26.268  66.710 163.130 215.682
 77 A'   29 A"   78 A'   79 A'   80 A'   81 A'   82 A'                         

 Beta MOs, Restricted
 -- Occupied --                  
-101.59  -77.07  -24.74  -10.35   -9.50   -7.27   -7.26   -7.26
  1 A'    2 A'    3 A'    4 A'    5 A'    6 A'    1 A"    7 A'                 
 -6.567  -4.728  -4.726  -4.724  -1.282  -0.901  -0.737  -0.625
  8 A'    9 A'    2 A"   10 A'   11 A'   12 A'   13 A'   14 A'                 
 -0.542  -0.516  -0.492  -0.406  -0.379  -0.354  -0.323  -0.272
 15 A'    3 A"   16 A'   17 A'    4 A"   18 A'   19 A'    5 A"                 
 -- Virtual --                   
 -0.085  -0.016  -0.007   0.009   0.021   0.040   0.045   0.060
  6 A"   20 A'   21 A'   22 A'   23 A'   24 A'    7 A"   25 A'                 
  0.066   0.082   0.086   0.104   0.114   0.121   0.132   0.142
 26 A'    8 A"   27 A'    9 A"   28 A'   29 A'   30 A'   31 A'                 
  0.179   0.204   0.267   0.274   0.283   0.288   0.306   0.347
 32 A'   33 A'   34 A'   35 A'   10 A"   11 A"   36 A'   37 A'                 
  0.378   0.403   0.441   0.453   0.465   0.513   0.528   0.539
 38 A'   39 A'   40 A'   12 A"   41 A'   13 A"   42 A'   43 A'                 
  0.613   0.628   0.642   0.773   0.833   0.840   0.861   0.861
 14 A"   44 A'   15 A"   45 A'   16 A"   46 A'   47 A'   17 A"                 
  0.878   0.897   0.962   1.078   1.140   1.271   1.334   1.359
 48 A'   49 A'   50 A'   51 A'   52 A'   18 A"   53 A'   54 A'                 
  1.399   1.431   1.473   1.502   1.600   1.615   1.677   1.728
 19 A"   20 A"   21 A"   55 A'   22 A"   56 A'   57 A'   58 A'                 
  1.829   1.868   1.929   2.095   2.229   2.282   2.425   2.595
 59 A'   60 A'   61 A'   62 A'   23 A"   63 A'   64 A'   65 A'                 
  2.624   2.993   3.124   3.736   3.745   3.947   3.993   4.665
 24 A"   66 A'   67 A'   25 A"   68 A'   26 A"   69 A'   70 A'                 
  6.256   6.310   6.505   7.009   9.701  13.818  13.907  14.014
 27 A"   71 A'   72 A'   73 A'   74 A'   28 A"   75 A'   76 A'                 
 23.379  25.784  25.886  26.268  66.710 163.130 215.682
 77 A'   29 A"   78 A'   79 A'   80 A'   81 A'   82 A'                         
 --------------------------------------------------------------

          Ground-State Mulliken Net Atomic Charges

     Atom                 Charge (a.u.)
  ----------------------------------------
      1 C                    -0.372540
      2 P                     0.129945
      3 H                    -0.033418
      4 Cl                    0.255426
      5 F                     0.020587
  ----------------------------------------
  Sum of atomic charges =    -0.000000

 -----------------------------------------------------------------
                    Cartesian Multipole Moments
 -----------------------------------------------------------------
    Charge (ESU x 10^10)
                -0.0000
    Dipole Moment (Debye)
         X      -0.6265      Y       0.3344      Z       0.0000
       Tot       0.7101
    Quadrupole Moments (Debye-Ang)
        XX     -33.7963     XY      -0.6268     YY     -39.2944
        XZ      -0.0000     YZ       0.0000     ZZ     -37.3011
    Octopole Moments (Debye-Ang^2)
       XXX      11.7452    XXY      -2.9084    XYY       5.7563
       YYY     -17.6613    XXZ       0.0000    XYZ      -0.0000
       YYZ       0.0000    XZZ       4.6788    YZZ      -6.5222
       ZZZ       0.0000
    Hexadecapole Moments (Debye-Ang^3)
      XXXX    -347.3239   XXXY      38.6725   XXYY     -96.7913
      XYYY      44.7359   YYYY    -216.7960   XXXZ      -0.0000
      XXYZ       0.0000   XYYZ      -0.0000   YYYZ       0.0000
      XXZZ     -71.9660   XYZZ      15.1650   YYZZ     -42.8844
      XZZZ      -0.0000   YZZZ       0.0000   ZZZZ     -47.0406
 -----------------------------------------------------------------
 Calculating analytic gradient of the SCF energy
 Gradient of SCF Energy
            1           2           3           4           5
    1  -0.0107645   0.0088957   0.0006449   0.0001077   0.0011163
    2   0.0079011  -0.0084871  -0.0006354   0.0003787   0.0008427
    3  -0.0000000   0.0000000  -0.0000000   0.0000000  -0.0000000
 Max gradient component =       1.076E-02
 RMS gradient           =       4.707E-03
 Gradient time:  CPU 2.17 s  wall 2.17 s
 Geometry Optimization Parameters
   NAtoms,    NIC,     NZ,  NCons,   NDum,   NFix, NCnnct, MaxDiis
        5      20       5       0       0       0       0       0

 Cartesian Hessian Update
 Hessian Updated using BFGS Update


** GEOMETRY OPTIMIZATION IN DELOCALIZED INTERNAL COORDINATES **
   Searching for a Minimum

   Optimization Cycle:   5

                       Coordinates (Angstroms)
     ATOM                X               Y               Z
      1  C        -0.2606892930   -0.2049276832    0.0000000000
      2  P        -1.3118299694    1.0917889229    0.0000000000
      3  H        -2.4561562212    0.2413275757    0.0000000000
      4  Cl        1.4673601375   -0.0167869423    0.0000000000
      5  F        -0.5873128751   -1.4977752394    0.0000000000
   Point Group: cs    Number of degrees of freedom:     7


   Energy is   -940.148199272

 Hessian Updated using BFGS Update

  7 Hessian modes will be used to form the next step
  Hessian Eigenvalues:
     0.167721    0.185453    0.198560    0.250459    0.264732    0.347308
     0.442967

 Minimum Search - Taking Simple RFO Step
 Searching for Lamda that Minimizes Along All modes
 Value Taken    Lamda =  -0.00047888
 Step Taken.  Stepsize is  0.036749

                             Maximum     Tolerance    Cnvgd?
         Gradient           0.007458      0.000300      NO
         Displacement       0.021303      0.001200      NO
         Energy change     -0.001177      0.000001      NO


 New Cartesian Coordinates Obtained by Inverse Iteration

 Displacement from previous Coordinates is:  0.038800
 ----------------------------------------------------------------
             Standard Nuclear Orientation (Angstroms)
    I     Atom           X                Y                Z
 ----------------------------------------------------------------
    1      C      -0.2515588026    -0.2061370583     0.0000000000
    2      P      -1.3225196287     1.0970217214     0.0000000000
    3      H      -2.4654603416     0.2441510069     0.0000000000
    4      Cl      1.4741270434    -0.0229069423     0.0000000000
    5      F      -0.5832164917    -1.4985020940     0.0000000000
 ----------------------------------------------------------------
 Molecular Point Group                 Cs    NOp =  2
 Largest Abelian Subgroup              Cs    NOp =  2
 Nuclear Repulsion Energy =   195.1041841003 hartrees
 There are       24 alpha and       24 beta electrons
 Applying Cartesian multipole field
    Component          Value
    ---------          -----
     (2,0,0)        1.00000E-11
     (0,2,0)        2.00000E-11
     (0,0,2)       -3.00000E-11
 Nucleus-field energy     =     0.0000000054 hartrees
 Requested basis set is 6-311++G(d,p)
 There are 43 shells and 111 basis functions
 A cutoff of  1.0D-11 yielded    858 shell pairs
 There are      6015 function pairs (      6476 Cartesian)
 Smallest overlap matrix eigenvalue = 3.60E-04
 Guess MOs from SCF MO coefficient file

 -----------------------------------------------------------------------
  General SCF calculation program by
  Eric Jon Sundstrom, Paul Horn, Yuezhi Mao, Dmitri Zuev, Alec White,
  David Stuck, Shaama M.S., Shane Yost, Joonho Lee, David Small,
  Daniel Levine, Susi Lehtola, Hugh Burton, Evgeny Epifanovsky
 -----------------------------------------------------------------------
 Exchange:     0.2000 Hartree-Fock + 0.0800 Slater + 0.7200 B88
 Correlation:  0.1900 VWN1RPA + 0.8100 LYP
 Using SG-1 standard quadrature grid
 A restricted SCF calculation will be
 performed using DIIS
 SCF converges when DIIS error is below 1.0e-08
 ---------------------------------------
  Cycle       Energy         DIIS error
 ---------------------------------------
    1    -940.1483564234      2.20e-04  
    2    -940.1483953920      2.00e-04  
    3    -940.1484193714      1.58e-04  
    4    -940.1484623843      2.70e-05  
    5    -940.1484633861      1.02e-05  
    6    -940.1484634824      2.04e-06  
    7    -940.1484634872      5.68e-07  
    8    -940.1484634877      1.52e-07  
    9    -940.1484634877      4.11e-08  
   10    -940.1484634877      9.08e-09  Convergence criterion met
 ---------------------------------------
 SCF time:   CPU 6.98s  wall 7.00s 
 SCF   energy in the final basis set =     -940.1484634877
 Total energy in the final basis set =     -940.1484634877

 --------------------------------------------------------------
             Orbital Energies (a.u.) and Symmetries
 --------------------------------------------------------------

 Alpha MOs, Restricted
 -- Occupied --                  
-101.59  -77.07  -24.74  -10.35   -9.51   -7.27   -7.26   -7.26
  1 A'    2 A'    3 A'    4 A'    5 A'    6 A'    1 A"    7 A'                 
 -6.567  -4.729  -4.727  -4.725  -1.282  -0.902  -0.733  -0.625
  8 A'    9 A'    2 A"   10 A'   11 A'   12 A'   13 A'   14 A'                 
 -0.542  -0.516  -0.492  -0.406  -0.380  -0.355  -0.323  -0.270
 15 A'    3 A"   16 A'   17 A'    4 A"   18 A'   19 A'    5 A"                 
 -- Virtual --                   
 -0.086  -0.016  -0.007   0.009   0.021   0.040   0.045   0.060
  6 A"   20 A'   21 A'   22 A'   23 A'   24 A'    7 A"   25 A'                 
  0.066   0.082   0.086   0.104   0.113   0.121   0.133   0.141
 26 A'    8 A"   27 A'    9 A"   28 A'   29 A'   30 A'   31 A'                 
  0.179   0.203   0.267   0.274   0.282   0.289   0.306   0.343
 32 A'   33 A'   34 A'   35 A'   10 A"   11 A"   36 A'   37 A'                 
  0.377   0.403   0.440   0.453   0.465   0.512   0.526   0.541
 38 A'   39 A'   40 A'   12 A"   41 A'   13 A"   42 A'   43 A'                 
  0.614   0.626   0.641   0.772   0.832   0.838   0.860   0.861
 14 A"   44 A'   15 A"   45 A'   16 A"   46 A'   47 A'   17 A"                 
  0.877   0.898   0.951   1.076   1.139   1.268   1.333   1.357
 48 A'   49 A'   50 A'   51 A'   52 A'   18 A"   53 A'   54 A'                 
  1.400   1.431   1.467   1.500   1.600   1.613   1.677   1.729
 19 A"   20 A"   21 A"   55 A'   22 A"   56 A'   57 A'   58 A'                 
  1.820   1.868   1.928   2.091   2.228   2.279   2.424   2.594
 59 A'   60 A'   61 A'   62 A'   23 A"   63 A'   64 A'   65 A'                 
  2.622   2.991   3.108   3.736   3.745   3.946   3.991   4.662
 24 A"   66 A'   67 A'   25 A"   68 A'   26 A"   69 A'   70 A'                 
  6.256   6.310   6.501   6.999   9.701  13.818  13.905  14.003
 27 A"   71 A'   72 A'   73 A'   74 A'   28 A"   75 A'   76 A'                 
 23.374  25.783  25.882  26.265  66.709 163.118 215.682
 77 A'   29 A"   78 A'   79 A'   80 A'   81 A'   82 A'                         

 Beta MOs, Restricted
 -- Occupied --                  
-101.59  -77.07  -24.74  -10.35   -9.51   -7.27   -7.26   -7.26
  1 A'    2 A'    3 A'    4 A'    5 A'    6 A'    1 A"    7 A'                 
 -6.567  -4.729  -4.727  -4.725  -1.282  -0.902  -0.733  -0.625
  8 A'    9 A'    2 A"   10 A'   11 A'   12 A'   13 A'   14 A'                 
 -0.542  -0.516  -0.492  -0.406  -0.380  -0.355  -0.323  -0.270
 15 A'    3 A"   16 A'   17 A'    4 A"   18 A'   19 A'    5 A"                 
 -- Virtual --                   
 -0.086  -0.016  -0.007   0.009   0.021   0.040   0.045   0.060
  6 A"   20 A'   21 A'   22 A'   23 A'   24 A'    7 A"   25 A'                 
  0.066   0.082   0.086   0.104   0.113   0.121   0.133   0.141
 26 A'    8 A"   27 A'    9 A"   28 A'   29 A'   30 A'   31 A'                 
  0.179   0.203   0.267   0.274   0.282   0.289   0.306   0.343
 32 A'   33 A'   34 A'   35 A'   10 A"   11 A"   36 A'   37 A'                 
  0.377   0.403   0.440   0.453   0.465   0.512   0.526   0.541
 38 A'   39 A'   40 A'   12 A"   41 A'   13 A"   42 A'   43 A'                 
  0.614   0.626   0.641   0.772   0.832   0.838   0.860   0.861
 14 A"   44 A'   15 A"   45 A'   16 A"   46 A'   47 A'   17 A"                 
  0.877   0.898   0.951   1.076   1.139   1.268   1.333   1.357
 48 A'   49 A'   50 A'   51 A'   52 A'   18 A"   53 A'   54 A'                 
  1.400   1.431   1.467   1.500   1.600   1.613   1.677   1.729
 19 A"   20 A"   21 A"   55 A'   22 A"   56 A'   57 A'   58 A'                 
  1.820   1.868   1.928   2.091   2.228   2.279   2.424   2.594
 59 A'   60 A'   61 A'   62 A'   23 A"   63 A'   64 A'   65 A'                 
  2.622   2.991   3.108   3.736   3.745   3.946   3.991   4.662
 24 A"   66 A'   67 A'   25 A"   68 A'   26 A"   69 A'   70 A'                 
  6.256   6.310   6.501   6.999   9.701  13.818  13.905  14.003
 27 A"   71 A'   72 A'   73 A'   74 A'   28 A"   75 A'   76 A'                 
 23.374  25.783  25.882  26.265  66.709 163.118 215.682
 77 A'   29 A"   78 A'   79 A'   80 A'   81 A'   82 A'                         
 --------------------------------------------------------------

          Ground-State Mulliken Net Atomic Charges

     Atom                 Charge (a.u.)
  ----------------------------------------
      1 C                    -0.374726
      2 P                     0.128264
      3 H                    -0.034295
      4 Cl                    0.259969
      5 F                     0.020787
  ----------------------------------------
  Sum of atomic charges =    -0.000000

 -----------------------------------------------------------------
                    Cartesian Multipole Moments
 -----------------------------------------------------------------
    Charge (ESU x 10^10)
                -0.0000
    Dipole Moment (Debye)
         X      -0.5784      Y       0.3107      Z      -0.0000
       Tot       0.6566
    Quadrupole Moments (Debye-Ang)
        XX     -33.7389     XY      -0.6197     YY     -39.3497
        XZ       0.0000     YZ      -0.0000     ZZ     -37.3728
    Octopole Moments (Debye-Ang^2)
       XXX      11.8132    XXY      -2.8997    XYY       5.8168
       YYY     -17.7368    XXZ      -0.0000    XYZ       0.0000
       YYZ      -0.0000    XZZ       4.7958    YZZ      -6.5838
       ZZZ      -0.0000
    Hexadecapole Moments (Debye-Ang^3)
      XXXX    -350.0902   XXXY      39.6589   XXYY     -97.5654
      XYYY      46.0971   YYYY    -218.1298   XXXZ       0.0000
      XXYZ      -0.0000   XYYZ       0.0000   YYYZ       0.0000
      XXZZ     -72.6679   XYZZ      15.6539   YYZZ     -43.1888
      XZZZ       0.0000   YZZZ      -0.0000   ZZZZ     -47.3139
 -----------------------------------------------------------------
 Calculating analytic gradient of the SCF energy
 Gradient of SCF Energy
            1           2           3           4           5
    1  -0.0021863   0.0010680  -0.0000317   0.0004141   0.0007360
    2   0.0008989  -0.0007302  -0.0001996  -0.0001864   0.0002172
    3   0.0000000   0.0000000  -0.0000000  -0.0000000  -0.0000000
 Max gradient component =       2.186E-03
 RMS gradient           =       7.347E-04
 Gradient time:  CPU 2.17 s  wall 2.17 s
 Geometry Optimization Parameters
   NAtoms,    NIC,     NZ,  NCons,   NDum,   NFix, NCnnct, MaxDiis
        5      20       5       0       0       0       0       0

 Cartesian Hessian Update
 Hessian Updated using BFGS Update


** GEOMETRY OPTIMIZATION IN DELOCALIZED INTERNAL COORDINATES **
   Searching for a Minimum

   Optimization Cycle:   6

                       Coordinates (Angstroms)
     ATOM                X               Y               Z
      1  C        -0.2515588026   -0.2061370583    0.0000000000
      2  P        -1.3225196287    1.0970217214    0.0000000000
      3  H        -2.4654603416    0.2441510069    0.0000000000
      4  Cl        1.4741270434   -0.0229069423    0.0000000000
      5  F        -0.5832164917   -1.4985020940    0.0000000000
   Point Group: cs    Number of degrees of freedom:     7


   Energy is   -940.148463488

 Hessian Updated using BFGS Update

  7 Hessian modes will be used to form the next step
  Hessian Eigenvalues:
     0.161849    0.184202    0.198172    0.249756    0.255912    0.350498
     0.420625

 Minimum Search - Taking Simple RFO Step
 Searching for Lamda that Minimizes Along All modes
 Value Taken    Lamda =  -0.00001433
 Step Taken.  Stepsize is  0.008178

                             Maximum     Tolerance    Cnvgd?
         Gradient           0.001259      0.000300      NO
         Displacement       0.006658      0.001200      NO
         Energy change     -0.000264      0.000001      NO


 New Cartesian Coordinates Obtained by Inverse Iteration

 Displacement from previous Coordinates is:  0.005761
 ----------------------------------------------------------------
             Standard Nuclear Orientation (Angstroms)
    I     Atom           X                Y                Z
 ----------------------------------------------------------------
    1      C      -0.2492803222    -0.2067421774     0.0000000000
    2      P      -1.3231180461     1.0970910641     0.0000000000
    3      H      -2.4656719488     0.2442653297     0.0000000000
    4      Cl      1.4742412247    -0.0221009038     0.0000000000
    5      F      -0.5847991289    -1.4988866789     0.0000000000
 ----------------------------------------------------------------
 Molecular Point Group                 Cs    NOp =  2
 Largest Abelian Subgroup              Cs    NOp =  2
 Nuclear Repulsion Energy =   195.0552667415 hartrees
 There are       24 alpha and       24 beta electrons
 Applying Cartesian multipole field
    Component          Value
    ---------          -----
     (2,0,0)        1.00000E-11
     (0,2,0)        2.00000E-11
     (0,0,2)       -3.00000E-11
 Nucleus-field energy     =     0.0000000054 hartrees
 Requested basis set is 6-311++G(d,p)
 There are 43 shells and 111 basis functions
 A cutoff of  1.0D-11 yielded    858 shell pairs
 There are      6015 function pairs (      6476 Cartesian)
 Smallest overlap matrix eigenvalue = 3.60E-04
 Guess MOs from SCF MO coefficient file

 -----------------------------------------------------------------------
  General SCF calculation program by
  Eric Jon Sundstrom, Paul Horn, Yuezhi Mao, Dmitri Zuev, Alec White,
  David Stuck, Shaama M.S., Shane Yost, Joonho Lee, David Small,
  Daniel Levine, Susi Lehtola, Hugh Burton, Evgeny Epifanovsky
 -----------------------------------------------------------------------
 Exchange:     0.2000 Hartree-Fock + 0.0800 Slater + 0.7200 B88
 Correlation:  0.1900 VWN1RPA + 0.8100 LYP
 Using SG-1 standard quadrature grid
 A restricted SCF calculation will be
 performed using DIIS
 SCF converges when DIIS error is below 1.0e-08
 ---------------------------------------
  Cycle       Energy         DIIS error
 ---------------------------------------
    1    -940.1484629830      5.74e-05  
    2    -940.1484701640      2.03e-05  
    3    -940.1484685215      3.63e-05  
    4    -940.1484708489      4.29e-06  
    5    -940.1484708754      1.53e-06  
    6    -940.1484708776      5.29e-07  
    7    -940.1484708779      5.80e-08  
    8    -940.1484708779      1.87e-08  
    9    -940.1484708779      4.65e-09  Convergence criterion met
 ---------------------------------------
 SCF time:   CPU 6.29s  wall 6.00s 
 SCF   energy in the final basis set =     -940.1484708779
 Total energy in the final basis set =     -940.1484708779

 --------------------------------------------------------------
             Orbital Energies (a.u.) and Symmetries
 --------------------------------------------------------------

 Alpha MOs, Restricted
 -- Occupied --                  
-101.59  -77.07  -24.74  -10.35   -9.51   -7.27   -7.26   -7.26
  1 A'    2 A'    3 A'    4 A'    5 A'    6 A'    1 A"    7 A'                 
 -6.567  -4.729  -4.727  -4.725  -1.281  -0.902  -0.733  -0.625
  8 A'    9 A'    2 A"   10 A'   11 A'   12 A'   13 A'   14 A'                 
 -0.542  -0.515  -0.492  -0.407  -0.380  -0.355  -0.322  -0.270
 15 A'    3 A"   16 A'   17 A'    4 A"   18 A'   19 A'    5 A"                 
 -- Virtual --                   
 -0.087  -0.016  -0.007   0.010   0.021   0.040   0.045   0.060
  6 A"   20 A'   21 A'   22 A'   23 A'   24 A'    7 A"   25 A'                 
  0.066   0.082   0.086   0.104   0.112   0.121   0.132   0.141
 26 A'    8 A"   27 A'    9 A"   28 A'   29 A'   30 A'   31 A'                 
  0.179   0.203   0.267   0.274   0.282   0.289   0.306   0.342
 32 A'   33 A'   34 A'   35 A'   10 A"   11 A"   36 A'   37 A'                 
  0.377   0.403   0.440   0.452   0.465   0.512   0.526   0.541
 38 A'   39 A'   40 A'   12 A"   41 A'   13 A"   42 A'   43 A'                 
  0.615   0.625   0.641   0.772   0.831   0.838   0.860   0.860
 14 A"   44 A'   15 A"   45 A'   16 A"   46 A'   47 A'   17 A"                 
  0.877   0.898   0.950   1.075   1.139   1.268   1.333   1.357
 48 A'   49 A'   50 A'   51 A'   52 A'   18 A"   53 A'   54 A'                 
  1.401   1.432   1.466   1.499   1.600   1.613   1.678   1.730
 19 A"   20 A"   21 A"   55 A'   22 A"   56 A'   57 A'   58 A'                 
  1.818   1.867   1.928   2.091   2.228   2.279   2.424   2.594
 59 A'   60 A'   61 A'   62 A'   23 A"   63 A'   64 A'   65 A'                 
  2.622   2.991   3.106   3.736   3.745   3.945   3.990   4.661
 24 A"   66 A'   67 A'   25 A"   68 A'   26 A"   69 A'   70 A'                 
  6.256   6.311   6.501   6.998   9.701  13.818  13.905  14.001
 27 A"   71 A'   72 A'   73 A'   74 A'   28 A"   75 A'   76 A'                 
 23.373  25.783  25.882  26.264  66.709 163.117 215.682
 77 A'   29 A"   78 A'   79 A'   80 A'   81 A'   82 A'                         

 Beta MOs, Restricted
 -- Occupied --                  
-101.59  -77.07  -24.74  -10.35   -9.51   -7.27   -7.26   -7.26
  1 A'    2 A'    3 A'    4 A'    5 A'    6 A'    1 A"    7 A'                 
 -6.567  -4.729  -4.727  -4.725  -1.281  -0.902  -0.733  -0.625
  8 A'    9 A'    2 A"   10 A'   11 A'   12 A'   13 A'   14 A'                 
 -0.542  -0.515  -0.492  -0.407  -0.380  -0.355  -0.322  -0.270
 15 A'    3 A"   16 A'   17 A'    4 A"   18 A'   19 A'    5 A"                 
 -- Virtual --                   
 -0.087  -0.016  -0.007   0.010   0.021   0.040   0.045   0.060
  6 A"   20 A'   21 A'   22 A'   23 A'   24 A'    7 A"   25 A'                 
  0.066   0.082   0.086   0.104   0.112   0.121   0.132   0.141
 26 A'    8 A"   27 A'    9 A"   28 A'   29 A'   30 A'   31 A'                 
  0.179   0.203   0.267   0.274   0.282   0.289   0.306   0.342
 32 A'   33 A'   34 A'   35 A'   10 A"   11 A"   36 A'   37 A'                 
  0.377   0.403   0.440   0.452   0.465   0.512   0.526   0.541
 38 A'   39 A'   40 A'   12 A"   41 A'   13 A"   42 A'   43 A'                 
  0.615   0.625   0.641   0.772   0.831   0.838   0.860   0.860
 14 A"   44 A'   15 A"   45 A'   16 A"   46 A'   47 A'   17 A"                 
  0.877   0.898   0.950   1.075   1.139   1.268   1.333   1.357
 48 A'   49 A'   50 A'   51 A'   52 A'   18 A"   53 A'   54 A'                 
  1.401   1.432   1.466   1.499   1.600   1.613   1.678   1.730
 19 A"   20 A"   21 A"   55 A'   22 A"   56 A'   57 A'   58 A'                 
  1.818   1.867   1.928   2.091   2.228   2.279   2.424   2.594
 59 A'   60 A'   61 A'   62 A'   23 A"   63 A'   64 A'   65 A'                 
  2.622   2.991   3.106   3.736   3.745   3.945   3.990   4.661
 24 A"   66 A'   67 A'   25 A"   68 A'   26 A"   69 A'   70 A'                 
  6.256   6.311   6.501   6.998   9.701  13.818  13.905  14.001
 27 A"   71 A'   72 A'   73 A'   74 A'   28 A"   75 A'   76 A'                 
 23.373  25.783  25.882  26.264  66.709 163.117 215.682
 77 A'   29 A"   78 A'   79 A'   80 A'   81 A'   82 A'                         
 --------------------------------------------------------------

          Ground-State Mulliken Net Atomic Charges

     Atom                 Charge (a.u.)
  ----------------------------------------
      1 C                    -0.376129
      2 P                     0.128029
      3 H                    -0.034431
      4 Cl                    0.262351
      5 F                     0.020181
  ----------------------------------------
  Sum of atomic charges =    -0.000000

 -----------------------------------------------------------------
                    Cartesian Multipole Moments
 -----------------------------------------------------------------
    Charge (ESU x 10^10)
                -0.0000
    Dipole Moment (Debye)
         X      -0.5578      Y       0.3079      Z      -0.0000
       Tot       0.6371
    Quadrupole Moments (Debye-Ang)
        XX     -33.7279     XY      -0.6134     YY     -39.3669
        XZ       0.0000     YZ      -0.0000     ZZ     -37.3791
    Octopole Moments (Debye-Ang^2)
       XXX      11.8775    XXY      -2.8987    XYY       5.8541
       YYY     -17.7774    XXZ      -0.0000    XYZ       0.0000
       YYZ      -0.0000    XZZ       4.8233    YZZ      -6.5999
       ZZZ      -0.0000
    Hexadecapole Moments (Debye-Ang^3)
      XXXX    -350.1610   XXXY      39.6485   XXYY     -97.6120
      XYYY      46.0952   YYYY    -218.3086   XXXZ       0.0000
      XXYZ      -0.0000   XYYZ       0.0000   YYYZ      -0.0000
      XXZZ     -72.6991   XYZZ      15.6532   YYZZ     -43.2220
      XZZZ       0.0000   YZZZ      -0.0000   ZZZZ     -47.3435
 -----------------------------------------------------------------
 Calculating analytic gradient of the SCF energy
 Gradient of SCF Energy
            1           2           3           4           5
    1  -0.0000606   0.0000387  -0.0000049  -0.0000641   0.0000908
    2   0.0000658   0.0000675  -0.0000714   0.0000753  -0.0001373
    3   0.0000000   0.0000000  -0.0000000  -0.0000000  -0.0000000
 Max gradient component =       1.373E-04
 RMS gradient           =       6.113E-05
 Gradient time:  CPU 2.17 s  wall 2.17 s
 Geometry Optimization Parameters
   NAtoms,    NIC,     NZ,  NCons,   NDum,   NFix, NCnnct, MaxDiis
        5      20       5       0       0       0       0       0

 Cartesian Hessian Update
 Hessian Updated using BFGS Update


** GEOMETRY OPTIMIZATION IN DELOCALIZED INTERNAL COORDINATES **
   Searching for a Minimum

   Optimization Cycle:   7

                       Coordinates (Angstroms)
     ATOM                X               Y               Z
      1  C        -0.2492803222   -0.2067421774    0.0000000000
      2  P        -1.3231180461    1.0970910641    0.0000000000
      3  H        -2.4656719488    0.2442653297    0.0000000000
      4  Cl        1.4742412247   -0.0221009038    0.0000000000
      5  F        -0.5847991289   -1.4988866789    0.0000000000
   Point Group: cs    Number of degrees of freedom:     7


   Energy is   -940.148470878

 Hessian Updated using BFGS Update

  7 Hessian modes will be used to form the next step
  Hessian Eigenvalues:
     0.165625    0.182383    0.197002    0.226850    0.258975    0.350115
     0.440338

 Minimum Search - Taking Simple RFO Step
 Searching for Lamda that Minimizes Along All modes
 Value Taken    Lamda =   0.00000000
 Step Taken.  Stepsize is  0.001055

                             Maximum     Tolerance    Cnvgd?
         Gradient           0.000158      0.000300     YES
         Displacement       0.000727      0.001200     YES
         Energy change     -0.000007      0.000001      NO


                       Distance Matrix (Angstroms)
             C (  1)   P (  2)   H (  3)   Cl(  4)
   P (  2)  1.689115
   H (  3)  2.261813  1.425742
   Cl(  4)  1.733384  3.012940  3.948907
   F (  5)  1.334994  2.698929  2.564422  2.533879

 Final energy is   -940.14847087787621     


 ******************************
 **  OPTIMIZATION CONVERGED  **
 ******************************

                       Coordinates (Angstroms)
     ATOM                X               Y               Z
      1  C        -0.2492803222   -0.2067421774    0.0000000000
      2  P        -1.3231180461    1.0970910641    0.0000000000
      3  H        -2.4656719488    0.2442653297    0.0000000000
      4  Cl        1.4742412247   -0.0221009038    0.0000000000
      5  F        -0.5847991289   -1.4988866789    0.0000000000

Z-matrix Print:
$molecule
0 1
Cl
C  1 1.733384
F  2 1.334994 1 110.670780
P  2 1.689115 1 123.360098 3 -180.000000 0
H  4 1.425742 2 92.736470 1 -180.000000 0
$end


 --------------------------------------------------------------
             Orbital Energies (a.u.) and Symmetries
 --------------------------------------------------------------

 Alpha MOs, Restricted
 -- Occupied --                  
-101.59  -77.07  -24.74  -10.35   -9.51   -7.27   -7.26   -7.26
  1 A'    2 A'    3 A'    4 A'    5 A'    6 A'    1 A"    7 A'                 
 -6.567  -4.729  -4.727  -4.725  -1.281  -0.902  -0.733  -0.625
  8 A'    9 A'    2 A"   10 A'   11 A'   12 A'   13 A'   14 A'                 
 -0.542  -0.515  -0.492  -0.407  -0.380  -0.355  -0.322  -0.270
 15 A'    3 A"   16 A'   17 A'    4 A"   18 A'   19 A'    5 A"                 
 -- Virtual --                   
 -0.087  -0.016  -0.007   0.010   0.021   0.040   0.045   0.060
  6 A"   20 A'   21 A'   22 A'   23 A'   24 A'    7 A"   25 A'                 
  0.066   0.082   0.086   0.104   0.112   0.121   0.132   0.141
 26 A'    8 A"   27 A'    9 A"   28 A'   29 A'   30 A'   31 A'                 
  0.179   0.203   0.267   0.274   0.282   0.289   0.306   0.342
 32 A'   33 A'   34 A'   35 A'   10 A"   11 A"   36 A'   37 A'                 
  0.377   0.403   0.440   0.452   0.465   0.512   0.526   0.541
 38 A'   39 A'   40 A'   12 A"   41 A'   13 A"   42 A'   43 A'                 
  0.615   0.625   0.641   0.772   0.831   0.838   0.860   0.860
 14 A"   44 A'   15 A"   45 A'   16 A"   46 A'   47 A'   17 A"                 
  0.877   0.898   0.950   1.075   1.139   1.268   1.333   1.357
 48 A'   49 A'   50 A'   51 A'   52 A'   18 A"   53 A'   54 A'                 
  1.401   1.432   1.466   1.499   1.600   1.613   1.678   1.730
 19 A"   20 A"   21 A"   55 A'   22 A"   56 A'   57 A'   58 A'                 
  1.818   1.867   1.928   2.091   2.228   2.279   2.424   2.594
 59 A'   60 A'   61 A'   62 A'   23 A"   63 A'   64 A'   65 A'                 
  2.622   2.991   3.106   3.736   3.745   3.945   3.990   4.661
 24 A"   66 A'   67 A'   25 A"   68 A'   26 A"   69 A'   70 A'                 
  6.256   6.311   6.501   6.998   9.701  13.818  13.905  14.001
 27 A"   71 A'   72 A'   73 A'   74 A'   28 A"   75 A'   76 A'                 
 23.373  25.783  25.882  26.264  66.709 163.117 215.682
 77 A'   29 A"   78 A'   79 A'   80 A'   81 A'   82 A'                         

 Beta MOs, Restricted
 -- Occupied --                  
-101.59  -77.07  -24.74  -10.35   -9.51   -7.27   -7.26   -7.26
  1 A'    2 A'    3 A'    4 A'    5 A'    6 A'    1 A"    7 A'                 
 -6.567  -4.729  -4.727  -4.725  -1.281  -0.902  -0.733  -0.625
  8 A'    9 A'    2 A"   10 A'   11 A'   12 A'   13 A'   14 A'                 
 -0.542  -0.515  -0.492  -0.407  -0.380  -0.355  -0.322  -0.270
 15 A'    3 A"   16 A'   17 A'    4 A"   18 A'   19 A'    5 A"                 
 -- Virtual --                   
 -0.087  -0.016  -0.007   0.010   0.021   0.040   0.045   0.060
  6 A"   20 A'   21 A'   22 A'   23 A'   24 A'    7 A"   25 A'                 
  0.066   0.082   0.086   0.104   0.112   0.121   0.132   0.141
 26 A'    8 A"   27 A'    9 A"   28 A'   29 A'   30 A'   31 A'                 
  0.179   0.203   0.267   0.274   0.282   0.289   0.306   0.342
 32 A'   33 A'   34 A'   35 A'   10 A"   11 A"   36 A'   37 A'                 
  0.377   0.403   0.440   0.452   0.465   0.512   0.526   0.541
 38 A'   39 A'   40 A'   12 A"   41 A'   13 A"   42 A'   43 A'                 
  0.615   0.625   0.641   0.772   0.831   0.838   0.860   0.860
 14 A"   44 A'   15 A"   45 A'   16 A"   46 A'   47 A'   17 A"                 
  0.877   0.898   0.950   1.075   1.139   1.268   1.333   1.357
 48 A'   49 A'   50 A'   51 A'   52 A'   18 A"   53 A'   54 A'                 
  1.401   1.432   1.466   1.499   1.600   1.613   1.678   1.730
 19 A"   20 A"   21 A"   55 A'   22 A"   56 A'   57 A'   58 A'                 
  1.818   1.867   1.928   2.091   2.228   2.279   2.424   2.594
 59 A'   60 A'   61 A'   62 A'   23 A"   63 A'   64 A'   65 A'                 
  2.622   2.991   3.106   3.736   3.745   3.945   3.990   4.661
 24 A"   66 A'   67 A'   25 A"   68 A'   26 A"   69 A'   70 A'                 
  6.256   6.311   6.501   6.998   9.701  13.818  13.905  14.001
 27 A"   71 A'   72 A'   73 A'   74 A'   28 A"   75 A'   76 A'                 
 23.373  25.783  25.882  26.264  66.709 163.117 215.682
 77 A'   29 A"   78 A'   79 A'   80 A'   81 A'   82 A'                         
 --------------------------------------------------------------

          Ground-State Mulliken Net Atomic Charges

     Atom                 Charge (a.u.)
  ----------------------------------------
      1 C                    -0.376129
      2 P                     0.128029
      3 H                    -0.034431
      4 Cl                    0.262351
      5 F                     0.020181
  ----------------------------------------
  Sum of atomic charges =    -0.000000

 -----------------------------------------------------------------
                    Cartesian Multipole Moments
 -----------------------------------------------------------------
    Charge (ESU x 10^10)
                -0.0000
    Dipole Moment (Debye)
         X      -0.5578      Y       0.3079      Z      -0.0000
       Tot       0.6371
    Quadrupole Moments (Debye-Ang)
        XX     -33.7279     XY      -0.6134     YY     -39.3669
        XZ       0.0000     YZ      -0.0000     ZZ     -37.3791
    Octopole Moments (Debye-Ang^2)
       XXX      11.8775    XXY      -2.8987    XYY       5.8541
       YYY     -17.7774    XXZ      -0.0000    XYZ       0.0000
       YYZ      -0.0000    XZZ       4.8233    YZZ      -6.5999
       ZZZ      -0.0000
    Hexadecapole Moments (Debye-Ang^3)
      XXXX    -350.1610   XXXY      39.6485   XXYY     -97.6120
      XYYY      46.0952   YYYY    -218.3086   XXXZ       0.0000
      XXYZ      -0.0000   XYYZ       0.0000   YYYZ      -0.0000
      XXZZ     -72.6991   XYZZ      15.6532   YYZZ     -43.2220
      XZZZ       0.0000   YZZZ      -0.0000   ZZZZ     -47.3435
 -----------------------------------------------------------------
Archival summary:
1\1\TWL02\OPT\ProcedureUnspecified\BasisUnspecified\l11111\taweetha\MonNov2617:59:542018MonNov2617:59:542018\0\\#,OPT,ProcedureUnspecified,BasisUnspecified,\\0,1\Cl\C,1,1.73338\F,2,1.33499,1,110.671\P,2,1.68911,1,123.36,3,-180,0\H,4,1.42574,2,92.7365,1,-180,0\\\@

 Total job time:  68.31s(wall), 68.14s(cpu) 
 Mon Nov 26 17:59:54 2018

        *************************************************************
        *                                                           *
        *  Thank you very much for using Q-Chem.  Have a nice day.  *
        *                                                           *
        *************************************************************


 
User input: 2 of 2 
 
Q-Chem Developer Version!
                  Welcome to Q-Chem
     A Quantum Leap Into The Future Of Chemistry


 Q-Chem 5.1, Q-Chem, Inc., Pleasanton, CA (2018)

 Yihan Shao,  Zhengting Gan,  E. Epifanovsky,  A. T. B. Gilbert,  M. Wormit,  
 J. Kussmann,  A. W. Lange,  A. Behn,  Jia Deng,  Xintian Feng,  D. Ghosh,  
 M. Goldey,  P. R. Horn,  L. D. Jacobson,  I. Kaliman,  T. Kus,  A. Landau,  
 Jie Liu,  E. I. Proynov,  R. M. Richard,  R. P. Steele,  E. J. Sundstrom,  
 H. L. Woodcock III,  P. M. Zimmerman,  D. Zuev,  B. Albrecht,  E. Alguire,  
 S. A. Baeppler,  D. Barton,  Z. Benda,  Y. A. Bernard,  E. J. Berquist,  
 K. B. Bravaya,  H. Burton,  D. Casanova,  Chun-Min Chang,  Yunqing Chen,  
 A. Chien,  K. D. Closser,  M. P. Coons,  S. Coriani,  S. Dasgupta,  
 A. L. Dempwolff,  M. Diedenhofen,  Hainam Do,  R. G. Edgar,  Po-Tung Fang,  
 S. Faraji,  S. Fatehi,  Qingguo Feng,  K. D. Fenk,  J. Fosso-Tande,  
 Qinghui Ge,  A. Ghysels,  G. Gidofalvi,  J. Gomes,  J. Gonthier,  A. Gunina,  
 D. Hait,  M. W. D. Hanson-Heine,  P. H. P. Harbach,  A. W. Hauser,  
 J. E. Herr,  E. G. Hohenstein,  Z. C. Holden,  Kerwin Hui,  B. C. Huynh,  
 T.-C. Jagau,  Hyunjun Ji,  B. Kaduk,  K. Khistyaev,  Jaehoon Kim,  
 P. Klunzinger,  K. Koh,  D. Kosenkov,  L. Koulias,  T. Kowalczyk,  
 C. M. Krauter,  A. Kunitsa,  Ka Un Lao,  A. Laurent,  K. V. Lawler,  
 Joonho Lee,  D. Lefrancois,  S. Lehtola,  D. S. Levine,  Yi-Pei Li,  
 You-Sheng Lin,  Fenglai Liu,  E. Livshits,  A. Luenser,  P. Manohar,  
 E. Mansoor,  S. F. Manzer,  Shan-Ping Mao,  Yuezhi Mao,  N. Mardirossian,  
 A. V. Marenich,  T. Markovich,  L. A. Martinez-Martinez,  S. A. Maurer,  
 N. J. Mayhall,  S. C. McKenzie,  J.-M. Mewes,  A. F. Morrison,  
 J. W. Mullinax,  K. Nanda,  T. S. Nguyen-Beck,  R. Olivares-Amaya,  
 J. A. Parkhill,  T. M. Perrine,  F. Plasser,  P. Pokhilko,  S. Prager,  
 A. Prociuk,  E. Ramos,  D. R. Rehn,  F. Rob,  M. Schneider,  N. Sergueev,  
 S. M. Sharada,  S. Sharma,  D. W. Small,  T. Stauch,  T. Stein,  
 Yu-Chuan Su,  A. J. W. Thom,  A. Tkatchenko,  T. Tsuchimochi,  N. M. Tubman,  
 L. Vogt,  M. L. Vidal,  O. Vydrov,  M. A. Watson,  J. Wenzel,  
 M. de Wergifosse,  T. A. Wesolowski,  A. White,  J. Witte,  A. Yamada,  
 Jun Yang,  K. Yao,  S. Yeganeh,  S. R. Yost,  Zhi-Qiang You,  A. Zech,  
 Igor Ying Zhang,  Xing Zhang,  Yan Zhao,  Ying Zhu,  B. R. Brooks,  
 G. K. L. Chan,  C. J. Cramer,  M. S. Gordon,  W. J. Hehre,  A. Klamt,  
 M. W. Schmidt,  C. D. Sherrill,  D. G. Truhlar,  A. Aspuru-Guzik,  R. Baer,  
 A. T. Bell,  N. A. Besley,  Jeng-Da Chai,  A. E. DePrince, III,  
 R. A. DiStasio Jr.,  A. Dreuw,  B. D. Dunietz,  T. R. Furlani,  
 Chao-Ping Hsu,  Yousung Jung,  Jing Kong,  D. S. Lambrecht,  WanZhen Liang,  
 C. Ochsenfeld,  V. A. Rassolov,  L. V. Slipchenko,  J. E. Subotnik,  
 T. Van Voorhis,  J. M. Herbert,  A. I. Krylov,  P. M. W. Gill,  M. Head-Gordon

 Contributors to earlier versions of Q-Chem not listed above: 
 R. D. Adamson,  B. Austin,  J. Baker,  G. J. O. Beran,  K. Brandhorst,  
 S. T. Brown,  E. F. C. Byrd,  A. K. Chakraborty,  C.-L. Cheng,  
 Siu Hung Chien,  D. M. Chipman,  D. L. Crittenden,  H. Dachsel,  
 R. J. Doerksen,  A. D. Dutoi,  L. Fusti-Molnar,  W. A. Goddard III,  
 A. Golubeva-Zadorozhnaya,  S. R. Gwaltney,  G. Hawkins,  A. Heyden,  
 S. Hirata,  G. Kedziora,  F. J. Keil,  C. Kelley,  Jihan Kim,  R. A. King,  
 R. Z. Khaliullin,  P. P. Korambath,  W. Kurlancheek,  A. M. Lee,  M. S. Lee,  
 S. V. Levchenko,  Ching Yeh Lin,  D. Liotard,  R. C. Lochan,  I. Lotan,  
 P. E. Maslen,  N. Nair,  D. P. O'Neill,  D. Neuhauser,  E. Neuscamman,  
 C. M. Oana,  R. Olson,  B. Peters,  R. Peverati,  P. A. Pieniazek,  
 Y. M. Rhee,  J. Ritchie,  M. A. Rohrdanz,  E. Rosta,  N. J. Russ,  
 H. F. Schaefer III,  N. E. Schultz,  N. Shenvi,  A. C. Simmonett,  A. Sodt,  
 D. Stuck,  K. S. Thanthiriwatte,  V. Vanovschi,  Tao Wang,  A. Warshel,  
 C. F. Williams,  Q. Wu,  X. Xu,  W. Zhang

 Please cite Q-Chem as follows:
 Y. Shao et al., Mol. Phys. 113, 184-215 (2015)
 DOI: 10.1080/00268976.2014.952696

 Q-Chem 5.1.2 for Intel X86 EM64T Linux

 Parts of Q-Chem use Armadillo 8.300.2 (Tropical Shenanigans).
 http://arma.sourceforge.net/

 Q-Chem begins on Mon Nov 26 17:59:54 2018  

Host: 
0

     Scratch files written to /scratch/taweetham/qchem52870//
The previous job contains 0 fragments, simply inherited here
Input Ideriv = 2
Curr. Ideriv = -1
Max.  Ideriv = 2

Checking the input file for inconsistencies... 	...done.

--------------------------------------------------------------
User input:
--------------------------------------------------------------

$molecule
read
$end

$rem
   job_type 	frequency
   basis 	6-311++g**
   method	b3lyp	
$end


--------------------------------------------------------------
 ----------------------------------------------------------------
             Standard Nuclear Orientation (Angstroms)
    I     Atom           X                Y                Z
 ----------------------------------------------------------------
    1      C      -0.0717815105    -0.2826715513    -0.0000000000
    2      P      -1.5325524505     0.5654185616     0.0000000000
    3      H      -2.3064555594    -0.6320016369     0.0000000000
    4      Cl      1.4794637367     0.4907992664    -0.0000000000
    5      F       0.0638386506    -1.6107594454    -0.0000000000
 ----------------------------------------------------------------
 Molecular Point Group                 Cs    NOp =  2
 Largest Abelian Subgroup              Cs    NOp =  2
 Nuclear Repulsion Energy =   195.0552667415 hartrees
 There are       24 alpha and       24 beta electrons
 Requested basis set is 6-311++G(d,p)
 There are 43 shells and 111 basis functions

 Total QAlloc Memory Limit   2000 MB
 Mega-Array Size       188 MB
 MEM_STATIC part       192 MB

                       Distance Matrix (Angstroms)
             C (  1)   P (  2)   H (  3)   Cl(  4)
   P (  2)  1.689115
   H (  3)  2.261813  1.425742
   Cl(  4)  1.733384  3.012940  3.948907
   F (  5)  1.334994  2.698929  2.564422  2.533879

 A cutoff of  1.0D-11 yielded    858 shell pairs
 There are      6015 function pairs (      6476 Cartesian)
 Smallest overlap matrix eigenvalue = 3.60E-04
 Guess from superposition of atomic densities
 Warning:  Energy on first SCF cycle will be non-variational
 SAD guess density has 48.000000 electrons

 -----------------------------------------------------------------------
  General SCF calculation program by
  Eric Jon Sundstrom, Paul Horn, Yuezhi Mao, Dmitri Zuev, Alec White,
  David Stuck, Shaama M.S., Shane Yost, Joonho Lee, David Small,
  Daniel Levine, Susi Lehtola, Hugh Burton, Evgeny Epifanovsky
 -----------------------------------------------------------------------
 Exchange:     0.2000 Hartree-Fock + 0.0800 Slater + 0.7200 B88
 Correlation:  0.1900 VWN1RPA + 0.8100 LYP
 Using SG-1 standard quadrature grid
 A restricted SCF calculation will be
 performed using DIIS
 SCF converges when DIIS error is below 1.0e-08
 ---------------------------------------
  Cycle       Energy         DIIS error
 ---------------------------------------
    1    -940.6834030025      4.90e-02  
    2    -940.1312503571      3.88e-03  
    3    -940.1025138469      6.13e-03  
    4    -940.1453794110      1.29e-03  
    5    -940.1478266930      6.59e-04  
    6    -940.1484672227      1.19e-04  
    7    -940.1484839945      2.37e-05  
    8    -940.1484847805      5.67e-06  
    9    -940.1484848335      1.92e-06  
   10    -940.1484848383      6.28e-07  
   11    -940.1484848390      8.44e-08  
   12    -940.1484848390      1.19e-08  
   13    -940.1484848390      2.27e-09  Convergence criterion met
 ---------------------------------------
 SCF time:   CPU 8.97s  wall 9.00s 
 SCF   energy in the final basis set =     -940.1484848390
 Total energy in the final basis set =     -940.1484848390

 --------------------------------------------------------------
             Orbital Energies (a.u.) and Symmetries
 --------------------------------------------------------------

 Alpha MOs, Restricted
 -- Occupied --                  
-101.59  -77.07  -24.74  -10.35   -9.51   -7.27   -7.26   -7.26
  1 A'    2 A'    3 A'    4 A'    5 A'    6 A'    1 A"    7 A'                 
 -6.567  -4.728  -4.727  -4.725  -1.281  -0.902  -0.733  -0.625
  8 A'    9 A'    2 A"   10 A'   11 A'   12 A'   13 A'   14 A'                 
 -0.542  -0.515  -0.492  -0.407  -0.380  -0.355  -0.322  -0.270
 15 A'    3 A"   16 A'   17 A'    4 A"   18 A'   19 A'    5 A"                 
 -- Virtual --                   
 -0.087  -0.016  -0.007   0.010   0.021   0.040   0.045   0.060
  6 A"   20 A'   21 A'   22 A'   23 A'   24 A'    7 A"   25 A'                 
  0.066   0.081   0.086   0.104   0.112   0.121   0.133   0.141
 26 A'    8 A"   27 A'    9 A"   28 A'   29 A'   30 A'   31 A'                 
  0.179   0.203   0.267   0.274   0.282   0.289   0.306   0.342
 32 A'   33 A'   34 A'   35 A'   10 A"   11 A"   36 A'   37 A'                 
  0.377   0.403   0.440   0.453   0.465   0.511   0.526   0.541
 38 A'   39 A'   40 A'   12 A"   41 A'   13 A"   42 A'   43 A'                 
  0.615   0.626   0.641   0.772   0.831   0.838   0.860   0.860
 14 A"   44 A'   15 A"   45 A'   16 A"   46 A'   47 A'   17 A"                 
  0.877   0.898   0.950   1.075   1.139   1.268   1.333   1.357
 48 A'   49 A'   50 A'   51 A'   52 A'   18 A"   53 A'   54 A'                 
  1.401   1.432   1.466   1.499   1.600   1.613   1.678   1.730
 19 A"   20 A"   21 A"   55 A'   22 A"   56 A'   57 A'   58 A'                 
  1.818   1.868   1.928   2.091   2.228   2.279   2.425   2.594
 59 A'   60 A'   61 A'   62 A'   23 A"   63 A'   64 A'   65 A'                 
  2.622   2.991   3.106   3.736   3.745   3.945   3.990   4.661
 24 A"   66 A'   67 A'   25 A"   68 A'   26 A"   69 A'   70 A'                 
  6.256   6.311   6.501   6.998   9.701  13.818  13.905  14.002
 27 A"   71 A'   72 A'   73 A'   74 A'   28 A"   75 A'   76 A'                 
 23.373  25.782  25.882  26.264  66.709 163.117 215.682
 77 A'   29 A"   78 A'   79 A'   80 A'   81 A'   82 A'                         

 Beta MOs, Restricted
 -- Occupied --                  
-101.59  -77.07  -24.74  -10.35   -9.51   -7.27   -7.26   -7.26
  1 A'    2 A'    3 A'    4 A'    5 A'    6 A'    1 A"    7 A'                 
 -6.567  -4.728  -4.727  -4.725  -1.281  -0.902  -0.733  -0.625
  8 A'    9 A'    2 A"   10 A'   11 A'   12 A'   13 A'   14 A'                 
 -0.542  -0.515  -0.492  -0.407  -0.380  -0.355  -0.322  -0.270
 15 A'    3 A"   16 A'   17 A'    4 A"   18 A'   19 A'    5 A"                 
 -- Virtual --                   
 -0.087  -0.016  -0.007   0.010   0.021   0.040   0.045   0.060
  6 A"   20 A'   21 A'   22 A'   23 A'   24 A'    7 A"   25 A'                 
  0.066   0.081   0.086   0.104   0.112   0.121   0.133   0.141
 26 A'    8 A"   27 A'    9 A"   28 A'   29 A'   30 A'   31 A'                 
  0.179   0.203   0.267   0.274   0.282   0.289   0.306   0.342
 32 A'   33 A'   34 A'   35 A'   10 A"   11 A"   36 A'   37 A'                 
  0.377   0.403   0.440   0.453   0.465   0.511   0.526   0.541
 38 A'   39 A'   40 A'   12 A"   41 A'   13 A"   42 A'   43 A'                 
  0.615   0.626   0.641   0.772   0.831   0.838   0.860   0.860
 14 A"   44 A'   15 A"   45 A'   16 A"   46 A'   47 A'   17 A"                 
  0.877   0.898   0.950   1.075   1.139   1.268   1.333   1.357
 48 A'   49 A'   50 A'   51 A'   52 A'   18 A"   53 A'   54 A'                 
  1.401   1.432   1.466   1.499   1.600   1.613   1.678   1.730
 19 A"   20 A"   21 A"   55 A'   22 A"   56 A'   57 A'   58 A'                 
  1.818   1.868   1.928   2.091   2.228   2.279   2.425   2.594
 59 A'   60 A'   61 A'   62 A'   23 A"   63 A'   64 A'   65 A'                 
  2.622   2.991   3.106   3.736   3.745   3.945   3.990   4.661
 24 A"   66 A'   67 A'   25 A"   68 A'   26 A"   69 A'   70 A'                 
  6.256   6.311   6.501   6.998   9.701  13.818  13.905  14.002
 27 A"   71 A'   72 A'   73 A'   74 A'   28 A"   75 A'   76 A'                 
 23.373  25.782  25.882  26.264  66.709 163.117 215.682
 77 A'   29 A"   78 A'   79 A'   80 A'   81 A'   82 A'                         
 --------------------------------------------------------------

          Ground-State Mulliken Net Atomic Charges

     Atom                 Charge (a.u.)
  ----------------------------------------
      1 C                    -0.376239
      2 P                     0.127818
      3 H                    -0.034343
      4 Cl                    0.262457
      5 F                     0.020308
  ----------------------------------------
  Sum of atomic charges =    -0.000000

 -----------------------------------------------------------------
                    Cartesian Multipole Moments
 -----------------------------------------------------------------
    Charge (ESU x 10^10)
                -0.0000
    Dipole Moment (Debye)
         X      -0.6308      Y       0.0940      Z      -0.0000
       Tot       0.6377
    Quadrupole Moments (Debye-Ang)
        XX     -34.1255     XY       1.3867     YY     -39.0840
        XZ       0.0000     YZ      -0.0000     ZZ     -37.3783
    Octopole Moments (Debye-Ang^2)
       XXX       6.0065    XXY      -3.1341    XYY       5.1119
       YYY      -9.5154    XXZ      -0.0000    XYZ       0.0000
       YYZ      -0.0000    XZZ       3.4596    YZZ      -4.4302
       ZZZ      -0.0000
    Hexadecapole Moments (Debye-Ang^3)
      XXXX    -384.9961   XXXY      11.6854   XXYY     -97.7200
      XYYY       8.3801   YYYY    -176.8834   XXXZ       0.0000
      XXYZ      -0.0000   XYYZ       0.0000   YYYZ      -0.0000
      XXZZ     -78.4197   XYZZ       1.8171   YYZZ     -36.5580
      XZZZ       0.0000   YZZZ      -0.0000   ZZZZ     -47.3382
 -----------------------------------------------------------------
 Calculating MO derivatives via CPSCF
   1         3          15      0.180618    0.061584
   2         3          15      0.022456    0.007652
   3         3          15      0.002204    0.000851
   4         4          14      0.000175    0.000066
   5        16           2      0.000008    0.000004
   6        18           0      0.000000    0.000000    Roots Converged
 Time for AOints: 2.2 s (CPU) 2.2 s (wall)
 ------------------------------------------------------------------------------
                     AOints        : Timing summary (seconds)
 ------------------------------------------------------------------------------
     job step          cpu (% of tot)      sys (% of tot)     wall (% of tot)
 ------------------------------------------------------------------------------
  cpscf_lag         0.2715E+02 (50.7)   0.5000E-04 (16.6)   0.2716E+02 (50.7)
  iterzp            0.2419E+02 (45.1)   0.2520E-03 (83.4)   0.2419E+02 (45.1)
  make_fx           0.0000E+00 ( 0.0)   0.0000E+00 ( 0.0)   0.0000E+00 ( 0.0)
  AOints            0.2219E+01 ( 4.1)   0.0000E+00 ( 0.0)   0.2220E+01 ( 4.1)
 ------------------------------------------------------------------------------
   Grand Totals     0.5361E+02          0.3020E-03          0.5362E+02
 ------------------------------------------------------------------------------
 Calculating analytic Hessian of the SCF energy
 Polarizability Matrix (a.u.)
            1           2           3
    1 -74.8025897   2.8221780   0.0000000
    2   2.8221780 -45.5266042  -0.0000000
    3   0.0000000  -0.0000000 -33.4323198

 Direct stationary perturbation theory relativistic correction:

 rels  =       1.286678133841
 relv  =      -4.686567095126
 rel2e =       1.096983878671
 E_rel =      -2.302905082614

 Hessian of the SCF Energy
            1           2           3           4           5           6
    1   0.4541303  -0.1094622  -0.0000000  -0.2179890   0.0981976   0.0000000
    2  -0.1094622   0.4462406   0.0000000   0.1245562  -0.1063395  -0.0000000
    3  -0.0000000   0.0000000   0.0919269  -0.0000000   0.0000000  -0.0312530
    4  -0.2179890   0.1245562  -0.0000000   0.3122512  -0.0485378   0.0000000
    5   0.0981976  -0.1063395   0.0000000  -0.0485378   0.2940231  -0.0000000
    6   0.0000000  -0.0000000  -0.0312530   0.0000000  -0.0000000   0.0232663
    7  -0.0152455  -0.0196373   0.0000000  -0.0625939  -0.0610391  -0.0000000
    8   0.0048389   0.0040741  -0.0000000  -0.0901361  -0.1585533   0.0000000
    9  -0.0000000  -0.0000000   0.0003931   0.0000000  -0.0000000  -0.0129322
   10  -0.1531981  -0.0331297   0.0000000  -0.0271346  -0.0172356  -0.0000000
   11  -0.0380192  -0.0449478  -0.0000000  -0.0020109   0.0059795   0.0000000
   12   0.0000000  -0.0000000  -0.0258017   0.0000000  -0.0000000   0.0029018
   13  -0.0676978   0.0376728   0.0000000  -0.0045338   0.0286149  -0.0000000
   14   0.0444449  -0.2990273  -0.0000000   0.0161285  -0.0351098   0.0000000
   15   0.0000000   0.0000000  -0.0352653  -0.0000000  -0.0000000   0.0180170
            7           8           9          10          11          12
    1  -0.0152455   0.0048389  -0.0000000  -0.1531981  -0.0380192   0.0000000
    2  -0.0196373   0.0040741  -0.0000000  -0.0331297  -0.0449478  -0.0000000
    3   0.0000000  -0.0000000   0.0003931   0.0000000  -0.0000000  -0.0258017
    4  -0.0625939  -0.0901361   0.0000000  -0.0271346  -0.0020109   0.0000000
    5  -0.0610391  -0.1585533  -0.0000000  -0.0172356   0.0059795  -0.0000000
    6  -0.0000000   0.0000000  -0.0129322  -0.0000000   0.0000000   0.0029018
    7   0.0822796   0.0804268   0.0000000  -0.0059503   0.0019133  -0.0000000
    8   0.0804268   0.1506983   0.0000000   0.0036245   0.0007554   0.0000000
    9   0.0000000   0.0000000   0.0129835   0.0000000   0.0000000   0.0058656
   10  -0.0059503   0.0036245   0.0000000   0.1903117   0.0764378  -0.0000000
   11   0.0019133   0.0007554   0.0000000   0.0764378   0.0796530   0.0000000
   12  -0.0000000   0.0000000   0.0058656  -0.0000000   0.0000000   0.0105445
   13   0.0015101   0.0012459  -0.0000000  -0.0040287  -0.0383210   0.0000000
   14  -0.0016638   0.0030254  -0.0000000  -0.0296970  -0.0414401   0.0000000
   15  -0.0000000  -0.0000000  -0.0063100   0.0000000   0.0000000   0.0064898
           13          14          15
    1  -0.0676978   0.0444449   0.0000000
    2   0.0376728  -0.2990273   0.0000000
    3   0.0000000  -0.0000000  -0.0352653
    4  -0.0045338   0.0161285  -0.0000000
    5   0.0286149  -0.0351098  -0.0000000
    6  -0.0000000   0.0000000   0.0180170
    7   0.0015101  -0.0016638  -0.0000000
    8   0.0012459   0.0030254  -0.0000000
    9  -0.0000000  -0.0000000  -0.0063100
   10  -0.0040287  -0.0296970   0.0000000
   11  -0.0383210  -0.0414401   0.0000000
   12   0.0000000   0.0000000   0.0064898
   13   0.0747501  -0.0292126  -0.0000000
   14  -0.0292126   0.3725519  -0.0000000
   15  -0.0000000  -0.0000000   0.0170685
 Gradient time:  CPU 69.42 s  wall 69.44 s
 **********************************************************************
 **                                                                  **
 **                       VIBRATIONAL ANALYSIS                       **
 **                       --------------------                       **
 **                                                                  **
 **        VIBRATIONAL FREQUENCIES (CM**-1) AND NORMAL MODES         **
 **     FORCE CONSTANTS (mDYN/ANGSTROM) AND REDUCED MASSES (AMU)     **
 **                  INFRARED INTENSITIES (KM/MOL)                   **
 **                                                                  **
 **********************************************************************


 Mode:                 1                      2                      3
 Frequency:       276.17                 398.08                 482.59
 Force Cnst:      0.6006                 1.6242                 1.3116
 Red. Mass:      13.3646                17.3961                 9.5584
 IR Active:          YES                    YES                    YES
 IR Intens:        0.395                  2.791                  4.849
 Raman Active:       YES                    YES                    YES
               X      Y      Z        X      Y      Z        X      Y      Z
 C          0.032  0.358 -0.000   -0.155  0.046 -0.000    0.000  0.000  0.823
 P         -0.340 -0.169  0.000   -0.194  0.230  0.000   -0.000  0.000 -0.090
 H          0.340 -0.598  0.000   -0.361  0.332  0.000   -0.000  0.000 -0.523
 Cl         0.330 -0.142  0.000   -0.153 -0.301  0.000   -0.000 -0.000 -0.089
 F         -0.091  0.342  0.000    0.715  0.132  0.000    0.000  0.000 -0.182
 TransDip   0.017 -0.010  0.000   -0.052  0.012  0.000    0.000 -0.000 -0.071

 Mode:                 4                      5                      6
 Frequency:       570.17                 600.02                 878.04
 Force Cnst:      1.9383                 0.2316                 0.6949
 Red. Mass:      10.1195                 1.0920                 1.5298
 IR Active:          YES                    YES                    YES
 IR Intens:       33.703                  1.734                 87.084
 Raman Active:       YES                    YES                    YES
               X      Y      Z        X      Y      Z        X      Y      Z
 C          0.147  0.267 -0.000   -0.000 -0.000  0.034    0.089  0.063  0.000
 P          0.252 -0.150 -0.000   -0.000  0.000 -0.037   -0.038  0.062 -0.000
 H          0.657 -0.403  0.000   -0.000  0.000  0.998    0.843 -0.509 -0.000
 Cl        -0.262 -0.146  0.000    0.000  0.000  0.013   -0.024 -0.002 -0.000
 F         -0.056  0.366 -0.000    0.000 -0.000 -0.038    0.005 -0.109 -0.000
 TransDip   0.186 -0.002  0.000    0.000  0.000  0.042    0.095  0.283 -0.000

 Mode:                 7                      8                      9
 Frequency:      1017.50                1246.94                2348.16
 Force Cnst:      2.1201                11.4582                 3.3744
 Red. Mass:       3.4757                12.5077                 1.0387
 IR Active:          YES                    YES                    YES
 IR Intens:      153.224                254.093                 56.161
 Raman Active:       YES                    YES                    YES
               X      Y      Z        X      Y      Z        X      Y      Z
 C          0.376  0.213 -0.000   -0.541  0.714  0.000   -0.001 -0.003 -0.000
 P         -0.056 -0.008  0.000    0.134 -0.089 -0.000   -0.018 -0.027  0.000
 H         -0.757  0.471 -0.000   -0.203  0.161 -0.000    0.547  0.836  0.000
 Cl        -0.046 -0.018  0.000    0.036  0.001 -0.000    0.000  0.000  0.000
 F         -0.020 -0.114  0.000    0.067 -0.314 -0.000    0.000  0.001  0.000
 TransDip   0.359  0.168  0.000   -0.330  0.389  0.000   -0.152 -0.185 -0.000

 STANDARD THERMODYNAMIC QUANTITIES AT   298.15 K  AND     1.00 ATM

   This Molecule has  0 Imaginary Frequencies
   Zero point vibrational energy:       11.176 kcal/mol

   Atom    1 Element C  Has Mass   12.00000
   Atom    2 Element P  Has Mass   30.97376
   Atom    3 Element H  Has Mass    1.00783
   Atom    4 Element Cl Has Mass   34.96885
   Atom    5 Element F  Has Mass   18.99840
   Molecular Mass:    97.948840 amu
   Principal axes and moments of inertia in amu*Bohr^2:
                             1           2           3
    Eigenvalues --      246.21056   552.69060   798.90116
          X               0.99981     0.01970     0.00000
          Y              -0.01970     0.99981    -0.00000
          Z              -0.00000     0.00000     1.00000
   Rotational Symmetry Number is   1
   The Molecule is an Asymmetric Top
   Translational Enthalpy:        0.889 kcal/mol
   Rotational Enthalpy:           0.889 kcal/mol
   Vibrational Enthalpy:         12.082 kcal/mol
   gas constant (RT):             0.592 kcal/mol
   Translational Entropy:        39.656  cal/mol.K
   Rotational Entropy:           26.189  cal/mol.K
   Vibrational Entropy:           4.457  cal/mol.K

   Total Enthalpy:               14.452 kcal/mol
   Total Entropy:                70.302  cal/mol.K
Archival summary:
1\1\TWL02\FREQ\ProcedureUnspecified\BasisUnspecified\l11111\taweetha\MonNov2618:01:132018MonNov2618:01:132018\0\\#,FREQ,ProcedureUnspecified,BasisUnspecified,\\0,1\Cl\C,1,1.73338\F,2,1.33499,1,110.671\P,2,1.68911,1,123.36,3,-180,0\H,4,1.42574,2,92.7365,1,-180,0\\\@

 Total job time:  78.48s(wall), 78.44s(cpu) 
 Mon Nov 26 18:01:13 2018

        *************************************************************
        *                                                           *
        *  Thank you very much for using Q-Chem.  Have a nice day.  *
        *                                                           *
        *************************************************************
