# Supplementary material for: Geometric and energetic data from ab initio calculations of haloethene, haloimine, halomethylenephosphine, haloiminophosphine, halodiazene, halodiphosphene and halocyclopropane
Source: Data Brief. 2019 Nov 2;27:104738. doi: 10.1016/j.dib.2019.104738 (PMC6861602; doi:10.1016/j.dib.2019.104738)
Supplement: Multimedia component 5 [file mmc5.zip › CP/B3LYP/FClCPIE.out]

Q-Chem Developer Version!
                  Welcome to Q-Chem
     A Quantum Leap Into The Future Of Chemistry


 Q-Chem 5.1, Q-Chem, Inc., Pleasanton, CA (2018)

 Yihan Shao,  Zhengting Gan,  E. Epifanovsky,  A. T. B. Gilbert,  M. Wormit,  
 J. Kussmann,  A. W. Lange,  A. Behn,  Jia Deng,  Xintian Feng,  D. Ghosh,  
 M. Goldey,  P. R. Horn,  L. D. Jacobson,  I. Kaliman,  T. Kus,  A. Landau,  
 Jie Liu,  E. I. Proynov,  R. M. Richard,  R. P. Steele,  E. J. Sundstrom,  
 H. L. Woodcock III,  P. M. Zimmerman,  D. Zuev,  B. Albrecht,  E. Alguire,  
 S. A. Baeppler,  D. Barton,  Z. Benda,  Y. A. Bernard,  E. J. Berquist,  
 K. B. Bravaya,  H. Burton,  D. Casanova,  Chun-Min Chang,  Yunqing Chen,  
 A. Chien,  K. D. Closser,  M. P. Coons,  S. Coriani,  S. Dasgupta,  
 A. L. Dempwolff,  M. Diedenhofen,  Hainam Do,  R. G. Edgar,  Po-Tung Fang,  
 S. Faraji,  S. Fatehi,  Qingguo Feng,  K. D. Fenk,  J. Fosso-Tande,  
 Qinghui Ge,  A. Ghysels,  G. Gidofalvi,  J. Gomes,  J. Gonthier,  A. Gunina,  
 D. Hait,  M. W. D. Hanson-Heine,  P. H. P. Harbach,  A. W. Hauser,  
 J. E. Herr,  E. G. Hohenstein,  Z. C. Holden,  Kerwin Hui,  B. C. Huynh,  
 T.-C. Jagau,  Hyunjun Ji,  B. Kaduk,  K. Khistyaev,  Jaehoon Kim,  
 P. Klunzinger,  K. Koh,  D. Kosenkov,  L. Koulias,  T. Kowalczyk,  
 C. M. Krauter,  A. Kunitsa,  Ka Un Lao,  A. Laurent,  K. V. Lawler,  
 Joonho Lee,  D. Lefrancois,  S. Lehtola,  D. S. Levine,  Yi-Pei Li,  
 You-Sheng Lin,  Fenglai Liu,  E. Livshits,  A. Luenser,  P. Manohar,  
 E. Mansoor,  S. F. Manzer,  Shan-Ping Mao,  Yuezhi Mao,  N. Mardirossian,  
 A. V. Marenich,  T. Markovich,  L. A. Martinez-Martinez,  S. A. Maurer,  
 N. J. Mayhall,  S. C. McKenzie,  J.-M. Mewes,  A. F. Morrison,  
 J. W. Mullinax,  K. Nanda,  T. S. Nguyen-Beck,  R. Olivares-Amaya,  
 J. A. Parkhill,  T. M. Perrine,  F. Plasser,  P. Pokhilko,  S. Prager,  
 A. Prociuk,  E. Ramos,  D. R. Rehn,  F. Rob,  M. Schneider,  N. Sergueev,  
 S. M. Sharada,  S. Sharma,  D. W. Small,  T. Stauch,  T. Stein,  
 Yu-Chuan Su,  A. J. W. Thom,  A. Tkatchenko,  T. Tsuchimochi,  N. M. Tubman,  
 L. Vogt,  M. L. Vidal,  O. Vydrov,  M. A. Watson,  J. Wenzel,  
 M. de Wergifosse,  T. A. Wesolowski,  A. White,  J. Witte,  A. Yamada,  
 Jun Yang,  K. Yao,  S. Yeganeh,  S. R. Yost,  Zhi-Qiang You,  A. Zech,  
 Igor Ying Zhang,  Xing Zhang,  Yan Zhao,  Ying Zhu,  B. R. Brooks,  
 G. K. L. Chan,  C. J. Cramer,  M. S. Gordon,  W. J. Hehre,  A. Klamt,  
 M. W. Schmidt,  C. D. Sherrill,  D. G. Truhlar,  A. Aspuru-Guzik,  R. Baer,  
 A. T. Bell,  N. A. Besley,  Jeng-Da Chai,  A. E. DePrince, III,  
 R. A. DiStasio Jr.,  A. Dreuw,  B. D. Dunietz,  T. R. Furlani,  
 Chao-Ping Hsu,  Yousung Jung,  Jing Kong,  D. S. Lambrecht,  WanZhen Liang,  
 C. Ochsenfeld,  V. A. Rassolov,  L. V. Slipchenko,  J. E. Subotnik,  
 T. Van Voorhis,  J. M. Herbert,  A. I. Krylov,  P. M. W. Gill,  M. Head-Gordon

 Contributors to earlier versions of Q-Chem not listed above: 
 R. D. Adamson,  B. Austin,  J. Baker,  G. J. O. Beran,  K. Brandhorst,  
 S. T. Brown,  E. F. C. Byrd,  A. K. Chakraborty,  C.-L. Cheng,  
 Siu Hung Chien,  D. M. Chipman,  D. L. Crittenden,  H. Dachsel,  
 R. J. Doerksen,  A. D. Dutoi,  L. Fusti-Molnar,  W. A. Goddard III,  
 A. Golubeva-Zadorozhnaya,  S. R. Gwaltney,  G. Hawkins,  A. Heyden,  
 S. Hirata,  G. Kedziora,  F. J. Keil,  C. Kelley,  Jihan Kim,  R. A. King,  
 R. Z. Khaliullin,  P. P. Korambath,  W. Kurlancheek,  A. M. Lee,  M. S. Lee,  
 S. V. Levchenko,  Ching Yeh Lin,  D. Liotard,  R. C. Lochan,  I. Lotan,  
 P. E. Maslen,  N. Nair,  D. P. O'Neill,  D. Neuhauser,  E. Neuscamman,  
 C. M. Oana,  R. Olson,  B. Peters,  R. Peverati,  P. A. Pieniazek,  
 Y. M. Rhee,  J. Ritchie,  M. A. Rohrdanz,  E. Rosta,  N. J. Russ,  
 H. F. Schaefer III,  N. E. Schultz,  N. Shenvi,  A. C. Simmonett,  A. Sodt,  
 D. Stuck,  K. S. Thanthiriwatte,  V. Vanovschi,  Tao Wang,  A. Warshel,  
 C. F. Williams,  Q. Wu,  X. Xu,  W. Zhang

 Please cite Q-Chem as follows:
 Y. Shao et al., Mol. Phys. 113, 184-215 (2015)
 DOI: 10.1080/00268976.2014.952696

 Q-Chem 5.1.2 for Intel X86 EM64T Linux

 Parts of Q-Chem use Armadillo 8.300.2 (Tropical Shenanigans).
 http://arma.sourceforge.net/

 Q-Chem begins on Mon Nov 26 15:58:21 2018  

Host: 
0

     Scratch files written to /scratch/taweetham/qchem50690//
Input Ideriv = 2
Curr. Ideriv = -1
Max.  Ideriv = 2

Checking the input file for inconsistencies... 	...done.

--------------------------------------------------------------
User input:
--------------------------------------------------------------
$molecule
0 1
C 
P 1 1.5 
I 2 PI 1 120. 
Cl 1 PCl 2 120.  3 180.0
F 1 PF 2 120.  3 0.0

PH=1.44
PF=1.54
PCl=2.03
PBr=2.5
PI=2.6
$end

$rem
   job_type	optimization
   basis	6-311++g**
   method	b3lyp
$end

--------------------------------------------------------------
 ----------------------------------------------------------------
             Standard Nuclear Orientation (Angstroms)
    I     Atom           X                Y                Z
 ----------------------------------------------------------------
    1      C       1.7629008203    -0.2720643448     0.0000000000
    2      P       0.6737109387     0.7592772096    -0.0000000000
    3      I      -1.8184114679     0.0181119713    -0.0000000000
    4      Cl      3.7086733147     0.3066146681    -0.0000000000
    5      F       1.4050324938    -1.7699062126     0.0000000000
 ----------------------------------------------------------------
 Molecular Point Group                 Cs    NOp =  2
 Largest Abelian Subgroup              Cs    NOp =  2
 Nuclear Repulsion Energy =   537.3755961533 hartrees
 There are       50 alpha and       50 beta electrons
 Requested basis set is 6-311++G(d,p)
 There are 62 shells and 166 basis functions

 Total QAlloc Memory Limit   2000 MB
 Mega-Array Size       188 MB
 MEM_STATIC part       192 MB
 A cutoff of  1.0D-11 yielded   1463 shell pairs
 There are     11295 function pairs (     12549 Cartesian)

 -------------------------------------------------------
 OpenMP Integral Computing Module                       
 Release: version 1.0, May 2013, Q-Chem Inc. Pittsburgh 
 -------------------------------------------------------
 Integral Job Info:
 Integral job number is                      11
 Integral operator is                         1
 short-range coefficients                     0
 long-range coefficients              100000000
 Omega coefficients                           0
 if combine SR and LR in K                    0
 Integral screening is                        0
 Integral computing path is                   2
 max size of driver memory is            800000
 size of driver memory is                593474
 size of scratch memory is             11933652
 max col of scratch BK array               1296
 max len of scratch array in speh3          155
 max len of scratch index in speh4           18
 max int batch size is                      520
 min int batch size is                       52
 fixed nKL is                                52
 max L of basis functions is                  2
 order of int derivative is                   0
 number of shells is                         62
 number of basis is                         175
 number of cartesian basis is               175
 number of contracted shell pairs          1463
 number of primitive shell pairs           3419
 maxK2 (contraction) of shell pair           36
 max number of K2 of shell pair               1
 max number of CS2 of shell pair            186
 max number of PS2 of shell pair            210
 mem total for path MDJ                  524492
 -------------------------------------------------------
 Smallest overlap matrix eigenvalue = 7.90E-04

 Scale SEOQF with 1.000000e-01/1.000000e-01/1.000000e-01

 Standard Electronic Orientation quadrupole field applied
 Nucleus-field energy     =     0.0000000189 hartrees
 Guess from superposition of atomic densities
 Warning:  Energy on first SCF cycle will be non-variational
 SAD guess density has 100.000000 electrons

 -----------------------------------------------------------------------
  General SCF calculation program by
  Eric Jon Sundstrom, Paul Horn, Yuezhi Mao, Dmitri Zuev, Alec White,
  David Stuck, Shaama M.S., Shane Yost, Joonho Lee, David Small,
  Daniel Levine, Susi Lehtola, Hugh Burton, Evgeny Epifanovsky
 -----------------------------------------------------------------------
 Exchange:     0.2000 Hartree-Fock + 0.0800 Slater + 0.7200 B88
 Correlation:  0.1900 VWN1RPA + 0.8100 LYP
 Using SG-1 standard quadrature grid
 using 4 threads for integral computing
 -------------------------------------------------------
 OpenMP Integral computing Module                
 Release: version 2.0, May 2017, Q-Chem Inc. Pleasanton 
 -------------------------------------------------------
 -------------------------------------------------------
 OpenMP BLAS3 based DFT computing Module                
 Release: version 1.0, May 2013, Q-Chem Inc. Pittsburgh 
 -------------------------------------------------------
 A restricted SCF calculation will be
 performed using DIIS
 SCF converges when DIIS error is below 1.0e-08
 ---------------------------------------
  Cycle       Energy         DIIS error
 ---------------------------------------
    1   -7859.3948116888      3.55e-02  
    2   -7858.9756627343      3.15e-03  
    3   -7858.9138677418      6.04e-03  
    4   -7859.0009039990      9.26e-04  
    5   -7859.0026595303      3.44e-04  
    6   -7859.0030570598      1.17e-04  
    7   -7859.0030970908      6.07e-05  
    8   -7859.0031107350      1.27e-05  
    9   -7859.0031113382      2.20e-06  
   10   -7859.0031113557      8.27e-07  
   11   -7859.0031113572      3.11e-07  
   12   -7859.0031113575      1.35e-07  
   13   -7859.0031113576      1.74e-08  
   14   -7859.0031113576      2.87e-09  Convergence criterion met
 ---------------------------------------
 SCF time:   CPU 25.52s  wall 7.00s 
 SCF   energy in the final basis set =    -7859.0031113576
 Total energy in the final basis set =    -7859.0031113576

 --------------------------------------------------------------
             Orbital Energies (a.u.) and Symmetries
 --------------------------------------------------------------

 Alpha MOs, Restricted
 -- Occupied --                  
******* -176.33 -165.73 -165.73 -165.73 -101.61  -77.11  -35.82
  1 A'    2 A'    3 A'    1 A"    4 A'    5 A'    6 A'    7 A'                 
-31.317 -31.311 -31.310 -24.716 -22.967 -22.966 -22.966 -22.961
  8 A'    2 A"    9 A'   10 A'   11 A'    3 A"   12 A'    4 A"                 
-22.961 -10.352  -9.519  -7.285  -7.273  -7.273  -6.616  -6.372
 13 A'   14 A'   15 A'   16 A'   17 A'    5 A"   18 A'   19 A'                 
 -4.785  -4.777  -4.774  -4.773  -4.770  -4.769  -2.050  -2.046
 20 A'   21 A'    6 A"   22 A'    7 A"   23 A'   24 A'    8 A"                 
 -2.045  -2.033  -2.033  -1.202  -0.871  -0.796  -0.671  -0.569
 25 A'    9 A"   26 A'   27 A'   28 A'   29 A'   30 A'   31 A'                 
 -0.505  -0.466  -0.456  -0.409  -0.379  -0.364  -0.333  -0.323
 32 A'   10 A"   33 A'   34 A'   11 A"   35 A'   12 A"   36 A'                 
 -0.291  -0.288
 13 A"   37 A'                                                                 
 -- Virtual --                   
 -0.162  -0.106  -0.095  -0.015   0.017   0.026   0.039   0.040
 38 A'   39 A'   14 A"   40 A'   41 A'   42 A'   43 A'   15 A"                 
  0.059   0.084   0.087   0.093   0.098   0.100   0.125   0.143
 44 A'   16 A"   45 A'   46 A'   47 A'   17 A"   48 A'   49 A'                 
  0.161   0.192   0.204   0.248   0.264   0.266   0.271   0.287
 50 A'   51 A'   18 A"   52 A'   53 A'   19 A"   54 A'   20 A"                 
  0.306   0.349   0.362   0.381   0.388   0.393   0.398   0.404
 55 A'   56 A'   57 A'   21 A"   22 A"   58 A'   59 A'   60 A'                 
  0.445   0.454   0.460   0.473   0.522   0.527   0.599   0.633
 61 A'   23 A"   62 A'   63 A'   24 A"   64 A'   65 A'   25 A"                 
  0.634   0.649   0.736   0.785   0.831   0.832   0.846   0.860
 66 A'   26 A"   67 A'   68 A'   27 A"   69 A'   70 A'   28 A"                 
  0.885   0.982   1.097   1.123   1.219   1.278   1.293   1.322
 71 A'   72 A'   73 A'   74 A'   29 A"   30 A"   75 A'   76 A'                 
  1.396   1.423   1.432   1.499   1.542   1.561   1.597   1.656
 77 A'   31 A"   78 A'   32 A"   79 A'   33 A"   80 A'   81 A'                 
  1.695   1.931   2.006   2.216   2.242   2.322   2.635   2.784
 82 A'   83 A'   84 A'   34 A"   85 A'   86 A'   35 A"   87 A'                 
  3.115   3.765   3.769   3.829   3.851   3.941   3.951   3.952
 88 A'   36 A"   89 A'   37 A"   90 A'   38 A"   39 A"   91 A'                 
  3.984   4.080   4.281   4.451   5.968   5.989   6.006   6.285
 92 A'   93 A'   94 A'   95 A'   40 A"   96 A'   97 A'   41 A"                 
  6.329   6.370   6.963   9.626  13.769  13.882  14.088  23.393
 98 A'   99 A'  100 A'  101 A'   42 A"  102 A'  103 A'  104 A'                 
 25.749  25.796  26.118  27.734  28.313  28.329  28.344  28.515
 43 A"  105 A'  106 A'  107 A'   44 A"  108 A'  109 A'   45 A"                 
 28.519  28.520  28.533  28.594  66.732 127.859 127.872 127.889
 46 A"  110 A'  111 A'  112 A'  113 A'   47 A"  114 A'  115 A'                 
151.548 163.125 215.6001901.707
116 A'  117 A'  118 A'  119 A'                                                 

 Beta MOs, Restricted
 -- Occupied --                  
******* -176.33 -165.73 -165.73 -165.73 -101.61  -77.11  -35.82
  1 A'    2 A'    3 A'    1 A"    4 A'    5 A'    6 A'    7 A'                 
-31.317 -31.311 -31.310 -24.716 -22.967 -22.966 -22.966 -22.961
  8 A'    2 A"    9 A'   10 A'   11 A'    3 A"   12 A'    4 A"                 
-22.961 -10.352  -9.519  -7.285  -7.273  -7.273  -6.616  -6.372
 13 A'   14 A'   15 A'   16 A'   17 A'    5 A"   18 A'   19 A'                 
 -4.785  -4.777  -4.774  -4.773  -4.770  -4.769  -2.050  -2.046
 20 A'   21 A'    6 A"   22 A'    7 A"   23 A'   24 A'    8 A"                 
 -2.045  -2.033  -2.033  -1.202  -0.871  -0.796  -0.671  -0.569
 25 A'    9 A"   26 A'   27 A'   28 A'   29 A'   30 A'   31 A'                 
 -0.505  -0.466  -0.456  -0.409  -0.379  -0.364  -0.333  -0.323
 32 A'   10 A"   33 A'   34 A'   11 A"   35 A'   12 A"   36 A'                 
 -0.291  -0.288
 13 A"   37 A'                                                                 
 -- Virtual --                   
 -0.162  -0.106  -0.095  -0.015   0.017   0.026   0.039   0.040
 38 A'   39 A'   14 A"   40 A'   41 A'   42 A'   43 A'   15 A"                 
  0.059   0.084   0.087   0.093   0.098   0.100   0.125   0.143
 44 A'   16 A"   45 A'   46 A'   47 A'   17 A"   48 A'   49 A'                 
  0.161   0.192   0.204   0.248   0.264   0.266   0.271   0.287
 50 A'   51 A'   18 A"   52 A'   53 A'   19 A"   54 A'   20 A"                 
  0.306   0.349   0.362   0.381   0.388   0.393   0.398   0.404
 55 A'   56 A'   57 A'   21 A"   22 A"   58 A'   59 A'   60 A'                 
  0.445   0.454   0.460   0.473   0.522   0.527   0.599   0.633
 61 A'   23 A"   62 A'   63 A'   24 A"   64 A'   65 A'   25 A"                 
  0.634   0.649   0.736   0.785   0.831   0.832   0.846   0.860
 66 A'   26 A"   67 A'   68 A'   27 A"   69 A'   70 A'   28 A"                 
  0.885   0.982   1.097   1.123   1.219   1.278   1.293   1.322
 71 A'   72 A'   73 A'   74 A'   29 A"   30 A"   75 A'   76 A'                 
  1.396   1.423   1.432   1.499   1.542   1.561   1.597   1.656
 77 A'   31 A"   78 A'   32 A"   79 A'   33 A"   80 A'   81 A'                 
  1.695   1.931   2.006   2.216   2.242   2.322   2.635   2.784
 82 A'   83 A'   84 A'   34 A"   85 A'   86 A'   35 A"   87 A'                 
  3.115   3.765   3.769   3.829   3.851   3.941   3.951   3.952
 88 A'   36 A"   89 A'   37 A"   90 A'   38 A"   39 A"   91 A'                 
  3.984   4.080   4.281   4.451   5.968   5.989   6.006   6.285
 92 A'   93 A'   94 A'   95 A'   40 A"   96 A'   97 A'   41 A"                 
  6.329   6.370   6.963   9.626  13.769  13.882  14.088  23.393
 98 A'   99 A'  100 A'  101 A'   42 A"  102 A'  103 A'  104 A'                 
 25.749  25.796  26.118  27.734  28.313  28.329  28.344  28.515
 43 A"  105 A'  106 A'  107 A'   44 A"  108 A'  109 A'   45 A"                 
 28.519  28.520  28.533  28.594  66.732 127.859 127.872 127.889
 46 A"  110 A'  111 A'  112 A'  113 A'   47 A"  114 A'  115 A'                 
151.548 163.125 215.6001901.707
116 A'  117 A'  118 A'  119 A'                                                 
 --------------------------------------------------------------

          Ground-State Mulliken Net Atomic Charges

     Atom                 Charge (a.u.)
  ----------------------------------------
      1 C                    -0.119889
      2 P                     0.135257
      3 I                    -0.078465
      4 Cl                    0.188210
      5 F                    -0.125113
  ----------------------------------------
  Sum of atomic charges =     0.000000

 -----------------------------------------------------------------
                    Cartesian Multipole Moments
 -----------------------------------------------------------------
    Charge (ESU x 10^10)
                 0.0000
    Dipole Moment (Debye)
         X      -0.3932      Y       1.3779      Z      -0.0000
       Tot       1.4329
    Quadrupole Moments (Debye-Ang)
        XX     -61.6238     XY       2.5710     YY     -68.5083
        XZ      -0.0000     YZ      -0.0000     ZZ     -64.9684
    Octopole Moments (Debye-Ang^2)
       XXX     -63.6129    XXY       0.4662    XYY     -24.4339
       YYY      -6.9367    XXZ      -0.0000    XYZ      -0.0000
       YYZ      -0.0000    XZZ     -21.0110    YZZ      -3.4186
       ZZZ      -0.0000
    Hexadecapole Moments (Debye-Ang^3)
      XXXX   -1733.1028   XXXY      18.6179   XXYY    -360.8797
      XYYY      -6.5692   YYYY    -247.1292   XXXZ       0.0000
      XXYZ      -0.0000   XYYZ      -0.0000   YYYZ      -0.0000
      XXZZ    -336.5852   XYZZ      -4.8332   YYZZ     -53.5770
      XZZZ      -0.0000   YZZZ      -0.0000   ZZZZ     -84.8442
 -----------------------------------------------------------------
 Calculating analytic gradient of the SCF energy
 Gradient of SCF Energy
            1           2           3           4           5
    1  -0.1327626   0.1260902  -0.0196303   0.0647710  -0.0384683
    2   0.1843254  -0.1480695   0.0052439   0.0267685  -0.0682683
    3  -0.0000000  -0.0000000   0.0000000   0.0000000   0.0000000
 Max gradient component =       1.843E-01
 RMS gradient           =       8.201E-02
 Gradient time:  CPU 6.51 s  wall 1.73 s
 Geometry Optimization Parameters
   NAtoms,    NIC,     NZ,  NCons,   NDum,   NFix, NCnnct, MaxDiis
        5      20       5       0       0       0       0       0


** GEOMETRY OPTIMIZATION IN DELOCALIZED INTERNAL COORDINATES **
   Searching for a Minimum

   Optimization Cycle:   1

                       Coordinates (Angstroms)
     ATOM                X               Y               Z
      1  C         1.7629008203   -0.2720643448    0.0000000000
      2  P         0.6737109387    0.7592772096    0.0000000000
      3  I        -1.8184114679    0.0181119713    0.0000000000
      4  Cl        3.7086733147    0.3066146681    0.0000000000
      5  F         1.4050324938   -1.7699062126    0.0000000000
   Point Group: cs    Number of degrees of freedom:     7


   Energy is  -7859.003111358


 Attempting to Generate Delocalized Internal Coordinates

  7 Hessian modes will be used to form the next step
  Hessian Eigenvalues:
     0.075278    0.139919    0.250000    0.250000    0.250000    0.285189
     0.766766

 Minimum Search - Taking Simple RFO Step
 Searching for Lamda that Minimizes Along All modes
 Value Taken    Lamda =  -0.08817392
 Calculated Step too Large.  Step scaled by  0.627856
 Step Taken.  Stepsize is  0.300000

                             Maximum     Tolerance    Cnvgd?
         Gradient           0.160136      0.000300      NO
         Displacement       0.195125      0.001200      NO
         Energy change     *********      0.000001      NO


 New Cartesian Coordinates Obtained by Inverse Iteration

 Displacement from previous Coordinates is:  0.354835
 ----------------------------------------------------------------
             Standard Nuclear Orientation (Angstroms)
    I     Atom           X                Y                Z
 ----------------------------------------------------------------
    1      C       1.7564587688    -0.2737954256     0.0000000000
    2      P       0.6578652330     0.8453109663     0.0000000000
    3      I      -1.7523637144    -0.0314523919     0.0000000000
    4      Cl      3.6216280251     0.2161439113     0.0000000000
    5      F       1.4483177873    -1.7141737685     0.0000000000
 ----------------------------------------------------------------
 Molecular Point Group                 Cs    NOp =  2
 Largest Abelian Subgroup              Cs    NOp =  2
 Nuclear Repulsion Energy =   547.1254631195 hartrees
 There are       50 alpha and       50 beta electrons
 Applying Cartesian multipole field
    Component          Value
    ---------          -----
     (2,0,0)        1.00000E-11
     (0,2,0)        2.00000E-11
     (0,0,2)       -3.00000E-11
 Nucleus-field energy     =     0.0000000181 hartrees
 Requested basis set is 6-311++G(d,p)
 There are 62 shells and 166 basis functions
 A cutoff of  1.0D-11 yielded   1476 shell pairs
 There are     11393 function pairs (     12658 Cartesian)
 Smallest overlap matrix eigenvalue = 7.03E-04
 Guess MOs from SCF MO coefficient file

 -----------------------------------------------------------------------
  General SCF calculation program by
  Eric Jon Sundstrom, Paul Horn, Yuezhi Mao, Dmitri Zuev, Alec White,
  David Stuck, Shaama M.S., Shane Yost, Joonho Lee, David Small,
  Daniel Levine, Susi Lehtola, Hugh Burton, Evgeny Epifanovsky
 -----------------------------------------------------------------------
 Exchange:     0.2000 Hartree-Fock + 0.0800 Slater + 0.7200 B88
 Correlation:  0.1900 VWN1RPA + 0.8100 LYP
 Using SG-1 standard quadrature grid
 using 4 threads for integral computing
 -------------------------------------------------------
 OpenMP Integral computing Module                
 Release: version 2.0, May 2017, Q-Chem Inc. Pleasanton 
 -------------------------------------------------------
 -------------------------------------------------------
 OpenMP BLAS3 based DFT computing Module                
 Release: version 1.0, May 2013, Q-Chem Inc. Pittsburgh 
 -------------------------------------------------------
 A restricted SCF calculation will be
 performed using DIIS
 SCF converges when DIIS error is below 1.0e-08
 ---------------------------------------
  Cycle       Energy         DIIS error
 ---------------------------------------
    1   -7859.0436208154      1.17e-03  
    2   -7859.0495310756      5.52e-04  
    3   -7859.0480860517      8.36e-04  
    4   -7859.0506505806      1.05e-04  
    5   -7859.0506844771      3.76e-05  
    6   -7859.0506896794      1.04e-05  
    7   -7859.0506900541      3.40e-06  
    8   -7859.0506900867      1.31e-06  
    9   -7859.0506900914      2.95e-07  
   10   -7859.0506900915      1.77e-07  
   11   -7859.0506900916      3.28e-08  
   12   -7859.0506900916      8.26e-09  Convergence criterion met
 ---------------------------------------
 SCF time:   CPU 22.16s  wall 6.00s 
 SCF   energy in the final basis set =    -7859.0506900916
 Total energy in the final basis set =    -7859.0506900916

 --------------------------------------------------------------
             Orbital Energies (a.u.) and Symmetries
 --------------------------------------------------------------

 Alpha MOs, Restricted
 -- Occupied --                  
******* -176.32 -165.73 -165.72 -165.72 -101.61  -77.12  -35.82
  1 A'    2 A'    3 A'    1 A"    4 A'    5 A'    6 A'    7 A'                 
-31.312 -31.307 -31.306 -24.726 -22.963 -22.962 -22.961 -22.957
  8 A'    2 A"    9 A'   10 A'   11 A'    3 A"   12 A'    4 A"                 
-22.957 -10.356  -9.518  -7.284  -7.272  -7.272  -6.614  -6.368
 13 A'   14 A'   15 A'   16 A'   17 A'    5 A"   18 A'   19 A'                 
 -4.780  -4.776  -4.773  -4.771  -4.766  -4.765  -2.046  -2.042
 20 A'   21 A'    6 A"   22 A'    7 A"   23 A'   24 A'    8 A"                 
 -2.041  -2.029  -2.029  -1.225  -0.881  -0.779  -0.670  -0.587
 25 A'    9 A"   26 A'   27 A'   28 A'   29 A'   30 A'   31 A'                 
 -0.516  -0.481  -0.465  -0.410  -0.381  -0.366  -0.326  -0.326
 32 A'   10 A"   33 A'   34 A'   11 A"   35 A'   36 A'   12 A"                 
 -0.286  -0.283
 37 A'   13 A"                                                                 
 -- Virtual --                   
 -0.137  -0.098  -0.075  -0.012   0.018   0.031   0.040   0.041
 38 A'   14 A"   39 A'   40 A'   41 A'   42 A'   15 A"   43 A'                 
  0.058   0.083   0.087   0.095   0.098   0.099   0.124   0.146
 44 A'   16 A"   45 A'   46 A'   17 A"   47 A'   48 A'   49 A'                 
  0.159   0.197   0.206   0.247   0.263   0.268   0.271   0.290
 50 A'   51 A'   18 A"   52 A'   53 A'   19 A"   54 A'   20 A"                 
  0.300   0.343   0.353   0.380   0.391   0.394   0.397   0.404
 55 A'   56 A'   57 A'   21 A"   22 A"   58 A'   59 A'   60 A'                 
  0.449   0.453   0.457   0.472   0.517   0.549   0.583   0.625
 61 A'   23 A"   62 A'   63 A'   24 A"   64 A'   65 A'   25 A"                 
  0.626   0.659   0.764   0.804   0.829   0.844   0.851   0.858
 66 A'   26 A"   67 A'   68 A'   27 A"   69 A'   70 A'   28 A"                 
  0.872   1.013   1.042   1.104   1.235   1.281   1.299   1.333
 71 A'   72 A'   73 A'   74 A'   29 A"   30 A"   75 A'   76 A'                 
  1.382   1.414   1.444   1.487   1.544   1.575   1.632   1.686
 77 A'   31 A"   78 A'   32 A"   33 A"   79 A'   80 A'   81 A'                 
  1.713   1.895   1.957   2.217   2.253   2.348   2.624   2.829
 82 A'   83 A'   84 A'   34 A"   85 A'   86 A'   35 A"   87 A'                 
  3.095   3.754   3.759   3.854   3.877   3.946   3.956   3.957
 88 A'   36 A"   89 A'   37 A"   90 A'   38 A"   39 A"   91 A'                 
  3.992   4.091   4.285   4.533   5.971   5.996   6.013   6.276
 92 A'   93 A'   94 A'   95 A'   40 A"   96 A'   97 A'   41 A"                 
  6.325   6.401   6.940   9.639  13.770  13.887  14.030  23.341
 98 A'   99 A'  100 A'  101 A'   42 A"  102 A'  103 A'  104 A'                 
 25.756  25.823  26.190  27.740  28.317  28.336  28.351  28.520
 43 A"  105 A'  106 A'  107 A'   44 A"  108 A'  109 A'   45 A"                 
 28.524  28.524  28.539  28.601  66.721 127.863 127.878 127.895
 46 A"  110 A'  111 A'  112 A'  113 A'   47 A"  114 A'  115 A'                 
151.554 163.076 215.6161901.713
116 A'  117 A'  118 A'  119 A'                                                 

 Beta MOs, Restricted
 -- Occupied --                  
******* -176.32 -165.73 -165.72 -165.72 -101.61  -77.12  -35.82
  1 A'    2 A'    3 A'    1 A"    4 A'    5 A'    6 A'    7 A'                 
-31.312 -31.307 -31.306 -24.726 -22.963 -22.962 -22.961 -22.957
  8 A'    2 A"    9 A'   10 A'   11 A'    3 A"   12 A'    4 A"                 
-22.957 -10.356  -9.518  -7.284  -7.272  -7.272  -6.614  -6.368
 13 A'   14 A'   15 A'   16 A'   17 A'    5 A"   18 A'   19 A'                 
 -4.780  -4.776  -4.773  -4.771  -4.766  -4.765  -2.046  -2.042
 20 A'   21 A'    6 A"   22 A'    7 A"   23 A'   24 A'    8 A"                 
 -2.041  -2.029  -2.029  -1.225  -0.881  -0.779  -0.670  -0.587
 25 A'    9 A"   26 A'   27 A'   28 A'   29 A'   30 A'   31 A'                 
 -0.516  -0.481  -0.465  -0.410  -0.381  -0.366  -0.326  -0.326
 32 A'   10 A"   33 A'   34 A'   11 A"   35 A'   36 A'   12 A"                 
 -0.286  -0.283
 37 A'   13 A"                                                                 
 -- Virtual --                   
 -0.137  -0.098  -0.075  -0.012   0.018   0.031   0.040   0.041
 38 A'   14 A"   39 A'   40 A'   41 A'   42 A'   15 A"   43 A'                 
  0.058   0.083   0.087   0.095   0.098   0.099   0.124   0.146
 44 A'   16 A"   45 A'   46 A'   17 A"   47 A'   48 A'   49 A'                 
  0.159   0.197   0.206   0.247   0.263   0.268   0.271   0.290
 50 A'   51 A'   18 A"   52 A'   53 A'   19 A"   54 A'   20 A"                 
  0.300   0.343   0.353   0.380   0.391   0.394   0.397   0.404
 55 A'   56 A'   57 A'   21 A"   22 A"   58 A'   59 A'   60 A'                 
  0.449   0.453   0.457   0.472   0.517   0.549   0.583   0.625
 61 A'   23 A"   62 A'   63 A'   24 A"   64 A'   65 A'   25 A"                 
  0.626   0.659   0.764   0.804   0.829   0.844   0.851   0.858
 66 A'   26 A"   67 A'   68 A'   27 A"   69 A'   70 A'   28 A"                 
  0.872   1.013   1.042   1.104   1.235   1.281   1.299   1.333
 71 A'   72 A'   73 A'   74 A'   29 A"   30 A"   75 A'   76 A'                 
  1.382   1.414   1.444   1.487   1.544   1.575   1.632   1.686
 77 A'   31 A"   78 A'   32 A"   33 A"   79 A'   80 A'   81 A'                 
  1.713   1.895   1.957   2.217   2.253   2.348   2.624   2.829
 82 A'   83 A'   84 A'   34 A"   85 A'   86 A'   35 A"   87 A'                 
  3.095   3.754   3.759   3.854   3.877   3.946   3.956   3.957
 88 A'   36 A"   89 A'   37 A"   90 A'   38 A"   39 A"   91 A'                 
  3.992   4.091   4.285   4.533   5.971   5.996   6.013   6.276
 92 A'   93 A'   94 A'   95 A'   40 A"   96 A'   97 A'   41 A"                 
  6.325   6.401   6.940   9.639  13.770  13.887  14.030  23.341
 98 A'   99 A'  100 A'  101 A'   42 A"  102 A'  103 A'  104 A'                 
 25.756  25.823  26.190  27.740  28.317  28.336  28.351  28.520
 43 A"  105 A'  106 A'  107 A'   44 A"  108 A'  109 A'   45 A"                 
 28.524  28.524  28.539  28.601  66.721 127.863 127.878 127.895
 46 A"  110 A'  111 A'  112 A'  113 A'   47 A"  114 A'  115 A'                 
151.554 163.076 215.6161901.713
116 A'  117 A'  118 A'  119 A'                                                 
 --------------------------------------------------------------

          Ground-State Mulliken Net Atomic Charges

     Atom                 Charge (a.u.)
  ----------------------------------------
      1 C                    -0.178751
      2 P                     0.128838
      3 I                    -0.093526
      4 Cl                    0.221494
      5 F                    -0.078055
  ----------------------------------------
  Sum of atomic charges =    -0.000000

 -----------------------------------------------------------------
                    Cartesian Multipole Moments
 -----------------------------------------------------------------
    Charge (ESU x 10^10)
                -0.0000
    Dipole Moment (Debye)
         X      -0.1120      Y       1.1620      Z       0.0000
       Tot       1.1674
    Quadrupole Moments (Debye-Ang)
        XX     -61.7497     XY       2.3535     YY     -67.7410
        XZ      -0.0000     YZ      -0.0000     ZZ     -65.1169
    Octopole Moments (Debye-Ang^2)
       XXX     -63.5152    XXY      -0.5404    XYY     -24.6399
       YYY      -4.5516    XXZ      -0.0000    XYZ      -0.0000
       YYZ       0.0000    XZZ     -21.4544    YZZ      -2.4613
       ZZZ       0.0000
    Hexadecapole Moments (Debye-Ang^3)
      XXXX   -1658.2071   XXXY      19.1774   XXYY    -344.9814
      XYYY      -4.5777   YYYY    -244.8794   XXXZ      -0.0000
      XXYZ      -0.0000   XYYZ       0.0000   YYYZ      -0.0000
      XXZZ    -320.8744   XYZZ      -3.6633   YYZZ     -53.5582
      XZZZ      -0.0000   YZZZ       0.0000   ZZZZ     -85.5808
 -----------------------------------------------------------------
 Calculating analytic gradient of the SCF energy
 Gradient of SCF Energy
            1           2           3           4           5
    1  -0.0749995   0.0661930  -0.0170078   0.0561606  -0.0303463
    2   0.1228680  -0.0837644   0.0029309   0.0210768  -0.0631113
    3  -0.0000000   0.0000000   0.0000000   0.0000000  -0.0000000
 Max gradient component =       1.229E-01
 RMS gradient           =       5.223E-02
 Gradient time:  CPU 6.62 s  wall 1.76 s
 Geometry Optimization Parameters
   NAtoms,    NIC,     NZ,  NCons,   NDum,   NFix, NCnnct, MaxDiis
        5      20       5       0       0       0       0       0

 Cartesian Hessian Update
 Hessian Updated using BFGS Update


** GEOMETRY OPTIMIZATION IN DELOCALIZED INTERNAL COORDINATES **
   Searching for a Minimum

   Optimization Cycle:   2

                       Coordinates (Angstroms)
     ATOM                X               Y               Z
      1  C         1.7564587688   -0.2737954256    0.0000000000
      2  P         0.6578652330    0.8453109663    0.0000000000
      3  I        -1.7523637144   -0.0314523919    0.0000000000
      4  Cl        3.6216280251    0.2161439113    0.0000000000
      5  F         1.4483177873   -1.7141737685    0.0000000000
   Point Group: cs    Number of degrees of freedom:     7


   Energy is  -7859.050690092

 Hessian Updated using BFGS Update

  6 Hessian modes will be used to form the next step
  Hessian Eigenvalues:
     0.072539    0.097816    0.207371    0.250571    0.267064    0.860568

 Minimum Search - Taking Simple RFO Step
 Searching for Lamda that Minimizes Along All modes
 Value Taken    Lamda =  -0.07880422
 Calculated Step too Large.  Step scaled by  0.472563
 Step Taken.  Stepsize is  0.300000

                             Maximum     Tolerance    Cnvgd?
         Gradient           0.102428      0.000300      NO
         Displacement       0.188190      0.001200      NO
         Energy change     -0.047579      0.000001      NO


 New Cartesian Coordinates Obtained by Inverse Iteration

 Displacement from previous Coordinates is:  0.388051
 ----------------------------------------------------------------
             Standard Nuclear Orientation (Angstroms)
    I     Atom           X                Y                Z
 ----------------------------------------------------------------
    1      C       1.7432264607    -0.2718946746     0.0000000000
    2      P       0.6578370746     0.9167971419     0.0000000000
    3      I      -1.6638645266    -0.0923464899     0.0000000000
    4      Cl      3.5223572712     0.1237919294     0.0000000000
    5      F       1.4723498197    -1.6343146152     0.0000000000
 ----------------------------------------------------------------
 Molecular Point Group                 Cs    NOp =  2
 Largest Abelian Subgroup              Cs    NOp =  2
 Nuclear Repulsion Energy =   561.4146886700 hartrees
 There are       50 alpha and       50 beta electrons
 Applying Cartesian multipole field
    Component          Value
    ---------          -----
     (2,0,0)        1.00000E-11
     (0,2,0)        2.00000E-11
     (0,0,2)       -3.00000E-11
 Nucleus-field energy     =     0.0000000171 hartrees
 Requested basis set is 6-311++G(d,p)
 There are 62 shells and 166 basis functions
 A cutoff of  1.0D-11 yielded   1488 shell pairs
 There are     11479 function pairs (     12756 Cartesian)
 Smallest overlap matrix eigenvalue = 5.65E-04
 Guess MOs from SCF MO coefficient file

 -----------------------------------------------------------------------
  General SCF calculation program by
  Eric Jon Sundstrom, Paul Horn, Yuezhi Mao, Dmitri Zuev, Alec White,
  David Stuck, Shaama M.S., Shane Yost, Joonho Lee, David Small,
  Daniel Levine, Susi Lehtola, Hugh Burton, Evgeny Epifanovsky
 -----------------------------------------------------------------------
 Exchange:     0.2000 Hartree-Fock + 0.0800 Slater + 0.7200 B88
 Correlation:  0.1900 VWN1RPA + 0.8100 LYP
 Using SG-1 standard quadrature grid
 using 4 threads for integral computing
 -------------------------------------------------------
 OpenMP Integral computing Module                
 Release: version 2.0, May 2017, Q-Chem Inc. Pleasanton 
 -------------------------------------------------------
 -------------------------------------------------------
 OpenMP BLAS3 based DFT computing Module                
 Release: version 1.0, May 2013, Q-Chem Inc. Pittsburgh 
 -------------------------------------------------------
 A restricted SCF calculation will be
 performed using DIIS
 SCF converges when DIIS error is below 1.0e-08
 ---------------------------------------
  Cycle       Energy         DIIS error
 ---------------------------------------
    1   -7859.0729195858      1.28e-03  
    2   -7859.0805400639      2.76e-04  
    3   -7859.0805326105      2.70e-04  
    4   -7859.0808060928      1.23e-04  
    5   -7859.0808574517      3.94e-05  
    6   -7859.0808627291      1.03e-05  
    7   -7859.0808630966      3.86e-06  
    8   -7859.0808631414      1.20e-06  
    9   -7859.0808631461      4.28e-07  
   10   -7859.0808631465      1.45e-07  
   11   -7859.0808631465      2.62e-08  
   12   -7859.0808631466      5.64e-09  Convergence criterion met
 ---------------------------------------
 SCF time:   CPU 22.58s  wall 6.00s 
 SCF   energy in the final basis set =    -7859.0808631466
 Total energy in the final basis set =    -7859.0808631466

 --------------------------------------------------------------
             Orbital Energies (a.u.) and Symmetries
 --------------------------------------------------------------

 Alpha MOs, Restricted
 -- Occupied --                  
******* -176.32 -165.72 -165.72 -165.72 -101.60  -77.11  -35.81
  1 A'    2 A'    3 A'    1 A"    4 A'    5 A'    6 A'    7 A'                 
-31.307 -31.301 -31.301 -24.738 -22.957 -22.956 -22.956 -22.952
  8 A'    2 A"    9 A'   10 A'   11 A'    3 A"   12 A'   13 A'                 
-22.952 -10.354  -9.517  -7.282  -7.271  -7.271  -6.608  -6.363
  4 A"   14 A'   15 A'   16 A'   17 A'    5 A"   18 A'   19 A'                 
 -4.775  -4.770  -4.766  -4.765  -4.761  -4.760  -2.040  -2.036
 20 A'   21 A'    6 A"   22 A'    7 A"   23 A'   24 A'    8 A"                 
 -2.036  -2.024  -2.024  -1.261  -0.897  -0.767  -0.668  -0.607
 25 A'    9 A"   26 A'   27 A'   28 A'   29 A'   30 A'   31 A'                 
 -0.534  -0.505  -0.476  -0.408  -0.386  -0.368  -0.326  -0.319
 32 A'   10 A"   33 A'   34 A'   11 A"   35 A'   36 A'   12 A"                 
 -0.283  -0.273
 37 A'   13 A"                                                                 
 -- Virtual --                   
 -0.114  -0.095  -0.039  -0.009   0.019   0.035   0.041   0.049
 38 A'   14 A"   39 A'   40 A'   41 A'   42 A'   15 A"   43 A'                 
  0.059   0.082   0.087   0.096   0.098   0.106   0.123   0.153
 44 A'   16 A"   45 A'   17 A"   46 A'   47 A'   48 A'   49 A'                 
  0.163   0.201   0.209   0.240   0.263   0.271   0.276   0.291
 50 A'   51 A'   18 A"   52 A'   53 A'   19 A"   54 A'   20 A"                 
  0.294   0.338   0.349   0.378   0.391   0.395   0.404   0.408
 55 A'   56 A'   57 A'   21 A"   58 A'   22 A"   59 A'   60 A'                 
  0.445   0.452   0.464   0.480   0.512   0.572   0.581   0.622
 61 A'   23 A"   62 A'   63 A'   24 A"   64 A'   65 A'   25 A"                 
  0.628   0.671   0.770   0.825   0.827   0.855   0.855   0.859
 66 A'   26 A"   67 A'   27 A"   68 A'   69 A'   28 A"   70 A'                 
  0.879   0.999   1.050   1.117   1.256   1.285   1.308   1.337
 71 A'   72 A'   73 A'   74 A'   29 A"   30 A"   75 A'   76 A'                 
  1.365   1.412   1.440   1.475   1.543   1.611   1.675   1.692
 77 A'   31 A"   78 A'   32 A"   33 A"   79 A'   80 A'   81 A'                 
  1.783   1.868   1.927   2.218   2.266   2.383   2.619   2.911
 82 A'   83 A'   84 A'   34 A"   85 A'   86 A'   35 A"   87 A'                 
  3.107   3.739   3.745   3.901   3.929   3.951   3.962   3.964
 88 A'   36 A"   89 A'   37 A"   90 A'   38 A"   39 A"   91 A'                 
  4.006   4.105   4.296   4.619   5.976   6.004   6.022   6.262
 92 A'   93 A'   94 A'   95 A'   40 A"   96 A'   97 A'   41 A"                 
  6.317   6.459   6.932   9.660  13.777  13.899  14.009  23.349
 98 A'   99 A'  100 A'  101 A'   42 A"  102 A'  103 A'  104 A'                 
 25.766  25.858  26.236  27.752  28.322  28.344  28.359  28.525
 43 A"  105 A'  106 A'  107 A'   44 A"  108 A'  109 A'   45 A"                 
 28.530  28.531  28.548  28.610  66.709 127.868 127.887 127.902
 46 A"  110 A'  111 A'  112 A'  113 A'   47 A"  114 A'  115 A'                 
151.565 163.055 215.6381901.724
116 A'  117 A'  118 A'  119 A'                                                 

 Beta MOs, Restricted
 -- Occupied --                  
******* -176.32 -165.72 -165.72 -165.72 -101.60  -77.11  -35.81
  1 A'    2 A'    3 A'    1 A"    4 A'    5 A'    6 A'    7 A'                 
-31.307 -31.301 -31.301 -24.738 -22.957 -22.956 -22.956 -22.952
  8 A'    2 A"    9 A'   10 A'   11 A'    3 A"   12 A'   13 A'                 
-22.952 -10.354  -9.517  -7.282  -7.271  -7.271  -6.608  -6.363
  4 A"   14 A'   15 A'   16 A'   17 A'    5 A"   18 A'   19 A'                 
 -4.775  -4.770  -4.766  -4.765  -4.761  -4.760  -2.040  -2.036
 20 A'   21 A'    6 A"   22 A'    7 A"   23 A'   24 A'    8 A"                 
 -2.036  -2.024  -2.024  -1.261  -0.897  -0.767  -0.668  -0.607
 25 A'    9 A"   26 A'   27 A'   28 A'   29 A'   30 A'   31 A'                 
 -0.534  -0.505  -0.476  -0.408  -0.386  -0.368  -0.326  -0.319
 32 A'   10 A"   33 A'   34 A'   11 A"   35 A'   36 A'   12 A"                 
 -0.283  -0.273
 37 A'   13 A"                                                                 
 -- Virtual --                   
 -0.114  -0.095  -0.039  -0.009   0.019   0.035   0.041   0.049
 38 A'   14 A"   39 A'   40 A'   41 A'   42 A'   15 A"   43 A'                 
  0.059   0.082   0.087   0.096   0.098   0.106   0.123   0.153
 44 A'   16 A"   45 A'   17 A"   46 A'   47 A'   48 A'   49 A'                 
  0.163   0.201   0.209   0.240   0.263   0.271   0.276   0.291
 50 A'   51 A'   18 A"   52 A'   53 A'   19 A"   54 A'   20 A"                 
  0.294   0.338   0.349   0.378   0.391   0.395   0.404   0.408
 55 A'   56 A'   57 A'   21 A"   58 A'   22 A"   59 A'   60 A'                 
  0.445   0.452   0.464   0.480   0.512   0.572   0.581   0.622
 61 A'   23 A"   62 A'   63 A'   24 A"   64 A'   65 A'   25 A"                 
  0.628   0.671   0.770   0.825   0.827   0.855   0.855   0.859
 66 A'   26 A"   67 A'   27 A"   68 A'   69 A'   28 A"   70 A'                 
  0.879   0.999   1.050   1.117   1.256   1.285   1.308   1.337
 71 A'   72 A'   73 A'   74 A'   29 A"   30 A"   75 A'   76 A'                 
  1.365   1.412   1.440   1.475   1.543   1.611   1.675   1.692
 77 A'   31 A"   78 A'   32 A"   33 A"   79 A'   80 A'   81 A'                 
  1.783   1.868   1.927   2.218   2.266   2.383   2.619   2.911
 82 A'   83 A'   84 A'   34 A"   85 A'   86 A'   35 A"   87 A'                 
  3.107   3.739   3.745   3.901   3.929   3.951   3.962   3.964
 88 A'   36 A"   89 A'   37 A"   90 A'   38 A"   39 A"   91 A'                 
  4.006   4.105   4.296   4.619   5.976   6.004   6.022   6.262
 92 A'   93 A'   94 A'   95 A'   40 A"   96 A'   97 A'   41 A"                 
  6.317   6.459   6.932   9.660  13.777  13.899  14.009  23.349
 98 A'   99 A'  100 A'  101 A'   42 A"  102 A'  103 A'  104 A'                 
 25.766  25.858  26.236  27.752  28.322  28.344  28.359  28.525
 43 A"  105 A'  106 A'  107 A'   44 A"  108 A'  109 A'   45 A"                 
 28.530  28.531  28.548  28.610  66.709 127.868 127.887 127.902
 46 A"  110 A'  111 A'  112 A'  113 A'   47 A"  114 A'  115 A'                 
151.565 163.055 215.6381901.724
116 A'  117 A'  118 A'  119 A'                                                 
 --------------------------------------------------------------

          Ground-State Mulliken Net Atomic Charges

     Atom                 Charge (a.u.)
  ----------------------------------------
      1 C                    -0.243938
      2 P                     0.118178
      3 I                    -0.111434
      4 Cl                    0.254171
      5 F                    -0.016977
  ----------------------------------------
  Sum of atomic charges =     0.000000

 -----------------------------------------------------------------
                    Cartesian Multipole Moments
 -----------------------------------------------------------------
    Charge (ESU x 10^10)
                 0.0000
    Dipole Moment (Debye)
         X       0.3019      Y       0.8276      Z      -0.0000
       Tot       0.8809
    Quadrupole Moments (Debye-Ang)
        XX     -61.6671     XY       1.8946     YY     -66.8511
        XZ      -0.0000     YZ       0.0000     ZZ     -65.1486
    Octopole Moments (Debye-Ang^2)
       XXX     -63.8117    XXY      -1.2882    XYY     -25.1293
       YYY      -1.3489    XXZ      -0.0000    XYZ       0.0000
       YYZ       0.0000    XZZ     -22.0887    YZZ      -1.2348
       ZZZ      -0.0000
    Hexadecapole Moments (Debye-Ang^3)
      XXXX   -1565.5643   XXXY      15.6584   XXYY    -324.7660
      XYYY      -5.6557   YYYY    -241.7610   XXXZ      -0.0000
      XXYZ       0.0000   XYYZ      -0.0000   YYYZ       0.0000
      XXZZ    -301.6759   XYZZ      -3.5703   YYZZ     -53.4328
      XZZZ      -0.0000   YZZZ       0.0000   ZZZZ     -86.1014
 -----------------------------------------------------------------
 Calculating analytic gradient of the SCF energy
 Gradient of SCF Energy
            1           2           3           4           5
    1  -0.0440190   0.0395342  -0.0111845   0.0328545  -0.0171852
    2   0.0751031  -0.0512523   0.0011440   0.0109557  -0.0359504
    3  -0.0000000   0.0000000   0.0000000   0.0000000  -0.0000000
 Max gradient component =       7.510E-02
 RMS gradient           =       3.129E-02
 Gradient time:  CPU 6.79 s  wall 1.80 s
 Geometry Optimization Parameters
   NAtoms,    NIC,     NZ,  NCons,   NDum,   NFix, NCnnct, MaxDiis
        5      20       5       0       0       0       0       0

 Cartesian Hessian Update
 Hessian Updated using BFGS Update


** GEOMETRY OPTIMIZATION IN DELOCALIZED INTERNAL COORDINATES **
   Searching for a Minimum

   Optimization Cycle:   3

                       Coordinates (Angstroms)
     ATOM                X               Y               Z
      1  C         1.7432264607   -0.2718946746    0.0000000000
      2  P         0.6578370746    0.9167971419    0.0000000000
      3  I        -1.6638645266   -0.0923464899    0.0000000000
      4  Cl        3.5223572712    0.1237919294    0.0000000000
      5  F         1.4723498197   -1.6343146152    0.0000000000
   Point Group: cs    Number of degrees of freedom:     7


   Energy is  -7859.080863147

 Hessian Updated using BFGS Update

  7 Hessian modes will be used to form the next step
  Hessian Eigenvalues:
     0.075906    0.141948    0.208923    0.250148    0.251297    0.268711
     0.814087

 Minimum Search - Taking Simple RFO Step
 Searching for Lamda that Minimizes Along All modes
 Value Taken    Lamda =  -0.02718673
 Calculated Step too Large.  Step scaled by  0.820304
 Step Taken.  Stepsize is  0.300000

                             Maximum     Tolerance    Cnvgd?
         Gradient           0.061234      0.000300      NO
         Displacement       0.188831      0.001200      NO
         Energy change     -0.030173      0.000001      NO


 New Cartesian Coordinates Obtained by Inverse Iteration

 Displacement from previous Coordinates is:  0.417012
 ----------------------------------------------------------------
             Standard Nuclear Orientation (Angstroms)
    I     Atom           X                Y                Z
 ----------------------------------------------------------------
    1      C       1.7243724154    -0.2712986129     0.0000000000
    2      P       0.6571765753     0.9951054365     0.0000000000
    3      I      -1.5506762346    -0.1606627453     0.0000000000
    4      Cl      3.4201160354     0.0343946808     0.0000000000
    5      F       1.4809173081    -1.5555054674     0.0000000000
 ----------------------------------------------------------------
 Molecular Point Group                 Cs    NOp =  2
 Largest Abelian Subgroup              Cs    NOp =  2
 Nuclear Repulsion Energy =   578.6663794613 hartrees
 There are       50 alpha and       50 beta electrons
 Applying Cartesian multipole field
    Component          Value
    ---------          -----
     (2,0,0)        1.00000E-11
     (0,2,0)        2.00000E-11
     (0,0,2)       -3.00000E-11
 Nucleus-field energy     =     0.0000000160 hartrees
 Requested basis set is 6-311++G(d,p)
 There are 62 shells and 166 basis functions
 A cutoff of  1.0D-11 yielded   1503 shell pairs
 There are     11589 function pairs (     12885 Cartesian)
 Smallest overlap matrix eigenvalue = 4.43E-04
 Guess MOs from SCF MO coefficient file

 -----------------------------------------------------------------------
  General SCF calculation program by
  Eric Jon Sundstrom, Paul Horn, Yuezhi Mao, Dmitri Zuev, Alec White,
  David Stuck, Shaama M.S., Shane Yost, Joonho Lee, David Small,
  Daniel Levine, Susi Lehtola, Hugh Burton, Evgeny Epifanovsky
 -----------------------------------------------------------------------
 Exchange:     0.2000 Hartree-Fock + 0.0800 Slater + 0.7200 B88
 Correlation:  0.1900 VWN1RPA + 0.8100 LYP
 Using SG-1 standard quadrature grid
 using 4 threads for integral computing
 -------------------------------------------------------
 OpenMP Integral computing Module                
 Release: version 2.0, May 2017, Q-Chem Inc. Pleasanton 
 -------------------------------------------------------
 -------------------------------------------------------
 OpenMP BLAS3 based DFT computing Module                
 Release: version 1.0, May 2013, Q-Chem Inc. Pittsburgh 
 -------------------------------------------------------
 A restricted SCF calculation will be
 performed using DIIS
 SCF converges when DIIS error is below 1.0e-08
 ---------------------------------------
  Cycle       Energy         DIIS error
 ---------------------------------------
    1   -7859.0824963229      1.44e-03  
    2   -7859.0915020170      3.24e-04  
    3   -7859.0914928598      3.11e-04  
    4   -7859.0918658289      1.32e-04  
    5   -7859.0919218411      4.68e-05  
    6   -7859.0919289787      1.30e-05  
    7   -7859.0919295745      5.42e-06  
    8   -7859.0919296566      1.40e-06  
    9   -7859.0919296631      4.73e-07  
   10   -7859.0919296635      1.16e-07  
   11   -7859.0919296635      2.30e-08  
   12   -7859.0919296635      4.55e-09  Convergence criterion met
 ---------------------------------------
 SCF time:   CPU 23.12s  wall 6.00s 
 SCF   energy in the final basis set =    -7859.0919296635
 Total energy in the final basis set =    -7859.0919296635

 --------------------------------------------------------------
             Orbital Energies (a.u.) and Symmetries
 --------------------------------------------------------------

 Alpha MOs, Restricted
 -- Occupied --                  
******* -176.31 -165.71 -165.71 -165.71 -101.60  -77.10  -35.81
  1 A'    2 A'    3 A'    1 A"    4 A'    5 A'    6 A'    7 A'                 
-31.300 -31.295 -31.295 -24.752 -22.951 -22.950 -22.950 -22.946
  8 A'    2 A"    9 A'   10 A'   11 A'    3 A"   12 A'   13 A'                 
-22.946 -10.352  -9.516  -7.281  -7.271  -7.271  -6.600  -6.357
  4 A"   14 A'   15 A'   16 A'    5 A"   17 A'   18 A'   19 A'                 
 -4.769  -4.763  -4.758  -4.758  -4.755  -4.755  -2.034  -2.030
 20 A'   21 A'    6 A"   22 A'    7 A"   23 A'   24 A'    8 A"                 
 -2.030  -2.018  -2.018  -1.305  -0.917  -0.757  -0.669  -0.623
 25 A'   26 A'    9 A"   27 A'   28 A'   29 A'   30 A'   31 A'                 
 -0.555  -0.534  -0.487  -0.404  -0.392  -0.370  -0.327  -0.314
 32 A'   10 A"   33 A'   34 A'   11 A"   35 A'   36 A'   12 A"                 
 -0.280  -0.261
 37 A'   13 A"                                                                 
 -- Virtual --                   
 -0.094  -0.091  -0.011  -0.005   0.020   0.035   0.041   0.054
 38 A'   14 A"   39 A'   40 A'   41 A'   42 A'   15 A"   43 A'                 
  0.066   0.079   0.087   0.095   0.103   0.109   0.125   0.157
 44 A'   16 A"   45 A'   17 A"   46 A'   47 A'   48 A'   49 A'                 
  0.179   0.203   0.213   0.237   0.262   0.273   0.279   0.291
 50 A'   51 A'   18 A"   52 A'   53 A'   19 A"   54 A'   55 A'                 
  0.291   0.332   0.346   0.376   0.390   0.401   0.413   0.420
 20 A"   56 A'   57 A'   21 A"   58 A'   22 A"   59 A'   60 A'                 
  0.444   0.449   0.479   0.493   0.505   0.573   0.599   0.623
 61 A'   23 A"   62 A'   63 A'   24 A"   64 A'   65 A'   25 A"                 
  0.642   0.686   0.762   0.821   0.838   0.850   0.867   0.879
 66 A'   26 A"   67 A'   27 A"   68 A'   28 A"   69 A'   70 A'                 
  0.903   0.961   1.082   1.130   1.273   1.290   1.313   1.334
 71 A'   72 A'   73 A'   74 A'   29 A"   30 A"   75 A'   76 A'                 
  1.370   1.418   1.420   1.462   1.548   1.644   1.686   1.713
 77 A'   31 A"   78 A'   32 A"   33 A"   79 A'   80 A'   81 A'                 
  1.800   1.887   1.929   2.219   2.276   2.410   2.617   3.015
 82 A'   83 A'   84 A'   34 A"   85 A'   86 A'   35 A"   87 A'                 
  3.120   3.723   3.731   3.958   3.960   3.970   3.971   4.000
 88 A'   36 A"   89 A'   37 A"   38 A"   39 A"   90 A'   91 A'                 
  4.028   4.122   4.313   4.664   5.982   6.014   6.035   6.246
 92 A'   93 A'   94 A'   95 A'   40 A"   96 A'   97 A'   41 A"                 
  6.305   6.527   6.920   9.692  13.785  13.909  13.990  23.405
 98 A'   99 A'  100 A'  101 A'   42 A"  102 A'  103 A'  104 A'                 
 25.777  25.892  26.246  27.768  28.328  28.353  28.369  28.532
 43 A"  105 A'  106 A'  107 A'   44 A"  108 A'  109 A'   45 A"                 
 28.537  28.538  28.561  28.622  66.699 127.875 127.897 127.911
 46 A"  110 A'  111 A'  112 A'  113 A'   47 A"  114 A'  115 A'                 
151.581 163.032 215.6721901.740
116 A'  117 A'  118 A'  119 A'                                                 

 Beta MOs, Restricted
 -- Occupied --                  
******* -176.31 -165.71 -165.71 -165.71 -101.60  -77.10  -35.81
  1 A'    2 A'    3 A'    1 A"    4 A'    5 A'    6 A'    7 A'                 
-31.300 -31.295 -31.295 -24.752 -22.951 -22.950 -22.950 -22.946
  8 A'    2 A"    9 A'   10 A'   11 A'    3 A"   12 A'   13 A'                 
-22.946 -10.352  -9.516  -7.281  -7.271  -7.271  -6.600  -6.357
  4 A"   14 A'   15 A'   16 A'    5 A"   17 A'   18 A'   19 A'                 
 -4.769  -4.763  -4.758  -4.758  -4.755  -4.755  -2.034  -2.030
 20 A'   21 A'    6 A"   22 A'    7 A"   23 A'   24 A'    8 A"                 
 -2.030  -2.018  -2.018  -1.305  -0.917  -0.757  -0.669  -0.623
 25 A'   26 A'    9 A"   27 A'   28 A'   29 A'   30 A'   31 A'                 
 -0.555  -0.534  -0.487  -0.404  -0.392  -0.370  -0.327  -0.314
 32 A'   10 A"   33 A'   34 A'   11 A"   35 A'   36 A'   12 A"                 
 -0.280  -0.261
 37 A'   13 A"                                                                 
 -- Virtual --                   
 -0.094  -0.091  -0.011  -0.005   0.020   0.035   0.041   0.054
 38 A'   14 A"   39 A'   40 A'   41 A'   42 A'   15 A"   43 A'                 
  0.066   0.079   0.087   0.095   0.103   0.109   0.125   0.157
 44 A'   16 A"   45 A'   17 A"   46 A'   47 A'   48 A'   49 A'                 
  0.179   0.203   0.213   0.237   0.262   0.273   0.279   0.291
 50 A'   51 A'   18 A"   52 A'   53 A'   19 A"   54 A'   55 A'                 
  0.291   0.332   0.346   0.376   0.390   0.401   0.413   0.420
 20 A"   56 A'   57 A'   21 A"   58 A'   22 A"   59 A'   60 A'                 
  0.444   0.449   0.479   0.493   0.505   0.573   0.599   0.623
 61 A'   23 A"   62 A'   63 A'   24 A"   64 A'   65 A'   25 A"                 
  0.642   0.686   0.762   0.821   0.838   0.850   0.867   0.879
 66 A'   26 A"   67 A'   27 A"   68 A'   28 A"   69 A'   70 A'                 
  0.903   0.961   1.082   1.130   1.273   1.290   1.313   1.334
 71 A'   72 A'   73 A'   74 A'   29 A"   30 A"   75 A'   76 A'                 
  1.370   1.418   1.420   1.462   1.548   1.644   1.686   1.713
 77 A'   31 A"   78 A'   32 A"   33 A"   79 A'   80 A'   81 A'                 
  1.800   1.887   1.929   2.219   2.276   2.410   2.617   3.015
 82 A'   83 A'   84 A'   34 A"   85 A'   86 A'   35 A"   87 A'                 
  3.120   3.723   3.731   3.958   3.960   3.970   3.971   4.000
 88 A'   36 A"   89 A'   37 A"   38 A"   39 A"   90 A'   91 A'                 
  4.028   4.122   4.313   4.664   5.982   6.014   6.035   6.246
 92 A'   93 A'   94 A'   95 A'   40 A"   96 A'   97 A'   41 A"                 
  6.305   6.527   6.920   9.692  13.785  13.909  13.990  23.405
 98 A'   99 A'  100 A'  101 A'   42 A"  102 A'  103 A'  104 A'                 
 25.777  25.892  26.246  27.768  28.328  28.353  28.369  28.532
 43 A"  105 A'  106 A'  107 A'   44 A"  108 A'  109 A'   45 A"                 
 28.537  28.538  28.561  28.622  66.699 127.875 127.897 127.911
 46 A"  110 A'  111 A'  112 A'  113 A'   47 A"  114 A'  115 A'                 
151.581 163.032 215.6721901.740
116 A'  117 A'  118 A'  119 A'                                                 
 --------------------------------------------------------------

          Ground-State Mulliken Net Atomic Charges

     Atom                 Charge (a.u.)
  ----------------------------------------
      1 C                    -0.306146
      2 P                     0.100181
      3 I                    -0.129319
      4 Cl                    0.279858
      5 F                     0.055426
  ----------------------------------------
  Sum of atomic charges =    -0.000000

 -----------------------------------------------------------------
                    Cartesian Multipole Moments
 -----------------------------------------------------------------
    Charge (ESU x 10^10)
                -0.0000
    Dipole Moment (Debye)
         X       0.7601      Y       0.4673      Z       0.0000
       Tot       0.8923
    Quadrupole Moments (Debye-Ang)
        XX     -61.5397     XY       1.3193     YY     -65.8963
        XZ       0.0000     YZ       0.0000     ZZ     -65.2001
    Octopole Moments (Debye-Ang^2)
       XXX     -65.2560    XXY      -1.7412    XYY     -26.2818
       YYY       2.2219    XXZ      -0.0000    XYZ      -0.0000
       YYZ       0.0000    XZZ     -23.2001    YZZ      -0.0145
       ZZZ       0.0000
    Hexadecapole Moments (Debye-Ang^3)
      XXXX   -1461.0517   XXXY      10.2614   XXYY    -302.7101
      XYYY      -7.8708   YYYY    -244.0331   XXXZ      -0.0000
      XXYZ       0.0000   XYYZ       0.0000   YYYZ       0.0000
      XXZZ    -280.2676   XYZZ      -4.1453   YYZZ     -54.3720
      XZZZ      -0.0000   YZZZ       0.0000   ZZZZ     -86.7782
 -----------------------------------------------------------------
 Calculating analytic gradient of the SCF energy
 Gradient of SCF Energy
            1           2           3           4           5
    1  -0.0120240   0.0165923  -0.0012711  -0.0085226   0.0052255
    2   0.0068080  -0.0204389   0.0003018  -0.0034940   0.0168232
    3  -0.0000000   0.0000000  -0.0000000   0.0000000  -0.0000000
 Max gradient component =       2.044E-02
 RMS gradient           =       9.241E-03
 Gradient time:  CPU 7.04 s  wall 1.86 s
 Geometry Optimization Parameters
   NAtoms,    NIC,     NZ,  NCons,   NDum,   NFix, NCnnct, MaxDiis
        5      20       5       0       0       0       0       0

 Cartesian Hessian Update
 Hessian Updated using BFGS Update


** GEOMETRY OPTIMIZATION IN DELOCALIZED INTERNAL COORDINATES **
   Searching for a Minimum

   Optimization Cycle:   4

                       Coordinates (Angstroms)
     ATOM                X               Y               Z
      1  C         1.7243724154   -0.2712986129    0.0000000000
      2  P         0.6571765753    0.9951054365    0.0000000000
      3  I        -1.5506762346   -0.1606627453    0.0000000000
      4  Cl        3.4201160354    0.0343946808    0.0000000000
      5  F         1.4809173081   -1.5555054674    0.0000000000
   Point Group: cs    Number of degrees of freedom:     7


   Energy is  -7859.091929663

 Hessian Updated using BFGS Update

  7 Hessian modes will be used to form the next step
  Hessian Eigenvalues:
     0.075948    0.170206    0.228527    0.250368    0.255014    0.334624
     0.751007

 Minimum Search - Taking Simple RFO Step
 Searching for Lamda that Minimizes Along All modes
 Value Taken    Lamda =  -0.00186673
 Step Taken.  Stepsize is  0.067702

                             Maximum     Tolerance    Cnvgd?
         Gradient           0.029896      0.000300      NO
         Displacement       0.057295      0.001200      NO
         Energy change     -0.011067      0.000001      NO


 New Cartesian Coordinates Obtained by Inverse Iteration

 Displacement from previous Coordinates is:  0.083313
 ----------------------------------------------------------------
             Standard Nuclear Orientation (Angstroms)
    I     Atom           X                Y                Z
 ----------------------------------------------------------------
    1      C       1.7185215223    -0.2704383236     0.0000000000
    2      P       0.6495912093     1.0155199435     0.0000000000
    3      I      -1.5274319274    -0.1702110486     0.0000000000
    4      Cl      3.4303130000     0.0392563061     0.0000000000
    5      F       1.4609122954    -1.5720935859     0.0000000000
 ----------------------------------------------------------------
 Molecular Point Group                 Cs    NOp =  2
 Largest Abelian Subgroup              Cs    NOp =  2
 Nuclear Repulsion Energy =   579.0713144997 hartrees
 There are       50 alpha and       50 beta electrons
 Applying Cartesian multipole field
    Component          Value
    ---------          -----
     (2,0,0)        1.00000E-11
     (0,2,0)        2.00000E-11
     (0,0,2)       -3.00000E-11
 Nucleus-field energy     =     0.0000000159 hartrees
 Requested basis set is 6-311++G(d,p)
 There are 62 shells and 166 basis functions
 A cutoff of  1.0D-11 yielded   1504 shell pairs
 There are     11607 function pairs (     12906 Cartesian)
 Smallest overlap matrix eigenvalue = 4.65E-04
 Guess MOs from SCF MO coefficient file

 -----------------------------------------------------------------------
  General SCF calculation program by
  Eric Jon Sundstrom, Paul Horn, Yuezhi Mao, Dmitri Zuev, Alec White,
  David Stuck, Shaama M.S., Shane Yost, Joonho Lee, David Small,
  Daniel Levine, Susi Lehtola, Hugh Burton, Evgeny Epifanovsky
 -----------------------------------------------------------------------
 Exchange:     0.2000 Hartree-Fock + 0.0800 Slater + 0.7200 B88
 Correlation:  0.1900 VWN1RPA + 0.8100 LYP
 Using SG-1 standard quadrature grid
 using 4 threads for integral computing
 -------------------------------------------------------
 OpenMP Integral computing Module                
 Release: version 2.0, May 2017, Q-Chem Inc. Pleasanton 
 -------------------------------------------------------
 -------------------------------------------------------
 OpenMP BLAS3 based DFT computing Module                
 Release: version 1.0, May 2013, Q-Chem Inc. Pittsburgh 
 -------------------------------------------------------
 A restricted SCF calculation will be
 performed using DIIS
 SCF converges when DIIS error is below 1.0e-08
 ---------------------------------------
  Cycle       Energy         DIIS error
 ---------------------------------------
    1   -7859.0924700500      3.61e-04  
    2   -7859.0926905851      2.73e-04  
    3   -7859.0926875102      2.61e-04  
    4   -7859.0929456717      3.89e-05  
    5   -7859.0929515098      1.10e-05  
    6   -7859.0929517620      3.28e-06  
    7   -7859.0929517915      1.05e-06  
    8   -7859.0929517946      2.46e-07  
    9   -7859.0929517949      5.98e-08  
   10   -7859.0929517948      2.47e-08  
   11   -7859.0929517949      5.75e-09  Convergence criterion met
 ---------------------------------------
 SCF time:   CPU 21.24s  wall 6.00s 
 SCF   energy in the final basis set =    -7859.0929517949
 Total energy in the final basis set =    -7859.0929517949

 --------------------------------------------------------------
             Orbital Energies (a.u.) and Symmetries
 --------------------------------------------------------------

 Alpha MOs, Restricted
 -- Occupied --                  
******* -176.31 -165.72 -165.71 -165.71 -101.60  -77.11  -35.81
  1 A'    2 A'    3 A'    1 A"    4 A'    5 A'    6 A'    7 A'                 
-31.301 -31.296 -31.296 -24.749 -22.952 -22.951 -22.950 -22.947
  8 A'    2 A"    9 A'   10 A'   11 A'    3 A"   12 A'   13 A'                 
-22.947 -10.354  -9.516  -7.280  -7.270  -7.270  -6.603  -6.358
  4 A"   14 A'   15 A'   16 A'    5 A"   17 A'   18 A'   19 A'                 
 -4.769  -4.765  -4.761  -4.760  -4.756  -4.756  -2.035  -2.031
 20 A'   21 A'    6 A"   22 A'    7 A"   23 A'   24 A'    8 A"                 
 -2.031  -2.019  -2.019  -1.294  -0.913  -0.756  -0.669  -0.619
 25 A'   26 A'    9 A"   27 A'   28 A'   29 A'   30 A'   31 A'                 
 -0.549  -0.527  -0.486  -0.404  -0.390  -0.369  -0.329  -0.315
 32 A'   10 A"   33 A'   34 A'   11 A"   35 A'   36 A'   12 A"                 
 -0.280  -0.261
 37 A'   13 A"                                                                 
 -- Virtual --                   
 -0.094  -0.092  -0.017  -0.005   0.019   0.035   0.041   0.053
 14 A"   38 A'   39 A'   40 A'   41 A'   42 A'   15 A"   43 A'                 
  0.064   0.079   0.087   0.095   0.102   0.108   0.124   0.157
 44 A'   16 A"   45 A'   17 A"   46 A'   47 A'   48 A'   49 A'                 
  0.172   0.202   0.213   0.236   0.261   0.274   0.278   0.291
 50 A'   51 A'   18 A"   52 A'   53 A'   19 A"   54 A'   20 A"                 
  0.292   0.327   0.347   0.374   0.387   0.401   0.413   0.420
 55 A'   56 A'   57 A'   21 A"   58 A'   22 A"   59 A'   60 A'                 
  0.444   0.450   0.480   0.492   0.504   0.570   0.598   0.624
 61 A'   23 A"   62 A'   63 A'   24 A"   64 A'   65 A'   25 A"                 
  0.644   0.687   0.766   0.822   0.837   0.849   0.864   0.877
 66 A'   26 A"   67 A'   27 A"   68 A'   28 A"   69 A'   70 A'                 
  0.903   0.950   1.075   1.125   1.268   1.289   1.316   1.342
 71 A'   72 A'   73 A'   74 A'   29 A"   30 A"   75 A'   76 A'                 
  1.374   1.416   1.419   1.456   1.548   1.644   1.678   1.706
 77 A'   31 A"   78 A'   32 A"   33 A"   79 A'   80 A'   81 A'                 
  1.797   1.879   1.918   2.219   2.274   2.407   2.615   2.990
 82 A'   83 A'   84 A'   34 A"   85 A'   86 A'   35 A"   87 A'                 
  3.091   3.726   3.734   3.944   3.957   3.970   3.971   3.981
 88 A'   36 A"   89 A'   37 A"   38 A"   39 A"   90 A'   91 A'                 
  4.029   4.124   4.314   4.653   5.981   6.014   6.035   6.249
 92 A'   93 A'   94 A'   95 A'   40 A"   96 A'   97 A'   41 A"                 
  6.306   6.507   6.906   9.685  13.782  13.906  13.974  23.378
 98 A'   99 A'  100 A'  101 A'   42 A"  102 A'  103 A'  104 A'                 
 25.775  25.885  26.244  27.770  28.328  28.353  28.369  28.531
 43 A"  105 A'  106 A'  107 A'   44 A"  108 A'  109 A'   45 A"                 
 28.536  28.537  28.562  28.623  66.700 127.874 127.897 127.911
 46 A"  110 A'  111 A'  112 A'  113 A'   47 A"  114 A'  115 A'                 
151.582 163.017 215.6651901.742
116 A'  117 A'  118 A'  119 A'                                                 

 Beta MOs, Restricted
 -- Occupied --                  
******* -176.31 -165.72 -165.71 -165.71 -101.60  -77.11  -35.81
  1 A'    2 A'    3 A'    1 A"    4 A'    5 A'    6 A'    7 A'                 
-31.301 -31.296 -31.296 -24.749 -22.952 -22.951 -22.950 -22.947
  8 A'    2 A"    9 A'   10 A'   11 A'    3 A"   12 A'   13 A'                 
-22.947 -10.354  -9.516  -7.280  -7.270  -7.270  -6.603  -6.358
  4 A"   14 A'   15 A'   16 A'    5 A"   17 A'   18 A'   19 A'                 
 -4.769  -4.765  -4.761  -4.760  -4.756  -4.756  -2.035  -2.031
 20 A'   21 A'    6 A"   22 A'    7 A"   23 A'   24 A'    8 A"                 
 -2.031  -2.019  -2.019  -1.294  -0.913  -0.756  -0.669  -0.619
 25 A'   26 A'    9 A"   27 A'   28 A'   29 A'   30 A'   31 A'                 
 -0.549  -0.527  -0.486  -0.404  -0.390  -0.369  -0.329  -0.315
 32 A'   10 A"   33 A'   34 A'   11 A"   35 A'   36 A'   12 A"                 
 -0.280  -0.261
 37 A'   13 A"                                                                 
 -- Virtual --                   
 -0.094  -0.092  -0.017  -0.005   0.019   0.035   0.041   0.053
 14 A"   38 A'   39 A'   40 A'   41 A'   42 A'   15 A"   43 A'                 
  0.064   0.079   0.087   0.095   0.102   0.108   0.124   0.157
 44 A'   16 A"   45 A'   17 A"   46 A'   47 A'   48 A'   49 A'                 
  0.172   0.202   0.213   0.236   0.261   0.274   0.278   0.291
 50 A'   51 A'   18 A"   52 A'   53 A'   19 A"   54 A'   20 A"                 
  0.292   0.327   0.347   0.374   0.387   0.401   0.413   0.420
 55 A'   56 A'   57 A'   21 A"   58 A'   22 A"   59 A'   60 A'                 
  0.444   0.450   0.480   0.492   0.504   0.570   0.598   0.624
 61 A'   23 A"   62 A'   63 A'   24 A"   64 A'   65 A'   25 A"                 
  0.644   0.687   0.766   0.822   0.837   0.849   0.864   0.877
 66 A'   26 A"   67 A'   27 A"   68 A'   28 A"   69 A'   70 A'                 
  0.903   0.950   1.075   1.125   1.268   1.289   1.316   1.342
 71 A'   72 A'   73 A'   74 A'   29 A"   30 A"   75 A'   76 A'                 
  1.374   1.416   1.419   1.456   1.548   1.644   1.678   1.706
 77 A'   31 A"   78 A'   32 A"   33 A"   79 A'   80 A'   81 A'                 
  1.797   1.879   1.918   2.219   2.274   2.407   2.615   2.990
 82 A'   83 A'   84 A'   34 A"   85 A'   86 A'   35 A"   87 A'                 
  3.091   3.726   3.734   3.944   3.957   3.970   3.971   3.981
 88 A'   36 A"   89 A'   37 A"   38 A"   39 A"   90 A'   91 A'                 
  4.029   4.124   4.314   4.653   5.981   6.014   6.035   6.249
 92 A'   93 A'   94 A'   95 A'   40 A"   96 A'   97 A'   41 A"                 
  6.306   6.507   6.906   9.685  13.782  13.906  13.974  23.378
 98 A'   99 A'  100 A'  101 A'   42 A"  102 A'  103 A'  104 A'                 
 25.775  25.885  26.244  27.770  28.328  28.353  28.369  28.531
 43 A"  105 A'  106 A'  107 A'   44 A"  108 A'  109 A'   45 A"                 
 28.536  28.537  28.562  28.623  66.700 127.874 127.897 127.911
 46 A"  110 A'  111 A'  112 A'  113 A'   47 A"  114 A'  115 A'                 
151.582 163.017 215.6651901.742
116 A'  117 A'  118 A'  119 A'                                                 
 --------------------------------------------------------------

          Ground-State Mulliken Net Atomic Charges

     Atom                 Charge (a.u.)
  ----------------------------------------
      1 C                    -0.302135
      2 P                     0.105023
      3 I                    -0.124156
      4 Cl                    0.277908
      5 F                     0.043360
  ----------------------------------------
  Sum of atomic charges =    -0.000000

 -----------------------------------------------------------------
                    Cartesian Multipole Moments
 -----------------------------------------------------------------
    Charge (ESU x 10^10)
                -0.0000
    Dipole Moment (Debye)
         X       0.6513      Y       0.5808      Z      -0.0000
       Tot       0.8727
    Quadrupole Moments (Debye-Ang)
        XX     -61.7695     XY       1.5162     YY     -65.8358
        XZ      -0.0000     YZ       0.0000     ZZ     -65.2509
    Octopole Moments (Debye-Ang^2)
       XXX     -67.4953    XXY      -1.5137    XYY     -27.2299
       YYY       2.7804    XXZ       0.0000    XYZ       0.0000
       YYZ      -0.0000    XZZ     -24.0345    YZZ       0.0942
       ZZZ       0.0000
    Hexadecapole Moments (Debye-Ang^3)
      XXXX   -1454.4855   XXXY       9.6924   XXYY    -301.9621
      XYYY      -9.0451   YYYY    -248.9164   XXXZ       0.0000
      XXYZ       0.0000   XYYZ      -0.0000   YYYZ       0.0000
      XXZZ    -278.9831   XYZZ      -4.6565   YYZZ     -55.2347
      XZZZ       0.0000   YZZZ      -0.0000   ZZZZ     -86.8270
 -----------------------------------------------------------------
 Calculating analytic gradient of the SCF energy
 Gradient of SCF Energy
            1           2           3           4           5
    1  -0.0095639   0.0074626   0.0020320   0.0003776  -0.0003082
    2   0.0100199  -0.0093442   0.0003374   0.0001850  -0.0011981
    3   0.0000000  -0.0000000  -0.0000000  -0.0000000   0.0000000
 Max gradient component =       1.002E-02
 RMS gradient           =       4.767E-03
 Gradient time:  CPU 7.01 s  wall 1.85 s
 Geometry Optimization Parameters
   NAtoms,    NIC,     NZ,  NCons,   NDum,   NFix, NCnnct, MaxDiis
        5      20       5       0       0       0       0       0

 Cartesian Hessian Update
 Hessian Updated using BFGS Update


** GEOMETRY OPTIMIZATION IN DELOCALIZED INTERNAL COORDINATES **
   Searching for a Minimum

   Optimization Cycle:   5

                       Coordinates (Angstroms)
     ATOM                X               Y               Z
      1  C         1.7185215223   -0.2704383236    0.0000000000
      2  P         0.6495912093    1.0155199435    0.0000000000
      3  I        -1.5274319274   -0.1702110486    0.0000000000
      4  Cl        3.4303130000    0.0392563061    0.0000000000
      5  F         1.4609122954   -1.5720935859    0.0000000000
   Point Group: cs    Number of degrees of freedom:     7


   Energy is  -7859.092951795

 Hessian Updated using BFGS Update

  7 Hessian modes will be used to form the next step
  Hessian Eigenvalues:
     0.080278    0.170607    0.234798    0.250429    0.254900    0.430319
     0.480716

 Minimum Search - Taking Simple RFO Step
 Searching for Lamda that Minimizes Along All modes
 Value Taken    Lamda =  -0.00043235
 Step Taken.  Stepsize is  0.036117

                             Maximum     Tolerance    Cnvgd?
         Gradient           0.007878      0.000300      NO
         Displacement       0.020824      0.001200      NO
         Energy change     -0.001022      0.000001      NO


 New Cartesian Coordinates Obtained by Inverse Iteration

 Displacement from previous Coordinates is:  0.053247
 ----------------------------------------------------------------
             Standard Nuclear Orientation (Angstroms)
    I     Atom           X                Y                Z
 ----------------------------------------------------------------
    1      C       1.7262425626    -0.2750679854     0.0000000000
    2      P       0.6437158797     1.0186252183     0.0000000000
    3      I      -1.5481184681    -0.1641577085     0.0000000000
    4      Cl      3.4378488318     0.0391502353     0.0000000000
    5      F       1.4722172937    -1.5765164680     0.0000000000
 ----------------------------------------------------------------
 Molecular Point Group                 Cs    NOp =  2
 Largest Abelian Subgroup              Cs    NOp =  2
 Nuclear Repulsion Energy =   575.9474386806 hartrees
 There are       50 alpha and       50 beta electrons
 Applying Cartesian multipole field
    Component          Value
    ---------          -----
     (2,0,0)        1.00000E-11
     (0,2,0)        2.00000E-11
     (0,0,2)       -3.00000E-11
 Nucleus-field energy     =     0.0000000161 hartrees
 Requested basis set is 6-311++G(d,p)
 There are 62 shells and 166 basis functions
 A cutoff of  1.0D-11 yielded   1501 shell pairs
 There are     11575 function pairs (     12870 Cartesian)
 Smallest overlap matrix eigenvalue = 4.71E-04
 Guess MOs from SCF MO coefficient file

 -----------------------------------------------------------------------
  General SCF calculation program by
  Eric Jon Sundstrom, Paul Horn, Yuezhi Mao, Dmitri Zuev, Alec White,
  David Stuck, Shaama M.S., Shane Yost, Joonho Lee, David Small,
  Daniel Levine, Susi Lehtola, Hugh Burton, Evgeny Epifanovsky
 -----------------------------------------------------------------------
 Exchange:     0.2000 Hartree-Fock + 0.0800 Slater + 0.7200 B88
 Correlation:  0.1900 VWN1RPA + 0.8100 LYP
 Using SG-1 standard quadrature grid
 using 4 threads for integral computing
 -------------------------------------------------------
 OpenMP Integral computing Module                
 Release: version 2.0, May 2017, Q-Chem Inc. Pleasanton 
 -------------------------------------------------------
 -------------------------------------------------------
 OpenMP BLAS3 based DFT computing Module                
 Release: version 1.0, May 2013, Q-Chem Inc. Pittsburgh 
 -------------------------------------------------------
 A restricted SCF calculation will be
 performed using DIIS
 SCF converges when DIIS error is below 1.0e-08
 ---------------------------------------
  Cycle       Energy         DIIS error
 ---------------------------------------
    1   -7859.0931149866      1.32e-04  
    2   -7859.0931478293      1.16e-04  
    3   -7859.0931631833      9.41e-05  
    4   -7859.0931958492      2.05e-05  
    5   -7859.0931972806      5.63e-06  
    6   -7859.0931973717      1.46e-06  
    7   -7859.0931973765      4.59e-07  
    8   -7859.0931973772      1.67e-07  
    9   -7859.0931973773      4.71e-08  
   10   -7859.0931973772      1.41e-08  
   11   -7859.0931973773      3.68e-09  Convergence criterion met
 ---------------------------------------
 SCF time:   CPU 21.14s  wall 6.00s 
 SCF   energy in the final basis set =    -7859.0931973773
 Total energy in the final basis set =    -7859.0931973773

 --------------------------------------------------------------
             Orbital Energies (a.u.) and Symmetries
 --------------------------------------------------------------

 Alpha MOs, Restricted
 -- Occupied --                  
******* -176.31 -165.72 -165.71 -165.71 -101.60  -77.11  -35.81
  1 A'    2 A'    3 A'    1 A"    4 A'    5 A'    6 A'    7 A'                 
-31.301 -31.296 -31.296 -24.750 -22.952 -22.950 -22.950 -22.947
  8 A'    2 A"    9 A'   10 A'   11 A'    3 A"   12 A'   13 A'                 
-22.947 -10.356  -9.516  -7.281  -7.271  -7.271  -6.604  -6.358
  4 A"   14 A'   15 A'   16 A'    5 A"   17 A'   18 A'   19 A'                 
 -4.769  -4.766  -4.762  -4.762  -4.756  -4.755  -2.035  -2.031
 20 A'   21 A'    6 A"   22 A'    7 A"   23 A'   24 A'    8 A"                 
 -2.031  -2.019  -2.019  -1.295  -0.912  -0.753  -0.669  -0.619
 25 A'   26 A'    9 A"   27 A'   28 A'   29 A'   30 A'   31 A'                 
 -0.550  -0.527  -0.487  -0.403  -0.390  -0.369  -0.329  -0.314
 32 A'   10 A"   33 A'   34 A'   11 A"   35 A'   36 A'   12 A"                 
 -0.280  -0.260
 37 A'   13 A"                                                                 
 -- Virtual --                   
 -0.096  -0.094  -0.018  -0.005   0.018   0.035   0.041   0.052
 14 A"   38 A'   39 A'   40 A'   41 A'   42 A'   15 A"   43 A'                 
  0.064   0.079   0.087   0.095   0.101   0.109   0.124   0.156
 44 A'   16 A"   45 A'   17 A"   46 A'   47 A'   48 A'   49 A'                 
  0.172   0.202   0.213   0.236   0.261   0.273   0.278   0.291
 50 A'   51 A'   18 A"   52 A'   53 A'   19 A"   54 A'   55 A'                 
  0.291   0.325   0.346   0.375   0.387   0.401   0.411   0.419
 20 A"   56 A'   57 A'   21 A"   58 A'   22 A"   59 A'   60 A'                 
  0.444   0.449   0.477   0.491   0.502   0.569   0.596   0.624
 61 A'   23 A"   62 A'   63 A'   24 A"   64 A'   65 A'   25 A"                 
  0.640   0.686   0.766   0.822   0.836   0.848   0.863   0.876
 66 A'   26 A"   67 A'   27 A"   68 A'   28 A"   69 A'   70 A'                 
  0.900   0.939   1.074   1.123   1.266   1.289   1.315   1.337
 71 A'   72 A'   73 A'   74 A'   29 A"   30 A"   75 A'   76 A'                 
  1.371   1.415   1.421   1.450   1.547   1.645   1.677   1.705
 77 A'   31 A"   78 A'   32 A"   33 A"   79 A'   80 A'   81 A'                 
  1.794   1.872   1.914   2.219   2.272   2.406   2.614   2.990
 82 A'   83 A'   84 A'   34 A"   85 A'   86 A'   35 A"   87 A'                 
  3.076   3.725   3.733   3.944   3.957   3.970   3.971   3.980
 88 A'   36 A"   89 A'   37 A"   38 A"   39 A"   90 A'   91 A'                 
  4.027   4.121   4.312   4.650   5.981   6.013   6.034   6.248
 92 A'   93 A'   94 A'   95 A'   40 A"   96 A'   97 A'   41 A"                 
  6.306   6.505   6.898   9.684  13.781  13.903  13.964  23.375
 98 A'   99 A'  100 A'  101 A'   42 A"  102 A'  103 A'  104 A'                 
 25.774  25.883  26.242  27.768  28.328  28.353  28.369  28.531
 43 A"  105 A'  106 A'  107 A'   44 A"  108 A'  109 A'   45 A"                 
 28.536  28.537  28.561  28.621  66.699 127.874 127.896 127.910
 46 A"  110 A'  111 A'  112 A'  113 A'   47 A"  114 A'  115 A'                 
151.580 163.005 215.6641901.740
116 A'  117 A'  118 A'  119 A'                                                 

 Beta MOs, Restricted
 -- Occupied --                  
******* -176.31 -165.72 -165.71 -165.71 -101.60  -77.11  -35.81
  1 A'    2 A'    3 A'    1 A"    4 A'    5 A'    6 A'    7 A'                 
-31.301 -31.296 -31.296 -24.750 -22.952 -22.950 -22.950 -22.947
  8 A'    2 A"    9 A'   10 A'   11 A'    3 A"   12 A'   13 A'                 
-22.947 -10.356  -9.516  -7.281  -7.271  -7.271  -6.604  -6.358
  4 A"   14 A'   15 A'   16 A'    5 A"   17 A'   18 A'   19 A'                 
 -4.769  -4.766  -4.762  -4.762  -4.756  -4.755  -2.035  -2.031
 20 A'   21 A'    6 A"   22 A'    7 A"   23 A'   24 A'    8 A"                 
 -2.031  -2.019  -2.019  -1.295  -0.912  -0.753  -0.669  -0.619
 25 A'   26 A'    9 A"   27 A'   28 A'   29 A'   30 A'   31 A'                 
 -0.550  -0.527  -0.487  -0.403  -0.390  -0.369  -0.329  -0.314
 32 A'   10 A"   33 A'   34 A'   11 A"   35 A'   36 A'   12 A"                 
 -0.280  -0.260
 37 A'   13 A"                                                                 
 -- Virtual --                   
 -0.096  -0.094  -0.018  -0.005   0.018   0.035   0.041   0.052
 14 A"   38 A'   39 A'   40 A'   41 A'   42 A'   15 A"   43 A'                 
  0.064   0.079   0.087   0.095   0.101   0.109   0.124   0.156
 44 A'   16 A"   45 A'   17 A"   46 A'   47 A'   48 A'   49 A'                 
  0.172   0.202   0.213   0.236   0.261   0.273   0.278   0.291
 50 A'   51 A'   18 A"   52 A'   53 A'   19 A"   54 A'   55 A'                 
  0.291   0.325   0.346   0.375   0.387   0.401   0.411   0.419
 20 A"   56 A'   57 A'   21 A"   58 A'   22 A"   59 A'   60 A'                 
  0.444   0.449   0.477   0.491   0.502   0.569   0.596   0.624
 61 A'   23 A"   62 A'   63 A'   24 A"   64 A'   65 A'   25 A"                 
  0.640   0.686   0.766   0.822   0.836   0.848   0.863   0.876
 66 A'   26 A"   67 A'   27 A"   68 A'   28 A"   69 A'   70 A'                 
  0.900   0.939   1.074   1.123   1.266   1.289   1.315   1.337
 71 A'   72 A'   73 A'   74 A'   29 A"   30 A"   75 A'   76 A'                 
  1.371   1.415   1.421   1.450   1.547   1.645   1.677   1.705
 77 A'   31 A"   78 A'   32 A"   33 A"   79 A'   80 A'   81 A'                 
  1.794   1.872   1.914   2.219   2.272   2.406   2.614   2.990
 82 A'   83 A'   84 A'   34 A"   85 A'   86 A'   35 A"   87 A'                 
  3.076   3.725   3.733   3.944   3.957   3.970   3.971   3.980
 88 A'   36 A"   89 A'   37 A"   38 A"   39 A"   90 A'   91 A'                 
  4.027   4.121   4.312   4.650   5.981   6.013   6.034   6.248
 92 A'   93 A'   94 A'   95 A'   40 A"   96 A'   97 A'   41 A"                 
  6.306   6.505   6.898   9.684  13.781  13.903  13.964  23.375
 98 A'   99 A'  100 A'  101 A'   42 A"  102 A'  103 A'  104 A'                 
 25.774  25.883  26.242  27.768  28.328  28.353  28.369  28.531
 43 A"  105 A'  106 A'  107 A'   44 A"  108 A'  109 A'   45 A"                 
 28.536  28.537  28.561  28.621  66.699 127.874 127.896 127.910
 46 A"  110 A'  111 A'  112 A'  113 A'   47 A"  114 A'  115 A'                 
151.580 163.005 215.6641901.740
116 A'  117 A'  118 A'  119 A'                                                 
 --------------------------------------------------------------

          Ground-State Mulliken Net Atomic Charges

     Atom                 Charge (a.u.)
  ----------------------------------------
      1 C                    -0.301475
      2 P                     0.104102
      3 I                    -0.125228
      4 Cl                    0.278304
      5 F                     0.044297
  ----------------------------------------
  Sum of atomic charges =    -0.000000

 -----------------------------------------------------------------
                    Cartesian Multipole Moments
 -----------------------------------------------------------------
    Charge (ESU x 10^10)
                -0.0000
    Dipole Moment (Debye)
         X       0.6920      Y       0.5751      Z      -0.0000
       Tot       0.8998
    Quadrupole Moments (Debye-Ang)
        XX     -61.6954     XY       1.4909     YY     -65.8470
        XZ      -0.0000     YZ      -0.0000     ZZ     -65.3342
    Octopole Moments (Debye-Ang^2)
       XXX     -65.8384    XXY      -1.6839    XYY     -26.6742
       YYY       2.3169    XXZ      -0.0000    XYZ      -0.0000
       YYZ       0.0000    XZZ     -23.5581    YZZ      -0.1249
       ZZZ      -0.0000
    Hexadecapole Moments (Debye-Ang^3)
      XXXX   -1468.2056   XXXY      11.0303   XXYY    -304.8226
      XYYY      -7.9250   YYYY    -249.5024   XXXZ      -0.0000
      XXYZ      -0.0000   XYYZ       0.0000   YYYZ      -0.0000
      XXZZ    -281.7492   XYZZ      -4.3158   YYZZ     -55.4269
      XZZZ      -0.0000   YZZZ       0.0000   ZZZZ     -87.1213
 -----------------------------------------------------------------
 Calculating analytic gradient of the SCF energy
 Gradient of SCF Energy
            1           2           3           4           5
    1  -0.0040005   0.0031846  -0.0008306   0.0013018   0.0003447
    2   0.0033460  -0.0016059  -0.0002723   0.0000560  -0.0015237
    3  -0.0000000   0.0000000   0.0000000   0.0000000  -0.0000000
 Max gradient component =       4.001E-03
 RMS gradient           =       1.729E-03
 Gradient time:  CPU 6.97 s  wall 1.86 s
 Geometry Optimization Parameters
   NAtoms,    NIC,     NZ,  NCons,   NDum,   NFix, NCnnct, MaxDiis
        5      20       5       0       0       0       0       0

 Cartesian Hessian Update
 Hessian Updated using BFGS Update


** GEOMETRY OPTIMIZATION IN DELOCALIZED INTERNAL COORDINATES **
   Searching for a Minimum

   Optimization Cycle:   6

                       Coordinates (Angstroms)
     ATOM                X               Y               Z
      1  C         1.7262425626   -0.2750679854    0.0000000000
      2  P         0.6437158797    1.0186252183    0.0000000000
      3  I        -1.5481184681   -0.1641577085    0.0000000000
      4  Cl        3.4378488318    0.0391502353    0.0000000000
      5  F         1.4722172937   -1.5765164680    0.0000000000
   Point Group: cs    Number of degrees of freedom:     7


   Energy is  -7859.093197377

 Hessian Updated using BFGS Update

  7 Hessian modes will be used to form the next step
  Hessian Eigenvalues:
     0.089906    0.172311    0.228768    0.244516    0.251092    0.377550
     0.440270

 Minimum Search - Taking Simple RFO Step
 Searching for Lamda that Minimizes Along All modes
 Value Taken    Lamda =  -0.00006910
 Step Taken.  Stepsize is  0.019022

                             Maximum     Tolerance    Cnvgd?
         Gradient           0.002917      0.000300      NO
         Displacement       0.013720      0.001200      NO
         Energy change     -0.000246      0.000001      NO


 New Cartesian Coordinates Obtained by Inverse Iteration

 Displacement from previous Coordinates is:  0.015953
 ----------------------------------------------------------------
             Standard Nuclear Orientation (Angstroms)
    I     Atom           X                Y                Z
 ----------------------------------------------------------------
    1      C       1.7284270923    -0.2759235225     0.0000000000
    2      P       0.6401158632     1.0209058197     0.0000000000
    3      I      -1.5429847494    -0.1658926278     0.0000000000
    4      Cl      3.4367936246     0.0370710123     0.0000000000
    5      F       1.4695542690    -1.5741273902     0.0000000000
 ----------------------------------------------------------------
 Molecular Point Group                 Cs    NOp =  2
 Largest Abelian Subgroup              Cs    NOp =  2
 Nuclear Repulsion Energy =   576.6599635035 hartrees
 There are       50 alpha and       50 beta electrons
 Applying Cartesian multipole field
    Component          Value
    ---------          -----
     (2,0,0)        1.00000E-11
     (0,2,0)        2.00000E-11
     (0,0,2)       -3.00000E-11
 Nucleus-field energy     =     0.0000000161 hartrees
 Requested basis set is 6-311++G(d,p)
 There are 62 shells and 166 basis functions
 A cutoff of  1.0D-11 yielded   1502 shell pairs
 There are     11587 function pairs (     12882 Cartesian)
 Smallest overlap matrix eigenvalue = 4.67E-04
 Guess MOs from SCF MO coefficient file

 -----------------------------------------------------------------------
  General SCF calculation program by
  Eric Jon Sundstrom, Paul Horn, Yuezhi Mao, Dmitri Zuev, Alec White,
  David Stuck, Shaama M.S., Shane Yost, Joonho Lee, David Small,
  Daniel Levine, Susi Lehtola, Hugh Burton, Evgeny Epifanovsky
 -----------------------------------------------------------------------
 Exchange:     0.2000 Hartree-Fock + 0.0800 Slater + 0.7200 B88
 Correlation:  0.1900 VWN1RPA + 0.8100 LYP
 Using SG-1 standard quadrature grid
 using 4 threads for integral computing
 -------------------------------------------------------
 OpenMP Integral computing Module                
 Release: version 2.0, May 2017, Q-Chem Inc. Pleasanton 
 -------------------------------------------------------
 -------------------------------------------------------
 OpenMP BLAS3 based DFT computing Module                
 Release: version 1.0, May 2013, Q-Chem Inc. Pittsburgh 
 -------------------------------------------------------
 A restricted SCF calculation will be
 performed using DIIS
 SCF converges when DIIS error is below 1.0e-08
 ---------------------------------------
  Cycle       Energy         DIIS error
 ---------------------------------------
    1   -7859.0931980433      7.83e-05  
    2   -7859.0932231504      4.28e-05  
    3   -7859.0932134028      6.57e-05  
    4   -7859.0932305486      6.60e-06  
    5   -7859.0932306570      3.19e-06  
    6   -7859.0932306797      6.60e-07  
    7   -7859.0932306810      2.04e-07  
    8   -7859.0932306811      6.46e-08  
    9   -7859.0932306811      2.12e-08  
   10   -7859.0932306811      4.82e-09  Convergence criterion met
 ---------------------------------------
 SCF time:   CPU 19.22s  wall 5.00s 
 SCF   energy in the final basis set =    -7859.0932306811
 Total energy in the final basis set =    -7859.0932306811

 --------------------------------------------------------------
             Orbital Energies (a.u.) and Symmetries
 --------------------------------------------------------------

 Alpha MOs, Restricted
 -- Occupied --                  
******* -176.31 -165.72 -165.71 -165.71 -101.60  -77.11  -35.81
  1 A'    2 A'    3 A'    1 A"    4 A'    5 A'    6 A'    7 A'                 
-31.301 -31.296 -31.295 -24.750 -22.952 -22.950 -22.950 -22.947
  8 A'    2 A"    9 A'   10 A'   11 A'    3 A"   12 A'   13 A'                 
-22.947 -10.356  -9.517  -7.281  -7.271  -7.271  -6.603  -6.358
  4 A"   14 A'   15 A'   16 A'    5 A"   17 A'   18 A'   19 A'                 
 -4.769  -4.766  -4.761  -4.761  -4.756  -4.755  -2.035  -2.031
 20 A'   21 A'    6 A"   22 A'    7 A"   23 A'   24 A'    8 A"                 
 -2.031  -2.019  -2.019  -1.296  -0.913  -0.752  -0.669  -0.618
 25 A'   26 A'    9 A"   27 A'   28 A'   29 A'   30 A'   31 A'                 
 -0.550  -0.528  -0.487  -0.403  -0.390  -0.369  -0.329  -0.314
 32 A'   10 A"   33 A'   34 A'   11 A"   35 A'   36 A'   12 A"                 
 -0.280  -0.259
 37 A'   13 A"                                                                 
 -- Virtual --                   
 -0.096  -0.092  -0.018  -0.005   0.018   0.035   0.041   0.052
 14 A"   38 A'   39 A'   40 A'   41 A'   42 A'   15 A"   43 A'                 
  0.064   0.079   0.087   0.095   0.101   0.109   0.124   0.156
 44 A'   16 A"   45 A'   17 A"   46 A'   47 A'   48 A'   49 A'                 
  0.173   0.202   0.213   0.236   0.261   0.273   0.278   0.291
 50 A'   51 A'   18 A"   52 A'   53 A'   19 A"   54 A'   55 A'                 
  0.291   0.324   0.346   0.375   0.387   0.401   0.412   0.420
 20 A"   56 A'   57 A'   21 A"   58 A'   22 A"   59 A'   60 A'                 
  0.444   0.449   0.478   0.493   0.502   0.570   0.596   0.625
 61 A'   23 A"   62 A'   63 A'   24 A"   64 A'   65 A'   25 A"                 
  0.640   0.688   0.766   0.821   0.835   0.848   0.862   0.878
 66 A'   26 A"   67 A'   27 A"   68 A'   28 A"   69 A'   70 A'                 
  0.902   0.935   1.074   1.124   1.266   1.289   1.315   1.338
 71 A'   72 A'   73 A'   74 A'   29 A"   30 A"   75 A'   76 A'                 
  1.371   1.416   1.420   1.448   1.548   1.646   1.678   1.708
 77 A'   31 A"   78 A'   32 A"   33 A"   79 A'   80 A'   81 A'                 
  1.793   1.870   1.914   2.219   2.272   2.407   2.614   2.994
 82 A'   83 A'   84 A'   34 A"   85 A'   86 A'   35 A"   87 A'                 
  3.071   3.725   3.732   3.946   3.957   3.970   3.971   3.982
 88 A'   36 A"   89 A'   37 A"   38 A"   39 A"   90 A'   91 A'                 
  4.027   4.122   4.313   4.651   5.981   6.013   6.035   6.247
 92 A'   93 A'   94 A'   95 A'   40 A"   96 A'   97 A'   41 A"                 
  6.306   6.506   6.895   9.685  13.782  13.904  13.961  23.376
 98 A'   99 A'  100 A'  101 A'   42 A"  102 A'  103 A'  104 A'                 
 25.774  25.883  26.242  27.768  28.328  28.353  28.369  28.531
 43 A"  105 A'  106 A'  107 A'   44 A"  108 A'  109 A'   45 A"                 
 28.536  28.537  28.561  28.622  66.698 127.875 127.896 127.911
 46 A"  110 A'  111 A'  112 A'  113 A'   47 A"  114 A'  115 A'                 
151.580 163.002 215.6651901.740
116 A'  117 A'  118 A'  119 A'                                                 

 Beta MOs, Restricted
 -- Occupied --                  
******* -176.31 -165.72 -165.71 -165.71 -101.60  -77.11  -35.81
  1 A'    2 A'    3 A'    1 A"    4 A'    5 A'    6 A'    7 A'                 
-31.301 -31.296 -31.295 -24.750 -22.952 -22.950 -22.950 -22.947
  8 A'    2 A"    9 A'   10 A'   11 A'    3 A"   12 A'   13 A'                 
-22.947 -10.356  -9.517  -7.281  -7.271  -7.271  -6.603  -6.358
  4 A"   14 A'   15 A'   16 A'    5 A"   17 A'   18 A'   19 A'                 
 -4.769  -4.766  -4.761  -4.761  -4.756  -4.755  -2.035  -2.031
 20 A'   21 A'    6 A"   22 A'    7 A"   23 A'   24 A'    8 A"                 
 -2.031  -2.019  -2.019  -1.296  -0.913  -0.752  -0.669  -0.618
 25 A'   26 A'    9 A"   27 A'   28 A'   29 A'   30 A'   31 A'                 
 -0.550  -0.528  -0.487  -0.403  -0.390  -0.369  -0.329  -0.314
 32 A'   10 A"   33 A'   34 A'   11 A"   35 A'   36 A'   12 A"                 
 -0.280  -0.259
 37 A'   13 A"                                                                 
 -- Virtual --                   
 -0.096  -0.092  -0.018  -0.005   0.018   0.035   0.041   0.052
 14 A"   38 A'   39 A'   40 A'   41 A'   42 A'   15 A"   43 A'                 
  0.064   0.079   0.087   0.095   0.101   0.109   0.124   0.156
 44 A'   16 A"   45 A'   17 A"   46 A'   47 A'   48 A'   49 A'                 
  0.173   0.202   0.213   0.236   0.261   0.273   0.278   0.291
 50 A'   51 A'   18 A"   52 A'   53 A'   19 A"   54 A'   55 A'                 
  0.291   0.324   0.346   0.375   0.387   0.401   0.412   0.420
 20 A"   56 A'   57 A'   21 A"   58 A'   22 A"   59 A'   60 A'                 
  0.444   0.449   0.478   0.493   0.502   0.570   0.596   0.625
 61 A'   23 A"   62 A'   63 A'   24 A"   64 A'   65 A'   25 A"                 
  0.640   0.688   0.766   0.821   0.835   0.848   0.862   0.878
 66 A'   26 A"   67 A'   27 A"   68 A'   28 A"   69 A'   70 A'                 
  0.902   0.935   1.074   1.124   1.266   1.289   1.315   1.338
 71 A'   72 A'   73 A'   74 A'   29 A"   30 A"   75 A'   76 A'                 
  1.371   1.416   1.420   1.448   1.548   1.646   1.678   1.708
 77 A'   31 A"   78 A'   32 A"   33 A"   79 A'   80 A'   81 A'                 
  1.793   1.870   1.914   2.219   2.272   2.407   2.614   2.994
 82 A'   83 A'   84 A'   34 A"   85 A'   86 A'   35 A"   87 A'                 
  3.071   3.725   3.732   3.946   3.957   3.970   3.971   3.982
 88 A'   36 A"   89 A'   37 A"   38 A"   39 A"   90 A'   91 A'                 
  4.027   4.122   4.313   4.651   5.981   6.013   6.035   6.247
 92 A'   93 A'   94 A'   95 A'   40 A"   96 A'   97 A'   41 A"                 
  6.306   6.506   6.895   9.685  13.782  13.904  13.961  23.376
 98 A'   99 A'  100 A'  101 A'   42 A"  102 A'  103 A'  104 A'                 
 25.774  25.883  26.242  27.768  28.328  28.353  28.369  28.531
 43 A"  105 A'  106 A'  107 A'   44 A"  108 A'  109 A'   45 A"                 
 28.536  28.537  28.561  28.622  66.698 127.875 127.896 127.911
 46 A"  110 A'  111 A'  112 A'  113 A'   47 A"  114 A'  115 A'                 
151.580 163.002 215.6651901.740
116 A'  117 A'  118 A'  119 A'                                                 
 --------------------------------------------------------------

          Ground-State Mulliken Net Atomic Charges

     Atom                 Charge (a.u.)
  ----------------------------------------
      1 C                    -0.305961
      2 P                     0.103088
      3 I                    -0.124526
      4 Cl                    0.280773
      5 F                     0.046626
  ----------------------------------------
  Sum of atomic charges =    -0.000000

 -----------------------------------------------------------------
                    Cartesian Multipole Moments
 -----------------------------------------------------------------
    Charge (ESU x 10^10)
                -0.0000
    Dipole Moment (Debye)
         X       0.7070      Y       0.5523      Z       0.0000
       Tot       0.8972
    Quadrupole Moments (Debye-Ang)
        XX     -61.6249     XY       1.4618     YY     -65.8350
        XZ       0.0000     YZ      -0.0000     ZZ     -65.3441
    Octopole Moments (Debye-Ang^2)
       XXX     -65.7543    XXY      -1.6708    XYY     -26.7599
       YYY       2.3384    XXZ       0.0000    XYZ      -0.0000
       YYZ       0.0000    XZZ     -23.6482    YZZ      -0.1209
       ZZZ       0.0000
    Hexadecapole Moments (Debye-Ang^3)
      XXXX   -1463.9754   XXXY      11.0873   XXYY    -304.1050
      XYYY      -7.8954   YYYY    -249.7504   XXXZ       0.0000
      XXYZ      -0.0000   XYYZ       0.0000   YYYZ      -0.0000
      XXZZ    -281.0541   XYZZ      -4.3134   YYZZ     -55.4964
      XZZZ       0.0000   YZZZ      -0.0000   ZZZZ     -87.1716
 -----------------------------------------------------------------
 Calculating analytic gradient of the SCF energy
 Gradient of SCF Energy
            1           2           3           4           5
    1  -0.0007041  -0.0000139   0.0002915   0.0002113   0.0002153
    2  -0.0008224   0.0004000   0.0001501  -0.0000062   0.0002785
    3   0.0000000  -0.0000000  -0.0000000  -0.0000000  -0.0000000
 Max gradient component =       8.224E-04
 RMS gradient           =       3.274E-04
 Gradient time:  CPU 7.00 s  wall 1.85 s
 Geometry Optimization Parameters
   NAtoms,    NIC,     NZ,  NCons,   NDum,   NFix, NCnnct, MaxDiis
        5      20       5       0       0       0       0       0

 Cartesian Hessian Update
 Hessian Updated using BFGS Update


** GEOMETRY OPTIMIZATION IN DELOCALIZED INTERNAL COORDINATES **
   Searching for a Minimum

   Optimization Cycle:   7

                       Coordinates (Angstroms)
     ATOM                X               Y               Z
      1  C         1.7284270923   -0.2759235225    0.0000000000
      2  P         0.6401158632    1.0209058197    0.0000000000
      3  I        -1.5429847494   -0.1658926278    0.0000000000
      4  Cl        3.4367936246    0.0370710123    0.0000000000
      5  F         1.4695542690   -1.5741273902    0.0000000000
   Point Group: cs    Number of degrees of freedom:     7


   Energy is  -7859.093230681

 Hessian Updated using BFGS Update

  7 Hessian modes will be used to form the next step
  Hessian Eigenvalues:
     0.094815    0.153863    0.220236    0.250020    0.276666    0.380862
     0.442054

 Minimum Search - Taking Simple RFO Step
 Searching for Lamda that Minimizes Along All modes
 Value Taken    Lamda =  -0.00000412
 Step Taken.  Stepsize is  0.004600

                             Maximum     Tolerance    Cnvgd?
         Gradient           0.000558      0.000300      NO
         Displacement       0.002401      0.001200      NO
         Energy change     -0.000033      0.000001      NO


 New Cartesian Coordinates Obtained by Inverse Iteration

 Displacement from previous Coordinates is:  0.005435
 ----------------------------------------------------------------
             Standard Nuclear Orientation (Angstroms)
    I     Atom           X                Y                Z
 ----------------------------------------------------------------
    1      C       1.7299124744    -0.2754858426     0.0000000000
    2      P       0.6400179860     1.0199293525     0.0000000000
    3      I      -1.5450780038    -0.1654025789     0.0000000000
    4      Cl      3.4372838538     0.0371063233     0.0000000000
    5      F       1.4697697894    -1.5741139626     0.0000000000
 ----------------------------------------------------------------
 Molecular Point Group                 Cs    NOp =  2
 Largest Abelian Subgroup              Cs    NOp =  2
 Nuclear Repulsion Energy =   576.4415925516 hartrees
 There are       50 alpha and       50 beta electrons
 Applying Cartesian multipole field
    Component          Value
    ---------          -----
     (2,0,0)        1.00000E-11
     (0,2,0)        2.00000E-11
     (0,0,2)       -3.00000E-11
 Nucleus-field energy     =     0.0000000161 hartrees
 Requested basis set is 6-311++G(d,p)
 There are 62 shells and 166 basis functions
 A cutoff of  1.0D-11 yielded   1501 shell pairs
 There are     11575 function pairs (     12870 Cartesian)
 Smallest overlap matrix eigenvalue = 4.66E-04
 Guess MOs from SCF MO coefficient file

 -----------------------------------------------------------------------
  General SCF calculation program by
  Eric Jon Sundstrom, Paul Horn, Yuezhi Mao, Dmitri Zuev, Alec White,
  David Stuck, Shaama M.S., Shane Yost, Joonho Lee, David Small,
  Daniel Levine, Susi Lehtola, Hugh Burton, Evgeny Epifanovsky
 -----------------------------------------------------------------------
 Exchange:     0.2000 Hartree-Fock + 0.0800 Slater + 0.7200 B88
 Correlation:  0.1900 VWN1RPA + 0.8100 LYP
 Using SG-1 standard quadrature grid
 using 4 threads for integral computing
 -------------------------------------------------------
 OpenMP Integral computing Module                
 Release: version 2.0, May 2017, Q-Chem Inc. Pleasanton 
 -------------------------------------------------------
 -------------------------------------------------------
 OpenMP BLAS3 based DFT computing Module                
 Release: version 1.0, May 2013, Q-Chem Inc. Pittsburgh 
 -------------------------------------------------------
 A restricted SCF calculation will be
 performed using DIIS
 SCF converges when DIIS error is below 1.0e-08
 ---------------------------------------
  Cycle       Energy         DIIS error
 ---------------------------------------
    1   -7859.0932311775      1.94e-05  
    2   -7859.0932328783      7.29e-06  
    3   -7859.0932324950      1.23e-05  
    4   -7859.0932330547      1.97e-06  
    5   -7859.0932330665      7.35e-07  
    6   -7859.0932330679      1.00e-07  
    7   -7859.0932330678      5.38e-08  
    8   -7859.0932330680      2.35e-08  
    9   -7859.0932330679      4.29e-09  Convergence criterion met
 ---------------------------------------
 SCF time:   CPU 17.31s  wall 5.00s 
 SCF   energy in the final basis set =    -7859.0932330679
 Total energy in the final basis set =    -7859.0932330679

 --------------------------------------------------------------
             Orbital Energies (a.u.) and Symmetries
 --------------------------------------------------------------

 Alpha MOs, Restricted
 -- Occupied --                  
******* -176.31 -165.72 -165.71 -165.71 -101.60  -77.11  -35.81
  1 A'    2 A'    3 A'    1 A"    4 A'    5 A'    6 A'    7 A'                 
-31.301 -31.296 -31.295 -24.750 -22.952 -22.950 -22.950 -22.947
  8 A'    2 A"    9 A'   10 A'   11 A'    3 A"   12 A'   13 A'                 
-22.947 -10.356  -9.517  -7.281  -7.272  -7.271  -6.603  -6.357
  4 A"   14 A'   15 A'   16 A'    5 A"   17 A'   18 A'   19 A'                 
 -4.769  -4.766  -4.761  -4.761  -4.756  -4.755  -2.035  -2.031
 20 A'   21 A'    6 A"   22 A'    7 A"   23 A'   24 A'    8 A"                 
 -2.030  -2.019  -2.019  -1.296  -0.914  -0.752  -0.669  -0.618
 25 A'   26 A'    9 A"   27 A'   28 A'   29 A'   30 A'   31 A'                 
 -0.550  -0.528  -0.487  -0.404  -0.391  -0.369  -0.329  -0.313
 32 A'   10 A"   33 A'   34 A'   11 A"   35 A'   36 A'   12 A"                 
 -0.280  -0.259
 37 A'   13 A"                                                                 
 -- Virtual --                   
 -0.096  -0.093  -0.018  -0.005   0.018   0.035   0.041   0.052
 14 A"   38 A'   39 A'   40 A'   41 A'   42 A'   15 A"   43 A'                 
  0.064   0.079   0.087   0.095   0.101   0.109   0.124   0.156
 44 A'   16 A"   45 A'   17 A"   46 A'   47 A'   48 A'   49 A'                 
  0.173   0.202   0.213   0.236   0.261   0.273   0.278   0.291
 50 A'   51 A'   18 A"   52 A'   53 A'   19 A"   54 A'   55 A'                 
  0.291   0.324   0.346   0.375   0.387   0.401   0.412   0.419
 20 A"   56 A'   57 A'   21 A"   58 A'   22 A"   59 A'   60 A'                 
  0.444   0.449   0.478   0.493   0.502   0.570   0.596   0.624
 61 A'   23 A"   62 A'   63 A'   24 A"   64 A'   65 A'   25 A"                 
  0.639   0.688   0.766   0.821   0.835   0.848   0.862   0.878
 66 A'   26 A"   67 A'   27 A"   68 A'   28 A"   69 A'   70 A'                 
  0.902   0.935   1.074   1.124   1.266   1.289   1.315   1.338
 71 A'   72 A'   73 A'   74 A'   29 A"   30 A"   75 A'   76 A'                 
  1.371   1.417   1.420   1.448   1.548   1.645   1.678   1.708
 77 A'   31 A"   78 A'   32 A"   33 A"   79 A'   80 A'   81 A'                 
  1.794   1.869   1.915   2.219   2.272   2.407   2.614   2.994
 82 A'   83 A'   84 A'   34 A"   85 A'   86 A'   35 A"   87 A'                 
  3.071   3.725   3.733   3.945   3.957   3.970   3.971   3.981
 88 A'   36 A"   89 A'   37 A"   38 A"   39 A"   90 A'   91 A'                 
  4.027   4.122   4.312   4.651   5.981   6.013   6.035   6.247
 92 A'   93 A'   94 A'   95 A'   40 A"   96 A'   97 A'   41 A"                 
  6.306   6.506   6.895   9.685  13.782  13.903  13.961  23.376
 98 A'   99 A'  100 A'  101 A'   42 A"  102 A'  103 A'  104 A'                 
 25.774  25.883  26.242  27.768  28.328  28.353  28.369  28.531
 43 A"  105 A'  106 A'  107 A'   44 A"  108 A'  109 A'   45 A"                 
 28.536  28.537  28.561  28.622  66.698 127.875 127.896 127.911
 46 A"  110 A'  111 A'  112 A'  113 A'   47 A"  114 A'  115 A'                 
151.580 163.002 215.6651901.740
116 A'  117 A'  118 A'  119 A'                                                 

 Beta MOs, Restricted
 -- Occupied --                  
******* -176.31 -165.72 -165.71 -165.71 -101.60  -77.11  -35.81
  1 A'    2 A'    3 A'    1 A"    4 A'    5 A'    6 A'    7 A'                 
-31.301 -31.296 -31.295 -24.750 -22.952 -22.950 -22.950 -22.947
  8 A'    2 A"    9 A'   10 A'   11 A'    3 A"   12 A'   13 A'                 
-22.947 -10.356  -9.517  -7.281  -7.272  -7.271  -6.603  -6.357
  4 A"   14 A'   15 A'   16 A'    5 A"   17 A'   18 A'   19 A'                 
 -4.769  -4.766  -4.761  -4.761  -4.756  -4.755  -2.035  -2.031
 20 A'   21 A'    6 A"   22 A'    7 A"   23 A'   24 A'    8 A"                 
 -2.030  -2.019  -2.019  -1.296  -0.914  -0.752  -0.669  -0.618
 25 A'   26 A'    9 A"   27 A'   28 A'   29 A'   30 A'   31 A'                 
 -0.550  -0.528  -0.487  -0.404  -0.391  -0.369  -0.329  -0.313
 32 A'   10 A"   33 A'   34 A'   11 A"   35 A'   36 A'   12 A"                 
 -0.280  -0.259
 37 A'   13 A"                                                                 
 -- Virtual --                   
 -0.096  -0.093  -0.018  -0.005   0.018   0.035   0.041   0.052
 14 A"   38 A'   39 A'   40 A'   41 A'   42 A'   15 A"   43 A'                 
  0.064   0.079   0.087   0.095   0.101   0.109   0.124   0.156
 44 A'   16 A"   45 A'   17 A"   46 A'   47 A'   48 A'   49 A'                 
  0.173   0.202   0.213   0.236   0.261   0.273   0.278   0.291
 50 A'   51 A'   18 A"   52 A'   53 A'   19 A"   54 A'   55 A'                 
  0.291   0.324   0.346   0.375   0.387   0.401   0.412   0.419
 20 A"   56 A'   57 A'   21 A"   58 A'   22 A"   59 A'   60 A'                 
  0.444   0.449   0.478   0.493   0.502   0.570   0.596   0.624
 61 A'   23 A"   62 A'   63 A'   24 A"   64 A'   65 A'   25 A"                 
  0.639   0.688   0.766   0.821   0.835   0.848   0.862   0.878
 66 A'   26 A"   67 A'   27 A"   68 A'   28 A"   69 A'   70 A'                 
  0.902   0.935   1.074   1.124   1.266   1.289   1.315   1.338
 71 A'   72 A'   73 A'   74 A'   29 A"   30 A"   75 A'   76 A'                 
  1.371   1.417   1.420   1.448   1.548   1.645   1.678   1.708
 77 A'   31 A"   78 A'   32 A"   33 A"   79 A'   80 A'   81 A'                 
  1.794   1.869   1.915   2.219   2.272   2.407   2.614   2.994
 82 A'   83 A'   84 A'   34 A"   85 A'   86 A'   35 A"   87 A'                 
  3.071   3.725   3.733   3.945   3.957   3.970   3.971   3.981
 88 A'   36 A"   89 A'   37 A"   38 A"   39 A"   90 A'   91 A'                 
  4.027   4.122   4.312   4.651   5.981   6.013   6.035   6.247
 92 A'   93 A'   94 A'   95 A'   40 A"   96 A'   97 A'   41 A"                 
  6.306   6.506   6.895   9.685  13.782  13.903  13.961  23.376
 98 A'   99 A'  100 A'  101 A'   42 A"  102 A'  103 A'  104 A'                 
 25.774  25.883  26.242  27.768  28.328  28.353  28.369  28.531
 43 A"  105 A'  106 A'  107 A'   44 A"  108 A'  109 A'   45 A"                 
 28.536  28.537  28.561  28.622  66.698 127.875 127.896 127.911
 46 A"  110 A'  111 A'  112 A'  113 A'   47 A"  114 A'  115 A'                 
151.580 163.002 215.6651901.740
116 A'  117 A'  118 A'  119 A'                                                 
 --------------------------------------------------------------

          Ground-State Mulliken Net Atomic Charges

     Atom                 Charge (a.u.)
  ----------------------------------------
      1 C                    -0.306255
      2 P                     0.102966
      3 I                    -0.124454
      4 Cl                    0.281986
      5 F                     0.045757
  ----------------------------------------
  Sum of atomic charges =    -0.000000

 -----------------------------------------------------------------
                    Cartesian Multipole Moments
 -----------------------------------------------------------------
    Charge (ESU x 10^10)
                -0.0000
    Dipole Moment (Debye)
         X       0.7161      Y       0.5540      Z      -0.0000
       Tot       0.9054
    Quadrupole Moments (Debye-Ang)
        XX     -61.5759     XY       1.4662     YY     -65.8539
        XZ       0.0000     YZ       0.0000     ZZ     -65.3439
    Octopole Moments (Debye-Ang^2)
       XXX     -65.4579    XXY      -1.6627    XYY     -26.7107
       YYY       2.3252    XXZ       0.0000    XYZ       0.0000
       YYZ      -0.0000    XZZ     -23.5914    YZZ      -0.1253
       ZZZ       0.0000
    Hexadecapole Moments (Debye-Ang^3)
      XXXX   -1464.5782   XXXY      11.1615   XXYY    -304.3364
      XYYY      -7.8221   YYYY    -249.6564   XXXZ       0.0000
      XXYZ      -0.0000   XYYZ      -0.0000   YYYZ      -0.0000
      XXZZ    -281.2721   XYZZ      -4.2912   YYZZ     -55.4752
      XZZZ       0.0000   YZZZ      -0.0000   ZZZZ     -87.1724
 -----------------------------------------------------------------
 Calculating analytic gradient of the SCF energy
 Gradient of SCF Energy
            1           2           3           4           5
    1  -0.0000599   0.0000978  -0.0000149  -0.0000332   0.0000102
    2  -0.0002804   0.0002094   0.0001253  -0.0000419  -0.0000124
    3   0.0000000  -0.0000000  -0.0000000  -0.0000000  -0.0000000
 Max gradient component =       2.804E-04
 RMS gradient           =       1.015E-04
 Gradient time:  CPU 6.98 s  wall 1.85 s
 Geometry Optimization Parameters
   NAtoms,    NIC,     NZ,  NCons,   NDum,   NFix, NCnnct, MaxDiis
        5      20       5       0       0       0       0       0

 Cartesian Hessian Update
 Hessian Updated using BFGS Update


** GEOMETRY OPTIMIZATION IN DELOCALIZED INTERNAL COORDINATES **
   Searching for a Minimum

   Optimization Cycle:   8

                       Coordinates (Angstroms)
     ATOM                X               Y               Z
      1  C         1.7299124744   -0.2754858426    0.0000000000
      2  P         0.6400179860    1.0199293525    0.0000000000
      3  I        -1.5450780038   -0.1654025789    0.0000000000
      4  Cl        3.4372838538    0.0371063233    0.0000000000
      5  F         1.4697697894   -1.5741139626    0.0000000000
   Point Group: cs    Number of degrees of freedom:     7


   Energy is  -7859.093233068

 Hessian Updated using BFGS Update

  7 Hessian modes will be used to form the next step
  Hessian Eigenvalues:
     0.097024    0.135932    0.196867    0.246523    0.286507    0.383620
     0.446669

 Minimum Search - Taking Simple RFO Step
 Searching for Lamda that Minimizes Along All modes
 Value Taken    Lamda =   0.00000000
 Step Taken.  Stepsize is  0.001818

                             Maximum     Tolerance    Cnvgd?
         Gradient           0.000193      0.000300     YES
         Displacement       0.000992      0.001200     YES
         Energy change     -0.000002      0.000001      NO


                       Distance Matrix (Angstroms)
             C (  1)   P (  2)   I (  3)   Cl(  4)
   P (  2)  1.692918
   I (  3)  3.276840  2.485891
   Cl(  4)  1.735751  2.964901  4.986476
   F (  5)  1.324428  2.723518  3.327728  2.543058

 Final energy is   -7859.0932330679188     


 ******************************
 **  OPTIMIZATION CONVERGED  **
 ******************************

                       Coordinates (Angstroms)
     ATOM                X               Y               Z
      1  C         1.7299124744   -0.2754858426    0.0000000000
      2  P         0.6400179860    1.0199293525    0.0000000000
      3  I        -1.5450780038   -0.1654025789    0.0000000000
      4  Cl        3.4372838538    0.0371063233    0.0000000000
      5  F         1.4697697894   -1.5741139626    0.0000000000

Z-matrix Print:
$molecule
0 1
I 
P  1 2.485891
C  2 1.692918 1 101.597343
F  3 1.324428 2 128.596876 1 -0.000000 0
Cl 3 1.735751 2 119.700470 1 -180.000000 0
$end


 --------------------------------------------------------------
             Orbital Energies (a.u.) and Symmetries
 --------------------------------------------------------------

 Alpha MOs, Restricted
 -- Occupied --                  
******* -176.31 -165.72 -165.71 -165.71 -101.60  -77.11  -35.81
  1 A'    2 A'    3 A'    1 A"    4 A'    5 A'    6 A'    7 A'                 
-31.301 -31.296 -31.295 -24.750 -22.952 -22.950 -22.950 -22.947
  8 A'    2 A"    9 A'   10 A'   11 A'    3 A"   12 A'   13 A'                 
-22.947 -10.356  -9.517  -7.281  -7.272  -7.271  -6.603  -6.357
  4 A"   14 A'   15 A'   16 A'    5 A"   17 A'   18 A'   19 A'                 
 -4.769  -4.766  -4.761  -4.761  -4.756  -4.755  -2.035  -2.031
 20 A'   21 A'    6 A"   22 A'    7 A"   23 A'   24 A'    8 A"                 
 -2.030  -2.019  -2.019  -1.296  -0.914  -0.752  -0.669  -0.618
 25 A'   26 A'    9 A"   27 A'   28 A'   29 A'   30 A'   31 A'                 
 -0.550  -0.528  -0.487  -0.404  -0.391  -0.369  -0.329  -0.313
 32 A'   10 A"   33 A'   34 A'   11 A"   35 A'   36 A'   12 A"                 
 -0.280  -0.259
 37 A'   13 A"                                                                 
 -- Virtual --                   
 -0.096  -0.093  -0.018  -0.005   0.018   0.035   0.041   0.052
 14 A"   38 A'   39 A'   40 A'   41 A'   42 A'   15 A"   43 A'                 
  0.064   0.079   0.087   0.095   0.101   0.109   0.124   0.156
 44 A'   16 A"   45 A'   17 A"   46 A'   47 A'   48 A'   49 A'                 
  0.173   0.202   0.213   0.236   0.261   0.273   0.278   0.291
 50 A'   51 A'   18 A"   52 A'   53 A'   19 A"   54 A'   55 A'                 
  0.291   0.324   0.346   0.375   0.387   0.401   0.412   0.419
 20 A"   56 A'   57 A'   21 A"   58 A'   22 A"   59 A'   60 A'                 
  0.444   0.449   0.478   0.493   0.502   0.570   0.596   0.624
 61 A'   23 A"   62 A'   63 A'   24 A"   64 A'   65 A'   25 A"                 
  0.639   0.688   0.766   0.821   0.835   0.848   0.862   0.878
 66 A'   26 A"   67 A'   27 A"   68 A'   28 A"   69 A'   70 A'                 
  0.902   0.935   1.074   1.124   1.266   1.289   1.315   1.338
 71 A'   72 A'   73 A'   74 A'   29 A"   30 A"   75 A'   76 A'                 
  1.371   1.417   1.420   1.448   1.548   1.645   1.678   1.708
 77 A'   31 A"   78 A'   32 A"   33 A"   79 A'   80 A'   81 A'                 
  1.794   1.869   1.915   2.219   2.272   2.407   2.614   2.994
 82 A'   83 A'   84 A'   34 A"   85 A'   86 A'   35 A"   87 A'                 
  3.071   3.725   3.733   3.945   3.957   3.970   3.971   3.981
 88 A'   36 A"   89 A'   37 A"   38 A"   39 A"   90 A'   91 A'                 
  4.027   4.122   4.312   4.651   5.981   6.013   6.035   6.247
 92 A'   93 A'   94 A'   95 A'   40 A"   96 A'   97 A'   41 A"                 
  6.306   6.506   6.895   9.685  13.782  13.903  13.961  23.376
 98 A'   99 A'  100 A'  101 A'   42 A"  102 A'  103 A'  104 A'                 
 25.774  25.883  26.242  27.768  28.328  28.353  28.369  28.531
 43 A"  105 A'  106 A'  107 A'   44 A"  108 A'  109 A'   45 A"                 
 28.536  28.537  28.561  28.622  66.698 127.875 127.896 127.911
 46 A"  110 A'  111 A'  112 A'  113 A'   47 A"  114 A'  115 A'                 
151.580 163.002 215.6651901.740
116 A'  117 A'  118 A'  119 A'                                                 

 Beta MOs, Restricted
 -- Occupied --                  
******* -176.31 -165.72 -165.71 -165.71 -101.60  -77.11  -35.81
  1 A'    2 A'    3 A'    1 A"    4 A'    5 A'    6 A'    7 A'                 
-31.301 -31.296 -31.295 -24.750 -22.952 -22.950 -22.950 -22.947
  8 A'    2 A"    9 A'   10 A'   11 A'    3 A"   12 A'   13 A'                 
-22.947 -10.356  -9.517  -7.281  -7.272  -7.271  -6.603  -6.357
  4 A"   14 A'   15 A'   16 A'    5 A"   17 A'   18 A'   19 A'                 
 -4.769  -4.766  -4.761  -4.761  -4.756  -4.755  -2.035  -2.031
 20 A'   21 A'    6 A"   22 A'    7 A"   23 A'   24 A'    8 A"                 
 -2.030  -2.019  -2.019  -1.296  -0.914  -0.752  -0.669  -0.618
 25 A'   26 A'    9 A"   27 A'   28 A'   29 A'   30 A'   31 A'                 
 -0.550  -0.528  -0.487  -0.404  -0.391  -0.369  -0.329  -0.313
 32 A'   10 A"   33 A'   34 A'   11 A"   35 A'   36 A'   12 A"                 
 -0.280  -0.259
 37 A'   13 A"                                                                 
 -- Virtual --                   
 -0.096  -0.093  -0.018  -0.005   0.018   0.035   0.041   0.052
 14 A"   38 A'   39 A'   40 A'   41 A'   42 A'   15 A"   43 A'                 
  0.064   0.079   0.087   0.095   0.101   0.109   0.124   0.156
 44 A'   16 A"   45 A'   17 A"   46 A'   47 A'   48 A'   49 A'                 
  0.173   0.202   0.213   0.236   0.261   0.273   0.278   0.291
 50 A'   51 A'   18 A"   52 A'   53 A'   19 A"   54 A'   55 A'                 
  0.291   0.324   0.346   0.375   0.387   0.401   0.412   0.419
 20 A"   56 A'   57 A'   21 A"   58 A'   22 A"   59 A'   60 A'                 
  0.444   0.449   0.478   0.493   0.502   0.570   0.596   0.624
 61 A'   23 A"   62 A'   63 A'   24 A"   64 A'   65 A'   25 A"                 
  0.639   0.688   0.766   0.821   0.835   0.848   0.862   0.878
 66 A'   26 A"   67 A'   27 A"   68 A'   28 A"   69 A'   70 A'                 
  0.902   0.935   1.074   1.124   1.266   1.289   1.315   1.338
 71 A'   72 A'   73 A'   74 A'   29 A"   30 A"   75 A'   76 A'                 
  1.371   1.417   1.420   1.448   1.548   1.645   1.678   1.708
 77 A'   31 A"   78 A'   32 A"   33 A"   79 A'   80 A'   81 A'                 
  1.794   1.869   1.915   2.219   2.272   2.407   2.614   2.994
 82 A'   83 A'   84 A'   34 A"   85 A'   86 A'   35 A"   87 A'                 
  3.071   3.725   3.733   3.945   3.957   3.970   3.971   3.981
 88 A'   36 A"   89 A'   37 A"   38 A"   39 A"   90 A'   91 A'                 
  4.027   4.122   4.312   4.651   5.981   6.013   6.035   6.247
 92 A'   93 A'   94 A'   95 A'   40 A"   96 A'   97 A'   41 A"                 
  6.306   6.506   6.895   9.685  13.782  13.903  13.961  23.376
 98 A'   99 A'  100 A'  101 A'   42 A"  102 A'  103 A'  104 A'                 
 25.774  25.883  26.242  27.768  28.328  28.353  28.369  28.531
 43 A"  105 A'  106 A'  107 A'   44 A"  108 A'  109 A'   45 A"                 
 28.536  28.537  28.561  28.622  66.698 127.875 127.896 127.911
 46 A"  110 A'  111 A'  112 A'  113 A'   47 A"  114 A'  115 A'                 
151.580 163.002 215.6651901.740
116 A'  117 A'  118 A'  119 A'                                                 
 --------------------------------------------------------------

          Ground-State Mulliken Net Atomic Charges

     Atom                 Charge (a.u.)
  ----------------------------------------
      1 C                    -0.306255
      2 P                     0.102966
      3 I                    -0.124454
      4 Cl                    0.281986
      5 F                     0.045757
  ----------------------------------------
  Sum of atomic charges =    -0.000000

 -----------------------------------------------------------------
                    Cartesian Multipole Moments
 -----------------------------------------------------------------
    Charge (ESU x 10^10)
                -0.0000
    Dipole Moment (Debye)
         X       0.7161      Y       0.5540      Z      -0.0000
       Tot       0.9054
    Quadrupole Moments (Debye-Ang)
        XX     -61.5759     XY       1.4662     YY     -65.8539
        XZ       0.0000     YZ       0.0000     ZZ     -65.3439
    Octopole Moments (Debye-Ang^2)
       XXX     -65.4579    XXY      -1.6627    XYY     -26.7107
       YYY       2.3252    XXZ       0.0000    XYZ       0.0000
       YYZ      -0.0000    XZZ     -23.5914    YZZ      -0.1253
       ZZZ       0.0000
    Hexadecapole Moments (Debye-Ang^3)
      XXXX   -1464.5782   XXXY      11.1615   XXYY    -304.3364
      XYYY      -7.8221   YYYY    -249.6564   XXXZ       0.0000
      XXYZ      -0.0000   XYYZ      -0.0000   YYYZ      -0.0000
      XXZZ    -281.2721   XYZZ      -4.2912   YYZZ     -55.4752
      XZZZ       0.0000   YZZZ      -0.0000   ZZZZ     -87.1724
 -----------------------------------------------------------------
Archival summary:
1\1\TWL02\OPT\ProcedureUnspecified\BasisUnspecified\1l1111\taweetha\MonNov2615:59:242018MonNov2615:59:242018\0\\#,OPT,ProcedureUnspecified,BasisUnspecified,\\0,1\I\P,1,2.48589\C,2,1.69292,1,101.597\F,3,1.32443,2,128.597,1,-0,0\Cl,3,1.73575,2,119.7,1,-180,0\\\@

 Total job time:  62.49s(wall), 228.15s(cpu) 
 Mon Nov 26 15:59:24 2018

        *************************************************************
        *                                                           *
        *  Thank you very much for using Q-Chem.  Have a nice day.  *
        *                                                           *
        *************************************************************


 
User input: 2 of 2 
 
Q-Chem Developer Version!
                  Welcome to Q-Chem
     A Quantum Leap Into The Future Of Chemistry


 Q-Chem 5.1, Q-Chem, Inc., Pleasanton, CA (2018)

 Yihan Shao,  Zhengting Gan,  E. Epifanovsky,  A. T. B. Gilbert,  M. Wormit,  
 J. Kussmann,  A. W. Lange,  A. Behn,  Jia Deng,  Xintian Feng,  D. Ghosh,  
 M. Goldey,  P. R. Horn,  L. D. Jacobson,  I. Kaliman,  T. Kus,  A. Landau,  
 Jie Liu,  E. I. Proynov,  R. M. Richard,  R. P. Steele,  E. J. Sundstrom,  
 H. L. Woodcock III,  P. M. Zimmerman,  D. Zuev,  B. Albrecht,  E. Alguire,  
 S. A. Baeppler,  D. Barton,  Z. Benda,  Y. A. Bernard,  E. J. Berquist,  
 K. B. Bravaya,  H. Burton,  D. Casanova,  Chun-Min Chang,  Yunqing Chen,  
 A. Chien,  K. D. Closser,  M. P. Coons,  S. Coriani,  S. Dasgupta,  
 A. L. Dempwolff,  M. Diedenhofen,  Hainam Do,  R. G. Edgar,  Po-Tung Fang,  
 S. Faraji,  S. Fatehi,  Qingguo Feng,  K. D. Fenk,  J. Fosso-Tande,  
 Qinghui Ge,  A. Ghysels,  G. Gidofalvi,  J. Gomes,  J. Gonthier,  A. Gunina,  
 D. Hait,  M. W. D. Hanson-Heine,  P. H. P. Harbach,  A. W. Hauser,  
 J. E. Herr,  E. G. Hohenstein,  Z. C. Holden,  Kerwin Hui,  B. C. Huynh,  
 T.-C. Jagau,  Hyunjun Ji,  B. Kaduk,  K. Khistyaev,  Jaehoon Kim,  
 P. Klunzinger,  K. Koh,  D. Kosenkov,  L. Koulias,  T. Kowalczyk,  
 C. M. Krauter,  A. Kunitsa,  Ka Un Lao,  A. Laurent,  K. V. Lawler,  
 Joonho Lee,  D. Lefrancois,  S. Lehtola,  D. S. Levine,  Yi-Pei Li,  
 You-Sheng Lin,  Fenglai Liu,  E. Livshits,  A. Luenser,  P. Manohar,  
 E. Mansoor,  S. F. Manzer,  Shan-Ping Mao,  Yuezhi Mao,  N. Mardirossian,  
 A. V. Marenich,  T. Markovich,  L. A. Martinez-Martinez,  S. A. Maurer,  
 N. J. Mayhall,  S. C. McKenzie,  J.-M. Mewes,  A. F. Morrison,  
 J. W. Mullinax,  K. Nanda,  T. S. Nguyen-Beck,  R. Olivares-Amaya,  
 J. A. Parkhill,  T. M. Perrine,  F. Plasser,  P. Pokhilko,  S. Prager,  
 A. Prociuk,  E. Ramos,  D. R. Rehn,  F. Rob,  M. Schneider,  N. Sergueev,  
 S. M. Sharada,  S. Sharma,  D. W. Small,  T. Stauch,  T. Stein,  
 Yu-Chuan Su,  A. J. W. Thom,  A. Tkatchenko,  T. Tsuchimochi,  N. M. Tubman,  
 L. Vogt,  M. L. Vidal,  O. Vydrov,  M. A. Watson,  J. Wenzel,  
 M. de Wergifosse,  T. A. Wesolowski,  A. White,  J. Witte,  A. Yamada,  
 Jun Yang,  K. Yao,  S. Yeganeh,  S. R. Yost,  Zhi-Qiang You,  A. Zech,  
 Igor Ying Zhang,  Xing Zhang,  Yan Zhao,  Ying Zhu,  B. R. Brooks,  
 G. K. L. Chan,  C. J. Cramer,  M. S. Gordon,  W. J. Hehre,  A. Klamt,  
 M. W. Schmidt,  C. D. Sherrill,  D. G. Truhlar,  A. Aspuru-Guzik,  R. Baer,  
 A. T. Bell,  N. A. Besley,  Jeng-Da Chai,  A. E. DePrince, III,  
 R. A. DiStasio Jr.,  A. Dreuw,  B. D. Dunietz,  T. R. Furlani,  
 Chao-Ping Hsu,  Yousung Jung,  Jing Kong,  D. S. Lambrecht,  WanZhen Liang,  
 C. Ochsenfeld,  V. A. Rassolov,  L. V. Slipchenko,  J. E. Subotnik,  
 T. Van Voorhis,  J. M. Herbert,  A. I. Krylov,  P. M. W. Gill,  M. Head-Gordon

 Contributors to earlier versions of Q-Chem not listed above: 
 R. D. Adamson,  B. Austin,  J. Baker,  G. J. O. Beran,  K. Brandhorst,  
 S. T. Brown,  E. F. C. Byrd,  A. K. Chakraborty,  C.-L. Cheng,  
 Siu Hung Chien,  D. M. Chipman,  D. L. Crittenden,  H. Dachsel,  
 R. J. Doerksen,  A. D. Dutoi,  L. Fusti-Molnar,  W. A. Goddard III,  
 A. Golubeva-Zadorozhnaya,  S. R. Gwaltney,  G. Hawkins,  A. Heyden,  
 S. Hirata,  G. Kedziora,  F. J. Keil,  C. Kelley,  Jihan Kim,  R. A. King,  
 R. Z. Khaliullin,  P. P. Korambath,  W. Kurlancheek,  A. M. Lee,  M. S. Lee,  
 S. V. Levchenko,  Ching Yeh Lin,  D. Liotard,  R. C. Lochan,  I. Lotan,  
 P. E. Maslen,  N. Nair,  D. P. O'Neill,  D. Neuhauser,  E. Neuscamman,  
 C. M. Oana,  R. Olson,  B. Peters,  R. Peverati,  P. A. Pieniazek,  
 Y. M. Rhee,  J. Ritchie,  M. A. Rohrdanz,  E. Rosta,  N. J. Russ,  
 H. F. Schaefer III,  N. E. Schultz,  N. Shenvi,  A. C. Simmonett,  A. Sodt,  
 D. Stuck,  K. S. Thanthiriwatte,  V. Vanovschi,  Tao Wang,  A. Warshel,  
 C. F. Williams,  Q. Wu,  X. Xu,  W. Zhang

 Please cite Q-Chem as follows:
 Y. Shao et al., Mol. Phys. 113, 184-215 (2015)
 DOI: 10.1080/00268976.2014.952696

 Q-Chem 5.1.2 for Intel X86 EM64T Linux

 Parts of Q-Chem use Armadillo 8.300.2 (Tropical Shenanigans).
 http://arma.sourceforge.net/

 Q-Chem begins on Mon Nov 26 15:59:24 2018  

Host: 
0

     Scratch files written to /scratch/taweetham/qchem50690//
The previous job contains 0 fragments, simply inherited here
Input Ideriv = 2
Curr. Ideriv = -1
Max.  Ideriv = 2

Checking the input file for inconsistencies... 	...done.

--------------------------------------------------------------
User input:
--------------------------------------------------------------

$molecule
read
$end

$rem
   job_type 	frequency
   basis 	6-311++g**
   method	b3lyp	
$end


--------------------------------------------------------------
 ----------------------------------------------------------------
             Standard Nuclear Orientation (Angstroms)
    I     Atom           X                Y                Z
 ----------------------------------------------------------------
    1      C       1.6308131795    -0.2020709069     0.0000000000
    2      P       0.5513946945     1.1020863910    -0.0000000000
    3      I      -1.6431836949    -0.0655959139     0.0000000000
    4      Cl      3.3406484903     0.0967502760    -0.0000000000
    5      F       1.3602124447    -1.4985601867     0.0000000000
 ----------------------------------------------------------------
 Molecular Point Group                 Cs    NOp =  2
 Largest Abelian Subgroup              Cs    NOp =  2
 Nuclear Repulsion Energy =   576.4415925516 hartrees
 There are       50 alpha and       50 beta electrons
 Requested basis set is 6-311++G(d,p)
 There are 62 shells and 166 basis functions

 Total QAlloc Memory Limit   2000 MB
 Mega-Array Size       188 MB
 MEM_STATIC part       192 MB

                       Distance Matrix (Angstroms)
             C (  1)   P (  2)   I (  3)   Cl(  4)
   P (  2)  1.692918
   I (  3)  3.276840  2.485891
   Cl(  4)  1.735751  2.964901  4.986476
   F (  5)  1.324428  2.723518  3.327728  2.543058

 A cutoff of  1.0D-11 yielded   1501 shell pairs
 There are     11575 function pairs (     12870 Cartesian)

 -------------------------------------------------------
 OpenMP Integral Computing Module                       
 Release: version 1.0, May 2013, Q-Chem Inc. Pittsburgh 
 -------------------------------------------------------
 Integral Job Info:
 Integral job number is                      11
 Integral operator is                         1
 short-range coefficients                     0
 long-range coefficients              100000000
 Omega coefficients                           0
 if combine SR and LR in K                    0
 Integral screening is                        0
 Integral computing path is                   2
 max size of driver memory is            800000
 size of driver memory is                593474
 size of scratch memory is             11933652
 max col of scratch BK array               1296
 max len of scratch array in speh3          155
 max len of scratch index in speh4           18
 max int batch size is                      520
 min int batch size is                       52
 fixed nKL is                                52
 max L of basis functions is                  2
 order of int derivative is                   0
 number of shells is                         62
 number of basis is                         175
 number of cartesian basis is               175
 number of contracted shell pairs          1501
 number of primitive shell pairs           3523
 maxK2 (contraction) of shell pair           36
 max number of K2 of shell pair               1
 max number of CS2 of shell pair            189
 max number of PS2 of shell pair            216
 mem total for path MDJ                  525324
 -------------------------------------------------------
 Smallest overlap matrix eigenvalue = 4.66E-04
 Guess from superposition of atomic densities
 Warning:  Energy on first SCF cycle will be non-variational
 SAD guess density has 100.000000 electrons

 -----------------------------------------------------------------------
  General SCF calculation program by
  Eric Jon Sundstrom, Paul Horn, Yuezhi Mao, Dmitri Zuev, Alec White,
  David Stuck, Shaama M.S., Shane Yost, Joonho Lee, David Small,
  Daniel Levine, Susi Lehtola, Hugh Burton, Evgeny Epifanovsky
 -----------------------------------------------------------------------
 Exchange:     0.2000 Hartree-Fock + 0.0800 Slater + 0.7200 B88
 Correlation:  0.1900 VWN1RPA + 0.8100 LYP
 Using SG-1 standard quadrature grid
 using 4 threads for integral computing
 -------------------------------------------------------
 OpenMP Integral computing Module                
 Release: version 2.0, May 2017, Q-Chem Inc. Pleasanton 
 -------------------------------------------------------
 -------------------------------------------------------
 OpenMP BLAS3 based DFT computing Module                
 Release: version 1.0, May 2013, Q-Chem Inc. Pittsburgh 
 -------------------------------------------------------
 A restricted SCF calculation will be
 performed using DIIS
 SCF converges when DIIS error is below 1.0e-08
 ---------------------------------------
  Cycle       Energy         DIIS error
 ---------------------------------------
    1   -7859.6991034619      3.92e-02  
    2   -7859.0762875750      2.61e-03  
    3   -7859.0545029321      3.84e-03  
    4   -7859.0915227346      7.59e-04  
    5   -7859.0928438554      3.11e-04  
    6   -7859.0931614529      1.32e-04  
    7   -7859.0932181212      2.82e-05  
    8   -7859.0932206201      6.66e-06  
    9   -7859.0932207802      1.24e-06  
   10   -7859.0932207860      2.99e-07  
   11   -7859.0932207862      1.23e-07  
   12   -7859.0932207864      4.03e-08  
   13   -7859.0932207863      1.06e-08  
   14   -7859.0932207864      1.15e-09  Convergence criterion met
 ---------------------------------------
 SCF time:   CPU 27.37s  wall 7.00s 
 SCF   energy in the final basis set =    -7859.0932207864
 Total energy in the final basis set =    -7859.0932207864

 --------------------------------------------------------------
             Orbital Energies (a.u.) and Symmetries
 --------------------------------------------------------------

 Alpha MOs, Restricted
 -- Occupied --                  
******* -176.31 -165.72 -165.71 -165.71 -101.60  -77.11  -35.81
  1 A'    2 A'    3 A'    1 A"    4 A'    5 A'    6 A'    7 A'                 
-31.301 -31.296 -31.295 -24.750 -22.952 -22.950 -22.950 -22.947
  8 A'    2 A"    9 A'   10 A'   11 A'    3 A"   12 A'   13 A'                 
-22.947 -10.356  -9.517  -7.281  -7.272  -7.271  -6.603  -6.358
  4 A"   14 A'   15 A'   16 A'    5 A"   17 A'   18 A'   19 A'                 
 -4.769  -4.766  -4.761  -4.761  -4.756  -4.755  -2.035  -2.031
 20 A'   21 A'    6 A"   22 A'    7 A"   23 A'   24 A'    8 A"                 
 -2.031  -2.019  -2.019  -1.296  -0.914  -0.752  -0.669  -0.618
 25 A'   26 A'    9 A"   27 A'   28 A'   29 A'   30 A'   31 A'                 
 -0.550  -0.528  -0.487  -0.404  -0.391  -0.369  -0.329  -0.313
 32 A'   10 A"   33 A'   34 A'   11 A"   35 A'   36 A'   12 A"                 
 -0.280  -0.259
 37 A'   13 A"                                                                 
 -- Virtual --                   
 -0.096  -0.093  -0.018  -0.005   0.018   0.035   0.041   0.052
 14 A"   38 A'   39 A'   40 A'   41 A'   42 A'   15 A"   43 A'                 
  0.064   0.079   0.087   0.095   0.101   0.109   0.124   0.156
 44 A'   16 A"   45 A'   17 A"   46 A'   47 A'   48 A'   49 A'                 
  0.173   0.202   0.213   0.236   0.261   0.273   0.278   0.291
 50 A'   51 A'   18 A"   52 A'   53 A'   19 A"   54 A'   55 A'                 
  0.291   0.324   0.346   0.375   0.387   0.401   0.412   0.419
 20 A"   56 A'   57 A'   21 A"   58 A'   22 A"   59 A'   60 A'                 
  0.444   0.449   0.478   0.493   0.502   0.570   0.596   0.624
 61 A'   23 A"   62 A'   63 A'   24 A"   64 A'   65 A'   25 A"                 
  0.639   0.688   0.766   0.821   0.835   0.848   0.862   0.878
 66 A'   26 A"   67 A'   27 A"   68 A'   28 A"   69 A'   70 A'                 
  0.902   0.935   1.074   1.124   1.266   1.289   1.315   1.338
 71 A'   72 A'   73 A'   74 A'   29 A"   30 A"   75 A'   76 A'                 
  1.371   1.417   1.420   1.448   1.548   1.645   1.678   1.708
 77 A'   31 A"   78 A'   32 A"   33 A"   79 A'   80 A'   81 A'                 
  1.794   1.869   1.915   2.219   2.272   2.407   2.614   2.994
 82 A'   83 A'   84 A'   34 A"   85 A'   86 A'   35 A"   87 A'                 
  3.071   3.725   3.733   3.945   3.957   3.970   3.971   3.981
 88 A'   36 A"   89 A'   37 A"   38 A"   39 A"   90 A'   91 A'                 
  4.027   4.122   4.312   4.651   5.981   6.013   6.035   6.247
 92 A'   93 A'   94 A'   95 A'   40 A"   96 A'   97 A'   41 A"                 
  6.306   6.506   6.895   9.685  13.782  13.903  13.961  23.376
 98 A'   99 A'  100 A'  101 A'   42 A"  102 A'  103 A'  104 A'                 
 25.774  25.883  26.242  27.768  28.328  28.353  28.369  28.531
 43 A"  105 A'  106 A'  107 A'   44 A"  108 A'  109 A'   45 A"                 
 28.536  28.537  28.561  28.622  66.698 127.875 127.896 127.911
 46 A"  110 A'  111 A'  112 A'  113 A'   47 A"  114 A'  115 A'                 
151.580 163.002 215.6651901.740
116 A'  117 A'  118 A'  119 A'                                                 

 Beta MOs, Restricted
 -- Occupied --                  
******* -176.31 -165.72 -165.71 -165.71 -101.60  -77.11  -35.81
  1 A'    2 A'    3 A'    1 A"    4 A'    5 A'    6 A'    7 A'                 
-31.301 -31.296 -31.295 -24.750 -22.952 -22.950 -22.950 -22.947
  8 A'    2 A"    9 A'   10 A'   11 A'    3 A"   12 A'   13 A'                 
-22.947 -10.356  -9.517  -7.281  -7.272  -7.271  -6.603  -6.358
  4 A"   14 A'   15 A'   16 A'    5 A"   17 A'   18 A'   19 A'                 
 -4.769  -4.766  -4.761  -4.761  -4.756  -4.755  -2.035  -2.031
 20 A'   21 A'    6 A"   22 A'    7 A"   23 A'   24 A'    8 A"                 
 -2.031  -2.019  -2.019  -1.296  -0.914  -0.752  -0.669  -0.618
 25 A'   26 A'    9 A"   27 A'   28 A'   29 A'   30 A'   31 A'                 
 -0.550  -0.528  -0.487  -0.404  -0.391  -0.369  -0.329  -0.313
 32 A'   10 A"   33 A'   34 A'   11 A"   35 A'   36 A'   12 A"                 
 -0.280  -0.259
 37 A'   13 A"                                                                 
 -- Virtual --                   
 -0.096  -0.093  -0.018  -0.005   0.018   0.035   0.041   0.052
 14 A"   38 A'   39 A'   40 A'   41 A'   42 A'   15 A"   43 A'                 
  0.064   0.079   0.087   0.095   0.101   0.109   0.124   0.156
 44 A'   16 A"   45 A'   17 A"   46 A'   47 A'   48 A'   49 A'                 
  0.173   0.202   0.213   0.236   0.261   0.273   0.278   0.291
 50 A'   51 A'   18 A"   52 A'   53 A'   19 A"   54 A'   55 A'                 
  0.291   0.324   0.346   0.375   0.387   0.401   0.412   0.419
 20 A"   56 A'   57 A'   21 A"   58 A'   22 A"   59 A'   60 A'                 
  0.444   0.449   0.478   0.493   0.502   0.570   0.596   0.624
 61 A'   23 A"   62 A'   63 A'   24 A"   64 A'   65 A'   25 A"                 
  0.639   0.688   0.766   0.821   0.835   0.848   0.862   0.878
 66 A'   26 A"   67 A'   27 A"   68 A'   28 A"   69 A'   70 A'                 
  0.902   0.935   1.074   1.124   1.266   1.289   1.315   1.338
 71 A'   72 A'   73 A'   74 A'   29 A"   30 A"   75 A'   76 A'                 
  1.371   1.417   1.420   1.448   1.548   1.645   1.678   1.708
 77 A'   31 A"   78 A'   32 A"   33 A"   79 A'   80 A'   81 A'                 
  1.794   1.869   1.915   2.219   2.272   2.407   2.614   2.994
 82 A'   83 A'   84 A'   34 A"   85 A'   86 A'   35 A"   87 A'                 
  3.071   3.725   3.733   3.945   3.957   3.970   3.971   3.981
 88 A'   36 A"   89 A'   37 A"   38 A"   39 A"   90 A'   91 A'                 
  4.027   4.122   4.312   4.651   5.981   6.013   6.035   6.247
 92 A'   93 A'   94 A'   95 A'   40 A"   96 A'   97 A'   41 A"                 
  6.306   6.506   6.895   9.685  13.782  13.903  13.961  23.376
 98 A'   99 A'  100 A'  101 A'   42 A"  102 A'  103 A'  104 A'                 
 25.774  25.883  26.242  27.768  28.328  28.353  28.369  28.531
 43 A"  105 A'  106 A'  107 A'   44 A"  108 A'  109 A'   45 A"                 
 28.536  28.537  28.561  28.622  66.698 127.875 127.896 127.911
 46 A"  110 A'  111 A'  112 A'  113 A'   47 A"  114 A'  115 A'                 
151.580 163.002 215.6651901.740
116 A'  117 A'  118 A'  119 A'                                                 
 --------------------------------------------------------------

          Ground-State Mulliken Net Atomic Charges

     Atom                 Charge (a.u.)
  ----------------------------------------
      1 C                    -0.306229
      2 P                     0.102923
      3 I                    -0.124441
      4 Cl                    0.282003
      5 F                     0.045744
  ----------------------------------------
  Sum of atomic charges =    -0.000000

 -----------------------------------------------------------------
                    Cartesian Multipole Moments
 -----------------------------------------------------------------
    Charge (ESU x 10^10)
                -0.0000
    Dipole Moment (Debye)
         X       0.7205      Y       0.5481      Z      -0.0000
       Tot       0.9053
    Quadrupole Moments (Debye-Ang)
        XX     -61.6933     XY       1.4417     YY     -65.7821
        XZ      -0.0000     YZ       0.0000     ZZ     -65.3440
    Octopole Moments (Debye-Ang^2)
       XXX     -47.5972    XXY      -7.2259    XYY     -20.0382
       YYY     -14.2795    XXZ      -0.0000    XYZ      -0.0000
       YYZ      -0.0000    XZZ     -17.2648    YZZ      -5.6427
       ZZZ      -0.0000
    Hexadecapole Moments (Debye-Ang^3)
      XXXX   -1442.2625   XXXY      11.9408   XXYY    -300.8860
      XYYY      -8.0419   YYYY    -251.4709   XXXZ      -0.0000
      XXYZ      -0.0000   XYYZ      -0.0000   YYYZ       0.0000
      XXZZ    -277.3725   XYZZ      -3.9850   YYZZ     -55.9086
      XZZZ      -0.0000   YZZZ      -0.0000   ZZZZ     -87.1729
 -----------------------------------------------------------------
 Calculating MO derivatives via CPSCF
 D1JvT checksum  = 221880 15101.7592299120
 D1KAT checksum  = 538440 738.3763288898
   1         3          15      0.143229    0.048974
   2         3          15      0.018670    0.006750
   3         3          15      0.002621    0.001031
   4         3          15      0.000270    0.000111
   5        15           3      0.000022    0.000012
   6        18           0      0.000000    0.000000    Roots Converged
 Time for AOints: 7.9 s (CPU) 2.0 s (wall)
 ------------------------------------------------------------------------------
                     AOints        : Timing summary (seconds)
 ------------------------------------------------------------------------------
     job step          cpu (% of tot)      sys (% of tot)     wall (% of tot)
 ------------------------------------------------------------------------------
  cpscf_lag         0.3992E+02 (33.6)   0.6000E-05 (31.6)   0.1035E+02 (33.1)
  iterzp            0.7082E+02 (59.6)   0.1300E-04 (68.4)   0.1876E+02 (60.0)
  make_fx           0.0000E+00 ( 0.0)   0.0000E+00 ( 0.0)   0.0000E+00 ( 0.0)
  AOints            0.7881E+01 ( 6.6)   0.0000E+00 ( 0.0)   0.2000E+01 ( 6.4)
 ------------------------------------------------------------------------------
   Grand Totals     0.1188E+03          0.1900E-04          0.3126E+02
 ------------------------------------------------------------------------------
 Calculating analytic Hessian of the SCF energy
 Polarizability Matrix (a.u.)
            1           2           3
    1-134.9031807  -2.0724170  -0.0000000
    2  -2.0724170 -67.6372154   0.0000000
    3  -0.0000000   0.0000000 -50.0818502

 Direct stationary perturbation theory relativistic correction:

 rels  =      98.237441785957
 relv  =    -326.053149076628
 rel2e =      42.812447977218
 E_rel =    -185.003259313453

 Hessian of the SCF Energy
            1           2           3           4           5           6
    1   0.3601050  -0.0788494  -0.0000000  -0.1208595   0.1099278  -0.0000000
    2  -0.0788494   0.5365399  -0.0000000   0.1325816  -0.1825810   0.0000000
    3  -0.0000000  -0.0000000   0.0854849   0.0000000   0.0000000  -0.0291818
    4  -0.1208595   0.1325816   0.0000000   0.2196857  -0.0884452   0.0000000
    5   0.1099278  -0.1825810   0.0000000  -0.0884452   0.2556155  -0.0000000
    6  -0.0000000   0.0000000  -0.0291818   0.0000000  -0.0000000   0.0141406
    7  -0.0130086  -0.0105537  -0.0000000  -0.0742192  -0.0331233   0.0000000
    8   0.0046895   0.0013610  -0.0000000  -0.0469371  -0.0351911   0.0000000
    9  -0.0000000   0.0000000   0.0008530   0.0000000   0.0000000  -0.0037981
   10  -0.1635950  -0.0002946  -0.0000000  -0.0283200  -0.0012709  -0.0000000
   11   0.0002954  -0.0322678  -0.0000000   0.0076049   0.0074991  -0.0000000
   12  -0.0000000  -0.0000000  -0.0223979  -0.0000000   0.0000000   0.0036637
   13  -0.0626419  -0.0428838   0.0000000   0.0037130   0.0129117   0.0000000
   14  -0.0360632  -0.3230521  -0.0000000  -0.0048042  -0.0453425   0.0000000
   15   0.0000000  -0.0000000  -0.0347583  -0.0000000   0.0000000   0.0151755
            7           8           9          10          11          12
    1  -0.0130086   0.0046895  -0.0000000  -0.1635950   0.0002954  -0.0000000
    2  -0.0105537   0.0013610   0.0000000  -0.0002946  -0.0322678  -0.0000000
    3  -0.0000000  -0.0000000   0.0008530  -0.0000000  -0.0000000  -0.0223979
    4  -0.0742192  -0.0469371   0.0000000  -0.0283200   0.0076049  -0.0000000
    5  -0.0331233  -0.0351911   0.0000000  -0.0012709   0.0074991   0.0000000
    6   0.0000000   0.0000000  -0.0037981  -0.0000000  -0.0000000   0.0036637
    7   0.0929375   0.0365973  -0.0000000  -0.0026550   0.0020144  -0.0000000
    8   0.0365973   0.0305307  -0.0000000   0.0012441  -0.0005718   0.0000000
    9  -0.0000000  -0.0000000   0.0036601   0.0000000   0.0000000   0.0030796
   10  -0.0026550   0.0012441   0.0000000   0.2203730   0.0327543   0.0000000
   11   0.0020144  -0.0005718   0.0000000   0.0327543   0.0440316   0.0000000
   12  -0.0000000   0.0000000   0.0030796   0.0000000   0.0000000   0.0095190
   13  -0.0030547   0.0044062   0.0000000  -0.0258030  -0.0426691   0.0000000
   14   0.0050653   0.0038711  -0.0000000  -0.0324329  -0.0186911   0.0000000
   15   0.0000000   0.0000000  -0.0037947   0.0000000  -0.0000000   0.0061356
           13          14          15
    1  -0.0626419  -0.0360632   0.0000000
    2  -0.0428838  -0.3230521  -0.0000000
    3   0.0000000  -0.0000000  -0.0347583
    4   0.0037130  -0.0048042  -0.0000000
    5   0.0129117  -0.0453425   0.0000000
    6   0.0000000   0.0000000   0.0151755
    7  -0.0030547   0.0050653   0.0000000
    8   0.0044062   0.0038711   0.0000000
    9   0.0000000  -0.0000000  -0.0037947
   10  -0.0258030  -0.0324329   0.0000000
   11  -0.0426691  -0.0186911  -0.0000000
   12   0.0000000   0.0000000   0.0061356
   13   0.0877866   0.0682351  -0.0000000
   14   0.0682351   0.3832145  -0.0000000
   15  -0.0000000  -0.0000000   0.0172419
 Gradient time:  CPU 180.40 s  wall 47.56 s
 **********************************************************************
 **                                                                  **
 **                       VIBRATIONAL ANALYSIS                       **
 **                       --------------------                       **
 **                                                                  **
 **        VIBRATIONAL FREQUENCIES (CM**-1) AND NORMAL MODES         **
 **     FORCE CONSTANTS (mDYN/ANGSTROM) AND REDUCED MASSES (AMU)     **
 **                  INFRARED INTENSITIES (KM/MOL)                   **
 **                                                                  **
 **********************************************************************


 Mode:                 1                      2                      3
 Frequency:       101.43                 117.95                 212.04
 Force Cnst:      0.1637                 0.2254                 0.7886
 Red. Mass:      27.0069                27.4951                29.7698
 IR Active:          YES                    YES                    YES
 IR Intens:        0.002                  0.385                  1.111
 Raman Active:       YES                    YES                    YES
               X      Y      Z        X      Y      Z        X      Y      Z
 C          0.000 -0.000  0.322    0.264 -0.278 -0.000    0.350  0.390  0.000
 P          0.000 -0.000  0.541    0.109 -0.412 -0.000    0.080  0.259  0.000
 I         -0.000  0.000 -0.120   -0.201  0.105  0.000   -0.213 -0.080 -0.000
 Cl         0.000  0.000 -0.480    0.204  0.266  0.000    0.538 -0.318 -0.000
 F          0.000 -0.000  0.599    0.624 -0.345 -0.000    0.079  0.451  0.000
 TransDip  -0.000 -0.000 -0.001   -0.018 -0.009  0.000    0.034  0.003 -0.000

 Mode:                 4                      5                      6
 Frequency:       375.87                 414.01                 470.56
 Force Cnst:      2.2160                 2.6823                 1.6857
 Red. Mass:      26.6223                26.5606                12.9212
 IR Active:          YES                    YES                    YES
 IR Intens:       29.132                 14.328                  2.085
 Raman Active:       YES                    YES                    YES
               X      Y      Z        X      Y      Z        X      Y      Z
 C          0.060 -0.244  0.000   -0.148 -0.013 -0.000   -0.000  0.000  0.956
 P          0.674  0.064 -0.000    0.354  0.478  0.000    0.000  0.000 -0.132
 I         -0.086 -0.061 -0.000   -0.060 -0.044  0.000   -0.000 -0.000  0.002
 Cl         0.029  0.291 -0.000   -0.392 -0.164  0.000   -0.000 -0.000 -0.082
 F         -0.613 -0.076 -0.000    0.639 -0.174  0.000    0.000 -0.000 -0.250
 TransDip   0.171  0.023 -0.000    0.100  0.069  0.000    0.000  0.000 -0.046

 Mode:                 7                      8                      9
 Frequency:       595.83                 965.69                1265.50
 Force Cnst:      4.6848                 7.4803                12.6015
 Red. Mass:      22.3975                13.6142                13.3551
 IR Active:          YES                    YES                    YES
 IR Intens:       38.314                159.850                224.267
 Raman Active:       YES                    YES                    YES
               X      Y      Z        X      Y      Z        X      Y      Z
 C          0.352  0.325 -0.000    0.919  0.117 -0.000   -0.223  0.891  0.000
 P          0.230 -0.427  0.000   -0.116  0.121  0.000    0.094 -0.111 -0.000
 I         -0.004  0.005 -0.000   -0.002  0.001 -0.000   -0.002 -0.000 -0.000
 Cl        -0.358 -0.093  0.000   -0.133  0.002  0.000    0.024 -0.009 -0.000
 F          0.090  0.625  0.000   -0.133 -0.281  0.000   -0.047 -0.363 -0.000
 TransDip   0.177 -0.088  0.000    0.388  0.114  0.000   -0.243  0.413 -0.000

 STANDARD THERMODYNAMIC QUANTITIES AT   298.15 K  AND     1.00 ATM

   This Molecule has  0 Imaginary Frequencies
   Zero point vibrational energy:        6.460 kcal/mol

   Atom    1 Element C  Has Mass   12.00000
   Atom    2 Element P  Has Mass   30.97376
   Atom    3 Element I  Has Mass  126.90440
   Atom    4 Element Cl Has Mass   34.96885
   Atom    5 Element F  Has Mass   18.99840
   Molecular Mass:   223.845410 amu
   Principal axes and moments of inertia in amu*Bohr^2:
                             1           2           3
    Eigenvalues --      291.52124  2876.73574  3168.25698
          X               1.00000    -0.00124     0.00000
          Y               0.00124     1.00000     0.00000
          Z              -0.00000    -0.00000     1.00000
   Rotational Symmetry Number is   1
   The Molecule is an Asymmetric Top
   Translational Enthalpy:        0.889 kcal/mol
   Rotational Enthalpy:           0.889 kcal/mol
   Vibrational Enthalpy:          8.385 kcal/mol
   gas constant (RT):             0.592 kcal/mol
   Translational Entropy:        42.120  cal/mol.K
   Rotational Entropy:           29.364  cal/mol.K
   Vibrational Entropy:          11.886  cal/mol.K

   Total Enthalpy:               10.755 kcal/mol
   Total Entropy:                83.370  cal/mol.K
Archival summary:
1\1\TWL02\FREQ\ProcedureUnspecified\BasisUnspecified\1l1111\taweetha\MonNov2616:00:192018MonNov2616:00:192018\0\\#,FREQ,ProcedureUnspecified,BasisUnspecified,\\0,1\I\P,1,2.48589\C,2,1.69292,1,101.597\F,3,1.32443,2,128.597,1,-0,0\Cl,3,1.73575,2,119.7,1,-180,0\\\@

 Total job time:  55.10s(wall), 207.91s(cpu) 
 Mon Nov 26 16:00:19 2018

        *************************************************************
        *                                                           *
        *  Thank you very much for using Q-Chem.  Have a nice day.  *
        *                                                           *
        *************************************************************
